# Supplementary material for: Exploring the Impact of Cerebrovascular Disease and Major Depression on Non-diseased Human Tissue Transcriptomes
Source: Front Genet. 2021 Jul 19;12:696836. doi: 10.3389/fgene.2021.696836 (PMC8327210; doi:10.3389/fgene.2021.696836)
Supplement: Supplementary Data Sheet 1 — All GSEA results. [file Data_Sheet_1.zip]

Archive with 14 entries (14 files):
- gsea_dprssn_Brain_Spinal_cord.xlsx
- __MACOSX/._gsea_dprssn_Brain_Spinal_cord.xlsx
- gsea_dprssn_Brain_Putamen.xlsx
- __MACOSX/._gsea_dprssn_Brain_Putamen.xlsx
- gsea_dprssn_Brain_Hypothalamus.xlsx
- __MACOSX/._gsea_dprssn_Brain_Hypothalamus.xlsx
- gsea_cvd_Brain_Spinal_cord.xlsx
- __MACOSX/._gsea_cvd_Brain_Spinal_cord.xlsx
- gsea_cvd_Brain_Caudate.xlsx
- __MACOSX/._gsea_cvd_Brain_Caudate.xlsx
- gsea_cvd_Artery_Tibial.xlsx
- __MACOSX/._gsea_cvd_Artery_Tibial.xlsx
- gsea_cvd_Adipose_Visceral.xlsx
- __MACOSX/._gsea_cvd_Adipose_Visceral.xlsx
