# Supplementary material for: Exploring the Impact of Cerebrovascular Disease and Major Depression on Non-diseased Human Tissue Transcriptomes
Source: Front Genet. 2021 Jul 19;12:696836. doi: 10.3389/fgene.2021.696836 (PMC8327210; doi:10.3389/fgene.2021.696836)
Supplement: Supplementary Data Sheet 1 — All GSEA results. [file Data_Sheet_1.zip › gsea_dprssn_Brain_Spinal_cord.xlsx]

## Sheet: do_neg
NAME

## Sheet: do_pos
NAME

## Sheet: go_neg
NAME

## Sheet: go_pos
NAME

## Sheet: hallmark_neg
NAME

## Sheet: hallmark_pos
NAME

## Sheet: hpo_neg
NAME

## Sheet: hpo_pos
NAME
