# Supplementary material for: Exploring the Impact of Cerebrovascular Disease and Major Depression on Non-diseased Human Tissue Transcriptomes
Source: Front Genet. 2021 Jul 19;12:696836. doi: 10.3389/fgene.2021.696836 (PMC8327210; doi:10.3389/fgene.2021.696836)
Supplement: Supplementary Data Sheet 2 — All TWAS results. [file Data_Sheet_2.zip]

Archive with 66 entries (61 files):
- cytokines_TWAS/
- __MACOSX/._cytokines_TWAS
- cytokines_TWAS/CRP/
- __MACOSX/cytokines_TWAS/._CRP
- cytokines_TWAS/IL6/
- __MACOSX/cytokines_TWAS/._IL6
- cytokines_TWAS/MCP1/
- __MACOSX/cytokines_TWAS/._MCP1
- cytokines_TWAS/IFNg/
- __MACOSX/cytokines_TWAS/._IFNg
- cytokines_TWAS/CRP/CRP.en.Brain_Hypothalamus.csv
- __MACOSX/cytokines_TWAS/CRP/._CRP.en.Brain_Hypothalamus.csv
- cytokines_TWAS/CRP/CRP.en.Adipose_Visceral_Omentum.csv
- __MACOSX/cytokines_TWAS/CRP/._CRP.en.Adipose_Visceral_Omentum.csv
- cytokines_TWAS/CRP/CRP.en.Whole_Blood.csv
- __MACOSX/cytokines_TWAS/CRP/._CRP.en.Whole_Blood.csv
- cytokines_TWAS/CRP/CRP.en.Brain_Caudate_basal_ganglia.csv
- __MACOSX/cytokines_TWAS/CRP/._CRP.en.Brain_Caudate_basal_ganglia.csv
- cytokines_TWAS/CRP/CRP.en.Brain_Putamen_basal_ganglia.csv
- __MACOSX/cytokines_TWAS/CRP/._CRP.en.Brain_Putamen_basal_ganglia.csv
- cytokines_TWAS/CRP/CRP.en.Artery_Tibial.csv
- __MACOSX/cytokines_TWAS/CRP/._CRP.en.Artery_Tibial.csv
- cytokines_TWAS/CRP/CRP.en.Brain_Spinal_cord_cervical_c-1.csv
- __MACOSX/cytokines_TWAS/CRP/._CRP.en.Brain_Spinal_cord_cervical_c-1.csv
- cytokines_TWAS/IL6/IL6.en.Brain_Spinal_cord_cervical_c-1.csv
- __MACOSX/cytokines_TWAS/IL6/._IL6.en.Brain_Spinal_cord_cervical_c-1.csv
- cytokines_TWAS/IL6/IL6.en.Brain_Hypothalamus.csv
- __MACOSX/cytokines_TWAS/IL6/._IL6.en.Brain_Hypothalamus.csv
- cytokines_TWAS/IL6/IL6.en.Whole_Blood.csv
- __MACOSX/cytokines_TWAS/IL6/._IL6.en.Whole_Blood.csv
- cytokines_TWAS/IL6/IL6.en.Adipose_Visceral_Omentum.csv
- __MACOSX/cytokines_TWAS/IL6/._IL6.en.Adipose_Visceral_Omentum.csv
- cytokines_TWAS/IL6/IL6.en.Artery_Tibial.csv
- __MACOSX/cytokines_TWAS/IL6/._IL6.en.Artery_Tibial.csv
- cytokines_TWAS/IL6/IL6.en.Brain_Putamen_basal_ganglia.csv
- __MACOSX/cytokines_TWAS/IL6/._IL6.en.Brain_Putamen_basal_ganglia.csv
- cytokines_TWAS/IL6/IL6.en.Brain_Caudate_basal_ganglia.csv
- __MACOSX/cytokines_TWAS/IL6/._IL6.en.Brain_Caudate_basal_ganglia.csv
- cytokines_TWAS/MCP1/MCP1.en.Whole_Blood.csv
- __MACOSX/cytokines_TWAS/MCP1/._MCP1.en.Whole_Blood.csv
- cytokines_TWAS/MCP1/MCP1.en.Brain_Spinal_cord_cervical_c-1.csv
- __MACOSX/cytokines_TWAS/MCP1/._MCP1.en.Brain_Spinal_cord_cervical_c-1.csv
- cytokines_TWAS/MCP1/MCP1.en.Adipose_Visceral_Omentum.csv
- __MACOSX/cytokines_TWAS/MCP1/._MCP1.en.Adipose_Visceral_Omentum.csv
- cytokines_TWAS/MCP1/MCP1.en.Brain_Putamen_basal_ganglia.csv
- __MACOSX/cytokines_TWAS/MCP1/._MCP1.en.Brain_Putamen_basal_ganglia.csv
- cytokines_TWAS/MCP1/MCP1.en.Brain_Caudate_basal_ganglia.csv
- __MACOSX/cytokines_TWAS/MCP1/._MCP1.en.Brain_Caudate_basal_ganglia.csv
- cytokines_TWAS/MCP1/MCP1.en.Artery_Tibial.csv
- __MACOSX/cytokines_TWAS/MCP1/._MCP1.en.Artery_Tibial.csv
- cytokines_TWAS/MCP1/MCP1.en.Brain_Hypothalamus.csv
- __MACOSX/cytokines_TWAS/MCP1/._MCP1.en.Brain_Hypothalamus.csv
- cytokines_TWAS/IFNg/IFNg.en.Brain_Caudate_basal_ganglia.csv
- __MACOSX/cytokines_TWAS/IFNg/._IFNg.en.Brain_Caudate_basal_ganglia.csv
- cytokines_TWAS/IFNg/IFNg.en.Brain_Spinal_cord_cervical_c-1.csv
- __MACOSX/cytokines_TWAS/IFNg/._IFNg.en.Brain_Spinal_cord_cervical_c-1.csv
- cytokines_TWAS/IFNg/IFNg.en.Brain_Putamen_basal_ganglia.csv
- __MACOSX/cytokines_TWAS/IFNg/._IFNg.en.Brain_Putamen_basal_ganglia.csv
- cytokines_TWAS/IFNg/IFNg.en.Adipose_Visceral_Omentum.csv
- __MACOSX/cytokines_TWAS/IFNg/._IFNg.en.Adipose_Visceral_Omentum.csv
- cytokines_TWAS/IFNg/IFNg.en.Artery_Tibial.csv
- __MACOSX/cytokines_TWAS/IFNg/._IFNg.en.Artery_Tibial.csv
- cytokines_TWAS/IFNg/IFNg.en.Brain_Hypothalamus.csv
- __MACOSX/cytokines_TWAS/IFNg/._IFNg.en.Brain_Hypothalamus.csv
- cytokines_TWAS/IFNg/IFNg.en.Whole_Blood.csv
- __MACOSX/cytokines_TWAS/IFNg/._IFNg.en.Whole_Blood.csv
