# Supplementary material for: Exploring the Impact of Cerebrovascular Disease and Major Depression on Non-diseased Human Tissue Transcriptomes
Source: Front Genet. 2021 Jul 19;12:696836. doi: 10.3389/fgene.2021.696836 (PMC8327210; doi:10.3389/fgene.2021.696836)
Supplement: Supplementary Data Sheet 2 — All TWAS results. [file Data_Sheet_2.zip › cytokines_TWAS/CRP/CRP.en.Brain_Hypothalamus.csv]

gene	gene_name	zscore	effect_size	pvalue	var_g	pred_perf_r2	pred_perf_pval	pred_perf_qval	n_snps_used	n_snps_in_cov	n_snps_in_model
ENSG00000157837.15	SPPL3	20.08715317388481	0.3139194162443633	9.558798640166044e-90	0.008606994322972987	0.044232204804469655	0.009002426346012296	NA	13	13	13
ENSG00000163239.12	TDRD10	-18.187148436014343	-0.6119298519569158	6.5247685827542245e-74	0.0017178292084862046	0.07336335697617066	0.000840682001286046	NA	4	4	4
ENSG00000115211.15	EIF2B4	17.090424992585074	0.39583969421323634	1.7489458689155264e-65	0.0041084733340274225	0.03781170569602227	0.01882353395894876	NA	18	18	18
ENSG00000184949.15	FAM227A	-13.914849264761873	-0.22369225458656813	5.146832705807151e-44	0.008548626234832948	0.11210420181788576	3.0601691558993164e-05	NA	34	34	34
ENSG00000196126.11	HLA-DRB1	-12.383114862587265	-0.14467845927356107	3.2257577153005765e-35	0.014504913621611576	0.09114017720341364	0.00020132156417540382	NA	53	54	54
ENSG00000237541.3	HLA-DQA2	12.14982890519653	0.03657747651249872	5.748577017434658e-34	0.21762484415038985	0.4704677239138976	5.402656780480626e-25	NA	88	88	88
ENSG00000170684.8	ZNF296	12.041660929356762	0.25217028586358187	2.1459104964133543e-33	0.00509536740528008	0.06570580402112729	0.0011068270106450162	NA	12	12	12
ENSG00000204525.16	HLA-C	-11.6196624977043	-0.06681202528584508	3.2742715706028455e-31	0.06502296418592035	0.4264223249143174	4.288811175534299e-21	NA	41	43	43
ENSG00000183682.7	BMP8A	11.329390723781906	0.325406048593357	9.385532259884116e-30	0.0024701330869563724	0.04604743337002501	0.009589389375078812	NA	10	10	10
ENSG00000135127.11	BICDL1	-11.2642907641534	-0.27586946432217074	1.9693112969917824e-29	0.003572701466881989	0.11245392448436148	2.498395140423913e-05	NA	12	12	12
ENSG00000025434.18	NR1H3	-10.803284867546529	-0.17148320469266334	3.3210533053920386e-27	0.00768004006190217	0.027890878670593443	0.0438720995325039	NA	12	12	12
ENSG00000224389.8	C4B	-10.75524072062937	-0.12924169778387554	5.598764583489995e-27	0.014012521156653454	0.04189031091238727	0.012899827469015152	NA	36	37	37
ENSG00000240053.8	LY6G5B	-10.618508784338673	-0.1409817986565187	2.44434613119136e-26	0.01213003230159053	0.13450036942430188	4.495738392638836e-06	NA	83	86	86
ENSG00000164068.15	RNF123	10.477999811820377	0.20351871257869797	1.0902514597955311e-25	0.005714487930405486	0.09457938381644036	0.00014001016213441292	NA	67	67	67
ENSG00000179639.10	FCER1A	-9.94282656386516	-0.11787418137285209	2.7102556060135363e-23	0.013359754918734467	0.09110615169632157	0.00018603640779567927	NA	8	8	8
ENSG00000261241.5	LINC02128	9.291705492715904	0.04802337275587748	1.518355578322006e-20	0.06917190711838243	0.15226285857417088	6.8526265223247e-07	NA	37	38	38
ENSG00000159905.14	ZNF221	9.28496928948253	0.07276749653359985	1.6175381617599532e-20	0.04186462315804759	0.0602755463380282	0.002893601321133841	NA	56	63	63
ENSG00000142233.11	NTN5	9.082451877121501	0.08955117976474655	1.061560259600861e-19	0.023064315400389248	0.11728065487208605	2.125886126089669e-05	NA	32	33	33
ENSG00000122971.8	ACADS	-9.043988567011622	-0.10953298869948781	1.510570758005707e-19	0.013836709306056284	0.14958499890731006	1.0720707321690798e-06	NA	28	38	38
ENSG00000139725.7	RHOF	9.035236448522268	0.11784704160416062	1.6364825567022183e-19	0.013169749722450788	0.03385767101350401	0.02587798274825568	NA	30	30	30
ENSG00000157782.9	CABP1	-8.998969427959597	-0.23791754674763588	2.278463468441946e-19	0.003329484981586033	0.06316788184212857	0.0015987403753889436	NA	12	13	13
ENSG00000213676.10	ATF6B	8.923768133312524	0.1655075949228479	4.506868380419158e-19	0.005904922846192203	0.08820810895278404	0.0002598805725629956	NA	8	8	8
ENSG00000196683.10	TOMM7	8.896255740142465	0.1844388677245219	5.776239127228282e-19	0.004799328470969559	0.115075858660747	2.5463203337201653e-05	NA	9	9	9
ENSG00000244731.7	C4A	8.883988721716415	0.07533106909653398	6.450483238624555e-19	0.02336394470201846	0.1418183977643245	1.97910034094628e-06	NA	31	31	31
ENSG00000084774.13	CAD	8.879577416323993	0.2218516351157634	6.711484169841828e-19	0.0032407392043371074	0.03513061533194608	0.02312544468775537	NA	19	19	19
ENSG00000204463.12	BAG6	8.876836710617544	0.12940331706664937	6.878867217466055e-19	0.010789919703665656	0.1450337558549234	1.816283937911136e-06	NA	13	13	13
ENSG00000213625.8	LEPROT	-8.789610941874871	-0.24864977791819975	1.5007878058944205e-18	0.0021799698572995433	0.040846504660498925	0.014058947509317705	NA	4	4	4
ENSG00000138085.16	ATRAID	-8.610976340206696	-0.2569420783793115	7.244094088171048e-18	0.00223607962942832	0.050871674932442254	0.005835748783511311	NA	10	10	10
ENSG00000259616.2	RP11-507B12.2	8.578239049583692	0.16558017177868	9.633657726280347e-18	0.005618746038074537	0.03390429401670901	0.021922580200833992	NA	10	10	10
ENSG00000232629.8	HLA-DQB2	8.503899534221672	0.027869677633943785	1.833262044786273e-17	0.1937549745587366	0.4588737767547972	2.3810188373763728e-23	NA	50	51	51
ENSG00000176909.11	MAMSTR	8.300412103091771	0.07852124438897816	1.0375087440001994e-16	0.024908273141069352	0.1930611045485512	1.2529428885389152e-08	NA	21	21	21
ENSG00000158406.4	HIST1H4H	-7.975914933561114	-0.09686386863707944	1.512560973920343e-15	0.011917304632681789	0.049586252364847386	0.004974126037575539	NA	21	21	21
ENSG00000186567.12	CEACAM19	-7.927706110014193	-0.09264805212121723	2.232308267203435e-15	0.015659753000269446	0.10299122876564874	5.8878338382451916e-05	NA	47	47	47
ENSG00000004534.14	RBM6	-7.897492095590363	-0.06403212873909789	2.845710476601882e-15	0.0319677340155534	0.2633216680820347	6.686456724492048e-13	NA	45	46	46
ENSG00000212694.8	LINC01089	-7.8267293619059535	-0.07669789313875489	5.007253823151593e-15	0.025105546902058143	0.09406348644947816	0.00011757026091713703	NA	57	58	58
ENSG00000196502.11	SULT1A1	-7.720000918058144	-0.05704132823584801	1.1632886776362145e-14	0.03241460020136383	0.19793355724561226	9.247935983964486e-09	NA	20	28	28
ENSG00000227888.4	FAM66A	7.528256846946572	0.03800020178285997	5.1422166426701255e-14	0.09266207695648548	0.2785021744325994	2.214245885611516e-12	NA	20	22	22
ENSG00000154328.15	NEIL2	7.524904470975596	0.0756079893047884	5.2758883888859513e-14	0.022431867495721573	0.22024921102244235	3.4887033754654464e-10	NA	22	22	22
ENSG00000233232.6	NPIPB7	-7.514030570060287	-0.05019791622908288	5.73341872274969e-14	0.044360342057869	0.1473144911023597	1.6551946898951713e-06	NA	33	33	33
ENSG00000261390.5	MAFTRR	-7.48590041914182	-0.03859056849918774	7.105826015340938e-14	0.08485635730384808	0.4019465511979267	7.798222075172352e-19	NA	6	6	6
ENSG00000148384.12	INPP5E	-7.402626627251958	-0.11957532471893477	1.3351677174545927e-13	0.009379505573370896	0.21760007819067692	2.8881028842392036e-10	NA	16	19	19
ENSG00000111912.19	NCOA7	-7.374247363571125	-0.07954321866836218	1.652760677954805e-13	0.019244021799809004	0.09079938321972822	0.00016973343417464696	NA	111	112	112
ENSG00000169224.12	GCSAML	7.3428481241677614	0.046673505132986556	2.0909575668842702e-13	0.05203695937730032	0.0721795777965476	0.0008142060354598664	NA	29	29	29
ENSG00000184110.14	EIF3C	7.341468936776639	0.08112727157681178	2.1126219067565308e-13	0.015906203837906717	0.10465970873558224	3.8312891774913126e-05	NA	21	21	21
ENSG00000108384.14	RAD51C	7.2831379128649125	0.04106609126102524	3.2614350712992596e-13	0.055080697856574413	0.3366754038182596	1.8876584051306e-15	NA	37	37	37
ENSG00000137411.16	VARS2	7.226616743589809	0.03885507475600485	4.951749694162334e-13	0.07030629508637465	0.3995726217063392	4.507637519239963e-19	NA	71	73	73
ENSG00000197165.10	SULT1A2	7.1336387437216695	0.023634909095951114	9.774968029867133e-13	0.17007965925796792	0.1774530868294623	5.852110181957463e-08	NA	61	69	69
ENSG00000179344.16	HLA-DQB1	-7.122123819060245	-0.027534552094245927	1.062765134423413e-12	0.13261570940108558	0.5242198186893525	2.2102633559552723e-28	NA	13	13	13
ENSG00000198502.5	HLA-DRB5	-7.081649443116036	-0.029675314922386318	1.424486371852398e-12	0.1190637655907387	0.5339745803899596	4.35599801358073e-30	NA	25	27	27
ENSG00000226516.7	FAM138B	7.080366992314557	0.08551710735336686	1.4377319977506105e-12	0.012872284828890298	0.04338799848708904	0.010966256919143259	NA	44	45	45
ENSG00000214530.8	STARD10	7.0118999486294475	0.0800312200680961	2.3510331241804705e-12	0.017363126080533597	0.15060151636770736	6.492049469362645e-07	NA	18	19	19
ENSG00000100997.18	ABHD12	6.949649500734817	0.1811096150630753	3.661948728544302e-12	0.0031323093067243944	0.11722561480866955	1.4981924487058905e-05	NA	40	40	40
ENSG00000109919.9	MTCH2	6.930080493695717	0.13143907372156852	4.206012302225072e-12	0.004873343126248758	0.07065318536433092	0.0010147204296509329	NA	8	8	8
ENSG00000188986.6	NELFB	6.884569538427407	1.1686071946598358	5.796253520477771e-12	8.447719814640214e-05	0.3403846019008267	8.724975564042335e-16	NA	3	11	11
ENSG00000196968.10	FUT11	6.875930859068409	0.06634724493935458	6.158636701908777e-12	0.017631487381915292	0.062386643069289774	0.0024298615728580862	NA	21	21	21
ENSG00000233393.1	AP000688.29	6.849279790313881	0.09886982294223139	7.422270562105267e-12	0.01174383802470236	0.07426828082184249	0.0008403761767118173	NA	12	12	12
ENSG00000178952.10	TUFM	6.739075392059001	0.10013985343247528	1.593976835560956e-11	0.009184780588809383	0.07478734549108351	0.0008680366234670937	NA	24	24	24
ENSG00000206344.7	HCG27	6.710299960705802	0.04632542061122269	1.9422473784495006e-11	0.05147231604674561	0.15239640165601087	1.013736046403449e-06	NA	62	63	63
ENSG00000196787.3	HIST1H2AG	-6.700318263572698	-0.0386874689755243	2.079660950004926e-11	0.04794286570663703	0.12965954742287386	5.449374841660887e-06	NA	67	67	67
ENSG00000162714.12	ZNF496	6.599786482511399	0.07169368809269033	4.117503601722643e-11	0.018028314697724587	0.026721193448175952	0.0496790001044675	NA	67	67	67
ENSG00000114054.13	PCCB	-6.593182269895096	-0.05303285517272928	4.304975055542487e-11	0.02629628053060551	0.1012390808938606	9.138455577270328e-05	NA	83	83	83
ENSG00000166529.14	ZSCAN21	-6.522347604232049	-0.05489760499329116	6.921537553961106e-11	0.033235857529525646	0.18924574480016804	1.5895095587892665e-08	NA	9	9	9
ENSG00000221883.2	ARIH2OS	6.517404635666884	0.13638954068278264	7.153426990757872e-11	0.006772305429521346	0.02780541942775736	0.04040468463309571	NA	37	38	38
ENSG00000100413.16	POLR3H	6.509022115387226	0.09214893198896526	7.56415873960755e-11	0.008940070526940659	0.09056370962083916	0.00018681846957966058	NA	54	55	55
ENSG00000178467.17	P4HTM	6.488593980008197	0.12490168572248617	8.664110548580184e-11	0.0056879087466588695	0.12258537405423227	1.3286114172136647e-05	NA	24	24	24
ENSG00000196275.13	GTF2IRD2	-6.459074118756905	-0.033075129106319136	1.0534551050796718e-10	0.08992078174663258	0.4426495944591988	1.1991994051760974e-21	NA	40	42	42
ENSG00000213672.7	NCKIPSD	6.433998608796154	0.04957562159054427	1.2428999691645128e-10	0.0348578318299436	0.3154083480082285	1.7491249270617972e-14	NA	36	38	38
ENSG00000100196.10	KDELR3	-6.373892540453108	-0.07329412652409163	1.8428974178934554e-10	0.017556637864028554	0.08981700448643437	0.0002038648402551828	NA	38	38	38
ENSG00000231852.6	CYP21A2	6.352053576405638	0.027512324464406462	2.1245929444443337e-10	0.10976642755597373	0.11359084513367496	2.465324583342233e-05	NA	108	110	110
ENSG00000159228.12	CBR1	6.332951775799433	0.07578051957869794	2.405147551761676e-10	0.01650617326612085	0.26194291121239865	2.261964092392602e-11	NA	33	34	34
ENSG00000158092.6	NCK1	-6.208249388360545	-0.08964875170860573	5.357807925414193e-10	0.009998420278869016	0.10360423396754316	4.77289450510597e-05	NA	25	25	25
ENSG00000263001.5	GTF2I	-6.197718890112139	-0.09643166171494365	5.728733805372678e-10	0.010518922603533704	0.27715610776953026	1.8819566785018593e-12	NA	9	9	9
ENSG00000167077.12	MEI1	6.188386088108924	0.08505611714958267	6.078330735843628e-10	0.009648764076290301	0.07694678349919291	0.0006516590789732291	NA	39	39	39
ENSG00000167272.10	POP5	-6.187296489629566	-0.04121747138719627	6.120478463605338e-10	0.021962166571862528	0.06138749291060602	0.002483548318542261	NA	57	58	58
ENSG00000244063.1	AC024704.2	-6.170638277852177	-0.06712532917378995	6.801486255356497e-10	0.014725873709330865	0.07204241426024907	0.0010554759035153961	NA	56	56	56
ENSG00000272221.1	XXbac-BPG181B23.7	-6.149730749855585	-0.03171703247149391	7.761459185246355e-10	0.09020652625166078	0.35990086092117624	8.170082155875841e-17	NA	42	44	44
ENSG00000226686.7	LINC01535	6.135421920457411	0.01498345002246622	8.493347317179896e-10	0.29224765080066284	0.5757749823907742	2.6296183770646697e-32	NA	57	57	57
ENSG00000229453.2	SPINK8	-6.121600814694368	-0.11387359748288635	9.263987498817653e-10	0.006999056188282341	0.03152541788612323	0.032935293188891886	NA	11	11	11
ENSG00000235209.1	CTA-150C2.13	-6.102972477602469	-0.022060612359985684	1.041137757103146e-09	0.13835870177548656	0.3691204182904011	1.1845263098026763e-18	NA	35	35	35
ENSG00000143603.18	KCNN3	6.07862444055053	0.055946312910727616	1.2121789211898323e-09	0.02137966036111933	0.13507996641970302	3.5193600453243784e-06	NA	54	55	55
ENSG00000214941.7	ZSWIM7	-6.064772630173784	-0.0440665193809152	1.3214045338523302e-09	0.030742680564224384	0.2446515167154482	5.0072579896196256e-11	NA	26	27	27
ENSG00000149084.12	HSD17B12	-6.050406798821712	-0.03324799020959389	1.4448053085756677e-09	0.06066081518159985	0.4027149616988983	7.056731691227379e-20	NA	53	53	53
ENSG00000186074.18	CD300LF	5.9649261014255295	0.055299291420893966	2.4474478244979063e-09	0.02364108837540621	0.08321086873130873	0.0003582972821571008	NA	54	55	55
ENSG00000175170.14	FAM182B	5.962654983273508	0.02024917326192454	2.4817207392525046e-09	0.20101568061062278	0.4557961744575633	2.6877256330842595e-23	NA	62	63	63
ENSG00000157322.17	CLEC18A	-5.959827223075596	-0.017540364751099886	2.525047617825211e-09	0.228499388534757	0.5266320733981209	2.1168277856071127e-28	NA	16	16	16
ENSG00000141458.12	NPC1	-5.94327921765409	-0.17263330142259514	2.7937595428857446e-09	0.0023470160585460256	0.1029520371850364	5.008925228986909e-05	NA	4	5	5
ENSG00000175115.11	PACS1	-5.920654714936004	-0.11840432989782519	3.2066246760655634e-09	0.005918012407249774	0.06624678170823227	0.0017492511360621644	NA	16	16	16
ENSG00000272823.1	RP11-295M18.6	5.914570659890296	0.03605737629103384	3.3274237251234977e-09	0.045028494638753774	0.2246177980558388	3.631184013227195e-10	NA	25	25	25
ENSG00000100162.14	CENPM	5.906307246913501	0.05405419424956162	3.498612075156497e-09	0.020025395128405468	0.07012571749506898	0.000982204293397665	NA	7	7	7
ENSG00000196260.4	SFTA2	5.780796549292875	0.06072940858073444	7.434775810599775e-09	0.02067950781088819	0.05929806748848315	0.0022760062432915233	NA	15	15	15
ENSG00000203880.11	PCMTD2	5.700782370930781	0.11974923291938129	1.1925880901002489e-08	0.004672122746030077	0.031767546169337905	0.030422274095723918	NA	5	5	5
ENSG00000125618.16	PAX8	5.646490076856382	0.020992184504039495	1.6375661288868442e-08	0.11992485937483702	0.3141697508235347	3.675278432261335e-14	NA	14	14	14
ENSG00000167384.10	ZNF180	5.6141399095522075	0.048234800405434174	1.9754233566686017e-08	0.027154599737444374	0.10626976697189916	3.541290774956342e-05	NA	50	52	52
ENSG00000126457.21	PRMT1	5.584310371056973	0.11035720531239944	2.346293656612449e-08	0.005896111582690486	0.08145369393220134	0.00035437435651976187	NA	26	26	26
ENSG00000213995.11	NAXD	-5.541966192680476	-0.09344368937671006	2.9909406066139936e-08	0.007845992716524763	0.09152164759847776	0.0001214378172547223	NA	9	9	9
ENSG00000109758.8	HGFAC	5.513921934132471	0.13922068138322574	3.509243043689521e-08	0.0032683793876514973	0.09740514169592927	7.448215170394224e-05	NA	4	4	4
ENSG00000242252.1	BGLAP	-5.449985172531689	-0.09470467166685909	5.037401971629359e-08	0.006711426085815989	0.10201842213021388	1.84342037546788e-05	NA	12	13	13
ENSG00000180979.9	LRRC57	-5.40246412905291	-0.053811264625878354	6.573160510763797e-08	0.019417223062572316	0.047631342372326316	0.007578490854343285	NA	40	41	41
ENSG00000174939.10	ASPHD1	5.3240588170545236	0.06980764876953878	1.0147707067088972e-07	0.01168021968915989	0.13576124998883599	1.3693909383912953e-06	NA	43	47	47
ENSG00000065060.16	UHRF1BP1	5.274450197797997	0.06396981832201024	1.3315467060315104e-07	0.012615753803595406	0.16527472860682468	2.5470599075874723e-07	NA	71	73	73
ENSG00000152760.9	TCTEX1D1	-5.2407328706951954	-0.07941548970920342	1.5994010711305908e-07	0.008488044241660346	0.11600783212320533	2.324522514159971e-05	NA	49	49	49
ENSG00000228022.5	HCG20	5.211440820634727	0.024826737383879686	1.8737961746137105e-07	0.07320156591045708	0.17224720271648253	7.3727320653655e-08	NA	43	43	43
ENSG00000238078.1	LINC01352	5.203598321975304	0.040079280063122016	1.9546625962545844e-07	0.02979245386896836	0.14219954556907138	1.5693545809153126e-06	NA	11	11	11
ENSG00000134077.15	THUMPD3	-5.203543675137284	-0.050426244043635694	1.955237740049278e-07	0.028135990200780326	0.17057782785943326	1.1548980355273525e-07	NA	26	26	26
ENSG00000114650.18	SCAP	-5.20239416334155	-0.07840970226669146	1.9673740316950037e-07	0.007974978790913525	0.13185886085743034	3.6995035573538086e-06	NA	18	18	18
ENSG00000271904.1	CTC-498M16.4	-5.188597320401683	-0.03441837325152481	2.1188401927941442e-07	0.051001787435715096	0.15519132050763024	6.866502335387967e-07	NA	23	28	28
ENSG00000213699.8	SLC35F6	-5.183502765573921	-0.09227404214435105	2.1775699811819239e-07	0.0065927672586075375	0.032182165474751716	0.025920442331181088	NA	18	18	18
ENSG00000243477.5	NAT6	5.173335555872753	0.0500497129230164	2.2995150629589926e-07	0.021243917807989246	0.09680737994214254	7.047494697288695e-05	NA	41	41	41
ENSG00000115602.16	IL1RL1	5.165293154329132	0.03552738501001027	2.4006237355610204e-07	0.04871619126120741	0.3144914329059378	9.362572988239552e-15	NA	16	16	16
ENSG00000204520.12	MICA	-5.157430234804221	-0.03218327394962012	2.503620858357171e-07	0.06816026441771067	0.39113627491489017	2.1338357174113926e-18	NA	48	49	49
ENSG00000146205.13	ANO7	5.1375642390076335	0.020970870415019934	2.783223410750246e-07	0.12211909017010948	0.19923368318927728	2.2457404313361488e-09	NA	50	50	50
ENSG00000213689.11	TREX1	-5.116199933205473	-0.07392197255814942	3.1175260622842546e-07	0.008983658864317505	0.11408194224730225	2.0057795745925856e-05	NA	24	29	29
ENSG00000251417.2	RP11-1348G14.4	-5.103857429839621	-0.021291643387925174	3.3279903514456656e-07	0.1160425973374298	0.22307620990207688	1.1402207720349147e-09	NA	25	25	25
ENSG00000114988.11	LMAN2L	5.0550663023958595	0.2432330260411277	4.302412733649393e-07	0.0008218927923508055	0.038513019252429205	0.013536244243566366	NA	3	3	3
ENSG00000115604.10	IL18R1	5.044129844437525	0.03600382080427242	4.555898584923871e-07	0.044680149052762824	0.3316027646648708	1.661507397697899e-15	NA	100	100	100
ENSG00000067208.14	EVI5	5.039841270308851	0.10495646587913181	4.6591811042664987e-07	0.004457457711790176	0.045327118170159934	0.009163527761588122	NA	49	49	49
ENSG00000101639.18	CEP192	-5.016046725826739	-0.019570209993149137	5.27455061280196e-07	0.1273585397059373	0.5390164838713905	4.448821262035913e-29	NA	43	43	43
ENSG00000145029.13	NICN1	4.963381697144719	0.0706022787633002	6.927624509447111e-07	0.010827628433848012	0.0352504864975558	0.021599890141872413	NA	67	67	67
ENSG00000177096.8	FAM109B	-4.956980297901281	-0.24890554241850096	7.159723376692972e-07	0.0007101337699740781	0.03840791884364972	0.01725892854192554	NA	4	5	5
ENSG00000172543.7	CTSW	-4.944771593150338	-0.03316305671845538	7.623319243982233e-07	0.03825413866479581	0.18544435656789132	1.947426918535745e-08	NA	37	37	37
ENSG00000134905.16	CARS2	4.94162939953412	0.18933897361587784	7.747237178203915e-07	0.001387247835748609	0.027636895574794616	0.041294923386074094	NA	10	10	10
ENSG00000273295.1	AP000350.5	4.935393094559284	0.01228204582873986	7.998948626772569e-07	0.30623110473442294	0.5862821297388894	9.695103489701666e-34	NA	41	43	43
ENSG00000123342.15	MMP19	-4.9347642033555035	-0.02834848096353782	8.024764951760269e-07	0.04969142057843897	0.04462857832701112	0.010196718311706552	NA	60	61	61
ENSG00000136881.11	BAAT	-4.931515794662604	-0.032550402946756984	8.159396890718382e-07	0.06104491104600921	0.15381006954596382	4.819084904548559e-07	NA	58	58	58
ENSG00000099977.13	DDT	4.924792064873596	0.05781023001444726	8.445010709299381e-07	0.013409449470766846	0.2196506136597645	1.0595777456389842e-09	NA	4	5	5
ENSG00000128655.16	PDE11A	4.860424646943865	0.04532390869707777	1.171342233449929e-06	0.025059069827854105	0.03387594597739243	0.024157913601841483	NA	80	81	81
ENSG00000155542.11	SETD9	4.847978861262143	0.021763475835692776	1.2472568738286153e-06	0.10823590608682856	0.3707863383733345	2.113674586785426e-17	NA	25	25	25
ENSG00000114735.9	HEMK1	-4.838086468181366	-0.07547640498111594	1.3109511150059458e-06	0.011674701342557615	0.040207387628435794	0.013453873724565595	NA	30	52	52
ENSG00000158158.11	CNNM4	4.823327865004394	0.13372650605817726	1.4118261245441436e-06	0.002452168932389802	0.04071035423196085	0.014309891012539013	NA	10	12	12
ENSG00000125630.15	POLR1B	4.821887602494198	0.03930049529608795	1.4220607215885634e-06	0.030768465585527212	0.273176901359939	4.3453636841700335e-12	NA	9	9	9
ENSG00000187741.14	FANCA	-4.818246773772814	-0.07154317972684854	1.4482518033590062e-06	0.008575807428467601	0.048168689197169635	0.007902328876912152	NA	9	9	9
ENSG00000244165.1	P2RY11	4.7879442420650165	0.07962744457772203	1.6849844541504808e-06	0.008648832463587627	0.1615277700405478	1.2530663756903187e-07	NA	6	6	6
ENSG00000237651.6	C2orf74	4.7135868338779225	0.021709315875742333	2.433939334578727e-06	0.09678320526995687	0.5083824181289636	2.201245432406784e-27	NA	27	27	27
ENSG00000176903.4	PNMA1	-4.692381419728747	-0.15637045584150436	2.700430614620973e-06	0.001997888438846493	0.14473818489657445	1.2873600157753408e-06	NA	26	26	26
ENSG00000185917.13	SETD4	4.689661692205694	0.05576488317701413	2.73657117388698e-06	0.015483645229962532	0.2059322628447006	3.5832808350110186e-09	NA	22	22	22
ENSG00000263280.1	LA16c-325D7.2	4.648775543634799	0.021778704350231264	3.3391133406451296e-06	0.10350402013576228	0.2402729646141212	8.506616943747126e-11	NA	40	41	41
ENSG00000159210.9	SNF8	4.637897503579937	0.03486726305446909	3.519712434544495e-06	0.030242561943554732	0.2261230758215756	5.705198235316476e-10	NA	45	45	45
ENSG00000108556.7	CHRNE	4.6266729886350255	0.02234237632417173	3.715865150411466e-06	0.09823588274201481	0.17404330629599946	8.117620547818217e-08	NA	54	57	57
ENSG00000169689.14	CENPX	-4.60791968880905	-0.03887747417200501	4.067176871179017e-06	0.024811070093253344	0.2263694624004198	8.917239259519171e-11	NA	15	15	15
ENSG00000127947.15	PTPN12	-4.599150590432508	-0.11211653150179036	4.242170576655633e-06	0.0027517241515317356	0.04711563501774185	0.008193109865366652	NA	9	9	9
ENSG00000223496.2	EXOSC6	-4.597252429707082	-0.02358127819654416	4.280988382071326e-06	0.072097044110472	0.4451863627150405	4.236187269408149e-23	NA	8	8	8
ENSG00000140961.12	OSGIN1	-4.592565108121094	-0.08472197285993031	4.378308492206547e-06	0.005373522206294998	0.06999989985788471	0.0010962197574844016	NA	9	9	9
ENSG00000181315.10	ZNF322	-4.590295935571855	-0.020480046099258627	4.426180054761898e-06	0.10794701545228216	0.3818757766980474	8.674985120937669e-19	NA	131	135	135
ENSG00000175164.13	ABO	4.567856069264508	0.03240946476899408	4.927381804737137e-06	0.039314394437891226	0.1579462149633259	3.0120850427658374e-07	NA	39	40	40
ENSG00000228126.1	FALEC	4.546352901347489	0.03718378632319282	5.458348675111766e-06	0.027727706190239444	0.03777962115079229	0.0185986962484592	NA	23	27	27
ENSG00000149485.18	FADS1	4.5425805427612636	0.061590363770111366	5.556975411951388e-06	0.011645856312712914	0.1316482380616568	3.875354596871863e-06	NA	10	10	10
ENSG00000204348.9	DXO	-4.479172828972516	-0.08379881713568642	7.493284581459623e-06	0.006451666235487211	0.09769078941450812	0.00012690506684832613	NA	16	18	18
ENSG00000041357.15	PSMA4	4.472702199873149	0.0450367252186825	7.723730781852741e-06	0.02170779615830205	0.15143968235464514	5.861221043122015e-07	NA	39	39	39
ENSG00000137804.12	NUSAP1	4.472696472044269	0.024614907752584604	7.723937744035667e-06	0.07159211334679548	0.2296463334082131	4.451631943619462e-10	NA	25	26	26
ENSG00000198646.13	NCOA6	4.4404529089790215	0.0619574871283299	8.976974772173042e-06	0.007651000210335785	0.1229269304741508	8.678485981253658e-06	NA	27	27	27
ENSG00000213889.10	PPM1N	-4.423616694227072	-0.06124175292754692	9.706216557818447e-06	0.01262375947112302	0.034612751300668126	0.025443475016529632	NA	35	35	35
ENSG00000253669.3	KB-1732A1.1	4.421826142662547	0.04545798706246703	9.787019471165634e-06	0.018868584666000006	0.10157841523923647	6.940716310362202e-05	NA	15	15	15
ENSG00000125637.15	PSD4	-4.418192441821098	-0.029488207131922097	9.952978339411136e-06	0.05012867377242049	0.2438175240593834	1.57894011267419e-11	NA	23	23	23
ENSG00000043514.15	TRIT1	4.406322663704545	0.034776456865114144	1.0514031004394337e-05	0.03231779602117282	0.26197343869602896	1.8407745760005923e-11	NA	39	39	39
ENSG00000101460.12	MAP1LC3A	-4.394200527805856	-0.10186856196744573	1.1118115311023089e-05	0.0028875651853660874	0.037500435149857736	0.01915811463624266	NA	72	73	73
ENSG00000125611.15	CHCHD5	-4.372746596823148	-0.05714053785887226	1.2269310701720322e-05	0.01113713679759808	0.09404043975344473	0.00014840109285192782	NA	36	36	36
ENSG00000196437.10	ZNF569	-4.36088889162369	-0.12034013520576001	1.2953513484301556e-05	0.0024502869066692786	0.03911683184895109	0.015043799798977213	NA	21	22	22
ENSG00000186594.14	MIR22HG	-4.349941383083762	-0.06217545134037337	1.3617392765776017e-05	0.012743508423050302	0.07425670983410756	0.0006725710029876779	NA	28	30	30
ENSG00000163933.9	RFT1	-4.346707888670421	-0.03412068415162389	1.3819606828242186e-05	0.039306430818009705	0.2623518099859249	1.4747233277270918e-11	NA	16	17	17
ENSG00000118785.13	SPP1	-4.324876100683687	-0.06539514136657194	1.5261761557111157e-05	0.008822280026749051	0.03742553341016324	0.018778997462040228	NA	44	44	44
ENSG00000188177.13	ZC3H6	4.32062622586778	0.03835478513084548	1.5558702487903005e-05	0.024411634342784018	0.06778255433343905	0.001345978934682929	NA	63	63	63
ENSG00000277224.2	HIST1H2BF	4.31687921298499	0.03716851077179955	1.5825069729402155e-05	0.0247685558366334	0.028427376234967806	0.041590531052081874	NA	27	27	27
ENSG00000164989.16	CCDC171	-4.316657653441906	-0.03288142232851191	1.5840955288763906e-05	0.03059383559186324	0.16960854862030494	1.3054821522187475e-07	NA	35	46	46
ENSG00000172803.17	SNX32	4.312672135874068	0.026830080476842256	1.6129321566803632e-05	0.045672677692213566	0.4382398839307712	9.913575868386664e-22	NA	14	14	14
ENSG00000163586.9	FABP1	-4.31130893301634	-0.01195065920312631	1.622909743539744e-05	0.2655798733681542	0.4330283309782504	2.537344196176509e-21	NA	19	20	20
ENSG00000160360.12	GPSM1	-4.304923441154069	-0.043615706373379956	1.6704349353824672e-05	0.020829291100099102	0.1197155409487278	1.3232138509714716e-05	NA	70	81	81
ENSG00000244219.6	GS1-259H13.2	4.28735699760464	0.07088502717125686	1.8081158263343347e-05	0.010626277036288571	0.10142823806170996	8.090970810520835e-05	NA	16	16	16
ENSG00000152219.4	ARL14EP	-4.260074279695547	-0.04068344670358807	2.0435897702981195e-05	0.02651846948907547	0.12264399913989955	6.258789123155776e-06	NA	99	99	99
ENSG00000163354.14	DCST2	-4.254791759218861	-0.02688951968305472	2.092436596871891e-05	0.05113737314075778	0.051249650006021066	0.005120800288357082	NA	69	69	69
ENSG00000145287.10	PLAC8	4.2472555038046425	0.038438940680528645	2.164051198152895e-05	0.02555633332461919	0.13405247397895467	2.0786162133225173e-06	NA	7	7	7
ENSG00000196118.11	CCDC189	4.244979413831929	0.07959529164053128	2.186134905174438e-05	0.006892295264145946	0.12246954551495105	1.1880992668416435e-05	NA	13	13	13
ENSG00000060642.10	PIGV	4.229059386716946	0.030598526051315775	2.34670399398349e-05	0.03218068592323773	0.0927333219514234	0.00013751591412335942	NA	112	114	114
ENSG00000272462.2	U91328.19	-4.215069254714613	-0.03338812472999823	2.4970155205834824e-05	0.03615492618015835	0.10844473633611633	4.712960510061938e-05	NA	60	62	62
ENSG00000204428.12	LY6G5C	-4.209657344847611	-0.023564402656067237	2.5575827705397675e-05	0.06477404232111764	0.32412026786239834	1.6961199855891587e-14	NA	37	37	37
ENSG00000266472.5	MRPS21	4.205125694833954	0.1325634671970486	2.609370996098954e-05	0.002200501616139185	0.043500783124614285	0.008656182792384256	NA	12	12	12
ENSG00000164535.14	DAGLB	-4.201359784911642	-0.08778807607487021	2.6531655166265285e-05	0.004244685091509423	0.0617366975363844	0.0025012566442906645	NA	14	15	15
ENSG00000013293.5	SLC7A14	4.191251072987101	0.08872432929725535	2.774204518137235e-05	0.0038237190794906156	0.042002519957532715	0.010551514696993869	NA	23	23	23
ENSG00000170191.4	NANP	-4.187001710672964	-0.03643676217309784	2.8266369604477344e-05	0.026674236305503966	0.044398317765347216	0.006473078133993767	NA	66	66	66
ENSG00000137806.8	NDUFAF1	-4.1844289590788915	-0.051129678729088364	2.8588383054365328e-05	0.013808384436781335	0.1833458179486024	4.861468015758632e-08	NA	11	11	11
ENSG00000233276.3	GPX1	-4.181375658341873	-0.13350415812779504	2.897506904328929e-05	0.0022187503453715996	0.05956564670288483	0.003122729893636498	NA	15	15	15
ENSG00000253678.1	RP11-981G7.3	4.132754389896452	0.019998577455502372	3.584416966103012e-05	0.1021898297926597	0.18746967265668235	9.407813852624896e-09	NA	36	37	37
ENSG00000196381.10	ZNF781	-4.131376311946898	-0.02423364732454281	3.6059770382044285e-05	0.05412346570711012	0.3252017893063451	1.3953766283413679e-14	NA	35	35	35
ENSG00000215440.11	NPEPL1	4.130795855319786	0.028833114065031303	3.615095106989227e-05	0.050431846760272896	0.12069751716498878	1.3508204698551407e-05	NA	96	96	96
ENSG00000167965.17	MLST8	4.129093435339779	0.11666073734740905	3.6419638978233773e-05	0.003123782322301553	0.07179173566531978	0.0010382651590418416	NA	12	12	12
ENSG00000204308.7	RNF5	4.127935295240434	0.06530519072386763	3.660350733064825e-05	0.0055769165840284865	0.03636773608771463	0.018359364837751732	NA	46	50	50
ENSG00000189171.14	S100A13	-4.127107316790325	-0.05591648958432718	3.673549855605853e-05	0.012523679714178032	0.2444664674619646	1.210718903542744e-11	NA	18	18	18
ENSG00000185290.3	NUPR2	4.102267179087064	0.019681872731333896	4.091214516655429e-05	0.12163471825530794	0.44440076340138	8.112862220625764e-22	NA	42	43	43
ENSG00000232956.8	SNHG15	4.0994681594030835	0.04968358763689954	4.141006335898482e-05	0.012981409814081636	0.04511059258569819	0.010598118377130605	NA	18	18	18
ENSG00000166582.9	CENPV	-4.0988105029927855	-0.024944090257999794	4.152788538184116e-05	0.046548284485872705	0.3273225741960956	4.273320283958732e-15	NA	13	13	13
ENSG00000101457.12	DNTTIP1	4.090510351287689	0.1279985186057522	4.3042499908404866e-05	0.002450663204633563	0.02765640266173522	0.04290744719948138	NA	8	9	9
ENSG00000120451.10	SNX19	-4.082106252634169	-0.01911189832619672	4.462938316277791e-05	0.0861801153367572	0.3283626441370575	7.238284174083472e-16	NA	52	61	61
ENSG00000162194.12	LBHD1	-4.080776135845846	-0.08371336436850112	4.488556974036559e-05	0.004868822566781128	0.06074667397430245	0.002311314951431593	NA	13	13	13
ENSG00000142453.11	CARM1	-4.0761466085777895	-0.07690318038433498	4.57881560731915e-05	0.005960376567243453	0.04593220515215482	0.00863355490594783	NA	30	31	31
ENSG00000167711.13	SERPINF2	4.066619568299981	0.030759584377109878	4.770001648614763e-05	0.03759638935625313	0.29225920899968205	7.952514432415092e-13	NA	18	18	18
ENSG00000100249.4	C22orf31	-4.054572661862297	-0.09648416792885957	5.0226036829201415e-05	0.0040336185832157215	0.0795980984513376	0.0005329508629890712	NA	5	5	5
ENSG00000006607.13	FARP2	4.0391962745026175	0.043957941735970944	5.363467041278841e-05	0.0151929784455727	0.04668372184068301	0.009090411950386543	NA	35	36	36
ENSG00000140950.15	TLDC1	4.019700845594792	0.05889360522505457	5.8272086685915425e-05	0.010071454721333405	0.06370552424170355	0.002059102643212328	NA	10	10	10
ENSG00000103932.11	RPAP1	-4.009320751234937	-0.03908494256153763	6.089365644112096e-05	0.026150595813028553	0.1854669428967	4.4553100662056444e-08	NA	11	12	12
ENSG00000173209.22	AHSA2	-4.007737599194372	-0.01724256283956536	6.13031763529259e-05	0.11122161874785538	0.4955023429767795	7.866598434492312e-26	NA	70	70	70
ENSG00000178750.2	STX19	3.9907944748690922	0.028028421096316102	6.585232886694338e-05	0.03396216918932155	0.06104267228319873	0.0024704612526314238	NA	20	20	20
ENSG00000133433.10	GSTT2B	-3.9899647646473064	-0.016526732113794962	6.608311145935322e-05	0.12098811733164126	0.3830646656022084	4.828358354041149e-18	NA	20	21	21
ENSG00000055211.12	GINM1	3.9815474063548435	0.06200274271313563	6.846806137149516e-05	0.0073867524302003475	0.0852084079404192	0.0002034683455978749	NA	44	49	49
ENSG00000176209.11	SMIM19	3.9746960405296736	0.029033397805826967	7.046919677781088e-05	0.039540314534016595	0.1826956445997371	1.2071813221233391e-08	NA	30	32	32
ENSG00000234745.10	HLA-B	3.962895507816147	0.0648125762195291	7.404619599510636e-05	0.008279660886887147	0.08917772949905782	0.0001224699504345198	NA	30	31	31
ENSG00000198909.7	MAP3K3	-3.9572921511281023	-0.05507146305502821	7.580419703679089e-05	0.010726916720336646	0.12554771135769066	8.322383837402581e-06	NA	23	23	23
ENSG00000146540.14	C7orf50	3.9451754248925814	0.07022475253496176	7.974157857945291e-05	0.006897977894454535	0.09534806551431366	0.00011678721269087977	NA	13	13	13
ENSG00000057593.13	F7	3.924357785373579	0.06702408537073644	8.696141272889854e-05	0.006998193800013457	0.06476026459807008	0.0014849756053877873	NA	11	11	11
ENSG00000126432.13	PRDX5	3.921750801749893	0.04868338307110836	8.790788307352774e-05	0.013743521355057246	0.07132707074793716	0.0009587035495421528	NA	78	78	78
ENSG00000164404.8	GDF9	-3.914406724076058	-0.053161939508040615	9.062676247738727e-05	0.010412830799580735	0.06745959104890674	0.001488428969588778	NA	18	18	18
ENSG00000148290.9	SURF1	-3.908140833714989	-0.03013844093805087	9.300908705538759e-05	0.03572454940556889	0.216818390245771	7.704867866154315e-10	NA	38	40	40
ENSG00000159199.13	ATP5G1	3.899318293957336	0.06989618010017333	9.646389765118064e-05	0.005700501311109768	0.11391140469784605	1.526305043292237e-05	NA	14	14	14
ENSG00000140030.5	GPR65	3.894215515028954	0.09626436131333978	9.851703377581947e-05	0.003570525009443016	0.05050845559462165	0.005065877106644154	NA	6	6	6
ENSG00000002933.7	TMEM176A	-3.886443155194381	-0.04351332899837517	0.00010172373311635534	0.01867794706453356	0.1698292770258764	1.0072767688411887e-07	NA	47	47	47
ENSG00000160741.16	CRTC2	-3.877717260159668	-0.0747060029753798	0.00010544115446281755	0.005970623724735449	0.030552887101057788	0.03320718942862344	NA	60	60	60
ENSG00000261126.7	RBFADN	-3.8666136832860056	-0.018263506387896727	0.00011035703253035931	0.10246024096484709	0.4164634750853881	2.397428000812929e-20	NA	29	29	29
ENSG00000110514.19	MADD	3.865537755515069	0.09405978734532808	0.00011084469937439155	0.002951603506151917	0.06601382395984327	0.0017655926690571286	NA	6	6	6
ENSG00000136485.14	DCAF7	-3.8638507198525938	-0.03363948989102954	0.00011161344722676837	0.02883889843787603	0.03021857344755013	0.036918203490999765	NA	52	52	52
ENSG00000145002.12	FAM86B2	3.8627807850836127	0.031996223915824476	0.0001121035981013114	0.03183645103140596	0.08685738159992758	0.0001403872232175418	NA	39	41	41
ENSG00000231925.11	TAPBP	3.852918909123596	0.04347097173967857	0.00011671805358712516	0.015485727871171974	0.026000932830715025	0.04937095498231111	NA	86	87	87
ENSG00000125445.10	MRPS7	3.8270306914320584	0.1581329890277466	0.00012969834861384312	0.0013032148427327105	0.028240348984674937	0.03866153021417496	NA	3	3	3
ENSG00000119661.14	DNAL1	3.8133733114695736	0.0512675245446367	0.00013708280969950348	0.012250150391867953	0.19482743038361766	3.2942385961789545e-09	NA	21	21	21
ENSG00000140043.11	PTGR2	-3.8069408037698693	-0.05266458922738314	0.0001406964053111486	0.008999737885717823	0.16038721098372807	3.098450918257513e-07	NA	6	6	6
ENSG00000198453.12	ZNF568	-3.8037253311862624	-0.02861741661718526	0.00014253621879093341	0.04510413612527322	0.2588600214752475	2.0712330339717894e-11	NA	41	41	41
ENSG00000226816.2	AC005082.12	3.802355381365584	0.048651549900716066	0.00014332693283802787	0.012136607633022113	0.0839029936944991	0.0003478153532079287	NA	22	22	22
ENSG00000183336.8	BOLA2	-3.770684986660971	-0.03390030123524848	0.00016280007168001343	0.024351397701644174	0.07920790084020594	0.00044756414169652676	NA	27	27	27
ENSG00000125458.6	NT5C	-3.760574868401205	-0.048902604116859955	0.00016952332668348125	0.012502839847791434	0.10450749485235986	4.4818601972047706e-05	NA	46	47	47
ENSG00000117899.10	MESDC2	3.7565069403215015	0.05151755389319421	0.0001723014952199713	0.00905295506792986	0.08307008998884695	0.00020435038314592756	NA	35	35	35
ENSG00000130653.15	PNPLA7	-3.7554512993990734	-0.10656723018516129	0.00017302940588761917	0.002357527780673786	0.05266226636526086	0.004155509310948709	NA	9	32	32
ENSG00000159915.12	ZNF233	3.73473295381895	0.08520750302280734	0.0001879144793507841	0.003665910010464376	0.067452786197945	0.0016154101572297542	NA	30	30	30
ENSG00000093167.17	LRRFIP2	-3.7213029795250017	-0.044648711687530145	0.00019819746830133648	0.01656111608313319	0.1051773529191262	5.831323170856799e-05	NA	57	57	57
ENSG00000168385.17	SEPT2	-3.7134035061276145	-0.056787392676931836	0.00020449045498370147	0.008493347986617113	0.18333673952458246	2.004810289427629e-08	NA	29	29	29
ENSG00000126266.3	FFAR1	3.703067621018877	0.03059536458403097	0.00021300807548079644	0.030653066138459802	0.14488097973048808	8.016431642271976e-07	NA	65	68	68
ENSG00000151917.17	BEND6	-3.701912084095891	-0.04697131616642106	0.00021398076940405558	0.011539386915793872	0.23221463914358906	2.341455605826083e-10	NA	29	29	29
ENSG00000154832.14	CXXC1	-3.6910019480787386	-0.10591737979699425	0.00022337242661037358	0.0027880744407813673	0.029797342052050008	0.03321710017807393	NA	12	12	12
ENSG00000282872.1	RP11-96L14.8	-3.6893288699843025	-0.08591531437147824	0.00022484641235885784	0.004409202950195106	0.030422717863006862	0.035192398801700664	NA	5	5	5
ENSG00000181754.6	AMIGO1	3.686952788867211	0.06730213920711574	0.0002269554421838985	0.006099979253901659	0.05550205797674334	0.004392224021228797	NA	78	78	78
ENSG00000139323.13	POC1B	-3.685654319956571	-0.07933725627355837	0.00022811580609500954	0.003622467761448221	0.11305489820788465	2.322403620192802e-05	NA	9	9	9
ENSG00000176410.7	DNAJC30	3.6780531750244148	0.04417352200077477	0.00023502097003882643	0.01705997846742903	0.2024238377425026	8.004026837652957e-09	NA	11	11	11
ENSG00000159267.14	HLCS	3.6527059474399532	0.04200548527691745	0.00025949132721433406	0.017580875752511313	0.05882887260508531	0.0032112423889386014	NA	61	61	61
ENSG00000135976.17	ANKRD36	3.6474990104084877	0.05441616928272058	0.0002648053310825663	0.009007685892153465	0.08854543849014222	0.00021703806514710732	NA	16	16	16
ENSG00000166275.15	BORCS7	-3.6404558895252497	-0.024049123263129257	0.00027215573198275853	0.03330568349768683	0.2381341402432776	1.9605851936451482e-10	NA	91	91	91
ENSG00000173113.6	TRMT112	3.636971769826496	0.03867282432797521	0.00027586215166463987	0.02243965340527433	0.06543308522076813	0.001312132707570201	NA	78	79	79
ENSG00000183597.15	TANGO2	-3.6331550122568133	-0.15086973321729266	0.00027997670247807184	0.0013585173141926542	0.03325641689256528	0.024387089011557842	NA	7	7	7
ENSG00000084207.15	GSTP1	3.6324919657962047	0.02451484872458513	0.0002806973181616015	0.048261607740552694	0.2862068105767906	3.424543072067671e-13	NA	54	54	54
ENSG00000155749.12	ALS2CR12	-3.6318305876036043	-0.03617808540475775	0.0002814178518757159	0.017005707769077866	0.13695592566922693	1.8200438082655525e-06	NA	23	23	23
ENSG00000204991.10	SPIRE2	-3.6281153283198533	-0.040822498234922046	0.0002854977318145858	0.015837838086792087	0.2065213231901312	4.512625572282343e-09	NA	16	17	17
ENSG00000184492.6	FOXD4L1	3.6199545669323965	0.03826978773496077	0.0002946547483227821	0.01947923418276047	0.13666947120386172	3.0908207823851437e-06	NA	10	11	11
ENSG00000168395.15	ING5	3.618231420721148	0.02890569996570725	0.0002966231072949444	0.023526895753204262	0.049899453217160016	0.006806458665509792	NA	51	51	51
ENSG00000267289.1	CTD-2623N2.11	-3.609383552813579	-0.041970399057525705	0.00030692551373146806	0.013425420709510113	0.04987865036780242	0.0068803979308067	NA	11	11	11
ENSG00000243789.10	JMJD7	3.6073791799467947	0.05512336706356023	0.00030930548668385224	0.008288222100732217	0.038135631763293515	0.0187047183892126	NA	19	20	20
ENSG00000273399.2	RP11-408A13.3	3.6020671263422064	0.022205239791113596	0.0003156968143938816	0.05449376371007482	0.0919496670286649	0.0001467439049926706	NA	24	24	24
ENSG00000118680.12	MYL12B	3.599561553799251	0.17270161659927402	0.0003187541761381618	0.0009451078257573351	0.02845492503637408	0.041150479926217086	NA	2	2	2
ENSG00000148296.6	SURF6	-3.598966352929326	-0.026998212291179727	0.000319484517865969	0.02958295893720317	0.26170825827158617	1.9296435257846867e-11	NA	19	19	19
ENSG00000127399.14	LRRC61	-3.5987199537608663	-0.02805036089356936	0.00031978732037035213	0.0357796231669145	0.40253557093437387	2.5962774738413572e-20	NA	22	22	22
ENSG00000170425.3	ADORA2B	-3.594269149037628	-0.02304123891394814	0.0003253034263048213	0.04048927499187128	0.04888859376438383	0.007364265065357188	NA	101	103	103
ENSG00000120647.9	CCDC77	-3.5919890102974446	-0.022039312867356605	0.00032816369196009276	0.05470276140632446	0.26979516508329104	1.5715803290169367e-12	NA	16	16	16
ENSG00000115221.10	ITGB6	-3.5897473629760666	-0.018889428724589062	0.0003309986021474046	0.07113735958119559	0.2618090839792343	7.847307299208112e-12	NA	10	10	10
ENSG00000146733.13	PSPH	3.587761945714719	0.02376623805503246	0.00033352859124167116	0.07414696137430775	0.2982861073153454	2.7428460077776033e-14	NA	55	56	56
ENSG00000055955.15	ITIH4	3.586446513467533	0.023034716939729902	0.00033521478153790895	0.05031043771289597	0.3418400208428056	2.0198011011880938e-17	NA	21	22	22
ENSG00000125450.10	NUP85	-3.578482660286691	-0.026606458723692654	0.00034559479206122803	0.03500116004003235	0.3178277355187961	1.0939992120752353e-14	NA	7	7	7
ENSG00000204387.12	C6orf48	-3.574742112701595	-0.09055358147001911	0.0003505732726071765	0.003995710219723643	0.05676191415368509	0.003293474201302857	NA	40	40	40
ENSG00000183172.8	SMDT1	-3.5649979779884657	-0.03909977084952009	0.00036385899364938234	0.01652029276840728	0.1034855141934843	7.082604256542151e-05	NA	57	58	58
ENSG00000117245.12	KIF17	-3.554943389785555	-0.06331392694397747	0.0003780604785564162	0.0061374091523732546	0.07200990797417524	0.0008079393160663736	NA	15	15	15
ENSG00000136982.5	DSCC1	3.547450235764615	0.017324728788620875	0.0003889792285540147	0.09326661172534154	0.2843632535924499	1.1036317161346932e-12	NA	134	136	136
ENSG00000257218.5	GATC	-3.5410741139135995	-0.012492764368566238	0.0003985016234472137	0.1890963615056376	0.5836937048824379	6.616351105519631e-33	NA	54	54	54
ENSG00000173338.12	KCNK7	-3.514563852763053	-0.035523038628581804	0.0004404767632240172	0.019779773678029956	0.12960004417958215	5.019926257076248e-06	NA	26	26	26
ENSG00000198231.12	DDX42	3.507967372455781	0.016954355542236524	0.00045154442591334264	0.08394957634675655	0.32817552832428193	4.7522222600155154e-15	NA	48	49	49
ENSG00000149292.16	TTC12	3.5061956330516013	0.016664440351838717	0.00045456098512826673	0.10395370338436005	0.4340560703242654	1.134892288238432e-21	NA	47	47	47
ENSG00000213523.10	SRA1	-3.4927576258443933	-0.029570436449147964	0.00047806020571877013	0.023808987131035478	0.2232091008043542	1.1530906091730755e-10	NA	48	50	50
ENSG00000123416.15	TUBA1B	-3.4904148613053443	-0.05647389870138908	0.0004822712509757924	0.009578755615147176	0.03812946670396914	0.01675903138675432	NA	20	21	21
ENSG00000245156.1	RP11-867G23.3	3.4789950931013776	0.02856316665274805	0.0005032978023965538	0.031997966373994546	0.09389102498219044	0.0001705002239184555	NA	56	57	57
ENSG00000197457.9	STMN3	-3.473764724718983	-0.1126305774006648	0.000513210828282883	0.002123184451829918	0.02981301046728782	0.036820189775204064	NA	17	17	17
ENSG00000108379.9	WNT3	3.4695425248154717	0.014593732820652974	0.0005213455292981134	0.1330676041247192	0.5333035865528881	5.952295094398568e-31	NA	15	20	20
ENSG00000166145.14	SPINT1	-3.4665762502681567	-0.03680422810395641	0.0005271321982511854	0.02383346038963283	0.029985213157579207	0.033872089509065645	NA	27	27	27
ENSG00000147813.15	NAPRT	3.465399814475068	0.01026259432841074	0.00052944374616883	0.20919510505177033	0.44770471314979904	2.5753988794716692e-23	NA	54	55	55
ENSG00000100239.15	PPP6R2	-3.4150235432606433	-0.03370318673893038	0.0006377649878314129	0.022839964524162714	0.2112164578994314	1.0666030679331187e-09	NA	26	26	26
ENSG00000265763.3	ZNF488	-3.4140706062316895	-14.816855682788873	0.0006399998778376864	1.1638114871512002e-07	0.061290877346345675	0.002573059342465568	NA	1	3	3
ENSG00000196932.11	TMEM26	3.410974219327786	0.049263909707048914	0.0006473121165990565	0.010399863095326409	0.0673738245333192	0.0008576883618324726	NA	17	17	17
ENSG00000106477.18	CEP41	3.410256158357819	0.033150479743025894	0.0006490189082393325	0.0212407632661038	0.06255502087831301	0.0014560250243404447	NA	52	53	53
ENSG00000124562.9	SNRPC	-3.4067162337601897	-0.04492100445446536	0.0006574944605675665	0.011242403255187002	0.11055665060852646	1.9857674934074907e-05	NA	77	80	80
ENSG00000188385.11	JAKMIP3	-3.4064381129140053	-0.01651080484199867	0.0006581647004349322	0.09829124376489491	0.4913327546453248	1.0003422325208412e-25	NA	30	30	30
ENSG00000225973.3	PIGBOS1	3.406042997705715	0.05876562638749096	0.0006591179760063775	0.0066641125991658895	0.03487768262078038	0.02226448678258775	NA	23	23	23
ENSG00000224843.6	LINC00240	-3.4046230443816246	-0.04501596153228437	0.0006625544375644375	0.010192170902403245	0.039174895223419264	0.011984714585397585	NA	18	18	18
ENSG00000075790.10	BCAP29	3.403458900176105	0.06642584396224564	0.0006653842297696934	0.00450493943327576	0.118324451713512	6.941840747312918e-06	NA	6	6	6
ENSG00000162174.12	ASRGL1	-3.4021299022143294	-0.06548190788043601	0.0006686284826373484	0.01158491938768312	0.12679171748190646	9.998095539724796e-06	NA	25	26	26
ENSG00000161265.14	U2AF1L4	-3.391226891634789	-0.013680450164631928	0.000695804721055043	0.09638921979395616	0.14836438323396572	6.650852684356353e-07	NA	113	113	113
ENSG00000170430.9	MGMT	-3.387784129347989	-0.016928464050181898	0.0007045969604281711	0.08303714259123614	0.31164162451351746	4.809891629243461e-14	NA	59	59	59
ENSG00000119509.12	INVS	3.3822194698034957	0.039677015925651024	0.0007190267477357224	0.014000837778333998	0.1387957413311135	1.152357319675078e-06	NA	28	29	29
ENSG00000188026.12	RILPL1	3.375097002619253	0.057968279542447994	0.0007378967670490109	0.006517697119199443	0.06978553056414454	0.0006287105272048887	NA	48	49	49
ENSG00000104687.12	GSR	3.3749516464219824	0.0452761646333854	0.0007382866149255627	0.012333233872938653	0.031611903691541585	0.027088868106123938	NA	54	54	54
ENSG00000169371.13	SNUPN	3.3645229024466485	0.04089834915942279	0.0007667612028927371	0.01671618138405249	0.13042914344468404	5.534649144882797e-06	NA	26	26	26
ENSG00000148600.14	CDHR1	3.36275422726511	0.07089630904916264	0.000771690339560042	0.004464012042242047	0.043328231931997634	0.011449026501718999	NA	12	12	12
ENSG00000232112.3	TMA7	-3.3479997119771507	-0.08091130030148169	0.0008139709597013198	0.0030483605778987522	0.11056807625111316	2.8886462361221742e-05	NA	13	16	16
ENSG00000176978.13	DPP7	-3.345887564860706	-0.17486736859830296	0.0008201964673197693	0.0007223597093679117	0.04486989229724817	0.007456271652440977	NA	10	25	25
ENSG00000136810.12	TXN	-3.3390854139152064	-0.05847889149901903	0.0008405471498092271	0.006011377149718432	0.04569152535702538	0.006903935781334992	NA	33	33	33
ENSG00000115677.16	HDLBP	-3.336006692871727	-0.026189822401282432	0.0008499111761870122	0.0391790473322574	0.21718853609525768	2.147504268418393e-09	NA	48	48	48
ENSG00000090861.15	AARS	3.335562713194849	0.04093857957307981	0.0008512695085268635	0.013430934560777087	0.09980116924033676	8.174600048195115e-05	NA	26	28	28
ENSG00000108474.16	PIGL	-3.333252048363747	-0.06417398748461496	0.0008583714285664698	0.005385097129821407	0.0929729425420048	0.00018407129563778469	NA	13	13	13
ENSG00000115084.13	SLC35F5	3.322213901249276	0.052776734434154995	0.000893062032985207	0.010169223902282443	0.17230144538057218	6.570353006775201e-08	NA	20	22	22
ENSG00000114796.15	KLHL24	3.318808683804817	0.05947037537423627	0.00090402343228004	0.006747989578826133	0.13887137236372898	1.7326512042983536e-06	NA	49	49	49
ENSG00000161217.11	PCYT1A	3.3183958398141047	0.07420327025314429	0.0009053608196776727	0.0030330954640355994	0.07494252686340543	0.0005616928672407454	NA	3	3	3
ENSG00000104524.13	PYCRL	-3.315926223024023	-0.05473705568031087	0.0009133993864664419	0.007286604727518916	0.044807023483601036	0.00982280768981601	NA	28	28	28
ENSG00000205106.4	DKFZp779M0652	-3.304521455575998	-0.03303613074434354	0.0009513869345053838	0.024278080839587664	0.09818489750176827	0.00011299097954497	NA	43	45	45
ENSG00000141759.14	TXNL4A	-3.303618605145703	-0.07249294108031498	0.0009544558569497554	0.00446597406101529	0.07343552952613044	0.0009371244107681557	NA	31	31	31
ENSG00000078043.15	PIAS2	-3.2948535721144983	-0.05867308492161716	0.0009847297725703644	0.005612247291110274	0.059846151115044474	0.002616460185444989	NA	15	15	15
ENSG00000168803.14	ADAL	-3.294479004001852	-0.02004685955589208	0.0009860431071620486	0.056607657504070645	0.3024087572611445	2.5237792573336225e-14	NA	22	22	22
ENSG00000273375.1	RP11-803P9.1	-3.27914264421233	-0.04944514116815607	0.0010412299055326728	0.008491826051229827	0.08175282761383326	0.0004740574967146869	NA	3	3	3
ENSG00000157851.16	DPYSL5	3.2701467462398712	0.05465712209857492	0.0010749170557285191	0.007080304544717749	0.10793739078651712	3.192276299013696e-05	NA	18	18	18
ENSG00000140459.17	CYP11A1	3.264447010450356	0.07561362056099846	0.0010967797646910882	0.006480596487429605	0.049230427174655866	0.006402400138218783	NA	9	9	9
ENSG00000270087.5	RP11-399K21.11	-3.2638629032877686	-0.053004888683479474	0.001099043326189093	0.007479498102818494	0.0270778316329286	0.044019379575890284	NA	17	17	17
ENSG00000164048.13	ZNF589	3.258310733806064	0.015473455973228455	0.001120776099921123	0.07229032717466845	0.3286160528408624	5.0557279763965924e-15	NA	9	11	11
ENSG00000198937.8	CCDC167	-3.2564304584687025	-0.024767013646326077	0.0011282256375253876	0.0350658887269591	0.26143499637786805	1.3545979222777736e-12	NA	61	63	63
ENSG00000103599.19	IQCH	3.2431678539393443	0.10557524611192902	0.0011820854769818035	0.002010099303782992	0.052262821345719315	0.005338576842519914	NA	17	17	17
ENSG00000262246.5	CORO7	3.2390971089344345	0.04119925653688021	0.0011990874030973746	0.013627687084888075	0.2421894812353373	1.3958455115639077e-10	NA	12	13	13
ENSG00000277462.1	ZNF670	3.2380202402951475	0.017300604424826144	0.001203622700505219	0.0683338228073584	0.1693098350151675	1.5516989841108556e-07	NA	61	62	62
ENSG00000254772.9	EEF1G	3.23680885239502	0.17839331100821587	0.001208743470210271	0.0007925689112327522	0.029566802252081907	0.036476812462241416	NA	4	4	4
ENSG00000169026.12	MFSD7	3.2340220228056946	0.07325634952010233	0.0012206004305432118	0.00532178820963656	0.038742234935395484	0.01767437152778449	NA	19	25	25
ENSG00000144218.18	AFF3	-3.228516166030705	-0.04316914037675177	0.0012443422556439572	0.008736454403804075	0.10002365341789217	6.120550540092694e-05	NA	44	46	46
ENSG00000146243.13	IRAK1BP1	3.225057892305184	0.02728606751415817	0.001259471973688273	0.02168561241972812	0.1635164118867682	1.7237812799531342e-07	NA	27	27	27
ENSG00000136238.17	RAC1	3.2151171914614443	0.06786303744132036	0.0013039127813356589	0.004203855783499151	0.1317816861401752	6.309242623277662e-06	NA	10	10	10
ENSG00000196172.9	ZNF681	-3.210280080933786	-0.03830582317770295	0.0013260569521745557	0.012043653627760074	0.06752564441827039	0.0008398960074710832	NA	8	8	8
ENSG00000136875.12	PRPF4	3.210078334267169	0.05035571006685987	0.0013269880379953496	0.007667412128265156	0.0926263708608175	0.00019485864261843357	NA	8	9	9
ENSG00000144852.17	NR1I2	-3.2087231094727966	-0.03309041516990377	0.0013332582206250214	0.014851921725269213	0.13855500335635113	1.4435542720218123e-06	NA	38	39	39
ENSG00000254470.2	AP5B1	3.206335358546818	0.04072197269709727	0.0013443721156224777	0.01212332931512776	0.03277421570701385	0.0257592076684121	NA	37	37	37
ENSG00000198467.13	TPM2	-3.204985968303623	-0.019606117313058318	0.0013506906501600832	0.05111404732606622	0.2155188376963625	7.947175363142193e-10	NA	65	66	66
ENSG00000231500.6	RPS18	3.2049197381289525	0.04459580896602274	0.0013510014778485278	0.01160338859066137	0.07713224847919023	0.0006637599594749982	NA	34	34	34
ENSG00000246375.2	RP11-10L7.1	3.202820389512572	0.008876133460919339	0.001360888282935983	0.23594459555130487	0.5630454209811967	1.1199920845602641e-31	NA	45	45	45
ENSG00000272447.1	RP11-182L21.6	3.1921634685731863	0.05225630380664271	0.001412113902582261	0.007949012515387176	0.1045461181508438	4.332280631994621e-05	NA	4	4	4
ENSG00000138399.17	FASTKD1	3.191959889577993	0.031770665737536924	0.0014131095459938847	0.019627899596589993	0.0951212738663101	0.00011933035023233162	NA	29	29	29
ENSG00000164197.11	RNF180	3.191357234368812	0.02795652738112599	0.0014160607459105328	0.019466134482506323	0.0386490250573213	0.014998898906032369	NA	51	51	51
ENSG00000196510.12	ANAPC7	-3.187999280622949	-0.03671055188901252	0.0014326089292472975	0.013521131858048053	0.06496557797122877	0.0015163954757496348	NA	27	27	27
ENSG00000186792.16	HYAL3	-3.1821074827388	-0.01553323508572648	0.001462075482301827	0.09086577623664563	0.3321534457853048	3.0189175688270745e-15	NA	80	82	82
ENSG00000166965.12	RCCD1	-3.1746352613323268	-0.06921067652819875	0.0015002495009478556	0.004922167935078076	0.25930012125525764	2.6061311874401248e-11	NA	11	12	12
ENSG00000228789.6	HCG22	-3.1711105244646407	-0.02879804385908947	0.0015185735290336895	0.01906668718787813	0.031105830912527162	0.0319638549189248	NA	33	34	34
ENSG00000131435.12	PDLIM4	-3.1659372118448528	-0.05254715015437159	0.0015458415733094193	0.0068147860356791295	0.13938094026782674	2.07731837728627e-06	NA	14	14	14
ENSG00000198754.5	OXCT2	3.1650205732995076	0.1475409705328338	0.0015507198590584091	0.0008461399372009778	0.028310750464161687	0.030669649750635318	NA	5	5	5
ENSG00000188707.5	ZBED6CL	3.164981345747355	0.01598377247420362	0.0015509289413158842	0.08807558675422009	0.3878563978937527	1.099931884864458e-18	NA	21	21	21
ENSG00000064419.13	TNPO3	3.1644714317407394	0.1377909870709654	0.0015536491382617146	0.0008709421706428911	0.02999903491300736	0.02907237512247178	NA	4	4	4
ENSG00000164924.17	YWHAZ	-3.163073155347301	-0.10882860187052558	0.0015611309683643876	0.0018234258406695056	0.05269056085540321	0.0041868822304837175	NA	18	21	21
ENSG00000167671.11	UBXN6	3.1610668375167714	0.035480511526969453	0.0015719242430015019	0.014156672026615911	0.2726733954122745	2.1593171499046106e-12	NA	10	10	10
ENSG00000090013.9	BLVRB	3.157679448560528	0.0788982301346289	0.0015903032354425406	0.0021641327291709	0.11779068933922066	1.6224262468963768e-05	NA	2	2	2
ENSG00000132470.13	ITGB4	3.142915411240853	0.220160392066679	0.0016727417174885503	0.00043321289607944587	0.033756289782162836	0.02432019248009174	NA	2	2	2
ENSG00000111850.10	SMIM8	3.134079863251086	0.0310663070812769	0.0017239392907145994	0.0267986204516959	0.1394400809290536	1.994455975157913e-06	NA	28	28	28
ENSG00000137310.11	TCF19	3.133083901963727	0.0151597247996715	0.0017297998772683638	0.11889077370020901	0.3390135113464558	2.6631296045124157e-15	NA	93	95	95
ENSG00000187048.12	CYP4A11	-3.1297439800527203	-0.02279584869405826	0.0017495871474537304	0.031073708943131915	0.13630114186514286	2.9054131398224623e-06	NA	39	39	39
ENSG00000154479.12	CCDC173	3.1236453104810615	0.04777920248046334	0.0017862563952521858	0.007625180343081756	0.1016669784456251	7.134319071285641e-05	NA	10	10	10
ENSG00000275764.1	RP11-582E3.6	-3.1203108845523992	-0.02819003678695673	0.0018066026099965021	0.026096769910281245	0.11167566236932568	2.8543390134494793e-05	NA	45	47	47
ENSG00000255267.3	RP11-430H10.2	3.112600663134827	0.033349208879602195	0.0018544675893281213	0.01992243947900756	0.07851559119593209	0.0006154319196599688	NA	30	30	30
ENSG00000005187.11	ACSM3	3.109475534376407	0.02726558894460135	0.0018741980549020947	0.026105204776891995	0.08897730924943263	0.0001739508359958498	NA	14	15	15
ENSG00000167670.15	CHAF1A	3.109321503990304	0.02491132454183048	0.0018751754923077397	0.026453785578490607	0.2998576664584776	1.933812635407821e-13	NA	19	20	20
ENSG00000172728.15	FUT10	-3.108287609322308	-0.05990166873804271	0.0018817484527360994	0.0061455312693373685	0.06702097456475321	0.0014069536215669846	NA	14	14	14
ENSG00000245330.4	KB-1471A8.1	3.1076082110433307	0.03211378236685419	0.0018860792265253546	0.02477534139760268	0.05988992496851691	0.0028012210316267555	NA	34	34	34
ENSG00000220201.7	ZGLP1	-3.1054339408874516	-0.09703926617139019	0.0019000005549100099	0.0016738807726249046	0.0846147499451642	0.00021239467550696018	NA	1	1	1
ENSG00000263627.1	PPP4R1-AS1	-3.097647628893259	-0.01289364401713121	0.0019506321302128029	0.1373687542820662	0.34950870916268684	4.795955101773854e-16	NA	20	20	20
ENSG00000275358.1	RP5-1025A1.3	3.093546850004474	0.024772460853892453	0.001977793228354564	0.032246552942033706	0.14439832803936134	1.1297404502739272e-06	NA	15	16	16
ENSG00000204147.9	ASAH2B	3.0917207775969513	0.04740903351353411	0.0019899993865944736	0.00814403192552473	0.15826117983384094	3.704908956780839e-07	NA	13	13	13
ENSG00000134574.11	DDB2	3.0899519994494455	0.10751384621294924	0.0020018884536985517	0.0025927296499663023	0.06451700169591884	0.002020235012216404	NA	9	9	9
ENSG00000206527.9	HACD2	3.0805217323082594	0.07425097389713352	0.0020663827413972967	0.0029123006865416534	0.09261414872740432	0.00012501902095344252	NA	8	8	8
ENSG00000239388.8	ASB14	3.0752781542566057	0.015271409364022165	0.0021030631835970187	0.06795623010664563	0.1016864018221414	5.231853718322331e-05	NA	47	47	47
ENSG00000026950.16	BTN3A1	-3.0745964039996854	-0.030761182050288893	0.00210787585624749	0.021705743821152278	0.10377229487248976	6.952127902227776e-05	NA	30	31	31
ENSG00000133059.16	DSTYK	-3.0511288804129273	-0.04946520028883788	0.0022798269231694445	0.008751467452609673	0.07068907367139404	0.0008893954338971008	NA	36	37	37
ENSG00000108465.14	CDK5RAP3	-3.0498214815057723	-0.03789438182718104	0.0022897742584005484	0.01113822670239164	0.1228761564437638	1.3654060565804276e-05	NA	12	12	12
ENSG00000162882.14	HAAO	3.042124284735523	0.015232425808210185	0.002349148777663644	0.048835723316512855	0.2711688679825039	5.3494590093499835e-12	NA	29	29	29
ENSG00000204540.10	PSORS1C1	3.040162203407132	0.015205754757497594	0.002364507675136674	0.07971146363889799	0.2971067033403044	2.4910523153744603e-13	NA	32	32	32
ENSG00000109180.14	OCIAD1	-3.0399086027677105	-0.057099709012216185	0.002366499521018018	0.005655015382867838	0.07597066474795901	0.0005954644570664858	NA	20	21	21
ENSG00000204267.13	TAP2	-3.0394789055822558	-0.025335492840885817	0.002369877982394842	0.03198816159857496	0.2817636585775645	1.6828489966441209e-12	NA	33	33	33
ENSG00000163634.11	THOC7	3.0349663705559404	0.047954321066990414	0.0024056250883563485	0.00747811394007213	0.051340728319598274	0.004585029620601229	NA	26	26	26
ENSG00000198093.10	ZNF649	-3.030702421237979	-0.03170420704728087	0.0024398558157021433	0.017511599318212348	0.05856320128270464	0.001535229730425033	NA	34	34	34
ENSG00000141076.17	UTP4	3.0230647201552165	0.05046044677230571	0.0025022872149607404	0.010761580572770168	0.14577974811411362	2.6651523554834664e-07	NA	10	10	10
ENSG00000101104.12	PABPC1L	-3.0151845077713575	-0.036274528021367186	0.002568229709128023	0.015546755374464545	0.25640390236776256	3.2875213161419976e-11	NA	15	15	15
ENSG00000057468.6	MSH4	3.0141431933218477	0.03970009027530727	0.00257706142249195	0.010959410322387864	0.08125458247460683	0.0003548017536886465	NA	15	15	15
ENSG00000105185.11	PDCD5	3.0092966315650016	0.016807515552044495	0.0026185331921651438	0.06610431584883257	0.12025504043405776	1.503531266736886e-05	NA	79	79	79
ENSG00000141736.13	ERBB2	3.0051740467055934	0.13996165239984792	0.002654289181521865	0.0009751872332163153	0.035753030515028816	0.021409268760345643	NA	53	53	53
ENSG00000157999.5	ANKRD61	3.0048513244214035	0.018854458612114895	0.0026571069639824627	0.06036411832880181	0.05429917295979622	0.003884333447288275	NA	31	31	31
ENSG00000185619.18	PCGF3	2.9998505818913666	0.02796899003304226	0.0027011207569478416	0.017419215917993273	0.06977930060303196	0.0008331425105298744	NA	26	26	26
ENSG00000169592.14	INO80E	-2.9987815328915914	-0.03729648262580394	0.0027106159470850558	0.01107861229154974	0.04542518146959447	0.008799326425023759	NA	12	12	12
ENSG00000181322.13	NME9	-2.9973264978214185	-0.04807727750682888	0.002723588433630036	0.009083414662447137	0.16786117509542312	2.0620107054898172e-07	NA	13	13	13
ENSG00000113621.14	TXNDC15	2.9936517758932064	0.032719489380345274	0.002756603641234126	0.018500553157078214	0.10785992153413183	2.178920101820933e-05	NA	40	42	42
ENSG00000105926.15	MPP6	2.990288641814855	0.0511484660385167	0.0027871393906488107	0.004763347157877865	0.09539850787848576	0.00014819826264693027	NA	11	11	11
ENSG00000103126.14	AXIN1	2.9889656868064205	0.0824408490619703	0.002799235660057608	0.0018602958342603495	0.05973305220983945	0.00197864286685657	NA	4	4	4
ENSG00000117748.9	RPA2	-2.987818167223551	-0.013317847828632118	0.002809766666869304	0.10430967529486221	0.4957155810114981	1.1334947824382729e-25	NA	20	20	20
ENSG00000241043.1	GVQW1	2.9829847573197776	0.024495277070502912	0.0028545221016907743	0.03420176435425618	0.1173164228410919	1.7461809541558488e-05	NA	22	22	22
ENSG00000175701.10	LINC00116	2.9809441818256164	0.03424838184610827	0.00287361165273781	0.010634370068084202	0.038874192265095316	0.01581671776521619	NA	47	48	48
ENSG00000229352.1	AC007563.3	2.977278223917171	0.02206412752510691	0.0029081996327893736	0.042722570329040206	0.12290693313866435	1.2601443115942675e-05	NA	39	39	39
ENSG00000275074.1	NUDT18	-2.9769125281057027	-0.04766699062257211	0.0029116707000822395	0.010313293518642599	0.04973782804676456	0.0047910907440798746	NA	19	19	19
ENSG00000120324.8	PCDHB10	2.9704226453376257	0.03174576612450316	0.002973902909291586	0.018486170945898436	0.031100430687815664	0.0326124472111777	NA	64	64	64
ENSG00000112041.12	TULP1	-2.969399439553554	-0.016102487999993646	0.0029838245578385067	0.07852931321775905	0.19308068597068007	2.0149580051359194e-08	NA	17	19	19
ENSG00000177302.14	TOP3A	2.9679175864281486	0.038290631628847105	0.0029982470850531697	0.011269187584696534	0.14541258771308765	1.4111828838974087e-06	NA	6	8	8
ENSG00000245975.2	RP11-30K9.6	2.9635097977401545	0.03038421009718781	0.003041523790839173	0.02278475277342801	0.15668802032132362	5.410703315462008e-07	NA	9	12	12
ENSG00000164512.17	ANKRD55	2.9568835277411485	0.06271655587618152	0.0031076548182951713	0.004460084753119327	0.029982506488276363	0.02703381979978289	NA	32	33	33
ENSG00000171045.14	TSNARE1	2.9533949081526285	0.024504499886428152	0.003142996041315692	0.02637710519708168	0.13563001050663695	4.795378029997112e-06	NA	28	28	28
ENSG00000102606.17	ARHGEF7	2.9527826397094836	0.026418668993808094	0.003149236245686165	0.02142813725290315	0.15531736197625434	5.526954821596528e-07	NA	15	15	15
ENSG00000256053.7	APOPT1	-2.9510082147436347	-0.044897101492782594	0.0031673849294684797	0.008875632606022045	0.09395312637243466	0.00012804385949890236	NA	26	26	26
ENSG00000183426.16	NPIPA1	-2.945016280984819	-0.022057822561729817	0.0032293766921283767	0.038480815206102956	0.28576011430432424	6.394353104024196e-13	NA	27	36	36
ENSG00000188690.12	UROS	2.943142707122712	0.02639353572840276	0.0032489861261348583	0.03099031395319353	0.26297193687101034	1.559629759264421e-11	NA	38	39	39
ENSG00000203791.14	METTL10	-2.940037920438342	-0.04872813992792372	0.003281720811342124	0.009394309531651115	0.112726757100184	3.185556639533313e-05	NA	13	13	13
ENSG00000233569.1	RP11-500B12.1	2.9396100999715773	0.013659732386513909	0.0032862549255344787	0.08806811671862474	0.07072177611570978	0.0010867302944491046	NA	87	87	87
ENSG00000161958.10	FGF11	-2.9390719488231345	-0.03719885439432949	0.003291966446611459	0.013904707653229433	0.045587116962674236	0.005799616542644918	NA	30	30	30
ENSG00000273674.4	CTD-2378E12.1	-2.938334141457241	-0.020472862129926172	0.003299811661640466	0.04514039480093801	0.13479916661710575	4.246878180951246e-06	NA	37	37	37
ENSG00000114268.11	PFKFB4	2.934601964296881	0.03471563276463914	0.003339758031068307	0.015475578625268212	0.11761077221597335	1.8835650286058686e-05	NA	18	18	18
ENSG00000119673.14	ACOT2	-2.9276820736145526	-0.015452251374834592	0.00341499045275837	0.07484438318744624	0.3043160590912299	1.5066599728191542e-13	NA	52	57	57
ENSG00000171469.10	ZNF561	-2.924264561768022	-0.03797668198620519	0.003452711583482763	0.011339038815200308	0.09237858372331388	0.00015240104154150017	NA	30	31	31
ENSG00000136243.16	NUPL2	-2.919279643427221	-0.019034261269299396	0.003508413393506708	0.04542181497793823	0.2385028686096331	8.099587702299996e-11	NA	59	59	59
ENSG00000100577.18	GSTZ1	-2.9168405686009318	-0.03431449091432847	0.0035359646239242434	0.021594403894293294	0.1718783878597844	5.4284680854726174e-08	NA	31	31	31
ENSG00000266173.6	STRADA	-2.9136124134939756	-0.03574735691012537	0.0035727317905235993	0.01257583276363268	0.03363799923481217	0.023473096697367028	NA	50	50	50
ENSG00000121350.15	PYROXD1	-2.9117800496203086	-0.024133585347256563	0.0035937559488321475	0.028605732488034375	0.1807528138616214	5.497113785443902e-08	NA	81	81	81
ENSG00000237595.3	RP11-112L6.3	2.9093129152141293	0.017881282568426665	0.0036222410938999776	0.04401948005094892	0.08321789926864627	0.0003955092578475738	NA	50	50	50
ENSG00000188086.13	PRSS45	-2.9005738538995396	-0.014078825566745654	0.0037248005147411498	0.10204635453365442	0.2464336369121668	6.269250949160803e-11	NA	17	17	17
ENSG00000230606.10	AC159540.1	-2.899571152408177	-0.06002217857926344	0.003736735235036994	0.005443113815424447	0.14320995873273454	1.2065524389968607e-06	NA	15	21	21
ENSG00000178585.14	CTNNBIP1	2.8804191007657947	0.024325536294525447	0.003971468591249087	0.026373881002402733	0.06008261985426312	0.002678614444692421	NA	59	59	59
ENSG00000100116.16	GCAT	-2.8803432694719953	-0.04269305075960145	0.003972424036149881	0.01204919039877462	0.05771393531151048	0.00296458113154029	NA	65	66	66
ENSG00000259956.1	RBM15B	2.879781363540878	0.06966261291254483	0.00397951033884851	0.004444217385613673	0.031658312798509405	0.031713730299942115	NA	16	16	16
ENSG00000205710.3	C17orf107	2.8794759661664844	0.029785489542727184	0.0039833665758868125	0.020947066289794865	0.05237684866199852	0.005211277506307558	NA	58	59	59
ENSG00000198515.13	CNGA1	2.8775782010272364	0.012234085437415545	0.0040074057050745425	0.11453273142826151	0.3707759198643886	2.4296119113487693e-17	NA	28	28	28
ENSG00000161328.10	LRRC56	2.8717267881922206	0.07445403270465985	0.004082357408272004	0.0025630671096743196	0.07553244342973743	0.0006578000069086739	NA	6	6	6
ENSG00000163293.11	NIPAL1	2.8687993202289706	0.05242583321781595	0.004120331319751481	0.00539974655737573	0.10103747388636143	8.135253462614597e-05	NA	26	26	26
ENSG00000100243.20	CYB5R3	2.865030423188481	0.02764386409925463	0.004169691802253341	0.013125821326204934	0.16155692497346655	2.2080811623398528e-07	NA	10	10	10
ENSG00000173535.13	TNFRSF10C	2.864994073636001	0.017743464916798964	0.004170170465936256	0.04964035586656134	0.20731910348914095	7.936904214961917e-10	NA	38	39	39
ENSG00000183798.4	EMILIN3	-2.8644562130950466	-0.01493920987342207	0.00417725903127222	0.07050779612502875	0.2872145483816017	9.248544736161981e-13	NA	58	61	61
ENSG00000156486.7	KCNS2	2.8587210099383418	0.04955925966492252	0.004253526940402591	0.007629166032120879	0.05249270754089658	0.005481885617477247	NA	30	31	31
ENSG00000197008.9	ZNF138	2.8501296279757984	0.021669160034018146	0.00437014143325737	0.030297959896797226	0.16016180421618426	2.3110741162821158e-07	NA	27	27	27
ENSG00000062038.13	CDH3	-2.8501168118502838	-0.021908615602414205	0.0043703175358831125	0.0316642979470121	0.11125077410231428	2.292858885640069e-05	NA	44	45	45
ENSG00000131653.12	TRAF7	-2.8459382583186215	-0.02449551919413708	0.004428077959067314	0.02739939657548514	0.09176565348017514	0.0001832260395100442	NA	66	66	66
ENSG00000167971.15	CASKIN1	-2.844483496576273	-0.10785457879078013	0.004448349018389233	0.0013193879066030769	0.04085607350758181	0.013362285247579854	NA	14	14	14
ENSG00000160307.9	S100B	-2.8414364809407076	-0.06882918346958289	0.004491079757586034	0.0037350739873101297	0.02829763617914915	0.042395867764817734	NA	19	20	20
ENSG00000129625.12	REEP5	2.840266672315602	0.08766916323069038	0.004507583475050639	0.002954386733776415	0.03788149861610138	0.015252054957440038	NA	37	67	67
ENSG00000169251.12	NMD3	2.8386615413803242	0.08204723626041735	0.004530318161834217	0.0024984190111141482	0.03748389346129037	0.01918217534487724	NA	24	24	24
ENSG00000203965.12	EFCAB7	2.8363807861797676	0.03540523112006917	0.004562800902560363	0.014528796430970978	0.05902518194991744	0.0024373070763394704	NA	65	65	65
ENSG00000128268.11	MGAT3	-2.8349057727323563	-0.04239776356901928	0.004583920370517309	0.008240320256775714	0.12790155237841416	7.5619554014867814e-06	NA	27	27	27
ENSG00000090487.10	SPG21	-2.8290213140627793	-0.04931937090666362	0.004669058930847355	0.009211643416756404	0.08799178190871909	0.0002566655606354035	NA	24	24	24
ENSG00000129055.12	ANAPC13	2.8221978310427147	0.03794086303378779	0.0047695745163728355	0.009936812543142682	0.16244279040385629	3.548969324276634e-07	NA	50	50	50
ENSG00000136824.18	SMC2	-2.813032292183238	-0.021040652593452603	0.004907672239301998	0.05080968273249223	0.3610436735095167	3.121253293473619e-17	NA	48	48	48
ENSG00000153037.13	SRP19	-2.8089059265873146	-0.052770023105351206	0.00497101699841423	0.005050083808015468	0.0753545324903503	0.0007204067790365215	NA	35	35	35
ENSG00000232653.8	GOLGA8N	2.806677347288327	0.025654774816212093	0.005005535059935802	0.021092126466327542	0.14716678860392116	1.3724950128106701e-06	NA	15	15	15
ENSG00000165113.12	GKAP1	2.8002082505983474	0.05775565900264398	0.005106964826819554	0.004708903460045414	0.11218782739058687	2.509386413027788e-05	NA	20	20	20
ENSG00000167840.13	ZNF232	-2.798353628370011	-0.011337758130832914	0.005136384365712543	0.12763644550202213	0.1267887238664656	5.536102686815661e-06	NA	61	63	63
ENSG00000129347.19	KRI1	-2.794411178991972	-0.021379530649593456	0.005199432172016369	0.03987579386716197	0.2900721324785421	3.8182785918727335e-13	NA	14	14	14
ENSG00000261019.1	RP11-111K18.2	2.793120437551256	0.03681998944358073	0.005220225195406426	0.012196077855931128	0.055957487406713816	0.003615967434419417	NA	21	21	21
ENSG00000152382.5	TADA1	2.7822858433786046	0.037355239114832135	0.005397747600160604	0.011313708582073437	0.043614702884130885	0.010501684326736822	NA	82	82	82
ENSG00000175264.7	CHST1	2.7750816502189504	0.0558300613438406	0.00551878505213265	0.00644771505322622	0.0580845556054822	0.002713187930933693	NA	25	26	26
ENSG00000170703.15	TTLL6	-2.7581510832064278	-0.03061127209403289	0.005812932458766806	0.013743317933718746	0.11455929623400178	2.416381489406981e-05	NA	16	16	16
ENSG00000258711.2	RP11-218E20.3	2.7563971650090524	0.03583939388892242	0.005844198630256355	0.01525625377456269	0.07441741699807143	0.0007633978292038527	NA	11	11	11
ENSG00000106070.17	GRB10	-2.755346079409121	-0.08166314089346617	0.005863008346647094	0.00285214877396311	0.07583961231408108	0.0007498412492730176	NA	19	19	19
ENSG00000213445.9	SIPA1	2.7537121094418486	0.10211971972604122	0.0058923574504069895	0.0014751563930191236	0.044796448393156905	0.009588841989681029	NA	10	10	10
ENSG00000239467.5	AC007405.6	-2.748939889117157	-0.01858765362767009	0.005978834967041541	0.03389955684569956	0.08832566273720377	0.0001867043429567812	NA	67	67	67
ENSG00000175772.10	LINC01106	2.743356874184434	0.01779668209041315	0.006081455280068302	0.03451318302251205	0.29445145464278005	1.6059694107593535e-13	NA	59	63	63
ENSG00000175182.14	FAM131A	2.7332342109651533	0.06539818605663664	0.006271571814717267	0.0034585430897103708	0.06060189823407045	0.002335775623476572	NA	19	20	20
ENSG00000135968.20	GCC2	2.7282507430648684	0.06361671015119863	0.006367118920890008	0.0038169653152319164	0.028213952648368318	0.041935516960507915	NA	28	29	29
ENSG00000136235.15	GPNMB	-2.7233838608944234	-0.015461571797414642	0.006461693035736339	0.05539934100075341	0.27791092448356164	3.0102010079140247e-12	NA	12	13	13
ENSG00000167702.11	KIFC2	-2.7221441256760466	-0.0769424416917973	0.006485984870568246	0.002552637680704641	0.048426953195172234	0.007556418533762373	NA	12	12	12
ENSG00000164885.12	CDK5	2.7212507374504726	0.04152535670777244	0.006503541149072154	0.010263705439705029	0.03701305667398975	0.019111875684097068	NA	61	63	63
ENSG00000250091.2	DNAH10OS	-2.7166402262631144	-0.023614243724767014	0.00659482519775784	0.029753408181090773	0.1243334869934545	6.181606496486377e-06	NA	46	46	46
ENSG00000271151.1	RP11-394I13.2	2.714380352484221	0.01938653324205192	0.006639988107927075	0.030952977000379373	0.03678477945746442	0.021227117760680786	NA	39	39	39
ENSG00000267575.6	CTC-459F4.3	2.7094423137936765	0.029304789549616933	0.0067396423952224725	0.014456484077172005	0.07927578077789106	0.0005549350252138239	NA	26	26	26
ENSG00000167653.4	PSCA	-2.707371776203181	-0.021042909457054945	0.006781826309767463	0.03351582331177578	0.0934456500941812	8.706616587290903e-05	NA	27	27	27
ENSG00000124587.13	PEX6	-2.7068493333331096	-0.01632238601366399	0.006792507674184143	0.050779925306536466	0.36951903548588855	2.2720445711505864e-17	NA	60	62	62
ENSG00000235021.1	RP11-439E19.7	2.706530511036478	0.051205462534363304	0.006799033433981296	0.004290211897372944	0.06370939105378752	0.0016650028938301788	NA	6	6	6
ENSG00000196396.9	PTPN1	-2.706137857268533	-0.05222392642215691	0.0068070781425592555	0.005082352970783511	0.10451399065674906	4.095669359248757e-05	NA	19	19	19
ENSG00000091140.13	DLD	-2.7039159817882576	-0.028257569500863895	0.006852761385629733	0.017858643721139846	0.2110358572024346	2.0926047341458807e-09	NA	23	23	23
ENSG00000245937.7	LINC01184	-2.7002544984824355	-0.03304485994307677	0.006928645203917516	0.0134346492023927	0.21347874312891454	1.7266267895108466e-09	NA	22	22	22
ENSG00000259005.1	RP3-449M8.6	-2.699834398695963	-0.025821147315264553	0.006937399818579853	0.02818953496647478	0.15056949071774614	7.482792726005919e-07	NA	10	10	10
ENSG00000214435.7	AS3MT	-2.696390738993407	-0.010017632031147227	0.007009538910316899	0.10462266509814835	0.2997217648653581	6.489100397471583e-14	NA	68	68	68
ENSG00000223572.9	CKMT1A	2.69600494996737	0.04044388723914567	0.007017662384626617	0.010243436828609224	0.13260001928673962	2.4441320018665985e-06	NA	63	63	63
ENSG00000261770.1	CTC-459F4.1	2.6954817604454866	0.007321834407159619	0.007028692578094054	0.22646050928868516	0.4878661726587208	3.338879518968505e-26	NA	53	53	53
ENSG00000164610.8	RP9	-2.692126008747041	-0.02325439788208761	0.0070998114675616545	0.020922424113255893	0.15969478303021173	9.696020312850626e-08	NA	16	18	18
ENSG00000163961.4	RNF168	2.6863515405784937	0.02537741571050743	0.0072237042026126125	0.019710087223744854	0.1043817741275134	6.70405466282698e-05	NA	24	24	24
ENSG00000136856.17	SLC2A8	2.6858373334911128	0.038659340068999244	0.007234830185032346	0.009024448967487641	0.1288202686603326	4.5998674408398385e-06	NA	11	11	11
ENSG00000104980.7	TIMM44	-2.6820029334443376	-0.032193341001838155	0.007318281805325494	0.007276842269345356	0.12572258489874308	8.214839858194661e-06	NA	18	18	18
ENSG00000114124.2	GRK7	2.6757622460438273	0.020590245255451393	0.0074559516406551025	0.03723126394518144	0.0721517622973148	0.0009722848460547133	NA	39	39	39
ENSG00000169629.11	RGPD8	-2.670406583104675	-0.015548846830659522	0.007575944906293045	0.08273086190223657	0.3700256647339509	3.006738121555289e-17	NA	46	48	48
ENSG00000254531.1	FLJ20021	-2.663580511207623	-0.034703246093150494	0.007731390825886506	0.01428358698759891	0.11375192018581495	2.172815615020216e-05	NA	44	44	44
ENSG00000196136.17	SERPINA3	-2.660220462051082	-0.06974976610602845	0.0078089518700214106	0.0032905912266915707	0.12749946419628716	6.0172219421072995e-06	NA	6	6	6
ENSG00000242247.10	ARFGAP3	2.6600327380901403	0.05979878739808095	0.00781330565023805	0.004080403075900294	0.05810541385104576	0.0031331840041073423	NA	70	71	71
ENSG00000169783.12	LINGO1	2.6564869073484183	0.04468455235954616	0.007895951692377357	0.007875022454247142	0.07942981135893888	0.00037800824646195066	NA	16	16	16
ENSG00000125779.21	PANK2	2.6510739547270408	0.0417713795002658	0.00802362704446617	0.010149168418515256	0.06779714550108927	0.001508087023999584	NA	53	53	53
ENSG00000185269.11	NOTUM	2.649185780103248	0.03037460527631978	0.00806859639771583	0.012511170460028516	0.13490526290171928	4.524579160782266e-06	NA	4	4	4
ENSG00000260910.1	LINC00565	-2.6473721408854467	-0.04947573154030102	0.008112002909391246	0.0060268631096241036	0.05407717368758133	0.004953949289263486	NA	10	10	10
ENSG00000145736.14	GTF2H2	-2.6463352076468207	-0.01819888709983549	0.008136914036033265	0.04005911158007565	0.17885338940661213	5.7670560369617616e-08	NA	5	6	6
ENSG00000114744.8	COMMD2	2.643173972774881	0.04661904203193958	0.008213282186824253	0.007781137827993786	0.07824452959157698	0.0005027863539054637	NA	8	8	8
ENSG00000103168.16	TAF1C	-2.6404522969642596	-0.016564604828071754	0.00827954476124558	0.05703419264037832	0.31933308430548185	8.069110730626155e-15	NA	26	26	26
ENSG00000226029.1	LINC01772	-2.639372574868549	-0.050147523386760914	0.008305964173982489	0.00683064322648548	0.1500974086447208	3.1480028435303344e-07	NA	9	10	10
ENSG00000273456.1	RP11-686O6.2	2.6346527601649092	0.026008493133789473	0.008422339564286549	0.022509112104352122	0.06906900900163927	0.0013911213356174964	NA	34	34	34
ENSG00000100731.15	PCNX1	2.633485807710569	0.04328098152255608	0.008451336767304618	0.00891232120232042	0.1469151270329957	1.1484797004088877e-06	NA	41	41	41
ENSG00000115840.13	SLC25A12	-2.631993146649685	-0.12390966784220024	0.0084885575162663	0.001147513657673941	0.046934686361565434	0.00844285754383643	NA	7	7	7
ENSG00000101019.21	UQCC1	2.6284474813754612	0.1418860587177082	0.008577559920578282	0.0005777882534686125	0.04958112268807117	0.006149321342936902	NA	2	2	2
ENSG00000204172.12	AGAP9	-2.6232775416038603	-0.018457743733164687	0.008708829696768892	0.03999946873560842	0.18786864293460784	3.1353234788812314e-08	NA	21	55	55
ENSG00000277692.1	RP11-358N2.2	-2.6198821807027826	-0.02317102154229281	0.008796015047635929	0.022094679181923507	0.04033326069253255	0.014201504017706796	NA	67	67	67
ENSG00000184206.11	GOLGA6L4	-2.6197364113810533	-0.011532866990307476	0.008799775478952915	0.09148437260545718	0.2259394008812761	2.429340484460499e-10	NA	13	13	13
ENSG00000119147.9	C2orf40	-2.6175402615547734	-0.030252179590321015	0.008856603951822107	0.018808932738021852	0.12876465958379332	2.483767148091847e-06	NA	3	3	3
ENSG00000104783.11	KCNN4	2.61411551198155	0.019179734368983615	0.008945878583409403	0.032225664281177534	0.1430041816891465	1.5091278265104782e-06	NA	16	16	16
ENSG00000183386.9	FHL3	2.6124356855712816	0.028074406019783463	0.00898996053311714	0.01884291040433377	0.08290164037310829	0.0003725854523360476	NA	32	32	32
ENSG00000229178.1	AC069513.4	-2.612159728787344	-0.011397579667209636	0.00899722070340282	0.10255131351601501	0.3753761371536043	5.305211445528744e-18	NA	15	15	15
ENSG00000112619.7	PRPH2	-2.6060321393401944	-0.018915288831417486	0.009159786634480364	0.045889450880112904	0.362472736497605	2.8613382116702395e-17	NA	20	20	20
ENSG00000197150.12	ABCB8	-2.604853414508737	-0.03222456076482066	0.009191357396267138	0.013290833747607204	0.074037794429536	0.0008708409489205736	NA	39	43	43
ENSG00000187688.14	TRPV2	2.6028839956873937	0.02244274320797472	0.009244322709311978	0.0302884702224235	0.3593719222680448	1.4640359091959286e-17	NA	21	21	21
ENSG00000188672.17	RHCE	-2.6027570596468963	-0.015203964329606976	0.009247745836935887	0.054753387013742154	0.2766940696021259	5.856851736448727e-13	NA	21	21	21
ENSG00000137267.5	TUBB2A	2.5999048170887398	0.04447803734235452	0.009324962100523311	0.006701352365993986	0.18608697604817595	2.7681133964239316e-08	NA	14	14	14
ENSG00000133739.15	LRRCC1	-2.5991825618523667	-0.026239167944639378	0.009344606134251974	0.021796401670938343	0.3062442920891018	1.9433841413569687e-14	NA	26	26	26
ENSG00000095906.16	NUBP2	-2.598698667421079	-0.020829319592976014	0.00935778783169448	0.031953054476225116	0.15796080201944032	5.298925145275009e-07	NA	89	89	89
ENSG00000124508.16	BTN2A2	-2.59190423272813	-0.029805333551505785	0.009544633691899708	0.02110051913721661	0.13899174551398435	2.7273336522803952e-06	NA	29	30	30
ENSG00000144040.12	SFXN5	-2.5900690927011394	-0.03828289142740113	0.009595667053731737	0.00948457800108073	0.13298729493327555	2.9266075980942463e-06	NA	20	20	20
ENSG00000281538.1	RP4-669P10.20	-2.589838187196393	-0.028922566078853726	0.009602105500255266	0.0136090175338085	0.03720152056441742	0.01937042740931716	NA	19	20	20
ENSG00000131966.13	ACTR10	-2.5892142019790567	-0.09537244936276339	0.009619523644953169	0.001448036335323878	0.08763707262843884	0.00023913768461831446	NA	8	8	8
ENSG00000106565.17	TMEM176B	-2.5873018834719637	-0.03782471722239387	0.009673080367716998	0.010860444983403193	0.09410137605796323	0.00014398463151969366	NA	37	37	37
ENSG00000162881.6	OXER1	2.586555072360632	0.020890792351893395	0.009694067753806624	0.025038030169260664	0.20133885061937015	1.026811126022096e-08	NA	13	13	13
ENSG00000126602.10	TRAP1	2.5838097714726302	0.02789875515035003	0.009771567318213535	0.014193082534858166	0.18843540432067016	1.8165892216501354e-08	NA	7	7	7
ENSG00000120675.5	DNAJC15	2.5830548489487235	0.011730130957440443	0.009792975274842452	0.10424910244895022	0.5691903886577471	1.2408856128292051e-31	NA	80	80	80
ENSG00000225697.12	SLC26A6	-2.582503685871074	-0.04191493757656645	0.009808631444695593	0.007258769579077349	0.026878680394954176	0.04456696256408742	NA	20	20	20
ENSG00000120071.13	KANSL1	-2.58141531840408	-0.03181701574810763	0.009839612800797178	0.017671976801499182	0.06748359938511816	0.0011480062554715474	NA	33	59	59
ENSG00000115073.7	ACTR1B	2.575829267501831	0.050347983172655986	0.010000001042462774	0.004092041034647737	0.07191657039020685	0.0005882515089119022	NA	1	1	1
ENSG00000162877.12	PM20D1	-2.5752869250266066	-0.015230728992340854	0.010015696269217719	0.0477980505327613	0.16469613455255486	6.39921738441195e-08	NA	15	17	17
ENSG00000087338.4	GMCL1	-2.574468159222237	-0.032861875610521285	0.010039432668768397	0.012455349173211663	0.0569699830073681	0.003550954374356966	NA	28	28	28
ENSG00000161395.13	PGAP3	2.5743900241650537	0.028968299600308292	0.010041700456766944	0.01215388167815944	0.06279739801047178	0.0012320750402111612	NA	30	30	30
ENSG00000114125.13	RNF7	2.573310459883007	0.06937027343141262	0.010073080407662645	0.002714741502654273	0.026481595606526902	0.04970119159344154	NA	6	6	6
ENSG00000160886.13	LY6K	-2.5725688964785993	-0.0313224081823405	0.010094686172043604	0.010635708359704914	0.046266258578209984	0.0042328054926336215	NA	12	12	12
ENSG00000143416.20	SELENBP1	2.561268107810465	0.06299913532292983	0.010429083832480862	0.004592691175154953	0.08129813812871925	0.00035928077631580224	NA	5	5	5
ENSG00000163956.10	LRPAP1	-2.557186995107559	-0.03863510215538467	0.010552247563924536	0.011353645520293875	0.14720601423575605	1.1757811849833002e-06	NA	22	25	25
ENSG00000041802.10	LSG1	2.5509062409261696	0.013510344456438166	0.010744322580460023	0.06015049264283275	0.3731381963749668	3.044120712274768e-17	NA	12	12	12
ENSG00000124713.5	GNMT	2.5498663926425316	0.02025814436647627	0.010776420904343565	0.03177380174009789	0.438382047852876	1.300913168775861e-22	NA	10	12	12
ENSG00000006282.20	SPATA20	2.540859217743873	0.009345163975153002	0.01105804354258573	0.1581206333840942	0.6228185255559358	5.387025208819177e-38	NA	69	70	70
ENSG00000185043.10	CIB1	2.5379926585184256	0.03784128055247647	0.011149032320440322	0.00855373474027503	0.05695121738952655	0.0032759643678572964	NA	49	49	49
ENSG00000115718.17	PROC	-2.535138749092457	-0.023461300956647498	0.011240279562534474	0.014308744253317861	0.047844205249370456	0.007682014467828048	NA	19	19	19
ENSG00000142675.17	CNKSR1	2.531043724389389	0.01204544817080174	0.011372367098483405	0.10053171143644445	0.4849758468207882	6.659113284613676e-25	NA	28	29	29
ENSG00000136144.11	RCBTB1	-2.5303285059064753	-0.04216679611222727	0.011395577736815512	0.008430858498431162	0.13735200205526024	2.9106371600433146e-06	NA	45	45	45
ENSG00000187010.19	RHD	2.52935388824138	0.007878087909123213	0.011427274224482736	0.15622215926322253	0.3391846501109429	7.174663655259725e-16	NA	31	32	32
ENSG00000196284.15	SUPT3H	-2.5252647865488003	-0.016928921780481984	0.011561114450724951	0.031887096692504405	0.1458111918021027	1.2134974383767528e-06	NA	14	16	16
ENSG00000117305.14	HMGCL	-2.5188392537305146	-0.03670961867039196	0.011774239591500086	0.009179708771311837	0.13597001531508174	1.1411311334098142e-06	NA	14	14	14
ENSG00000169032.9	MAP2K1	2.510238186093068	0.05745984348630462	0.01206497516914179	0.004216793903558577	0.03021437711437606	0.035246979245234435	NA	45	45	45
ENSG00000136169.16	SETDB2	-2.5073031201851834	-0.05813722628032838	0.012165633371273821	0.00420690919943919	0.046543466643792775	0.008298604948151335	NA	10	10	10
ENSG00000015413.9	DPEP1	-2.505310297706133	-0.030700846477636094	0.012234400792608353	0.01545383612794095	0.09410424141894527	0.00014295406423686598	NA	22	22	22
ENSG00000008988.9	RPS20	2.5018279383251345	0.06320232060468065	0.012355395580678129	0.004133728770142999	0.09974216573603076	6.319499502059667e-05	NA	20	21	21
ENSG00000120370.12	GORAB	2.498348909478131	0.03995008157706865	0.012477331871072531	0.008882257629768681	0.03853413043373979	0.016190073933545487	NA	36	36	36
ENSG00000044090.8	CUL7	-2.4962034271931133	-0.051935389132454185	0.012553058901429253	0.0035779129063114256	0.10581905153975313	5.221278497648394e-05	NA	23	24	24
ENSG00000197251.3	LINC00336	-2.4948145797657117	-0.021770449131909526	0.01260229642305513	0.030766784533596492	0.1725747275091617	7.370916268864006e-08	NA	15	16	16
ENSG00000183010.16	PYCR1	2.492789462623902	0.024728655042245272	0.012674397436796018	0.01689061725760276	0.16941624607460115	1.3019980153693464e-07	NA	7	7	7
ENSG00000162365.11	CYP4A22	2.4918673516039576	0.02877038762100123	0.012707348516090674	0.011456170206103065	0.04622958651434479	0.009386501813366204	NA	10	12	12
ENSG00000198848.12	CES1	-2.490802088458951	-0.014944023594152827	0.012745509425663593	0.05282092761093465	0.2262997374940208	5.125257574803458e-11	NA	24	25	25
ENSG00000111671.9	SPSB2	-2.4904539722520704	-0.00733538478239356	0.012758001957749936	0.2020662191347149	0.5299301071128957	4.0378936771966085e-28	NA	53	55	55
ENSG00000223768.1	LINC00205	-2.484804298046828	-0.008696242906873949	0.01296226719872687	0.12679766507272983	0.5544988361068214	6.307186176771529e-31	NA	42	42	42
ENSG00000134897.13	BIVM	2.4841386041056945	0.03184802895196379	0.012986525031454957	0.012655746278974322	0.13186663689494715	5.428862064154011e-06	NA	20	20	20
ENSG00000245571.6	AP001258.4	2.482295274094908	0.029589557702462965	0.013053905500480805	0.01121777025267259	0.11338558797362724	2.9859820017791127e-05	NA	18	18	18
ENSG00000237310.1	GS1-124K5.4	2.479398196368658	0.013195263921751124	0.013160429255855501	0.06614697443259054	0.1965100281553926	5.601020465663728e-09	NA	30	32	32
ENSG00000169918.9	OTUD7A	2.4782563115382272	0.0324197815450399	0.013202626384853533	0.010758303345582546	0.1710234780869178	1.1059382870507534e-07	NA	8	8	8
ENSG00000137822.12	TUBGCP4	2.4764970493967398	0.035751669994226416	0.013267872170983897	0.011712741857591595	0.06364213152640764	0.001929813152617161	NA	55	72	72
ENSG00000138385.15	SSB	-2.472961393215522	-0.03634429161160973	0.013399861772389532	0.01183402987861507	0.05191979571144941	0.005611266025832115	NA	31	31	31
ENSG00000263508.5	RP11-963H4.3	-2.472706561229062	-0.030631992618355443	0.013409419587663502	0.020135026340479964	0.12660259799227352	3.555318514388543e-06	NA	13	13	13
ENSG00000103496.14	STX4	-2.4714714817091497	-0.04307471556437018	0.013455828315560364	0.007973334067679168	0.2174819362158721	2.083591711688315e-09	NA	14	15	15
ENSG00000166796.11	LDHC	2.4706084820808214	0.009389862595786133	0.01348834013733649	0.129653623842486	0.364794925375338	2.169032241695096e-17	NA	19	19	19
ENSG00000142794.18	NBPF3	-2.4679539001480557	-0.00835758820938968	0.013588781871598307	0.1110215239139595	0.5565608873280327	2.094407088080229e-31	NA	17	19	19
ENSG00000275874.1	PICSAR	2.467288530607088	0.017824670164239834	0.013614060873757694	0.038525787729328693	0.07806938386508896	0.0005305604959439233	NA	32	32	32
ENSG00000270806.1	C17orf50	-2.4663021524798894	-0.02833076260445123	0.013651612211462398	0.019226308226539344	0.10108244070903584	6.485997866271079e-05	NA	27	29	29
ENSG00000126005.16	MMP24-AS1	2.465734666544242	0.015395759677594809	0.013673257791613857	0.032714908387623476	0.2496867349992653	3.3836890465361296e-11	NA	14	14	14
ENSG00000166896.7	ATP23	2.464554621574097	0.0072189296892720065	0.013718365254674588	0.12213180753436095	0.3750987678741172	1.4856700663053268e-17	NA	55	56	56
ENSG00000169062.14	UPF3A	-2.460127708614853	-0.021364829071600935	0.013888758427200384	0.020895886342486642	0.07499371849375233	0.000748912316943409	NA	39	39	39
ENSG00000178761.14	FAM219B	2.457126250903468	0.046749928237376545	0.014005345754369968	0.004650928228646147	0.04582445735673645	0.0098759865096169	NA	22	22	22
ENSG00000119878.5	CRIPT	-2.456009434188368	-0.0165259792006142	0.01404894691741525	0.030821224708470197	0.18988906465585784	2.2260129807419665e-08	NA	19	19	19
ENSG00000254521.6	SIGLEC12	-2.454756513377938	-0.019689308525480145	0.01409800421508875	0.019269914065461084	0.11042879841800823	2.642209453543408e-05	NA	12	12	12
ENSG00000249709.7	ZNF564	-2.4542075981084497	-0.04683622104923041	0.014119544216192376	0.006361342156260382	0.07718821476889581	0.00045829289167821933	NA	3	3	3
ENSG00000108587.15	GOSR1	2.4531141390273907	0.02756267163534449	0.014162539244478588	0.014905270130258098	0.2162639577970013	7.204752182901769e-10	NA	18	18	18
ENSG00000173145.11	NOC3L	2.452307377841256	0.02876982778907498	0.0141943352747456	0.016359610112825523	0.1255060946802237	9.210689693341907e-06	NA	44	44	44
ENSG00000120669.15	SOHLH2	2.4517786152321204	0.009320783725365319	0.014215208992720147	0.11692950762764341	0.31631421289703376	2.741333743907586e-14	NA	137	137	137
ENSG00000129451.11	KLK10	-2.45169665568955	-0.01588478277714481	0.014218446894996052	0.04662368386597888	0.15148813191937785	5.443375591990633e-07	NA	37	37	37
ENSG00000136197.12	C7orf25	-2.4490699040852135	-0.061884369038256726	0.014322564825851454	0.0038770248291850155	0.03677105334184058	0.020102528162017363	NA	27	27	27
ENSG00000167851.13	CD300A	2.4461205758983886	0.049632284094875384	0.014440269875598622	0.004595507302682136	0.04917785178450835	0.007318282230039225	NA	15	15	15
ENSG00000109654.14	TRIM2	-2.4438603351523387	-0.11627124773407539	0.014531050616142903	0.0007728002524373854	0.033619584994103086	0.02305615798830464	NA	9	9	9
ENSG00000113812.13	ACTR8	-2.442820385323733	-0.012958961630291147	0.014572988122342995	0.04802330896326383	0.2534242014289884	2.6962858020033838e-11	NA	23	26	26
ENSG00000272720.1	CTA-228A9.3	-2.43956896013366	-0.035901407936021104	0.0147047957925368	0.008871993953503875	0.06714790751960659	0.0015030971504483937	NA	23	23	23
ENSG00000236682.1	AC068282.3	2.435666766742291	0.007819787654592071	0.014864371017490762	0.20338251781655456	0.4980151747807225	7.840209785832944e-29	NA	26	26	26
ENSG00000111816.7	FRK	-2.435538290130022	-0.0253803066626678	0.014869650751368823	0.023046932756038405	0.048645568275176125	0.007301159464973626	NA	96	103	103
ENSG00000129204.16	USP6	-2.4324842951810193	-0.008187686712420457	0.014995641805638785	0.13909210375737496	0.1959873569199409	3.6533024830286065e-09	NA	53	55	55
ENSG00000183527.11	PSMG1	2.432038184794794	0.01888448341380755	0.015014124368554047	0.022177956830621404	0.16440571403546336	1.1992847235190064e-07	NA	68	69	69
ENSG00000132507.17	EIF5A	-2.4302434030047926	-0.04833064645605157	0.015088685940611695	0.007365358447463067	0.14020321129604665	1.7683381061660145e-06	NA	6	6	6
ENSG00000138750.14	NUP54	-2.429958698361886	-0.04996253261385921	0.01510054349787293	0.004321033257655257	0.07399571025945577	0.0005863877593406086	NA	29	29	29
ENSG00000185088.13	RPS27L	-2.4297892948901243	-0.0298308254790316	0.015107602813498728	0.015645324878358496	0.20971709199644187	1.2869780807083133e-09	NA	36	36	36
ENSG00000121691.4	CAT	2.4282509597203554	0.04737868679933823	0.015171840868566412	0.005412415916677874	0.02893181554412235	0.03831211606037653	NA	20	20	20
ENSG00000196535.15	MYO18A	2.425101905973019	0.04124489955678521	0.01530409015848507	0.006295291364592157	0.07263936096391982	0.0008572547713929063	NA	43	43	43
ENSG00000037042.8	TUBG2	-2.4240742148250125	-0.03225050073931489	0.015347468713370518	0.012828423883201715	0.17167287482784965	2.563624942333251e-08	NA	12	12	12
ENSG00000177363.4	LRRN4CL	-2.4235292579507512	-0.020960259148975712	0.015370515075706333	0.03144917962487666	0.06031599528964255	0.002698115914273707	NA	29	30	30
ENSG00000234177.5	LINC01114	-2.423073197111695	-0.07912487792716029	0.015389825411569255	0.0022658067362577947	0.03639485230256719	0.02065571767004433	NA	11	12	12
ENSG00000270171.1	RP11-338N10.1	-2.4208945424350827	-0.014828691952532566	0.01548236805251177	0.05046063507039175	0.3333631359875506	7.248042757138621e-17	NA	6	6	6
ENSG00000131187.9	F12	-2.419980778093471	-0.042714556508848874	0.015521327538643383	0.006695644021389665	0.08957521417969387	0.00014014397196300692	NA	8	8	8
ENSG00000168116.13	KIAA1586	-2.4166124792003574	-0.05777145478427609	0.01566568531317499	0.0030372564169277774	0.07304748783637993	0.0008611706871566992	NA	3	4	4
ENSG00000164323.12	CFAP97	2.403567751149387	0.04623576146475522	0.016235958150926003	0.005647209510458529	0.07283251282705247	0.0009819836998717663	NA	41	41	41
ENSG00000259577.1	CERNA1	2.398587439606	0.018881845898534165	0.01645844644504352	0.0340506552789895	0.2506815228325485	5.391292906273611e-11	NA	23	23	23
ENSG00000204033.9	LRIT2	2.3947144790914243	0.02444515955332595	0.016633312133762648	0.020593038980053793	0.03175797041361736	0.02758154729635338	NA	13	13	13
ENSG00000174165.7	ZDHHC24	2.392892280080387	0.02803494475221992	0.01671614801288636	0.014254362527389774	0.13977406641431947	2.308162732775356e-06	NA	36	36	36
ENSG00000185958.9	FAM186A	-2.3924911801918167	-0.063573719480647	0.016734430293462964	0.0027420385720419607	0.03141619916332055	0.026490375986978818	NA	2	2	2
ENSG00000203872.6	C6orf163	-2.391754188918755	-0.009945782369477359	0.016768068392893475	0.13805384625239334	0.2272034149080568	5.897902371321478e-10	NA	131	132	132
ENSG00000274828.1	RP11-567M16.6	2.391429153449373	0.008184798005850518	0.016782922666669794	0.16811928224203893	0.4441756829398869	2.8223267932810074e-23	NA	48	48	48
ENSG00000152778.8	IFIT5	-2.3912047888006023	-0.03235703349938707	0.01679318297461681	0.013322468548507379	0.06948725810688046	0.001136420587479135	NA	16	16	16
ENSG00000254081.1	LINC01299	-2.3890316661709106	-0.020944429430107433	0.016892846265758654	0.026552813175416648	0.2369751229734264	4.94468687103604e-11	NA	34	34	34
ENSG00000180096.11	SEPT1	-2.3875614806279746	-0.03175949691858727	0.01696056566603072	0.010447018938978894	0.09920708883936903	9.489033614201053e-05	NA	10	10	10
ENSG00000130332.14	LSM7	2.3857928507227455	0.01984536115145412	0.017042347551809976	0.023721352179258005	0.2141701534049104	8.645322107042502e-10	NA	31	32	32
ENSG00000174950.10	CD164L2	2.3853546957535974	0.01771310274287557	0.01706266134717227	0.03731206365017121	0.1426521529120724	1.9780295356057823e-06	NA	63	64	64
ENSG00000204632.11	HLA-G	2.3770006901220193	0.007966574789972274	0.017454055471786925	0.13341725887093683	0.17344150097893818	4.7123697872343164e-08	NA	84	88	88
ENSG00000156052.10	GNAQ	2.375715337851325	0.10304453057772081	0.017514969187255796	0.001071053687615183	0.03859435119243226	0.01607769774156416	NA	7	7	7
ENSG00000243667.6	WDR92	-2.3714970453079647	-0.08016659985158552	0.017716188339001793	0.0019518688509516616	0.030858940345256155	0.034101136551599465	NA	8	8	8
ENSG00000143322.19	ABL2	2.3692920341982067	0.021692318672108222	0.017822174896743877	0.022525212915852036	0.12256098049392718	1.251149162286049e-05	NA	26	26	26
ENSG00000177990.11	DPY19L2	2.3680725986030633	0.01618030696326255	0.01788102681205172	0.04361929691170404	0.24457186197664302	8.523727916877546e-11	NA	60	61	61
ENSG00000272514.5	CFAP206	2.3624826574868334	0.039903540692336016	0.01815299076532388	0.007342761604769451	0.09950052579103574	6.903666381639613e-05	NA	36	36	36
ENSG00000101557.14	USP14	2.362456563969929	0.0844083723988936	0.018154268724236512	0.0017914327630478145	0.08451980430895853	0.0002665539148024078	NA	32	33	33
ENSG00000226979.8	LTA	2.36206598952794	0.03582067755797129	0.018173406957777097	0.010417539928179393	0.03622915557667995	0.020506074263187204	NA	13	15	15
ENSG00000100416.12	TRMU	2.3586247952267545	0.06297599310603058	0.018342791171390548	0.0026216530996741425	0.05253833245675563	0.005170415875524084	NA	28	28	28
ENSG00000166046.10	TCP11L2	2.357174566067563	0.0786204998147485	0.01841458801101268	0.0021045196808986842	0.040615618079784886	0.013550388252435158	NA	7	7	7
ENSG00000262468.5	LINC01569	-2.3537377043592254	-0.059146671739263	0.01858572051323483	0.003074714045352741	0.05365702947784027	0.0045913366614357435	NA	2	2	2
ENSG00000027869.11	SH2D2A	-2.3485358997609223	-0.034908199473994005	0.01884738222781273	0.009772570310872926	0.03525139433500552	0.022720678197852184	NA	43	43	43
ENSG00000130812.10	ANGPTL6	2.343842090420922	0.03764979254107257	0.019086250237815298	0.013852558848090264	0.10838840754119816	2.8201206200746392e-05	NA	7	7	7
ENSG00000163938.16	GNL3	2.343449113104847	0.02669832756618181	0.019106368404322865	0.01364102872488535	0.12590648088376474	7.086868123296086e-06	NA	29	29	29
ENSG00000146574.15	CCZ1B	-2.3359989605055005	-0.004881663631368981	0.019491295711959046	0.2723562848260423	0.5377709408167434	5.838763487911767e-29	NA	39	40	40
ENSG00000183793.13	NPIPA5	2.3352088519360787	0.028661044904320063	0.01953251294000989	0.016827421595058335	0.4840800112656709	1.8932427172013737e-24	NA	10	16	16
ENSG00000230658.1	KLHL7-AS1	2.3306209603818804	0.00734595309123993	0.019773355250254702	0.1960629921921815	0.542721367565674	4.269547770776287e-30	NA	36	37	37
ENSG00000278023.5	RDM1	2.3292646689174177	0.052256085979132345	0.019845048859855333	0.005332464753312343	0.07019313675040145	0.0008875240236283801	NA	23	24	24
ENSG00000205659.10	LIN52	2.3263665170061345	0.035020620215701764	0.019999006271625028	0.008237165450598919	0.07603353528071936	0.0005026789208213414	NA	12	12	12
ENSG00000186635.14	ARAP1	-2.3259174684574293	-0.06020880649298512	0.020022953950589062	0.002579190747425155	0.030877088071150888	0.032455395715531916	NA	11	11	11
ENSG00000008838.19	MED24	-2.3255844904112117	-0.03871068334601466	0.020040727767584827	0.00670578379848456	0.12214649786115744	8.902223184855803e-06	NA	8	8	8
ENSG00000171103.10	TRMT61B	-2.3150587228259787	-0.03149222863277897	0.020609718582306258	0.017370160786663168	0.1375505303290517	1.6265162863099804e-06	NA	30	31	31
ENSG00000079819.18	EPB41L2	2.3145684800571127	0.04605068415617614	0.02063655952411864	0.004524636476776829	0.16788241407139926	1.371555943062459e-07	NA	18	18	18
ENSG00000158022.6	TRIM63	-2.311539450619883	-0.017871531138960402	0.020803076708995883	0.04016344905365372	0.1611531700785239	2.6822105414778233e-07	NA	24	24	24
ENSG00000197016.11	ZNF470	-2.3085231683554817	-0.025850900844680634	0.02097005574631104	0.01854778113145402	0.14480108672881745	1.0051589863848518e-06	NA	27	29	29
ENSG00000167695.14	FAM57A	2.3072206217653752	0.04040034480179785	0.021042524041170612	0.006879637341224623	0.034430531075198056	0.024444489635361832	NA	15	15	15
ENSG00000100099.20	HPS4	2.3050712676543585	0.033210660937349694	0.021162582356033847	0.008850247568528088	0.02685640882848049	0.04810969810277559	NA	43	43	43
ENSG00000181444.12	ZNF467	-2.302994583485256	-0.02148200043298709	0.021279147851949582	0.02063573947358506	0.14765501667584816	1.5762661442932139e-06	NA	23	23	23
ENSG00000274897.2	PANO1	-2.302588858048444	-0.030358123163440096	0.021301986643843435	0.011871852371436405	0.05794245926412064	0.0027804050234645247	NA	16	16	16
ENSG00000089351.14	GRAMD1A	2.302093801649631	0.042352261567280974	0.02132988290259145	0.0053647019857023595	0.04880778198837708	0.007217870181186341	NA	10	10	10
ENSG00000115085.13	ZAP70	-2.30054052234915	-0.03132516540642492	0.021417616278136743	0.012626325882626644	0.09069461735849696	0.00017104856820817786	NA	14	18	18
ENSG00000173262.11	SLC2A14	-2.297937773975643	-0.019004805209673212	0.02156533098535137	0.03973769806506953	0.1722565928418517	4.9415529025032824e-08	NA	10	10	10
ENSG00000235568.6	NFAM1	-2.297936685721252	-0.05077249472860115	0.021565392932470662	0.0043747414633104565	0.08010647664227663	0.0003383138553939665	NA	4	4	4
ENSG00000133067.17	LGR6	-2.2953384862926693	-0.0198683503020192	0.02171373363994723	0.020817217357345638	0.07612611103474516	0.0006585166942233099	NA	25	25	25
ENSG00000197245.5	FAM110D	2.2950864006830156	0.03727062523191254	0.02172817328177451	0.00811683938873923	0.08893269526688542	0.00017745897977402276	NA	6	6	6
ENSG00000155970.11	MICU3	2.2932118068275558	0.03294299130815416	0.02183581373333555	0.012236860276375784	0.028836524675374463	0.04116369042187129	NA	59	59	59
ENSG00000156966.6	B3GNT7	-2.2929706104055882	-0.03180768919983223	0.021849697032830535	0.009299429815259849	0.08169977306618009	0.00043840917304175335	NA	20	21	21
ENSG00000144455.13	SUMF1	2.291439545226458	0.015321402877059017	0.021938004614907462	0.06275583765096616	0.2556409109978528	3.907439869005604e-11	NA	97	101	101
ENSG00000275830.1	RP11-403A3.3	-2.289232445107555	-0.03015720256294634	0.022065850407619526	0.010529653600607146	0.11646402447533805	2.4364108536731854e-05	NA	12	12	12
ENSG00000275491.1	LINC01730	2.285285249407043	0.010628568288211591	0.02229610728266655	0.08939504052798664	0.2880365985300138	5.604051294737592e-13	NA	14	14	14
ENSG00000143194.12	MAEL	-2.28497153361775	-0.011913292088073289	0.02231449697352579	0.08786705666539488	0.2488691807542449	6.686122709874903e-11	NA	35	38	38
ENSG00000254427.1	RP11-430H10.1	2.284502415467518	0.0139668747051617	0.02234202079378038	0.06399764749308787	0.3112291586531473	7.845482857250308e-14	NA	17	19	19
ENSG00000232229.5	LINC00865	2.2825378348041965	0.00766592952565615	0.022457606389364056	0.18389875189798824	0.5690283449768128	3.833766648371853e-35	NA	26	26	26
ENSG00000186340.14	THBS2	2.2794578603859246	0.03234091353862888	0.02263986220642758	0.010353453885702234	0.128860120922966	5.453607375079015e-06	NA	22	22	22
ENSG00000146477.5	SLC22A3	-2.276296737940445	-0.021813549375493096	0.022828255232364255	0.015501299499545668	0.08748816992319154	0.0002515439084624654	NA	33	33	33
ENSG00000226251.5	RP11-15I11.3	2.2750122440350062	0.023271638213591038	0.022905195342231875	0.01910521861106304	0.1219903857083984	1.3502626111392528e-05	NA	23	23	23
ENSG00000085982.13	USP40	-2.2699619397615707	-0.03648788153604789	0.023209892407368878	0.010008348040986891	0.2287721597481848	1.198682365292457e-10	NA	54	54	54
ENSG00000213171.2	LINGO4	-2.268252190638701	-0.013759256590061778	0.02331384008189603	0.04278211238050775	0.060649238503446924	0.002397087797960632	NA	70	71	71
ENSG00000265752.2	RP11-403A21.1	2.2670327319353722	0.020360521498339827	0.023388226255906006	0.02061388990350989	0.08850066180700357	0.00025087932847910787	NA	37	38	38
ENSG00000177042.14	TMEM80	-2.266029510952736	-0.0060026930912318085	0.02344957644442385	0.2077880358983666	0.43573453222684005	6.499829662126642e-22	NA	59	60	60
ENSG00000142230.11	SAE1	2.264016429070798	0.03393671640961259	0.023573104329271503	0.008493971247962105	0.031145542888118088	0.032911395024763354	NA	46	51	51
ENSG00000129103.17	SUMF2	-2.2614039275860907	-0.015731465596153266	0.023734255779584826	0.03999161110112108	0.2361482534419209	2.7594034758873097e-10	NA	32	33	33
ENSG00000115561.15	CHMP3	-2.2609852586356993	-0.05288141049906862	0.023760169917793172	0.0029400455945953054	0.02808500248870395	0.037236872202088565	NA	45	45	45
ENSG00000275329.1	RP11-83N9.6	2.259558422950695	0.024555181505754562	0.023848670493968067	0.026458604173017118	0.032106551042094346	0.031172650162754386	NA	31	31	31
ENSG00000166923.10	GREM1	-2.258212256592711	-0.018508189975386755	0.0239324294887164	0.041059282010586805	0.19600923460387196	1.2533575637225902e-08	NA	69	69	69
ENSG00000135447.16	PPP1R1A	2.2574024912449016	0.058582362547155126	0.02398293619888525	0.0031210827164509483	0.044825934519451036	0.009445134872610528	NA	6	6	6
ENSG00000146701.11	MDH2	2.2573492238354036	0.13917465402968668	0.02398626183329829	0.0003747914613159001	0.027206496210388013	0.0435057028660656	NA	8	8	8
ENSG00000273448.1	RP11-166O4.6	2.2571470797222646	0.014664172131029588	0.023998885898378706	0.05660585958254866	0.11487595339599033	2.277561189002944e-05	NA	34	34	34
ENSG00000130803.14	ZNF317	-2.2564977676110742	-0.011372504130666804	0.024039474955664834	0.048653783732044015	0.06253664026736827	0.0017304357084479294	NA	84	87	87
ENSG00000151327.12	FAM177A1	-2.255324124850367	-0.055417605792865476	0.024112991424363756	0.0028469283112435542	0.06297342104156185	0.001977385985554129	NA	21	21	21
ENSG00000277149.4	TYW1B	2.2548161492742658	0.0102012830430223	0.024144871186657906	0.14337331649311794	0.4055335710324223	2.900134506441361e-19	NA	23	24	24
ENSG00000128594.7	LRRC4	-2.2542017728633956	-0.018564169206697696	0.024183477320478982	0.020199779833217562	0.08244329631705062	0.00034255542646166153	NA	55	55	55
ENSG00000171130.17	ATP6V0E2	2.25124821929564	0.018681369002380963	0.024369820401835194	0.027113700756540474	0.395233136497943	3.640481095235036e-20	NA	27	27	27
ENSG00000076258.9	FMO4	2.2491326059825507	0.07189780225951611	0.02450406063646633	0.002513869438087319	0.0507895720598533	0.006142034052118231	NA	10	10	10
ENSG00000196365.11	LONP1	-2.2477624177745072	-0.02102715865997667	0.024591343508353774	0.019767485217769	0.17962524084761508	3.8291373904294835e-08	NA	13	13	13
ENSG00000196562.14	SULF2	-2.247111760622061	-0.04052907786714887	0.02463288550320838	0.004812915185192953	0.02692160808681567	0.04697709746460298	NA	6	6	6
ENSG00000196296.13	ATP2A1	2.246662328836967	0.014417731066685802	0.02466161550888677	0.056926994920795525	0.040078376660731434	0.013623312068657596	NA	36	37	37
ENSG00000171067.10	C11orf24	-2.242667662634006	-0.05352414084350923	0.02491825341402328	0.006019169138163453	0.07104710559436543	0.0011386917252537946	NA	27	28	28
ENSG00000242441.7	GTF2A1L	-2.242027370428547	-0.014540931509861143	0.024959603403496986	0.05671362089912063	0.30084212846070923	1.4249759894077266e-13	NA	5	5	5
ENSG00000115368.9	WDR75	-2.2408735855874036	-0.02678889656544191	0.02503426469198515	0.009190494296480037	0.04898761023757472	0.0045144052854692715	NA	96	96	96
ENSG00000128891.15	C15orf57	2.2393875617313	0.01387419195098297	0.025130709972151468	0.05334826848093669	0.36557858708942187	2.2151791870877962e-17	NA	21	21	21
ENSG00000170537.12	TMC7	2.2366911451610823	0.035053106240591735	0.025306533140081102	0.006692948634245398	0.06746555423897023	0.001483785642657223	NA	45	45	45
ENSG00000283440.1	RP11-445H22.3	-2.2360401300277415	-0.029158821563760477	0.02534914258642037	0.013916990824898917	0.09022748789451956	0.00013680036943077484	NA	10	10	10
ENSG00000131626.16	PPFIA1	-2.233633107246111	-0.036368011651326894	0.02550722368099082	0.006759094099946915	0.09110327885210023	0.0001899714479991981	NA	33	34	34
ENSG00000156603.15	MED19	2.231936568784111	0.033930679003796545	0.025619155543333015	0.007596914533454584	0.04063015076415715	0.011844904006964944	NA	28	28	28
ENSG00000128159.11	TUBGCP6	-2.230817273847685	-0.02904398141290447	0.02569323524903196	0.01733967805524823	0.044513419442194335	0.00976062756955471	NA	56	57	57
ENSG00000140718.20	FTO	2.2291034022082497	0.024392218231338556	0.025807025606503112	0.020097535359552252	0.15206559079984094	4.2988686781818534e-07	NA	49	49	49
ENSG00000214290.8	COLCA2	2.2282975506701033	0.029576005940224335	0.025860679571839268	0.008965400504041664	0.04511387085407717	0.005542158027372871	NA	21	21	21
ENSG00000106404.13	CLDN15	2.227841829661798	0.03186329129531623	0.025891064363469857	0.008565474579236001	0.12224643812704075	9.68304099716921e-06	NA	18	19	19
ENSG00000164050.12	PLXNB1	2.2262117862701416	0.11326189197182482	0.02599999886498932	0.0008335492835077356	0.044408340225666906	0.008047028053708058	NA	1	1	1
ENSG00000189298.13	ZKSCAN3	2.2252834608808576	0.04509928654736303	0.02606221503000796	0.008551080319741675	0.030942138871121582	0.031006473074835183	NA	18	22	22
ENSG00000185340.15	GAS2L1	2.2239887999245678	0.04902784444309192	0.026149197803816214	0.0041431598376147774	0.07281480697680269	0.00094942625979104	NA	20	21	21
ENSG00000262165.2	RP11-81A22.5	2.222904640218485	0.02017712951715954	0.026222230824972867	0.04507523473311968	0.26693703270181623	5.180528265509517e-13	NA	15	15	15
ENSG00000276070.4	CCL4L2	2.2218233261212976	0.023518331458387116	0.02629524768250094	0.02985721934156514	0.19026656398807276	1.4890040389139968e-08	NA	13	13	13
ENSG00000174695.9	TMEM167A	-2.2193820413117176	-0.09188275981437512	0.026460744377544476	0.0013430202327089419	0.040749420488285636	0.01375271574412657	NA	16	16	16
ENSG00000085465.12	OVGP1	-2.2184320537418736	-0.04056320991394547	0.02652538761208383	0.006038323638686261	0.05814396973928838	0.002873237375262226	NA	24	24	24
ENSG00000243244.5	STON1	2.214764206291544	0.028303011879819578	0.026776253240072535	0.012924846566275164	0.09788585887825932	0.00012202839292407363	NA	38	38	38
ENSG00000181798.2	LINC00471	-2.2143988903133898	-0.01249278734864175	0.026801351176398914	0.06897140270867612	0.10930381148773136	4.107424424221327e-05	NA	26	26	26
ENSG00000125877.12	ITPA	2.213234860496304	0.016702794780578224	0.026881457879336903	0.03585958567882483	0.21156150136451116	7.876783598987827e-10	NA	6	6	6
ENSG00000143340.6	FAM163A	2.2093328561588432	0.024816082959808708	0.027151497474436587	0.022491246125570644	0.1009185078330686	9.328704437449082e-05	NA	27	27	27
ENSG00000164930.11	FZD6	-2.2070175572518447	-0.05035928352759533	0.027312832759750237	0.002394073120221397	0.10216295796295252	4.776863589218686e-05	NA	8	8	8
ENSG00000164039.14	BDH2	-2.206530855682622	-0.01985945218955787	0.027346852250830566	0.023637437699813975	0.1952861687011154	1.7001918688237768e-08	NA	19	19	19
ENSG00000122386.10	ZNF205	-2.202747652866323	-0.044860353238152545	0.027612539553809323	0.00435646233655317	0.03146383929930112	0.030917170139512826	NA	18	19	19
ENSG00000115306.15	SPTBN1	2.2023351504926305	0.05449529160355526	0.027641642992107307	0.00294261128073315	0.09470065061132286	8.654344856238114e-05	NA	4	4	4
ENSG00000182013.17	PNMAL1	2.1979576959147304	0.08837653820989924	0.02795212074821885	0.001436263609568359	0.14053428114103492	2.683341492483252e-06	NA	9	9	9
ENSG00000118579.12	MED28	-2.1972863674163823	-0.04092292776852526	0.028000000658399322	0.005630989468297707	0.08912903326111705	0.00011518456186443471	NA	1	1	1
ENSG00000164398.12	ACSL6	2.1958464342646677	0.09766795700489288	0.02810293681633774	0.001199191689245966	0.04100015393316857	0.014482569517265578	NA	13	13	13
ENSG00000271553.1	RP11-274B21.10	2.1914199266884102	0.01577199975142435	0.02842141841199952	0.04582643710714136	0.2306585664401589	1.7793340189534732e-10	NA	64	65	65
ENSG00000168894.9	RNF181	-2.1902211151890167	-0.0412395923442953	0.028508204603526398	0.005841173512567492	0.03851714168077863	0.0172455210579089	NA	64	64	64
ENSG00000132141.13	CCT6B	-2.1897750858768887	-0.024805605351087317	0.02854055245199384	0.01679955003633833	0.15874657651768198	1.7857800284934504e-07	NA	38	38	38
ENSG00000265750.1	RP11-799B12.4	-2.1896605795987307	-0.028467455076683544	0.028548862008248528	0.011567988177546172	0.08044120377655893	0.0005277235620559748	NA	33	33	33
ENSG00000133103.16	COG6	2.1894058096870546	0.016555449996084833	0.028567357771327136	0.033120270566481334	0.10552413580279504	3.4581856200688216e-05	NA	63	63	63
ENSG00000166452.11	AKIP1	-2.1892762243292276	-0.08603193652166369	0.028576769356573658	0.0016270213418534537	0.033874134390744236	0.02388119912596559	NA	4	4	4
ENSG00000167994.11	RAB3IL1	-2.18720160751142	-0.025462366435668817	0.028727809597825348	0.0184975767951848	0.2120741254035494	2.912089457344857e-09	NA	19	20	20
ENSG00000023041.11	ZDHHC6	-2.186470499294724	-0.03853429921561773	0.028781200708076445	0.007981734614496841	0.028595572290011705	0.03839050031402187	NA	18	18	18
ENSG00000103051.18	COG4	-2.1860302994482894	-0.02190337785343459	0.028813388655978642	0.02170458318726509	0.04278651159732342	0.011965929796908852	NA	26	31	31
ENSG00000149922.10	TBX6	2.1840729750794914	0.03167643645969101	0.028956886157314937	0.008261875080107572	0.11145131404395066	2.910955461741576e-05	NA	13	16	16
ENSG00000160953.15	MUM1	2.1837687359870004	0.035766704078947095	0.0289792460174029	0.005887525916549789	0.10969009047278644	4.1923870857501066e-05	NA	9	9	9
ENSG00000167202.11	TBC1D2B	2.1823341743932527	0.05459202886977899	0.029084878583435392	0.0036949019726570686	0.09664122671146072	7.460042356668822e-05	NA	12	12	12
ENSG00000130363.11	RSPH3	-2.180566462846032	-0.05476278752310179	0.02921549794651121	0.002945984397756207	0.07761794287144394	0.0005586237765593994	NA	35	35	35
ENSG00000170322.14	NFRKB	2.1795229655681556	0.047859982599476915	0.029292840512024236	0.0065736798249857314	0.06259522649152889	0.002062586657960165	NA	8	8	8
ENSG00000167601.11	AXL	-2.178743049588742	-0.05775538757487448	0.02935076177800171	0.003213226044243826	0.0367084314950957	0.015512109250146287	NA	15	15	15
ENSG00000221953.5	C1orf229	2.1787147363504067	0.018480687958395275	0.02935286634203145	0.03709476513186976	0.17661308372957302	1.0726117933923023e-08	NA	24	25	25
ENSG00000228798.1	AP000473.5	2.178502782001426	0.01961543936424933	0.029368625340099947	0.02393914356793058	0.06836011450746371	0.001376072834892278	NA	28	28	28
ENSG00000160818.16	GPATCH4	2.1773880378862103	0.03909207383273972	0.029451627439488103	0.01072051774709532	0.12444570228341913	8.634818067374352e-06	NA	39	39	39
ENSG00000120328.6	PCDHB12	-2.1740979957874793	-0.012739664420098634	0.029697776461576748	0.05470810257056442	0.048492790666079415	0.007725794314138652	NA	64	66	66
ENSG00000188895.11	MSL1	2.1734717408167623	0.03203083618348471	0.029744830465937958	0.010125559908482868	0.12195793656682585	1.5026190267266376e-05	NA	11	11	11
ENSG00000137474.19	MYO7A	2.1734647209636884	0.03148913930182968	0.02974535826948221	0.012570768827506582	0.0645700141622032	0.001747800330720342	NA	29	29	29
ENSG00000120910.14	PPP3CC	2.172669502893834	0.02987622099372259	0.029805200690300692	0.013943852650148426	0.09836244611363383	0.000105694309602673	NA	25	25	25
ENSG00000103351.12	CLUAP1	2.170944741786313	0.009115432813703469	0.02993534967770685	0.10749520051809046	0.3930982581525061	2.362174349263824e-18	NA	24	24	24
ENSG00000188511.12	C22orf34	2.165456631834461	0.015207035745522205	0.0303527331458612	0.046243032616404146	0.12642687927933052	3.4329224934045895e-06	NA	60	61	61
ENSG00000155508.13	CNOT8	-2.163698415602782	-0.0518381219877438	0.03048750269324224	0.0060793959512198265	0.14317824637406446	1.9436425539023035e-06	NA	12	12	12
ENSG00000139133.6	ALG10	2.1631371816006633	0.024100027565429002	0.030530630085421406	0.015933341226411973	0.05648368015270538	0.0030731000763845515	NA	29	29	29
ENSG00000167645.16	YIF1B	-2.1623613391851566	-0.029470413613181253	0.030590335098299688	0.01378578749020353	0.031555253113043934	0.026102611940619	NA	30	30	30
ENSG00000180481.10	GLIPR1L2	-2.1623545167517397	-0.008573028105515619	0.03059086056364195	0.14689096075384206	0.5380481877666399	5.0304709685490934e-29	NA	45	45	45
ENSG00000153291.15	SLC25A27	2.1613761826624422	0.008998785898585595	0.030666292377088906	0.1271840484740278	0.5810246120564331	1.1267790635462655e-32	NA	16	16	16
ENSG00000175279.21	CENPS	-2.1613293222678993	-0.01936303985261821	0.030669909426595407	0.01821474068371221	0.03109981231781855	0.03344527187021147	NA	54	54	54
ENSG00000133961.19	NUMB	2.160588538330467	0.06702692645852894	0.030727137580728085	0.0035917409777658717	0.06002651182742887	0.002668944738992673	NA	20	20	20
ENSG00000161904.11	LEMD2	-2.1600025792801616	-0.026958381315771964	0.03077246989675475	0.010917121502013223	0.1528785811497538	6.893198437711818e-07	NA	13	13	13
ENSG00000164880.15	INTS1	-2.15961216452924	-0.016965074139464336	0.030802705929992614	0.04603807499992599	0.34380278911997114	4.326109665876844e-16	NA	37	38	38
ENSG00000106459.14	NRF1	-2.156763594809611	-0.041080999437336604	0.031024089037002503	0.004261231773905099	0.0438053609503256	0.011359849448924505	NA	14	14	14
ENSG00000172167.7	MTBP	2.1553743176486138	0.033253849660579274	0.031132554426531536	0.01034312321238761	0.056363572499719995	0.003125440643835345	NA	6	6	6
ENSG00000196388.8	INCA1	2.155286441552868	0.014105848526021382	0.031139426129397175	0.06254641415501125	0.13838581035876518	1.37265378417605e-06	NA	38	38	38
ENSG00000058085.14	LAMC2	2.155067637437618	0.009858005786263653	0.03115654174940786	0.07428297741448792	0.254957853240941	2.0460319703276556e-11	NA	47	48	48
ENSG00000174721.9	FGFBP3	2.154098674706161	0.021072066853737692	0.031232434460894663	0.01805446842082962	0.09715012157853274	0.00012192966535226431	NA	33	33	33
ENSG00000110104.11	CCDC86	-2.1537790458921844	-0.0394006324249722	0.03125750372911018	0.005753196047803974	0.07442975820327011	0.0007755569853506871	NA	7	7	7
ENSG00000276728.1	AC142472.6	2.1536273779950017	0.038106517974787917	0.03126940545154203	0.008798107106812138	0.04992518514925762	0.005189570985767293	NA	6	7	7
ENSG00000106392.10	C1GALT1	2.1533058919248607	0.030437044574176064	0.03129464604636578	0.014636320388998592	0.19090093562520624	1.3555915945335498e-08	NA	7	7	7
ENSG00000105287.12	PRKD2	-2.151497243351067	-0.02325386336375966	0.03143697316909619	0.022442430941042292	0.2335917030040205	2.4132796481493485e-10	NA	35	36	36
ENSG00000162994.15	CLHC1	2.150650821235635	0.02516600197399953	0.03150377077225263	0.013983725659430433	0.08187621161604987	0.0003618078262637707	NA	20	20	20
ENSG00000136463.7	TACO1	-2.150634519738491	-0.042354667465494295	0.03150505844131076	0.005469939384124316	0.08030610808233604	0.0003697677544710885	NA	75	75	75
ENSG00000064989.12	CALCRL	-2.1496159911686887	-0.03127551025165908	0.0315856024545259	0.010751497119292555	0.027045264847395317	0.042386567479418914	NA	50	53	53
ENSG00000197020.10	ZNF100	-2.1477726263877424	-0.02150421928992804	0.03173182261130056	0.025004444265319576	0.17830603715100365	4.858878905717267e-08	NA	31	31	31
ENSG00000054392.12	HHAT	2.1473592129859265	0.013350423449884298	0.03176469513124232	0.057740054170984635	0.08747236559189323	0.00027873565661900576	NA	125	129	129
ENSG00000106012.17	IQCE	2.1450891226953246	0.01545328464450477	0.03194572195496849	0.04058242647850136	0.0386124246131045	0.014426055430430329	NA	75	76	76
ENSG00000188976.10	NOC2L	2.144848408474436	0.045603197526959	0.031964969308604055	0.004116367837924347	0.054475234810009016	0.003461089285195555	NA	10	10	10
ENSG00000278376.1	RP11-158I9.8	2.1437110051840613	0.015786817852629188	0.032056049854839924	0.04372312478953609	0.3855695194293952	1.194839876750238e-18	NA	36	36	36
ENSG00000093183.13	SEC22C	-2.143405081190003	-0.04493371135422589	0.032080585447005296	0.0039586344355569125	0.05877794520684933	0.0032259583510548364	NA	21	21	21
ENSG00000181027.10	FKRP	-2.1428109234788035	-0.04323156575146515	0.032128283831847064	0.0069344381518694756	0.10117465068050166	5.721176770706455e-05	NA	13	13	13
ENSG00000066923.17	STAG3	2.1427739538736423	0.02666745438358349	0.032131253722167095	0.013541949204288136	0.17167804251765795	3.4075832032472536e-08	NA	15	15	15
ENSG00000096872.15	IFT74	2.142195037854827	0.019626697668998012	0.03217779065313849	0.012344155164234828	0.10415900952478993	3.4416054834646444e-05	NA	23	23	23
ENSG00000121716.20	PILRB	2.1404003523507495	0.007137133999556269	0.03232242608276849	0.15245555535977384	0.6890960549661793	1.6336347485752077e-49	NA	18	18	18
ENSG00000197134.11	ZNF257	-2.1403438397542245	-0.012875401178015783	0.03232698951879201	0.07269924115040974	0.22126277568970806	8.648538785768872e-10	NA	22	22	22
ENSG00000119718.10	EIF2B2	-2.1396297694076933	-0.04136203190201242	0.0323846988248237	0.004476680480944156	0.11642223499305805	1.6749117828248716e-05	NA	8	9	9
ENSG00000258955.1	LINC00519	-2.1391008461239944	-0.017360948603456522	0.03242750190766488	0.033867030483003005	0.050342147449038484	0.006078314797863854	NA	44	44	44
ENSG00000134265.12	NAPG	-2.137750823698893	-0.040775071806763694	0.0325369721634237	0.004621000792431287	0.04507618992426008	0.00963687888586837	NA	14	14	14
ENSG00000120322.3	PCDHB8	-2.1362742229709664	-0.01649788988728587	0.03265706866849996	0.030775943780911693	0.15211797259610496	1.0078763251976582e-06	NA	28	28	28
ENSG00000079616.12	KIF22	2.136034932843647	0.07814038359095174	0.03267656657699322	0.0027507245717723282	0.03691741776531629	0.02032887871016344	NA	6	6	6
ENSG00000213420.7	GPC2	-2.135946761283484	-0.032009607261179594	0.03268375351104949	0.008809394664876968	0.040128617619288084	0.01250094669569578	NA	21	21	21
ENSG00000273492.5	AP000230.1	-2.133865925695103	-0.007712309763814777	0.032853757441775544	0.14265335817167454	0.4293808747148167	3.7777506789520924e-21	NA	30	30	30
ENSG00000095777.14	MYO3A	-2.1317286886776308	-0.045739333275813504	0.03302915695531373	0.0036903270576526615	0.04071166435370449	0.012622737080259478	NA	21	21	21
ENSG00000177212.3	OR2T33	-2.1273801185026167	-0.0502873084880859	0.033388512699374956	0.006252306248286687	0.027289372494937684	0.044579651387780736	NA	6	6	6
ENSG00000116874.11	WARS2	2.126800789600056	0.008122291093484101	0.03343663867984765	0.1314032398402938	0.36645713901066657	1.1566185934816658e-17	NA	56	56	56
ENSG00000184227.7	ACOT1	-2.1246403213322247	-0.007620164879810708	0.03361663666542019	0.16353612710630278	0.4180145558046014	3.3144452910922907e-20	NA	52	54	54
ENSG00000189339.11	SLC35E2B	2.1221763385339085	0.03828404083678478	0.03382293274380095	0.005674148203180605	0.031937633113663384	0.028138293731850682	NA	2	2	2
ENSG00000075407.18	ZNF37A	-2.121318634090039	-0.04949531824916364	0.03389499728521342	0.005827102213589644	0.1076363783803803	2.9963918073522167e-05	NA	49	50	50
ENSG00000131196.17	NFATC1	-2.1210733124745285	-0.0981207497405804	0.03391563339706639	0.0013968645755686538	0.033689402215982066	0.024570182546427	NA	8	9	9
ENSG00000037637.10	FBXO42	2.119407222437181	0.027521259341385138	0.03405606696081489	0.010585943207340914	0.16176429083406316	5.8843374968788586e-08	NA	48	49	49
ENSG00000113369.8	ARRDC3	-2.118301942026221	-0.02117966672221425	0.03414950427752864	0.015518554979483816	0.07892520998591142	0.00040058998149988215	NA	20	20	20
ENSG00000241852.9	C8orf58	2.1165490580383954	0.017078569788026285	0.034298137462196114	0.04716069714360703	0.18817971794439126	2.61889594133192e-08	NA	40	40	40
ENSG00000204301.6	NOTCH4	2.1147348464699145	0.04869719301436955	0.03445255264141586	0.003114312455899698	0.06709737264918993	0.0016340559075828651	NA	4	4	4
ENSG00000110665.11	C11orf21	-2.1143938376770275	-0.018002672171311834	0.03448164355124388	0.02737172525391042	0.21651435248917208	1.4045131276907529e-09	NA	16	16	16
ENSG00000171109.18	MFN1	2.1140998717213537	0.03951361826848625	0.034506738152714524	0.005967062472884807	0.0782591480118489	0.0006050838549124222	NA	10	10	10
ENSG00000180113.15	TDRD6	-2.11398399130978	-0.010034049979479364	0.03451663464846429	0.09844075400260355	0.4254356760833684	1.7653831726499082e-20	NA	8	8	8
ENSG00000144231.10	POLR2D	-2.112883300218071	-0.025532498340737644	0.03461075755659768	0.01648716734997684	0.06642604635312509	0.0014417972817483116	NA	53	53	53
ENSG00000168356.11	SCN11A	2.1126499575321667	0.013492022515407357	0.03463073942673263	0.03849291203676522	0.1387160801694082	1.3241334224010583e-06	NA	34	34	34
ENSG00000139044.10	B4GALNT3	2.112596021396651	0.03415853767215467	0.034635359549930675	0.00699262142960007	0.034157030859722465	0.02397917496860448	NA	18	18	18
ENSG00000130226.16	DPP6	-2.11005834712749	-0.01141165394053329	0.03485333046442416	0.06676108846477215	0.026330406408602732	0.04983584081422605	NA	154	155	155
ENSG00000088298.12	EDEM2	2.1094332409318186	0.022970198568698103	0.03490720277320797	0.016849387584002853	0.12674230204214587	8.123196649952444e-06	NA	31	31	31
ENSG00000254852.8	NPIPA2	2.108358383178711	0.08125242084350118	0.03500000138210748	0.002523930883310508	0.11352244925880553	2.6459034369438995e-05	NA	1	4	4
ENSG00000128408.8	RIBC2	2.1071685652152667	0.04049758283725805	0.035102970696091224	0.0084893648463802	0.07035729347041776	0.0011161231306989732	NA	41	42	42
ENSG00000085514.15	PILRA	2.1065744545799463	0.006784128618363391	0.03515448298893025	0.16061168853385493	0.6031356731279689	3.6151848070599935e-38	NA	19	19	19
ENSG00000022556.15	NLRP2	2.106100632094035	0.008870350974225226	0.0351956119493119	0.1425420325034014	0.3300451979273495	4.0036318763161485e-15	NA	44	50	50
ENSG00000230805.6	AL132709.1	2.104841931546114	0.05924730653450427	0.03530506978044749	0.002504783383541686	0.028268772930803	0.04239938056610309	NA	3	3	3
ENSG00000272777.1	RP11-571L19.8	-2.100412410040593	-0.01960101108010999	0.03569257827864077	0.027405427929542453	0.0895718919929516	0.0002016135356742884	NA	32	32	32
ENSG00000256043.2	CTSO	-2.1001718092556336	-0.017773121057348733	0.03571373027409376	0.033896200365100354	0.1348831343977039	4.47099425654269e-06	NA	87	87	87
ENSG00000173928.2	SWSAP1	2.0981067282072416	0.03616119291147857	0.03589571835057865	0.00786067996431333	0.058908580424511026	0.0021559352551978853	NA	10	10	10
ENSG00000224051.6	CPTP	-2.097596195583384	-0.039983117760500037	0.03594083145858611	0.006341074415422241	0.044852847111231234	0.008363870376180308	NA	41	41	41
ENSG00000242612.6	DECR2	2.0960000248259907	0.011304128604495152	0.03608218874245997	0.06874144287324555	0.3087299553152957	7.467686335657788e-14	NA	27	28	28
ENSG00000122484.8	RPAP2	2.09448294258729	0.055821168219348835	0.03621698099515153	0.004753889039814361	0.06647142947185479	0.0008940978882454863	NA	4	4	4
ENSG00000196616.13	ADH1B	2.093051748963881	0.03606606372321426	0.036344535296110404	0.011675221376495041	0.03644963607031383	0.02006103422247108	NA	17	17	17
ENSG00000101306.10	MYLK2	-2.092492757707703	-0.031731593835112266	0.03639445893772073	0.008316444851441089	0.028534150320286937	0.04176459887100644	NA	12	12	12
ENSG00000275636.1	RP11-521C20.5	-2.0920900547979655	-0.022880194642190266	0.03643046063554902	0.009204508156625154	0.05039687560745799	0.0056211067817407406	NA	8	8	8
ENSG00000111275.12	ALDH2	2.0910653391094263	0.034604537191273925	0.03652220725489298	0.007882394096155803	0.046836349241299764	0.0071825827070561826	NA	106	106	106
ENSG00000214078.12	CPNE1	-2.090795198710126	-0.012280339777314074	0.036546426698953895	0.06004191360859019	0.3979153891436864	1.5293393319894703e-21	NA	59	59	59
ENSG00000134014.16	ELP3	2.0896501109651386	0.015288490717037268	0.03664924157017587	0.05009202273948461	0.34374491385320805	1.0306462681626853e-15	NA	23	23	23
ENSG00000127578.6	WFIKKN1	-2.0894884425837423	-0.010858205567121054	0.036663777245263526	0.060107332190950075	0.2513110425192377	3.0173598308431404e-11	NA	28	28	28
ENSG00000137707.13	BTG4	-2.088899221891516	-0.022917589068568053	0.03671679591256949	0.017585295099306734	0.04438484431578225	0.01101757538228155	NA	22	22	22
ENSG00000083444.16	PLOD1	2.084093255296143	0.05427057166465059	0.03715168545070258	0.002964240065116207	0.047351828703339316	0.007085428547783193	NA	5	5	5
ENSG00000219435.5	TEX40	2.0826814536167055	0.011822106461732282	0.03728026907236953	0.06940459427350945	0.13873856797606265	3.37530512720263e-06	NA	85	85	85
ENSG00000186230.6	ZNF749	2.08201040640415	0.007023575048247626	0.0373415191991811	0.20351760346527384	0.5481761050740132	7.438899913644796e-30	NA	11	11	11
ENSG00000168333.13	C8orf22	-2.0774533222799283	-0.012759408328484708	0.0377597391375303	0.0702163469057967	0.058001237398936374	0.0031033192482211713	NA	40	41	41
ENSG00000271789.1	RP5-1112D6.7	2.076688764249806	0.022695028631473643	0.03783029428214364	0.0218368342184024	0.0896953956396829	0.00018424563706782418	NA	28	28	28
ENSG00000213809.8	KLRK1	2.072026680178067	0.030839270450244795	0.0382629531189063	0.008220296480729862	0.03476564556434386	0.024272653754593587	NA	30	31	31
ENSG00000104774.12	MAN2B1	-2.071927148827457	-0.04481422238841045	0.03827223567692741	0.004107178251961822	0.09308015436080896	0.00018209435869657211	NA	12	12	12
ENSG00000086232.12	EIF2AK1	2.071876034568963	0.02158097997045645	0.038277003472406514	0.02138721917270406	0.07268086861210778	0.0008017211385199474	NA	23	23	23
ENSG00000232677.6	LINC00665	2.0716702378570915	0.006555836282360815	0.038296204725365185	0.11591038074703408	0.2912905145898257	1.363552796989278e-13	NA	80	80	80
ENSG00000170464.9	DNAJC18	-2.0633541490062646	-0.03830429775827074	0.039078992862894596	0.003954738083577486	0.057337720510367535	0.003126113104709326	NA	8	8	8
ENSG00000262877.4	RP11-1055B8.4	2.0607891446361615	0.02945195675327059	0.03932316055743017	0.009983861157564073	0.08819382035455599	0.00023658255421675118	NA	2	2	2
ENSG00000141994.15	DUS3L	2.0606658356143503	0.021019914372802057	0.039334931139011445	0.01789416626581723	0.19489519380130266	1.202530623706135e-08	NA	13	13	13
ENSG00000204516.9	MICB	-2.0591931267290446	-0.012489360725285835	0.03947574135105463	0.03893418616250375	0.06485104318286221	0.001594843035402316	NA	99	102	102
ENSG00000100142.14	POLR2F	2.0587720054463015	0.03871402529054064	0.03951608463525802	0.004863045947169244	0.07926814584492474	0.0005347475631428131	NA	14	15	15
ENSG00000137177.19	KIF13A	-2.054506404069754	-0.14397750375105803	0.039926704194572483	0.0005801459581013747	0.028719142663972512	0.03714490011293815	NA	2	2	2
ENSG00000143771.11	CNIH4	2.0483354775185707	0.020456535235984865	0.040527139004373054	0.01792217556173573	0.1099355110086356	3.705836380550281e-05	NA	24	24	24
ENSG00000167720.12	SRR	2.047142878560003	0.011085485209030998	0.04064405797889039	0.05484541515749661	0.3045995171472131	6.692413808305569e-14	NA	6	6	6
ENSG00000255284.1	AP006621.5	2.046553764484127	0.011044044853018959	0.04070191845394487	0.07726841235949146	0.3251271112095317	1.3235845748937728e-14	NA	26	26	26
ENSG00000139168.7	ZCRB1	2.044444946556198	0.044823732151828714	0.040909610882484966	0.005846674250234042	0.09025873890380964	0.00018482185793456036	NA	50	50	50
ENSG00000067533.5	RRP15	2.0442116930681715	0.01073096429919569	0.04093263852421345	0.08179717279858707	0.3417262209495614	8.912187345422514e-16	NA	24	27	27
ENSG00000104714.13	ERICH1	-2.041155323722891	-0.011996316799552141	0.04123539080818746	0.0696524479547514	0.11677773886210327	1.234712187100862e-05	NA	48	48	48
ENSG00000159352.15	PSMD4	-2.0397526277600644	-0.06590904742199342	0.04137497026817138	0.0025361163654655044	0.0553643773276392	0.0037616177294422398	NA	10	10	10
ENSG00000221995.5	TIAF1	-2.0396527155377115	-0.01938525410514234	0.04138492758039735	0.020934285082803577	0.2276054305681525	2.2459591396555202e-10	NA	44	46	46
ENSG00000196139.13	AKR1C3	2.039520851207602	0.017188847356430448	0.04139807236560774	0.023739584703340467	0.03822997458585528	0.018677610730978168	NA	51	51	51
ENSG00000023516.8	AKAP11	2.030297691798106	0.027175264879032733	0.0423262887098956	0.011445878788508952	0.18419151984406495	2.6614783960537368e-08	NA	57	57	57
ENSG00000172613.7	RAD9A	-2.0295891964125827	-0.03681035077328349	0.04239831398248247	0.006720459409453541	0.17356057470057806	6.374215887596997e-08	NA	4	5	5
ENSG00000213462.4	ERV3-1	2.029095623559356	0.010868882048883506	0.042448551587193226	0.05972915164195266	0.3494047746479278	1.0433916271480627e-18	NA	19	20	20
ENSG00000186446.11	ZNF501	-2.029046963709195	-0.027326664999091428	0.042453507085595185	0.01230951627279359	0.0518985550434951	0.003849793632754074	NA	30	30	30
ENSG00000153406.13	NMRAL1	-2.0290291619041443	-0.022703540941526153	0.042455320136078764	0.014966344163571661	0.09616273523775412	4.58957802365577e-05	NA	37	37	37
ENSG00000166800.9	LDHAL6A	2.0286589729317956	0.008077356448564653	0.042493037408786356	0.12100871501903726	0.3281770882520217	6.319711006446532e-15	NA	40	40	40
ENSG00000119638.12	NEK9	-2.028093993051492	-0.04322454937921081	0.042550655881944184	0.0027996364115762643	0.06598475591073126	0.0016114723375920525	NA	18	18	18
ENSG00000100564.8	PIGH	-2.026685525328306	-0.02691614359955819	0.042694583706840816	0.011181180567536841	0.15527773848053827	4.402693123169797e-07	NA	7	7	7
ENSG00000129518.8	EAPP	2.024323748894156	0.030906081196266744	0.04293685161981037	0.010488335425788338	0.06341177117837703	0.001520817435744265	NA	28	29	29
ENSG00000173226.16	IQCB1	-2.024062015131071	-0.006733893928274075	0.04296377131172085	0.15957563331368374	0.4622946256055054	6.122302161075278e-23	NA	89	89	89
ENSG00000270074.1	RP11-351I21.11	-2.0234033504071114	-0.010721247154232361	0.04303157905240679	0.07315000643054657	0.07786150898526763	0.0004037378955854287	NA	46	47	47
ENSG00000178038.16	ALS2CL	2.0232968168087284	0.022808694073771323	0.04304255489007942	0.017758493708031214	0.07551118732441874	0.000695800582279895	NA	54	54	54
ENSG00000126698.10	DNAJC8	2.0231894216783206	0.04123817463178214	0.043053621883683925	0.0055591075227595516	0.040893996629621655	0.012515135415526662	NA	33	33	33
ENSG00000151651.15	ADAM8	-2.020782581129276	-0.030663725832835022	0.043302276758170846	0.007534522009426307	0.08382454679568037	0.00035414457925433734	NA	8	9	9
ENSG00000227388.2	RP11-112J3.16	-2.019471855334859	-0.03497039950929507	0.04343819970847196	0.0067792461454981795	0.06240983305766418	0.0019094921293457726	NA	9	9	9
ENSG00000128266.8	GNAZ	-2.0169270463375693	-0.02525227646413975	0.043703127112370725	0.012335968624591541	0.08171119438118779	0.00042278623191051984	NA	25	26	26
ENSG00000151806.13	GUF1	-2.0166663112267367	-0.007900547664622708	0.04373034785352656	0.15909165917627063	0.5142329205297532	1.1335007251223002e-27	NA	96	96	96
ENSG00000145439.11	CBR4	-2.0149767037079935	-0.018570041228880865	0.04390709009004424	0.029786643168904135	0.122971451000677	5.430317317679374e-06	NA	83	83	83
ENSG00000205809.9	KLRC2	2.0148252590609292	0.005455179756589304	0.04392296144421966	0.19086033065320396	0.43684979061698653	1.8637589000836783e-23	NA	70	72	72
ENSG00000241945.7	PWP2	-2.014823405537013	-0.007249340351605105	0.043923155722978335	0.18449574167396202	0.4710691226676933	1.231225425351957e-23	NA	18	18	18
ENSG00000242866.9	STRC	-2.014603425994022	-0.022012390044878247	0.04394621822790251	0.017650619698153163	0.16001190693791792	3.259520181770327e-07	NA	33	33	33
ENSG00000182670.13	TTC3	2.0138125709465284	0.017327198745158055	0.044029215396607514	0.0312883332682307	0.10363756250783768	5.677356882530061e-05	NA	69	70	70
ENSG00000260306.1	RP11-645C24.5	-2.013070652667666	-0.012514699007846988	0.04410719710224863	0.09018473148337687	0.15688066730398195	5.322002582855193e-08	NA	42	44	44
ENSG00000226995.7	LINC00658	-2.0109936097625334	-0.018609355400093536	0.04432613169625393	0.017996594670695937	0.061840783807282085	0.0016123850148478626	NA	16	16	16
ENSG00000136193.16	SCRN1	-2.009102457058353	-0.026676147036396033	0.044526269144281094	0.011313979356227391	0.03050126200244848	0.03545900987321876	NA	66	66	66
ENSG00000108406.9	DHX40	-2.0089603561929747	-0.03256198164110038	0.044541338182331545	0.007034333533228508	0.03268228050895717	0.025419130218741332	NA	12	12	12
ENSG00000168913.6	ENHO	2.0074912080540654	0.0316819848762079	0.044697385852502006	0.010641946477813184	0.051760756971921965	0.00452010271580758	NA	27	27	27
ENSG00000214026.10	MRPL23	2.0059206271979435	0.008878384571120241	0.044864717112502464	0.08148777597260891	0.02919112498885395	0.03331923167457078	NA	74	74	74
ENSG00000012048.20	BRCA1	-2.0046544075012203	-0.07950646305469607	0.04500000580516288	0.001263170605643939	0.0481629953057672	0.007265976238618931	NA	1	1	1
ENSG00000101412.12	E2F1	-2.002858289205077	-0.03599035303705027	0.04519250123531793	0.007980086290906246	0.1758563693249624	8.14314366525707e-08	NA	9	9	9
ENSG00000277767.1	RP11-365P13.5	2.002402102762791	0.013035333135994675	0.04524150251497108	0.05317748424657168	0.26694970347747826	2.351954373332755e-12	NA	27	27	27
ENSG00000268362.5	CTD-2017D11.1	1.9948267914501094	0.011774285845896232	0.046061774258631574	0.05558071315689757	0.152471183240427	7.885354716411713e-07	NA	59	60	60
ENSG00000078487.17	ZCWPW1	1.993378939918718	0.017916418447293105	0.0462199682102316	0.019646341181659224	0.30092553466267075	1.0989523231502312e-13	NA	38	38	38
ENSG00000164935.6	DCSTAMP	-1.9901377836270264	-0.012246645564693428	0.04657575963921405	0.04407421449283896	0.07393812329689772	0.0006632308259997673	NA	47	48	48
ENSG00000157214.13	STEAP2	-1.9899602846520972	-0.021514448763698617	0.0465953106288508	0.016270299964972795	0.1641690636728559	2.13854216226694e-07	NA	43	44	44
ENSG00000267079.1	RP11-820I16.1	1.9897752542934375	0.01590667167494057	0.046615698531020905	0.04324937071088222	0.1860287704000146	4.4921032653866884e-08	NA	11	11	11
ENSG00000272871.1	RP11-408A13.4	1.9894684969849952	0.015788886496827047	0.046649515677415924	0.037970463893786575	0.2672642452340353	1.0184993099980061e-11	NA	28	28	28
ENSG00000197140.14	ADAM32	1.9880762762449866	0.025737868251793427	0.046803254697347425	0.011794805198711665	0.09246411198389914	0.00013397753638733472	NA	19	19	19
ENSG00000161542.16	PRPSAP1	1.9879484220151598	0.01368100669622531	0.04681739462981826	0.056330835414288544	0.2259465122652553	7.554749915289213e-10	NA	44	44	44
ENSG00000164088.17	PPM1M	-1.9874148435155847	-0.03186757443729508	0.04687644411040141	0.008608308181979862	0.06989967339180925	0.0010676791529422947	NA	33	34	34
ENSG00000131845.14	ZNF304	1.9858044346321835	0.023018052429520448	0.04705504317433826	0.01766674771117295	0.1918318496916656	1.8663618551192246e-08	NA	7	7	7
ENSG00000068745.14	IP6K2	1.9856708814565291	0.019122645252930465	0.04706988028240138	0.024247135724747813	0.1812229999715567	6.679017735912497e-08	NA	17	17	17
ENSG00000117597.17	DIEXF	1.9838696602606711	0.023948396246377943	0.0472703719497749	0.009725500681958838	0.09069778211009548	0.00011701038314604651	NA	30	30	30
ENSG00000177807.8	KCNJ10	-1.979368990399515	-0.02487992022452126	0.04777447719443442	0.0073553272027448114	0.07874559613329853	0.0005139062835605283	NA	58	59	59
ENSG00000130313.6	PGLS	1.979362272630089	0.035050093557159635	0.047775232993793944	0.006635294661963316	0.09075482805140414	0.00020321889414109563	NA	24	25	25
ENSG00000131323.14	TRAF3	1.9792929809857798	0.03410392893027234	0.04778302940906174	0.007870218691912203	0.0663261403518213	0.0009125004228508537	NA	18	18	18
ENSG00000267260.1	CTD-2162K18.4	-1.9790954940021346	-0.02096350601073128	0.04780525571220518	0.01222031271251563	0.06470842845373913	0.001796136642378951	NA	14	14	14
ENSG00000103671.9	TRIP4	1.9787833420076701	0.037596366253671146	0.0478404047864297	0.006744212807803752	0.11900002241743199	1.6779701036407408e-05	NA	12	12	12
ENSG00000138172.10	CALHM2	1.9781019258411248	0.04918276387644185	0.047917209368926614	0.003204578073514125	0.046059546165496346	0.008890306856649205	NA	19	19	19
ENSG00000164347.17	GFM2	-1.9779419746262372	-0.01772776087371108	0.04793525298774933	0.020573722715519965	0.21056431415899146	2.181499381325204e-09	NA	31	32	32
ENSG00000185163.9	DDX51	1.9775266381628616	0.019213646010142926	0.0479821325178517	0.029316329567720376	0.2027224505812905	7.706580626383678e-09	NA	32	35	35
ENSG00000148362.10	C9orf142	-1.9773684740066528	-1.0643534083833912	0.047999994823966455	9.903105648435504e-06	0.08727092073982481	0.00025432077010860817	NA	1	10	10
ENSG00000168995.13	SIGLEC7	1.9773684740066528	0.04835845620005348	0.047999994823966455	0.002689808193643339	0.1104111456182952	3.517291742250112e-05	NA	1	1	1
ENSG00000184647.10	PRSS55	-1.9739698641424361	-0.018031593081147435	0.048385169707977134	0.03690979326024483	0.10864945463580812	4.296259136419094e-05	NA	18	25	25
ENSG00000110497.14	AMBRA1	1.9719338213034014	0.04525558280533346	0.04861716175206596	0.003493124707143486	0.04072345466525433	0.006714900750049385	NA	5	5	5
ENSG00000108961.13	RANGRF	-1.9713210884545973	-0.07841399579327807	0.04868716070708198	0.0019659380088502053	0.04026037380333436	0.014297897829877056	NA	3	3	3
ENSG00000073670.13	ADAM11	-1.9695449894526431	-0.05242897507315802	0.04889054159417055	0.00422817812609335	0.14763406970867926	1.436546811123604e-06	NA	18	18	18
ENSG00000116830.11	TTF2	-1.9679240523751431	-0.0203134546878483	0.049076776881358516	0.013735909744066303	0.1804277694780633	3.29289839958025e-08	NA	13	13	13
ENSG00000271868.1	RP11-1293J14.1	-1.9672880291889545	-0.03962634873779338	0.04915001433477729	0.006494508783102151	0.05007721494242076	0.0058070978984006	NA	8	8	8
ENSG00000185187.12	SIGIRR	1.9667608113676731	0.012688144331285492	0.049210792459401166	0.03540904497098809	0.1886541541867588	2.016373416838195e-08	NA	25	25	25
ENSG00000173041.11	ZNF680	1.965668257984482	0.019713520066433215	0.04933694373424615	0.01794638396879892	0.0819513859127521	0.00030977800950316966	NA	42	43	43
ENSG00000177981.10	ASB8	1.9653342377886776	0.030128699856714326	0.049375565366499806	0.009533594161083547	0.04696502062952502	0.008550957349324659	NA	19	19	19
ENSG00000160803.7	UBQLN4	1.9641025313257097	0.037647207440276574	0.049518202734019315	0.007137194541636131	0.080925982188621	0.00033923644167120864	NA	40	41	41
ENSG00000090432.6	MUL1	-1.9621024734821493	-0.012096212062825872	0.04975055504147815	0.08170317153994668	0.2221296873374987	1.1628278592971082e-09	NA	125	127	127
ENSG00000173457.10	PPP1R14B	-1.9599652894122355	-0.020492623504976777	0.04999984747350357	0.009765599752345179	0.07028010153256066	0.0009660044596506725	NA	76	76	76
ENSG00000277135.1	RP11-327J17.9	1.9592707834554248	0.009675505189957854	0.050081083434565826	0.08122452886125767	0.16418103575358034	2.8279332125355575e-07	NA	78	78	78
ENSG00000101307.15	SIRPB1	-1.9588146559322444	-0.0070921028192556905	0.05013449658132616	0.11388771636326843	0.4966322310495884	4.807029238345171e-26	NA	53	56	56
ENSG00000225706.1	PTPRD-AS1	-1.9578701076660945	-0.011914348968081084	0.05024525629337642	0.029448599982714815	0.12943549412830133	5.479385968905226e-06	NA	15	17	17
ENSG00000088205.12	DDX18	-1.957664377366719	-0.021425159937537866	0.05026940784069209	0.012459365335700086	0.03181930595273273	0.030706685294433968	NA	37	37	37
ENSG00000108840.15	HDAC5	-1.957218275265051	-0.045099991912169075	0.050321811071767815	0.004347169304647374	0.10663183040063318	5.292804687496121e-05	NA	15	15	15
ENSG00000146834.13	MEPCE	-1.9570325658555128	-0.030074293834284806	0.050343639689157844	0.006079662705325548	0.0976937133100334	9.702455261728415e-05	NA	13	13	13
ENSG00000261701.6	HPR	1.9513446313010154	0.00652564606488188	0.051016063204617594	0.17388535165559113	0.5487589213696515	8.462921150388117e-31	NA	34	35	35
ENSG00000229921.6	KIF25-AS1	1.9499674525941255	0.008590861923770376	0.05117999847255675	0.17017617571257287	0.36598792860102697	2.920119324135551e-17	NA	54	54	54
ENSG00000237940.3	LINC01238	-1.9497963526892184	-0.009477068251506557	0.051200396466477026	0.1093736899631075	0.2057706077795502	1.7647735548964381e-09	NA	59	62	62
ENSG00000184923.12	NUTM2A	1.9494012120569724	0.013637109850311569	0.05124752990478618	0.04392937500808702	0.374558983301944	5.621655842948266e-18	NA	18	20	20
ENSG00000136378.14	ADAMTS7	1.9493265266167175	0.024028390476874748	0.051256442665732815	0.016818445189903934	0.13462254077606062	3.4847085744300194e-06	NA	11	11	11
ENSG00000260947.1	RP11-384P7.7	-1.9472050356129686	-0.011386708942161617	0.05151015823126921	0.044967317203448536	0.278582262829082	3.2086468988078553e-13	NA	37	38	38
ENSG00000131778.18	CHD1L	-1.947081051894103	-0.015269734664840743	0.051525018273634406	0.028516206525705468	0.2455948753459761	5.7315296853404294e-11	NA	26	26	26
ENSG00000189143.9	CLDN4	-1.9464634448941072	-0.026842979206576693	0.05159909489126591	0.008673450962543168	0.06189615487404969	0.002368324038846405	NA	10	10	10
ENSG00000168903.8	BTNL3	1.9460223257558	0.006749922240131637	0.05165205786070221	0.07820623107854748	0.20756713355691206	3.0567328322665068e-09	NA	34	34	34
ENSG00000134744.13	ZCCHC11	-1.9455399046222754	-0.019632289831773	0.051710031827057815	0.032634661647975634	0.2436719142766029	1.826709931288522e-11	NA	35	46	46
ENSG00000127463.13	EMC1	1.9432660692835115	0.03369606902543046	0.05198401892565332	0.00830305455909305	0.2419893547622275	6.080102846928814e-11	NA	5	5	5
ENSG00000228065.10	LINC01515	1.9420763428851617	0.010500398073448701	0.052127858950836166	0.06093396540334959	0.08882460030260171	0.0001988736109848384	NA	63	67	67
ENSG00000171763.18	SPATA5L1	-1.9417895497285824	-0.012602603360118047	0.05216258250045103	0.06317554297614512	0.22609597713770735	4.080197226182068e-10	NA	39	39	39
ENSG00000198130.15	HIBCH	-1.939384297159642	-0.014379537180799925	0.05245456115701843	0.02707129326451709	0.2767242646260161	3.0624251849619223e-12	NA	14	14	14
ENSG00000251372.5	LINC00499	-1.9383424524836306	-0.00677321367440569	0.05258145632884255	0.21534911376824517	0.4840574701304797	1.3186145151783445e-25	NA	70	70	70
ENSG00000156711.16	MAPK13	1.9375372153441577	0.01402743839248819	0.05267970877415362	0.02534356552185114	0.250523806358504	5.924269128196054e-11	NA	42	42	42
ENSG00000111615.13	KRR1	-1.9374989033885195	-0.010784786801253209	0.05268438729750749	0.0634593545323476	0.2638885128741693	1.150466542878852e-11	NA	81	89	89
ENSG00000106624.10	AEBP1	1.9369318311771118	0.01460423972512492	0.052753676816053204	0.017704775732908493	0.096097173733937	0.00011406953168871074	NA	66	66	66
ENSG00000074657.13	ZNF532	-1.927185214843181	-0.03217004360089186	0.05395655188058505	0.009137612060880769	0.03385774060913352	0.020547592251980672	NA	47	49	49
ENSG00000175567.8	UCP2	-1.9269493679100662	-0.024080757790617854	0.053985940205595905	0.014887295225432345	0.07517382358433759	0.0002596611605995625	NA	10	10	10
ENSG00000002016.17	RAD52	-1.9259295607768951	-0.05322507886740194	0.054113169771878265	0.003933802934666967	0.057449334150553616	0.0032591161709845233	NA	15	16	16
ENSG00000248508.6	SRP14-AS1	-1.924571315804074	-0.02135002405121017	0.05428301080742109	0.010385265028767934	0.1757437560359131	1.1395265382662305e-07	NA	14	14	14
ENSG00000136371.10	MTHFS	1.9237502827506285	0.019060624521453913	0.05438589198444245	0.01707826795651263	0.09667202928893116	0.0001094725450559988	NA	33	34	34
ENSG00000117266.15	CDK18	-1.9224362240693895	-0.0726667656343325	0.05455089122436509	0.0017614234792805925	0.047412024963243385	0.0072113470730701705	NA	21	21	21
ENSG00000188738.14	FSIP2	-1.9209795850817057	-0.02236389630989808	0.05473428126381655	0.025322898658622348	0.04455659141993633	0.009247665911109265	NA	19	20	20
ENSG00000233927.4	RPS28	1.9203326320964014	0.02310872169433278	0.05481589702350001	0.016284351578188517	0.24695560691257284	1.7178549330674777e-11	NA	20	20	20
ENSG00000203867.7	RBM20	-1.9195368397280985	-0.013091434646855919	0.05491642864613909	0.04042731436865676	0.04726376354443695	0.0067483367283644345	NA	45	45	45
ENSG00000177483.11	RBM44	1.9180764184383008	0.018133516109322446	0.055101322088798595	0.019474943673322125	0.10693280487132256	4.574368346195756e-05	NA	15	15	15
ENSG00000267454.5	ZNF582-AS1	-1.9112898335865711	-0.016173099665904342	0.055967344817441284	0.029375129886099593	0.2391754928868223	1.2350022718806372e-10	NA	21	22	22
ENSG00000112530.11	PACRG	-1.9109666359276318	-0.015380858386340996	0.05600886863490075	0.02867001796474711	0.10423027390635156	5.504426546172527e-05	NA	131	131	131
ENSG00000204653.9	ASPDH	1.9106666386821607	0.02291765615999671	0.056047434664988044	0.011987329385596145	0.08805576121553932	0.00018324154017165068	NA	10	10	10
ENSG00000164695.4	CHMP4C	1.91043994694674	0.028613363429279462	0.05607659160056078	0.01045347417343279	0.07469147382915456	0.0005468608322990912	NA	21	21	21
ENSG00000134030.13	CTIF	-1.9103968760663503	-0.01153408307300611	0.05608213277534838	0.05741359420493655	0.0790452048398208	0.0005148021211377931	NA	256	257	257
ENSG00000254837.2	AP001372.2	-1.9070447507342423	-0.041218138226392094	0.05651479275983354	0.0036569324301485772	0.039211303900866926	0.01672155719230698	NA	10	10	10
ENSG00000134490.13	TMEM241	-1.902271483461774	-0.052352485010560626	0.05713567173915027	0.0024923193754827076	0.041897071142325513	0.012097060677735316	NA	9	9	9
ENSG00000169660.15	HEXDC	-1.901517953657311	-0.017958756167092374	0.05723420316298581	0.028441591907836638	0.17187164175620584	1.2778105390681233e-07	NA	27	27	27
ENSG00000081320.10	STK17B	1.8995522975293053	0.029411476674897394	0.057491897350462104	0.0043982974097511035	0.05562193216808315	0.004020107497690422	NA	5	5	5
ENSG00000004468.12	CD38	1.8994982550969364	0.043159749582146925	0.05749899582589054	0.0047700802873982375	0.07520603442643027	0.0005374951313643729	NA	14	15	15
ENSG00000197062.11	ZSCAN26	1.8980573370365053	0.015349073243864163	0.05768852937418721	0.034066638814300165	0.1857864514930399	2.825095766842121e-08	NA	38	38	38
ENSG00000006634.7	DBF4	1.8978320836741787	0.025801436827016768	0.05771820533787008	0.015369320888903769	0.05693326255333785	0.003337553885328339	NA	23	23	23
ENSG00000260907.1	AC008088.4	1.896345704193432	0.01827304815123414	0.05791434644100258	0.019926517105863885	0.05881829094512939	0.0029323634093499753	NA	12	12	12
ENSG00000174775.16	HRAS	1.8962683850773614	0.015375471042793354	0.05792456453087544	0.024546057719624696	0.2281483990428538	3.4539288784513617e-10	NA	30	30	30
ENSG00000120314.18	WDR55	1.8951574471016	0.015709565059718242	0.058071545778477035	0.03211612873037747	0.12311941569461815	8.806108720682449e-06	NA	44	45	45
ENSG00000011590.13	ZBTB32	-1.8909488593670107	-0.015505236497722227	0.05863117130032468	0.03467051053168446	0.05374071514406605	0.0044058064342397864	NA	46	47	47
ENSG00000103642.11	LACTB	-1.8905048907422821	-0.015507325256198154	0.05869046710199658	0.020983001891952704	0.17345290596880886	4.26693039683553e-08	NA	34	34	34
ENSG00000146587.17	RBAK	1.886133903699688	0.02261402650770029	0.059276912606511155	0.012482787656633285	0.18803573615469169	2.768681122208441e-08	NA	13	13	13
ENSG00000181513.14	ACBD4	1.8856104582965738	0.02938846107708032	0.05934746703645215	0.011437600530201382	0.05342836425509438	0.0029653778208760325	NA	26	28	28
ENSG00000180573.9	HIST1H2AC	-1.8846701517254727	-0.03788514340115714	0.05947438459345542	0.007304808337632837	0.08002064804685965	0.0003412691952028317	NA	24	24	24
ENSG00000023572.8	GLRX2	-1.8821314248576686	-0.0377491428152354	0.0598181735834319	0.0030659041509759023	0.03901195469733898	0.013131897123163164	NA	9	9	9
ENSG00000078674.17	PCM1	-1.8819987238821927	-0.012921628004424056	0.05983618890275485	0.03120582117236695	0.3229081134263324	1.333843411302777e-14	NA	29	29	29
ENSG00000219481.10	NBPF1	-1.8816734761530842	-0.0221301840327435	0.059880363161595875	0.01676147804466903	0.2164523633842801	2.207875809805341e-09	NA	28	33	33
ENSG00000156171.14	DRAM2	1.8808554273250202	0.010306475879576104	0.059991587894612376	0.05029696763869118	0.2568994122025523	2.5332579820210427e-11	NA	44	44	44
ENSG00000102886.14	GDPD3	-1.8807935714721682	-0.048459538707250366	0.060000004991432904	0.0021504654283939937	0.032195830877841065	0.028444995941391524	NA	1	1	1
ENSG00000134201.10	GSTM5	-1.8798437965807688	-0.006811311512589931	0.06012936956448482	0.11544110144215843	0.3563437194310225	1.589723133789362e-16	NA	14	14	14
ENSG00000132702.12	HAPLN2	1.8769684815476484	0.05491260625789384	0.06052241382616239	0.0015539296939434631	0.03150956894018813	0.03344383672003638	NA	11	11	11
ENSG00000269416.5	LINC01224	-1.8767405740709253	-0.010006315018481388	0.06055365875032781	0.08152706476130639	0.2755509237893757	1.177110867187947e-12	NA	65	65	65
ENSG00000185838.13	GNB1L	-1.8753250189098252	-0.018543630888438987	0.06074802347227443	0.03526301725754818	0.15288221208626224	2.947307327010039e-07	NA	29	29	29
ENSG00000139668.8	WDFY2	1.8743193808853313	0.04759134123213668	0.06088641780336545	0.004509937188887467	0.026410830976507413	0.04449673054716603	NA	14	15	15
ENSG00000145476.15	CYP4V2	1.8740606051774695	0.011229400973975557	0.06092207233605963	0.0634047194907685	0.30676258923269395	2.6386529443454708e-14	NA	73	74	74
ENSG00000100987.14	VSX1	1.8737388385286466	0.030701487374310873	0.06096642998511548	0.007952424273704658	0.11479831784027834	1.6735562138124384e-05	NA	13	13	13
ENSG00000276269.1	RP11-403A3.2	-1.872434341484811	-0.018975556714450274	0.06114653767998911	0.016829385061801705	0.09793762083066973	0.00010686586186052586	NA	13	13	13
ENSG00000183397.5	C19orf71	-1.8717734118755487	-0.018873591286791044	0.06123795816455294	0.018209924540761212	0.12822273293790593	5.2473317079521934e-06	NA	9	9	9
ENSG00000168237.17	GLYCTK	1.870596843781496	0.031998589359763595	0.06140098241823259	0.00821174940300064	0.03046565370344584	0.0335340251572805	NA	10	10	10
ENSG00000108559.11	NUP88	-1.8672185834225667	-0.026317672087305278	0.06187106951088224	0.010069681101294324	0.0749801059076386	0.0008090397780044006	NA	20	20	20
ENSG00000167525.13	PROCA1	-1.866739855114357	-0.015760089377267934	0.06193792518636719	0.01996543912257137	0.15291922257523946	6.036842401696878e-07	NA	36	36	36
ENSG00000148225.15	WDR31	1.8665842141429068	0.08897950318744761	0.06195967373365299	0.001413736845282465	0.05405783534443796	0.004717685879055996	NA	3	3	3
ENSG00000197766.7	CFD	1.8650771627092237	0.01992171049194826	0.06217058913912019	0.023922894871020138	0.14288704592993098	1.563860458491246e-06	NA	7	7	7
ENSG00000272912.1	RP11-724N1.1	-1.8625234358048313	-0.009816924944035268	0.06252934519379791	0.05231185692028309	0.0438180095917811	0.009802030508204808	NA	40	41	41
ENSG00000242852.6	ZNF709	1.8614381285100663	0.018386327606719075	0.06268233036534858	0.02499218201519776	0.1359896002840882	3.2462488812128807e-06	NA	27	28	28
ENSG00000110944.8	IL23A	-1.8604052246857885	-0.019897997274685063	0.06282821605611613	0.01627429386335583	0.050166303277830164	0.005759372421354372	NA	6	6	6
ENSG00000271425.7	NBPF10	-1.8603900348750009	-0.07979042627301342	0.06283036353348635	0.001184179470319824	0.17402656151670046	8.126550845015267e-08	NA	5	10	10
ENSG00000160948.13	VPS28	1.859882712955319	0.01869639800586682	0.06290212163498331	0.024104846790815013	0.20026030652227986	7.65385216166641e-10	NA	8	8	8
ENSG00000218739.9	CEBPZOS	-1.8593199572642447	-0.013480319348711828	0.06298179981004938	0.02675795519651344	0.14866463298056587	1.1218321018461025e-07	NA	15	15	15
ENSG00000272564.1	RP11-548P2.2	-1.858482893210385	-0.021856357498029246	0.06310047046611382	0.013950417110557894	0.07216606039262782	0.0009124708628883443	NA	13	13	13
ENSG00000163431.12	LMOD1	-1.8578964553615556	-0.016140319917919504	0.0631837198678573	0.021492977162469968	0.03461527950459975	0.022966918679922024	NA	34	34	34
ENSG00000136383.6	ALPK3	-1.856346378894608	-0.027886748702211854	0.0634042023963215	0.009672941385624259	0.20783782800183026	1.0479654635882407e-09	NA	11	11	11
ENSG00000145191.12	EIF2B5	-1.8560015167300743	-0.039911100836351215	0.06345334186778537	0.005359236054636312	0.10148676189634936	8.497532006434229e-05	NA	25	25	25
ENSG00000137857.17	DUOX1	1.855155394101828	0.02649844345850693	0.0635740393560177	0.01005321539311111	0.09180044799765873	0.0001714889980088348	NA	11	12	12
ENSG00000144362.11	PHOSPHO2	-1.8545866485826565	-0.020034862066069175	0.06365527617004914	0.016735854997886494	0.15894384803567094	5.022036663116339e-07	NA	8	8	8
ENSG00000185745.9	IFIT1	-1.8530517784900211	-0.023117912343108893	0.06387493752715045	0.01609772275359223	0.09635219870995572	0.00010936433635240012	NA	10	10	10
ENSG00000198736.11	MSRB1	1.8527946958708474	0.047935406647710586	0.06391179078050771	0.003258882243339107	0.037156263610652884	0.015581676725503018	NA	7	7	7
ENSG00000093000.18	NUP50	1.8527342048157307	0.01928383419561239	0.06392046483301057	0.011371530783216205	0.1835877634796627	1.9407949063911443e-08	NA	14	16	16
ENSG00000169519.20	METTL15	1.8512118582105461	0.030192307208283493	0.06413908046217862	0.006802994238714714	0.04896466275253427	0.006880935353450806	NA	16	16	16
ENSG00000169684.13	CHRNA5	-1.8501665994884615	-0.0070026426925974055	0.06428954134890644	0.14120516529362662	0.3892085919242512	3.037679366079893e-19	NA	32	32	32
ENSG00000106853.18	PTGR1	-1.8494766038716735	-0.015360269552422263	0.06438902307415645	0.030572973391397487	0.2457854724361926	2.9025664269321283e-11	NA	32	32	32
ENSG00000277288.3	C10orf142	-1.8491451613936896	-0.01489474039198311	0.06443685472453933	0.02254209323549841	0.09543259957354244	0.0001281728354050104	NA	27	27	27
ENSG00000065000.15	AP3D1	1.8489179202020674	0.04274333663578959	0.06446966565825048	0.004095818948345868	0.035931686771594404	0.021834131694982432	NA	21	21	21
ENSG00000213015.8	ZNF580	-1.8452581167221067	-0.07680356400149384	0.0650000000048555	0.0010173754944455852	0.06172437479262961	0.0022865667958555853	NA	1	1	1
ENSG00000273582.1	RP11-426C22.7	1.8433664390064803	0.009999856242388796	0.06527552669719794	0.08080078717421992	0.06790199156338181	0.0014181251787306552	NA	53	55	55
ENSG00000103245.13	NARFL	-1.8423192921420233	-0.01369499023008768	0.06542845945234683	0.033041326079611605	0.3488488590316872	1.7440915699480183e-16	NA	10	10	10
ENSG00000240065.7	PSMB9	-1.8401249016837593	-0.0658876124769501	0.06574990215635965	0.0019704067381956466	0.07106310308551693	0.0011379244241341026	NA	6	6	6
ENSG00000152670.18	DDX4	-1.8347953054851447	-0.03355607576451509	0.06653602447166498	0.009589440258223109	0.06141434993263111	0.0019503202704269469	NA	7	7	7
ENSG00000253764.1	RP11-439C15.4	1.8333913667000192	0.012837929346032631	0.06674439057444488	0.028700757393931332	0.23105316242702464	1.9511570891448415e-10	NA	17	18	18
ENSG00000257086.1	RP11-783K16.13	-1.8306944266268632	-0.008833037342490116	0.06714616543242481	0.07927331189448447	0.17285701002650894	8.449823497902226e-08	NA	25	25	25
ENSG00000150281.6	CTF1	-1.8299867344607392	-0.02131893987607601	0.06725192249291252	0.01266350626213563	0.041414250599101365	0.014074592193166688	NA	24	32	32
ENSG00000277782.1	RP11-775C24.5	-1.8284487964845269	-0.012121954910855248	0.06748222366207203	0.032894979845119084	0.10045322024231776	8.791704255894902e-05	NA	51	51	51
ENSG00000270000.1	RP3-449M8.9	-1.8283405610646328	-0.024084467236307465	0.06749845597314343	0.0162948606637213	0.10917669348132264	4.0086255902479656e-05	NA	4	4	4
ENSG00000272512.1	RP11-54O7.17	-1.827647180009967	-0.010835526752823501	0.06760252013079217	0.05275617528627652	0.14107999900241064	1.8559869649550555e-06	NA	19	19	19
ENSG00000161905.12	ALOX15	1.823920262427939	0.01063615877079133	0.06816412789905589	0.04692694051544944	0.29857480521902835	1.0057845191016673e-13	NA	27	27	27
ENSG00000117036.11	ETV3	-1.8238375838955327	-0.03360554042789436	0.06817663005955385	0.006673829109593095	0.029360528976150508	0.037425847150036634	NA	17	18	18
ENSG00000126653.17	NSRP1	-1.8231961832975387	-0.052067824365900045	0.06827368294050662	0.0030152328131289093	0.08983173651416737	0.00016790854771866811	NA	12	12	12
ENSG00000182551.13	ADI1	-1.8230935557889651	-0.029050339148628656	0.06828922245422589	0.008807595274739725	0.07232034565410528	0.0005969683802495669	NA	20	20	20
ENSG00000072756.16	TRNT1	-1.8215974280155716	-0.03346293357994224	0.06851609148245176	0.006253466024716924	0.05949402533287763	0.003077735951121929	NA	10	10	10
ENSG00000254333.1	NDST1-AS1	1.8203361790586332	0.011896803825480898	0.06870782500329806	0.058205338441184244	0.2290611395541477	5.753138855582521e-10	NA	33	33	33
ENSG00000154079.5	SDHAF4	-1.819651663144567	-0.04125917295776537	0.06881206872649448	0.0025277322544643003	0.05183505066834153	0.005431113352409685	NA	9	9	9
ENSG00000226690.7	AC005281.1	-1.8184026856712048	-0.08230566937503027	0.06900260819198366	0.0009265093555972978	0.036095299936236065	0.02053808380485011	NA	4	4	4
ENSG00000025423.11	HSD17B6	1.8159652539943847	0.0349189389583662	0.06937570226696498	0.006281504084936832	0.04109292947481562	0.010193612896448555	NA	15	15	15
ENSG00000270604.5	HCG17	1.8150421430869852	0.01921982666043091	0.06951743332101097	0.013932222249611527	0.050669643567015074	0.006371243311006429	NA	26	26	26
ENSG00000170445.12	HARS	-1.8145514783048207	-0.09582881511582225	0.06959286490764914	0.0003850454551463479	0.030147574067080227	0.03330191150247048	NA	2	2	2
ENSG00000218336.8	TENM3	1.814240093594072	0.09206970358592234	0.06964076999863236	0.0009627482167838681	0.029875159340457324	0.034352514443691896	NA	17	17	17
ENSG00000143631.10	FLG	-1.8141717168844977	-0.009692782398424363	0.06965129306219234	0.0709593237449108	0.15112942422810155	3.384968628971219e-07	NA	22	23	23
ENSG00000163138.18	PACRGL	1.8130019604252823	0.010688291458531883	0.06983151895403998	0.046546330212251776	0.2126883617000608	4.94506706335043e-10	NA	21	21	21
ENSG00000250075.5	RP11-584P21.2	1.812308688625683	0.012297356375700603	0.06993851278303717	0.025639379843150147	0.14376350086963285	4.851016584241433e-07	NA	10	12	12
ENSG00000278535.4	DHRS11	1.8121063374062334	0.018865072256630738	0.0699697673501738	0.019246030551699916	0.21058206708821411	1.1369959781816705e-09	NA	15	15	15
ENSG00000198046.11	ZNF667	-1.8118391978430497	-0.03275433130930212	0.07001104648776328	0.0054191119608493375	0.08017658091865612	0.0004559393673413072	NA	17	17	17
ENSG00000065268.10	WDR18	-1.8113525265248047	-0.009058202879797556	0.07008629964579592	0.12327067818900556	0.4705884711754714	7.195624775498384e-24	NA	65	65	65
ENSG00000130943.6	PKDREJ	-1.811163418075688	-0.020950479736622604	0.07011555906614349	0.015459676410266281	0.13088662423128836	6.657542705549195e-06	NA	17	20	20
ENSG00000186063.12	AIDA	1.809556287696499	0.014999219815727199	0.07036462383747424	0.01987559842257704	0.14667316670003525	7.970837630405203e-07	NA	46	46	46
ENSG00000269978.1	RP11-338N10.3	-1.80747654075544	-0.019898505236023666	0.07068800922061896	0.013197566650144928	0.026711887359416257	0.049138152203959055	NA	11	11	11
ENSG00000264247.1	LINC00909	1.8066328252737904	0.014025212325194238	0.0708195478715104	0.029852413614573078	0.28412034854281704	9.509322123169464e-14	NA	20	20	20
ENSG00000173456.4	RNF26	1.8066067947860371	0.03435052177098719	0.07082360931940926	0.0051485273061985595	0.07436227973864126	0.0006914600447632765	NA	22	22	22
ENSG00000166170.9	BAG5	-1.8064468605323427	-0.03769782434449315	0.07084856750570974	0.004797858183435371	0.04333238558798324	0.011434644868886129	NA	3	3	3
ENSG00000127952.16	STYXL1	1.8056487956959388	0.017751065083679962	0.07097321555638184	0.02971822135082131	0.2698993104164	5.312710899498152e-13	NA	25	25	25
ENSG00000130592.15	LSP1	1.804236057359316	0.02063991001744587	0.07119430900050812	0.017150226645584882	0.07775496508867054	0.0005324064070096463	NA	10	10	10
ENSG00000156239.11	N6AMT1	1.8035710720155134	0.019731184128274987	0.0712985744091588	0.018291145831824056	0.1477340453329509	3.53765338814248e-07	NA	17	17	17
ENSG00000152076.18	CCDC74B	-1.8024289282580743	-0.04116312560154514	0.07147794724723654	0.005329769236531061	0.06581101513170656	0.0015412555585728592	NA	27	28	28
ENSG00000241058.3	NSUN6	-1.8017160553181735	-0.017172465780162672	0.07159009074281204	0.02015832623619451	0.14189415126723698	1.609810433456926e-06	NA	32	32	32
ENSG00000048544.5	MRPS10	-1.8004670527543212	-0.050887591217366746	0.07178692144176127	0.002576355124467043	0.025498252069699797	0.04250793908434637	NA	30	30	30
ENSG00000108823.15	SGCA	1.7990360585202498	0.0196178498632094	0.07201297698997788	0.033752545458367304	0.259381713376422	2.716400953494151e-11	NA	6	6	6
ENSG00000268628.2	RP1-122P22.4	1.7983181618334905	0.038093999335964204	0.0721266032555297	0.005348121556388059	0.03290648441466956	0.02848066725628345	NA	6	6	6
ENSG00000164120.13	HPGD	1.7964037007477895	0.011933343858874648	0.07243033572336945	0.03260011883406176	0.05222273267332751	0.0052225768008178726	NA	79	80	80
ENSG00000254004.6	ZNF260	1.796173169581292	0.02278680542414458	0.07246698041751778	0.008319348375304566	0.0925650886008134	0.00019093424965587312	NA	12	12	12
ENSG00000197747.8	S100A10	-1.7953424652251313	-0.01695575042139472	0.07259915314447288	0.019327846531753803	0.1066100968282502	4.961100818069063e-05	NA	49	49	49
ENSG00000144161.12	ZC3H8	1.7947225801986917	0.035497312721847446	0.07269791108626437	0.005919128665855833	0.036728414126902684	0.020446309238783558	NA	15	17	17
ENSG00000186088.15	GSAP	-1.7941123178601937	-0.017210836306097314	0.07279524335918997	0.02784495364919055	0.11726616767399152	2.091398159263765e-05	NA	31	33	33
ENSG00000140406.3	MESDC1	-1.7932975169468903	-0.02362749906827797	0.07292536423710921	0.013130210493212056	0.03730517582157164	0.019079707893377457	NA	31	32	32
ENSG00000092607.13	TBX15	1.7928307056427	0.07506040187674823	0.07299999809999702	0.0012784908357654833	0.0295595892754467	0.035608016328847615	NA	1	1	1
ENSG00000085721.12	RRN3	-1.7927000534197344	-0.04652813127505379	0.07302089798804479	0.003110704478693689	0.06115529264233616	0.002221935930512067	NA	6	12	12
ENSG00000013523.9	ANGEL1	-1.792489379635084	-0.018041114315381086	0.07305460890180535	0.016845294577150133	0.04071040384196283	0.015019469287239146	NA	45	45	45
ENSG00000006744.18	ELAC2	1.7923744867653484	0.012489442556818789	0.07307299882123984	0.048920717231527654	0.3973054855357783	7.919968786003801e-19	NA	35	35	35
ENSG00000145020.15	AMT	1.7922865052867643	0.029254118757853543	0.07308708382497148	0.008252240919256745	0.1458477864953408	1.0607505770941272e-06	NA	30	30	30
ENSG00000185730.7	ZNF696	-1.7916691273766192	-0.03086366333156643	0.07318598269052781	0.009360964824970303	0.049198258135661456	0.00544486847182521	NA	19	19	19
ENSG00000282021.1	CTD-2336O2.3	-1.791441697545371	-0.0072335825434267	0.07322244266287829	0.12554343291790981	0.08632048347161303	0.00032411529629909245	NA	85	85	85
ENSG00000197958.12	RPL12	-1.7895452032795305	-0.015329208630294206	0.0735270543832166	0.024182204172548113	0.2827468812764833	5.827078100970252e-13	NA	60	60	60
ENSG00000135643.4	KCNMB4	1.7885829232532606	0.03234256837945605	0.07368201005955792	0.006091690687650577	0.03931466281811394	0.015708862872564625	NA	25	25	25
ENSG00000204219.9	TCEA3	-1.78718539545733	-0.009846875845269805	0.07390752897486524	0.052557030999980756	0.1639862053467589	2.3614702263725637e-07	NA	25	25	25
ENSG00000145777.14	TSLP	-1.7823957182794836	-0.014652120366201431	0.07468472325940474	0.03218998447793061	0.2093949131338398	2.023274419001463e-09	NA	7	7	7
ENSG00000160072.19	ATAD3B	-1.7823905710884018	-0.015797307422149645	0.07468556204272209	0.0285509388908351	0.18651246003737074	6.163752983101964e-10	NA	10	11	11
ENSG00000274561.1	RP11-147L13.12	-1.7814863710344193	-0.040560655665781806	0.07483302942270988	0.004078255379317612	0.028461281701483637	0.04203578697118419	NA	16	16	16
ENSG00000100483.13	VCPKMT	-1.779695853254056	-0.042262596886625245	0.0751257494759963	0.005274866422359057	0.02601543171836145	0.045822467840275515	NA	15	15	15
ENSG00000176222.8	ZNF404	1.7794475904645417	0.013952297356625008	0.07516641004151521	0.03221722441644892	0.14944418957552372	7.047910205266549e-07	NA	84	87	87
ENSG00000256092.2	RP13-942N8.1	1.7792656419857962	0.011632202588349235	0.07519622103486018	0.06216952726873285	0.14187969024230015	1.3192953091146949e-06	NA	97	100	100
ENSG00000271967.1	RP11-134K13.4	-1.7774140586292988	-0.019444722234574212	0.07550013938038234	0.01712415442056132	0.06648092613416415	0.001511065647427482	NA	19	19	19
ENSG00000171097.13	KYAT1	-1.7762114750032718	-0.017159383965577302	0.07569806761552346	0.027171358684700837	0.13396449805322905	3.225386905485444e-06	NA	53	56	56
ENSG00000100106.19	TRIOBP	-1.7759227832645992	-0.02664323206297669	0.07574564516031665	0.01013414631592069	0.15609848024036047	5.571232335248971e-07	NA	29	30	30
ENSG00000110074.10	FOXRED1	1.7735172142770594	0.014796680819832118	0.07614304199636589	0.03994067735482695	0.2143128280418077	2.9430117379583243e-09	NA	18	18	18
ENSG00000234465.10	PINLYP	1.7724984317647787	0.012336380993968585	0.07631185539380901	0.040184694006157796	0.11555651126335853	2.418449717420971e-05	NA	45	46	46
ENSG00000070759.16	TESK2	-1.7711534712653998	-0.03973619311219189	0.07653518419503318	0.0049743169441429915	0.10803723078712556	2.902457372449544e-05	NA	33	33	33
ENSG00000123505.15	AMD1	-1.7706257957896203	-0.050300068156827506	0.07662294939712985	0.002795593753525714	0.03108694822078352	0.0338275895879309	NA	11	14	14
ENSG00000141401.11	IMPA2	-1.7629215274844512	-0.02066673475940114	0.07791372568252052	0.01124259533819567	0.03801828060844927	0.016430192358720508	NA	26	27	27
ENSG00000130770.17	ATPIF1	1.7628089342593158	0.033479978045705926	0.0779327200651376	0.007123831510013472	0.14272450800863434	1.326194201305214e-06	NA	25	25	25
ENSG00000029639.10	TFB1M	-1.762148594979822	-0.00988089331999178	0.0780441946638305	0.04631909285831462	0.13203027546392354	5.3409960137030314e-06	NA	21	21	21
ENSG00000104870.12	FCGRT	1.7611980653953985	0.045403862746027826	0.07820488538836787	0.003265012357878604	0.09619631915145782	0.00010602205869913443	NA	10	10	10
ENSG00000178381.11	ZFAND2A	1.7611021732459116	0.061963920239253	0.0782211112747844	0.001777160247088565	0.0429092096020984	0.0113895477133979	NA	6	6	6
ENSG00000259511.2	UBE2Q2L	-1.760810373150505	-0.019454040508029322	0.07827050355395065	0.009021038964498934	0.0830861437803494	0.00040594360738472436	NA	5	5	5
ENSG00000178187.7	ZNF454	1.7595145389056015	0.010096776064838739	0.07849015299586697	0.03991960236103919	0.26215180098879315	1.3704684812318464e-11	NA	12	12	12
ENSG00000171055.14	FEZ2	-1.7589506414605054	-0.031824949806681435	0.07858589253995356	0.009736863183936073	0.04567726063839024	0.00931288439845267	NA	20	20	20
ENSG00000151498.11	ACAD8	1.757863892386324	0.01802496083421636	0.0787706708366275	0.015429890002095657	0.0814915828816211	0.00045363183012887685	NA	28	28	28
ENSG00000203668.2	CHML	1.7575076190698393	0.030018879922548657	0.078831324329822	0.009712368898994045	0.053591799663889925	0.0046085436371681885	NA	29	29	29
ENSG00000112130.16	RNF8	-1.757031546222532	-0.07882745113342775	0.07891243231012926	0.0013639501190771557	0.04657832792412101	0.005992980295578643	NA	6	6	6
ENSG00000278737.1	RP11-325L12.7	1.7568740913383518	0.02590931469945963	0.07893927265103376	0.011550404619329642	0.032413282680582176	0.02911803444351181	NA	15	15	15
ENSG00000212124.2	TAS2R19	1.7556581262778919	0.035108238644150594	0.07914680075726992	0.004707415551759064	0.031504842411532084	0.031964913585485345	NA	45	45	45
ENSG00000155868.7	MED7	1.752695174049251	0.012918564657975487	0.0796543445366497	0.03585083411579759	0.030539310247757023	0.03558386067092011	NA	53	55	55
ENSG00000160221.16	C21orf33	-1.7499274185866804	-0.007504699273939966	0.08013083878253242	0.1546786195842262	0.404396009197483	4.842565891307358e-19	NA	16	16	16
ENSG00000176014.12	TUBB6	-1.7494718086075207	-0.015954117207278597	0.08020949773352494	0.03739378334839652	0.31173901855796343	4.47913880185566e-15	NA	20	20	20
ENSG00000269713.7	NBPF9	-1.7493602831845878	-0.034264231162537157	0.08022876163531258	0.0033139497886440945	0.3663830807221324	3.159813220638265e-17	NA	12	26	26
ENSG00000095485.16	CWF19L1	-1.747863592419794	-0.006341294714691837	0.0804876504747046	0.14444629736004957	0.5095896661526782	1.0118998497869499e-26	NA	11	11	11
ENSG00000164818.15	DNAAF5	1.7448325109966247	0.02700258309617183	0.08101402785752718	0.010508589109626971	0.13428906643943825	4.814406747982925e-06	NA	14	14	14
ENSG00000071967.11	CYBRD1	1.744471011276116	0.017368345209013304	0.08107699197770221	0.015015365227369593	0.13320029658009916	4.981521012713819e-06	NA	17	18	18
ENSG00000267665.1	RP11-13K12.2	1.7444239110613178	0.03881876464093577	0.08108519856972586	0.004419667156285023	0.07839967484475477	0.0006266654344192828	NA	4	4	4
ENSG00000006468.13	ETV1	-1.7438960466461126	-0.029360517051224454	0.08117721812543274	0.007414337570884466	0.07212152208921828	0.0006621632059777598	NA	18	18	18
ENSG00000227477.1	STK4-AS1	1.7421274344052213	0.02431936225799995	0.08148614803538362	0.014524156046167714	0.030039053169124277	0.03706452237254402	NA	17	17	17
ENSG00000125898.12	FAM110A	-1.7411345669518867	-0.00824207308344745	0.08165999347627195	0.07476816216508052	0.05946432526475511	0.002566111567409835	NA	93	95	95
ENSG00000171759.9	PAH	-1.7410367469782582	-0.01744347155948509	0.08167713746843834	0.02539659885847565	0.038588553945862934	0.01751824593363465	NA	32	32	32
ENSG00000130414.11	NDUFA10	1.740379095719384	0.017170071495202367	0.0817924736797133	0.026495406179811033	0.21226042775854406	2.566906562661092e-09	NA	72	72	72
ENSG00000084072.16	PPIE	1.7391033138904073	0.008496355339677845	0.0820165918645988	0.09416481988011871	0.4662057481612907	3.7309324895879846e-23	NA	15	15	15
ENSG00000182600.9	C2orf82	-1.7376529711168185	-0.008815668202385687	0.08227198006561133	0.07225773985680178	0.3098045890572796	3.1839751372103405e-14	NA	65	65	65
ENSG00000169964.7	TMEM42	-1.7376519600045017	-0.012709283268026937	0.08227215833519318	0.03128067049337507	0.026910053233382497	0.03997297887564017	NA	83	84	84
ENSG00000275383.1	RP11-615I2.6	1.7374586565212313	0.006672973887263711	0.08230624549717529	0.12601912731587125	0.07159879239472809	0.000996538608647123	NA	109	109	109
ENSG00000237190.3	CDKN2AIPNL	-1.7374345990246558	-0.01217236665611921	0.08231048860047194	0.02910762456575721	0.2023459473338849	3.209993996141521e-09	NA	90	90	90
ENSG00000203697.11	CAPN8	1.7360574658305898	0.018996352786795335	0.0825536741275313	0.020982259230901027	0.05428424451394406	0.004058411605435196	NA	20	20	20
ENSG00000167792.11	NDUFV1	-1.7351669430051795	-0.06490295335515878	0.08271123983890341	0.001353992392584854	0.02792863247806204	0.043205309971530416	NA	13	13	13
ENSG00000049239.12	H6PD	1.7351142654130025	0.04491612208877006	0.08272056804159407	0.0018865344574523482	0.032688577757146405	0.023539019616944747	NA	6	6	6
ENSG00000176148.15	TCP11L1	1.7350938281610075	0.044777814472482844	0.08272418732095543	0.0029396353826991665	0.0923190351020017	0.00017180897027292965	NA	10	10	10
ENSG00000170889.13	RPS9	-1.732121878406437	-0.013925533646519748	0.08325186455114557	0.026708437634950195	0.2716909433627877	4.001642326301128e-12	NA	99	102	102
ENSG00000187815.9	ZFP69	1.7307220146137243	0.009614780606864841	0.08350135685089839	0.05797271055456962	0.12087457054701682	1.3038110120880113e-05	NA	52	52	52
ENSG00000197568.13	HHLA3	1.7300810612158346	0.02290228604708629	0.08361579342051688	0.010393130203289977	0.10225584659034337	7.665762105580618e-05	NA	13	13	13
ENSG00000271538.5	RP11-326I11.4	1.7300271832079042	0.01801240962629991	0.08362541864683268	0.017955146046395074	0.1569182385207911	3.235779131055852e-07	NA	4	4	4
ENSG00000105669.13	COPE	1.728797751375344	0.023193637606444845	0.08384529875801125	0.01156544726583556	0.1130098785355062	2.178201085497292e-05	NA	33	33	33
ENSG00000205810.8	KLRC3	1.7284567588578468	0.02165562576190336	0.0839063670694739	0.009655470952430812	0.14587694087475195	1.0708724545157743e-06	NA	21	21	21
ENSG00000105808.17	RASA4	1.7280180632248578	0.014266934691906796	0.08398498597843387	0.01973596031697784	0.04321809921197426	0.012002455897609123	NA	17	17	17
ENSG00000117868.15	ESYT2	-1.7268452106917584	-0.020274786717028336	0.08419546644510527	0.013509921874685476	0.07065698135111692	0.0008181425335025773	NA	38	38	38
ENSG00000171772.15	SYCE1	1.7245952794307597	0.016554670741696198	0.08460043475891729	0.030134936537016373	0.06583845010655398	0.0011820343271516005	NA	21	21	21
ENSG00000116771.5	AGMAT	-1.7232057079619092	-0.0699375582191662	0.08485133189349096	0.0008115878461876776	0.06687512585399033	0.0015268946837298856	NA	16	16	16
ENSG00000083807.9	SLC27A5	1.7231200301729215	0.03099425880679915	0.08486682131227372	0.0056362145840138855	0.06696133791519394	0.0015021359213988714	NA	15	15	15
ENSG00000180376.16	CCDC66	1.7217237877935978	0.011372255080252391	0.08511956606153456	0.03683454277955608	0.2941563349517925	2.350210147751215e-14	NA	21	21	21
ENSG00000267683.1	AC008991.1	1.7193081416507592	0.008614263561220454	0.08555827826090615	0.024978748649622653	0.045322640696617233	0.00889023168956252	NA	36	36	36
ENSG00000230876.6	LINC00486	1.7188909111924577	0.012251542012359487	0.08563423741864043	0.03632354470334634	0.03376229756407673	0.0240918853792721	NA	56	56	56
ENSG00000136104.19	RNASEH2B	-1.7168846454842026	-0.007609842510006301	0.08600025090533361	0.11507781203373876	0.4220342049770319	2.6473997336033705e-20	NA	46	46	46
ENSG00000164002.11	EXO5	-1.714024958857243	-0.01660515454058683	0.08652414211468042	0.026145687811539354	0.12901793865152994	2.6800850252494213e-06	NA	14	17	17
ENSG00000176386.8	CDC26	-1.712917160107454	-0.01234808289116159	0.08672778083145093	0.03849247758024444	0.12266741703072907	1.0922576293951186e-05	NA	68	71	71
ENSG00000277863.1	RP11-282A11.4	1.7125391424190413	0.004420234296583787	0.08679735760429029	0.3669532439833871	0.029798836440785487	0.03065159092000765	NA	221	226	226
ENSG00000196458.10	ZNF605	1.7104633144052297	0.0256170233660537	0.08718023168425293	0.00983395869350754	0.15158103688535104	8.754960769985275e-07	NA	19	23	23
ENSG00000154059.9	IMPACT	-1.7098514684103294	-0.06746734990471939	0.08729334274044113	0.0013335486567305876	0.0444951272053236	0.008755191036517495	NA	33	33	33
ENSG00000126790.11	L3HYPDH	-1.7084009636991488	-0.006588713647889087	0.08756196857348365	0.09592027340337667	0.4148107633072223	1.1944679384575148e-20	NA	55	56	56
ENSG00000135945.9	REV1	-1.7064359966879106	-0.05574022108040975	0.08792693331787856	0.0014370323346336706	0.07238324084773244	0.0008351542507965845	NA	34	34	34
ENSG00000179889.18	PDXDC1	-1.7060743624466617	-0.016530456387679013	0.08799423522720488	0.014664497196441945	0.0892533898015414	0.00019868571733882152	NA	14	14	14
ENSG00000158825.5	CDA	-1.7059799958059934	-0.02904375972322731	0.08801180415557036	0.0075526562371876745	0.08409645626822958	0.0003063014711766588	NA	10	10	10
ENSG00000138772.12	ANXA3	1.7056660172764737	0.013576057747644442	0.08807028020135554	0.02598987590338305	0.14167033486530334	2.6765909607332563e-06	NA	41	41	41
ENSG00000142082.14	SIRT3	-1.7056403904496398	-0.018332362803295914	0.08807505437999986	0.016117049440351264	0.16918568675903686	1.7392729905161762e-07	NA	29	30	30
ENSG00000104228.12	TRIM35	-1.7031249710871652	-0.012317832762799949	0.0885446837463946	0.023520588254183433	0.13676239917970204	3.44396673425354e-06	NA	32	32	32
ENSG00000138095.18	LRPPRC	-1.7029506562717056	-0.022902944000876314	0.08857730299953034	0.009094326617021253	0.2344658420561169	6.148054513106757e-11	NA	11	11	11
ENSG00000130193.7	THEM6	-1.702636699228309	-0.033259702878874364	0.08863607771025916	0.005848017669143234	0.07718923949833408	0.0005793017741704558	NA	23	23	23
ENSG00000079102.16	RUNX1T1	1.701744324728538	0.018228520303151155	0.08880330741219697	0.0114902565346876	0.03012216778317828	0.031877948843061145	NA	64	65	65
ENSG00000100429.17	HDAC10	1.7003339615220223	0.01509330840729213	0.08906812580067476	0.024816031462854125	0.18637962640903244	3.25570048580736e-08	NA	19	19	19
ENSG00000128829.11	EIF2AK4	-1.6997381524683923	-0.03089883216082258	0.08918018951794039	0.004262301329430649	0.057036387549800976	0.003591099562518505	NA	4	4	4
ENSG00000164946.19	FREM1	-1.6994079181475328	-0.022602928229907684	0.08924235108217919	0.01378014508590694	0.15119895537261352	5.76389448410043e-07	NA	47	47	47
ENSG00000251518.1	LINC02110	-1.6969576259986743	-0.01674255737281274	0.08970467200857192	0.016380559691704977	0.043358437367116254	0.010458393483154228	NA	22	23	23
ENSG00000131126.18	TEX101	-1.6963940617398297	-0.01708285734349716	0.08981127755864238	0.013831149809297163	0.03555353751597592	0.02352031895916136	NA	40	42	42
ENSG00000132963.7	POMP	-1.695923308155648	-0.06850356219997775	0.08990040491379872	0.0017710205412219619	0.05427650387903353	0.0031218079964069525	NA	19	20	20
ENSG00000272142.1	RP11-428J1.5	-1.69444679262665	-0.01743436506105163	0.09018041422547007	0.013874037934131328	0.060703670283656475	0.002178507804164303	NA	13	13	13
ENSG00000065526.10	SPEN	1.6938658750668965	0.02238932452214297	0.09029077278369435	0.01291565970311765	0.13732542768725411	3.475472590812848e-06	NA	56	58	58
ENSG00000073146.15	MOV10L1	1.691157794060596	0.007838450544987085	0.09080666951345934	0.10491371119988258	0.08174342185527275	0.0003586179897567736	NA	66	66	66
ENSG00000268707.1	RP11-247A12.7	-1.69001652906363	-0.007024111826462569	0.09102479245272556	0.12255831491577686	0.3897123554194925	2.584529438672348e-18	NA	60	60	60
ENSG00000137713.15	PPP2R1B	1.6875752418236367	0.03208213959430723	0.09149279515616157	0.006161855874035809	0.035777268946161886	0.017742460441117668	NA	11	11	11
ENSG00000111665.11	CDCA3	1.6855984341147405	0.013033140162780291	0.09187317103590319	0.045578819026680754	0.3039846226463592	7.270313664918456e-14	NA	42	42	42
ENSG00000204138.12	PHACTR4	1.683213098883002	0.01679763220052007	0.09233384596054331	0.01733909339813233	0.20625155064539125	3.881592548913698e-09	NA	38	38	38
ENSG00000223802.7	CERS1	1.6804866871084505	0.020109537810138953	0.09286266237963571	0.010148901437476205	0.08316869940799028	0.00033424331737911563	NA	25	26	26
ENSG00000119655.10	NPC2	1.6800691781538455	0.018615920070184713	0.09294385689396556	0.01752180578987937	0.03573279931506288	0.018270704341149392	NA	62	63	63
ENSG00000186866.16	POFUT2	-1.6794830927007476	-0.035455485543127635	0.09305793123431544	0.0034265703835620488	0.11444207961893392	2.3897357018088834e-05	NA	10	10	10
ENSG00000067365.14	METTL22	1.6772525676985757	0.02615018780012536	0.09349310351533777	0.009080459359437538	0.08411797799542522	0.00029158196292039155	NA	9	9	9
ENSG00000226374.2	LINC01345	1.676920326690198	0.02798594715949821	0.09355806274352421	0.007632257108614856	0.10325258823213884	5.0359628245913175e-05	NA	9	9	9
ENSG00000182993.3	C12orf60	-1.6741510579847692	-0.00941259086782575	0.09410091535850888	0.07215680551877697	0.20756707477263284	2.97783813727712e-09	NA	29	29	29
ENSG00000186407.6	CD300E	1.6735416719979392	0.010448988726630163	0.09422071009149953	0.05589214302686414	0.07593602452590904	0.00069136287472639	NA	65	65	65
ENSG00000120341.18	SEC16B	1.671704257617917	0.030296830134906024	0.09458265417814939	0.005936395299749665	0.03439509664938402	0.019110840731696298	NA	25	25	25
ENSG00000184465.15	WDR27	-1.6709806960688405	-0.02905859010192052	0.09472549079860076	0.007475204521574177	0.17099678794956452	1.3767984601143401e-07	NA	20	20	20
ENSG00000123297.17	TSFM	1.6683299655375767	0.01230121274845541	0.09525024253204722	0.030980316080116872	0.12696428239911348	7.075738054249022e-06	NA	38	39	39
ENSG00000158186.12	MRAS	-1.6681936213145672	-0.018923381661843673	0.09527729674344608	0.019240179189509272	0.055180264440542234	0.004542768621520522	NA	94	94	94
ENSG00000063854.12	HAGH	1.6668415875893243	0.013794168998607716	0.09554590835240326	0.027670283390471836	0.21070145965615555	9.977134078436662e-10	NA	57	57	57
ENSG00000189227.5	C15orf61	1.666594601605393	0.012400088216496493	0.0955950430588928	0.023228545855490623	0.17583075054826386	6.69916020794409e-08	NA	25	26	26
ENSG00000169752.16	NRG4	1.6655920561619963	0.009229803932837384	0.0957946944337208	0.09125421950389329	0.4337324934922116	1.7140855610134242e-21	NA	34	34	34
ENSG00000141295.13	SCRN2	1.6645199559243007	0.01217364943554446	0.09600856645894747	0.04088690647411443	0.1162791988019842	1.447017211643927e-05	NA	54	54	54
ENSG00000011638.10	TMEM159	1.661301422313939	0.02448259764702219	0.09665292451779484	0.013232953285645305	0.0978080483382341	0.00011018386959525735	NA	18	18	18
ENSG00000278041.1	RP5-984P4.6	1.65979383330455	0.08055638752916067	0.09695593474948766	0.0008099559175167629	0.03350178955424126	0.0263042519442344	NA	7	7	7
ENSG00000160305.17	DIP2A	1.6586063661732868	0.03515196599615995	0.09719513812208135	0.003942576081214403	0.03275185656641419	0.02694385967440354	NA	10	11	11
ENSG00000103485.17	QPRT	1.6584638880728364	0.025744524691354024	0.09722387058431177	0.012549158970916578	0.15498330232562724	5.376145175829799e-07	NA	5	5	5
ENSG00000173068.17	BNC2	1.6573706002677688	0.027984271163285303	0.09744457155474523	0.00797776990351587	0.04720431674857648	0.0075927689823756675	NA	19	19	19
ENSG00000153044.9	CENPH	1.6568654599442592	0.016462793804687945	0.09754667891814732	0.028842488798434488	0.07878884319221839	0.0004250378200410938	NA	45	45	45
ENSG00000185811.16	IKZF1	-1.6537782227173334	-0.056039793791650395	0.09817258229419394	0.0017654674652485135	0.07145032778688012	0.001098420942768433	NA	10	10	10
ENSG00000182149.20	IST1	1.6519197768489478	0.025312200291609802	0.09855090587047768	0.008680787085976518	0.05851076461456652	0.0028158436796853555	NA	22	22	22
ENSG00000174373.16	RALGAPA1	1.651475539316499	0.011552740288657375	0.09864151142207489	0.03905834917045117	0.1517718532794823	8.740290992227863e-07	NA	64	65	65
ENSG00000137070.17	IL11RA	-1.6491156457213718	-0.030353134088718935	0.09912394492143953	0.00605671032878444	0.02931464518411232	0.03923292902146213	NA	27	27	27
ENSG00000205078.5	SYCE1L	1.6480779178529636	0.010921567124915177	0.09933668303813367	0.04551612432870732	0.20857023838283928	1.5167783661416812e-09	NA	30	30	30
ENSG00000101189.6	MRGBP	1.6453502165868312	0.027112638180088477	0.09989760964691298	0.008558884361627987	0.09911979284369844	9.627876456909628e-05	NA	13	13	13
ENSG00000170185.9	USP38	-1.6437150814637096	-0.06180384436381712	0.1002350692283421	0.0017303619966947078	0.08398633899079773	0.000373860311944527	NA	6	6	6
ENSG00000143156.13	NME7	-1.643377227909793	-0.02316990140278276	0.10030490869000212	0.00915251784579135	0.029386412830777763	0.03346140479687506	NA	35	36	36
ENSG00000240654.6	C1QTNF9	-1.6426715512553887	-0.009937285218566877	0.1004509079051834	0.04032003160747064	0.17931247976977174	3.950843350082975e-08	NA	7	8	8
ENSG00000182732.16	RGS6	1.641957680949854	0.027315863023787648	0.10059877462632182	0.008201506914170133	0.05192056734570465	0.004951910459063782	NA	20	20	20
ENSG00000160075.11	SSU72	-1.6404318790048076	-0.027479199526490482	0.10091540151557318	0.0057623916202351275	0.1943376267111937	1.5509998024292386e-08	NA	15	15	15
ENSG00000181826.9	RELL1	-1.6372243645098514	-0.03269209411240618	0.10158359794024567	0.007035629771327921	0.04836610232170719	0.0062175671125968175	NA	15	15	15
ENSG00000165621.8	OXGR1	-1.6371495463556192	-0.012591665027296741	0.10159922616632523	0.04841612386828923	0.1566875019813534	5.842007632831173e-07	NA	30	31	31
ENSG00000162869.15	PPP1R21	1.6369359195422934	0.012975411428142892	0.1016438596720118	0.03271550357843476	0.09595314611709772	0.00010661590274974033	NA	40	40	40
ENSG00000133466.13	C1QTNF6	-1.6353657032116506	-0.009365169204404847	0.10197240761088495	0.04902849305523692	0.3230510784057639	1.366729030806227e-14	NA	52	52	52
ENSG00000268266.1	AC003005.2	-1.6350033671004185	-0.008745802969200793	0.10204834177396746	0.061757876042472876	0.14274323305180248	2.2333340365272044e-06	NA	35	35	35
ENSG00000006715.15	VPS41	1.632520143906998	0.05661237312961047	0.10256995846481672	0.001439755516929233	0.028127575466455126	0.04041403568717168	NA	3	3	3
ENSG00000178222.12	RNF212	1.6308753247548444	0.007538347387372565	0.10291662932701896	0.08800558369253597	0.16422894038870905	1.06947646679408e-07	NA	36	36	36
ENSG00000278740.1	RP11-147L13.14	1.6307875919077282	0.00939296661443374	0.10293514651524285	0.08173133406064512	0.2696412832074041	4.590279094903554e-12	NA	24	24	24
ENSG00000257141.1	RP11-554D14.7	-1.630290134597612	-0.011680348532206472	0.10304019162937414	0.03702496322816839	0.09106373141217164	0.00020040483481307888	NA	32	32	32
ENSG00000217702.2	RP11-287D1.4	1.628717026370673	0.0044668433633515605	0.10337293667307647	0.19171561185354025	0.43307278026618623	1.2773216070706384e-21	NA	50	50	50
ENSG00000282876.1	RP1-138B7.7	-1.6274107169948782	-0.010803918317380453	0.10364989691070328	0.032035073863376846	0.06884850573604108	0.0011802912167739482	NA	32	33	33
ENSG00000230699.2	RP11-54O7.1	-1.6272703505329082	-0.031204201639936736	0.10367969209055519	0.005231008291771897	0.02788495680205232	0.035538438138313234	NA	4	4	4
ENSG00000165695.9	AK8	1.6264406254137798	0.011136689897902568	0.10385595448624609	0.044864962354156955	0.3821955187381931	5.121880134571649e-18	NA	19	19	19
ENSG00000230310.1	CTD-2192J16.11	1.6261783571710362	0.0166575152439973	0.10391171885867931	0.03171583376287767	0.10442546439279096	5.628938515771989e-05	NA	46	46	46
ENSG00000083535.15	PIBF1	1.6237848700292272	0.01658681843025185	0.10442173024591207	0.023825388363062024	0.1476533191003214	6.785683056454816e-07	NA	26	27	27
ENSG00000188130.13	MAPK12	1.6182042390805818	0.011579875513989374	0.10561858961042747	0.03522311323968707	0.27965944699316897	5.496974900219105e-13	NA	6	6	6
ENSG00000256269.7	HMBS	1.616970993278005	0.013987731461281414	0.10588454238088697	0.03329934547025369	0.23920851876541305	6.377814784710876e-11	NA	24	24	24
ENSG00000159708.17	LRRC36	1.6156730262092893	0.018913130276833324	0.10616502587174488	0.010705847249133421	0.055314888409661735	0.004031988364778729	NA	27	27	27
ENSG00000100300.17	TSPO	-1.6155021043970834	-0.03348015803433153	0.10620200498594215	0.0033467841212802356	0.0348720502264008	0.020818158322247	NA	15	15	15
ENSG00000259362.2	RP11-307C19.1	1.6145592726223659	0.014122718456456107	0.10640617121645937	0.033280102984037	0.1398343882312898	1.8130490591618072e-06	NA	19	19	19
ENSG00000132436.11	FIGNL1	-1.6143627582587126	-0.013120342947203201	0.10644876473057432	0.04868441779014429	0.2492647216532682	2.620888437085263e-11	NA	18	18	18
ENSG00000244414.6	CFHR1	-1.6121768082891805	-0.01194943352116973	0.10692347043924602	0.030480994645630078	0.1139193464527621	1.2152736188037413e-05	NA	9	10	10
ENSG00000166927.12	MS4A7	-1.610567959338259	-0.0365312023407774	0.10727392203797026	0.005530743857338968	0.029528074336914963	0.03645685220007802	NA	13	13	13
ENSG00000272335.1	RP11-53O19.3	1.60995246573901	0.028019741253905828	0.10740823387559019	0.007368941235161351	0.1034675805026752	5.502813867398835e-05	NA	30	30	30
ENSG00000100294.12	MCAT	-1.6093740257661078	-0.02450470984955749	0.10753458131465818	0.009724688645570436	0.06222867470603334	0.0019773221537945445	NA	63	71	71
ENSG00000204947.8	ZNF425	1.6078381894029619	0.010533966967675185	0.10787062204448317	0.027375048878711478	0.12848630385326398	5.5744596741329e-06	NA	10	11	11
ENSG00000105467.8	SYNGR4	1.6072870075958994	0.014131213265656783	0.10799142305207547	0.019882988557995574	0.027889952798237576	0.041438302950619545	NA	42	43	43
ENSG00000232388.4	LINC00493	-1.605866717875634	-0.053126471801287094	0.10830319760207283	0.0020684243379443593	0.039460381214408986	0.01522915989055224	NA	6	6	6
ENSG00000007541.16	PIGQ	1.6053193387091065	0.025811686247271808	0.10842354540612677	0.006410389628592329	0.0958925446816419	0.00012373924568036843	NA	32	33	33
ENSG00000284395.1	LA16c-312E8.5	1.6050495938624338	0.010926017596047319	0.10848289092213932	0.05421209410791695	0.11432021280078407	2.250100608070565e-05	NA	37	37	37
ENSG00000125841.12	NRSN2	1.6038736470050392	0.0506360353200824	0.1087419067394388	0.002217636578777611	0.056762388642945874	0.0026174688541516075	NA	11	11	11
ENSG00000159055.3	MIS18A	-1.603672947846941	-0.013492331400368837	0.10878616187029085	0.02180214638912513	0.06111174555853075	0.0022618717997505773	NA	26	27	27
ENSG00000163281.11	GNPDA2	1.6023256028348056	0.014245424425245838	0.10908362691016482	0.023075551018067034	0.1747941916894601	1.1828252974000926e-07	NA	48	48	48
ENSG00000197322.3	C17orf102	1.6021661841714072	0.0246666340430202	0.10911886566766435	0.0067310626676319605	0.04766136482521143	0.007317090348708597	NA	8	8	8
ENSG00000118514.13	ALDH8A1	1.601676598701848	0.007338736749553612	0.10922714254693348	0.1013368719954023	0.4108103013542277	3.1116274459054665e-20	NA	91	91	91
ENSG00000102858.12	MGRN1	1.5996905949696982	0.006893672588533349	0.10966723931903832	0.12263750593429862	0.5499691394527035	1.3538440517795342e-30	NA	23	23	23
ENSG00000236511.1	LINC01231	1.5989770949823072	0.02376935136485192	0.10982569211406797	0.013877640026510617	0.09441350470485753	0.00015111035274305502	NA	16	16	16
ENSG00000132694.18	ARHGEF11	-1.598336120732125	-0.03224459784916004	0.1099681927530603	0.007716429096850381	0.05433429365711584	0.004059032824058878	NA	30	31	31
ENSG00000158816.15	VWA5B1	-1.5982808906679373	-0.067982189208623	0.10998047826963064	0.0016217263176786622	0.0686691606285037	0.0008955457738747197	NA	13	13	13
ENSG00000137877.9	SPTBN5	1.597057150640411	0.012382557655047696	0.11025296846663289	0.03834545718075522	0.2625103673073581	1.58943146142627e-11	NA	17	17	17
ENSG00000281404.1	LINC01176	-1.5968840137154592	-0.011740816266619778	0.11029156389696476	0.018138751398639654	0.1537384284394114	4.676333449157112e-07	NA	11	11	11
ENSG00000091536.16	MYO15A	-1.5932009025458662	-0.025457727809111153	0.1111151288320223	0.010941300739300757	0.045376367900361016	0.007656538106563705	NA	20	20	20
ENSG00000272156.1	RP11-477N3.1	-1.5915300354153987	-0.017063645339417774	0.11149034148619603	0.031506222172131886	0.14641968071073358	1.3420328848236003e-06	NA	35	35	35
ENSG00000120029.12	C10orf76	1.5903246286251826	0.02240661840422363	0.11176164989844302	0.016053030326155956	0.11023914034764036	1.541737838620687e-05	NA	25	25	25
ENSG00000184313.19	MROH7	1.5888460434274179	0.034188294435216524	0.11209515527214362	0.003186936462035674	0.041791131611336685	0.013360314823565556	NA	11	11	11
ENSG00000271324.1	RP11-10C24.2	1.5885310588793522	0.0071084334156599075	0.11216630358282775	0.0891698718430447	0.1538412320999021	4.6887584137964075e-07	NA	104	105	105
ENSG00000273073.1	RP11-109E12.1	-1.5847147500403	-0.010842398298905397	0.11303115905574602	0.05038122628185302	0.07720811541554236	0.0005773318624976341	NA	32	34	34
ENSG00000163492.14	CCDC141	-1.5845854256717167	-0.04190739294634899	0.11306055846060989	0.003140134094398343	0.07471769404952637	0.0006964459906524635	NA	6	6	6
ENSG00000101310.14	SEC23B	-1.5833813285926748	-0.021287059102333507	0.11333457605626648	0.012015647047577254	0.13887990890457952	1.857128209846606e-06	NA	27	27	27
ENSG00000162928.8	PEX13	-1.5833050537122237	-0.014168243478542872	0.1133519516138226	0.020557776724495457	0.09244773947492924	0.00017005758688160878	NA	27	27	27
ENSG00000273030.1	RP11-285F16.1	1.582714624405702	0.0232744283612666	0.11348652349709844	0.010005516183420262	0.04085681419174306	0.01390749846426542	NA	78	78	78
ENSG00000075399.13	VPS9D1	1.5821504238278514	0.03960809274000793	0.11361523482690015	0.0022917426876095303	0.07700624647253149	0.0007349743128669858	NA	5	5	5
ENSG00000274400.1	RP11-294N21.3	-1.5803807857962944	-0.02141400766232505	0.11401968910191804	0.012014301289863714	0.045934944264713985	0.009269229267194956	NA	16	16	16
ENSG00000007129.17	CEACAM21	-1.5778726916241628	-0.008719725209195932	0.11459485979837003	0.0448729830034993	0.2818111660803602	1.3717142726603272e-12	NA	8	8	8
ENSG00000198077.10	CYP2A7	1.5778008645596662	0.013246253128861346	0.11461136516447318	0.04582463587092765	0.2110715118828485	2.361828693900248e-09	NA	7	7	7
ENSG00000183762.12	KREMEN1	-1.5777870043665116	-0.018228909610483564	0.11461455035697496	0.014539698403929529	0.0708818413640731	0.0008754022440673549	NA	28	28	28
ENSG00000119636.15	BBOF1	1.5768945355445725	0.016152555519579188	0.11481979411249593	0.018404431553992993	0.02729988756088729	0.04506995643588177	NA	54	55	55
ENSG00000136451.8	VEZF1	-1.5767860337759154	-0.03660360421985344	0.11484476629436907	0.0034184181642693415	0.05433655332390795	0.0036410215544265896	NA	29	29	29
ENSG00000122085.16	MTERF4	1.5758811006399218	0.011545926038253811	0.11505320728832077	0.03304010077815775	0.3394803235209013	1.0354944974443097e-15	NA	17	17	17
ENSG00000137500.9	CCDC90B	-1.5748751317288936	-0.02903488103305926	0.11528526986259353	0.004802516486616339	0.16030077812550855	2.899326037334948e-07	NA	16	16	16
ENSG00000134020.7	PEBP4	-1.5718157878993795	-0.015274852632703848	0.11599327899460747	0.028310063669301708	0.23211579751580494	4.306962860350921e-11	NA	15	15	15
ENSG00000166199.12	ALKBH3	1.5716855894860515	0.027502346066317244	0.11602348582521821	0.010655300621092061	0.1237899311119122	1.3081634974243772e-05	NA	31	32	32
ENSG00000273329.1	RP11-448A19.1	1.5712478482265084	0.024094960749944182	0.11612508981857252	0.0073013749666982685	0.12504026760636985	9.718575053895357e-06	NA	9	9	9
ENSG00000058404.19	CAMK2B	-1.5701335567555346	-0.025328690152503577	0.11638404321570969	0.007068488440431509	0.2017605509966505	4.234677929483161e-09	NA	27	27	27
ENSG00000049245.12	VAMP3	-1.568260343382677	-0.039536045932914585	0.11682038678824672	0.0019242241087672307	0.04044744403774416	0.013702779871343846	NA	14	15	15
ENSG00000145194.17	ECE2	1.5669429270943926	0.046305873046876785	0.11712803256616455	0.003029506936147002	0.14244638349279884	1.5687760012225285e-06	NA	5	5	5
ENSG00000174080.10	CTSF	-1.5668676277305078	-0.021565788204256482	0.11714563582877635	0.009497110143916167	0.11947387999056056	1.799348515253528e-05	NA	24	24	24
ENSG00000130348.11	QRSL1	1.565918297622181	0.005646575454574511	0.11736774562382617	0.105838319357945	0.415284966024448	3.1973923186676312e-21	NA	46	46	46
ENSG00000166813.14	KIF7	1.5654346274499165	0.025777176180711927	0.11748103444313532	0.00395813860527344	0.03684412763710532	0.019602647327064064	NA	6	6	6
ENSG00000143390.17	RFX5	1.5651807168384	0.060004518201028	0.11754054161726722	0.0017118561684307098	0.03770270635161143	0.017010846297116532	NA	3	3	3
ENSG00000122335.13	SERAC1	-1.5647829561580429	-0.022019313244073968	0.11763380943371876	0.009599412546900537	0.11992856017812695	1.3219896371302235e-05	NA	12	12	12
ENSG00000196542.8	SPTSSB	-1.5610159917592517	-0.03578120507676909	0.1185199777221022	0.004785344744765155	0.08935665491015699	0.00022639830355899199	NA	33	33	33
ENSG00000135541.20	AHI1	-1.560696169019546	-0.058142846271349115	0.11859545560756149	0.0024447882532830784	0.08840498388720508	0.00016650131660805168	NA	7	8	8
ENSG00000155275.18	TRMT44	-1.5605716663256026	-0.009955336926895667	0.1186248483235912	0.04970446508104337	0.2075588065070472	5.488945205772595e-09	NA	30	30	30
ENSG00000180347.13	CCDC129	1.5604274316652473	0.007224225395516855	0.11865890652224634	0.11157117109037808	0.2248731447244112	5.7240813698272894e-11	NA	46	46	46
ENSG00000138795.9	LEF1	1.560035566373825	0.050371032950535084	0.11875147656969653	0.0016478937895126671	0.03231090250300956	0.02951237941335388	NA	12	12	12
ENSG00000197181.11	PIWIL2	1.5583692128113187	0.007880561386526075	0.11914575044771183	0.07779880026539227	0.29234416579432937	1.6795772508648891e-13	NA	20	20	20
ENSG00000151657.11	KIN	-1.5576730191301307	-0.03183407388730237	0.11931077952369715	0.005159784280758528	0.05504624548623959	0.004480215419506397	NA	12	12	12
ENSG00000132623.15	ANKEF1	1.5572987137771013	0.04413060537357626	0.11939958066121717	0.0024865578124525153	0.05928986632863827	0.002517064515771228	NA	11	11	11
ENSG00000136448.11	NMT1	1.5570733582046803	0.025370828449128642	0.11945306955030374	0.004415000593898359	0.049264283962470665	0.004230009588364456	NA	12	12	12
ENSG00000185869.14	ZNF829	-1.5565272585705048	-0.029130028626501724	0.1195827659723059	0.004232403821175055	0.03281712508186961	0.028884252711605444	NA	41	41	41
ENSG00000144026.11	ZNF514	-1.556025217929703	-0.004824521344510584	0.11970209586577099	0.16304905593461141	0.3833859070750124	7.128862504201457e-18	NA	44	45	45
ENSG00000111802.13	TDP2	-1.555095341361827	-0.012911590414538454	0.11992336431379809	0.025212495902465753	0.11635992507061273	1.3626280988119299e-05	NA	26	27	27
ENSG00000203963.11	C1orf141	1.5543453479078553	0.04245666304193582	0.12010206200176524	0.0038204774986694847	0.04479358483786338	0.009852067247526715	NA	31	31	31
ENSG00000184967.6	NOC4L	1.5540852809468628	0.00813138348865564	0.12016407569192386	0.11728167426510651	0.08930313032622103	0.00016211195033543694	NA	90	90	90
ENSG00000153832.11	FBXO36	-1.5531423524810282	-0.03119849308653142	0.1203891298724752	0.004371831084698876	0.11595884597708342	2.1098505557781423e-05	NA	10	10	10
ENSG00000273136.6	NBPF26	-1.5519509644961564	-0.019742521659542805	0.12067395700612284	0.010115305044993863	0.4022467568422318	3.569654147651653e-20	NA	13	20	20
ENSG00000164111.14	ANXA5	1.549866681672415	0.011526562372362556	0.12117351810895749	0.0388643527940204	0.356814780521613	1.0043399479538091e-16	NA	33	33	33
ENSG00000243709.1	LEFTY1	-1.5487256557024198	-0.007082910572477368	0.12144768376957905	0.069997476431294	0.15656262260599746	2.4794780790309804e-07	NA	95	97	97
ENSG00000259865.1	RP11-488L18.10	-1.5482539505678659	-0.02713667944315981	0.12156116669633509	0.0073955468614962765	0.12664445862227508	9.582016757128922e-06	NA	34	34	34
ENSG00000163867.16	ZMYM6	1.5461510545534647	0.040044726362832656	0.12206809107622721	0.0038244016328811766	0.05641514593305371	0.003932821371430332	NA	8	8	8
ENSG00000251185.1	RP11-542G1.1	1.5435159129890896	0.014558931576659764	0.12270564954361686	0.03222007116096067	0.10846084982743597	3.928109003913211e-05	NA	44	45	45
ENSG00000253910.2	PCDHGB2	1.5431819955437882	0.029647361222689485	0.12278662446135191	0.006022705061310299	0.06321292641254644	0.002254554088015332	NA	13	13	13
ENSG00000266213.1	RP11-100K18.1	-1.5430845071596813	-0.0202715867932438	0.1228102732469743	0.012099535003244013	0.0740085372561614	0.0008171248799031869	NA	20	20	20
ENSG00000185624.14	P4HB	-1.5420876916936317	-0.05949159461088499	0.12305228551786047	0.0010129816405727884	0.028822057624355295	0.04039446286208142	NA	10	10	10
ENSG00000259618.1	RP11-562A8.5	1.5394774234096555	0.031220948648946492	0.12368778538300958	0.004342727463668652	0.027745565885745296	0.04483367507599099	NA	3	3	3
ENSG00000273493.1	RP11-80H18.4	-1.5377370132397281	-0.009359868676214453	0.1241129297626584	0.08413510296736539	0.026067057053355568	0.04663919491748224	NA	76	76	76
ENSG00000236268.5	LINC01361	-1.537663902866542	-0.0178941178865841	0.12413081396118411	0.016290418763893436	0.06226848208267088	0.0020025699605541415	NA	34	35	35
ENSG00000269473.1	CTD-2619J13.19	1.5376051473288337	0.015995840590921514	0.12414518814904726	0.016455412582213558	0.07109103897748835	0.0010991788594472487	NA	13	13	13
ENSG00000229654.1	RP1-60O19.2	-1.5372245005855074	-0.015549009467291316	0.12423834254119519	0.014067446388393546	0.07260422034527947	0.0004161575626485252	NA	24	24	24
ENSG00000184305.14	CCSER1	1.5356657572565895	0.0249275650987828	0.12462037752506822	0.009500629988426743	0.03537095830739555	0.021345108658960187	NA	34	36	36
ENSG00000165502.6	RPL36AL	-1.535385738099669	-0.02691249717279964	0.12468910486005708	0.0070017187171895106	0.14305885978513658	9.512805393676688e-07	NA	13	13	13
ENSG00000132294.14	EFR3A	1.5353336651341059	0.0310802197374874	0.12470188880215534	0.0030565432679505837	0.07246437823808156	0.001014678689946013	NA	15	15	15
ENSG00000170906.15	NDUFA3	1.53442441361773	0.018367573398066293	0.12492527533740654	0.018228555643454155	0.11180742140424928	2.94284422174752e-05	NA	39	41	41
ENSG00000187783.11	TMEM72	-1.533753529776522	-0.024765252099323794	0.1250902992181535	0.00925476444198017	0.12203396863120478	9.926680777268754e-06	NA	20	20	20
ENSG00000170509.11	HSD17B13	-1.5326868820479238	-0.007577955170139149	0.1253530228517904	0.07664615929437296	0.2884452827084644	7.215913849691837e-13	NA	19	19	19
ENSG00000171853.15	TRAPPC12	1.5308446748546536	0.020175016897922192	0.12580778536376236	0.015278458382659609	0.0656848915753727	0.0011872690554501056	NA	37	37	37
ENSG00000267778.1	AC004221.2	1.5299863427242228	0.029874919478565673	0.126020109488371	0.0035752600439946493	0.03472689069757737	0.018567352436424326	NA	5	5	5
ENSG00000145700.9	ANKRD31	-1.5294817782338292	-0.04569013825659253	0.12614505293095876	0.003138433524992812	0.028523771153238432	0.03866057198476505	NA	8	8	8
ENSG00000196655.11	TRAPPC4	1.5287899861794731	0.0096322991619047	0.12631651564152926	0.04884516697802402	0.3873461959717732	5.058716459911979e-19	NA	11	11	11
ENSG00000186716.20	BCR	1.5284472998872123	0.012052163638892886	0.1264015186461906	0.02312311602999007	0.20594712401418733	2.538640147050412e-09	NA	22	22	22
ENSG00000139116.18	KIF21A	-1.5276593703968928	-0.06965155484236132	0.1265971327364178	0.0010072851632336349	0.031241010431158126	0.02609500918968481	NA	10	10	10
ENSG00000255621.1	RP11-377D9.3	-1.5276314549988343	-0.013599524690313117	0.12660406742974842	0.04989791353232728	0.03804500465325365	0.014694246447488731	NA	30	30	30
ENSG00000180185.11	FAHD1	1.5276303120692405	0.007853961611850558	0.1266043513605788	0.07457295638757104	0.4611257542779452	5.0031164751746755e-24	NA	62	62	62
ENSG00000261478.1	RP11-429B14.4	-1.5268159539709942	-0.009826625795878164	0.12680678327978287	0.06237693595121781	0.28141054873800353	2.7799424685967877e-13	NA	28	28	28
ENSG00000091106.18	NLRC4	-1.5265265281357197	-0.016117823718976097	0.12687878897347435	0.022074815779128364	0.038401544136532864	0.016839764381799283	NA	33	33	33
ENSG00000095970.16	TREM2	-1.5263804696286036	-0.049777833067232005	0.12691513866731924	0.0028200359367256053	0.0483874160398255	0.007476764122503111	NA	34	34	34
ENSG00000164010.13	ERMAP	-1.525322563885477	-0.016450637076941593	0.12717866249788576	0.014174833807967585	0.15956217224302374	5.19014949578958e-07	NA	7	7	7
ENSG00000174032.16	SLC25A30	1.524374574834867	0.019574248110722996	0.1274151676681878	0.01095658748448376	0.04227926718590122	0.011565307053384363	NA	19	19	19
ENSG00000171714.10	ANO5	1.5230900267353453	0.015962469046172784	0.12773618365914505	0.010468039288752968	0.17755327902117168	7.316510463459753e-08	NA	25	26	26
ENSG00000135587.8	SMPD2	1.5218844988274636	0.022627285445994218	0.1280380238905529	0.008747758953134963	0.05739328701621474	0.0026141463273901613	NA	18	18	18
ENSG00000137575.11	SDCBP	1.5197026354189636	0.05718874598925599	0.12858572895366846	0.0019540474139511047	0.031897187274748724	0.02872738714737993	NA	27	27	27
ENSG00000247157.6	LINC01252	1.5195548456979906	0.008912030013097755	0.12862289380110759	0.06249608016065869	0.18400121860927296	3.045496781662637e-08	NA	47	47	47
ENSG00000112062.10	MAPK14	1.519463998172447	0.027874306548586743	0.12864574347313326	0.005927267106739612	0.05065554482722905	0.0061995808505528535	NA	21	21	21
ENSG00000182698.11	RESP18	1.5183139507319117	0.007632385540769152	0.12893527243533984	0.09243863714582815	0.3559404109795869	1.832896354203861e-16	NA	47	54	54
ENSG00000250506.7	CDK3	1.514448183862062	0.007047489454749527	0.12991220638168874	0.05465212998674939	0.3738532148659672	1.1095220639202703e-17	NA	41	42	42
ENSG00000103356.15	EARS2	1.5137665412758678	0.020295840740354214	0.1300850614646989	0.010670641785233826	0.1242573254195237	3.978519530049807e-06	NA	22	22	22
ENSG00000213413.2	PVRIG	1.5125552335435628	0.01629490467751437	0.1303926726549148	0.020711402026387955	0.18489513716887804	2.3339199327305828e-08	NA	28	28	28
ENSG00000145337.4	PYURF	1.5124955789314034	0.010584520439889989	0.13040783649362453	0.02725071775139194	0.10691806722055956	2.11383127139207e-05	NA	10	10	10
ENSG00000185115.5	NSMCE3	1.5092681956073193	0.026240549361853084	0.1312302588979535	0.004273806301617177	0.02945209169538252	0.03394429563022714	NA	16	16	16
ENSG00000164308.16	ERAP2	1.5085069201889971	0.004787898887392169	0.13142483688720483	0.19783058653062177	0.5518376862181091	5.02510541751256e-31	NA	63	65	65
ENSG00000145536.15	ADAMTS16	1.5083458442797488	0.009456164182479247	0.1314660356947685	0.033197540351065896	0.027546891699587368	0.04489496598463102	NA	42	42	42
ENSG00000152583.12	SPARCL1	-1.5062041484182915	-0.018033582481242486	0.1320147748414502	0.0182203435659489	0.06603428607616654	0.0011485734517344705	NA	45	45	45
ENSG00000119682.16	AREL1	1.5054210178910956	0.024876931492994393	0.13221586880827316	0.0048488532105838734	0.060489255051363336	0.0027240835273619553	NA	21	22	22
ENSG00000132591.11	ERAL1	1.5051491293624037	0.06542441707456989	0.1322857404057683	0.0007985199678438879	0.032731398209754334	0.027581791465784447	NA	2	2	2
ENSG00000053900.10	ANAPC4	1.5035021120978882	0.028722197975393146	0.13270961269958712	0.005656855997046641	0.11687957689238088	1.5061999508119613e-05	NA	11	11	11
ENSG00000111364.15	DDX55	1.501487951626588	0.008127370560063544	0.13322940065353414	0.0544592087274308	0.3228908094661055	6.6989729947196676e-15	NA	34	34	34
ENSG00000269486.2	CTC-360G5.9	-1.5010790365931312	-0.009999254256101164	0.13333512021942903	0.037459187547170814	0.13897668233433286	8.40427850327789e-07	NA	16	16	16
ENSG00000176945.16	MUC20	1.5010733519226065	0.00441247403247421	0.13333659037312023	0.16068665115683173	0.3875558354632312	6.9606929216666745e-19	NA	84	88	88
ENSG00000155085.15	AK9	-1.5007595512510032	-0.013577541649477403	0.13341776409200287	0.021799788821395515	0.2846159052284971	7.586644153485067e-13	NA	35	35	35
ENSG00000136891.13	TEX10	1.5007235711492937	0.019633123092255973	0.1334270738405872	0.013064101822548548	0.03696330873243619	0.0194953732854282	NA	18	18	18
ENSG00000117280.12	RAB29	1.5000302164327382	0.026690354046480173	0.1336065755956597	0.005871769919187184	0.13581215024457313	2.0640184153376117e-06	NA	9	9	9
ENSG00000143951.15	WDPCP	1.498922728898485	0.0311332790645803	0.13389367919134937	0.005639178667711791	0.051900689497860086	0.0038976463131695617	NA	16	16	16
ENSG00000167483.17	FAM129C	-1.4982503775943279	-0.01410713713774209	0.13406821131597987	0.025694826820972183	0.056122938137208686	0.002830914782782	NA	18	18	18
ENSG00000020922.12	MRE11	-1.4969535379027215	-0.019512986471221686	0.13440534802060944	0.02397220306667018	0.23402442775874865	1.9970576328375856e-10	NA	31	32	32
ENSG00000156049.6	GNA14	1.4954214368933836	0.012229182125749765	0.1348044893450967	0.03056381840094938	0.14195270421635514	1.0158931718451904e-06	NA	18	18	18
ENSG00000126870.15	WDR60	1.4937860763299082	0.01884310190612115	0.1352315419394135	0.018633659315416287	0.18997688273069904	2.4697522039608168e-08	NA	34	34	34
ENSG00000166575.16	TMEM135	1.4930304450698249	0.01901359126272255	0.13542921769020078	0.012205332185144618	0.03062794899691876	0.03359381720161442	NA	16	16	16
ENSG00000274367.1	LA16c-380H5.6	-1.4912244068777403	-0.007032633719608776	0.13590258780557887	0.052791768343056586	0.05629608709354125	0.003053730330923304	NA	32	32	32
ENSG00000106789.12	CORO2A	-1.4903455975886406	-0.029849963729790062	0.13613338898295743	0.0026151327566656217	0.055289497571199504	0.0035843020468196295	NA	43	43	43
ENSG00000099999.14	RNF215	1.4898052875287366	0.06717732615691992	0.13627544044628243	0.001088345016303265	0.030874001171317764	0.03492156450146105	NA	11	11	11
ENSG00000119599.16	DCAF4	-1.4891449434705546	-0.02391713037953861	0.13644920506355862	0.004813607766052586	0.05029302069751687	0.005808203331841933	NA	7	7	7
ENSG00000124613.8	ZNF391	-1.4867675446668487	-0.01077770847204195	0.1370762161802696	0.044202193341004684	0.2776538440878536	2.928587182745289e-12	NA	55	56	56
ENSG00000145936.8	KCNMB1	1.4843784233070105	0.01934163857703174	0.13770855561768536	0.009953196331717002	0.07660686593146715	0.0002127187246359121	NA	3	3	3
ENSG00000138029.13	HADHB	-1.4841761529878998	-0.029515991068563476	0.13776219449518076	0.006598461096338699	0.10461271690135414	5.323542057711042e-05	NA	20	20	20
ENSG00000260101.1	RP11-568N6.1	1.4840799303418062	0.024967789370297977	0.1377877168661924	0.01245218324633266	0.030292264729508713	0.033967253418758545	NA	16	16	16
ENSG00000271751.1	RP11-110I1.14	-1.4812463597145302	-0.013643908977102865	0.13854093656394834	0.02878662326982371	0.1688726092211315	7.686571948144594e-08	NA	18	20	20
ENSG00000283538.1	RP11-180P8.1	1.4800049143153418	0.021863643240850647	0.13887193518511015	0.011292931637894344	0.0436354709105186	0.01160469850661682	NA	23	23	23
ENSG00000270964.1	RP11-502I4.3	-1.4795500655413942	-0.004978944385539004	0.13899336093288212	0.2389505975761909	0.06356453363317212	0.002095623521498416	NA	152	154	154
ENSG00000189350.12	TOGARAM2	-1.4788553591177118	-0.01974918619309509	0.13917897649853878	0.0180381672544914	0.17134533917128747	9.064127017323805e-08	NA	25	25	25
ENSG00000164038.14	SLC9B2	-1.4788277409648434	-0.027189755656253853	0.13918635961438933	0.006694017976599847	0.02601829313584152	0.048468965717190685	NA	33	34	34
ENSG00000260778.5	RP11-304L19.13	1.4782825659886394	0.017081711054486578	0.13933216208891677	0.017073700906907064	0.11957921869231182	1.982692144302557e-06	NA	17	18	18
ENSG00000154928.16	EPHB1	-1.4773937385352618	-0.03510344640655247	0.13957012361611482	0.005214677887863596	0.06475297285570253	0.0017419426620576715	NA	28	28	28
ENSG00000142089.15	IFITM3	-1.471195651962335	-0.023692037314311017	0.14123821273107867	0.009553842244268673	0.2283349114982269	6.775347653776253e-10	NA	8	8	8
ENSG00000101452.14	DHX35	-1.4700771259118897	-0.023443076980681765	0.14154086668449337	0.006051626015190965	0.07926681898190707	0.0004130211605980805	NA	8	8	8
ENSG00000166770.10	ZNF667-AS1	1.4691186276817407	0.010217859033615252	0.1418006161177275	0.028400590392521463	0.23849398130184385	2.2924065543956352e-10	NA	46	47	47
ENSG00000180881.19	CAPS2	1.4684304120047076	0.04247698097830116	0.14198734573021854	0.004416583508031538	0.11102313511263323	3.275380148666024e-05	NA	14	14	14
ENSG00000128590.4	DNAJB9	-1.4677829107525016	-0.033639380441133765	0.14216320090934217	0.005601901193240348	0.0947968782586635	9.64402104963155e-05	NA	17	17	17
ENSG00000196357.11	ZNF565	1.4656653381495361	0.028806735640185443	0.14273948153932875	0.007708338022344831	0.06354768022584162	0.0020926366666619736	NA	9	11	11
ENSG00000166105.15	GLB1L3	-1.4649932120864413	-0.01817279124960629	0.14292276971478243	0.011234999017008269	0.029777168630624736	0.02659191277914873	NA	27	27	27
ENSG00000215018.9	COL28A1	-1.4631860716601355	-0.00919957434100332	0.1434164709578959	0.0764564755533835	0.2839516208790809	1.1940672319602458e-12	NA	105	105	105
ENSG00000128274.15	A4GALT	-1.4623258181153396	-0.02166210361507232	0.14365194681030807	0.004722809298332053	0.049593114300408137	0.0068674667613638895	NA	16	16	16
ENSG00000122432.17	SPATA1	1.4616855951955097	0.015628177922730076	0.14382738639758014	0.01919454354586057	0.02832281302118989	0.041761958880498905	NA	42	42	42
ENSG00000238083.7	LRRC37A2	1.4613422269188454	0.011683794642040352	0.14392154689643605	0.04750379185930209	0.6053675048353725	8.480376072326998e-37	NA	50	83	83
ENSG00000270972.1	RP11-326C3.15	1.461230146770167	0.010669043359299092	0.14395229241409946	0.04512209518509451	0.2274446938838283	2.008768741225681e-11	NA	2	2	2
ENSG00000066185.12	ZMYND12	-1.4591732809506548	-0.02237253775214908	0.14451742082470156	0.0087797010571306	0.1249064715721542	1.1600966847614784e-05	NA	57	64	64
ENSG00000249381.1	LINC00500	-1.4589129235840035	-0.008684270852348016	0.1445890756457284	0.10366812718955914	0.3711645671208907	2.9939618628749286e-18	NA	38	38	38
ENSG00000220205.8	VAMP2	-1.4581997798042943	-0.022468737184331063	0.14478548448676481	0.006587911921885812	0.1422508331569978	1.244672858364597e-06	NA	10	10	10
ENSG00000163162.8	RNF149	1.4577845961607776	0.02299369756594581	0.14489992543822258	0.012145175202501506	0.0890431129784123	9.638366255259956e-05	NA	19	19	19
ENSG00000143674.10	MAP3K21	-1.4568772245544543	-0.009320877387662572	0.145150273969044	0.03013096679332494	0.2916560447712638	2.472038788884846e-14	NA	15	15	15
ENSG00000178188.14	SH2B1	-1.4561917676610836	-0.03861896707223003	0.14533961464555212	0.0038574470126145595	0.036196810880181035	0.02186106864900412	NA	16	16	16
ENSG00000129538.13	RNASE1	1.4560215322762344	0.035659075970586866	0.14538666730822208	0.003356873411726111	0.15377389357479052	6.650696583084473e-07	NA	11	11	11
ENSG00000143353.11	LYPLAL1	1.4555063034246527	0.0384034273592786	0.14552914643944706	0.0031408687807190235	0.04268419185955029	0.008836254109695137	NA	15	15	15
ENSG00000105479.15	CCDC114	1.4554287721946	0.021265957643979084	0.14555059583776292	0.011141138033406248	0.14086762789349264	1.2952533915729042e-06	NA	28	28	28
ENSG00000135919.12	SERPINE2	-1.4551435019344239	-0.015370216344700226	0.1456295381051733	0.026210378249283947	0.06429856645884216	0.002022310224470392	NA	61	63	63
ENSG00000198865.9	CCDC152	1.4544287326063314	0.012373756595963882	0.14582747875159482	0.054153824331356265	0.08610210248740477	0.00023835737527073598	NA	99	99	99
ENSG00000241837.6	ATP5O	-1.4535847365565053	-0.041934526902359916	0.14606147116713322	0.002516928740291792	0.1235513288753076	1.3118606031395586e-05	NA	14	15	15
ENSG00000274902.1	RP1-197B17.4	-1.4502648844208934	-0.008288154005461765	0.14698466743395866	0.07044844454985051	0.033531756374593415	0.022714247699034785	NA	67	67	67
ENSG00000099256.18	PRTFDC1	1.4497361701964269	0.03862752082561251	0.14713210517073147	0.0029361628379047638	0.10213899821536136	2.4596467640812765e-05	NA	5	5	5
ENSG00000271020.1	RP11-10C24.1	1.44754097832826	0.006414712392803787	0.14774546805501046	0.05563868732911755	0.0774070774368878	0.0006438633404373217	NA	33	33	33
ENSG00000101191.16	DIDO1	-1.4461292972873772	-0.020201244319267196	0.14814093977529755	0.012440886367420835	0.09354222468828936	0.00013439188555272675	NA	32	33	33
ENSG00000132763.14	MMACHC	-1.444817004158656	-0.018255596429065594	0.14850929353377426	0.007430069537625832	0.037389011307302746	0.016381127160666694	NA	70	72	72
ENSG00000115661.13	STK16	1.4431356287571597	0.028432869308186635	0.14898226847217835	0.0063623272525061185	0.03666002144678488	0.020388308275586967	NA	14	14	14
ENSG00000164128.6	NPY1R	1.4393235823605635	0.028869958422666535	0.1500588643179634	0.0016188625929474594	0.046455125915238114	0.0092681536578045	NA	9	9	9
ENSG00000078304.19	PPP2R5C	1.4392492485394948	0.023303509593249436	0.1500799164533596	0.0038239245777398363	0.02745284887079321	0.04472168287767035	NA	17	17	17
ENSG00000176927.15	EFCAB5	-1.4368534572096876	-0.00989749559420248	0.1507596371138671	0.04469463499357006	0.07318426309516457	0.0008122191910162221	NA	19	19	19
ENSG00000159479.16	MED8	-1.4335302666855136	-0.06954777749449612	0.1517063557103399	0.0005972432874770617	0.030432026307338867	0.03560776160079525	NA	6	6	6
ENSG00000251615.3	RP11-774O3.3	-1.4329040492906138	-0.013797885124253405	0.15188525992350252	0.021820781636580938	0.044705266413213374	0.00922985652193764	NA	28	28	28
ENSG00000267838.2	AC008746.12	-1.4328162390155288	-0.008998690175959168	0.15191035930171543	0.017049792347744203	0.23237271382782165	1.4066590377445378e-10	NA	21	23	23
ENSG00000178226.10	PRSS36	1.428938241100524	0.009599002015423463	0.15302198494207764	0.04084472664155423	0.20581518600605708	3.2751209524861017e-09	NA	4	4	4
ENSG00000064309.14	CDON	-1.4289262138525367	-0.018939655445736704	0.15302544214456829	0.009282308208615643	0.19459683820867946	1.2052006083385063e-08	NA	17	18	18
ENSG00000103275.19	UBE2I	1.4285108971584641	0.041672685894031884	0.15314486034799732	0.003105618275287608	0.117145227048537	4.6736632291441355e-06	NA	8	8	8
ENSG00000197599.12	CCDC154	-1.4272010414989493	-0.008857490168117604	0.15352195439338095	0.06971048565010997	0.3331032567720263	2.7972377995991507e-16	NA	24	24	24
ENSG00000170954.11	ZNF415	-1.423875358944807	-0.033479147233844715	0.15448255599288013	0.005053952157353354	0.10213055851284096	6.423201116939117e-05	NA	18	18	18
ENSG00000082781.11	ITGB5	-1.4216857532919382	-0.027901256481686555	0.15511749778958225	0.0047584809236085246	0.04613477947962052	0.007428487327510548	NA	67	67	67
ENSG00000080200.9	CRYBG3	-1.4216410892923628	-0.02296963310023477	0.15513047004663513	0.0062445820389002305	0.04761708902633199	0.006001105714870326	NA	44	44	44
ENSG00000182118.7	FAM89A	1.4215072450232717	0.014281845774980801	0.1551693488439127	0.017768498784041367	0.08401450748928323	0.0003209460922446841	NA	98	100	100
ENSG00000267666.2	AC004156.3	-1.4191203879320495	-0.012128442829430663	0.15586392094573784	0.034050764615062616	0.05788434057918599	0.002935957841890303	NA	16	16	16
ENSG00000151208.16	DLG5	1.4182406219528125	0.02701137008501872	0.15612052581597513	0.005067266632386891	0.19149388488253488	1.176128121144605e-08	NA	19	19	19
ENSG00000104728.15	ARHGEF10	1.4182153790327958	0.02418943003086061	0.15612789324673632	0.0076096343050664405	0.1647152748668728	1.6845801527016517e-07	NA	42	43	43
ENSG00000137274.12	BPHL	-1.4176503716760422	-0.00937386921545664	0.15629286604365614	0.04979326657661174	0.25672338932310096	1.5303059507357293e-12	NA	65	65	65
ENSG00000130338.12	TULP4	1.4173792736542945	0.02895135323132388	0.15637206910675433	0.002986532974245556	0.029240852916201376	0.03971880430272642	NA	20	20	20
ENSG00000272899.3	RP11-309L24.4	1.4169601729201344	0.03303456123764412	0.15649457203688322	0.0023418903647089285	0.1032824648292059	7.709884138286197e-05	NA	9	9	9
ENSG00000198169.8	ZNF251	1.4160851148219271	0.017834443667059063	0.15675058568634642	0.009667264151691302	0.2124721135855092	1.4060649200498294e-09	NA	8	9	9
ENSG00000156795.6	WDYHV1	1.4151142380091555	0.013112500677419267	0.15703500427556888	0.02311416022078349	0.22462430615299867	4.556890097232802e-10	NA	43	44	44
ENSG00000113396.12	SLC27A6	-1.4141864335720626	-0.01383355750795362	0.15730717019321638	0.026794660763264155	0.17918955088192898	3.4875029417754855e-08	NA	37	37	37
ENSG00000112210.11	RAB23	-1.4139742159484543	-0.026917519300492694	0.1573694731784303	0.004213436946373485	0.03468210438624314	0.02206379188944049	NA	27	27	27
ENSG00000205853.10	RFPL3S	1.4134307909752515	0.009589586223871007	0.15752909747837873	0.0387205249116151	0.24037428031114685	4.723967121075833e-11	NA	18	18	18
ENSG00000198482.11	ZNF808	1.412929423946065	0.019681560562548384	0.1576764765632187	0.009522999372243034	0.035426002468423916	0.019619769342157863	NA	25	25	25
ENSG00000008256.15	CYTH3	1.4127680188453455	0.019242527434874306	0.15772394453721406	0.008650796303406144	0.026614225539990245	0.04658464592806511	NA	31	32	32
ENSG00000164241.13	C5orf63	1.4122495148357535	0.01765809331586953	0.15787650575002687	0.00976367474434347	0.04748607376709784	0.006459186437364793	NA	18	18	18
ENSG00000111664.10	GNB3	1.4120249203892223	0.016425569027747045	0.15794262362970923	0.032310921755127106	0.3636077659478477	3.281903630546781e-17	NA	12	12	12
ENSG00000176681.14	LRRC37A	1.410546194826847	0.0061797029501723	0.15837846622772578	0.09895416632254724	0.4593166678947713	9.804901389477264e-27	NA	42	65	65
ENSG00000184792.15	OSBP2	-1.409980166351934	-0.03242527389218276	0.1585455394089349	0.001219852677148909	0.03479264666896637	0.022551500038057157	NA	5	5	5
ENSG00000122376.11	FAM35A	1.4091519881700016	0.03154259261881184	0.1587902310327115	0.004120547732006399	0.18265504962567705	4.517396658372211e-08	NA	8	11	11
ENSG00000121406.8	ZNF549	1.4050716161727903	0.06982759387108872	0.15999998339007093	0.0010711001513350408	0.03607643186687978	0.021755565677637718	NA	1	1	1
ENSG00000120915.13	EPHX2	1.4045480230855218	0.022383940243061676	0.16015572186776628	0.014365622453764814	0.08140871113987397	0.0004274948911694438	NA	15	15	15
ENSG00000179218.13	CALR	1.4039519483570762	0.01530525108963684	0.1603331588813781	0.008428441039006048	0.05864176742553045	0.003309158689505647	NA	36	36	36
ENSG00000107954.10	NEURL1	-1.4021591163653409	-0.03797547355594587	0.16086773713793545	0.0020721996339444775	0.026465336528499916	0.049294498026362925	NA	21	22	22
ENSG00000136205.16	TNS3	1.400689215117363	0.04759898424964975	0.161307029158679	0.0025562984776604934	0.11002363372094084	4.397248824120297e-05	NA	8	8	8
ENSG00000138101.18	DTNB	1.4002309076808064	0.029660123341515313	0.1614441831997777	0.004927003205658406	0.06640308228548214	0.0014449358517960454	NA	8	9	9
ENSG00000151470.12	C4orf33	1.4001741637348721	0.006540142540038697	0.16146117063639054	0.05493980507240638	0.14219765183391114	1.5810344779036181e-06	NA	84	93	93
ENSG00000267731.1	RP11-147L13.8	1.3989589324058092	0.007552598090069977	0.161825298535484	0.0685816310485345	0.2738361784675996	3.3837947047278243e-12	NA	44	44	44
ENSG00000274395.1	RP11-554D14.8	1.3984543611470361	0.019378269510885636	0.16197666859921178	0.009479065031123987	0.03258548747922423	0.02717892434935579	NA	14	15	15
ENSG00000234572.1	LINC01800	-1.3979362893733605	-0.006574090940571789	0.16213219995653871	0.09079659159040379	0.02796158563111403	0.04362415311684036	NA	104	109	109
ENSG00000116199.11	FAM20B	-1.3977262310463203	-0.022147618809482076	0.16219529408873323	0.007966160909610658	0.09819451625563017	9.24716889962316e-05	NA	17	17	17
ENSG00000103226.17	NOMO3	-1.3976746197315135	-0.008549960583967998	0.16221079914738867	0.08718718174566091	0.27521015447003283	1.899959369392045e-12	NA	41	49	49
ENSG00000189157.13	FAM47E	-1.3945706211362123	-0.011611136889195421	0.1631453595597333	0.04077112132117675	0.3195880940264701	1.3182187123109938e-14	NA	29	29	29
ENSG00000258289.8	CHURC1	1.3940612353469972	0.005416786512025927	0.16329911385895912	0.11679776480134636	0.4945477154998081	3.037941704994705e-25	NA	116	116	116
ENSG00000135406.13	PRPH	1.3925578487583306	0.03071858671940582	0.1637535368960974	0.006680741097656767	0.09420694964789762	0.00013019686382502124	NA	2	3	3
ENSG00000034239.10	EFCAB1	1.3906442027136356	0.015176626403319519	0.16433334529841215	0.010407085325864792	0.16157874082672685	2.3083898894555183e-07	NA	5	5	5
ENSG00000133661.15	SFTPD	1.3906287474002976	0.006794303601671772	0.16433803433242633	0.07391043305539359	0.2005263108886478	3.4706350924571766e-09	NA	90	90	90
ENSG00000086666.18	ZFAND6	-1.389740106745703	-0.02042335001623996	0.1646078112127367	0.009075793716386369	0.027134064956352597	0.03923181466621265	NA	55	55	55
ENSG00000145850.8	TIMD4	-1.3887670438668611	-0.010628607821451315	0.16490359970317514	0.03220337793891137	0.042437180548584114	0.012576155892380193	NA	39	39	39
ENSG00000173401.9	GLIPR1L1	-1.3880439646347276	-0.00733012665659391	0.16512365801161855	0.06347155451106176	0.05792006575361992	0.003061346133988486	NA	60	62	62
ENSG00000267268.1	AC007204.2	1.3877527020191187	0.020412273340446922	0.16521236184255028	0.01128834396270334	0.09271297225516087	0.00019518099318680348	NA	19	19	19
ENSG00000172322.13	CLEC12A	1.3876323855144896	0.008146280833448587	0.1652490146181863	0.0479180862628923	0.09390963381505324	0.00011957723438728372	NA	28	28	28
ENSG00000196584.2	XRCC2	1.3875969587490775	0.014401387446824124	0.16525980806342766	0.020754673765228406	0.09598516477956316	4.255733274082742e-05	NA	4	4	4
ENSG00000130590.13	SAMD10	1.3872478881706753	0.07055692843441977	0.16536618750007404	0.0010474376965138848	0.05467162552175976	0.004052836388042246	NA	3	3	3
ENSG00000245685.6	AF146191.4	1.3870101542181914	0.01417327195765496	0.16543866653818273	0.021500906367570967	0.04099641432053	0.013548468524976558	NA	26	29	29
ENSG00000169515.5	CCDC8	-1.3869073380162038	-0.028981782590132	0.1654700199883289	0.003724408369452369	0.031214622109632262	0.03024901088840753	NA	29	30	30
ENSG00000167925.15	GHDC	1.3858686181025557	0.040943929265094776	0.16578702489674102	0.002333279719809994	0.048154529735727515	0.006938050068490326	NA	9	10	10
ENSG00000144741.17	SLC25A26	-1.3837715811173417	-0.009978459945179409	0.1664284074778748	0.029043883177041683	0.25609563017367776	2.7736942387191395e-12	NA	22	22	22
ENSG00000135845.9	PIGC	-1.3825977765946598	-0.024117931974375974	0.16678823120080943	0.008265921992791591	0.0749743724205516	0.0007520138571465324	NA	31	31	31
ENSG00000163945.15	UVSSA	1.3825078040916146	0.0100542487157526	0.1668158359171643	0.03977698604030461	0.15320830735558216	4.0075995406125625e-07	NA	59	60	60
ENSG00000227877.6	MRLN	1.382002014762112	0.011895612033941929	0.1669710824794497	0.0300620091280477	0.12779798481142418	6.143508104992828e-06	NA	21	21	21
ENSG00000242715.7	CCDC169	1.3819438845382064	0.009986100555725375	0.16698893187712938	0.048550379242992714	0.09417086092319572	0.0001305008858887929	NA	35	35	35
ENSG00000245149.3	RNF139-AS1	-1.381048584607105	-0.021138238320196526	0.1672640227624974	0.010260835621831237	0.03548203217285169	0.01780171130742606	NA	21	21	21
ENSG00000165806.19	CASP7	-1.3810085603575823	-0.01169390511031901	0.16727632860557962	0.03541792358250481	0.2577147548180516	2.3750556526800516e-11	NA	83	84	84
ENSG00000164574.15	GALNT10	-1.3805671653157225	-0.012851690301161794	0.16741208490395854	0.03429595821483689	0.20600905211392725	2.166104123205261e-09	NA	28	28	28
ENSG00000198951.11	NAGA	-1.3803336636866705	-0.018537195638404575	0.16748393457468436	0.007497379188546214	0.1241992614920765	7.436436053253633e-06	NA	39	40	40
ENSG00000234781.2	LINC01103	1.3801919081802585	0.019278137275748654	0.16752756478278508	0.01002059693334479	0.02844123471310576	0.04222962424620156	NA	12	12	12
ENSG00000162777.16	DENND2D	1.3787254633569999	0.02640053946702244	0.16797941550211626	0.004580749325003806	0.046909540962678534	0.006756821411809672	NA	8	8	8
ENSG00000087884.14	AAMDC	-1.376742026463739	-0.03155696402742866	0.16859202033422882	0.0026603513267908644	0.08237450713564168	0.0004632179255255767	NA	23	23	23
ENSG00000261037.1	CTC-471C19.1	-1.3764256826572587	-0.022012536478890794	0.16868988119816486	0.009177741842180868	0.04539353678872536	0.00832097222584771	NA	11	11	11
ENSG00000105255.10	FSD1	1.3760168070452798	0.040705760625259636	0.16881642989366874	0.002328255989396868	0.08928323190027229	0.00018124643373986212	NA	17	17	17
ENSG00000188729.6	OSTN	1.3758258000169281	0.03966331385292331	0.16887557176503887	0.0043982081121066545	0.08026801682735885	0.0004441654464549773	NA	28	28	28
ENSG00000196263.7	ZNF471	1.3757972178737303	0.030771863610402527	0.1688844230456683	0.005440594458266863	0.12786071298657858	6.588296533196702e-06	NA	10	10	10
ENSG00000138376.10	BARD1	-1.3751159961726624	-0.008490402330639005	0.16909548591142942	0.019454977536386035	0.11071924261948483	3.5497818858849674e-05	NA	26	27	27
ENSG00000099330.8	OCEL1	-1.374826146473051	-0.005934326985241501	0.16918535000327706	0.05710060297380093	0.18294369187660456	2.621247140265604e-08	NA	58	59	59
ENSG00000141485.16	SLC13A5	1.3714955807061335	0.023047301660785592	0.1702205202135333	0.006413703937756283	0.033221002050244794	0.027844643231477718	NA	27	28	28
ENSG00000168275.14	COA6	-1.371023313600236	-0.010968741399384333	0.17036768856030915	0.03113501784063709	0.2605294819012508	1.0844645615031311e-11	NA	35	35	35
ENSG00000211445.11	GPX3	-1.3705663720360313	-0.01556049814880747	0.17051017187727224	0.014969723040424198	0.03783575964607912	0.018513404692595468	NA	58	58	58
ENSG00000261327.4	RP11-863P13.3	-1.3692655312546345	-0.01915249223534004	0.17091628832729655	0.015520616844896399	0.043263773982932914	0.009721796006646691	NA	13	13	13
ENSG00000145331.13	TRMT10A	-1.3689846594521766	-0.027083327678855504	0.1710040702188731	0.006045240462579488	0.029388445703574483	0.038684037422160825	NA	26	26	26
ENSG00000048545.13	GUCA1A	-1.3686216858284197	-0.019260799668305205	0.1711175616978754	0.009042013028506685	0.06540414470455946	0.0017423938960128365	NA	36	37	37
ENSG00000171033.12	PKIA	1.3684200467358179	0.01644623458340581	0.17118063284428087	0.012115653184978932	0.08381183461061124	0.00036676310922633835	NA	67	68	68
ENSG00000197253.13	TPSB2	1.367038075832681	0.007285702368210526	0.17161337119479902	0.10759934298831662	0.1919005703010073	3.725851325931621e-09	NA	13	13	13
ENSG00000011260.13	UTP18	1.366653509445061	0.009105131572804855	0.17173393647804813	0.034092778015652234	0.2393163905264275	7.568652488474819e-11	NA	42	42	42
ENSG00000131944.9	FAAP24	1.366360529138555	0.011291592946202538	0.17182583117535788	0.052845842883304975	0.1430721510323677	1.444921640310046e-06	NA	39	39	39
ENSG00000128272.14	ATF4	-1.3662623123298976	-0.013765050689304907	0.17185664558933533	0.026860143801757542	0.14443887857981413	2.0410499560473733e-06	NA	32	32	32
ENSG00000066032.18	CTNNA2	-1.3642423206252383	-0.030927135234634782	0.17249131264156803	0.004985957618586176	0.048684435475505744	0.0073127294223911486	NA	21	21	21
ENSG00000121289.17	CEP89	-1.3641284456733085	-0.02522947787194763	0.17252714347176434	0.008432201532377937	0.02542768462441541	0.04657174122795483	NA	39	39	39
ENSG00000122674.11	CCZ1	1.3627168924661481	0.002552800234164932	0.1729717519069388	0.24730863786240717	0.456129006657469	3.027233741303501e-23	NA	40	42	42
ENSG00000151360.9	ALLC	-1.3624386304917147	-0.015574713942595221	0.17305949933886422	0.01999816125606893	0.09832470021935666	9.096737731367606e-05	NA	16	17	17
ENSG00000174705.12	SH3PXD2B	1.3614136558073773	0.02813037350820043	0.17338300301196807	0.004593016454903596	0.09815152771083163	7.076327726604861e-05	NA	7	7	7
ENSG00000164978.17	NUDT2	1.360958507125174	0.009108487901613657	0.1735268023756381	0.03227608497508682	0.261214237372744	1.5945476768561847e-11	NA	60	60	60
ENSG00000082126.17	MPP4	-1.3608774681630906	-0.01565113551191592	0.1735524151138833	0.014413678530871296	0.04946376756570448	0.005834952968020175	NA	8	8	8
ENSG00000271892.1	CTD-2228A4.1	-1.3596284087593566	-0.005778907655836911	0.17394754350163166	0.051585075345180205	0.2553003503925003	1.1160008385194852e-11	NA	12	12	12
ENSG00000136014.11	USP44	1.3572232642499356	0.013036363671710407	0.17471028085433193	0.024203413630668066	0.04486640043870612	0.010240775919477715	NA	36	37	37
ENSG00000197705.9	KLHL14	-1.3563002918929379	-0.013761682814501857	0.1750036426664785	0.017977683147823206	0.09316396807684793	0.00010473510815077616	NA	11	11	11
ENSG00000079257.7	LXN	-1.355681061965384	-0.013063040130454028	0.17520066753492014	0.027746145359013735	0.15165514811806546	7.948053717151876e-07	NA	62	62	62
ENSG00000087008.15	ACOX3	-1.3534999499496887	-0.010571627551046077	0.1758959660129108	0.03221167617457478	0.10058023372761804	6.050767278427607e-05	NA	29	29	29
ENSG00000196666.4	FAM180B	1.352652585334661	0.010435303821380512	0.17616664459131193	0.02393417213886288	0.06935068331548999	0.001272118145242595	NA	75	76	76
ENSG00000203663.3	OR2L2	-1.3526110252717487	-0.0033593725851151736	0.1761799283472013	0.18292330510848884	0.15147185494867146	9.263410042238392e-07	NA	129	132	132
ENSG00000065621.14	GSTO2	1.3525035532119714	0.01210925965870522	0.17621428287907204	0.021453390012275083	0.12505147352534787	1.0973482047520959e-05	NA	15	17	17
ENSG00000230438.6	SERPINB9P1	1.3518329344030047	0.005793776198659529	0.17642876578975153	0.1670027329803948	0.3953943878387728	8.726878568782036e-19	NA	20	20	20
ENSG00000271755.1	RP1-153G14.4	1.3494421540882668	0.02916880633878124	0.17719498862789562	0.0074420142663852535	0.03777783446506952	0.018639677389846177	NA	7	7	7
ENSG00000127903.13	ZNF835	1.3492573662894654	0.022262972365289693	0.17725431443423267	0.012114679356454536	0.03787607686390257	0.01621931254038334	NA	24	24	24
ENSG00000179715.12	PCED1B	1.3468425889197715	0.04045483125425579	0.1780309349623197	0.0029238762004828783	0.05736896190406824	0.0031121221572546058	NA	7	7	7
ENSG00000117601.13	SERPINC1	-1.3457775024716236	-0.011289143845340743	0.17837428298049007	0.014618670202070161	0.097933724522676	7.847543423012677e-05	NA	25	26	26
ENSG00000119632.3	IFI27L2	1.3444715187450793	0.014548705305299024	0.17879596038591483	0.014282411560845119	0.11602894294830245	2.1318639973754127e-05	NA	45	45	45
ENSG00000075239.13	ACAT1	-1.3438177495674553	-0.030612310885178254	0.17900732836954047	0.0061536894257927756	0.04816574990553537	0.006782398943422377	NA	15	15	15
ENSG00000260136.5	CTD-2270L9.4	-1.3433192833674095	-0.03807473516508688	0.17916861067188905	0.002385006187560175	0.04107463033147623	0.013925231679207877	NA	13	13	13
ENSG00000157542.9	KCNJ6	1.3426051952164422	0.03052244136528338	0.17939984724021785	0.00469985154842703	0.11001038934998007	4.1129009933554297e-05	NA	9	9	9
ENSG00000105607.12	GCDH	-1.3423742493071722	-0.0062939646196269695	0.1794746797823823	0.07247750679517422	0.3922395076850704	2.859310179791466e-18	NA	42	42	42
ENSG00000246898.1	LINC00920	-1.3423164449538378	-0.017108280136333635	0.179493413541975	0.01672044513550286	0.1914652010002108	1.21398397264341e-08	NA	7	7	7
ENSG00000127366.5	TAS2R5	-1.3419069010513196	-0.016773948961224097	0.17962618388468754	0.01181330343674258	0.10856270699584444	3.861847481763626e-05	NA	16	18	18
ENSG00000179295.17	PTPN11	1.3416952097381785	0.07321068672354704	0.17969484086152887	0.001332340047818701	0.04342679084585232	0.010960340143333322	NA	24	24	24
ENSG00000134253.9	TRIM45	-1.3415380515122892	-0.020048396301979732	0.17974582395934668	0.008410872807534126	0.08399651128104382	0.0002886607163468168	NA	13	13	13
ENSG00000051596.9	THOC3	-1.341529860805664	-0.010578260315041842	0.17974848136982102	0.03146965239517449	0.16842324658329508	1.6568420126145501e-07	NA	53	54	54
ENSG00000108010.11	GLRX3	-1.3411909980951184	-0.014210224058435425	0.17985844831167686	0.008036908138016484	0.09241441728438113	0.00017371782675084808	NA	33	33	33
ENSG00000163521.15	GLB1L	1.340803177545258	0.0501617200386845	0.1799843642829556	0.001610960752672602	0.0753313755742113	0.0008358540861624035	NA	6	6	6
ENSG00000160282.13	FTCD	1.3387865429230166	0.017489235262082386	0.18064017291094292	0.022106355980020486	0.07323231393266359	0.000860390489645331	NA	37	37	37
ENSG00000146830.9	GIGYF1	1.3387815068180096	0.01944423066282524	0.18064181286836944	0.004854656543914271	0.0278123754973864	0.038921780616268435	NA	17	17	17
ENSG00000106638.15	TBL2	1.3387539235843675	0.024699995411338462	0.18065079526975236	0.003538071415005685	0.07052883934790613	0.001027648451145024	NA	5	5	5
ENSG00000164300.16	SERINC5	-1.3364008822911415	-0.044577831238142844	0.18141827810348143	0.001640517537866871	0.0781137336047684	0.0002763356011379352	NA	7	7	7
ENSG00000181404.15	WASHC1	-1.3360662683246562	-0.009591396593519328	0.18152761414568408	0.054260275129103	0.2154073252460982	1.7738779581074909e-09	NA	3	3	3
ENSG00000259495.2	RP11-210M15.2	-1.3339971821605219	-0.008148695915492832	0.18220478001913465	0.05518367190563947	0.30338462174295233	4.442119722782133e-14	NA	41	41	41
ENSG00000110628.13	SLC22A18	1.3330221400348659	0.029329748090294237	0.18252453830251592	0.006062113366263444	0.034575919580138344	0.024655891290663826	NA	10	10	10
ENSG00000231680.1	AP003774.6	1.3305474926895855	0.027143168281160875	0.18333794938991432	0.00561936046753763	0.06136569888347253	0.0022839125252740976	NA	5	5	5
ENSG00000162669.15	HFM1	1.3303281925408992	0.0191702724392007	0.18341016220726625	0.010662898407594946	0.08910808811317926	0.00023025882617553622	NA	28	28	28
ENSG00000107099.15	DOCK8	-1.329067197083515	-0.015404905491221062	0.18382580135563442	0.017077383004507236	0.12325012721210366	1.143572734651486e-05	NA	45	45	45
ENSG00000100219.16	XBP1	-1.3288962718026804	-0.0317026257893887	0.18388219401121797	0.0031438415049729073	0.08799022612787337	0.00017589758923662138	NA	10	10	10
ENSG00000158234.12	FAIM	-1.3287634095399843	-0.017647678721273336	0.1839260375450975	0.011893499470179354	0.05748370522761782	0.003234027494397297	NA	21	21	21
ENSG00000115129.13	TP53I3	-1.3245028337215257	-0.04214839782976573	0.1853361025727729	0.0017867162611629659	0.036565142832637516	0.01978351414690808	NA	32	32	32
ENSG00000154518.9	ATP5G3	-1.324162413318177	-0.03314766766584011	0.18544911090317528	0.003851025496600815	0.08478616370368043	0.0002502422448193307	NA	36	36	36
ENSG00000122025.14	FLT3	1.32409565612274	0.011225640534379555	0.1854712780625345	0.03339712764252945	0.27867569772460243	1.7187452476021724e-12	NA	28	28	28
ENSG00000152926.14	ZNF117	1.3238246681446273	0.0030424496627858805	0.1855612814990304	0.07462773234666695	0.19850276694747693	6.755417376856326e-09	NA	85	85	85
ENSG00000167535.7	CACNB3	-1.3229653520282794	-0.025609936804898953	0.18584690038438245	0.007087511383126464	0.08869584790177577	0.00020340380413758934	NA	38	38	38
ENSG00000227733.9	RP4-565E6.1	1.3229195848214306	0.01076271551490347	0.185862121567549	0.02251520049260054	0.09243295432204693	0.0001361052624258235	NA	32	36	36
ENSG00000079335.18	CDC14A	-1.3223103885367302	-0.019243010505312654	0.1860648148636288	0.011829660783361827	0.03179581317103833	0.028285176960202725	NA	110	113	113
ENSG00000271830.1	RP11-1C8.7	1.3213896280698902	0.008357165272004596	0.1863714826015287	0.051834400248995945	0.3047304161191073	8.543787224910038e-14	NA	45	45	45
ENSG00000196821.9	C6orf106	1.3200819241970216	0.030035744842911237	0.18680766709966679	0.0044949922308571465	0.06599542668788569	0.0016380753841667966	NA	10	10	10
ENSG00000027001.9	MIPEP	-1.3200057186721643	-0.011246145170586449	0.1868331086777224	0.01769138410498937	0.07513662294019227	0.0006207845113296816	NA	36	37	37
ENSG00000185344.13	ATP6V0A2	-1.3184389817790447	-0.03668866806596865	0.18735673863258018	0.002063722227027455	0.044275163023510714	0.00998171587558216	NA	6	6	6
ENSG00000164615.4	CAMLG	1.3182409872205918	0.03315705881096621	0.1874229888031136	0.003253557891938704	0.2632411287486263	2.3440085113643907e-12	NA	8	9	9
ENSG00000153237.17	CCDC148	1.3178389956006054	0.015306144224565613	0.18755755082007697	0.02747933861386474	0.1702646312239701	1.579619643906836e-07	NA	22	22	22
ENSG00000107959.15	PITRM1	1.3162871484951806	0.006562887265769903	0.18807768266873182	0.04498669163280639	0.3055436513601523	5.141440608123443e-14	NA	34	34	34
ENSG00000165171.10	WBSCR27	-1.316116339385418	-0.0036417859502778354	0.18813499763314379	0.19454574538503183	0.47917477128312	1.3281130013057657e-24	NA	39	40	40
ENSG00000131409.12	LRRC4B	1.3158593002724968	0.010406533005031854	0.18822127134533395	0.0035039528566887797	0.037899423730672094	0.01826083652287192	NA	15	15	15
ENSG00000281721.1	LINC01080	-1.3146186450930841	-0.007683276189739596	0.1886381006539264	0.05840288087848959	0.2806448707389288	6.638368894530381e-13	NA	11	11	11
ENSG00000112599.8	GUCA1B	-1.3140931518810888	-0.0046762514567990025	0.18881485841519074	0.13596351689487393	0.4464529614019483	9.011748739947295e-23	NA	26	26	26
ENSG00000104497.13	SNX16	1.3138054913271333	0.015226759580415996	0.1889116691991769	0.0168353773126687	0.2262155637210656	5.882468622128773e-10	NA	56	58	58
ENSG00000069943.9	PIGB	-1.313614501363699	-0.009994298883438151	0.18897596617195056	0.02124448641744719	0.0937397049345414	0.00014683276459481344	NA	21	21	21
ENSG00000145217.13	SLC26A1	-1.3129308695796393	-0.017482403592625668	0.18920624377100181	0.010584843053485898	0.1138263100927482	2.7599346447351758e-05	NA	17	19	19
ENSG00000276251.1	CTB-32O4.3	1.312702325375937	0.013776836461002515	0.18928327374223375	0.022980383428805606	0.09103374367679012	0.00014592219627377682	NA	63	63	63
ENSG00000197580.11	BCO2	-1.3121307723682427	-0.016259592749231708	0.18947601473652287	0.01599631093259242	0.23100512807915924	9.559786643779831e-11	NA	16	17	17
ENSG00000234147.1	RP3-460G2.2	-1.311493908532853	-0.006781498248071465	0.18969095039593242	0.05824670940459912	0.16899947105516466	4.180134432482816e-08	NA	27	27	27
ENSG00000277531.2	LLNLF-187D8.1	-1.31045580492602	-0.023717267923857525	0.19004168576849034	0.007874066343180802	0.05140408997525574	0.005527276058253068	NA	67	67	67
ENSG00000228261.1	RP11-127L20.3	1.308792326202397	0.005825280750311266	0.19060470705612798	0.07163947592676456	0.14757477022059898	8.699145032460295e-07	NA	13	13	13
ENSG00000198454.2	PRR31	1.3078475578180981	0.013442784628089493	0.19092501983101995	0.01675462641804593	0.11990547139025425	1.4671003105134921e-05	NA	22	39	39
ENSG00000260219.2	RP11-347C12.10	1.3077497266630225	0.012103010421120657	0.1909582109748651	0.032715425542092766	0.03683433412631176	0.019862428040106732	NA	23	26	26
ENSG00000198039.11	ZNF273	-1.306885535698918	-0.017826360480106607	0.19125158922797236	0.010975235965781172	0.05681785192269265	0.002509496685842249	NA	34	35	35
ENSG00000204228.3	HSD17B8	-1.3057927123437167	-0.020585885201093918	0.1916230590356699	0.00445930877690675	0.09426853299672397	0.00014490335387973	NA	13	13	13
ENSG00000160963.13	COL26A1	-1.305399853010056	-0.008702221920930954	0.19175672841643343	0.0521822492823594	0.3386977110353609	1.7509088838882511e-15	NA	70	71	71
ENSG00000145354.9	CISD2	1.3043707523634387	0.029187264799715694	0.1921072023705127	0.002802128422065315	0.06854454854558813	0.0014672531376263105	NA	75	76	76
ENSG00000266904.5	LINC00663	-1.3039591049846924	-0.008911355979988995	0.1922475261801313	0.023519629130466735	0.09892092553285793	5.2174592075841993e-05	NA	9	11	11
ENSG00000278259.4	MYO19	1.3030294051566935	0.02860172273192415	0.1925647227907803	0.006319972842671924	0.04536144516175376	0.010077478040542804	NA	28	29	29
ENSG00000171960.10	PPIH	1.3026606809568197	0.00868378769323211	0.19269063123214336	0.0346079389628807	0.03353821439018584	0.02597120912169067	NA	50	52	52
ENSG00000156414.18	TDRD9	-1.3024884188550614	-0.012992095105968835	0.19274947439121948	0.024389617982917507	0.09315829708979136	0.00015843517628206028	NA	43	43	43
ENSG00000017260.19	ATP2C1	-1.301848863111056	-0.024558354104193842	0.19296805631025316	0.005544319223643082	0.03542234344530148	0.02245876624607501	NA	26	26	26
ENSG00000111666.10	CHPT1	1.2999412288791206	0.01772412117138226	0.19362111298919427	0.013846998246636133	0.18513387219355104	4.116583539194877e-08	NA	33	33	33
ENSG00000166435.15	XRRA1	-1.2989148801580925	-0.003485815539194783	0.19397314245971575	0.29663370388825094	0.6650565521803989	2.17027917494166e-43	NA	17	17	17
ENSG00000169733.11	RFNG	1.292946302139705	0.03213345918781185	0.19602963178608035	0.00310417532569984	0.03238619017163985	0.029554406537853038	NA	13	13	13
ENSG00000094975.13	SUCO	-1.292020667392287	-0.014013054440585902	0.19634998737931575	0.0076502002990914185	0.07853451148896555	0.00028867244223235985	NA	30	30	30
ENSG00000176623.11	RMDN1	1.291979440725185	0.008877042776409421	0.19636426455111877	0.019441301677880475	0.3871018458765925	8.193184361530989e-19	NA	42	42	42
ENSG00000223704.1	LINC01422	1.2906107462536986	0.041171543194591584	0.19683868778139468	0.0024427221311780845	0.05283755203034975	0.004585860461433254	NA	11	11	11
ENSG00000198756.10	COLGALT2	1.2896669004885803	0.01852691898038578	0.19716633659633165	0.01801550571818569	0.18538340333714176	3.9546842703341616e-08	NA	43	44	44
ENSG00000177374.12	HIC1	-1.2890723199956384	-0.03594411135058427	0.19737294552319795	0.0021601085836239677	0.0303605453359399	0.034422284605647134	NA	7	7	7
ENSG00000272894.5	RP5-1159O4.1	1.2884329882390335	0.018138045453154568	0.1975952816802229	0.014152546827211237	0.2013665062782244	2.0714887142258164e-09	NA	15	15	15
ENSG00000123427.16	METTL21B	-1.2881467788730665	-0.004829167813531968	0.1976948741771214	0.08471743145964425	0.44224410992806734	5.296669287645262e-22	NA	18	18	18
ENSG00000178852.15	EFCAB13	1.2871903337657915	0.013687199156306298	0.19802795558061848	0.027869291059305173	0.12082287567317927	1.0450713265354108e-05	NA	26	27	27
ENSG00000144649.8	FAM198A	1.2870506400278372	0.029292899037865153	0.19807663817271182	0.006425705521555487	0.058503896299000185	0.0028255722593903843	NA	31	31	31
ENSG00000198203.9	SULT1C2	-1.2866560403612963	-0.004021608790743261	0.19821420153678204	0.14975706556078924	0.4109287711737816	4.699467651039627e-20	NA	12	12	12
ENSG00000168490.13	PHYHIP	-1.286369548770078	-0.0390398483976384	0.19831412057597464	0.002597510463649619	0.0955715470698392	0.00014780926864258332	NA	23	23	23
ENSG00000149089.12	APIP	-1.2863226618780943	-0.004446219513504959	0.19833047672058413	0.19710461682941438	0.62597726121376	1.4370853652664051e-37	NA	112	112	112
ENSG00000185842.15	DNAH14	1.285204099135859	0.05519127022685109	0.19872097158598767	0.0007716635717748828	0.04492782621968816	0.009153746384357259	NA	2	2	2
ENSG00000241163.7	LINC00877	1.2851128390129216	0.03325802308026637	0.198752855653209	0.0023535685109784344	0.032031633975666	0.030481460368636144	NA	6	6	6
ENSG00000171298.12	GAA	-1.284248451807594	-0.015114814805119186	0.19905503699600113	0.012698845333192179	0.2519312578539545	2.073108249577829e-11	NA	7	7	7
ENSG00000108733.9	PEX12	1.2834476924174971	0.015033388656874399	0.19933527415569918	0.01665274204848111	0.1397738494852708	2.814217998646909e-06	NA	40	41	41
ENSG00000183117.18	CSMD1	1.2809207598059735	0.021435608342763195	0.20022150021455842	0.012694648326033908	0.17063426754684574	8.672196593213183e-08	NA	22	23	23
ENSG00000188199.10	NUTM2B	-1.279969227612106	-0.006945096617390725	0.20055595861269748	0.08030204247495515	0.2386240922509101	1.0342773604551671e-10	NA	16	17	17
ENSG00000135441.7	BLOC1S1	-1.2798428611614137	-0.024028804696424946	0.2006004063888902	0.005911951208575878	0.0407080447968134	0.012482539547299682	NA	31	33	33
ENSG00000160310.17	PRMT2	1.279091067460762	0.020469495995908592	0.20086498879526005	0.0105970114242411	0.042249717169722	0.01321477161615092	NA	21	21	21
ENSG00000165929.12	TC2N	-1.277926032562669	-0.0065301439146904965	0.20127550809706285	0.0717619900173676	0.3491083200325437	1.183785684349162e-16	NA	16	17	17
ENSG00000117118.9	SDHB	-1.2775120404521019	-0.01702941096112693	0.20142153233201976	0.009138396373656325	0.03614583984107654	0.01931091738626324	NA	35	35	35
ENSG00000146223.14	RPL7L1	-1.2770905090454239	-0.024731529125267996	0.20157029521741066	0.0051573242659132355	0.08537800727419173	0.00033971152938668767	NA	19	19	19
ENSG00000165506.14	DNAAF2	1.276862800014601	0.020031846215391606	0.20165068946240516	0.006852558882559928	0.04595862067684652	0.009624218860254193	NA	12	12	12
ENSG00000134508.12	CABLES1	-1.2759866919793894	-0.031154604357026845	0.2019602234846567	0.0048411307736633755	0.0836013106575406	0.00021386580769255917	NA	10	10	10
ENSG00000110395.6	CBL	1.2758765961614729	0.008059223653999897	0.2019991454567358	0.0375242611715432	0.06745435913734575	0.0013458301509947747	NA	103	103	103
ENSG00000163406.10	SLC15A2	1.2737886218900076	0.016876520138632053	0.20273833863905866	0.00874467891165234	0.08020007563525508	0.0004406732017558173	NA	53	54	54
ENSG00000132305.20	IMMT	1.2709941976414694	0.02066163134430954	0.2037307128549688	0.005466142726889172	0.15287349777985665	9.85684693638152e-07	NA	19	19	19
ENSG00000159445.12	THEM4	-1.2708710022015586	-0.01582576600270076	0.20377454405300122	0.014407219016461545	0.16262408231643088	1.3562012240870852e-07	NA	34	34	34
ENSG00000175664.9	TEX26	1.2699073227913684	0.013470649333917197	0.20411764442574765	0.01326211829363519	0.21374523090611733	1.892306409883189e-09	NA	28	28	28
ENSG00000148604.13	RGR	-1.2696657566787182	-0.0054211518392283855	0.20420371545824523	0.06244395707031997	0.23666638987094235	2.5642491881126665e-11	NA	20	20	20
ENSG00000161640.15	SIGLEC11	-1.269222146735376	-0.030623377523600514	0.20436184433076743	0.003962214453799929	0.08897234033524641	0.00023709887431084327	NA	3	3	3
ENSG00000185963.13	BICD2	1.268901220556158	0.02890863234938141	0.20447629695748526	0.003391649494479464	0.046999700633245815	0.008142391877736828	NA	31	31	31
ENSG00000169857.7	AVEN	-1.2676772351075478	-0.019046602586387133	0.20491323765280545	0.009106620445963597	0.1696182664922992	7.979240399212429e-08	NA	15	15	15
ENSG00000198911.11	SREBF2	1.26752714315814	0.03218567945668551	0.20496686446096768	0.0024771736003503537	0.029938175898974233	0.035501215809510545	NA	14	15	15
ENSG00000272541.1	XXbac-BPGBPG55C20.1	1.2673054475647945	0.00588787376068738	0.20504609341834867	0.07572389896361298	0.36489485362742696	1.3082659519145074e-17	NA	58	65	65
ENSG00000084636.17	COL16A1	1.2669536210337786	0.011535871143431263	0.20517187391109648	0.025470572165325972	0.19827594681458205	1.3857366908433008e-08	NA	73	74	74
ENSG00000175643.8	RMI2	-1.2667335785688705	-0.004917969391039442	0.2052505691648434	0.08524991408685673	0.36121034610675395	1.0529858301405778e-16	NA	16	17	17
ENSG00000128610.11	FEZF1	-1.2644985269811257	-0.02968118924304952	0.20605114908450983	0.00386887365902774	0.07845238087286699	0.0005731733143826847	NA	2	2	2
ENSG00000114544.16	SLC41A3	-1.263490498024152	-0.03186848296631818	0.20641295929148618	0.0034011404519215514	0.1391748713682413	2.5507011946500727e-06	NA	14	14	14
ENSG00000152092.15	ASTN1	-1.2633342352753816	-0.027206796870397953	0.20646908770259909	0.004378150681802341	0.0266811415180697	0.04317515752920895	NA	52	52	52
ENSG00000179941.6	BBS10	-1.2632110809645054	-0.014598234993977048	0.20651333161868368	0.014869137565830746	0.04258634422247227	0.008292732418770491	NA	59	60	60
ENSG00000104957.13	CCDC130	1.2630920470757954	0.03292993604665414	0.2065561017906311	0.002883112848363345	0.050003752591197236	0.005675021194798622	NA	18	18	18
ENSG00000186468.12	RPS23	-1.2627190452817962	-0.006599005537020036	0.20669016704720933	0.04398220731600124	0.2789366933599169	7.540191823560809e-13	NA	37	37	37
ENSG00000144792.9	ZNF660	-1.262499538493258	-0.007509214793082107	0.20676909225726392	0.07940201853100379	0.3044493052530587	4.177016055626641e-15	NA	34	34	34
ENSG00000172954.13	LCLAT1	-1.2606264713026658	-0.023486768961774793	0.2074434567136283	0.003281696646658227	0.06731415530235718	0.0012226378163683173	NA	22	22	22
ENSG00000162585.16	FAAP20	-1.2598054357697177	-0.014792734247914418	0.20773955839920977	0.019400132742455896	0.1430273603419224	9.122020263114893e-07	NA	18	18	18
ENSG00000126775.8	ATG14	1.2581003929274819	0.01770582292602813	0.20835545125607968	0.011795946490205222	0.10150893743388784	8.825292384420888e-05	NA	22	23	23
ENSG00000160284.14	SPATC1L	1.2542184998235115	0.010753745706386908	0.20976259745488068	0.036802860875314994	0.16320501841249835	3.852015823790869e-07	NA	16	16	16
ENSG00000236485.1	LINC01945	-1.25330242387935	-0.009093867473837551	0.21009566665921497	0.0703085239536626	0.19545006415103536	9.14622774980205e-09	NA	43	43	43
ENSG00000107902.13	LHPP	1.2528550532822607	0.02622681352980215	0.2102584618344452	0.0070632797933199995	0.09652090787712336	8.857297784052245e-05	NA	56	56	56
ENSG00000226363.3	HAGLROS	-1.252735064854989	-0.007954858965615945	0.21030214034432637	0.07533635390313322	0.11243375335977453	3.364525966447349e-05	NA	124	124	124
ENSG00000115252.18	PDE1A	-1.2523490423947798	-0.009780331200895255	0.21044270582118496	0.03546601264551533	0.13876696536355296	2.0542115913446712e-06	NA	35	35	35
ENSG00000170961.6	HAS2	1.2519244730417438	0.03427979835628079	0.21059738618052182	0.0029138535337857136	0.10571664131997724	5.242210012284312e-05	NA	2	2	2
ENSG00000141854.9	MISP3	-1.251525424252137	-0.009566767718675656	0.21074284378510444	0.04237521366930443	0.20377702583631765	5.917595750995589e-09	NA	58	58	58
ENSG00000151694.12	ADAM17	-1.251056508378292	-0.020441144346827797	0.21091386155869696	0.009964625763791434	0.06048692082497518	0.0021394341463371424	NA	17	17	17
ENSG00000104938.16	CLEC4M	-1.2508882917621775	-0.015148953275733177	0.21097523610572266	0.01862142936986388	0.10305202727308277	4.306554324610346e-05	NA	12	13	13
ENSG00000136872.17	ALDOB	-1.2496867535236023	-0.005706912031852515	0.21141399810227002	0.1215464271576164	0.07374961653951867	0.0007208670013382766	NA	144	144	144
ENSG00000100373.9	UPK3A	-1.249262795209817	-0.009927122582003994	0.21156897098934524	0.05530145834176665	0.0394182654029489	0.016869984371405584	NA	52	52	52
ENSG00000167984.17	NLRC3	-1.2480010162968254	-0.0034508008387355072	0.2120306850145487	0.2263551617053217	0.3742017159277609	5.9562209994674485e-18	NA	56	57	57
ENSG00000157927.16	RADIL	-1.2461527553335803	-0.05132271285652318	0.2127083200199873	0.001406838349949386	0.06132236719869315	0.00202988628178988	NA	4	4	4
ENSG00000099957.16	P2RX6	-1.2460759045231469	-0.030836518735215274	0.21273652995443948	0.0026482663084715866	0.046638342596086166	0.009112658733265316	NA	6	7	7
ENSG00000221829.9	FANCG	-1.2452667153307035	-0.011366929573678648	0.21303372626702088	0.015613551074453143	0.17368672754649295	9.314991777154137e-08	NA	20	21	21
ENSG00000116237.15	ICMT	1.2416645648788336	0.01478341517560131	0.21436034919133362	0.021050209046368187	0.19363435170312765	1.8527321465339017e-08	NA	6	6	6
ENSG00000116791.13	CRYZ	-1.2398288758710208	-0.004832440389661452	0.2150386953269312	0.09163834697633962	0.2604425219576731	1.0576632983453002e-12	NA	66	66	66
ENSG00000115816.14	CEBPZ	-1.2388732366818385	-0.017867846071816247	0.21539244643172417	0.006781184931270647	0.090007138142155	0.00021628501940594872	NA	23	23	23
ENSG00000149679.11	CABLES2	1.238470994592933	0.083427339904527	0.2155414705953076	0.0008455697953666402	0.03171012531230037	0.031064543392206632	NA	4	5	5
ENSG00000018699.11	TTC27	1.2349314579660868	0.018085719995672767	0.216856014525584	0.01862518346980497	0.05144151839084882	0.005408507652664315	NA	28	28	28
ENSG00000182919.14	C11orf54	1.2329577656628576	0.004384507637371672	0.2175915217870008	0.07238225025327771	0.4073037637023387	7.141155915494648e-20	NA	25	25	25
ENSG00000174564.12	IL20RB	-1.2328611388598387	-0.004790443907343649	0.21762757629684182	0.07579773639064309	0.055589880411262144	0.003812175811666972	NA	70	70	70
ENSG00000136514.2	RTP4	1.2324656225816653	0.01594442918630169	0.217775200679175	0.012320580719329673	0.07978255491880934	0.0005207612845652826	NA	16	16	16
ENSG00000235475.1	LINC01372	1.2309529618111397	0.01833959440938899	0.21834045756061282	0.01340236867310699	0.045511200132913286	0.00930070783163688	NA	22	24	24
ENSG00000050393.11	MCUR1	1.2305393480361106	0.010204640021467589	0.21849520172948977	0.03318837172828927	0.14193594931646542	1.4337933842864319e-06	NA	71	71	71
ENSG00000083828.15	ZNF586	1.230258509078653	0.016421390036743647	0.21860031613016162	0.013832712805548724	0.0697034556798269	0.0010783515433974453	NA	7	7	7
ENSG00000141564.13	RPTOR	-1.2296526366654517	-0.029953473818993253	0.21882721007936945	0.003147309923537405	0.0416225622327734	0.01098638567874274	NA	6	6	6
ENSG00000107771.15	CCSER2	1.229358598189724	0.0180738760439362	0.21893738587653533	0.012520396202724753	0.05866013205760591	0.002621728464023372	NA	114	114	114
ENSG00000272690.5	LINC02018	1.228259983576344	0.0046937801275701374	0.2193493876932998	0.10754086371574446	0.16371110548629006	2.534577681257313e-07	NA	60	64	64
ENSG00000267108.1	RP11-861E21.1	1.2280836069596401	0.007233165166516068	0.21941558417037144	0.07629752322986083	0.24864017400377345	3.010696362448889e-11	NA	21	22	22
ENSG00000143552.9	NUP210L	-1.227886449959866	-0.006896205327258789	0.21948959677397173	0.04582888181456948	0.044778013156404055	0.009151683008397794	NA	41	41	41
ENSG00000166997.7	CNPY4	1.2268517848008138	0.008282950875127398	0.2198783031846474	0.07405863283104212	0.09346699810079656	0.00011982656846469258	NA	95	96	96
ENSG00000112378.11	PERP	1.2261099966872326	0.00997443982045957	0.2201572844450116	0.025259551061224874	0.1897612851310784	2.116957401624849e-08	NA	40	40	40
ENSG00000178078.11	STAP2	1.2243541027560034	0.01000230356377678	0.22081867551094925	0.03239904222263561	0.1792187297977613	7.646065634274351e-08	NA	11	11	11
ENSG00000263155.5	MYZAP	1.2242382858156273	0.020684797788040495	0.2208623502074235	0.011819376103433744	0.11243123571571216	3.0738558463431034e-05	NA	16	16	16
ENSG00000124140.13	SLC12A5	1.2238514959595268	0.06597235648775852	0.22100825396958146	0.00034592318355089875	0.03488840369220103	0.0228864963577894	NA	6	6	6
ENSG00000188000.3	OR7D2	1.2234800910086685	0.011515811459725269	0.2211484192978711	0.020963078123613563	0.0466369863881797	0.00706343379071295	NA	18	18	18
ENSG00000171766.15	GATM	1.2209663154203632	0.019854003962758836	0.22209877384123355	0.006134653388558011	0.06048112135639847	0.002920797087494574	NA	55	56	56
ENSG00000226091.7	LINC00937	-1.220940920011868	-0.007983443874353326	0.22210838969498536	0.03558222869664344	0.03330137514939897	0.024819669997366664	NA	35	36	36
ENSG00000157379.13	DHRS1	-1.2196144625556602	-0.0030903232274221075	0.22261106123866703	0.19517780885951655	0.3748748715314394	3.0696773645474204e-17	NA	129	131	131
ENSG00000150455.13	TIRAP	-1.219597208895528	-0.02823577318903255	0.22261760501063443	0.003487969258568531	0.030591873402311308	0.03455891827591562	NA	11	12	12
ENSG00000152093.7	CFC1B	-1.219590475817061	-0.021348742583678488	0.22262015869340435	0.006764495340558518	0.2616866611914692	8.501319705455425e-12	NA	2	3	3
ENSG00000147439.12	BIN3	1.2194229974868527	0.012887717438618548	0.22268368564678698	0.022609352932509128	0.0770314348012348	0.0006303819026428527	NA	43	45	45
ENSG00000256596.1	RP11-522N14.2	-1.2173603628128469	-0.007496196709397367	0.22346713702497378	0.05270012457817674	0.04896225393468242	0.006771641368128393	NA	72	75	75
ENSG00000258181.1	RP11-493L12.4	-1.21680578364699	-0.0107194805123683	0.2236781189816328	0.039303384169264814	0.1656157287233467	1.8819604556135613e-07	NA	10	10	10
ENSG00000187017.15	ESPN	-1.2159399620731053	-0.015540973629113481	0.22400779355677614	0.011891634845031447	0.05720844927380553	0.003367978907791853	NA	22	22	22
ENSG00000259417.2	LINC01314	-1.2156446040002846	-0.014396907782403297	0.22412033501122852	0.020984079743867734	0.0487288714150839	0.007235902998421663	NA	46	48	48
ENSG00000165548.10	TMEM63C	-1.2137436134332578	-0.037999377692555604	0.22484564432999377	0.003419930079342003	0.029637020598112043	0.035375680362346104	NA	34	34	34
ENSG00000278464.1	RP11-96A15.1	-1.2134412383581716	-0.008568420839132285	0.2249611677844593	0.04988661012422218	0.07106956564622327	0.0011784332243890724	NA	44	44	44
ENSG00000106603.18	COA1	-1.2129568406276459	-0.012140629947068092	0.2251463219904558	0.02410031578315032	0.12146539045985436	1.3854991014576169e-05	NA	38	39	39
ENSG00000238266.1	LINC00707	-1.2126957106286367	-0.007136046085635154	0.2252461803947069	0.0638924605655865	0.07652550088209209	0.0006769451000826626	NA	58	59	59
ENSG00000198089.15	SFI1	-1.2101365161819362	-0.013570536108903618	0.22622651318282183	0.01900826217357373	0.1913675386341249	5.501837855679793e-09	NA	34	34	34
ENSG00000053501.12	USE1	1.2095303646398543	0.034001382241451404	0.22645915271930794	0.002250228585587092	0.06678390606472251	0.0015847512902922795	NA	27	27	27
ENSG00000162623.15	TYW3	-1.2095251995313265	-0.010397439312152253	0.2264611358089108	0.017970547574074097	0.16493565132006865	1.0909867052595173e-07	NA	9	9	9
ENSG00000115486.11	GGCX	1.2090410009145187	0.01227688400520359	0.22664709384418924	0.02063624341142584	0.17339512167594456	1.3404665341174602e-07	NA	16	16	16
ENSG00000231437.3	LINC01750	-1.2083947041779202	-0.013610370161133444	0.22689547586681125	0.028645201190395236	0.2087228520342803	1.1116879252548786e-09	NA	19	19	19
ENSG00000130165.10	ELOF1	1.2082132763500377	0.04799544582372187	0.22696523632262755	0.0015131681486130139	0.02796602351241809	0.03813976559857684	NA	4	4	4
ENSG00000125648.14	SLC25A23	1.2067153840923195	0.018573934589427108	0.2275417723743094	0.012000939109429658	0.13852530040711006	2.0842566298053397e-06	NA	28	29	29
ENSG00000177098.8	SCN4B	1.205622480074669	0.010026747700005938	0.2279630872984767	0.026203645344646097	0.0911106469910039	0.0001768518927327383	NA	32	32	32
ENSG00000273142.1	RP11-458F8.4	1.2054373654953647	0.011421275204873882	0.22803450404818537	0.021569392980276176	0.0905647634550796	9.096851722453538e-05	NA	104	104	104
ENSG00000112339.14	HBS1L	1.2052658667159912	0.011800465336399403	0.22810068207839473	0.022649215514899262	0.3138177194944408	1.4139680451565675e-14	NA	63	63	63
ENSG00000124783.12	SSR1	1.2040422794890064	0.04065793750799097	0.228573237545584	0.0026045473706582797	0.030821241193152375	0.033669104352865485	NA	10	10	10
ENSG00000171574.17	ZNF584	-1.2017962302387577	-0.010131018929645602	0.22944248638653386	0.028816118242025877	0.16260824894009984	1.7946094519280628e-07	NA	30	30	30
ENSG00000116544.11	DLGAP3	-1.2007881490448953	-0.04118759310767983	0.2298333900710673	0.002064179859397883	0.026358854536223043	0.04825635588137465	NA	16	16	16
ENSG00000103316.10	CRYM	-1.2000628793858796	-0.009653449720792752	0.2301149207649733	0.028546948011784635	0.0814326527146713	0.00042876097520446604	NA	43	44	44
ENSG00000115761.15	NOL10	1.1999224244982618	0.02212226462758064	0.2301694700070459	0.005816223823833845	0.04813538571788115	0.007520687035462811	NA	5	5	5
ENSG00000260633.1	RP11-375I20.6	-1.198973511438593	-0.007080355419948069	0.2305382455343048	0.06554154758203762	0.2071383747115005	3.896674184820035e-09	NA	37	38	38
ENSG00000044459.14	CNTLN	-1.1988915924108055	-0.025688969333966687	0.23057010136105693	0.008489843029792065	0.08931393818851578	0.0001510466165696131	NA	13	13	13
ENSG00000006128.11	TAC1	1.198240767986494	0.017667795144537566	0.23082329843027016	0.014772353240818801	0.029820785260757262	0.03134959199749067	NA	57	60	60
ENSG00000198892.6	SHISA4	-1.198236424121283	-0.00945348370864538	0.23082498903337867	0.030512754062818576	0.12205902423290925	9.485096773745725e-06	NA	97	104	104
ENSG00000137513.9	NARS2	-1.1966769967138193	-0.008404510224234704	0.23143247640711562	0.038393558741978064	0.15070049151767825	1.1953205768596405e-06	NA	14	14	14
ENSG00000243444.7	PALM2	-1.1962803946773255	-0.01647045406547815	0.2315871568556529	0.010854959609331433	0.04880288219158084	0.007237112164374043	NA	18	18	18
ENSG00000143851.15	PTPN7	-1.196209271340551	-0.025770972787881468	0.23161490373297233	0.006414278601283346	0.02919008757002995	0.036151157870638606	NA	18	18	18
ENSG00000277144.1	RP11-59H7.4	-1.1950984483777805	-0.010632728976382391	0.23204856815793506	0.03081326950253281	0.06488020363025519	0.0017523133423694248	NA	45	45	45
ENSG00000188991.3	SLC15A5	1.1935386625637319	0.013995463233503801	0.23265847978727594	0.010144903502023966	0.12753926526112871	7.901974930424226e-06	NA	10	10	10
ENSG00000260613.1	RP3-522J7.6	1.1931996456116503	0.02539671561421135	0.23279119343635246	0.0030370627023114543	0.037694019035643615	0.01846358767968658	NA	8	8	8
ENSG00000272440.1	RP11-379F4.6	-1.1927177439372516	-0.020157625010338156	0.23297993402510053	0.012810216110914983	0.03370093867990125	0.027658236453918253	NA	9	9	9
ENSG00000273038.2	RP11-479G22.8	1.1915178734055683	0.0063711541924441105	0.23345034427092382	0.045339629436303666	0.278098010157596	2.0825609706525303e-12	NA	29	29	29
ENSG00000111181.12	SLC6A12	-1.1902778807757122	-0.01943960157883523	0.2339371915663886	0.0102070403167471	0.05503940453754045	0.004374442047270586	NA	22	22	22
ENSG00000101236.16	RNF24	1.1900912439449431	0.011297511580623592	0.23401053138202643	0.02866308638355643	0.17396453905466425	1.0193565843906658e-07	NA	51	51	51
ENSG00000154080.13	CHST9	-1.189878155789497	-0.01721271355303786	0.23409428528820897	0.02484812214737505	0.18489162274721746	3.559811223021438e-08	NA	21	21	21
ENSG00000167635.11	ZNF146	-1.1893099699018888	-0.03305257574047685	0.23431771352355835	0.003346486505634234	0.1094978857655303	2.7328192285396346e-05	NA	17	17	17
ENSG00000143891.16	GALM	1.1886357174650435	0.029754315442134006	0.23458304635877558	0.006254007891945602	0.12391776063146215	1.1147153707025544e-05	NA	14	14	14
ENSG00000170037.13	CNTROB	1.1884697216259286	0.010849093943809186	0.23464840192334668	0.02740604897232632	0.09164525452688643	0.00016757382938106265	NA	74	75	75
ENSG00000228793.1	RP1-223B1.1	1.1865709696301117	0.006649085845856021	0.2353968924358001	0.054746743420565125	0.24542182814241065	3.976597892636639e-11	NA	13	13	13
ENSG00000278254.4	RP4-668E10.4	1.186530044726281	0.009663891958790067	0.23541304366838356	0.025712814294597652	0.0991316160692074	6.147665550477925e-05	NA	20	20	20
ENSG00000173715.15	C11orf80	1.185513525158774	0.03418528644938503	0.23581447027168423	0.002039617057719752	0.0306294551440903	0.035550181241200976	NA	8	8	8
ENSG00000172992.11	DCAKD	-1.1841316970381113	-0.011380566680135764	0.23636093458015617	0.010462562180221149	0.026770962765697463	0.045670237812907036	NA	15	17	17
ENSG00000197915.5	HRNR	-1.183868820056443	-0.004616533311089383	0.23646499446142066	0.09778799443153065	0.2869290049448349	3.7666114410240195e-13	NA	15	15	15
ENSG00000213988.10	ZNF90	-1.1836995222621665	-0.020214065548313224	0.2365320281579647	0.005963720021335249	0.053928124516966235	0.004592560125590716	NA	10	10	10
ENSG00000162878.12	PKDCC	-1.1836134066362654	-0.021031016923268482	0.23656613091440404	0.010744713623576345	0.13918556060067325	2.6466245155306525e-06	NA	13	13	13
ENSG00000126464.13	PRR12	-1.1825817280670796	-0.05031623436523948	0.23697495754156617	0.0019161474692403547	0.07191999318930409	0.000983776059927818	NA	5	5	5
ENSG00000162910.18	MRPL55	1.1814536068224866	0.022909690159338757	0.2374225730831906	0.004539383264619164	0.04481455248824314	0.00895407873720235	NA	23	23	23
ENSG00000090097.21	PCBP4	1.1800034429006632	0.05800475904622541	0.23799884558125173	0.0008099878700039308	0.032342824659397515	0.030235470929020663	NA	5	5	5
ENSG00000182257.6	PRR34	1.1793809093362568	0.004491118586848447	0.2382465334560384	0.07368767178067767	0.06938216559398917	0.0009517499220528726	NA	68	69	69
ENSG00000256980.4	KHDC1L	-1.1786507574442115	-0.009971837945582157	0.23853727132641145	0.044503124796462235	0.12720664086720113	4.433596335710521e-06	NA	49	49	49
ENSG00000241106.6	HLA-DOB	1.1768333626426057	0.0036999211585396602	0.23926202355845383	0.2015916765878065	0.4108999911735135	6.655288528095666e-21	NA	29	30	30
ENSG00000251504.1	LINC01099	1.175949289866315	0.005983842531226051	0.23961514067223066	0.08991673636190174	0.08041819266900962	0.00047202488614135927	NA	55	55	55
ENSG00000257431.1	RP11-263K4.3	1.1754537899388857	0.00520557437606293	0.2398132142968541	0.06711688212314347	0.1954997637179152	9.008767266190951e-09	NA	105	106	106
ENSG00000144182.16	LIPT1	-1.1750106488812544	-0.010682521080278942	0.23999045547608056	0.03215426759066733	0.2308801430865426	2.7622266732260207e-10	NA	19	19	19
ENSG00000242419.5	PCDHGC4	-1.1749868392944336	-0.11769344389416464	0.23999998110483922	0.00033967594283928527	0.026445421629030002	0.04976437383788489	NA	1	1	1
ENSG00000068912.13	ERLEC1	1.1737566174157668	0.08462801089074971	0.24049252521202658	0.000438081483415792	0.0270848998010358	0.04559264919544948	NA	5	5	5
ENSG00000188611.14	ASAH2	-1.1732445948494123	-0.010687224215722383	0.2406977335024505	0.045632632902713535	0.3443937551018761	3.935459655696185e-17	NA	32	33	33
ENSG00000260911.2	RP11-196G11.2	1.1710731244287829	0.024294261026402603	0.24156938558375607	0.005252820460342716	0.06360477925086923	0.0018272355947921766	NA	9	12	12
ENSG00000143079.14	CTTNBP2NL	1.1704856766086988	0.03043853035688506	0.24180557494832955	0.0039409957992093975	0.030200837898931264	0.03412894462734091	NA	14	14	14
ENSG00000260804.3	LINC01963	1.1699639236481474	0.010273652027926749	0.24201548724956778	0.016023915366126622	0.09421434954364633	5.1169746986146005e-05	NA	39	39	39
ENSG00000259687.1	LINC01220	1.169824268204688	0.011729216878608742	0.24207169534653916	0.02170697342316128	0.08913460190352028	0.00021105954820294413	NA	16	16	16
ENSG00000240344.8	PPIL3	1.1696462478228957	0.0024770079754778654	0.24214335776132345	0.14580509257168747	0.513946930427401	6.773288806745874e-27	NA	29	29	29
ENSG00000256073.3	URB1-AS1	-1.169466456052363	-0.0033674623623068875	0.24221574839837545	0.10915615636410027	0.04721654762644797	0.007634171654332094	NA	162	162	162
ENSG00000161267.11	BDH1	1.1690810411328165	0.021701392247919962	0.24237098160842474	0.006256046784710832	0.04210151092602	0.01310754363001772	NA	20	20	20
ENSG00000109047.7	RCVRN	1.1661600289351985	0.004122384808461681	0.24354974995448808	0.17027979729670836	0.42360248256004457	2.7273819226030564e-20	NA	46	46	46
ENSG00000047315.15	POLR2B	1.16523670630153	0.04569877649437361	0.24392319133294416	0.0015861784608725232	0.039522081636313135	0.015024340764644385	NA	17	17	17
ENSG00000047346.12	FAM214A	-1.1646741651932395	-0.021435271980687617	0.2441509103030045	0.005561437859606209	0.12962358471254087	5.0742836769101135e-06	NA	2	2	2
ENSG00000173369.15	C1QB	1.1642371897535342	0.04012437925848013	0.24432790276237792	0.002167877827575495	0.12457887420636993	7.089542405471083e-06	NA	4	4	4
ENSG00000272316.1	XXbac-BPGBPG55C20.2	-1.1639221481814273	-0.009086965407849939	0.24445556302231997	0.014612015043144294	0.2337393421164145	2.3161986403492284e-10	NA	39	42	42
ENSG00000251575.2	C5orf64-AS1	1.162785623579835	0.02781896344947088	0.24491649147207262	0.005468367873660345	0.0955552692478601	0.00014233878744008118	NA	15	17	17
ENSG00000183828.14	NUDT14	-1.1617377232907808	-0.006642848841080427	0.2453420175700426	0.036382089021790874	0.3243540851200317	9.732258685106537e-15	NA	24	24	24
ENSG00000073050.11	XRCC1	-1.1616562375731045	-0.007711564020340554	0.24537512860045407	0.037299857750128826	0.2843546614109819	4.212300293273545e-13	NA	16	16	16
ENSG00000139433.9	GLTP	1.161171538979425	0.029766099441487812	0.2455721465388132	0.0028472889714733903	0.0501725692280423	0.006523666946249808	NA	18	18	18
ENSG00000268945.1	CTD-2192J16.26	1.1605683199086292	0.016969830425103735	0.2458174950239732	0.005197547973172978	0.024600458817572387	0.04641141531241785	NA	8	8	8
ENSG00000278845.4	MRPL45	-1.1603351389645304	-0.009257168886090005	0.24591238321636189	0.017713795277607268	0.07469427371101275	0.0007564875085863907	NA	50	51	51
ENSG00000214402.6	LCNL1	-1.1602579999801528	-0.15395252847770127	0.2459437789926141	0.0001715302969119239	0.20456276930733616	3.760197933203276e-09	NA	4	27	27
ENSG00000188171.15	ZNF626	-1.1597743744648716	-0.009934299260226825	0.24614067993109	0.028882300545621072	0.14502291122305394	1.1665303483646334e-06	NA	69	69	69
ENSG00000186897.4	C1QL4	1.1594099283523047	0.0331093714524657	0.24628913173780365	0.004735321289275014	0.026690488097656208	0.04582622214577225	NA	11	11	11
ENSG00000263753.6	LINC00667	1.1590688451957476	0.01187865510439513	0.24642812382147772	0.03485079458746274	0.1616394665037557	3.3006857856487983e-07	NA	48	48	48
ENSG00000173156.6	RHOD	1.1589865560209345	0.01703516431552484	0.2464616650574979	0.0065171771094380835	0.05354412234460248	0.0037574072301618053	NA	3	4	4
ENSG00000164649.19	CDCA7L	-1.1581179218636641	-0.019273873206947987	0.24681591724613328	0.004678459384424624	0.04927505007959476	0.007214118376325213	NA	7	7	7
ENSG00000272375.1	RP11-51J9.6	-1.1576716858317841	-0.009706017044890124	0.2469980428341747	0.014512278621692343	0.088467172499425	0.00019068006946746982	NA	11	11	11
ENSG00000234719.8	NPIPB2	1.1568592526795858	0.003265050910307085	0.2473298687926888	0.2621331407511377	0.5923257448551926	4.822209945476075e-34	NA	14	14	14
ENSG00000175773.12	RP11-121M22.1	-1.156752916242206	-0.02393718220230615	0.24737332338310347	0.0061156637966524	0.05110404240746715	0.005602334537303337	NA	3	3	3
ENSG00000249242.7	TMEM150C	1.1560601272716928	0.01611324762252572	0.2476565638007403	0.0053796160411584155	0.0978679488115063	9.325926121117062e-05	NA	5	5	5
ENSG00000272989.1	LINC02012	1.1554916178672219	0.005432287323711155	0.2478891631805472	0.06348521055518402	0.3563521123951255	2.951305536801461e-16	NA	16	16	16
ENSG00000137135.17	ARHGEF39	1.155311168785807	0.011943537807404607	0.2479630238961864	0.031024493179415212	0.1407214328132818	2.4794178683165823e-06	NA	24	24	24
ENSG00000101190.12	TCFL5	-1.1518644435115928	-0.014410125732433962	0.24937678129545993	0.012199452024097137	0.2371071850035648	1.0103640457427681e-10	NA	13	13	13
ENSG00000156253.6	RWDD2B	-1.1518519016193531	-0.011947051059617322	0.2493819359208349	0.042441432265524395	0.39112505215775134	1.157698131251374e-18	NA	21	22	22
ENSG00000165233.17	CARD19	-1.15080303232308	-0.017679783359800628	0.24981327702255696	0.015470214530032538	0.08699945313032692	0.000210583764070554	NA	43	43	43
ENSG00000283458.1	RP11-1I2.1	-1.1501707360823137	-0.00579492537944349	0.25007355667442566	0.11817421259578581	0.0293387934341422	0.036798590598183606	NA	107	109	109
ENSG00000175893.11	ZDHHC21	-1.1491354320209992	-0.03756098081857834	0.25050014011859423	0.0025275733177298866	0.07767775150462343	0.0006424147493886742	NA	8	8	8
ENSG00000135362.13	PRR5L	-1.1486069522906759	-0.04104208653269034	0.2507180890104663	0.0020828998831504053	0.09690314465190646	9.023229744785912e-05	NA	5	20	20
ENSG00000178966.16	RMI1	1.1465200368770119	0.011808163509639865	0.25158004144945956	0.01457593490341102	0.04359784352782888	0.011184356038346121	NA	72	72	72
ENSG00000160695.14	VPS11	-1.1461934196094867	-0.007021313470786889	0.2517151300447029	0.07650465358854502	0.3430512856387926	1.3519751625290956e-15	NA	64	65	65
ENSG00000115825.9	PRKD3	-1.1456326106451273	-0.018581920442516484	0.2519471980959236	0.01188400423296314	0.08185410103491979	0.0003039528252310201	NA	93	93	93
ENSG00000164683.16	HEY1	1.144984238180614	0.018322938742925947	0.25221568664933847	0.007597735054739391	0.056900838511914666	0.00395978963649609	NA	17	17	17
ENSG00000272138.1	LINC01607	1.1439713221360979	0.014620660996866012	0.2526355303869354	0.0228410876318728	0.10326872775682086	5.645141508401639e-05	NA	13	13	13
ENSG00000185105.5	MYADML2	1.1437035743081108	0.00946432380302743	0.2527465905641524	0.023040296227050887	0.2748616548570393	4.963260641729214e-12	NA	26	26	26
ENSG00000273100.1	RP11-302L19.3	-1.142283405046829	-0.022654453677897986	0.2533362369174298	0.00884925108307882	0.06616179795022671	0.0011714842347482894	NA	8	8	8
ENSG00000114942.13	EEF1B2	1.1420382676343965	0.03366816366316799	0.2534381134770368	0.0028694747158258113	0.03774406993784785	0.01817408787427711	NA	19	20	20
ENSG00000141013.16	GAS8	-1.1418656287662956	-0.0229990651796301	0.2535098775135828	0.003977893028994533	0.07648634647520146	0.0005396349369384638	NA	6	7	7
ENSG00000106526.10	ACTR3C	1.1417247458194386	0.017139169233072658	0.25356845145454565	0.011117938597715546	0.11056651238516356	1.7208688300528273e-05	NA	9	10	10
ENSG00000078237.6	TIGAR	1.1411533404954008	0.015097805154640114	0.2538061173564956	0.01456597380501524	0.1112145725461817	2.3440633934369746e-05	NA	22	27	27
ENSG00000178150.9	ZNF114	1.1397944484949027	0.009537128278044493	0.25437194711879463	0.02674239796483606	0.1178648780256554	8.710152028641657e-06	NA	24	25	25
ENSG00000172663.8	TMEM134	1.1396653277696787	0.023233285814056995	0.2544257573897979	0.004426214626701021	0.0450059818185122	0.010186124043150304	NA	18	19	19
ENSG00000108671.9	PSMD11	-1.1380435836009837	-0.02059019847666525	0.2551022837691259	0.006224307593106982	0.06819465887326644	0.0012420338816085954	NA	18	19	19
ENSG00000111581.9	NUP107	1.137283127371624	0.010053254195129434	0.25541994587388184	0.02760250856406856	0.183261004125416	4.676904366946921e-08	NA	46	46	46
ENSG00000038295.7	TLL1	1.1362486577914757	0.0075372552362663004	0.25585251165267564	0.05053210399835604	0.04999835050409498	0.0058950879296575135	NA	76	77	77
ENSG00000214087.8	ARL16	1.1351427103142206	0.010431248060574924	0.25631552876393704	0.02379357529479091	0.17044762640644778	1.2688030859559655e-07	NA	11	11	11
ENSG00000163395.16	IGFN1	-1.1350856044520083	-0.05300659035312379	0.2563394525536501	0.001006899936132274	0.03718287892409205	0.01851029471188117	NA	3	3	3
ENSG00000129946.10	SHC2	1.1347997473041895	0.01740089705504559	0.25645923215665445	0.011372493751046679	0.05501256553574862	0.003906541078598165	NA	39	40	40
ENSG00000104904.12	OAZ1	1.134277476795558	0.05841624023907466	0.25667817383576674	0.0007495429909389423	0.05458366335469403	0.003698578724391	NA	6	6	6
ENSG00000152348.15	ATG10	1.1341089068764971	0.0034000890036077766	0.256748867938942	0.1346359182049561	0.36956110538742415	1.4005002934553673e-17	NA	48	48	48
ENSG00000268836.1	LA16c-OS12.2	1.133860760541287	0.011630477500454022	0.256852959039231	0.0251519222773402	0.1795888293560179	5.124942778742496e-08	NA	5	5	5
ENSG00000133460.19	SLC2A11	1.1318991954906499	0.01613989440264062	0.25767681696867306	0.01246285492465967	0.2017142460940611	7.291829511170842e-09	NA	29	29	29
ENSG00000119720.17	NRDE2	-1.1310748572553342	-0.010274430292460552	0.25802358572007056	0.0197906128674979	0.05928906145268799	0.002079002181963311	NA	41	41	41
ENSG00000204740.10	MALRD1	1.130864362148903	0.005660682625890595	0.25811218510578404	0.021182311388919375	0.1062996300814442	2.945941265754876e-05	NA	13	13	13
ENSG00000259820.1	AC083843.1	-1.1307436951828422	-0.008381529239409114	0.25816298448712693	0.03715393158960687	0.2507218492460651	3.98784060782439e-11	NA	59	60	60
ENSG00000186283.13	TOR3A	1.1303044400778155	0.01987672728154873	0.2583479642936126	0.009726875498311471	0.033186707427412684	0.025471032722428275	NA	20	20	20
ENSG00000241935.8	HOGA1	-1.1299933335700698	-0.013601264551963935	0.2584790335315519	0.008984388044796999	0.030644102521274207	0.03528735757309722	NA	46	46	46
ENSG00000158161.15	EYA3	1.1282191586753705	0.013350536577996385	0.25922737469261226	0.017753272003841667	0.09215101965011332	0.00013970749955849175	NA	48	48	48
ENSG00000140025.15	EFCAB11	1.1271361491586562	0.014061221577739307	0.2596849215268455	0.019150093980302398	0.04217685578711712	0.011574906669991638	NA	48	48	48
ENSG00000172922.8	RNASEH2C	1.1271010448381509	0.019009267959938268	0.25969976165236286	0.008367547734687035	0.031141236414605013	0.033491963741888474	NA	30	31	31
ENSG00000007171.16	NOS2	1.1239351484372837	0.0026180039247161533	0.261040538930844	0.16176729501252893	0.3785338897507583	7.54040828110002e-19	NA	71	74	74
ENSG00000198791.11	CNOT7	-1.1236356511427927	-0.02366972641541771	0.26116762533718985	0.002201695522304349	0.15141668759095098	6.002568771435022e-07	NA	5	5	5
ENSG00000197362.14	ZNF786	1.1225421679412995	0.0033391231644166715	0.2616319889013474	0.10103871168712417	0.4547790792128816	1.2642777431016659e-23	NA	75	76	76
ENSG00000117724.12	CENPF	1.1222754459447728	0.017627925227046936	0.26174534280186434	0.0052233171469156705	0.0424699231658876	0.011612464017349665	NA	29	30	30
ENSG00000182327.7	GLTPD2	-1.122178102890758	-0.012718278327506369	0.26178672097651523	0.01817413773246583	0.036200889714737436	0.021323519996589088	NA	31	33	33
ENSG00000066084.12	DIP2B	-1.1217113825535514	-0.01760206687965831	0.2619851752821798	0.009611742931082058	0.03720019832984764	0.016680520415450456	NA	47	49	49
ENSG00000278662.4	GOLGA6L10	1.1212962058132396	0.005692565070181911	0.26216180005925405	0.11414776535405101	0.3783551690900549	4.364077592499205e-18	NA	18	18	18
ENSG00000183569.17	SERHL2	1.1207965723232893	0.0037887766334198008	0.2623744635277909	0.07457917015055743	0.1989182676771576	3.422213349967639e-09	NA	24	28	28
ENSG00000170448.11	NFXL1	1.1206789954382619	0.003496551352068926	0.2624245261425755	0.2322101097670011	0.17538577779729986	6.300069574455935e-08	NA	127	128	128
ENSG00000255328.1	RP11-326C3.12	1.1199874355688222	0.00425002116356623	0.2627191163083955	0.18581602574054124	0.4890730897220652	4.0855552487334652e-25	NA	19	19	19
ENSG00000236209.1	AC104135.2	-1.1182503436533549	-0.004635284544905815	0.263460088291946	0.14762156687063713	0.4395742425521311	1.7126238429506767e-21	NA	19	19	19
ENSG00000255693.1	RP11-766N7.3	-1.1172793571941864	-0.018551954181056332	0.26387489889989746	0.00924240452721911	0.06483633524746685	0.0019895105881715548	NA	21	21	21
ENSG00000251396.6	LINC01301	1.1169131651543651	0.018489592436910614	0.26403145501601255	0.007902717814771405	0.06419029624980956	0.0018443710044120309	NA	21	21	21
ENSG00000109794.13	FAM149A	1.1165239038806494	0.011608406725414114	0.2641979440223443	0.022717190272479763	0.17817011121374307	5.7558119792362436e-08	NA	19	19	19
ENSG00000120693.13	SMAD9	-1.1154191768435624	-0.021275106927117985	0.26467083552389237	0.005710512803854783	0.06624475220692687	0.0006146039618325996	NA	5	5	5
ENSG00000197563.10	PIGN	-1.1153700082907598	-0.02540404500188468	0.26469189625764766	0.006946478826452753	0.07701222961016026	0.0005531706662415269	NA	18	18	18
ENSG00000155026.16	RSPH10B	1.1143588408752139	0.008756302598450538	0.26512527329903146	0.013674959661369434	0.07096503166120145	0.0005799979311783906	NA	20	21	21
ENSG00000170802.15	FOXN2	1.114221435277584	0.016463048252093118	0.26518420177932955	0.01058125933820157	0.3172077769717951	5.2005391730533414e-15	NA	6	6	6
ENSG00000146909.7	NOM1	-1.1137214963972668	-0.0069830678889827415	0.2653986843089583	0.058327502412640723	0.08679243965386503	0.0001487124649267575	NA	79	79	79
ENSG00000181744.8	C3orf58	-1.1132109426467562	-0.023751240414390386	0.26561784409073563	0.008995700087039165	0.03888056440866952	0.013342975827091643	NA	38	38	38
ENSG00000205959.3	RP11-689P11.2	-1.1111022434359301	-0.007112737151090238	0.2665243423375041	0.051521561658793694	0.3657776484592161	5.919161363295624e-17	NA	33	33	33
ENSG00000105707.13	HPN	1.1109933823953873	0.03506121585617147	0.26657119778314886	0.0018086362966930603	0.08642683055614114	0.0002655312542924094	NA	32	32	32
ENSG00000138449.10	SLC40A1	-1.1106583534871386	-0.019874064946823033	0.266715434874794	0.0112642378201229	0.1101370593222636	3.0284553372048884e-05	NA	26	26	26
ENSG00000107614.21	TRDMT1	1.110205409647569	0.005413017536105963	0.2669105222060463	0.014759551727838337	0.06533267854049475	0.001396504990825315	NA	16	16	16
ENSG00000132906.17	CASP9	-1.1097030997464847	-0.024234386254444486	0.2671269867334033	0.003443822272357487	0.06641728544307261	0.0015288498550825706	NA	13	13	13
ENSG00000166788.9	SAAL1	-1.1096168054575255	-0.008471398680800256	0.26716418638745376	0.032264718030013975	0.1485065801058371	8.859352604352017e-07	NA	19	19	19
ENSG00000203778.7	FAM229B	-1.1095926841048778	-0.019853315442458556	0.26717458523256266	0.010324499413570653	0.1387838782462702	1.1494261278688463e-06	NA	11	11	11
ENSG00000204084.12	INPP5B	1.1092541499643205	0.012079870187240204	0.2673205584897467	0.011258113947788962	0.1447335014319931	1.3179386585619695e-06	NA	10	10	10
ENSG00000260257.2	RP5-1085F17.3	-1.1087462116482043	-0.027488621918370447	0.26753968033903863	0.0029476792036473775	0.07735562579814204	0.000609873887605541	NA	12	12	12
ENSG00000232748.3	RP11-196G11.6	1.1081532425555298	0.01142839502228354	0.2677956401719066	0.024975520462674525	0.09234357449076287	0.00011178379622341699	NA	12	13	13
ENSG00000249328.2	RP11-26J3.1	-1.108082572111527	-0.011303994733481475	0.2678261568524315	0.01148883013620513	0.04106619892592666	0.013478554097845432	NA	20	20	20
ENSG00000153060.7	TEKT5	1.1070629567230945	0.005385988041215276	0.2682667098312772	0.05148170545828259	0.09900936720789118	7.302124796957329e-05	NA	55	55	55
ENSG00000235034.6	C19orf81	1.1058343832257778	0.023608601278178445	0.26879820991157555	0.006770094608174612	0.05077017295125677	0.0050245862385939494	NA	9	9	9
ENSG00000169398.19	PTK2	-1.10571741760982	-0.00939476764905789	0.2688488487321623	0.020083892997240886	0.051447415397309	0.006171809329232464	NA	91	91	91
ENSG00000096063.15	SRPK1	-1.1034646348395105	-0.020923295468414333	0.2698254413026848	0.0050691632903317255	0.05824421569843879	0.002115123442688801	NA	2	2	2
ENSG00000182557.7	SPNS3	-1.1033056115425552	-0.013105133609437521	0.26989447052976356	0.012103692494139957	0.15920897418563196	2.268653812006402e-07	NA	20	20	20
ENSG00000110455.13	ACCS	1.1029160107990637	0.007510874518109695	0.27006364057569154	0.05704177971240633	0.3510273101210884	5.943272812750635e-16	NA	23	23	23
ENSG00000259363.5	CTD-2054N24.2	-1.1021573661216568	-0.004858583099702247	0.2703932632535655	0.09939811520205886	0.3837256801941765	1.5578226057251002e-18	NA	27	28	28
ENSG00000132781.17	MUTYH	-1.102025641841772	-0.02098700617384009	0.27045052408129566	0.001856266882881928	0.07760221484207293	0.0006384219123736037	NA	17	17	17
ENSG00000228716.6	DHFR	-1.1020085753736817	-0.004365303099927481	0.27045794351995156	0.13034288699517452	0.4371771866127842	2.1352119665549485e-21	NA	86	87	87
ENSG00000157578.13	LCA5L	1.1010152955909338	0.00810863609875735	0.27089000019138454	0.032649905570878365	0.23977324592080795	4.049888119681144e-11	NA	35	37	37
ENSG00000164106.7	SCRG1	-1.1009857518829447	-0.015835921483510176	0.27090285834797756	0.014838388861404872	0.1995321001047211	9.009976703056562e-09	NA	16	16	16
ENSG00000132313.14	MRPL35	1.100448562810873	0.013300868415104028	0.2711367293387219	0.013427856001647323	0.12815008205171705	5.188008720683855e-06	NA	26	26	26
ENSG00000121644.18	DESI2	1.0990032832453456	0.03212768758644008	0.2717666338040038	0.002600395865523614	0.029764471380869288	0.03529093846611801	NA	7	8	8
ENSG00000154122.12	ANKH	1.0982137798218168	0.01074410627689839	0.27211115047114776	0.027769728567071265	0.035563654531782736	0.01973724519580175	NA	65	65	65
ENSG00000148814.17	LRRC27	1.098154086449863	0.018341586728363547	0.2721372110989895	0.008486784880017414	0.15776939424468636	5.195262899970159e-07	NA	9	10	10
ENSG00000204334.7	ERICH2	-1.0966328069944529	-0.03308803650471299	0.27280194012993164	0.002241550342046943	0.028222325234659583	0.0397222534805393	NA	6	6	6
ENSG00000132199.18	ENOSF1	1.0950525243287939	0.022837388060039192	0.2734936261377041	0.008746862110470653	0.0614815812138357	0.0012240925487164837	NA	13	13	13
ENSG00000184983.9	NDUFA6	-1.09446416416079	-0.011426779114350692	0.27375145602736717	0.026317739233206308	0.2739719152938448	1.4038469251323622e-12	NA	23	24	24
ENSG00000113643.8	RARS	1.0921540566005372	0.03423364335255346	0.27476539262040844	0.0014650106429149143	0.04010191336739946	0.015321479327969303	NA	20	20	20
ENSG00000229117.8	RPL41	-1.0919425081202974	-0.029298481080438334	0.2748583720345581	0.005034406316101292	0.036192769024760686	0.02164908463240501	NA	13	14	14
ENSG00000160336.14	ZNF761	-1.091735791146443	-0.007719713725154758	0.2749492486638828	0.04556081660450846	0.14677798093434075	1.2077320711855594e-06	NA	68	70	70
ENSG00000213347.10	MXD3	1.0916406209358016	0.006589579233425834	0.2749910941552185	0.022554373037602396	0.1654775967242794	2.388130129244557e-07	NA	16	16	16
ENSG00000185808.13	PIGP	1.0911975661961901	0.019668053783732126	0.2751859585992751	0.003954937174410435	0.061202613407768225	0.002698956124986252	NA	24	24	24
ENSG00000249621.1	CTD-2544H17.1	1.0902030522875763	0.021093943380128866	0.27562370911820366	0.006486697402913985	0.026257247645717723	0.048613689002738485	NA	38	38	38
ENSG00000261609.5	GAN	-1.0866526712460132	-0.02390843096641103	0.2771903379543149	0.0051585343020049915	0.06267124595150095	0.0019861720537455285	NA	19	19	19
ENSG00000189306.10	RRP7A	-1.0850312579728614	-0.006811958946697894	0.2779078112437443	0.030901358030373652	0.1716803232805229	1.1657103559267273e-07	NA	5	5	5
ENSG00000160323.18	ADAMTS13	-1.0841470122518444	-0.02291539632278441	0.2782996211722981	0.0038561205547036417	0.1335375754782344	4.266920655580926e-06	NA	9	9	9
ENSG00000205181.5	LINC00654	1.0792758749672062	0.013031729687728396	0.2804647642163173	0.024244287437274938	0.09992779118369682	9.738973256007808e-05	NA	34	34	34
ENSG00000236383.8	LINC00854	1.0784748851715336	0.019238989169728823	0.28082188384370854	0.007937890208907646	0.0869730940068921	0.0002247423855952249	NA	13	13	13
ENSG00000141556.20	TBCD	1.077825940866151	0.017609656060957726	0.2811114406183767	0.010027440466854273	0.06130675408770357	0.002021605700326993	NA	17	17	17
ENSG00000275765.5	RP11-54C4.3	-1.0773825875804894	-0.01043217267263674	0.2813093798574686	0.033925987386392284	0.18395849658550212	1.3751000860173178e-08	NA	36	36	36
ENSG00000274750.2	HIST1H3E	1.0763137881426335	0.003405313349344755	0.2817869442106621	0.09442643979062078	0.35057020328858923	8.928115002168816e-17	NA	43	43	43
ENSG00000185561.9	TLCD2	1.0757759210243276	0.01695872359787609	0.28202748361568597	0.010889238927588732	0.04706922644706643	0.007956201745343916	NA	19	19	19
ENSG00000253731.2	PCDHGA6	1.0744183363181214	0.010866634677774139	0.28263522788865836	0.026831793376374972	0.1513236506810711	1.02840148126596e-06	NA	26	26	26
ENSG00000038002.8	AGA	1.0743030818007824	0.005146344196959794	0.2826868642477529	0.04078138376646333	0.4129511215869139	1.9431076076426627e-20	NA	17	17	17
ENSG00000223504.1	RP11-542F9.1	1.0733791198982021	0.013272488774915358	0.28310104900080224	0.013520758408290803	0.1021459651010678	5.199545062076601e-05	NA	23	23	23
ENSG00000172878.13	METAP1D	-1.073280302686384	-0.01697381722219523	0.2831453701561808	0.015497872197632412	0.10259496706268233	7.878422907338393e-05	NA	12	12	12
ENSG00000120659.14	TNFSF11	1.0732106240098322	0.007772444942632599	0.28317662502212326	0.02515666398109042	0.1197479809340868	1.7469306565188435e-05	NA	33	34	34
ENSG00000189269.12	DRICH1	-1.0731845636648476	-0.003800152345652479	0.28318831517577614	0.2003398207064376	0.3072721972251863	1.7121027460477493e-14	NA	68	72	72
ENSG00000163608.14	NEPRO	-1.0731584494385946	-0.015403486323881513	0.2832000298274612	0.009982619719801359	0.03585543771534118	0.022083247385310388	NA	30	31	31
ENSG00000274422.1	LL22NC03-2H8.5	1.072747855426091	0.011342122586371297	0.2833842624730082	0.013545566860714627	0.07781321239125856	0.0004915561729746781	NA	8	8	8
ENSG00000172175.12	MALT1	1.0703954131331204	0.03620896336631533	0.284441363054565	0.0030784384581502198	0.052141956982415534	0.004059706769005403	NA	9	9	9
ENSG00000174891.12	RSRC1	1.0691148912976538	0.01804245855704813	0.28501790239191804	0.011745889124390651	0.027488321665875868	0.04553195867247007	NA	71	71	71
ENSG00000213023.10	SYT3	1.068363601010605	0.041153048674942044	0.28535652931303046	0.0015533400966988712	0.02958648294675028	0.03831123218408779	NA	28	28	28
ENSG00000092295.11	TGM1	1.0681896777870308	0.013902397487979017	0.2854349599882513	0.016416334729455286	0.14636481153450456	9.376823905977762e-07	NA	28	28	28
ENSG00000101198.14	NKAIN4	1.0669121770775611	0.01551373185886079	0.28601149556127126	0.009791547774096826	0.13412499068155273	3.2236157999523888e-06	NA	5	5	5
ENSG00000110660.14	SLC35F2	-1.0664022260891401	-0.008211642825277542	0.2862418558315595	0.0787584447315475	0.17909171456908232	3.399481611595355e-08	NA	115	117	117
ENSG00000251129.1	RP11-734I18.1	-1.0649458154740026	-0.005515095947648229	0.2869004505199768	0.14661602190727965	0.4686923241594497	2.867455812251367e-24	NA	15	15	15
ENSG00000127314.17	RAP1B	1.0646504112474366	0.019253337526947495	0.28703415818529276	0.004934926500868088	0.04009537927095713	0.012521506143721864	NA	29	29	29
ENSG00000224877.3	NDUFAF8	-1.0639546244838622	-0.01733416236221748	0.2873492556379461	0.009156791058798122	0.1145803336705454	2.5126255420044368e-05	NA	24	24	24
ENSG00000149150.8	SLC43A1	1.0601972621823479	0.021396476355215254	0.2890548663979795	0.0039311774751522605	0.061983800813857785	0.001991852301564533	NA	6	6	6
ENSG00000170390.15	DCLK2	1.059399918553405	0.013338027073616648	0.2894176867680215	0.011843706446395232	0.16188662652258126	2.8999106745335514e-07	NA	21	21	21
ENSG00000258675.1	RP11-299L17.3	1.0590927272861188	0.013677851463525561	0.2895575517909482	0.016917858783274543	0.03337552500214957	0.02684809283089124	NA	24	25	25
ENSG00000156990.14	RPUSD3	1.0573413727636622	0.012381452928854907	0.29035581771535546	0.02140266943501986	0.34875058653173635	3.4086233628269627e-16	NA	51	51	51
ENSG00000217555.12	CKLF	-1.0554682848718846	-0.01649873299148783	0.291211207035202	0.006178742644240288	0.02710157417870324	0.04267888573772536	NA	8	9	9
ENSG00000175029.16	CTBP2	1.054828726752027	0.016315772737506475	0.29150366383559423	0.0032183891037711075	0.04167927482486118	0.011928832478123418	NA	20	20	20
ENSG00000272079.2	LA16c-380H5.5	1.0541348480858042	0.006382841672491258	0.2918211835288118	0.09497291629495727	0.3700296374067505	7.255883717800519e-18	NA	10	10	10
ENSG00000184984.9	CHRM5	1.0538626843916081	0.007641973429189106	0.29194578939062	0.022122100684822267	0.0384203059169149	0.01774383604091986	NA	46	46	46
ENSG00000100395.14	L3MBTL2	1.052025946197326	0.04069003513149304	0.2927876457070022	0.002439193918469121	0.09154620214798176	0.00010914351445326407	NA	17	17	17
ENSG00000213512.1	GBP7	1.050259610607991	0.0061510853133131035	0.293598769335232	0.0743736518515292	0.11318606030886168	2.7360728631332182e-05	NA	25	25	25
ENSG00000146425.10	DYNLT1	-1.0493914659680679	-0.01800852140057875	0.29399798435035995	0.00610559460618484	0.03401497121639059	0.021577502596519724	NA	24	25	25
ENSG00000136270.13	TBRG4	1.0484354361677495	0.014459157385156974	0.2944380342028917	0.005726746580521735	0.08156785506670965	0.000432106131202214	NA	7	7	7
ENSG00000132854.18	KANK4	1.0474115953850818	0.014457389713944281	0.2949097860558204	0.013236073480584917	0.031062901593195563	0.033362432035845845	NA	57	58	58
ENSG00000054219.10	LY75	1.047072506901526	0.02893618782729491	0.29506613835321815	0.004581482593326092	0.08560120603631606	0.00032865551113756957	NA	9	9	9
ENSG00000114503.10	NCBP2	1.0469774480650158	0.04064011198878653	0.29510997955377527	0.0017293884569420702	0.06276404017084647	0.00231531317737758	NA	4	4	4
ENSG00000188596.10	CFAP54	1.0464764512628069	0.0329655044137737	0.29534111172415134	0.0025760407852970088	0.08985784512079006	0.00022174005623805087	NA	13	13	13
ENSG00000140955.10	ADAD2	-1.0460970582441256	-0.0022908063562651995	0.29551622329486704	0.19619523513084502	0.2658608888960141	9.080705534142792e-12	NA	95	98	98
ENSG00000129128.12	SPCS3	1.0458920233600002	0.015332752790967397	0.29561088755129983	0.006169642981210616	0.08080461884211687	0.00035638440119992144	NA	16	16	16
ENSG00000169826.7	CSGALNACT2	-1.045827884362453	-0.006430723615263734	0.2956405045859529	0.05605650917212977	0.3446166993898831	2.0587675756898615e-16	NA	71	71	71
ENSG00000204519.10	ZNF551	-1.0449070309905568	-0.020245707825839964	0.2960659398978899	0.007006786016970628	0.02957724248526845	0.03682624255836004	NA	33	34	34
ENSG00000174807.3	CD248	-1.044429487628881	-0.0076304972232436865	0.29628672674156187	0.025760400185907445	0.11769161889016605	1.913293861281399e-05	NA	30	31	31
ENSG00000148429.14	USP6NL	-1.0438875354227952	-0.008586903348672044	0.29653742572913644	0.029536817309036147	0.05907938135539693	0.00286692504161236	NA	65	69	69
ENSG00000258405.9	ZNF578	-1.0435529809954376	-0.009226690672622271	0.2966922564254326	0.024481843998513164	0.026436434143043728	0.0483176927841451	NA	21	23	23
ENSG00000168843.13	FSTL5	-1.0433373836993847	-0.0157560641139256	0.2967920627966071	0.00859662448277258	0.03447023838299089	0.024799645088065744	NA	94	94	94
ENSG00000186470.13	BTN3A2	1.0428255835592264	0.005005086538344111	0.2970290801489639	0.059100753211673206	0.2842654582666975	1.2912603775566732e-12	NA	51	53	53
ENSG00000196247.11	ZNF107	-1.0426174119772145	-0.012850766740162356	0.29712552170999396	0.008217403325895262	0.12860337293838472	7.545203282256222e-06	NA	13	13	13
ENSG00000121101.15	TEX14	1.042447200762036	0.007045731249025929	0.29720439257940034	0.04077425434224037	0.13185340397781742	3.579913569768209e-06	NA	23	24	24
ENSG00000134852.14	CLOCK	1.0414044947287122	0.017801078262757442	0.29768785736654124	0.010546070186106106	0.033941309615704615	0.026430499513754292	NA	35	35	35
ENSG00000196724.12	ZNF418	1.040603391594225	0.013387170534366137	0.2980596564985414	0.01240227250190583	0.09397637545289128	0.00013691651954426221	NA	20	20	20
ENSG00000272130.1	RP11-360I2.1	-1.0366163197736344	-0.0050643574518260326	0.2999147044865239	0.1046083441004791	0.3692334583760228	2.2642708458961493e-17	NA	22	24	24
ENSG00000182648.11	LINC01006	1.0359149103727379	0.004244078284424736	0.3002418408759683	0.07556551208717974	0.2008949313268538	4.977371626068271e-09	NA	75	75	75
ENSG00000042445.13	RETSAT	1.0357074915307987	0.022230163429852283	0.3003386262961959	0.0038238095091469655	0.027495934486318332	0.040427350235171036	NA	24	26	26
ENSG00000153885.14	KCTD15	1.0352472583378365	0.012962651764803702	0.3005534537688559	0.012290783704770531	0.039519146349146515	0.01617599215216481	NA	26	26	26
ENSG00000204792.2	LINC01291	-1.0349925229579018	-0.003920750497928698	0.3006724030667429	0.18348445025637725	0.4298380435918068	2.4016614856534648e-23	NA	21	21	21
ENSG00000069869.15	NEDD4	-1.0349730170243259	-0.031064343528845108	0.3006815127021154	0.0016944192760746117	0.055372358476148666	0.0040074594944178935	NA	7	7	7
ENSG00000188163.7	FAM166A	-1.0348091351769315	-0.010079078926941359	0.30075805584975024	0.018538446151494782	0.039913423677573535	0.016230593044375546	NA	14	23	23
ENSG00000214700.5	C12orf71	1.0341820085761135	0.00673805603123857	0.3010510833727682	0.027709038352083725	0.1453225016956248	1.0730828043753985e-06	NA	26	26	26
ENSG00000168778.11	TCTN2	1.0340767407670568	0.02024617083563987	0.30110028882972206	0.004862682897248581	0.11908419444868758	4.962015394325351e-06	NA	32	32	32
ENSG00000184454.6	NCMAP	-1.0338698447597465	-0.012133427414329314	0.3011970140859185	0.014402332541663882	0.032882997126476625	0.02787208502130641	NA	14	14	14
ENSG00000221887.5	HMSD	-1.0334721046013842	-0.025375232870783297	0.3013830183743432	0.0034915716828236914	0.061487364968842474	0.0023854695514921565	NA	17	17	17
ENSG00000186832.8	KRT16	-1.0330185274986037	-0.01626192631362494	0.30159522829544416	0.009375467310572424	0.02898691792638466	0.040406603835132886	NA	12	12	12
ENSG00000138316.10	ADAMTS14	1.0329416306710395	0.0076225618920843915	0.3016312149926137	0.0288138915960469	0.33183043593392203	4.522493252903894e-15	NA	25	25	25
ENSG00000241954.1	RP1-149A16.17	1.0318758159707393	0.006159412049865658	0.3021302965514632	0.057582493686663225	0.12146314333851528	9.320146239031708e-06	NA	37	37	37
ENSG00000100151.15	PICK1	1.031363986801257	0.009627588326185479	0.3023701623882382	0.039724944676923106	0.265164261512522	6.798640550342162e-12	NA	85	87	87
ENSG00000205076.4	LGALS7	-1.0312117524509834	-0.019008798582536977	0.3024415305905259	0.008111315402505228	0.06594869194901161	0.001831494598996523	NA	5	5	5
ENSG00000091664.7	SLC17A6	-1.0290277025648014	-0.03925715498660577	0.3034666573085484	0.0020247243187092472	0.10614120009286704	5.206958783310888e-05	NA	10	10	10
ENSG00000123810.7	B9D2	-1.0281850878829637	-0.010021160964747004	0.30386277163183684	0.014956464269838527	0.0822736328092052	0.00030856863550514125	NA	25	27	27
ENSG00000283992.1	LYNX1	1.027777615949084	0.010768923875000443	0.3040544479054743	0.013900452700805145	0.033780429514174565	0.024941139894726388	NA	15	15	15
ENSG00000273175.1	RP11-11N7.4	-1.0268382127484998	-0.00423160185846175	0.30449665249825986	0.17241890508035762	0.05607946179304932	0.004264259754593086	NA	89	91	91
ENSG00000188032.9	C19orf67	-1.0266103217422535	-0.008082052475285607	0.3046039917889728	0.03497689703326115	0.06707530611177459	0.0016382543291986482	NA	23	24	24
ENSG00000137944.17	KYAT3	-1.0260834117756508	-0.006361432506576364	0.3048522686243069	0.03060436613301671	0.261706152788182	9.01347813800557e-12	NA	45	47	47
ENSG00000187624.8	C17orf97	1.0254277480120497	0.010468918603104432	0.30516140097219124	0.009462758784853524	0.17453910090608066	5.076858126990343e-08	NA	4	5	5
ENSG00000093072.15	CECR1	1.0253070009701	0.002888832695312905	0.30521835345675064	0.137265128309979	0.4992810286809493	5.246413998623386e-26	NA	8	8	8
ENSG00000015592.16	STMN4	-1.025032810996486	-0.004969195581859998	0.3053477062082247	0.043866631252034896	0.30620187962068485	4.423696057369156e-14	NA	20	20	20
ENSG00000006016.10	CRLF1	1.0247854902356135	0.024656204929649754	0.3054644142428107	0.006965081193286685	0.028872480639257563	0.037860555472970736	NA	18	18	18
ENSG00000154262.12	ABCA6	-1.0247463662201919	-0.00849508410213244	0.3054828791593275	0.05334410726982188	0.2053242856984085	3.758786646134976e-09	NA	65	66	66
ENSG00000117533.14	VAMP4	-1.0241454269249157	-0.02164004014066082	0.30576659065849476	0.008763553530715666	0.04759726708725708	0.006513596889852369	NA	48	48	48
ENSG00000165730.14	STOX1	1.0240449737380501	0.010262758388349417	0.3058140329935328	0.029559518207018205	0.04438019318982077	0.009278049520754394	NA	137	138	138
ENSG00000104808.7	DHDH	1.0225101212606411	0.019594351713205133	0.30653952476606583	0.006968526514736928	0.06569247595810827	0.001580929901335998	NA	11	11	11
ENSG00000166183.15	ASPG	1.0224409256154072	0.006040446040212303	0.30657225890311546	0.024887816581386106	0.0502458577763097	0.005149811176590865	NA	40	40	40
ENSG00000159374.17	M1AP	-1.0213557155234776	-0.011837866891851552	0.30708593835737996	0.03349692397604435	0.05166781619764066	0.004989386499844618	NA	69	69	69
ENSG00000269930.1	RP11-932O9.9	-1.0205941303437838	-0.007148677346173219	0.3074467715479655	0.024670420971808438	0.04045526855221943	0.015290998647659674	NA	18	19	19
ENSG00000266489.1	RP11-178F10.3	1.020533335499593	0.006404193966402999	0.30747558776922523	0.07154029022300878	0.18943094575483227	1.4493695890056417e-08	NA	14	14	14
ENSG00000109063.14	MYH3	-1.0204899473292268	-0.010135925347829425	0.3074961544735645	0.010184488795452747	0.06062552445044723	0.002836837594583633	NA	83	84	84
ENSG00000122481.16	RWDD3	-1.019986936463032	-0.010542613012747847	0.30773465635079	0.023568411176931522	0.2039444331363988	2.99444998513804e-09	NA	24	25	25
ENSG00000218672.1	AC008060.7	1.0192650038209004	0.0033472647064122225	0.3080771735694219	0.10581724723397613	0.342344738971397	6.2587884444577e-16	NA	31	32	32
ENSG00000118004.17	COLEC11	-1.0184751052867034	-0.0031609766147708425	0.3084522257084821	0.11997905907185973	0.2752662970571474	3.0816589363562764e-12	NA	30	31	31
ENSG00000116688.16	MFN2	-1.0179011093678838	-0.0359630607473462	0.3087249543798347	0.0019252807072966515	0.10588395170803312	4.9118733529427174e-05	NA	5	5	5
ENSG00000185532.15	PRKG1	1.0173865489372833	0.010474522230424813	0.30896957833869054	0.016226418070694387	0.02828931703859514	0.040111912879803584	NA	64	64	64
ENSG00000281005.1	LINC00921	1.0168022120582245	0.008035175255492995	0.3092475296120504	0.0626040369677584	0.1802740543199189	4.712133025638146e-08	NA	39	40	40
ENSG00000110025.12	SNX15	1.0153679112898804	0.021874570126557073	0.30993048324084693	0.011106084217358172	0.09922758549250142	7.614664576862831e-05	NA	33	33	33
ENSG00000161956.12	SENP3	-1.0144294220616628	-0.0027952457450552176	0.31037789099251867	0.06859709090055423	0.07081881731397521	0.0012248761418246286	NA	107	110	110
ENSG00000160013.8	PTGIR	-1.0129487821357095	-0.015114729828914744	0.31108462580543816	0.012510029775258287	0.11473468618352912	2.2036689436283065e-05	NA	25	25	25
ENSG00000182566.13	CLEC4G	1.0115511481081474	0.01596045340356919	0.3117527137103643	0.004852282931651574	0.033200893672764346	0.024951369189048944	NA	7	7	7
ENSG00000166928.10	MS4A14	-1.0109504755837626	-0.01097380997282404	0.3120401336776848	0.04278108222869345	0.27522996823046963	4.119628614307975e-12	NA	27	27	27
ENSG00000278730.1	RP11-147L13.11	-1.0105559186463753	-0.016838754364843042	0.31222902297077704	0.014965679113207462	0.09554650519490276	0.00014347859541892486	NA	41	41	41
ENSG00000147316.12	MCPH1	1.009847912155447	0.01237010311201803	0.3125681612591399	0.01518911872784442	0.06204789702164885	0.0022094024976028774	NA	16	16	16
ENSG00000187905.10	LRRC74B	1.0086187284926946	0.017010975822018066	0.313157521870855	0.015276929629425888	0.21722305210882825	1.74727359146916e-09	NA	4	4	4
ENSG00000056972.18	TRAF3IP2	1.0084733042703897	0.03581858750787598	0.3132272972529726	0.004093648368995513	0.055097751963525496	0.00444027613120945	NA	26	26	26
ENSG00000165752.16	STK32C	-1.0077146137928212	-0.01591916937026128	0.3135914872946479	0.0061746099095197505	0.04954170806175645	0.007109975426829075	NA	29	29	29
ENSG00000163866.8	SMIM12	1.0032090822703033	0.01815313012984316	0.31575999179976355	0.006488041170132172	0.12283364683956532	1.4085677998949326e-05	NA	10	10	10
ENSG00000079246.15	XRCC5	1.0027815066492856	0.02337798525995313	0.31596629357621475	0.007855800736688118	0.14975183610700266	1.0462614054079329e-06	NA	24	24	24
ENSG00000051382.8	PIK3CB	1.0027296692474565	0.012824410659210268	0.31599131071632913	0.00504059793376166	0.030342352218772	0.031310449882452275	NA	46	46	46
ENSG00000124532.14	MRS2	1.0018875130681144	0.00841736528678754	0.31639792412359147	0.02948609806447682	0.16158152861925051	4.131796238079438e-07	NA	44	44	44
ENSG00000055950.16	MRPL43	-1.0011974215088209	-0.008522065746495432	0.31673137290478837	0.016327336695387037	0.1414176105219531	1.8876473937840103e-06	NA	51	51	51
ENSG00000184185.9	KCNJ12	-0.9991681864799639	-0.0313690343955925	0.3177132243259777	0.0019428890793124114	0.04310949043187071	0.008429162320448335	NA	6	7	7
ENSG00000197417.7	SHPK	-0.9990045253568509	-0.0038997460050979155	0.317792499089833	0.12584353586716243	0.4477007354187214	6.777495386203805e-22	NA	29	29	29
ENSG00000186529.15	CYP4F3	-0.9976370695805504	-0.00810723978079038	0.3184553788618839	0.020794698474943252	0.10558416976351244	3.211535316502037e-05	NA	6	6	6
ENSG00000180398.11	MCFD2	-0.9970986266191423	-0.015471804438569372	0.31871663959988195	0.007992961224240362	0.10463560152253773	5.188428553932033e-05	NA	38	38	38
ENSG00000205464.11	ATP6AP1L	0.9966040946244478	0.002774713465936982	0.31895671767412226	0.15259175956345908	0.3636222321698435	1.2866216498708612e-17	NA	112	116	116
ENSG00000088053.11	GP6	-0.9952778701685263	-0.0078059551538439435	0.3196011377826887	0.0407470403579881	0.03760800593153989	0.017633241222446132	NA	49	53	53
ENSG00000137106.17	GRHPR	0.9952545940696723	0.016785356061018126	0.3196124553737322	0.011189915365105814	0.07295896153457725	0.0005523171154899124	NA	41	41	41
ENSG00000169598.15	DFFB	-0.9949511012740412	-0.009616906696571354	0.31976004736945707	0.034511917348848176	0.3099456337213244	5.895340351743581e-14	NA	32	32	32
ENSG00000162944.10	RFTN2	0.9944579005241392	0.5197900418656887	0.3199999915744134	5.5465863126613395e-06	0.03264226543754365	0.02860401088814585	NA	1	1	1
ENSG00000166426.7	CRABP1	-0.9944008097700584	-0.004167832549929519	0.3200277740640949	0.04170450810724662	0.28893542868829103	3.4637685162636475e-13	NA	8	8	8
ENSG00000072864.14	NDE1	0.9929792701970838	0.008783505446924	0.32072005681248417	0.019300209405351414	0.31658876114193	7.538502383382421e-15	NA	11	13	13
ENSG00000128699.13	ORMDL1	-0.9903749034160403	-0.0058582429678054075	0.3219909074731371	0.07736872613105399	0.3875805421742535	1.7352532333397272e-18	NA	29	29	29
ENSG00000230487.7	PSMG3-AS1	0.9898679912631204	0.005589404507864008	0.3222386465609487	0.1358642243621789	0.17670287350179906	9.422491617780184e-08	NA	123	140	140
ENSG00000272983.1	RP11-508N22.12	0.9891686865424232	0.0074197931931994	0.32258061620078315	0.06465431952340751	0.33034810061572306	4.155029295364137e-15	NA	85	86	86
ENSG00000160392.13	C19orf47	0.9887077187992145	0.028607461951905395	0.32280616517862826	0.0025539398355512743	0.02887508770162278	0.031412869651069535	NA	11	11	11
ENSG00000122756.14	CNTFR	0.9882974297868847	0.023681559124665897	0.32300700381810743	0.004673694574011533	0.029593401443288814	0.03808321358029187	NA	32	33	33
ENSG00000215117.5	LINC00588	0.9865370548074728	0.005322606460741277	0.32386964114926087	0.08636176364925097	0.11409137881034673	2.2518304979493733e-05	NA	72	72	72
ENSG00000127337.6	YEATS4	0.9861654286376299	0.006524651085246646	0.32405194096854995	0.04195515135871695	0.20869563767097946	3.371291244078627e-10	NA	55	56	56
ENSG00000235109.7	ZSCAN31	-0.9860482265516041	-0.007367685696653663	0.32410944787112983	0.042320309585065344	0.18593908139783144	2.3854822114266002e-08	NA	28	28	28
ENSG00000152056.16	AP1S3	0.9854303606768304	0.006374521511338065	0.32441272259440745	0.01827180247787707	0.06127204080152044	0.0026733517267861487	NA	31	31	31
ENSG00000259920.1	RP11-2E11.5	0.9854078910033257	0.03181312535844314	0.3244237551420044	0.002905686274476703	0.03886283218515955	0.016305056911664294	NA	19	19	19
ENSG00000087502.17	ERGIC2	-0.9822740778224727	-0.012121815105505944	0.3259648415456805	0.007994149918122431	0.15554055169138542	6.521474410508835e-07	NA	44	46	46
ENSG00000065600.12	TMEM206	0.982220874480712	0.027179755091778987	0.32599104587935657	0.0028877176339613263	0.09713005930838932	7.635019597767846e-05	NA	18	18	18
ENSG00000165948.10	IFI27L1	-0.981316029957833	-0.01056588371090907	0.3264369202045584	0.014751525042984793	0.1141404055769285	2.0619033127190895e-05	NA	33	33	33
ENSG00000250284.1	CTB-1I21.1	0.9806953056059108	0.014570204900095543	0.32674301954532337	0.003185729896363859	0.05810347336687315	0.003133910159675394	NA	44	44	44
ENSG00000156265.15	MAP3K7CL	-0.9799231865840572	-0.006806071387845464	0.3271240366426237	0.04711180793677955	0.06117667661340779	0.0025515799527884887	NA	54	54	54
ENSG00000177697.17	CD151	0.9788584668434428	0.009097601047678597	0.32764991626874096	0.021916772832683378	0.20038439999303434	5.931413509469929e-09	NA	15	15	15
ENSG00000028277.21	POU2F2	0.9779328073730282	0.01698084044543174	0.32810755773782263	0.0077972479091715	0.06070704448216945	0.0021953892041404184	NA	36	38	38
ENSG00000149231.11	CCDC82	0.9776870486041882	0.0042504017117912995	0.3282291292855868	0.07708656890991161	0.4860571555618287	1.0070804377420216e-25	NA	15	15	15
ENSG00000040531.14	CTNS	-0.9774900772295457	-0.01341855270733947	0.32832658785512747	0.008531359247626978	0.1159155758000598	1.7852465118189512e-05	NA	3	3	3
ENSG00000185829.17	ARL17A	-0.9757278765873258	-0.004732444265696556	0.32919933403281665	0.06350414452093149	0.4450996708504161	4.83343418001791e-22	NA	49	77	77
ENSG00000150636.17	CCDC102B	0.9754191522778504	0.015369838966729199	0.3293523872188985	0.0074174201924549045	0.02654291823208381	0.044406794517664834	NA	20	20	20
ENSG00000242220.6	TCP10L	0.9748412566578905	0.015318091944928478	0.3296390086967921	0.008714536174194735	0.11767473091697113	2.0722063780646904e-05	NA	4	4	4
ENSG00000137486.16	ARRB1	0.9741138815879822	0.023637849488553516	0.3299999977516679	0.001061496865958553	0.039254772255599514	0.014814172357903096	NA	1	1	1
ENSG00000100348.9	TXN2	-0.9728136882551369	-0.012980367970551224	0.33064590829950546	0.015893613006136408	0.1945603315574186	8.289098237716712e-09	NA	58	59	59
ENSG00000080345.17	RIF1	0.9714167667201764	0.010874088772633277	0.33134078250228916	0.018440084729980287	0.1455544509477734	1.4495426573190099e-06	NA	53	53	53
ENSG00000125734.15	GPR108	0.9701222482850153	0.011149907456510568	0.33198556043375904	0.021777996240142098	0.20060640975807376	7.611594967576509e-09	NA	15	15	15
ENSG00000169946.13	ZFPM2	-0.9690903064546157	-0.012998867807016383	0.3325001337559683	0.009624360777407992	0.04081937279015691	0.012026632060497358	NA	10	11	11
ENSG00000214562.14	NUTM2D	0.9689533350378516	0.0037494692143247603	0.3325684726641347	0.07279204976910174	0.06273825964402469	0.0022638890187456798	NA	71	75	75
ENSG00000001626.14	CFTR	-0.9683219499576714	-0.022443368265866938	0.33288360578365295	0.004471294881242057	0.03624791699824068	0.020957387855971243	NA	66	67	67
ENSG00000159423.16	ALDH4A1	-0.967392163228574	-0.0075050814477129225	0.3333480262133146	0.027111962344013703	0.06682291609539556	0.0014492422837688091	NA	118	119	119
ENSG00000148386.9	LCN9	0.9663671909257707	0.009282203969254155	0.33386047529798024	0.04030016148622364	0.0574697617637181	0.003551131553786422	NA	32	32	32
ENSG00000154040.20	CABYR	0.9660340855547023	0.012731090932634371	0.33402712527718037	0.01517066990977194	0.057005656408589823	0.0038189117350565047	NA	43	43	43
ENSG00000198829.6	SUCNR1	0.9650549066836144	0.007626445016850631	0.3345173112676406	0.033020669134731506	0.05080152850415942	0.004779443100731887	NA	38	38	38
ENSG00000095539.15	SEMA4G	0.9647910390687944	0.01829920035354426	0.3346494851033954	0.008012456739939522	0.07308937675250171	0.0003046255447744899	NA	53	53	53
ENSG00000136783.9	NIPSNAP3A	0.9646952294579862	0.010068293178194604	0.3346974853904555	0.02365587941476907	0.112328664293305	2.5140721047596945e-05	NA	50	52	52
ENSG00000088727.12	KIF9	-0.9643414953950277	-0.01978225489713916	0.334874743374345	0.004483014073605707	0.03164321317681714	0.031907084878008016	NA	28	28	28
ENSG00000111676.14	ATN1	0.964248973887457	0.012604280829532698	0.3349211163621031	0.006874754993870028	0.05271657106775536	0.005070693067700263	NA	22	22	22
ENSG00000156469.8	MTERF3	0.9632638674489874	0.009568812593712573	0.3354151211059061	0.023131389998800992	0.09141709949216444	0.00016248707730910248	NA	62	62	62
ENSG00000243566.6	UPK3B	0.9611189762983237	0.003745546339775437	0.3364923493186782	0.24344407847654834	0.4023605992754695	9.348598240897007e-20	NA	61	63	63
ENSG00000267605.5	CTD-3220F14.1	0.9609836875102054	0.00903324469088374	0.33656036991054705	0.021529974929570962	0.05501795107111716	0.003732318331084861	NA	35	35	35
ENSG00000173517.10	PEAK1	0.9606555559668158	0.012443471580156058	0.33672538485614123	0.020602023268903626	0.20457768844795435	4.101038350848339e-09	NA	34	34	34
ENSG00000176715.15	ACSF3	-0.9603023361781245	-0.014738677951226355	0.33690307463920033	0.010411053587319745	0.08885735973368918	0.00020266200108913908	NA	10	10	10
ENSG00000256870.2	SLC5A8	-0.9599725460640156	-0.02798105068747308	0.3370690323710205	0.002875044712917173	0.030937004689198612	0.0320245830579629	NA	6	6	6
ENSG00000111215.11	PRR4	0.9594564178967023	0.011703606279464951	0.337328865035048	0.016497469706441854	0.1616909983831003	3.494647800389916e-07	NA	21	22	22
ENSG00000205212.3	CCDC144NL	0.9562011910383718	0.011176571460368722	0.3389705983287675	0.01894473685376209	0.0586239321923602	0.002967072148252648	NA	11	11	11
ENSG00000204531.17	POU5F1	0.9550432704369379	0.0033351023822839553	0.3395558153817131	0.17702389420231068	0.20992037085285184	2.3105370008509977e-09	NA	102	104	104
ENSG00000134184.12	GSTM1	-0.9546389013317621	-0.005297408363712498	0.3397603374707784	0.1115432371913489	0.2803792217296603	3.037474086828725e-12	NA	35	36	36
ENSG00000155011.8	DKK2	-0.9541652798652648	-0.031864994375328894	0.3399999864772896	0.0023239939320030016	0.042707757955264464	0.009294902574330808	NA	1	1	1
ENSG00000204604.9	ZNF468	0.9538197904977717	0.01748360445071711	0.3401748699071332	0.007295088584358417	0.05286671861653969	0.00476825682645605	NA	7	7	7
ENSG00000144021.2	CIAO1	-0.9531432737313169	-0.009633351633416375	0.3405174831917437	0.013829456995360468	0.1965206027933835	5.042632899199047e-09	NA	8	9	9
ENSG00000184988.8	TMEM106A	0.952432674400569	0.04191841759470583	0.34087759513097504	0.0013444572468447383	0.038711642025939935	0.0157266454986729	NA	16	16	16
ENSG00000277186.1	RP13-554M15.8	0.9520900389088296	0.013968651668757421	0.34105132037207164	0.007658114966224478	0.03946488886498202	0.016273252900728438	NA	7	7	7
ENSG00000135929.8	CYP27A1	0.9509660102861536	0.009580665172581436	0.34162163052838357	0.012527889046677952	0.05559051119309382	0.0035897703603738913	NA	59	59	59
ENSG00000070413.19	DGCR2	0.9480741455967365	0.017209432842694647	0.3430917092319028	0.007993606102901677	0.15772517963527047	1.7019348406365646e-07	NA	24	24	24
ENSG00000268734.1	CTB-61M7.2	0.9479380574095826	0.006790447872981547	0.34316098907320536	0.033343173315333825	0.07501896976465194	0.0007673812516364621	NA	40	42	42
ENSG00000140873.15	ADAMTS18	0.9473890446391332	0.0041785864340643	0.3434405715247393	0.09686805554806971	0.28386582450934345	2.1632114952356415e-13	NA	41	42	42
ENSG00000115524.15	SF3B1	0.9473689818839914	0.03670104103252169	0.3434507911535898	0.002249046808890234	0.0625381053252102	0.0019159881495736648	NA	27	27	27
ENSG00000150776.17	C11orf57	0.9469584932165545	0.010216452655101354	0.3436599297965638	0.014475614108903532	0.06588925468508591	0.0018055559285525687	NA	41	45	45
ENSG00000069974.15	RAB27A	-0.9457266969261521	-0.026263385190637072	0.34428800208502097	0.0036101198181231133	0.0567235211201989	0.0038490761877219117	NA	13	13	13
ENSG00000198547.8	C20orf203	-0.9443927795186672	-0.005108438043448916	0.34496896986767855	0.03732659385355081	0.07922250514035645	0.000585259065779108	NA	47	47	47
ENSG00000165650.11	PDZD8	-0.9441212674973607	-0.01669490397010445	0.34510768249997426	0.0044044034313954475	0.05830349430554136	0.0034833349723914484	NA	40	40	40
ENSG00000115419.12	GLS	-0.9428184173433473	-0.019934348580185217	0.3457737896460279	0.0029278478734810734	0.06186833692205085	0.0024296094219097343	NA	37	38	38
ENSG00000219626.8	FAM228B	-0.9421764544261555	-0.007513641985667181	0.34610230661014896	0.019082763795426352	0.1270768181202816	5.049774080136153e-06	NA	52	52	52
ENSG00000100319.12	ZMAT5	0.9420690828002419	0.02582125789564419	0.34615727217789194	0.0020966414704132784	0.1078789409915948	4.429336324114094e-05	NA	3	3	3
ENSG00000250060.1	RP11-332J15.2	-0.9411912347302525	-0.012220320090570856	0.34660686777400795	0.016704420551635513	0.04801111799766853	0.008109384824255366	NA	23	24	24
ENSG00000283051.1	LINC01668	0.9407053921216926	0.006433647047306633	0.3468558549772912	0.046314860869503226	0.1158221530127415	2.4237930988045684e-05	NA	28	28	28
ENSG00000184470.20	TXNRD2	0.9406915358626993	0.014928748687194996	0.34686295777600007	0.0211429640741059	0.24729596864807624	4.23118291934959e-11	NA	15	15	15
ENSG00000163389.10	POGLUT1	-0.940219472570115	-0.008621231502263333	0.3471049954615948	0.02747137533675966	0.16791179046988747	1.4213712133640256e-07	NA	26	26	26
ENSG00000071794.15	HLTF	-0.9399805302763299	-0.00812173649455868	0.3472275476191	0.03776067747932192	0.05030606118074079	0.006751010060859411	NA	121	126	126
ENSG00000196233.12	LCOR	0.9391768657623211	0.010755938043838195	0.34763994462431846	0.014308562919110857	0.046092337294891775	0.007462702895376809	NA	42	44	44
ENSG00000282012.1	LL22NC03-N95F10.1	-0.9382726770899728	-0.005824552955240628	0.34810429741683846	0.03818407292301147	0.2139902477637268	1.8021083263225042e-09	NA	12	12	12
ENSG00000172785.18	CBWD1	-0.9379085109117015	-0.008413488717366262	0.34829142898875476	0.028736361591054357	0.25238099200525954	3.319526344728277e-11	NA	40	44	44
ENSG00000239839.6	DEFA3	-0.9371068593910019	-0.0044312596840749416	0.34870359339533474	0.05534490327635408	0.0707099936035118	0.0012537793324690766	NA	54	54	54
ENSG00000127080.9	IPPK	-0.9367796154370511	-0.011588536581593811	0.34887193297739005	0.02640592270814537	0.0939656511495551	0.0001464655268045183	NA	88	88	88
ENSG00000158683.7	PKD1L1	-0.9364734043463222	-0.013440426440560862	0.3490294996584481	0.022640827620907536	0.11359408184265785	2.3324753399444392e-05	NA	28	28	28
ENSG00000267002.2	RP11-242D8.1	0.93618858607966	0.021479521532249888	0.34917609882389045	0.004653713357512056	0.0808643508677028	0.0004526594501730289	NA	19	19	19
ENSG00000251226.1	RP11-469N6.1	0.9361044418601482	0.00544563203199352	0.34921941628121045	0.09627597355681151	0.20829762819072464	1.5058695640820325e-09	NA	34	34	34
ENSG00000152082.13	MZT2B	-0.9358818493475638	-0.03235600760723133	0.34933402339357555	0.0010401283001993907	0.03217379422420268	0.030482222266576136	NA	11	11	11
ENSG00000249158.6	PCDHA11	0.9356367760540801	0.024608468442422378	0.3494602328935329	0.004671615984005079	0.036105855315166566	0.01916675713079115	NA	12	12	12
ENSG00000244045.12	TMEM199	-0.9344601731297356	-0.013241635795768751	0.35006657084301085	0.013203565790262753	0.11349991462269952	1.5833297549463285e-05	NA	8	8	8
ENSG00000143498.17	TAF1A	-0.9342318325767979	-0.015892190289259304	0.35018431870651057	0.01143807790818441	0.10058183110725948	6.414263011870024e-05	NA	14	14	14
ENSG00000170074.19	FAM153A	-0.9338818691230255	-0.004353849380169472	0.3503648323347496	0.11864655885136191	0.4853345263155669	1.7879615728568914e-25	NA	40	42	42
ENSG00000183250.11	LINC01547	-0.9334736455398219	-0.0055558243895047635	0.35057547150827684	0.06285978629324993	0.13070567066133695	6.657830189463646e-06	NA	60	62	62
[truncated: 1,641 more rows]
