# Supplementary material for: Exploring the Impact of Cerebrovascular Disease and Major Depression on Non-diseased Human Tissue Transcriptomes
Source: Front Genet. 2021 Jul 19;12:696836. doi: 10.3389/fgene.2021.696836 (PMC8327210; doi:10.3389/fgene.2021.696836)
Supplement: Supplementary Data Sheet 2 — All TWAS results. [file Data_Sheet_2.zip › cytokines_TWAS/CRP/CRP.en.Adipose_Visceral_Omentum.csv]

gene	gene_name	zscore	effect_size	pvalue	var_g	pred_perf_r2	pred_perf_pval	pred_perf_qval	n_snps_used	n_snps_in_cov	n_snps_in_model
ENSG00000116678.19	LEPR	-30.858122683801717	-0.4271768092227526	4.358717473731437e-209	0.01062786595787064	0.11386343926468408	8.46133068025884e-12	NA	16	16	16
ENSG00000157837.15	SPPL3	29.79819101667955	0.3939329548933819	4.123231092199358e-195	0.012959772304020581	0.12936763803796078	1.842170309280588e-13	NA	12	12	12
ENSG00000163239.12	TDRD10	-22.26246743138234	-0.19494846234098528	8.541452001276844e-110	0.027228978456030638	0.28768694771643755	2.7597111867257877e-31	NA	26	26	26
ENSG00000115216.13	NRBP1	21.766265672623994	0.418917799986047	4.8453608301353935e-105	0.005842177424931089	0.0994781390856174	1.4910143675016336e-10	NA	15	15	15
ENSG00000135124.14	P2RX4	-19.44150954063388	-0.25361723587728074	3.4389664677298117e-84	0.011705248833167384	0.12838474008745746	3.346462019659315e-13	NA	12	13	13
ENSG00000115241.10	PPM1G	17.838120804514965	1.1202719494194728	3.575185886986328e-71	0.000545812724229904	0.017169526634107087	0.01047680214396434	NA	23	23	23
ENSG00000130208.9	APOC1	16.86636458227693	0.1970301709001138	7.954368095862364e-64	0.01568721227763922	0.01978390410327217	0.006130298202574476	NA	39	39	39
ENSG00000157895.11	C12orf43	14.76379284884244	0.10064389899539555	2.5077212647719538e-49	0.04878166311289857	0.2849900216364954	2.265357180259043e-31	NA	27	36	36
ENSG00000157992.12	KRTCAP3	-14.678451269656609	-0.22044118957165637	8.859082548730212e-49	0.009244247239672897	0.05362458069167718	4.883593148918014e-06	NA	32	32	32
ENSG00000186567.12	CEACAM19	-14.56932345060845	-0.13388250428321932	4.402291373021526e-48	0.02293560134452196	0.23728437588357496	5.94738719240291e-25	NA	24	24	24
ENSG00000175970.10	UNC119B	-13.616867643126366	-0.9656917170703553	3.179133642783987e-42	0.000397033703586903	0.021040996450859942	0.0044863695517574145	NA	10	10	10
ENSG00000163568.14	AIM2	13.348446306709404	0.1841918200634516	1.2094519776138902e-40	0.010652041911311819	0.05619149921295116	1.6613893223374991e-06	NA	30	33	33
ENSG00000237541.3	HLA-DQA2	13.092221577436758	0.029221783627200956	3.647801742270193e-39	0.37030979187316604	0.6591293107905359	6.6902084631121515e-108	NA	28	29	29
ENSG00000184949.15	FAM227A	-11.907546332985177	-0.27843667563272967	1.0811193848525473e-32	0.0037953830095812757	0.04736139562289154	1.4497876187916036e-05	NA	14	14	14
ENSG00000117090.14	SLAMF1	-11.53947873845712	-0.20264656708720294	8.342925271880462e-31	0.005597488343038198	0.01054416022738973	0.04477093764749019	NA	28	29	29
ENSG00000090621.13	PABPC4	-11.098122679253983	-0.26266255899473134	1.2810644879662112e-28	0.003968349879699156	0.11841635838933415	2.7182110847259062e-12	NA	20	20	20
ENSG00000175164.13	ABO	10.903398302798898	0.04124861170257966	1.1103139059515684e-27	0.14925066072704	0.5843175441499134	1.950084723121817e-84	NA	57	58	58
ENSG00000100979.14	PLTP	10.753283330774861	0.16152439457889442	5.718892900717368e-27	0.00968437282691597	0.10298050990503993	1.1417114143746256e-10	NA	13	13	13
ENSG00000204314.10	PRRT1	10.562424624550909	0.1864429933827963	4.4501612690912853e-26	0.0063185137843352075	0.03754385329197359	0.00011036482126036508	NA	46	47	47
ENSG00000196126.11	HLA-DRB1	-10.292232907815562	-0.07361005187798182	7.638415643733812e-25	0.03703923806180792	0.22521578386028096	4.697474138235056e-24	NA	42	42	42
ENSG00000138074.14	SLC5A6	10.24092706034647	1.088148682641722	1.2998481593697138e-24	0.0001924567910828292	0.010750650044412691	0.043852900001695234	NA	2	2	2
ENSG00000187775.16	DNAH17	-9.745376051403117	-0.16796417449566878	1.930627273875699e-22	0.007394008375785919	0.06545383127323066	3.4902019425339663e-07	NA	15	15	15
ENSG00000089041.16	P2RX7	-9.673544626825118	-0.3111833379826588	3.906095286993444e-22	0.0017444962506869173	0.022203171073411597	0.003073054948760437	NA	9	10	10
ENSG00000266970.1	RP11-806H10.4	9.663954953115127	0.19869966218403431	4.289756788756578e-22	0.00573551344456944	0.03698860186008119	0.0001145835406256142	NA	23	23	23
ENSG00000100211.10	CBY1	9.567188944160911	0.10474640183641115	1.0985182683374582e-21	0.017477814899716684	0.1645399542665706	3.729252337381919e-17	NA	66	66	66
ENSG00000240053.8	LY6G5B	-9.494772923907778	-0.10201568555404393	2.206918478818078e-21	0.01929417808144951	0.2674002929754354	7.437849205774858e-29	NA	65	67	67
ENSG00000183682.7	BMP8A	9.46920359572037	0.46466088202326666	2.8198536381120566e-21	0.0009293724435998544	0.011026166661017906	0.04042313078567908	NA	3	4	4
ENSG00000134575.9	ACP2	9.38591668219552	0.17968212699686467	6.2371501512247565e-21	0.006078873065293654	0.09147309723907472	8.195221618315869e-10	NA	13	14	14
ENSG00000214787.9	MS4A4E	9.237273874534832	0.5355072410345199	2.5285722608167785e-20	0.0005196331880029552	0.021151725119459102	0.004307108072248243	NA	6	6	6
ENSG00000138031.14	ADCY3	9.172839355615224	0.1730153245376976	4.607207403729324e-20	0.006048159014037062	0.08897047594074302	1.8143611384421218e-09	NA	15	15	15
ENSG00000276045.2	ORAI1	9.142854872988341	0.10820435098536534	6.0824988309009e-20	0.010804083577582693	0.05019880694688561	1.0336850558042586e-05	NA	58	67	67
ENSG00000025434.18	NR1H3	-9.13791986775015	-0.34103589425032893	6.366508239092008e-20	0.0015656145655931729	0.010663983943586816	0.04372835109428423	NA	6	7	7
ENSG00000172247.3	C1QTNF4	-9.042133977269739	-0.06165350740271287	1.5364262209972018e-19	0.037715926587024814	0.1913828310350881	6.645800623274446e-20	NA	9	9	9
ENSG00000198945.7	L3MBTL3	-9.010051787203613	-0.06769783421348945	2.059592113878709e-19	0.0372641124677848	0.18757643873445265	9.060266003899263e-20	NA	96	96	96
ENSG00000204525.16	HLA-C	-8.973968809300413	-0.04655931018281945	2.8601830692010696e-19	0.06557011767544546	0.27541919562071776	2.5671131021666477e-30	NA	63	65	65
ENSG00000160917.14	CPSF4	8.815499151490371	0.27720920639501556	1.191530034239989e-18	0.002282404048507947	0.06483845514948086	4.373814023029913e-07	NA	19	19	19
ENSG00000004534.14	RBM6	-8.784836705752557	-0.04214680937423789	1.5659184671475433e-18	0.08274899199809072	0.5306555326067187	5.276102744166503e-72	NA	42	43	43
ENSG00000189114.6	BLOC1S3	-8.663553204586314	-0.16852465516487258	4.5728297713682195e-18	0.00601672444500317	0.012601666681064659	0.028441310855285406	NA	27	27	27
ENSG00000111816.7	FRK	8.529649752292187	0.24770145217657374	1.4679146373456277e-17	0.002173629425722845	0.03275734514462718	0.0003552174218499037	NA	5	5	5
ENSG00000196502.11	SULT1A1	-8.425989541645844	-0.06531186089125873	3.5771413460985706e-17	0.031936962093626606	0.1006174084107024	1.3117054367502364e-10	NA	23	24	24
ENSG00000138085.16	ATRAID	-8.417226609369733	-0.11972815195876588	3.8550154744235655e-17	0.011025774916833285	0.14951091287942447	1.6902828003290751e-15	NA	17	17	17
ENSG00000100201.20	DDX17	-8.398158068857802	-0.1457693059229967	4.5353641701244336e-17	0.006955053985598548	0.02411125905566034	0.0022855910867606924	NA	56	56	56
ENSG00000196683.10	TOMM7	8.38747165666377	0.05362907177520846	4.9670888215683766e-17	0.04627739035538319	0.3868422074097671	1.8649939797413224e-45	NA	38	38	38
ENSG00000110931.18	CAMKK2	-8.289609609856631	-0.09164464821440035	1.136207684798365e-16	0.016150636600659317	0.04033352823153875	7.309948019593057e-05	NA	75	77	77
ENSG00000079459.12	FDFT1	8.213315909698574	0.14998592422788357	2.1516249095250416e-16	0.0065876138660030574	0.056711123977612216	2.3214454512687925e-06	NA	17	17	17
ENSG00000231852.6	CYP21A2	8.21007182760939	0.09462440954458459	2.2105621767154158e-16	0.01618838005833035	0.07411753623991436	5.660348910358547e-08	NA	34	35	35
ENSG00000009950.15	MLXIPL	-8.185365862389228	-0.13437829935779316	2.7147761952830043e-16	0.007580463324618228	0.09511491912297214	4.807777594692952e-10	NA	34	35	35
ENSG00000214530.8	STARD10	8.150771136946487	0.07288382998080345	3.6161090369808665e-16	0.025003209587523643	0.21018969686053454	8.184186591989636e-22	NA	18	18	18
ENSG00000241468.7	ATP5J2	8.133599284950057	0.5206436214430211	4.1672848075453613e-16	0.0004989040770151349	0.030062309066563944	0.0006954173924538561	NA	25	25	25
ENSG00000138092.10	CENPO	8.055568333462036	0.10710625047170064	7.911035789516437e-16	0.011371288511621	0.09033342327963906	1.1731556691448574e-09	NA	17	17	17
ENSG00000221571.3	RNU6ATAC35P	8.050992998632974	0.25750875436654125	8.212496884977052e-16	0.0017881465657841689	0.030950248507988786	0.0004610929267712539	NA	4	4	4
ENSG00000204287.13	HLA-DRA	8.042879794552514	0.5393836723230203	8.775139795495858e-16	0.0004939256778056896	0.022567413177731803	0.002972081444280784	NA	10	11	11
ENSG00000146112.11	PPP1R18	8.030833174659866	0.24069236870929994	9.68129233366576e-16	0.001986607956278173	0.03997974147159847	8.271478862966432e-05	NA	13	13	13
ENSG00000160870.12	CYP3A7	-7.9944177696893295	-0.18024954058096446	1.3018761357588989e-15	0.011399826192934625	0.05783388265410084	1.159182654314644e-06	NA	4	4	4
ENSG00000175213.2	ZNF408	7.969092929739303	0.22332681513582978	1.5984323138159133e-15	0.0028915276700093575	0.04795402673447157	1.256054469351198e-05	NA	6	6	6
ENSG00000198502.5	HLA-DRB5	-7.892628681432144	-0.02505718764594631	2.9588698161542076e-15	0.20614889422228694	0.6291398098974683	1.393079671579839e-97	NA	16	19	19
ENSG00000178425.13	NT5DC1	7.849394836265864	0.12048795514772793	4.180495533777581e-15	0.007549200800613111	0.04719255573104741	1.340087790223774e-05	NA	43	43	43
ENSG00000178188.14	SH2B1	-7.802972547113537	-0.18754038808646542	6.046570741300753e-15	0.0029566765598470083	0.09638744004970724	3.7366586861648735e-10	NA	10	10	10
ENSG00000213672.7	NCKIPSD	7.792314591294563	0.06252082496403556	6.579267375642368e-15	0.032115713586853625	0.22367796155800893	2.6476984051346713e-23	NA	14	14	14
ENSG00000107798.17	LIPA	7.780041598588702	0.04699497010249026	7.250070502466437e-15	0.055944192784172266	0.2458701595579165	5.020705351718635e-26	NA	65	65	65
ENSG00000165915.13	SLC39A13	7.75372217929024	0.18183659124369356	8.923744659110688e-15	0.0031213360043678665	0.04369942685840375	3.26851378557587e-05	NA	13	14	14
ENSG00000261390.5	MAFTRR	-7.735635854176283	-0.030418298750659357	1.0288756502515891e-14	0.13937054115614422	0.4482786757129229	1.4562978408727097e-55	NA	11	11	11
ENSG00000175489.9	LRRC25	-7.496797912446747	-0.22342001862401842	6.539568298531506e-14	0.002412188373703504	0.09339901139134904	9.395525002591225e-10	NA	4	4	4
ENSG00000178252.17	WDR6	-7.458880901973722	-0.048936902280340304	8.726043670184548e-14	0.046617064163537586	0.3970178780684687	3.8237853263951673e-47	NA	44	46	46
ENSG00000275342.4	PRAG1	-7.445305935208204	-0.15985789534868536	9.672001409936983e-14	0.004869243696719463	0.03635803490259372	0.00016823181388078676	NA	13	13	13
ENSG00000114054.13	PCCB	-7.409801481805953	-0.16042668234157578	1.2648861516877966e-13	0.004530387889634568	0.037529074208708456	0.00012616747825405132	NA	68	68	68
ENSG00000175115.11	PACS1	-7.390605969051564	-0.1700942392719682	1.4616115955676071e-13	0.005086741172809664	0.07352361979833519	6.348271540562467e-08	NA	12	12	12
ENSG00000283674.1	RP11-419I17.1	7.372469271784191	0.16384727183455286	1.6749620969480295e-13	0.004774957421142976	0.025150837962150844	0.0018999651254345113	NA	16	16	16
ENSG00000104884.14	ERCC2	-7.35531232486082	-0.13978749837444632	1.9048120932544482e-13	0.006190432148191752	0.07839798246122608	2.454697833371518e-08	NA	13	13	13
ENSG00000104643.9	MTMR9	7.316884499940999	0.25404093133742384	2.53794110696595e-13	0.0018145471137243317	0.037051156354020114	0.00013836356028584362	NA	11	11	11
ENSG00000105889.14	STEAP1B	7.209622527202749	0.05947094515264791	5.610719183833316e-13	0.031855476950236605	0.15060014025391552	1.8290696296059e-15	NA	17	18	18
ENSG00000251417.2	RP11-1348G14.4	-7.176704759523015	-0.040429222735336286	7.141166882639981e-13	0.05412566550040718	0.15125702766409688	1.8082804902784152e-15	NA	50	52	52
ENSG00000239467.5	AC007405.6	-7.103455331017812	-0.08326970015225134	1.2167568780501782e-12	0.015636983804157047	0.08141454202255233	8.662947106899721e-09	NA	22	22	22
ENSG00000011485.14	PPP5C	-7.082140791520893	-0.07057799593763879	1.4194433311670392e-12	0.01840690871361559	0.21429850082360236	2.8228095298436942e-22	NA	23	23	23
ENSG00000178149.16	DALRD3	7.0636619891249826	0.2533499090821758	1.6217094808944134e-12	0.001596004738142128	0.026706682506908573	0.0013437930773827185	NA	22	23	23
ENSG00000204438.10	GPANK1	7.062036617145848	0.12284354243946743	1.6407973251236466e-12	0.005332394652606838	0.02166189830443265	0.003788297522607053	NA	29	29	29
ENSG00000170425.3	ADORA2B	-7.0573637087554335	-0.025839948778789864	1.6969106139972654e-12	0.12039922419121987	0.3597580748911787	3.817414835774561e-41	NA	12	12	12
ENSG00000213719.8	CLIC1	7.044373307780045	0.315750131604527	1.862980649713612e-12	0.000861210434518958	0.03185466638650503	0.0004660333075277249	NA	15	16	16
ENSG00000124140.13	SLC12A5	-7.004971504299724	-0.04520816998002518	2.4703610810799308e-12	0.05646278243914486	0.16113813512373856	2.5748685073245124e-17	NA	15	16	16
ENSG00000124257.6	NEURL2	7.001918975471763	0.05687594631442055	2.5248009175961047e-12	0.03435388686227586	0.1676886891505154	9.911042814636136e-18	NA	53	54	54
ENSG00000277938.1	RP5-965G21.3	6.996288096617412	0.33342919544358446	2.628328030336177e-12	0.0010261274283747106	0.01876633593543794	0.0077291435643055545	NA	8	8	8
ENSG00000188227.12	ZNF793	-6.953358584185262	-0.13615696788821816	3.5669049643346895e-12	0.005632026445230821	0.11635530590322392	3.5195381450817686e-12	NA	18	18	18
ENSG00000145692.14	BHMT	-6.943850318212707	-0.05131905912645368	3.8155478027550944e-12	0.034300251100742155	0.12833004162073874	3.7699905101520347e-13	NA	27	27	27
ENSG00000125618.16	PAX8	6.924905811371514	0.02175444882478422	4.362656887661205e-12	0.16513188125145892	0.3781585277706114	2.3868299524086154e-44	NA	53	55	55
ENSG00000164078.12	MST1R	6.890834616228295	0.16308520234323148	5.546599318728125e-12	0.0033834474131940956	0.02953860668789313	0.0006779245823754911	NA	23	23	23
ENSG00000165917.9	RAPSN	-6.889853988902737	-0.0773501927548998	5.584968191944923e-12	0.013206410713025843	0.0474444549325965	1.6715450165077414e-05	NA	13	13	13
ENSG00000100372.14	SLC25A17	6.838090037102002	0.10480579972295945	8.025595397473936e-12	0.008583526167800457	0.012770367239487535	0.026972215970131358	NA	18	19	19
ENSG00000187492.8	CDHR4	6.821353772018671	0.09573463763083982	9.018654022208224e-12	0.009312051112337748	0.012008931699332663	0.03245181043405359	NA	21	21	21
ENSG00000176422.13	SPRYD4	-6.784205251612865	-0.17797786314903896	1.1672728096624536e-11	0.0027760600729871106	0.04828467940965775	1.4879319737041452e-05	NA	12	12	12
ENSG00000244731.7	C4A	6.782888627481743	0.035444046797555605	1.177964473588659e-11	0.059111512317845526	0.2677121210175142	8.588119810873123e-29	NA	95	106	106
ENSG00000177710.5	SLC35G5	-6.764604173891451	-0.0989809806496046	1.3367414940302277e-11	0.010723126297929882	0.031860633016384934	0.0004534612229310302	NA	13	13	13
ENSG00000162613.16	FUBP1	-6.73925071532589	-0.2517954585806134	1.5920548445659576e-11	0.00128188097074959	0.0439356492865841	3.6518286792239295e-05	NA	5	6	6
ENSG00000197165.10	SULT1A2	6.682481242300039	0.029302747541550066	2.3493004059091886e-11	0.09038954284415227	0.3646317079581777	7.988396317261744e-42	NA	30	33	33
ENSG00000179639.10	FCER1A	-6.676343953554165	-0.15586876925660445	2.44976645644615e-11	0.003853043994766046	0.033532033496427194	0.000300496526628635	NA	10	10	10
ENSG00000167077.12	MEI1	6.668732823639905	0.06154458455190893	2.580214770099619e-11	0.024247704755415326	0.14366533733748987	6.756457279436316e-15	NA	30	30	30
ENSG00000084774.13	CAD	6.652741742511684	0.4334010964277874	2.8768274651827302e-11	0.0005121621967859266	0.01442002439759906	0.01907034772729831	NA	14	14	14
ENSG00000213722.8	DDAH2	-6.648176358990942	-0.09914448531200645	2.9674662257764706e-11	0.011570574369394786	0.058500458534157786	1.365537302154055e-06	NA	87	88	88
ENSG00000101104.12	PABPC1L	-6.620443180950145	-0.12429923808988959	3.581235515819828e-11	0.004805018061875412	0.038840920219362286	7.061602927845493e-05	NA	20	21	21
ENSG00000162434.11	JAK1	-6.614308902435174	-0.1063550958543424	3.7329152657692995e-11	0.0071906406848112735	0.03414043055981816	0.00028636407325567117	NA	81	81	81
ENSG00000272221.1	XXbac-BPG181B23.7	-6.575503460129561	-0.02194423578642405	4.8488815803243e-11	0.23336908596238576	0.6107394613924266	1.0679327741855374e-92	NA	50	52	52
ENSG00000159917.15	ZNF235	-6.5330784196743945	-0.2296305261695894	6.443138476059251e-11	0.0015255174458257488	0.060037183381313725	1.0292239153341571e-06	NA	2	2	2
ENSG00000125637.15	PSD4	-6.521284922327701	-0.0533760582079789	6.970762412457493e-11	0.030039584324877366	0.2510689368368648	1.3242330173203985e-26	NA	41	41	41
ENSG00000226686.7	LINC01535	6.485565596552493	0.018092429480523035	8.839952791033304e-11	0.26839151861525956	0.4022223623808925	1.6556257012244254e-48	NA	84	87	87
ENSG00000224389.8	C4B	-6.46783663039825	-0.10307602641258067	9.94158923196106e-11	0.005733469049775995	0.02495322886994566	0.0017945965995790265	NA	31	32	32
ENSG00000263001.5	GTF2I	-6.465605358648244	-0.07958104751490697	1.0089407653875899e-10	0.018221610567951265	0.2464413976999825	3.0230039325148463e-26	NA	13	13	13
ENSG00000116675.15	DNAJC6	-6.461710580228217	-0.18097833087333404	1.0352596036903674e-10	0.002553517224205502	0.02030019771958997	0.0048764653269746045	NA	4	4	4
ENSG00000106290.14	TAF6	-6.4489058523145815	-0.09535433097800744	1.1266051748492094e-10	0.009603119504857057	0.15915765352680133	1.8365026674294312e-16	NA	13	13	13
ENSG00000142252.10	GEMIN7	-6.448465385173852	-0.10297809655336354	1.1298836137653611e-10	0.009088062980009082	0.10950769901040573	1.4983081131243547e-11	NA	22	22	22
ENSG00000179588.8	ZFPM1	6.437742228005046	0.21075799471537593	1.2126370853303074e-10	0.0020494703863875195	0.01767075074583019	0.009360650184783277	NA	8	8	8
ENSG00000011295.15	TTC19	6.425378980680669	0.04009822294898639	1.3154138064036786e-10	0.04461983556911857	0.15974965025592566	1.93991274603863e-16	NA	70	72	72
ENSG00000108384.14	RAD51C	-6.414286300647932	-0.058045834689983665	1.414840995898558e-10	0.02010240659373153	0.1317963381545071	9.267859182818933e-14	NA	18	18	18
ENSG00000164068.15	RNF123	6.378764713948007	0.07676572078080425	1.7852205862794616e-10	0.014560136613530377	0.18417030152489186	4.44537172331589e-19	NA	36	36	36
ENSG00000153814.11	JAZF1	-6.348739402776431	-0.1369273919592278	2.1708640686133534e-10	0.004268446252183512	0.07727060177955615	2.973243604740852e-08	NA	24	25	25
ENSG00000196236.12	XPNPEP3	6.3255783004073916	0.04192043028471775	2.522859350309631e-10	0.0435969920835919	0.2722323077933915	2.922283370222189e-29	NA	21	21	21
ENSG00000111142.13	METAP2	-6.310474513526391	-0.17133639492503994	2.781812232428484e-10	0.00283064196267291	0.013572668004484256	0.022782316751529787	NA	62	62	62
ENSG00000106258.13	CYP3A5	-6.304299125072526	-0.07919895493328304	2.895009128528626e-10	0.016367695436697895	0.011100449773503948	0.03783429538171167	NA	28	28	28
ENSG00000221838.9	AP4M1	-6.300996572449061	-0.06333575753682044	2.9573793482949446e-10	0.020623797312639573	0.2153646628223324	4.7722397394278905e-23	NA	17	17	17
ENSG00000179344.16	HLA-DQB1	-6.2428668709927155	-0.01758570401806139	4.296225543669475e-10	0.23849122960655864	0.6161608031780771	2.2711494031014423e-93	NA	33	35	35
ENSG00000143994.13	ABHD1	-6.227331919363743	-0.18888236445123316	4.744452906502118e-10	0.0027905573366487834	0.0445674470398523	2.660079487624196e-05	NA	9	9	9
ENSG00000231389.7	HLA-DPA1	6.187627775872701	0.08453207199454163	6.107633607459624e-10	0.010979938657833772	0.0580793500098489	1.8256373705841984e-06	NA	37	38	38
ENSG00000225399.4	RP11-3B7.1	6.177522409779699	0.05030324447295846	6.511533536956086e-10	0.03215008850146485	0.10221553373589387	1.308207655122146e-10	NA	14	14	14
ENSG00000100997.18	ABHD12	6.151286169834603	0.10507191053714589	7.685709694264534e-10	0.007734951816741101	0.1270308066181348	5.045274112520176e-13	NA	26	28	28
ENSG00000181315.10	ZNF322	-6.133157282653765	-0.041178568868576175	8.615189641211464e-10	0.047634186935124306	0.3793479808949721	4.88841479346876e-44	NA	45	48	48
ENSG00000171700.13	RGS19	-6.131099841296222	-0.11584707758563272	8.727361128219599e-10	0.006109438405831152	0.14151794125824782	5.328767779015611e-15	NA	18	18	18
ENSG00000273258.1	RP11-394I13.3	6.119050289073956	0.05507237915092233	9.413469574769872e-10	0.023412173447583576	0.08125638470674583	1.424191323789244e-08	NA	23	23	23
ENSG00000143612.19	C1orf43	6.115202563756455	0.35262680800644314	9.64343899210529e-10	0.0006416410032399851	0.029793715245683958	0.0007398817119558964	NA	12	12	12
ENSG00000142655.12	PEX14	6.114534566694014	0.08108142648423655	9.683917856290402e-10	0.01010986989685685	0.17036227950470492	1.9919254100780046e-17	NA	29	30	30
ENSG00000157322.17	CLEC18A	-6.096371171645019	-0.0179809893297853	1.085033157539334e-09	0.22264402487885385	0.4155375725410636	5.180121334432203e-50	NA	32	36	36
ENSG00000270154.1	RP11-419I17.2	6.092595924926625	0.16573634053775108	1.1109423240119843e-09	0.002969537251956147	0.019087247709124247	0.006981150374094087	NA	6	7	7
ENSG00000189050.15	RNFT1	6.065229989715842	0.1309902550730569	1.3176496066503518e-09	0.004469539700090418	0.016774444954145824	0.011414465643699292	NA	23	23	23
ENSG00000175354.18	PTPN2	-6.060788661549081	-0.07647465408186581	1.3545571627349293e-09	0.01402844733182532	0.017150899284795736	0.009783205799620222	NA	140	141	141
ENSG00000167272.10	POP5	-6.059162465322888	-0.2343361251376971	1.3683213513317125e-09	0.0013793539857575505	0.03951165075622319	8.835334906152617e-05	NA	8	8	8
ENSG00000253678.1	RP11-981G7.3	6.04321696007965	0.055338124664345	1.5107128501752857e-09	0.025638343759279755	0.04785632616714704	1.279788291384654e-05	NA	21	21	21
ENSG00000108387.14	SEPT4	-6.00748260565868	-0.29873005106715084	1.884260143608748e-09	0.0006549450346019422	0.013219922112486524	0.025153647833459275	NA	16	16	16
ENSG00000176953.12	NFATC2IP	5.968558684268435	0.18596903370128495	2.39358556488264e-09	0.0024247406245428184	0.022607383354994414	0.003155709524409997	NA	8	9	9
ENSG00000204920.10	ZNF155	5.963054631613962	0.03197553589286221	2.475656035356016e-09	0.0740503501320502	0.14226765160704333	8.473492826863905e-15	NA	57	57	57
ENSG00000166529.14	ZSCAN21	-5.941774711145529	-0.03791767769992475	2.81952743698884e-09	0.048579380840627136	0.17175243916020422	1.0305452922319687e-17	NA	25	26	26
ENSG00000153982.10	GDPD1	5.93001130696668	0.1197497543715148	3.029138205624051e-09	0.005632973689203329	0.028776239691841895	0.0007536757715064541	NA	15	15	15
ENSG00000105726.16	ATP13A1	5.915856359281796	0.14316536738951044	3.301532496783595e-09	0.0028644959126379313	0.03444423000372105	0.00026727475694136366	NA	22	22	22
ENSG00000206344.7	HCG27	5.894904057273636	0.040976112308399516	3.748991452552817e-09	0.054113705926581435	0.2365179872969797	8.547779407564285e-25	NA	34	34	34
ENSG00000146205.13	ANO7	5.86701114704822	0.030975300419788205	4.437208554518106e-09	0.06865928572106586	0.19176865814869196	9.292894676543987e-20	NA	47	47	47
ENSG00000267058.1	RP11-15A1.3	5.861919397202732	0.046751605021418355	4.575471274610849e-09	0.03268141113268945	0.08770347727760938	3.300739829757518e-09	NA	48	50	50
ENSG00000142599.17	RERE	5.855978911284296	0.06460636781117685	4.742083952786729e-09	0.016073800826630694	0.18284411615090693	7.530562021868148e-19	NA	30	30	30
ENSG00000132837.14	DMGDH	-5.845244064956536	-0.08190459836121199	5.058260817490855e-09	0.009507264304404541	0.12443515680120648	7.29743260105391e-13	NA	29	30	30
ENSG00000149084.12	HSD17B12	-5.8280322375749245	-0.020255046947469154	5.6084746202513745e-09	0.161218340319211	0.5732833859993582	1.3216825198030033e-83	NA	69	70	70
ENSG00000176994.10	SMCR8	-5.823231148479962	-0.18612654334774242	5.772063523683864e-09	0.002161990052637857	0.035335674930314934	0.00021116108064502025	NA	12	14	14
ENSG00000253958.1	CLDN23	5.818256394386041	0.13154601323019005	5.946464185244087e-09	0.0041183816433825815	0.03184874361878725	0.0003693078095068669	NA	16	16	16
ENSG00000228251.1	AC012442.6	-5.816938999427707	-0.07530732887804568	5.993500109147021e-09	0.011457168656762945	0.01369837296413168	0.0213065275463855	NA	25	25	25
ENSG00000163798.13	SLC4A1AP	-5.815218230048549	-0.16316099887910337	6.0554833978852024e-09	0.0027364137668277563	0.04768338998609766	1.3525898674690875e-05	NA	12	12	12
ENSG00000196381.10	ZNF781	-5.806691252520969	-0.03668570391060984	6.371947943046723e-09	0.04593808369246395	0.32320801645698155	9.605384413273447e-36	NA	30	32	32
ENSG00000152219.4	ARL14EP	-5.769303021936659	-0.12381375597761388	7.960005972375496e-09	0.004318550748526643	0.03557318459963872	0.0002141458009348309	NA	32	32	32
ENSG00000175220.11	ARHGAP1	5.7472523576477705	0.06679938235905673	9.070530400114106e-09	0.015329206525988123	0.11150859986016867	1.2266124141638833e-11	NA	42	42	42
ENSG00000213676.10	ATF6B	5.687333810516347	0.06725622096966058	1.2903807452722225e-08	0.015136272967179112	0.13788366658561932	2.4284697183448715e-14	NA	26	29	29
ENSG00000149177.12	PTPRJ	-5.685586238160626	-0.1840276855901059	1.3036467824574325e-08	0.0020350014577772426	0.041905675321790466	5.987996208650096e-05	NA	6	6	6
ENSG00000146109.4	ABT1	5.683875518546735	0.09576474811371828	1.3167613644346933e-08	0.006926595392230877	0.12634805924109638	3.378053408284103e-13	NA	25	27	27
ENSG00000114302.15	PRKAR2A	-5.672009202770472	-0.3027404177715495	1.4113239331683662e-08	0.0007622435041142622	0.013608594567926293	0.023483296739080662	NA	6	6	6
ENSG00000160049.11	DFFA	5.655240835113476	0.25379805261578103	1.556278955350872e-08	0.0009187217850945447	0.01797136953519583	0.00877672840845063	NA	11	11	11
ENSG00000077585.13	GPR137B	5.650359065941063	0.07856446024021292	1.6011303272783977e-08	0.009869250592842056	0.1100902507021841	2.150734693247645e-11	NA	31	31	31
ENSG00000101216.10	GMEB2	-5.646249935466578	-0.09096642635148727	1.6398539844358463e-08	0.007664965073782966	0.13135639214733158	5.688012124105653e-14	NA	15	16	16
ENSG00000154127.9	UBASH3B	5.641594473030165	0.13051780345116198	1.684825512405068e-08	0.0036550253946348254	0.03446570321403511	0.00025476966037166784	NA	12	13	13
ENSG00000129219.13	PLD2	5.6035866569389094	0.0508317703571449	2.09961069070762e-08	0.021456462583893374	0.21299561061206876	2.1219427557673117e-22	NA	23	25	25
ENSG00000155849.15	ELMO1	5.59998817511386	0.1475752068864758	2.143664274070424e-08	0.003045996384314763	0.06833601983860457	1.5823166622176994e-07	NA	23	23	23
ENSG00000149534.8	MS4A2	-5.55455663642983	-0.07538157084866949	2.783172656881759e-08	0.009973797457208137	0.017671836091490388	0.009245269721401416	NA	45	45	45
ENSG00000173421.16	CCDC36	5.544795632274388	0.04050497980227905	2.9429770250099692e-08	0.04034371372223472	0.1494938379264027	2.1143376886500827e-15	NA	17	17	17
ENSG00000149634.4	SPATA25	5.543358648072208	0.08187468670810134	2.967242217002348e-08	0.01086388920412135	0.07063489710627076	1.2885134873566936e-07	NA	10	11	11
ENSG00000136573.12	BLK	-5.533247754540317	-0.16410930119738085	3.143549432643509e-08	0.0026111439220278644	0.014633576231150709	0.01844873855947321	NA	10	13	13
ENSG00000132563.15	REEP2	5.492891597154143	0.0983296421396648	3.954055182781318e-08	0.006291626787816475	0.018970145996941624	0.006918560403360097	NA	11	11	11
ENSG00000169203.16	NPIPB12	5.491950244756844	0.0358924543229205	3.9751939563618e-08	0.04926261209068451	0.12010734284691127	1.6874800315053908e-12	NA	23	26	26
ENSG00000177628.15	GBA	5.486573894098367	0.1747375348149547	4.0980404149406127e-08	0.0018946330830376585	0.047615731983317915	1.5530389491025863e-05	NA	31	36	36
ENSG00000165916.8	PSMC3	5.482431992835071	0.09728451998061202	4.195182901464635e-08	0.006156604102251849	0.1009420782804578	1.2869293727949022e-10	NA	38	38	38
ENSG00000163354.14	DCST2	-5.481443307828131	-0.08349071733005108	4.218699132824202e-08	0.010673567532328645	0.04650662544390923	1.8604746540441736e-05	NA	46	48	48
ENSG00000106484.14	MEST	-5.474617993675133	-0.09149218589049228	4.3845641258174295e-08	0.007537703897598787	0.08965222345235713	1.1393018492085765e-09	NA	14	14	14
ENSG00000125458.6	NT5C	-5.468890684452741	-0.07818811541024671	4.528609305345995e-08	0.009313230048201705	0.05313953781675726	3.3440184029119412e-06	NA	50	51	51
ENSG00000133243.8	BTBD2	-5.413656460226287	-0.13901577157428	6.175058781394775e-08	0.002400409925791982	0.05629575529055352	2.803033330135077e-06	NA	4	4	4
ENSG00000108474.16	PIGL	-5.399338466225968	-0.18313650067731155	6.688707792321359e-08	0.0015316008037301622	0.031942629314097526	0.00041403629153662297	NA	13	13	13
ENSG00000025156.12	HSF2	5.385098061755239	0.043984192650110554	7.240516263405311e-08	0.027546797109196847	0.17982700458702128	5.994024408718852e-19	NA	76	76	76
ENSG00000253669.3	KB-1732A1.1	5.379863772350715	0.058560467943871604	7.4542224275361e-08	0.019161478436012524	0.11686279263082636	4.820064369706214e-12	NA	52	52	52
ENSG00000196735.11	HLA-DQA1	-5.377792576461757	-0.027883254149516826	7.540461580359642e-08	0.06634580073753861	0.2565569520282953	9.265179356445262e-28	NA	30	30	30
ENSG00000122971.8	ACADS	-5.37506821800726	-0.3262290030302157	7.6553692673369e-08	0.0005765827349841085	0.04565029131026927	2.718854356882996e-05	NA	25	25	25
ENSG00000160752.14	FDPS	-5.3445253134069945	-0.23439596187512565	9.065430737981877e-08	0.001163707691318632	0.02049133374579317	0.005193125254632745	NA	10	10	10
ENSG00000228022.5	HCG20	5.3393274712745065	0.04197188527946207	9.329200118774794e-08	0.030990409509885988	0.10323716644641	1.132971110973865e-10	NA	12	12	12
ENSG00000196275.13	GTF2IRD2	-5.338066853203106	-0.02828191904177689	9.394282225349458e-08	0.09183067190550216	0.42757520762703466	1.2063057361785317e-52	NA	25	27	27
ENSG00000185614.4	FAM212A	-5.336123528988691	-0.14233246168328154	9.495472352671723e-08	0.0026851331054939293	0.010321459137863058	0.04581472836573406	NA	33	33	33
ENSG00000112561.17	TFEB	-5.322385209166244	-0.16947564357927378	1.0241541135194348e-07	0.0018031192602272624	0.01139722003408346	0.0366051400249249	NA	9	9	9
ENSG00000181666.17	HKR1	-5.288678452973829	-0.2551311737546767	1.2320325331461666e-07	0.0010424642051122522	0.022262646526403987	0.003675695443834607	NA	18	18	18
ENSG00000124562.9	SNRPC	-5.285518194212475	-0.13235943468714984	1.2534941286794752e-07	0.002831936398041086	0.07082739571031918	9.568897201307363e-08	NA	32	33	33
ENSG00000164850.14	GPER1	5.267874924250082	0.10536115587765665	1.3801208493229416e-07	0.004444231906022661	0.07008619751601597	1.1588171434193742e-07	NA	3	3	3
ENSG00000213996.12	TM6SF2	5.24406758600543	0.08438250569552057	1.5707461898952595e-07	0.007127916465488156	0.07008529251788223	1.4957783971463443e-07	NA	10	10	10
ENSG00000110871.14	COQ5	5.235039762051623	0.03709214515200503	1.6494935012065275e-07	0.04208710124562853	0.39617024353704505	5.631116326886158e-47	NA	58	59	59
ENSG00000183150.7	GPR19	5.232958366292106	0.0468031025902395	1.668183240414487e-07	0.027149931535360106	0.06569325494697276	3.0505223381392306e-07	NA	37	37	37
ENSG00000157315.4	TMED6	5.2163793127801386	0.060954967254422655	1.8245435889948478e-07	0.011469081001400074	0.07579931043132047	3.0871698107503016e-08	NA	9	9	9
ENSG00000128872.9	TMOD2	-5.196522206683717	-0.12618170658703437	2.0305135530126514e-07	0.003373187593927002	0.07199101551514463	9.287160249749523e-08	NA	19	19	19
ENSG00000273295.1	AP000350.5	5.19520441843352	0.013635250922170123	2.0449501026655821e-07	0.2753146454197013	0.6006479408705289	1.2343130628117174e-89	NA	51	51	51
ENSG00000001617.11	SEMA3F	-5.190038177381606	-0.05194668592312434	2.1025096809010163e-07	0.01920716223455224	0.03612673218439697	0.00018570495674400333	NA	36	38	38
ENSG00000272787.1	KB-226F1.2	-5.157762845968964	-0.03146603787958078	2.499178780579564e-07	0.05540924060371906	0.1492979895829019	2.272983022936342e-15	NA	11	11	11
ENSG00000138039.14	LHCGR	-5.1458436632294005	-0.03147135067756304	2.663211545180028e-07	0.04568006403507485	0.1838991444496216	1.174051496705415e-19	NA	36	36	36
ENSG00000244165.1	P2RY11	5.139508933669777	0.06958967222090184	2.754573963333412e-07	0.012081922767035779	0.1621403407648674	1.1057054068623517e-16	NA	13	13	13
ENSG00000196652.11	ZKSCAN5	5.127511658790535	0.2623329602067246	2.9359680413061003e-07	0.0010823057866394454	0.0120175131154924	0.030695591369592164	NA	15	15	15
ENSG00000204687.4	MAS1L	-5.100847352067965	-0.17498930264007154	3.38136200136863e-07	0.0025358760847316872	0.015932201870076282	0.0131615725384241	NA	43	43	43
ENSG00000178952.10	TUFM	5.100575363534916	0.16196731259373212	3.3862251243784086e-07	0.0017298333148816195	0.05479056384967648	2.9852102942676113e-06	NA	18	19	19
ENSG00000167384.10	ZNF180	5.093581464366642	0.1736546816474122	3.513619711215639e-07	0.0015567122265961301	0.046571145081283946	1.998801147438236e-05	NA	6	7	7
ENSG00000245330.4	KB-1471A8.1	5.0844307929662795	0.048556617919880134	3.6873018307413203e-07	0.02271647995745603	0.10854260757741167	2.2239135301682803e-11	NA	13	13	13
ENSG00000149489.8	ROM1	5.082610658053762	0.027286429229483575	3.72282293017633e-07	0.06346102273719847	0.34440405374275235	1.0617157434792237e-38	NA	24	24	24
ENSG00000240972.1	MIF	5.078301362960477	0.01374985727918012	3.808243009815075e-07	0.25669900453716293	0.5315733556235522	1.0905051694720208e-72	NA	34	36	36
ENSG00000180263.13	FGD6	-5.051314398526836	-0.11208779819446607	4.387801601498097e-07	0.0037889266565510477	0.05893829142941308	1.1488915306383068e-06	NA	6	6	6
ENSG00000065060.16	UHRF1BP1	5.051021757577246	0.02403516159320511	4.3945300599415667e-07	0.08002783052865498	0.4595377573408841	1.2682469024573203e-57	NA	33	34	34
ENSG00000164535.14	DAGLB	-5.045068014431743	-0.02487567479804524	4.5336006983926175e-07	0.06976732044515939	0.3518108053158302	2.6033183737160093e-40	NA	6	7	7
ENSG00000160781.15	PAQR6	-5.0200352254713465	-0.0392170308149441	5.166200492228612e-07	0.033563550312300294	0.14837041111455773	1.1990180652192314e-15	NA	40	40	40
ENSG00000244219.6	GS1-259H13.2	5.018557304572206	0.05272188135925546	5.206096461753177e-07	0.025688891159312676	0.092414453000953	1.208991116014478e-09	NA	37	37	37
ENSG00000196968.10	FUT11	5.018128869652572	0.05745134087194181	5.21771735222659e-07	0.012671322115079877	0.08144528735203888	7.0551527930090905e-09	NA	30	30	30
ENSG00000172543.7	CTSW	-5.011442576394813	-0.0262083163243364	5.402350524627079e-07	0.07296725384716138	0.40805765538453065	2.7174493392045564e-49	NA	18	18	18
ENSG00000169519.20	METTL15	5.007053226597901	0.15765342074709968	5.5269647135519e-07	0.0018688639225204683	0.042544271260463735	4.981438289311981e-05	NA	23	24	24
ENSG00000205710.3	C17orf107	4.988258324696225	0.034317042430375394	6.092606619013105e-07	0.04411123331195016	0.19960291903734068	7.637090763727868e-21	NA	26	26	26
ENSG00000141458.12	NPC1	-4.980742252504111	-0.043061790016798676	6.334085627442423e-07	0.029521662143413084	0.21753091079368336	6.947323788288281e-23	NA	32	32	32
ENSG00000101639.18	CEP192	-4.9652455687645505	-0.016854621261663056	6.861419334049594e-07	0.18503395836442174	0.5887374930053799	3.3216546911791124e-87	NA	43	43	43
ENSG00000100890.15	KIAA0391	4.962193822341398	0.05588131017350945	6.970138803260727e-07	0.017743159660363092	0.2014399670719911	7.77065686697068e-21	NA	26	27	27
ENSG00000198952.8	SMG5	-4.94203658021241	-0.06430114451176074	7.731070543290238e-07	0.012733848210009403	0.17534149525316076	2.294027262243317e-18	NA	24	24	24
ENSG00000204428.12	LY6G5C	-4.938837334120901	-0.03821948476631878	7.858973369163538e-07	0.04061443715846694	0.2162797240935785	1.0037637509032947e-23	NA	10	10	10
ENSG00000169592.14	INO80E	-4.938423347976676	-0.040167047126183256	7.875672336290196e-07	0.03320042209561786	0.30853144107087865	5.5545371778407645e-34	NA	33	33	33
ENSG00000266265.2	KLF14	-4.929888187521161	-0.23458482169818412	8.227669369128009e-07	0.0009194924512588206	0.030198525656685418	0.0005896743551493366	NA	8	8	8
ENSG00000149499.11	EML3	-4.927559884580267	-0.047082384608782085	8.32629083044458e-07	0.019052833821621352	0.1293064721817325	1.8819491251519446e-13	NA	33	34	34
ENSG00000141756.18	FKBP10	-4.913714275818138	-0.36122631476563083	8.936696146844485e-07	0.0003481095902830816	0.013054750205886444	0.02513861796803055	NA	18	20	20
ENSG00000141027.20	NCOR1	-4.908891707203988	-0.1370178372615511	9.15925350544927e-07	0.0022451816287661305	0.010195405159943976	0.049670574094404736	NA	11	11	11
ENSG00000271889.1	RP11-493E12.1	4.901816639253756	0.0692401623183051	9.495444577223093e-07	0.010563263098542408	0.03778693354691292	0.0001103100313284938	NA	5	5	5
ENSG00000283632.2	EXOC3L2	4.899807444947341	0.18717669010878413	9.593062648531012e-07	0.0016298257022025928	0.010286763253588486	0.047656390143811886	NA	7	7	7
ENSG00000255760.1	RP11-428G5.5	-4.884073017969962	-0.09551806598694856	1.0391656366715813e-06	0.005378559614230012	0.02472528606215684	0.0021154376490140907	NA	14	14	14
ENSG00000168813.16	ZNF507	-4.878430132479624	-0.09251550292738082	1.069335290123e-06	0.007097521774419473	0.12137091931459645	1.4674277534822014e-12	NA	5	5	5
ENSG00000167711.13	SERPINF2	4.860004300735523	0.06210638770315429	1.1738320285160343e-06	0.013054143445935053	0.11804900203340042	3.8938978336106555e-12	NA	35	36	36
ENSG00000173825.6	TIGD3	-4.855787032648485	-0.061600540223426446	1.1990952172114721e-06	0.011846139796957754	0.044640042869753815	3.158242896976853e-05	NA	21	21	21
ENSG00000235863.3	B3GALT4	4.851013033203979	0.1293548075229005	1.228324735422011e-06	0.0014822209623715438	0.051779210425775976	5.838080757519975e-06	NA	8	8	8
ENSG00000137497.17	NUMA1	4.847305234132678	0.20174681443817197	1.2514979810738335e-06	0.0010456143631417465	0.029854305328017087	0.0007281263912892475	NA	17	19	19
ENSG00000108556.7	CHRNE	4.84291160293978	0.018578676408433175	1.2795022098134585e-06	0.1360750684099866	0.3532644920198307	3.1127876929843674e-43	NA	18	18	18
ENSG00000134905.16	CARS2	4.831254544792577	0.03297060351496258	1.3567541111758743e-06	0.04557691033485688	0.28997633203419193	9.730396474532483e-32	NA	26	26	26
ENSG00000099977.13	DDT	4.831150915995513	0.051927174795964044	1.3574605768106032e-06	0.01673488769026471	0.1939697773686063	9.184040926664632e-21	NA	33	33	33
ENSG00000204866.8	IGFL2	-4.821633297918286	-0.1288746007964241	1.423875221199261e-06	0.0029242852737295655	0.015232006831554675	0.015955317661019444	NA	22	22	22
ENSG00000187742.14	SECISBP2	-4.821231681383741	-0.18139233431170876	1.42674534793882e-06	0.0015478445581572201	0.013391131778407431	0.023169525085593345	NA	18	18	18
ENSG00000177479.19	ARIH2	4.8187628715069835	0.09685561771410173	1.444511128776312e-06	0.005355488369824337	0.03933914786432945	8.694601597019174e-05	NA	28	28	28
ENSG00000196154.11	S100A4	-4.814278963507393	-0.06560275971811667	1.4773231816952763e-06	0.010481208389385488	0.11825619763846222	1.5293975547928518e-12	NA	24	24	24
ENSG00000128881.16	TTBK2	4.810684384849775	0.1457053205082711	1.5041437209872033e-06	0.0018127041378218013	0.010814421361860008	0.042675406678971635	NA	38	38	38
ENSG00000155542.11	SETD9	4.783651917724092	0.031154451394819916	1.7213867840209125e-06	0.05202368907037124	0.3083407433646967	1.086482708518177e-34	NA	44	44	44
ENSG00000170581.13	STAT2	4.776468467873579	0.08291073882996976	1.784005124035503e-06	0.006953067362933703	0.07747416291989273	2.5059344287617184e-08	NA	15	15	15
ENSG00000223496.2	EXOSC6	-4.775906655487119	-0.01745254240718622	1.7889936893847194e-06	0.15072495893495008	0.6243526394794964	1.3233750803618565e-96	NA	12	12	12
ENSG00000164338.9	UTP15	4.774637115645539	0.3537252335924213	1.8003158778830802e-06	0.00035147715533266936	0.015367521785097982	0.015218085226292963	NA	6	6	6
ENSG00000168394.10	TAP1	-4.744157529645458	-0.109079700022926	2.0937587121847086e-06	0.002765363642541524	0.01133105073060503	0.0364736816593834	NA	20	25	25
ENSG00000182333.14	LIPF	-4.706349132440635	-0.02449483325098994	2.5219246487366578e-06	0.06415009447474954	0.016671648628798434	0.01164481847510093	NA	60	64	64
ENSG00000153214.9	TMEM87B	4.687889486679859	0.04702094388280882	2.7603700538226066e-06	0.02218472385635608	0.19808997393017716	1.3093825349821732e-20	NA	20	20	20
ENSG00000119599.16	DCAF4	4.687735896504102	0.02237496516511286	2.7624419368937973e-06	0.0765129781079769	0.3203887858175471	1.4926880484091092e-35	NA	42	42	42
ENSG00000160602.13	NEK8	4.687579191614143	0.10085834369370748	2.7645573744582198e-06	0.0044737894920699305	0.027569095353171046	0.0011553329371090206	NA	14	15	15
ENSG00000077097.15	TOP2B	4.684143524228374	0.19063266071090512	2.811329731947669e-06	0.0010417388754922622	0.017446606252222215	0.009759815688567257	NA	4	4	4
ENSG00000169313.9	P2RY12	-4.667756110469652	-0.034297708312208595	3.04507055162555e-06	0.03760662710583363	0.22432919023728354	1.5397830491267463e-23	NA	47	48	48
ENSG00000212864.3	RNF208	-4.658956603808936	-2.0502394169092404	3.178161875964829e-06	1.2048264901001737e-05	0.030858743591912825	0.00048466596304586794	NA	3	5	5
ENSG00000138315.12	OIT3	4.656398049790977	0.16396776666492072	3.2178951141639542e-06	0.0014564787752812604	0.012239338166342331	0.030102955444852208	NA	10	10	10
ENSG00000101460.12	MAP1LC3A	-4.65302670343454	-0.035043163593651436	3.2709786868563127e-06	0.03144635900791058	0.27902668070160197	2.300869830092196e-31	NA	32	33	33
ENSG00000204536.13	CCHCR1	-4.638115809975594	-0.027223492406632892	3.515997687247194e-06	0.04981072565336658	0.4192244440595231	2.0323824475446266e-51	NA	31	32	32
ENSG00000091844.7	RGS17	-4.631542029648011	-0.0461719133135854	3.6295229720554028e-06	0.02138393942838185	0.1274992590442245	3.615755726063058e-13	NA	32	32	32
ENSG00000166963.12	MAP1A	4.618945083231766	0.13278758958479603	3.85695911134665e-06	0.002184118095068438	0.02594540150343141	0.0016082213325486162	NA	13	13	13
ENSG00000254343.2	RP11-760H22.2	4.602319399505908	0.19120345425749727	4.178118130012144e-06	0.001099216337398352	0.02559458588986268	0.0018054959915166484	NA	4	4	4
ENSG00000133059.16	DSTYK	-4.595273094701962	-0.29189443423955147	4.321828616494161e-06	0.0005488131247243916	0.02999864245574631	0.0006936419096236423	NA	5	5	5
ENSG00000115419.12	GLS	-4.589682403744847	-0.12073345322545798	4.4392092951575805e-06	0.003091895840167904	0.04794943427939562	1.5289539472799578e-05	NA	30	30	30
ENSG00000164830.18	OXR1	4.582902055253227	0.08288431901414296	4.585668639151298e-06	0.006252010034705326	0.07956216619463606	1.7585357638504917e-08	NA	61	63	63
ENSG00000204922.4	UQCC3	4.56840729801419	0.16841496538969677	4.914443393335743e-06	0.0013680497591879563	0.016185307812389894	0.012621235482886158	NA	5	5	5
ENSG00000151640.12	DPYSL4	4.5573916333776685	0.013634877285201557	5.179279710538465e-06	0.27657043271057147	0.5235139877892302	7.280971135452612e-71	NA	36	36	36
ENSG00000183336.8	BOLA2	-4.557117208516208	-0.022116568505110488	5.186048738893591e-06	0.07788326693653583	0.17232829582504916	5.98107852091329e-18	NA	19	19	19
ENSG00000169689.14	CENPX	-4.555977115289005	-0.025663564524643336	5.214261356016864e-06	0.057162503041204175	0.35203592839071257	3.033619455263674e-40	NA	25	25	25
ENSG00000213246.6	SUPT4H1	4.553724831265399	0.07208385864433926	5.270428643132819e-06	0.007294850800037171	0.12311799669678343	1.182341706791169e-12	NA	13	13	13
ENSG00000142089.15	IFITM3	-4.547328216008448	-0.0853601825785606	5.433123429041518e-06	0.00681955540411684	0.08834398551521505	2.250866147985288e-09	NA	49	49	49
ENSG00000060642.10	PIGV	4.546375712892597	0.06833417434529925	5.45775740569976e-06	0.007650301764819574	0.09209363369034264	9.141305379040571e-10	NA	31	31	31
ENSG00000120784.15	ZFP30	4.537447527055441	0.061779497998866346	5.6939191760121015e-06	0.012828044275009099	0.06661583397038019	2.3378932278152872e-07	NA	47	49	49
ENSG00000084764.10	MAPRE3	-4.534300344373681	-0.2949622299506789	5.779474118269562e-06	0.0004454370096574361	0.015710987590420562	0.01483066716625335	NA	17	17	17
ENSG00000143578.15	CREB3L4	-4.516701938132362	-0.0812626138741317	6.281021769766844e-06	0.00686198834319714	0.05963009442765518	1.1874777110173748e-06	NA	25	25	25
ENSG00000119318.12	RAD23B	-4.515553842871699	-0.22930268169881568	6.315149797794895e-06	0.0006455443595471957	0.020861763666248742	0.0047529151139606	NA	16	16	16
ENSG00000196586.13	MYO6	-4.510971461355568	-0.09478116596585395	6.453140335209048e-06	0.004424679586948611	0.0663210003261183	3.306120518911565e-07	NA	18	18	18
ENSG00000137218.10	FRS3	4.490999230097453	0.11696424641698538	7.088980742038577e-06	0.0026860705702983854	0.040315782807798316	7.423439851335875e-05	NA	18	18	18
ENSG00000071054.16	MAP4K4	-4.486044251683393	-0.08724599774290813	7.255767799611491e-06	0.004709984568079315	0.040448201008296	6.376419581945014e-05	NA	27	27	27
ENSG00000128604.19	IRF5	4.485650631367982	0.06535316918912885	7.269176948054975e-06	0.009780368722297428	0.15061027994205384	2.3383720386323386e-15	NA	17	17	17
ENSG00000267508.5	ZNF285	4.4836140629096	0.05139375983259753	7.3389344609688916e-06	0.026810827587734266	0.19376696379093333	1.5910756758116653e-20	NA	63	63	63
ENSG00000009790.14	TRAF3IP3	4.482617120783508	0.07172555848555182	7.373315139381792e-06	0.006801301228344495	0.0787725776002557	2.2901804578178816e-08	NA	24	24	24
ENSG00000116406.18	EDEM3	-4.475831392672292	-0.062199597927100815	7.611453632493756e-06	0.011282191192212293	0.19627661778346028	8.825598069720531e-21	NA	16	16	16
ENSG00000115137.11	DNAJC27	4.4664103539527185	0.07589017965328683	7.954297056676089e-06	0.007113033406908089	0.10445151028873374	7.322138639668472e-11	NA	32	32	32
ENSG00000196220.15	SRGAP3	4.454870613008358	0.035484944601983134	8.394380391508077e-06	0.034674338345126565	0.15250348376975054	6.912728169161287e-16	NA	38	38	38
ENSG00000186834.3	HEXIM1	-4.4476163458579405	-0.13414263403528284	8.682843172421048e-06	0.0020199786592737363	0.01363817268980352	0.023018510972423318	NA	9	11	11
ENSG00000133466.13	C1QTNF6	-4.446085346386907	-0.22243958362824218	8.7449217266192e-06	0.0007500301008604202	0.017708911999940333	0.00949088944764268	NA	4	4	4
ENSG00000206053.12	HN1L	-4.4447362044287155	-0.08923714126548925	8.799977732233085e-06	0.0049184981673658906	0.042288493630095285	5.593226177620039e-05	NA	21	22	22
ENSG00000124508.16	BTN2A2	4.441326969284997	0.051468183626285184	8.940582291812636e-06	0.012918788522758032	0.16232140541094736	6.889224227016085e-17	NA	55	55	55
ENSG00000007312.12	CD79B	-4.429470712912737	-0.12776202998088743	9.446463979451006e-06	0.0026001533658916564	0.04983636571676457	1.0550681756232283e-05	NA	5	5	5
ENSG00000136270.13	TBRG4	4.418160956865995	0.09038190314610761	9.954428002344686e-06	0.004027709619908071	0.09428148680235306	2.3156908741297354e-10	NA	33	33	33
ENSG00000135473.14	PAN2	-4.414737525177914	-0.2320219561114651	1.0113262022426505e-05	0.0007348071043630524	0.031714312713217875	0.00044000366296821923	NA	15	15	15
ENSG00000266173.6	STRADA	-4.411549832028955	-0.08094707578645974	1.026333264016141e-05	0.006700767194366138	0.0820871674546096	6.8221740256832705e-09	NA	20	20	20
ENSG00000196670.13	ZFP62	4.401707781740206	0.08636195669383888	1.0740214541108361e-05	0.005246312471389389	0.13192645180829746	9.840177386016384e-14	NA	8	8	8
ENSG00000175826.11	CTDNEP1	4.397235018425945	0.10524001546928834	1.0963861026353921e-05	0.0036049896059420134	0.08983333093610114	1.6478093843237773e-09	NA	7	8	8
ENSG00000008710.19	PKD1	4.3888497992454045	0.06780818906596625	1.1395173379777088e-05	0.009259095220736441	0.049529986247948236	9.27768306999949e-06	NA	46	47	47
ENSG00000055211.12	GINM1	4.387252882901679	0.063266651651025	1.1479129840819177e-05	0.008572823977223538	0.13544562051933326	1.2508746828937548e-14	NA	60	60	60
ENSG00000198093.10	ZNF649	-4.383630935811289	-0.05169305926314502	1.1671744296571862e-05	0.013765032900834492	0.10497343964484752	5.278595696793385e-11	NA	24	24	24
ENSG00000155760.2	FZD7	4.380904625299509	0.09775236129073653	1.1818759885335408e-05	0.0047068575311756695	0.05386469684395621	3.5433511340614237e-06	NA	29	29	29
ENSG00000154845.15	PPP4R1	4.3720671442971515	0.23527972935219174	1.2307565948403541e-05	0.0008938654052947843	0.01466038477484871	0.014874021394700784	NA	5	5	5
ENSG00000204618.8	RNF39	4.3669825999314	0.06863844015581064	1.2597475885338466e-05	0.00822174572063338	0.029762845179965962	0.0006569551920208375	NA	28	28	28
ENSG00000138030.12	KHK	-4.348434919431009	-0.029561475146996478	1.371124926991861e-05	0.04219440142818543	0.2270262842195969	5.42633626610633e-24	NA	37	37	37
ENSG00000067208.14	EVI5	4.347905932827709	0.07985148957389149	1.3744352610948484e-05	0.006495802321974135	0.09315981375745597	5.068313048473771e-10	NA	48	48	48
ENSG00000167523.13	SPATA33	4.337584331294445	0.06810232749767317	1.4405726800340703e-05	0.008100325609465059	0.06847333500658982	1.0932666577796583e-07	NA	11	11	11
ENSG00000183798.4	EMILIN3	4.336167023253196	0.0721958842018749	1.449887899922484e-05	0.0065691674390005485	0.07501502832308432	4.647035073179826e-08	NA	18	18	18
ENSG00000146540.14	C7orf50	-4.333022320434665	-0.07103728597836857	1.4707619204730426e-05	0.008174526262312048	0.10789672734353632	3.342637084793209e-11	NA	19	20	20
ENSG00000141452.9	C18orf8	-4.32974330583509	-0.049777210747415604	1.4928325221581265e-05	0.016884045859294646	0.13729998710739566	2.6284821998207003e-14	NA	27	27	27
ENSG00000164053.19	ATRIP	-4.32608915757521	-0.055500478055091805	1.517800086462174e-05	0.01355118874612862	0.12129573693036302	2.1210915529284e-12	NA	5	6	6
ENSG00000100412.15	ACO2	4.318343073023623	0.1485027614232624	1.572049367517476e-05	0.0016772710152125072	0.08224634992702431	8.270414253645009e-09	NA	30	30	30
ENSG00000099974.7	DDTL	-4.315109727789709	-0.03708430897931561	1.595236457633321e-05	0.025877878314429534	0.09652175279542426	4.479554602465016e-10	NA	39	39	39
ENSG00000281831.1	HCP5B	-4.314143732296144	-0.014023877292746614	1.6022268506318298e-05	0.17195662614806634	0.4396422393469854	1.0103910222704305e-53	NA	76	82	82
ENSG00000163933.9	RFT1	-4.306227181787303	-0.03288528057795518	1.660625119393928e-05	0.04096251414573697	0.3038523518923099	3.168390482258082e-33	NA	17	18	18
ENSG00000258819.1	RP11-7F17.3	-4.302947994522693	-0.06207863291418447	1.6854042160445035e-05	0.00883273390309586	0.1025718224776294	9.505716100437824e-11	NA	13	13	13
ENSG00000229274.1	XXbac-BPG13B8.10	-4.294829114074191	-0.055356388143347306	1.7482794902559645e-05	0.009638139105566016	0.061905028266129876	4.2908206446022206e-07	NA	3	3	3
ENSG00000170291.14	ELP5	-4.294812879348509	-0.12537600960995787	1.7484074278916982e-05	0.0023638362625327545	0.03708555693798226	0.00015767771434964335	NA	9	9	9
ENSG00000175634.14	RPS6KB2	4.294138369004812	0.11174835378057982	1.753730793473889e-05	0.0029624614248083382	0.058174099058794164	1.6180290586332373e-06	NA	8	8	8
ENSG00000103932.11	RPAP1	-4.293508783718071	-0.0531335325065919	1.7587135337526575e-05	0.015322541398150617	0.2310409260361736	2.7954908252487497e-24	NA	28	29	29
ENSG00000111711.9	GOLT1B	4.291406141073799	0.10067700074826685	1.7754524570638527e-05	0.0038527042188816274	0.05351941617991631	4.389415121076238e-06	NA	26	26	26
ENSG00000152061.23	RABGAP1L	-4.284361835685755	-0.08607035034099478	1.8326445157271356e-05	0.004597282034875017	0.0921021063658696	5.801779831555158e-10	NA	21	22	22
ENSG00000116539.12	ASH1L	-4.283839587390611	-0.10116095335848824	1.8369537607205992e-05	0.003346031835370015	0.0589496326795503	1.6186464818026575e-06	NA	30	31	31
ENSG00000140406.3	MESDC1	4.281153719844702	0.2787625470601146	1.8592686539702893e-05	0.000384466477325766	0.029531296501177893	0.0007578158809174092	NA	6	6	6
ENSG00000154328.15	NEIL2	4.278283862056613	0.054399025094874376	1.8833974520260062e-05	0.014837870984863501	0.12763096961722345	2.753585015213349e-13	NA	35	37	37
ENSG00000188322.4	SBK1	-4.272094818151771	-0.11846122896718453	1.9364519875495083e-05	0.0021614642366610875	0.011037929320501029	0.03926096680282983	NA	11	11	11
ENSG00000183638.5	RP1L1	4.265890511580667	0.1346937374805124	1.9910641280140895e-05	0.0025821641765727565	0.04229836206338832	4.60789846650869e-05	NA	4	4	4
ENSG00000160551.11	TAOK1	4.2626090089056765	0.1610644870687323	2.0205387689258718e-05	0.0012482864408344058	0.012569155265725915	0.02789586913909333	NA	24	24	24
ENSG00000166582.9	CENPV	-4.257883857243728	-0.04154066441652272	2.063711103617756e-05	0.018800983727710184	0.17452189983056018	2.358017071951955e-18	NA	8	8	8
ENSG00000125630.15	POLR1B	4.253454830944065	0.031014276868681134	2.1049741392210032e-05	0.035944839729876554	0.3308479050255364	1.0468991761784551e-37	NA	19	19	19
ENSG00000169567.11	HINT1	-4.24942107293427	-0.12740201797984085	2.1432370794181574e-05	0.0020536792700770884	0.05929656241352665	1.31274222586065e-06	NA	19	22	22
ENSG00000145287.10	PLAC8	4.246649712883926	0.13133881825377772	2.1699080414755526e-05	0.0024645575782468753	0.03203244558979991	0.0004040958072506625	NA	9	9	9
ENSG00000189339.11	SLC35E2B	4.245594332327483	0.03775585983819321	2.1801476174102027e-05	0.027895838787543183	0.15001223780932685	1.9222095573606227e-15	NA	13	13	13
ENSG00000008300.16	CELSR3	4.245425848388912	0.06977474103451474	2.1817865436818544e-05	0.008031133874459782	0.03307030893101238	0.0003592085605379088	NA	12	13	13
ENSG00000110711.9	AIP	4.238604672754154	0.2147474848268403	2.2491331263305522e-05	0.0007611460289774783	0.01894715060305505	0.0069734624554629344	NA	13	13	13
ENSG00000080815.18	PSEN1	-4.237294777472436	-0.09579603828962614	2.2622903848494304e-05	0.003864763389338065	0.050267114059795066	9.217152075759392e-06	NA	20	20	20
ENSG00000237651.6	C2orf74	4.231134813894612	0.010160675590305198	2.3251525373694593e-05	0.3456704246161028	0.7463321263731727	1.4186313203717468e-142	NA	23	23	23
ENSG00000087365.15	SF3B2	4.2293597196678165	0.09101322895551942	2.343573584348212e-05	0.005687301313034895	0.07063448475523035	1.2076454898996199e-07	NA	24	24	24
ENSG00000022840.15	RNF10	4.2273162081827556	0.142682736796562	2.3649520839377436e-05	0.0020666630584858	0.012766999626146124	0.028104596645107848	NA	27	27	27
ENSG00000103415.11	HMOX2	-4.226720571914212	-0.11671146047516916	2.3712182647040693e-05	0.003009286539068782	0.09067070288943567	1.5354215164865578e-09	NA	16	16	16
ENSG00000117877.10	CD3EAP	-4.223181963514814	-0.08167575487642992	2.408771886973543e-05	0.006448312493048575	0.055310327871667724	2.962599917795912e-06	NA	17	17	17
ENSG00000273760.1	CH17-360D5.3	-4.218864165409692	-0.041645437867356534	2.4553613730475027e-05	0.020091717274454163	0.21958258761588206	6.329940564585875e-23	NA	39	49	49
ENSG00000243789.10	JMJD7	4.212324109476145	0.037009197345693086	2.527565178642945e-05	0.027595573508188396	0.16437528802853532	7.888677786264812e-17	NA	18	21	21
ENSG00000198909.7	MAP3K3	-4.210366585342288	-0.06794400372122467	2.5495664984875818e-05	0.008203631883051225	0.1252766601611122	5.753043724309945e-13	NA	24	25	25
ENSG00000156232.7	WHAMM	-4.205459204938602	-0.017439795151918045	2.605525856996378e-05	0.1182975429232481	0.4342567527483349	2.2597299873243515e-55	NA	7	7	7
ENSG00000134851.12	TMEM165	-4.191165011211027	-0.2649271045269677	2.7752571902251923e-05	0.00048586508725013245	0.037616650894039934	0.0001268573057677938	NA	19	20	20
ENSG00000176222.8	ZNF404	4.182104799657182	0.03604455417067939	2.8882277437437016e-05	0.026759508719490333	0.2678287560285275	4.159234113482749e-29	NA	56	58	58
ENSG00000164849.9	GPR146	4.180070829635819	0.1803035957242937	2.9141831223242883e-05	0.0010015278663788305	0.03267584871012365	0.0003800309128669574	NA	4	4	4
ENSG00000181631.6	P2RY13	4.17615500924549	0.264931572293603	2.9647782712513546e-05	0.0004969261181487916	0.01673074681657895	0.011389491033774214	NA	3	3	3
ENSG00000173976.15	RAX2	4.171651221290946	0.07044447503164421	3.0240026460589174e-05	0.006978933402412995	0.02423488642298629	0.002280979517437647	NA	20	20	20
ENSG00000172650.13	AGAP5	-4.170010485152462	-0.06205400877471732	3.0458562523236385e-05	0.006738726645172199	0.02696253144498584	0.0010858460318920796	NA	27	29	29
ENSG00000137411.16	VARS2	4.169717222239419	0.024164658700727114	3.0497781127261614e-05	0.06274777661506854	0.32617257024254154	2.6662480928577568e-36	NA	72	73	73
ENSG00000008838.19	MED24	4.168908958321164	0.029253587023381617	3.060612034248909e-05	0.042565695417877	0.2254993724790932	1.4340592268989687e-23	NA	53	53	53
ENSG00000148835.10	TAF5	-4.167597320222454	-0.11112628150512088	3.0782710239043804e-05	0.00254781066363654	0.011055626328329005	0.04063846775258306	NA	20	20	20
ENSG00000174684.6	B4GAT1	-4.159687961872728	-0.10063732956451515	3.186826715856208e-05	0.004064009597483698	0.06928241862655754	1.2860418792017635e-07	NA	13	13	13
ENSG00000204516.9	MICB	-4.157345041592782	-0.016205336946992825	3.219675220576628e-05	0.11157807771592299	0.40380229130593054	1.937806060194087e-49	NA	105	107	107
ENSG00000175170.14	FAM182B	4.153621110547113	0.03455342223445386	3.2725487887522425e-05	0.0393309317261277	0.13911433741618226	3.3051181409660344e-14	NA	30	31	31
ENSG00000243708.10	PLA2G4B	4.151151451647509	0.060176754899349524	3.308067597146359e-05	0.008027823504245267	0.2455526287258048	3.869540123593958e-26	NA	23	25	25
ENSG00000163754.17	GYG1	4.149901379286507	0.09858192215043513	3.3261855233216954e-05	0.003420368001265061	0.02306610413320814	0.002825013928207207	NA	11	11	11
ENSG00000172992.11	DCAKD	-4.140814221671461	-0.06781084550972973	3.460751729094218e-05	0.006378520885756785	0.07949507221677765	1.4612344845554364e-08	NA	19	19	19
ENSG00000166225.8	FRS2	4.139634459888177	0.272781916656058	3.4785966476321635e-05	0.0005425884005416889	0.014616443534978919	0.018029998384819536	NA	3	3	3
ENSG00000204301.6	NOTCH4	4.132651069309078	0.02321521928672541	3.586029165880864e-05	0.05488997091465076	0.4439870767023741	4.904723742718015e-55	NA	52	54	54
ENSG00000157343.8	ARMC12	4.131618826840165	0.13736299703989618	3.602173978554484e-05	0.0019750226355929085	0.023453773089379758	0.0026860307490852602	NA	9	9	9
ENSG00000160801.13	PTH1R	-4.128179237718546	-0.050582706515034506	3.656470547697777e-05	0.01229412819122524	0.10401760357239076	7.961157837596167e-11	NA	34	35	35
ENSG00000106538.9	RARRES2	-4.124763505441936	-0.08029564241228677	3.711158903514715e-05	0.005470379276276085	0.09579998870475603	4.46206327726905e-10	NA	8	8	8
ENSG00000164081.12	TEX264	4.119845231437807	0.06156708152376729	3.791269748311494e-05	0.012148057585668037	0.15126119591381454	1.4949391602911188e-15	NA	10	10	10
ENSG00000099968.17	BCL2L13	4.114313588970224	0.13052891280956874	3.8833322576043946e-05	0.0022141871978630275	0.04166122141220938	5.550828017061434e-05	NA	27	27	27
ENSG00000148362.10	C9orf142	4.11179363745451	0.4324473026207878	3.925971413040452e-05	0.0002539958014059268	0.03656917129087195	0.00016140576106482807	NA	2	12	12
ENSG00000163257.10	DCAF16	-4.097788844005502	-0.0570926879536679	4.171155113551915e-05	0.011213039333447316	0.1406839794603124	1.7433926311516345e-14	NA	20	20	20
ENSG00000174080.10	CTSF	4.097749117020823	0.13044268722005478	4.171870848186511e-05	0.0022224588404351903	0.024557725733320632	0.00207621644897082	NA	7	7	7
ENSG00000167595.14	PROSER3	4.095263700917268	0.06740851249047113	4.216881352265539e-05	0.0070163192050525566	0.09774192003188804	2.7710918772318784e-10	NA	11	11	11
ENSG00000163431.12	LMOD1	-4.093876285336184	-0.06550354906969866	4.2422072218063094e-05	0.007279900592791424	0.09001351613779976	1.7560369145989153e-09	NA	23	24	24
ENSG00000002726.20	AOC1	-4.089784786530829	-0.029042324369113717	4.31773631217415e-05	0.04623202936650629	0.09514695738262988	5.237044491904446e-10	NA	32	32	32
ENSG00000146733.13	PSPH	4.0886538858560915	0.03151902867628354	4.338836710807995e-05	0.04513897938759086	0.29828911960366544	7.235841510511508e-33	NA	17	17	17
ENSG00000111886.10	GABRR2	4.0879914099633625	0.04173680848045942	4.351242611886807e-05	0.01576495587112187	0.12255967096299085	1.0189081445969811e-12	NA	8	8	8
ENSG00000198830.10	HMGN2	-4.082034649925903	-0.06296001168982578	4.464313877968843e-05	0.00822503700548528	0.0234182683628953	0.0026601556497042674	NA	42	42	42
ENSG00000277476.1	RP11-147L13.13	4.081163159404185	0.09682744481744071	4.481088371804819e-05	0.004304437655265052	0.05512301775530549	3.612696490610762e-06	NA	7	7	7
ENSG00000185924.6	RTN4RL1	-4.081135089187812	-0.06940285099460708	4.481629661233514e-05	0.006026561219159675	0.08219963861784929	1.1615530665844234e-08	NA	16	16	16
ENSG00000161551.14	ZNF577	-4.079975347170943	-0.12114559828687416	4.504047726664115e-05	0.002228241710395016	0.042139728587262525	4.6976470794637154e-05	NA	8	8	8
ENSG00000231106.2	LINC01436	-4.075846026485972	-0.012243412310176421	4.5847349582487175e-05	0.2640774848962285	0.4290309327586863	7.515248577745271e-53	NA	60	74	74
ENSG00000088325.15	TPX2	4.074504989153129	0.05949739465433918	4.611232474851599e-05	0.0069447746768068926	0.048844018156737536	1.272554566434428e-05	NA	7	7	7
ENSG00000163935.13	SFMBT1	4.067130615364388	0.05646508431287488	4.7595568492646906e-05	0.01280126748022738	0.04176232309515837	3.748485619370891e-05	NA	33	34	34
ENSG00000178467.17	P4HTM	4.066887251097769	0.10266386292923894	4.7645280300810275e-05	0.0031913932816541994	0.062360857227368026	7.153453816373095e-07	NA	17	17	17
ENSG00000122861.15	PLAU	-4.063209567746859	-0.09665146617725337	4.840253654712945e-05	0.003264114192603292	0.011450280434059091	0.037390822463730565	NA	34	34	34
ENSG00000110395.6	CBL	4.059171045355707	0.09415723209773778	4.924723124800353e-05	0.003482825448421857	0.04853886870645753	1.2161369134023152e-05	NA	7	7	7
ENSG00000149485.18	FADS1	4.056860435617532	0.08571681591896783	4.9736782038598186e-05	0.005654488698410948	0.022046966072599237	0.003680549347988725	NA	25	25	25
ENSG00000180834.7	MAP6D1	4.054584926804468	0.07742706616632271	5.022340177358268e-05	0.006188582527739156	0.04327282302247122	4.296533219169269e-05	NA	16	16	16
ENSG00000088543.14	C3orf18	4.053073205541238	0.10400316781975999	5.054917598457472e-05	0.0035971505216873304	0.0181919675180315	0.00833182229672015	NA	23	23	23
ENSG00000158865.12	SLC5A11	-4.044677968694133	-0.009578598714447342	5.2395094278694696e-05	0.24498161497256604	0.38901646309844384	1.2557778600603665e-45	NA	46	48	48
ENSG00000121653.11	MAPK8IP1	-4.0435668514624945	-0.07135113469222762	5.264413663445613e-05	0.007968553879744048	0.04612844079212233	2.3101792050888365e-05	NA	21	21	21
ENSG00000125445.10	MRPS7	4.040057048099774	0.12166350114057738	5.3438201515670076e-05	0.00224258801850427	0.12595312180740945	3.479370124917153e-13	NA	13	13	13
ENSG00000113621.14	TXNDC15	4.034500701791172	0.12830910829852346	5.4718526581973454e-05	0.0022396918267384414	0.02664366025203096	0.0013823656108075356	NA	24	24	24
ENSG00000114735.9	HEMK1	-4.032749286465093	-0.12353598272653313	5.512808521670592e-05	0.0023043992354054134	0.03231772286011849	0.000404550523656656	NA	14	14	14
ENSG00000006016.10	CRLF1	4.030346950237645	0.040668959312621426	5.5694583726519404e-05	0.023546607176658275	0.07077356485475282	1.1747429635948233e-07	NA	61	61	61
ENSG00000144218.18	AFF3	-4.024546718740069	-0.12857130514208664	5.708516117237981e-05	0.0015902230946752572	0.013959450264588918	0.020983546578880182	NA	7	7	7
ENSG00000204644.9	ZFP57	-4.022466134705907	-0.008422995779098327	5.7591936924314016e-05	0.38061934844631123	0.6406925427435359	2.939507825392498e-100	NA	34	34	34
ENSG00000188707.5	ZBED6CL	4.009024002827803	0.04251377975154148	6.097021968166016e-05	0.01839758101619839	0.12843297226246778	3.345363852120578e-13	NA	12	13	13
ENSG00000186594.14	MIR22HG	-4.008793976500266	-0.12134198604694481	6.1029630841557656e-05	0.002528011260123763	0.06958395276139252	1.5870218220785734e-07	NA	15	16	16
ENSG00000156050.8	FAM161B	4.003198797267045	0.0744866841423217	6.249174787015184e-05	0.00555881007605841	0.014609262175550338	0.015839016908250927	NA	37	38	38
ENSG00000057468.6	MSH4	3.996960880867352	0.020020811466421266	6.416089885327855e-05	0.08891959736885016	0.2713964819111541	3.4304901468573137e-29	NA	52	53	53
ENSG00000088970.15	KIZ	-3.9959195816975477	-0.12764931934380538	6.444360888681955e-05	0.0026211022486505855	0.07204582782134772	9.870784740149752e-08	NA	6	6	6
ENSG00000144136.10	SLC20A1	-3.9874644067274865	-0.14835252937421903	6.678321970219199e-05	0.001680937061832701	0.016414973024819902	0.011164847564211341	NA	18	18	18
ENSG00000004700.15	RECQL	-3.9820793714171314	-0.08529815172267818	6.831495652095497e-05	0.004566529183256843	0.09245203005223993	5.94096490682164e-10	NA	19	19	19
ENSG00000108433.16	GOSR2	3.979713108549897	0.20647436647546347	6.899848416066007e-05	0.0009705226290680658	0.04914627700616088	6.480511898621327e-06	NA	16	16	16
ENSG00000089154.10	GCN1	3.9704359396083913	0.07765019571393737	7.174124411807308e-05	0.007078450788503802	0.1179081839610551	2.276928813268811e-12	NA	34	34	34
ENSG00000197406.7	DIO3	-3.9695660269739186	-0.15574476096924383	7.200365283448711e-05	0.0015623778060771124	0.01833065215046763	0.008271963138444539	NA	14	14	14
ENSG00000130511.15	SSBP4	-3.969324263758879	-0.13019914533813276	7.207674165187557e-05	0.0018641235224164457	0.0242947224042248	0.0020194610269161	NA	11	11	11
ENSG00000122550.17	KLHL7	-3.9655834914185446	-0.046548467961148816	7.3216617651015e-05	0.01665984699985516	0.16235125536988448	1.0579134831384951e-16	NA	23	23	23
ENSG00000158604.14	TMED4	3.963320168826528	0.08175435567928041	7.391454645458549e-05	0.003790720773797697	0.015952294359421106	0.01286275737748357	NA	15	17	17
ENSG00000105656.12	ELL	3.957182290522116	0.09951306417077294	7.583905609650941e-05	0.0033350875597494144	0.031947238315673844	0.00045236480025334885	NA	31	31	31
ENSG00000219435.5	TEX40	3.9503891493875933	0.08887429381724202	7.802422854202487e-05	0.0037734785904560385	0.010692432021018505	0.04072267616544347	NA	7	7	7
ENSG00000196353.11	CPNE4	3.949768724102281	0.042247827889690164	7.822674224316985e-05	0.01705610998139102	0.02481097597354051	0.0020467472271881123	NA	30	30	30
ENSG00000176194.17	CIDEA	-3.947866881685596	-0.1158169492824475	7.885062564428487e-05	0.003102586897542895	0.014612755294707118	0.01823923394488992	NA	32	32	32
ENSG00000143374.16	TARS2	-3.945566914098054	-0.10058074293701791	7.96113950617476e-05	0.0031073516067702937	0.08679621684935943	2.957499520830496e-09	NA	18	19	19
ENSG00000116857.16	TMEM9	-3.9345817534819107	-0.04241816458486725	8.334169783465473e-05	0.014949839666890188	0.26875722088873616	3.630244589275437e-29	NA	6	6	6
ENSG00000128683.13	GAD1	3.9326813287323343	0.034486426011936876	8.400356855232795e-05	0.030466248018624523	0.08486388283249108	4.7741412067482865e-09	NA	27	27	27
ENSG00000151327.12	FAM177A1	3.928403163000628	0.06253588527937014	8.551177041606128e-05	0.009891083074957886	0.1022519525804359	1.009445683134176e-10	NA	61	69	69
ENSG00000129625.12	REEP5	3.924100089863131	0.1853132743049774	8.705453899614706e-05	0.0010853206926930534	0.03285335877164841	0.00030446343268316305	NA	3	3	3
ENSG00000102879.15	CORO1A	-3.9220029386158792	-0.16501477857557673	8.781592093716474e-05	0.0010087887578171997	0.01282526422309922	0.02685370745974301	NA	7	7	7
ENSG00000134490.13	TMEM241	-3.921584631495341	-0.09259184651897395	8.796854025250366e-05	0.0034016613290138074	0.035489915555219194	0.0002154903907832059	NA	8	8	8
ENSG00000246548.3	RP11-7F17.5	-3.919377719988599	-0.0458645367553977	8.877788893353001e-05	0.013412219842537779	0.09995055844075346	2.0471722875542442e-10	NA	13	13	13
ENSG00000115561.15	CHMP3	-3.915778271938634	-0.040666769415317064	9.01130387512597e-05	0.017225827702369592	0.22515446901074865	2.492156754042987e-25	NA	16	16	16
ENSG00000083097.14	DOPEY1	3.9149268851481898	0.03287726433731061	9.043160740023113e-05	0.03269931102929189	0.2980783594172969	1.6872206338563274e-32	NA	52	52	52
ENSG00000181885.18	CLDN7	-3.9143498866581554	-0.022857000954007525	9.064811094674417e-05	0.061401891931101696	0.3027037032040717	3.138567208612024e-33	NA	40	41	41
ENSG00000169231.13	THBS3	-3.9109413124492267	-0.0733981576779399	9.193711148644613e-05	0.005675472971373318	0.06456586646507077	4.390547496232109e-07	NA	28	30	30
ENSG00000100994.11	PYGB	3.9059621766419896	0.053585939446985295	9.385119226622022e-05	0.015522243988443677	0.20971173564735066	3.7837747943621267e-22	NA	29	29	29
ENSG00000067836.12	ROGDI	3.905079706059423	0.0958492506042258	9.419433377743023e-05	0.004481443978596154	0.06666135962891356	2.0857790162679878e-07	NA	7	7	7
ENSG00000173124.14	ACSM6	3.8992278507376805	0.014885906135120124	9.649993374100764e-05	0.1408498943450715	0.3094132346091009	1.5176707118576558e-34	NA	40	40	40
ENSG00000139323.13	POC1B	-3.894295750780358	-0.036343452776724045	9.848443353561534e-05	0.019822525856153992	0.1183509011030336	2.933416111917781e-12	NA	68	68	68
ENSG00000231943.7	PGM5P4-AS1	3.891878253039621	0.044502767558301765	9.947115960676756e-05	0.013715031960007578	0.12885467138024229	3.209725101985271e-13	NA	56	58	58
ENSG00000238078.1	LINC01352	3.8889675273248163	0.013883680600165848	0.00010067158527894716	0.11964973162980944	0.4149880857431828	4.123415665575508e-50	NA	38	40	40
ENSG00000179163.11	FUCA1	3.8882643944985755	0.1124985056669238	0.00010096361132219324	0.002385526109334217	0.034997687548229066	0.00024547548134158084	NA	30	32	32
ENSG00000185290.3	NUPR2	3.886286945034035	0.015400840629030792	0.00010178918069993777	0.17258031106550037	0.5113764937747584	1.544078198382414e-67	NA	15	15	15
ENSG00000187741.14	FANCA	-3.8817377790939602	-0.01979500098924126	0.00010371267593127829	0.07084908709290387	0.24322110696740346	8.311716187394953e-26	NA	36	36	36
ENSG00000074966.10	TXK	3.8757927488222497	0.09450066914320988	0.00010627811654946492	0.0034939823239464787	0.01893033220791073	0.00702452118987423	NA	10	10	10
ENSG00000067596.10	DHX8	-3.8756339640073874	-0.14708690703577387	0.00010634745064959014	0.0014694613542036274	0.02633050053893924	0.0014807917252816672	NA	8	8	8
ENSG00000163565.18	IFI16	3.8731687631653076	0.17744067144419215	0.00010742938206632251	0.001145935244899113	0.04522167592876634	2.012157781195272e-05	NA	10	10	10
ENSG00000198646.13	NCOA6	3.869359904698751	0.040611482043862314	0.0001091214613846041	0.013670880970165052	0.10883571225453743	2.483504319918661e-11	NA	22	22	22
ENSG00000204444.10	APOM	3.8615790987106577	0.06900832675451124	0.00011265652675254569	0.005586511557556932	0.019789850304957512	0.00607836006166471	NA	27	27	27
ENSG00000058063.15	ATP11B	3.8570479345582	0.07170311136485903	0.00011476466307248239	0.005274518486722222	0.07638050543611657	3.903322886397275e-08	NA	37	37	37
ENSG00000124302.12	CHST8	3.8480861491111034	0.02856394446120745	0.00011904419361549504	0.0366484150148212	0.13732756424745327	4.1256533388853085e-14	NA	13	13	13
ENSG00000140264.19	SERF2	3.8444030743810456	0.23887570099190925	0.00012084623629549925	0.0005731715456386578	0.020857258508539492	0.004629972787295071	NA	3	3	3
ENSG00000120071.13	KANSL1	-3.8425643226556563	-0.10928007943310646	0.00012175549040762068	0.0024150185198883517	0.2781010324830453	8.713260570980705e-30	NA	22	44	44
ENSG00000167840.13	ZNF232	-3.8422757359006985	-0.016806370200429972	0.00012189877945271665	0.10693690335478095	0.30991348547178393	1.267062864516081e-34	NA	39	40	40
ENSG00000169683.7	LRRC45	-3.8420776460568127	-0.047924777615488884	0.00012199722698816794	0.011495364411150268	0.16877025208472135	2.2785818572610803e-17	NA	10	10	10
ENSG00000170703.15	TTLL6	-3.840943730530849	-0.06408476605755803	0.00012256220932512743	0.007294948487013674	0.07750044253647878	2.9614095298699426e-08	NA	11	11	11
ENSG00000106261.16	ZKSCAN1	3.8396222261686903	0.08906485542331115	0.0001232237717083116	0.004191197676527829	0.05535615722267216	1.8382416355300275e-06	NA	23	24	24
ENSG00000255046.1	RP11-297N6.4	-3.8351997741135015	-0.03725083113905424	0.00012546227579771983	0.019461226186011066	0.034323681158744235	0.0002366352170336777	NA	14	14	14
ENSG00000131435.12	PDLIM4	-3.832954000337117	-0.09109902563296428	0.00012661363613483475	0.003483901017215494	0.08219818615936575	7.1778071566178605e-09	NA	23	23	23
ENSG00000204977.9	TRIM13	3.8316511967571305	0.07059249623786622	0.0001272861125982063	0.0070019422842665015	0.04320122488110041	3.799540455709154e-05	NA	56	56	56
ENSG00000238227.7	C9orf69	-3.8304242810029785	-0.21492693179372627	0.0001279224942648547	0.0007644169265296095	0.015938928853449892	0.013865746877420943	NA	12	12	12
ENSG00000265055.1	AC145343.2	3.829347746726187	0.02531179321653342	0.0001284833441604884	0.05888177581239046	0.16369546403156296	4.425792057720644e-17	NA	37	37	37
ENSG00000074370.17	ATP2A3	3.8290157320035227	0.0819794588144974	0.00012865678332582846	0.004222062827268599	0.05964454811516879	1.37530440749119e-06	NA	12	12	12
ENSG00000203880.11	PCMTD2	3.828390206415437	0.11188999595294795	0.00012898414748015985	0.002506355122532798	0.0993933695837881	2.652790755350544e-10	NA	8	8	8
ENSG00000261098.1	RP11-819C21.1	-3.823741254726594	-0.028956529911974616	0.00013144185367060322	0.04117484139225735	0.23271425708450144	5.553098565315192e-25	NA	40	40	40
ENSG00000196993.8	NPIPB9	-3.814964671308263	-0.02729122033801418	0.00013620241794621522	0.04281751563736884	0.10215449682344124	5.901796973950962e-11	NA	26	27	27
ENSG00000198892.6	SHISA4	-3.8137823428861646	-0.06731248159142247	0.00013685600981444587	0.006982820864917789	0.05111274651771662	6.706167334181781e-06	NA	25	25	25
ENSG00000251247.10	ZNF345	-3.8095376072442835	-0.09183881903268543	0.00013922692904937218	0.0037423530245772256	0.02521360606461928	0.001902033513436729	NA	50	52	52
ENSG00000198792.12	TMEM184B	-3.8085460405383618	-0.08192355828239732	0.0001397863212818134	0.004250914025980719	0.052242493400855385	6.0614974836943576e-06	NA	20	20	20
ENSG00000162174.12	ASRGL1	3.806910139003873	0.10585958414554918	0.00014071384480616534	0.002888892867910977	0.061112946537853576	9.230540167209005e-07	NA	6	6	6
ENSG00000143156.13	NME7	-3.8058720102197863	-0.02549897100103562	0.00014130544623797936	0.0515070407592271	0.33375973055549946	1.4046049961470794e-37	NA	32	32	32
ENSG00000132386.10	SERPINF1	3.794060103253624	0.11191760365415934	0.00014820377467227112	0.002233390703185155	0.067160881435297	2.9126562449323713e-07	NA	16	16	16
ENSG00000115138.10	POMC	-3.793934485932712	-0.069226476703333	0.00014827881279964365	0.007081486059126132	0.033931799188403715	0.00028805023305428923	NA	9	9	9
ENSG00000196950.13	SLC39A10	-3.7885964713649223	-0.03100271589128567	0.00015150076232709833	0.031105579978902825	0.11523956531529525	3.944204901375843e-12	NA	49	49	49
ENSG00000269978.1	RP11-338N10.3	-3.7869205693660644	-0.08681112948950964	0.00015252583110540244	0.003618501830198335	0.024804638969384587	0.0020891040812507267	NA	12	12	12
ENSG00000145715.14	RASA1	-3.7862320504776403	-0.18703652320571484	0.00015294885423875455	0.001064945067064583	0.015155437094101457	0.015432310187334744	NA	31	31	31
ENSG00000011478.11	QPCTL	3.785264222124995	0.09740362355184472	0.00015354535154215066	0.003778123467212346	0.0242340539287782	0.00238497368208446	NA	18	18	18
ENSG00000158483.15	FAM86C1	-3.7804334470426713	-0.019143373570576456	0.0001565555654527248	0.06546408635862304	0.34603041672825785	7.0193490132265875e-40	NA	58	60	60
ENSG00000113211.5	PCDHB6	3.775549601200608	0.03805837583481946	0.0001596552493303786	0.020809999396588046	0.03845443499071507	7.670750334882145e-05	NA	32	32	32
ENSG00000074755.14	ZZEF1	3.7754210267138064	0.11214970639782633	0.0001597376280921116	0.0026275760721381856	0.043213238591104014	3.73930172181738e-05	NA	36	36	36
ENSG00000115808.11	STRN	-3.7715717182045747	-0.09735525350596093	0.00016222251758204356	0.0035310484017873184	0.02928269940366577	0.0006870589161201406	NA	20	20	20
ENSG00000198453.12	ZNF568	-3.7699944779058177	-0.15117539170819672	0.0001632511594771402	0.0014473812655337217	0.011075040855195948	0.03935908095185897	NA	26	26	26
ENSG00000111737.11	RAB35	-3.7674315229201176	-0.18076962240942732	0.00016493576189870952	0.0011433393827085872	0.033334092371360965	0.0002881277934865619	NA	3	3	3
ENSG00000172500.12	FIBP	3.7646696686704937	0.11485464071304895	0.00016676939968487744	0.002110074279805251	0.023181999772511598	0.002704374061857498	NA	17	18	18
ENSG00000124678.17	TCP11	3.7599406100985426	0.024263082050303315	0.0001699536992652284	0.06075266610855653	0.09652342620210322	4.254008930998298e-10	NA	39	42	42
ENSG00000167703.14	SLC43A2	3.758428343975644	0.07088460977066051	0.0001709839894351208	0.006904311798303167	0.026878122697302803	0.0013917688198630286	NA	34	34	34
ENSG00000140382.14	HMG20A	3.758011859376898	0.06741047329363681	0.00017126876584282595	0.006731502869500793	0.10813876794124608	2.1687531084790347e-11	NA	6	6	6
ENSG00000161267.11	BDH1	3.7572456631750284	0.045735391112076716	0.0001717938274321062	0.013243907205827696	0.15562826860135187	5.584863388438727e-16	NA	26	26	26
ENSG00000166507.17	NDST2	3.7512712178233576	0.10471492841682671	0.0001759402521421022	0.0029975606607828597	0.056573842470207164	2.3712690122693763e-06	NA	8	8	8
ENSG00000260259.1	LINC02166	3.747820936897327	0.04704977390908358	0.00017837752118145383	0.013007038680649697	0.030437230309406687	0.000625115014650066	NA	10	10	10
ENSG00000183474.15	GTF2H2C	-3.7425757295912456	-0.028593971931862142	0.0001821436150192261	0.04025717966290537	0.07968771610517182	1.1303902446003974e-08	NA	53	55	55
ENSG00000155096.13	AZIN1	3.7425659707765777	0.08894029594263217	0.00018215069107449595	0.003616734879614166	0.01713730379672124	0.010740578679439044	NA	34	35	35
ENSG00000134222.16	PSRC1	3.7419168163081893	0.03923743975792478	0.0001826219697228275	0.020268090558851357	0.1283052770308212	1.644695342847654e-13	NA	28	28	28
ENSG00000067221.13	STOML1	-3.74035738525011	-0.04096902539381669	0.00018375878744607285	0.01598802870528257	0.16428333307979184	5.431475226036427e-17	NA	18	18	18
ENSG00000145241.10	CENPC	-3.739033915501552	-0.07199765386898149	0.00018472880605867933	0.005405320273303867	0.06603577885659707	3.0021156146161656e-07	NA	16	16	16
ENSG00000063176.15	SPHK2	-3.737024330190218	-0.14803295530560562	0.00018621091144562996	0.0017014361422998136	0.0323667900229368	0.0003898246622981224	NA	18	18	18
ENSG00000089486.16	CDIP1	3.7366380031561306	0.058253078929610534	0.0001864971125346381	0.009761060236723237	0.08002568581551943	1.8167725308763444e-08	NA	15	15	15
ENSG00000248810.1	RP11-362F19.1	3.7333298515068694	0.017938025748655315	0.00018896486297333593	0.0868669167355329	0.13740802546038866	4.191838637206532e-14	NA	79	81	81
ENSG00000164451.13	FAM26D	-3.727696242651501	-0.06278111173263187	0.0001932380821613383	0.009116199089378833	0.06338136243443436	5.202144347489357e-07	NA	14	14	14
ENSG00000175764.14	TTLL11	-3.7253986318043983	-0.09385251036472407	0.00019500680668893048	0.003662490262656759	0.04762298063975644	1.6499860509709098e-05	NA	5	5	5
ENSG00000133884.9	DPF2	3.723193757242776	0.05284273063070692	0.0001967184365988411	0.007052063521923762	0.09864551573883347	2.384008386850809e-10	NA	27	27	27
ENSG00000127399.14	LRRC61	-3.7222736155668614	-0.02505468570876882	0.00019743690303004275	0.045258684251386974	0.33692426666667336	2.54588521449245e-38	NA	33	33	33
ENSG00000173715.15	C11orf80	-3.719638788327182	-0.19295682897020996	0.00019950789505133237	0.0006574818751044787	0.02252647166330469	0.003099452516345517	NA	6	6	6
ENSG00000105953.14	OGDH	-3.719462486303673	-0.1848447357024585	0.00019964719563045683	0.0008371062945036036	0.04222289162456652	4.185985828738551e-05	NA	12	12	12
ENSG00000205363.5	C15orf59	3.719360684264114	0.1007820242351443	0.00019972767354557207	0.0021649413984753205	0.011728909877393456	0.035423176966662015	NA	19	19	19
ENSG00000138246.15	DNAJC13	-3.71763332901403	-0.08638236742702105	0.0002010978602462973	0.0033067237553369815	0.033965146508576946	0.00021260064864616992	NA	23	26	26
ENSG00000027869.11	SH2D2A	-3.716617041648486	-0.10040553984305538	0.00020190812907869757	0.0031164829846238922	0.06110085747912172	4.872695625470084e-07	NA	3	3	3
ENSG00000115604.10	IL18R1	3.7133116887319777	0.097451218488431	0.00020456469129360397	0.003292068944666881	0.06558065122584926	3.797485215515843e-07	NA	50	51	51
ENSG00000115221.10	ITGB6	-3.712328950259141	-0.011913686356127603	0.0002053608432862259	0.19001569647402466	0.3456361225352692	2.770787814215919e-39	NA	29	30	30
ENSG00000183793.13	NPIPA5	3.7075992798235418	0.018495136650227124	0.00020923339822618943	0.07741514489261404	0.4929727291949956	3.670393550918765e-65	NA	47	54	54
ENSG00000105700.10	KXD1	-3.7054167281459134	-0.09058531108686088	0.00021104345886975727	0.0026300162659274994	0.027724833906456896	0.001130317372489233	NA	15	15	15
ENSG00000254532.1	RP11-624D11.2	-3.7033978394059814	-0.06505553701291832	0.00021273087198683105	0.006167552719929907	0.08332087081601605	8.430371273897442e-09	NA	33	33	33
ENSG00000183908.5	LRRC55	3.702615778224264	0.08328283464812136	0.0002133879268444976	0.005190424144129293	0.02440082623566108	0.002097175792929222	NA	39	39	39
ENSG00000204305.13	AGER	3.701260338954074	0.03990199555677402	0.00021453122567023625	0.017550374623141345	0.08555092089077035	4.2686070391489964e-09	NA	65	65	65
ENSG00000100418.7	DESI1	3.7008455848501525	0.04791284010683368	0.00021488221412408148	0.01044066154033421	0.08131657766705899	6.323019531222388e-09	NA	42	43	43
ENSG00000267534.2	S1PR2	-3.698828095708586	-0.08965871058971314	0.00021659723198477548	0.003809015642408549	0.017683733361441658	0.009303894089262594	NA	15	15	15
ENSG00000092529.23	CAPN3	-3.6987183534452326	-0.10211018016522887	0.00021669088876307977	0.002486578419638721	0.025794267931663947	0.0017394189056426689	NA	18	35	35
ENSG00000125510.15	OPRL1	-3.6933921117803306	-0.08620267811777159	0.00022128241559313507	0.004091490118522102	0.06114011147166357	1.0321375919146723e-06	NA	4	4	4
ENSG00000272989.1	LINC02012	3.69160080644612	0.04036168231585913	0.00022284703899360398	0.014926509958663178	0.012196155879955341	0.030029631473646463	NA	24	24	24
ENSG00000154548.8	SRSF12	-3.6898555652850002	-0.14337757192601092	0.0002243814107292096	0.001261387685258074	0.010594933200907687	0.04553475819685725	NA	16	16	16
ENSG00000108669.16	CYTH1	3.684393306775321	0.13397909396022403	0.00022924802576668822	0.0020463596108330857	0.04185244738438654	5.145111005654287e-05	NA	11	11	11
ENSG00000245060.6	LINC00847	3.684323155275394	0.1618779930365927	0.0002293111669566714	0.0012001528461173987	0.049492794609349085	1.0831091326636376e-05	NA	3	3	3
ENSG00000204531.17	POU5F1	-3.680129138628399	-0.012923917977159905	0.00023311586767662163	0.19402166923820902	0.3562056421067742	2.0303181099028225e-41	NA	121	122	122
ENSG00000125450.10	NUP85	-3.676501680959776	-0.017303547394075174	0.00023645429790599624	0.08706268225192966	0.40863090961689147	4.993799823448598e-49	NA	10	10	10
ENSG00000198160.14	MIER1	-3.668567782837406	-0.05969933461895767	0.00024391303031109915	0.007139212720041428	0.13089098747120811	1.9622236999934214e-13	NA	66	66	66
ENSG00000174446.12	SNAPC5	-3.6636502847863905	-0.07639305460866425	0.0002486462166103621	0.004698887767941941	0.06032184902460142	1.0039291304083836e-06	NA	18	18	18
ENSG00000120451.10	SNX19	-3.659952658614025	-0.026791277411030056	0.0002522618499034118	0.03846810681744593	0.2950095337072874	5.428261422102123e-32	NA	57	58	58
ENSG00000157613.10	CREB3L1	-3.6456665337600236	-0.07220505857827793	0.00026669963434962433	0.005267359799528493	0.019887901866066596	0.005747819010874693	NA	25	26	26
ENSG00000129204.16	USP6	-3.639539560218685	-0.01714292154601545	0.00027312597681246944	0.08349928244577104	0.15681694158017814	4.138758029034033e-16	NA	36	37	37
ENSG00000188163.7	FAM166A	3.6384352560484023	0.09499423817934506	0.0002742995643122091	0.0028643523991987	0.05268665355078416	5.742067005177952e-06	NA	12	24	24
ENSG00000114395.10	CYB561D2	-3.632443635925608	-0.0708720156819787	0.0002807499121894212	0.004651102567400762	0.0589529978124789	1.413005324068321e-06	NA	10	10	10
ENSG00000255557.1	RP11-770G2.2	3.6308583791944535	0.054788314989756615	0.00028248016417097997	0.00849179751429751	0.0164870499442231	0.010980861487375931	NA	21	21	21
ENSG00000239642.5	MEIKIN	-3.623515783382211	-0.058430354821516504	0.0002906254603620653	0.008076964568531077	0.0164654205657474	0.011834342181719616	NA	23	23	23
ENSG00000146247.13	PHIP	3.619916557353749	0.14212731878805815	0.00029469803458815165	0.0012256121675608745	0.037458024153016425	0.00014356199763336928	NA	27	27	27
ENSG00000150938.9	CRIM1	-3.615058480883233	-0.10626579970947708	0.0003002798295792071	0.002315645102099409	0.03605332132973725	0.0001815646097953558	NA	8	8	8
ENSG00000153815.16	CMIP	3.614375168680432	0.09224115828187629	0.00030107283270206615	0.0031649621413094723	0.05207710949176923	6.468394465117669e-06	NA	21	21	21
ENSG00000138399.17	FASTKD1	3.6140867130022074	0.04460492102951087	0.00030140818203289323	0.01528795496289221	0.1198574029259396	1.936739396010031e-12	NA	61	62	62
ENSG00000172803.17	SNX32	3.6136674144498797	0.01113624245604391	0.0003018962689507713	0.21577723123154868	0.4746992769005315	2.4919320342495297e-60	NA	36	36	36
ENSG00000248144.5	ADH1C	-3.6133463197658116	-0.02573539007386876	0.00030227054142931224	0.04088435576120843	0.09511522576175148	4.398760244552234e-10	NA	51	52	52
ENSG00000133574.9	GIMAP4	3.610041249007104	0.05854714323073277	0.0003061483154959044	0.007146874601553789	0.09662712421293056	2.0382002539917204e-10	NA	32	32	32
ENSG00000140990.14	NDUFB10	-3.6097370070576638	-0.21621830325312033	0.0003065076082350463	0.0007130301074151867	0.045737318007149176	2.0094942733439152e-05	NA	7	7	7
ENSG00000144893.12	MED12L	-3.6085863167553036	-0.043736601786182265	0.0003078700829153813	0.011183076644035502	0.029037553036224024	0.0008689039340599545	NA	14	14	14
ENSG00000137563.11	GGH	3.607937465253867	0.015467207821058418	0.0003086408537355907	0.08859361511093658	0.32464584096600657	2.8272420794583435e-36	NA	39	39	39
ENSG00000168116.13	KIAA1586	-3.607255434744603	-0.030415290876816433	0.000309452985402203	0.025657928763219574	0.10794974857850947	3.0893522288828955e-11	NA	24	25	25
ENSG00000167914.11	GSDMA	3.6027220787975494	0.011821349166876783	0.00031490216313539824	0.19333398802809915	0.48424673098321996	1.5690882948297492e-63	NA	20	20	20
ENSG00000163961.4	RNF168	3.6006235582503296	0.12512137894094905	0.0003174549232517825	0.0018744869033149832	0.01802102995135571	0.008653797584588167	NA	5	5	5
ENSG00000134548.9	SPX	3.599134821971454	0.07078750176243943	0.0003192776390107143	0.007524954940045925	0.030025569681220738	0.000658521747010837	NA	48	49	49
ENSG00000138303.17	ASCC1	-3.5915846823579196	-0.056310784170032234	0.00032867334180579355	0.010426398747133327	0.1371973797844385	2.708068587202667e-14	NA	13	13	13
ENSG00000249574.1	AC226118.1	-3.579058828887266	-0.07515998581871433	0.00034483384453962135	0.0040712491681510095	0.02117120113408309	0.004050081050964951	NA	4	4	4
ENSG00000197093.10	GAL3ST4	-3.5788334388793483	-0.19959184672769806	0.0003451313309387998	0.0007397234547887964	0.014038795314079526	0.020938759756224303	NA	13	14	14
ENSG00000130758.7	MAP3K10	3.578551006540591	0.029900388295130222	0.00034550444492508327	0.029886212109351107	0.21886934662344013	7.615018083166748e-23	NA	35	35	35
ENSG00000112514.15	CUTA	-3.5782866301892837	-0.0864174603985409	0.00034585404749753264	0.003557644745417702	0.06483271840601826	3.7519470719861577e-07	NA	13	13	13
ENSG00000115760.13	BIRC6	-3.5765937093601354	-0.16291749693663177	0.0003481005657839817	0.0011485609166441307	0.034146449782180184	0.00025830034395685355	NA	9	9	9
ENSG00000175166.16	PSMD2	-3.569891948011161	-0.12722216706592415	0.0003571285054172841	0.001840229848599607	0.0910528656519219	1.131530740629267e-09	NA	8	8	8
ENSG00000198218.10	QRICH1	-3.5688904380047592	-0.050901409335057206	0.00035849629574758764	0.009939785712776025	0.08426297366484385	7.485681655949115e-09	NA	16	17	17
ENSG00000160678.11	S100A1	3.567150235187858	0.016653419064850097	0.0003608845974132523	0.10616017659113436	0.3626104254649837	2.2954979610218526e-42	NA	18	18	18
ENSG00000104524.13	PYCRL	3.566766397496075	0.1032749361953933	0.0003614133856106166	0.0017627805615034707	0.02508352263773225	0.0019357746588052663	NA	21	21	21
ENSG00000162545.5	CAMK2N1	3.5633029493333974	0.026714521869148126	0.0003662176231019152	0.03595743847587833	0.13263881832595936	1.4492590387998985e-13	NA	75	75	75
ENSG00000159733.13	ZFYVE28	-3.5607715468104755	-0.03200998970785225	0.0003697666940865123	0.027110706039369853	0.11384629623115344	4.8384706719372455e-12	NA	44	44	44
ENSG00000125741.4	OPA3	-3.5573105569500574	-0.12400835769879154	0.00037467111869861054	0.001744875830332603	0.016701701546318497	0.011211095903432252	NA	28	28	28
ENSG00000135424.15	ITGA7	-3.555560367462221	-0.11545855053450284	0.0003771743261132693	0.0015164049144208097	0.01488696230696075	0.017196387685387837	NA	12	12	12
ENSG00000177700.5	POLR2L	-3.55465453006473	-0.1214521834659463	0.000378476030374557	0.0019355718472013278	0.07017303608159611	1.3232922777359453e-07	NA	26	27	27
ENSG00000131100.12	ATP6V1E1	-3.5510790193415653	-0.08411994850387208	0.000383655211623584	0.0037808334967090757	0.1484052153654513	3.3583180129640802e-15	NA	9	9	9
ENSG00000159231.5	CBR3	3.550639291903845	0.051958174567043915	0.0003842967177432121	0.008999022641034932	0.06639491947509281	1.8135956587921188e-07	NA	11	11	11
ENSG00000005812.10	FBXL3	3.5500012978962214	0.1588115580002938	0.0003852292520265577	0.00100435162140163	0.033728316566574365	0.0003231717590336849	NA	10	10	10
ENSG00000144426.18	NBEAL1	3.542956887671615	0.07269400670738867	0.000395667380621994	0.004079151522667411	0.07219012150557194	9.420917431754894e-08	NA	16	16	16
ENSG00000177990.11	DPY19L2	3.5422671824251957	0.04454837279686031	0.0003967034386854488	0.015370934954633233	0.05918701779554754	1.5477218498334419e-06	NA	47	47	47
ENSG00000198961.9	PJA2	-3.5336695125003503	-0.0603233803604576	0.000409833188225086	0.007407484968761705	0.12186008393378114	1.7767093056445727e-12	NA	34	35	35
ENSG00000141564.13	RPTOR	3.5323846454112386	0.0964712951063093	0.0004118298562949897	0.0029955194647868126	0.012232341142958536	0.03136131722515243	NA	38	38	38
ENSG00000147439.12	BIN3	3.5310431213620026	0.0906230763141322	0.0004139242615546263	0.003877348959114245	0.07307287980498907	5.6099067790285144e-08	NA	11	11	11
ENSG00000177600.8	RPLP2	3.5309845242930353	0.10754921585789004	0.00041401597044243117	0.0021784929396260278	0.08523421977354119	3.931655618111252e-09	NA	22	23	23
ENSG00000187097.12	ENTPD5	-3.5297441536233265	-0.052700740966092396	0.00041596170338525055	0.008472497797606218	0.054752484558440964	2.919946473541602e-06	NA	23	25	25
ENSG00000173598.13	NUDT4	3.5256543699213347	0.036169697309757935	0.0004224378970849122	0.01845061539221039	0.09519536273548483	4.722218519387846e-10	NA	59	59	59
ENSG00000235358.1	RP11-399E6.1	-3.5251183005305213	-0.02427458885052343	0.0004232937112622633	0.03759960459515238	0.08728201384107186	2.752935187218953e-09	NA	42	42	42
ENSG00000127947.15	PTPN12	-3.5226777839951304	-0.027411827353727315	0.0004272104046156346	0.032462630683494996	0.2380551081043048	3.997321702726951e-25	NA	49	50	50
ENSG00000183671.12	GPR1	-3.520799125012783	-0.046152187471022545	0.00043024841537955014	0.013567301788651573	0.018702355915311657	0.0074860940162684705	NA	32	33	33
ENSG00000109814.11	UGDH	-3.516252438614997	-0.22959827684557904	0.00043768462004632286	0.0005861604715746573	0.020183150826932846	0.005581460904689255	NA	8	8	8
ENSG00000165501.16	LRR1	-3.5121605644420812	-0.024127246250789613	0.0004444793769738832	0.04556055549104096	0.2795027841327915	4.356867501584479e-30	NA	14	14	14
ENSG00000111678.10	C12orf57	3.512107522352649	0.05893015521193993	0.0004445680988861609	0.00716738076600092	0.14451131664610636	6.432160594405357e-15	NA	6	6	6
ENSG00000111725.10	PRKAB1	-3.512020354646036	-0.04009848617864979	0.00044471393759851956	0.015557774563323686	0.09667467152609903	3.3102791355467167e-10	NA	49	49	49
ENSG00000152404.15	CWF19L2	3.5100425853325254	0.05697329279244881	0.00044803493241356464	0.009034573009341268	0.10205906080446647	7.853864466021359e-11	NA	65	65	65
ENSG00000136875.12	PRPF4	3.5098787169373638	0.03233236776915814	0.0004483111297755676	0.027984703496075968	0.2367641815885888	6.778358721596679e-25	NA	29	29	29
ENSG00000176209.11	SMIM19	3.5096811528011678	0.01870476635867988	0.0004486443320115822	0.06673337377937212	0.4451553469937855	1.6327603395096044e-55	NA	40	41	41
ENSG00000259120.2	SMIM6	3.509651009011889	0.029531560305308818	0.00044869519140507656	0.030828548633864528	0.13360914875683455	9.087869163693097e-14	NA	14	14	14
ENSG00000079689.13	SCGN	3.4989188402512523	0.018425822265467694	0.0004671487513120336	0.07633210423456194	0.3278263521291707	9.978512588698968e-37	NA	30	32	32
ENSG00000149292.16	TTC12	3.4975578558693203	0.013567287642689744	0.00046953885624954753	0.1610762852634809	0.5033491765728042	5.092571813757001e-66	NA	26	27	27
ENSG00000187151.7	ANGPTL5	-3.495650574576574	-0.032947464332423015	0.00047290754620008733	0.0189551334411936	0.1129332915577615	3.5621567942937996e-12	NA	5	5	5
ENSG00000173486.12	FKBP2	-3.493943430772481	-0.16197599758921488	0.0004759418558239267	0.0008356209075575732	0.010758710841123616	0.04286986694490589	NA	4	4	4
ENSG00000136856.17	SLC2A8	3.489751334012897	0.020375878123553775	0.00048347019216522373	0.0485917384865632	0.2365189650861203	8.250990657692308e-25	NA	78	78	78
ENSG00000055955.15	ITIH4	3.4875594636692906	0.02642545540808997	0.00048745051581117546	0.041101844560925624	0.3082293910231088	3.049280445599966e-34	NA	10	12	12
ENSG00000101654.17	RNMT	-3.486810213045221	-0.0721982161133696	0.0004888181103685639	0.005057615094716816	0.015090001737071746	0.01613837037467997	NA	39	40	40
ENSG00000119321.8	FKBP15	3.4844264467251542	0.1124535616419264	0.0004931929974942048	0.0018434664800752328	0.027248640228778598	0.0012000336669065756	NA	20	20	20
ENSG00000126860.11	EVI2A	-3.4827317026387914	-0.16075053540003004	0.0004963255100690388	0.0009549188937283527	0.03769826128081908	0.00013756438318361327	NA	29	29	29
ENSG00000143921.6	ABCG8	3.4807969414075792	0.03393973044136505	0.0004999243378939134	0.020640768360792164	0.023515453764858682	0.002733908683563055	NA	33	34	34
ENSG00000085760.14	MTIF2	-3.480515505049146	-0.08314646872991119	0.0005004498569396434	0.0035955167353423014	0.04582532312532543	2.595968145425531e-05	NA	23	23	23
ENSG00000119509.12	INVS	3.4767680616076935	0.025326298372969715	0.00050749663114157	0.0380348834909571	0.3174394886691772	1.0455989513508614e-35	NA	70	71	71
ENSG00000116157.5	GPX7	-3.4759071583306174	-0.01365271221119041	0.0005091285059786859	0.138369558637348	0.5490184547213106	1.6921611188453978e-76	NA	14	14	14
ENSG00000243509.4	TNFRSF6B	-3.4728697655712533	-0.11343117415015341	0.0005149251555611922	0.0020897078502833664	0.030653928340067336	0.0006010201820056895	NA	21	21	21
ENSG00000096696.13	DSP	-3.470304780908798	-0.075234806024733	0.0005198680958643401	0.003393286239365018	0.05092321821914187	7.767909380564155e-06	NA	37	37	37
ENSG00000198740.8	ZNF652	-3.4700841036353043	-0.0670103376259723	0.0005202954190271113	0.005113011087498772	0.025957345714541055	0.0016020034072614033	NA	30	30	30
ENSG00000112992.16	NNT	3.467927299067709	0.07523698159745233	0.0005244891615822055	0.005904622247900514	0.06499710795815235	3.2397835203408283e-07	NA	43	43	43
ENSG00000181656.6	GPR88	-3.4665091326754367	-0.061507001388465	0.0005272638224664735	0.0063085381863217296	0.0359544057901369	0.00017567440188835816	NA	33	34	34
ENSG00000173327.7	MAP3K11	3.4632333170743403	0.05837716123094559	0.0005337253737205435	0.008235094522612821	0.14874045824003904	1.7359507737646557e-15	NA	11	11	11
ENSG00000170209.4	ANKK1	-3.458715350691032	-0.026738832124232625	0.0005427581843252679	0.03779200822681758	0.1816533205174513	8.560868576672701e-19	NA	30	30	30
ENSG00000109390.11	NDUFC1	-3.452847526918302	-0.07057170210633844	0.0005547024437038058	0.00585477683651928	0.0719040473349961	8.288940540056271e-08	NA	20	20	20
ENSG00000217930.7	PAM16	3.450506459175439	0.08304522903758754	0.0005595357777688899	0.005671980568396554	0.13800980467479584	1.2849817517394058e-14	NA	6	6	6
ENSG00000197548.12	ATG7	3.4456353381195193	0.03912594494589692	0.0005697186013464083	0.016038329070711066	0.12268110253522488	1.1664746075908834e-12	NA	21	21	21
ENSG00000162714.12	ZNF496	3.444509132810168	0.0409391537263005	0.0005720973081856161	0.013619234270105831	0.20132370213034784	5.497389195538393e-21	NA	26	26	26
ENSG00000104915.14	STX10	-3.443185767790897	-0.09544968654941227	0.000574904261984831	0.002532475662953548	0.027698555635103983	0.0011225122339891043	NA	50	50	50
ENSG00000278224.5	PRICKLE4	-3.441365572605212	-0.04804497862111262	0.0005787859816551252	0.01138208809770258	0.036411075557694086	0.00015832787028059086	NA	22	22	22
ENSG00000204172.12	AGAP9	-3.4411021915506907	-0.018867858482150703	0.0005793496807008289	0.062180776790387915	0.4180491836197833	1.3604503544648444e-50	NA	30	62	62
ENSG00000128039.10	SRD5A3	3.4400365817608765	0.01739052862307576	0.0005816355646422501	0.09392732969967059	0.34507791013168393	1.3748370937548535e-40	NA	62	62	62
ENSG00000154511.11	FAM69A	-3.4381632788193093	-0.08002894959289636	0.0005856744328090754	0.0035458736618538926	0.02236381565610206	0.003498295839089797	NA	22	22	22
ENSG00000172795.15	DCP2	-3.436065519583041	-0.040770597223198556	0.0005902282141748915	0.014545514062887403	0.18612450460248706	2.0937360483827802e-19	NA	11	11	11
ENSG00000182923.16	CEP63	3.4358336208993947	0.019228191285203963	0.0005907336341885402	0.053273927206209507	0.2973400402906739	4.65799494951003e-33	NA	93	93	93
ENSG00000271383.6	NBPF19	3.4355242823478576	0.028579892330782883	0.0005914084605080054	0.022350074299364878	0.040430902755690334	7.138056660998109e-05	NA	29	39	39
ENSG00000145020.15	AMT	3.4329812874543744	0.02724818665108526	0.0005969832982808569	0.03494284043323448	0.4695163791223952	1.31335971107184e-60	NA	40	40	40
ENSG00000111676.14	ATN1	3.430647533996717	0.023294084130363057	0.0006021424346476426	0.04078291458967328	0.2784178713983175	7.220648961138725e-30	NA	36	36	36
ENSG00000176024.17	ZNF613	3.4305865136034615	0.031238260786119697	0.0006022778850406439	0.024722795253844018	0.053909674104356105	4.031609675809988e-06	NA	63	63	63
ENSG00000241852.9	C8orf58	3.422722081502541	0.06235173974565567	0.0006199743004403331	0.008651797786902072	0.06533937018629606	3.565562741180243e-07	NA	16	16	16
ENSG00000134817.10	APLNR	3.42265951610664	0.14146663366780698	0.000620117004092875	0.0014147107740094215	0.02906773239301253	0.0007079402306396557	NA	7	7	7
ENSG00000160307.9	S100B	-3.4203968103328704	-0.02188924417769923	0.0006252985324724727	0.05020059257006501	0.3741968973239195	2.9809566599360013e-43	NA	11	11	11
ENSG00000129197.14	RPAIN	-3.419635756425296	-0.04335164406906839	0.000627050356259674	0.015853542504509602	0.15136895610648754	1.2250141447557785e-15	NA	16	16	16
ENSG00000168297.15	PXK	-3.4181939166620054	-0.026181452139245213	0.0006303817655807007	0.03601880138020874	0.1755833681304297	2.2697996616843787e-18	NA	48	49	49
ENSG00000035403.17	VCL	-3.4073605662451416	-0.04308222698029989	0.0006559441296936894	0.010716642690503077	0.07481796379983884	3.0846616283021536e-08	NA	27	41	41
ENSG00000105668.7	UPK1A	-3.397442848425735	-0.04147006035736658	0.0006801879419189168	0.013884633197507218	0.06514652136375781	4.008267867457253e-07	NA	11	11	11
ENSG00000105329.9	TGFB1	-3.3953527132226533	-0.05659597003505758	0.00068540240254476	0.0073258348525699945	0.106262734245092	5.1437612916627475e-11	NA	6	6	6
ENSG00000026950.16	BTN3A1	-3.388892364431523	-0.03592281067649077	0.0007017555085106636	0.02042073777208766	0.2569349983579765	1.1606993597750047e-27	NA	43	43	43
ENSG00000237021.2	RP3-486I3.7	-3.3881991676981973	-0.03330346456537835	0.0007035315757400616	0.015434605695989354	0.01585188717380065	0.013715296456559091	NA	14	14	14
ENSG00000137802.13	MAPKBP1	-3.382489553477807	-0.1286468754820971	0.0007183200982594256	0.0016362866156176597	0.013015147699337516	0.02524624702113449	NA	9	9	9
ENSG00000196517.11	SLC6A9	3.382425478602585	0.09945954200663232	0.0007184876859649157	0.0024808337513539417	0.039788844787027	8.940799347649806e-05	NA	7	7	7
ENSG00000169180.11	XPO6	-3.381405992924329	-0.054900276952016956	0.0007211590403912201	0.006255866299812463	0.07451974992340316	4.0470132202758313e-08	NA	35	35	35
ENSG00000173457.10	PPP1R14B	-3.3805706814661605	-0.09628520735595891	0.0007233546781205005	0.00211170865015787	0.06772896420834311	2.242715812903564e-07	NA	22	22	22
ENSG00000158792.15	SPATA2L	-3.3788575714856734	-0.06990744617188861	0.0007278770736288347	0.005372041348129063	0.022721996571491973	0.0030969621366158467	NA	38	39	39
ENSG00000267796.7	LIN37	-3.3787834126104843	-0.10545492121559395	0.0007280734355953081	0.002162976564807817	0.046989566465817145	1.892446994166753e-05	NA	6	6	6
ENSG00000168803.14	ADAL	-3.3782019077515413	-0.02047309900560203	0.0007296148829171339	0.04941001482090716	0.28385249773779303	8.616918137033534e-31	NA	15	15	15
ENSG00000108771.12	DHX58	-3.371676698383242	-0.03173096731184565	0.0007471209541715261	0.01996220122830728	0.18094794351831026	4.9034185568450045e-19	NA	15	15	15
ENSG00000104883.7	PEX11G	-3.3687466003324946	-0.044177631478825946	0.0007551081539929226	0.012263637795075171	0.16032280223109666	1.9437491049698914e-16	NA	16	16	16
ENSG00000082438.15	COBLL1	3.3684071636888144	0.10210558919028473	0.0007560385368577454	0.002298389823727872	0.05376614290055615	4.495158832755532e-06	NA	11	11	11
ENSG00000105556.11	MIER2	3.3612401497906856	0.02429685232593936	0.0007759332891625075	0.029262286816140543	0.13189218393576255	9.515653154976076e-14	NA	23	23	23
ENSG00000180383.3	DEFB124	3.3571611594994883	0.042348095757354424	0.0007874719823996902	0.013560885272177794	0.06153442928071485	7.713166688620044e-07	NA	12	12	12
ENSG00000005379.15	TSPOAP1	-3.3567183310231536	-0.09525522924415097	0.0007887341985343695	0.001987145546698552	0.029133115791686936	0.0008355399181542789	NA	28	28	28
ENSG00000204463.12	BAG6	3.3553924743242334	0.06324532178747319	0.0007925245909780754	0.006859420716249276	0.1356304165012123	6.395214810533236e-14	NA	14	14	14
ENSG00000006282.20	SPATA20	3.354939537846115	0.009967183780145947	0.0007938233265596321	0.253979746116605	0.7052043873987106	8.488046403366736e-126	NA	9	9	9
ENSG00000141258.12	SGSM2	-3.3549271167052708	-0.07019289910761745	0.0007938589703532225	0.004572618391854164	0.11699633409882905	5.565156032760018e-12	NA	25	25	25
ENSG00000162194.12	LBHD1	-3.353424742904003	-0.029165176411940386	0.0007981811645867069	0.022034434374328445	0.12014467252502015	2.3074233937411094e-12	NA	19	19	19
ENSG00000179833.4	SERTAD2	3.3460126279502593	0.08006460364428261	0.0008198266196433318	0.0032931355670191087	0.011238437406937779	0.03926969955026511	NA	14	14	14
ENSG00000144579.7	CTDSP1	-3.344584324468004	-0.11847308330788885	0.0008240597476830148	0.001382136877546403	0.056477042681503435	2.1212658857130727e-06	NA	3	3	3
ENSG00000075461.5	CACNG4	3.340162410242773	0.05296042666989883	0.0008372940885846673	0.00829287552641456	0.04411766661439028	2.642434266711669e-05	NA	24	25	25
ENSG00000070423.17	RNF126	-3.3399549969224185	-0.16072283395171746	0.0008379196699438091	0.0007966640273203174	0.02198031854283837	0.003736842348451808	NA	8	8	8
ENSG00000141076.17	UTP4	3.334614778053897	0.07536183487046015	0.0008541764068341872	0.005256042903101959	0.1419532167353195	3.560895844793422e-15	NA	7	7	7
ENSG00000159915.12	ZNF233	3.3343786431688796	0.07492948191221707	0.00085490195900635	0.003407228717792206	0.02248722649429701	0.003188687984626999	NA	16	16	16
ENSG00000130193.7	THEM6	-3.3293405903735196	-0.0457054997634519	0.0008705188020423484	0.009211103833218479	0.09361723188258177	7.788553028149622e-10	NA	44	44	44
ENSG00000282393.1	CTD-3113P16.11	-3.328743665198718	-0.03155651291404066	0.0008723865619882969	0.019889438123639577	0.027706039170946148	0.0010267353037628343	NA	21	21	21
ENSG00000125388.19	GRK4	3.323886230469544	0.00984695847055173	0.0008877240299272736	0.2468653458397651	0.5664165875016406	1.6465078702899251e-81	NA	26	27	27
ENSG00000082497.11	SERTAD4	-3.322878024505263	-0.10704381957408762	0.0008909386283662235	0.0022478961264580993	0.03322022610062983	0.0003428633987632687	NA	9	9	9
ENSG00000162543.5	UBXN10	3.3227246401688086	0.08898667282271597	0.0008914286288427683	0.0028870883268654482	0.016625823210393655	0.010941175576251308	NA	7	7	7
ENSG00000054983.16	GALC	-3.3221822730743513	-0.03900371020455004	0.0008931632748339477	0.015862205267214376	0.11040423145886767	1.1526170996645275e-11	NA	55	55	55
ENSG00000273456.1	RP11-686O6.2	3.32172404972939	0.04353371424270424	0.0008946312427140024	0.014158320450246158	0.044038078956098285	2.0071814256392416e-05	NA	24	24	24
ENSG00000124222.22	STX16	3.315921308890503	0.20408004243878838	0.0009134154476300655	0.0007144895312837804	0.015555751205105037	0.014307957937310382	NA	11	11	11
ENSG00000165476.13	REEP3	-3.3125482722758965	-0.0466952050553288	0.0009245017014587205	0.009343391476195272	0.15487648816258556	4.2814557910089615e-16	NA	48	48	48
ENSG00000124593.15	RP11-298J23.10	-3.310478632408584	-0.05421884787526248	0.0009313656279136494	0.008110903147280897	0.1272278533372865	4.67148423932728e-13	NA	23	23	23
ENSG00000142794.18	NBPF3	-3.304726274497202	-0.01019709460514011	0.0009506919977954442	0.2946101324524162	0.7071436461850378	5.377827205237274e-125	NA	27	29	29
ENSG00000118473.21	SGIP1	3.303859210637794	0.028223727397442368	0.0009536371082536395	0.02078736538838035	0.10202670173868104	1.1207066206634159e-10	NA	38	39	39
ENSG00000117676.13	RPS6KA1	-3.299501218358334	-0.0653234403933488	0.0009685680712011411	0.005122164646016094	0.0497188784093956	1.1224358859915536e-05	NA	60	60	60
ENSG00000132507.17	EIF5A	-3.299279196251357	-0.06770145399003633	0.0009693345086083893	0.005553105866487388	0.20827596429569145	1.4306121990373382e-21	NA	7	7	7
ENSG00000119723.16	COQ6	-3.298328094140715	-0.051037150342225175	0.0009726241471852714	0.00858329773760487	0.052701171934814335	6.057755986485984e-06	NA	26	26	26
ENSG00000100116.16	GCAT	3.297946603779041	0.057913934902999765	0.000973946535336015	0.006463851930300272	0.08165984809164928	9.739981918895749e-09	NA	8	8	8
ENSG00000179750.15	APOBEC3B	-3.297368513750239	-0.023030399692714643	0.0009759535847957628	0.03560039826060482	0.07600916432516204	3.5745956099287336e-08	NA	56	57	57
ENSG00000012061.15	ERCC1	3.289844529378512	0.04131978011825709	0.0010024275294778279	0.014656914565447075	0.0959613032697184	5.029586726039904e-10	NA	56	58	58
ENSG00000245556.2	SCAMP1-AS1	3.28685498283467	0.043905815363615895	0.0010131299211770168	0.010770839243995446	0.08613860191632748	4.527969143788594e-09	NA	31	31	31
ENSG00000272275.1	RP11-791G15.2	-3.2866506285083625	-0.02037792053084413	0.0010138653452636639	0.05617458384512891	0.1896520326203892	1.0302163545356584e-19	NA	34	34	34
ENSG00000141026.5	MED9	3.2866380278447367	0.08112554751873956	0.00101391070831551	0.0033587709596671674	0.020065148117196657	0.005681020344833419	NA	16	17	17
ENSG00000136531.15	SCN2A	3.2817255935372707	0.03880837666829113	0.0010317395646620032	0.015067914037073232	0.11993375297656685	2.164858378243713e-12	NA	30	30	30
ENSG00000115163.14	CENPA	3.28134315271191	0.04092528965085666	0.0010331396717459724	0.010506644052318242	0.03200491988249832	0.0004352021279292375	NA	21	21	21
ENSG00000164924.17	YWHAZ	-3.2806205192004767	-0.04027884692945922	0.0010357900176192808	0.013166095323807477	0.1994559062463296	7.519622635177178e-21	NA	9	9	9
ENSG00000043514.15	TRIT1	3.2799258691632	0.029130160088901198	0.0010383436604597053	0.027304171122317533	0.1876754842235215	1.355700634659316e-19	NA	29	29	29
ENSG00000172728.15	FUT10	-3.2794074294750226	-0.022250666770994007	0.001040253321560889	0.04211408490055036	0.2743868517270113	5.8489224021331116e-30	NA	37	37	37
ENSG00000007933.12	FMO3	3.2781710227381198	0.016977891862200452	0.001044820723468402	0.0724073403418683	0.25925928258177994	7.097336602152731e-28	NA	61	65	65
ENSG00000197696.9	NMB	-3.2759055690299874	-0.05423255706487923	0.001053237703216365	0.006641112138952566	0.04246502077313813	4.631179185573145e-05	NA	28	28	28
ENSG00000072134.15	EPN2	3.2757910848537697	0.026496941772621706	0.001053664714063297	0.0335233117714895	0.1908273443268133	6.380599479010267e-20	NA	34	35	35
ENSG00000261126.7	RBFADN	-3.2748874252797475	-0.014600580745387063	0.0010570408710367043	0.12194438291725274	0.4311735541131782	2.4234750615836516e-52	NA	23	23	23
ENSG00000189164.14	ZNF527	-3.273067562340762	-0.08684306919491178	0.0010638704439629284	0.0033533522778960833	0.04092934299955725	6.602783320164377e-05	NA	18	18	18
ENSG00000272902.2	TBC1D8-AS1	3.2702815244220362	0.026045593693180543	0.0010744049945945388	0.027937354528828867	0.054867685994272636	3.169619797626115e-06	NA	27	27	27
ENSG00000162994.15	CLHC1	3.267213391560576	0.009859136773164821	0.0010861177908476445	0.24118436862233783	0.6197821889516467	4.817610565158892e-95	NA	34	34	34
ENSG00000108465.14	CDK5RAP3	-3.267043211367601	-0.03555380636072383	0.0010867709090343516	0.01624700807395943	0.2103789495497027	4.532410107254972e-22	NA	21	21	21
ENSG00000235601.1	BARX1-AS1	3.26591995872518	0.039311729150945586	0.0010910908514973217	0.013308151176183398	0.03046144759522058	0.0006348236722053757	NA	29	30	30
ENSG00000104365.13	IKBKB	3.264934693034921	0.2132615794176359	0.00109489317591658	0.0003280564423313267	0.015774473600356442	0.014287028332597871	NA	5	5	5
ENSG00000151917.17	BEND6	-3.2643577730403264	-0.021691650990107145	0.001097125302748395	0.04320319480636976	0.3120506162032515	1.2502256983660443e-34	NA	21	21	21
ENSG00000128298.16	BAIAP2L2	-3.2580347485312404	-0.051053741359990114	0.0011218666817965058	0.009789203274347173	0.024665524713532103	0.0021103246412830052	NA	30	30	30
ENSG00000114988.11	LMAN2L	3.2571630369679068	0.09360378995934511	0.0011253177792118314	0.00236576054763061	0.08035836446648277	1.6525301557599752e-08	NA	8	9	9
ENSG00000185201.16	IFITM2	-3.256547833948502	-0.05101662091913149	0.001127759266654704	0.009012979706601866	0.15267185684078755	1.4418636057784429e-15	NA	84	88	88
ENSG00000173209.22	AHSA2	-3.254258435289069	-0.01713500920623484	0.0011368880317437593	0.07910068327827939	0.46140068181960503	2.2061182869322937e-58	NA	89	89	89
ENSG00000264717.5	CH17-360D5.1	3.2531798413020074	0.030538577643731316	0.0011412124542405971	0.023843620410952917	0.1107895747004346	1.3406928314349312e-11	NA	7	11	11
ENSG00000246375.2	RP11-10L7.1	3.2529069280646072	0.014324373543733837	0.0011423090569763336	0.11200653230667601	0.2696596171373013	1.4088529731902148e-29	NA	15	15	15
ENSG00000100266.18	PACSIN2	3.2493616040257316	0.0936130157265068	0.001156643446234117	0.0023279420385277226	0.030703293541048293	0.0005441546729020505	NA	12	12	12
ENSG00000158113.12	LRRC43	-3.2482071098676077	-0.048220727084020636	0.001161347040000575	0.010012504586316905	0.09083751331924224	1.2108503866485926e-09	NA	13	13	13
ENSG00000214022.11	REPIN1	-3.247728423048987	-0.06234354193414218	0.00116330246584468	0.005613465572095343	0.07990682358971513	9.507604595460805e-09	NA	34	34	34
ENSG00000162944.10	RFTN2	-3.246738065541127	-0.03904616919875046	0.001167357719190371	0.011595671185112849	0.040438596965129615	7.275404335082911e-05	NA	74	75	75
ENSG00000118997.13	DNAH7	-3.2459491600634442	-0.029536198571184055	0.0011705974232371495	0.02167559726548425	0.13202277156717884	1.2906934890042125e-13	NA	25	25	25
ENSG00000114796.15	KLHL24	3.2434650252999284	0.17101127139174407	0.001180853072822485	0.0006581858938458332	0.024539871718726045	0.0021177548266850827	NA	39	39	39
ENSG00000089050.15	RBBP9	-3.2427328441291836	-0.04284785370843259	0.0011838916564478395	0.011486751622100246	0.029420931876456512	0.0006192534886722143	NA	34	34	34
ENSG00000186073.11	C15orf41	3.2417975899486473	0.0376628917752201	0.0011877835097381193	0.015500357628217533	0.061490041159066276	8.408149141387965e-07	NA	82	82	82
ENSG00000149115.13	TNKS1BP1	3.234603066192582	0.06536091124159903	0.001218119471012287	0.007576760823307598	0.054554964551639364	3.5960316570510536e-06	NA	51	51	51
ENSG00000076258.9	FMO4	3.2264463304939484	0.3970594495521584	0.0012533773571309253	0.0001521732421271533	0.043166581397590005	4.38500680498736e-05	NA	4	5	5
ENSG00000178096.8	BOLA1	3.2253928855983043	0.15388859001073762	0.0012579990051215283	0.0006636138482906005	0.0169681992179252	0.010395289221039048	NA	3	3	3
ENSG00000188779.10	SKOR1	3.224723920733354	0.04553134300767525	0.0012609420346737334	0.011643780562427514	0.08612500906771613	3.4308304868494375e-09	NA	27	27	27
ENSG00000178295.14	GEN1	3.221967558189893	0.01774486656958757	0.0012731354967447544	0.06965556658122411	0.3288473036767565	9.119193187760908e-37	NA	48	52	52
ENSG00000198060.9	MARCH5	-3.221881768824716	-0.11813661333912773	0.00127351674841557	0.0012412254763938808	0.024621518506983863	0.001985730815831603	NA	13	13	13
ENSG00000145390.11	USP53	3.2152632423996774	0.02802347521679934	0.0013032495025971005	0.0222060124861524	0.1748030655030068	7.16387290716886e-18	NA	25	25	25
ENSG00000120662.15	MTRF1	-3.2128278324522705	-0.09458009875109258	0.0013143505223350764	0.0016290527463766456	0.011785656226667902	0.031539127462823766	NA	11	11	11
ENSG00000014914.20	MTMR11	-3.2108386086918164	-0.07401685957659056	0.0013234824210412892	0.0033079665304127197	0.07112796577978944	8.166936851072671e-08	NA	6	6	6
ENSG00000185338.4	SOCS1	-3.208246882275062	-0.13466044182064998	0.0013354680510843104	0.0012585166683617127	0.033493855329788866	0.00031718166112117184	NA	6	6	6
ENSG00000169925.16	BRD3	3.2081925592726845	0.1347132387973459	0.0013357203399675154	0.0016510314752159242	0.05013208297101245	9.107847598310753e-06	NA	7	8	8
ENSG00000129158.10	SERGEF	3.2060552262550712	0.02933071893162153	0.0013456815909102739	0.027099369478308436	0.2388738578127816	2.596858608527236e-25	NA	12	12	12
ENSG00000215375.6	MYL5	-3.205950333690282	-0.03507369620938705	0.0013461722127522825	0.02093122635068898	0.12732325876451206	4.745107750044169e-13	NA	35	36	36
ENSG00000174953.13	DHX36	-3.2054836293799807	-0.0945026158550545	0.0013483571649204463	0.0024675301788261474	0.06434919343678636	5.029904923551032e-07	NA	29	29	29
ENSG00000121542.11	SEC22A	-3.2048089926363774	-0.05461719251532006	0.0013515213697144642	0.007087419943017785	0.07743841207048466	2.567429908721559e-08	NA	10	10	10
ENSG00000273341.1	RP5-899E9.1	-3.2045908038073736	-0.03283204550502971	0.001352546191595475	0.01900368670265687	0.04048310876235396	7.436223036475597e-05	NA	30	32	32
ENSG00000144233.9	AMMECR1L	3.1958748493165725	0.1398222005050353	0.001394075661857823	0.0011674356975877413	0.03284157787179098	0.00035718135464990507	NA	6	6	6
ENSG00000125851.9	PCSK2	3.1849590097734395	0.03076835445876284	0.0014477451316882329	0.015510722977625168	0.12358573874720348	6.040922821729303e-13	NA	8	8	8
ENSG00000182134.15	TDRKH	-3.184113012293489	-0.019136500391966217	0.0014519831276119115	0.04087320131122141	0.2424978246580609	1.7771161894880294e-25	NA	54	54	54
ENSG00000112530.11	PACRG	-3.1825188888889873	-0.04235381957253057	0.0014599999222288777	0.01220569975059379	0.10791373071766996	3.791177358146322e-11	NA	17	17	17
ENSG00000122547.10	EEPD1	-3.1819613374764057	-0.04738579407199403	0.0014628134451749285	0.007046432178099505	0.014526481446416191	0.018464921549099445	NA	52	52	52
ENSG00000100104.13	SRRD	-3.180916569682882	-0.06460315071665794	0.001468099023743733	0.005246098237173719	0.013525501511037956	0.02342690924066574	NA	42	42	42
ENSG00000136930.12	PSMB7	-3.180772985401318	-0.0644053261428229	0.0014688268041591513	0.003849415713890715	0.04732878455860684	1.8700308870075103e-05	NA	38	38	38
ENSG00000153406.13	NMRAL1	-3.1801768244058883	-0.015531088957864066	0.0014718521010400982	0.09051482598887214	0.4105765199094693	4.953883305438685e-50	NA	41	44	44
ENSG00000068784.12	SRBD1	-3.179170546447235	-0.04670034771460755	0.001476971618928415	0.010410077304465134	0.09548671977956924	5.136316494761437e-10	NA	16	16	16
ENSG00000198515.13	CNGA1	3.176318479067008	0.008855609434682568	0.0014915710278581092	0.278910362659036	0.5201870728457806	3.295661565090913e-70	NA	64	66	66
ENSG00000177302.14	TOP3A	3.1726025051349525	0.13000224642494843	0.0015107921588594802	0.0012608765415074565	0.026318090212622408	0.0014620802718741351	NA	8	8	8
ENSG00000106077.18	ABHD11	3.1718573734211115	0.03070516582076456	0.0015146737628314582	0.020292689273067467	0.12977209578187146	2.398895904196908e-13	NA	46	46	46
ENSG00000183527.11	PSMG1	3.164345022063506	0.0448740645853022	0.0015543241649702364	0.008815775157797688	0.11503304000061686	4.906396888154009e-12	NA	81	81	81
ENSG00000182057.4	OGFRP1	3.1598917687266526	0.04225707440838139	0.0015782775560795146	0.013136628907831158	0.010333281966408724	0.048019207247140816	NA	18	18	18
ENSG00000161996.18	WDR90	-3.159867315449492	-0.027380862677994427	0.0015784100198010798	0.02300403222916638	0.26596592706495553	2.6219198839306616e-28	NA	32	33	33
ENSG00000163743.13	RCHY1	-3.159145486198069	-0.034042195448015344	0.0015823247918824764	0.020198515675935513	0.11648901909028875	4.421045628211045e-12	NA	20	20	20
ENSG00000182782.7	HCAR2	-3.1587346639070235	-0.08656041520478493	0.0015845568369831687	0.0027082530778086314	0.02022467905806709	0.005417057224512897	NA	24	24	24
ENSG00000108379.9	WNT3	3.1584808176256365	0.020954706059387717	0.0015859374617604408	0.05107685195930013	0.2605122387183486	2.865892121732483e-28	NA	6	11	11
ENSG00000254531.1	FLJ20021	-3.156648787654808	-0.03340037387011381	0.0015959344319405972	0.017647322083052412	0.16002851566682982	1.0429921995233651e-16	NA	37	37	37
ENSG00000168575.9	SLC20A2	3.152131468592626	0.06339740794073984	0.0016208327856726394	0.004757667857880238	0.023631802542861933	0.002706924288190627	NA	22	23	23
ENSG00000175279.21	CENPS	-3.151257722004996	-0.030789886372046285	0.0016256897319799925	0.01461892776739785	0.11040541335664944	2.3895661274922636e-11	NA	28	28	28
ENSG00000026103.21	FAS	3.1497478098048957	0.02936181155144553	0.0016341145547408842	0.02259980083051965	0.2601101116143966	1.2260135397605284e-27	NA	39	41	41
ENSG00000130935.9	NOL11	3.1471901102780073	0.11081002453057764	0.001648477421687326	0.0017346931912281419	0.023942450014030038	0.0024526629097251364	NA	15	16	16
ENSG00000010626.14	LRRC23	-3.145188820248335	-0.013115130976853075	0.0016597966547873496	0.11053272534018657	0.4262643617225368	1.2818418934026834e-51	NA	28	29	29
ENSG00000180785.8	OR51E1	-3.1445572350051814	-0.027221881632603577	0.0016633836990314782	0.027561680985513273	0.20063521012963556	6.849914360410001e-21	NA	37	37	37
ENSG00000011590.13	ZBTB32	-3.1436106980933887	-0.05006981546601403	0.0016687728451498605	0.006986600614805806	0.04460508738318855	2.7541534392667486e-05	NA	5	5	5
ENSG00000119522.16	DENND1A	3.1406810470040276	0.07983777974461292	0.0016855548989813927	0.0033430824758303506	0.02280861012894836	0.0032013939399280077	NA	10	10	10
ENSG00000129347.19	KRI1	-3.1393726378931457	-0.024456388229102007	0.0016930999530073729	0.03836476440299928	0.3062251555979675	8.135685277555588e-34	NA	18	18	18
ENSG00000145736.14	GTF2H2	-3.1383301975600073	-0.012647485440199778	0.0016991334975407955	0.12080205100937057	0.3402717833474998	3.295393463187273e-38	NA	18	20	20
ENSG00000111671.9	SPSB2	-3.1359988261161313	-0.012209338445211892	0.0017126988921850146	0.1360193470903276	0.4477155643030256	9.814176182336567e-56	NA	22	22	22
ENSG00000115677.16	HDLBP	-3.1318121430231485	-0.033603271579306905	0.0017373099875343293	0.01600328508800949	0.20176045462583975	7.789710719578074e-21	NA	40	40	40
ENSG00000160014.16	CALM3	3.1300198012786984	0.10927940562836472	0.0017479452028484029	0.002229705285492799	0.05428274457137602	4.032434470486157e-06	NA	6	6	6
ENSG00000125447.16	GGA3	-3.128969959625654	-0.03823937121544293	0.0017542024139377773	0.0128721094849038	0.144083947753178	7.232373445744647e-15	NA	41	41	41
ENSG00000137806.8	NDUFAF1	3.127141198295788	0.0373373365531884	0.001765151304873152	0.01277670293054261	0.04362499059299085	3.4452589558353324e-05	NA	59	59	59
ENSG00000089094.18	KDM2B	3.126604508282753	0.09316026150147463	0.001768376400183126	0.0021190769124986505	0.010510368188446736	0.04627461202571698	NA	18	18	18
ENSG00000129055.12	ANAPC13	3.126451071216479	0.010172430617884972	0.0017692994345024423	0.16117599159267207	0.6009670951496157	3.97699135743252e-91	NA	95	98	98
ENSG00000232629.8	HLA-DQB2	3.126342644043899	0.007805323892265047	0.0017699519689963873	0.31520079243298904	0.5782157195950326	2.8996691004659574e-86	NA	30	31	31
ENSG00000023572.8	GLRX2	-3.124490227687866	-0.1504510912653942	0.0017811343806561674	0.0008527791139518212	0.029334501234664925	0.0007801430053719112	NA	5	5	5
ENSG00000176083.17	ZNF683	3.1231662996360865	0.05039964095226713	0.001789166240957495	0.00929992720739431	0.03929137641692485	9.100078217168041e-05	NA	20	20	20
ENSG00000167447.12	SMG8	-3.1213891506195064	-0.12112884016049232	0.0017999999922997292	0.0014082727799444434	0.04808561491000925	1.2376956005007449e-05	NA	1	1	1
ENSG00000182771.18	GRID1	-3.1176624189059123	-0.02530470631197003	0.0018229147249660444	0.02790638168171382	0.20452743892743872	1.393642854023626e-21	NA	13	13	13
ENSG00000074211.13	PPP2R2C	-3.1169760534342377	-0.13017144500366515	0.001827164132000003	0.0010224965736700068	0.019263219944049226	0.006418248311035494	NA	6	6	6
ENSG00000204267.13	TAP2	-3.113012389776792	-0.03452040634310873	0.0018518824326621225	0.01531569295650115	0.11138806561380643	1.0663470652636438e-11	NA	18	21	21
ENSG00000178809.11	TRIM73	-3.1117204327055528	-0.03084978713989046	0.0018600055205999417	0.020292321890070398	0.12845227038286225	3.1999268225311216e-13	NA	7	7	7
ENSG00000143252.14	SDHC	3.111342392483098	0.1032152102048861	0.0018623886045633865	0.0018277203696551163	0.021271001546098317	0.00434298178897949	NA	26	26	26
ENSG00000172113.8	NME6	-3.1109813766201544	-0.025665679458893864	0.001864666988649612	0.02489322678302601	0.21215025404019447	1.6910641116936276e-22	NA	44	44	44
ENSG00000228223.2	HCG11	-3.1109507066752764	-0.1282116548206526	0.0018648606657325779	0.0014957398016311242	0.02207572256422749	0.0037670019423582056	NA	25	25	25
ENSG00000214894.6	LINC00243	-3.1102892674985148	-0.05260709847916608	0.0018690420756285668	0.004412856797031009	0.03695331762306819	0.00016465218306939614	NA	21	21	21
ENSG00000197956.9	S100A6	-3.1093061878764883	-0.04603709879983439	0.00187527271003703	0.007841079840664435	0.04598485723881645	2.4911646182317597e-05	NA	43	43	43
ENSG00000182853.11	VMO1	3.1087841516243344	0.03348705271170603	0.001878589060254152	0.01980667538240795	0.11095106038009092	8.045429775889133e-12	NA	15	15	15
ENSG00000267041.5	ZNF850	-3.1027286106437475	-0.052862173998233376	0.0019174538815285409	0.006714961223670043	0.03669124360292445	0.00017578300189517718	NA	15	15	15
ENSG00000260947.1	RP11-384P7.7	-3.100006949454037	-0.010990264386085235	0.0019351610217080391	0.0992937508444807	0.29952888221417034	3.717302180016353e-33	NA	64	64	64
ENSG00000204147.9	ASAH2B	3.09818902309771	0.020016917835081614	0.0019470719632356537	0.046969840677562644	0.19378109278643407	3.358621615873318e-20	NA	37	39	39
ENSG00000181104.6	F2R	3.0929814824472364	0.02177131427912075	0.0019815649939663293	0.042059513509629054	0.2401989572786176	3.380531493822327e-25	NA	60	62	62
ENSG00000116793.15	PHTF1	-3.092895697569633	-0.06865169469797847	0.0019821378715812804	0.003705647062359675	0.03628246343886127	0.00017535948202957927	NA	10	10	10
ENSG00000167670.15	CHAF1A	3.090596509521344	0.01619669974448369	0.0019975487687148136	0.06701269319182786	0.42363371788278004	4.9428167487448945e-51	NA	31	31	31
ENSG00000109991.8	P2RX3	3.0856103145867397	0.032083896165837844	0.0020313485559718615	0.01746080790966558	0.048642138591169407	1.4240621326715305e-05	NA	9	9	9
ENSG00000115073.7	ACTR1B	3.0854989210679378	0.029827559648559238	0.0020321096138628536	0.022001261333456222	0.20016345709648106	9.409145766749609e-21	NA	20	21	21
ENSG00000131626.16	PPFIA1	-3.0848440678588145	-0.02991724142071035	0.0020365889655655947	0.022175976679728017	0.3149611812193475	1.0029357944378321e-34	NA	19	20	20
ENSG00000133101.9	CCNA1	-3.0838427466724845	-0.05555206677853634	0.00204345576051806	0.0068105301378910185	0.028930331300927568	0.0008309310588862088	NA	7	7	7
ENSG00000170430.9	MGMT	-3.083252875125304	-0.01065369427500469	0.0020475108794474482	0.1719978190475519	0.5059363240414697	4.352880327956638e-67	NA	95	95	95
ENSG00000146243.13	IRAK1BP1	3.0815814659576235	0.022930529513565008	0.002059041246782804	0.03240977523794562	0.3001453832362593	3.167535968098086e-33	NA	45	45	45
ENSG00000164045.11	CDC25A	3.079643568137461	0.017019290427655605	0.002072484566434132	0.057799385871087544	0.19205070160083176	8.46447835916586e-20	NA	21	21	21
ENSG00000108039.17	XPNPEP1	-3.078939251954058	-0.18717168747505009	0.0020773903675603473	0.0005361715061802974	0.019579022223814628	0.006289489413454245	NA	3	3	3
ENSG00000117505.12	DR1	-3.075750277813386	-0.04677258625209411	0.002099736234810695	0.008357370113923929	0.09727349960319856	4.0144407565564886e-10	NA	73	73	73
ENSG00000226761.3	TAS2R46	-3.075235653943735	-0.06632158611870383	0.002103362910834129	0.004773260507720946	0.029804185257782438	0.0007440970110778469	NA	9	9	9
ENSG00000213533.11	TMEM110	3.0733135109881715	0.0525805129623301	0.0021169595658729664	0.007936176000679973	0.06166507643378311	9.152153411211792e-07	NA	50	52	52
ENSG00000108784.9	NAGLU	-3.071599811609764	-0.052658153329465614	0.002129149669010432	0.0070281055780514095	0.20096211425496407	3.5326966657415444e-21	NA	25	26	26
ENSG00000100592.15	DAAM1	3.0710416095169686	0.10162464926842145	0.002133134218975168	0.0025733493226452065	0.044152723170664994	3.2517982822741445e-05	NA	21	21	21
ENSG00000084207.15	GSTP1	3.0697483128905123	0.03753425867605772	0.002142392296234556	0.013929020129263173	0.13724155088691425	9.317822521612016e-15	NA	27	27	27
ENSG00000110079.16	MS4A4A	3.0689035617470743	0.1578622639755651	0.002148459331867367	0.0007722980602124908	0.0200900162080781	0.005706870800947967	NA	19	19	19
ENSG00000265763.3	ZNF488	3.0674771458935894	0.1855729433980586	0.00215873967376335	0.0005953485615776286	0.011169820494083198	0.03995062862180706	NA	7	34	34
ENSG00000048540.14	LMO3	-3.065463544632126	-0.04292024220641159	0.002173328704809114	0.013398619132811602	0.12237640278472625	1.087020250937656e-12	NA	20	21	21
ENSG00000136448.11	NMT1	3.0645250345123696	0.03745307959203628	0.002180159271197768	0.009958572810945398	0.13601959130788527	3.3110051304417145e-14	NA	24	26	26
ENSG00000136240.9	KDELR2	3.0641480776619807	0.14706013813756688	0.0021829083342854477	0.0008575166332492603	0.018497200107939427	0.00789070467755899	NA	9	9	9
ENSG00000137876.9	RSL24D1	-3.0608509957668404	-0.10590460413621142	0.0022070890106877495	0.002060325350143087	0.03758104777463435	0.00013410266665741654	NA	27	28	28
ENSG00000130881.13	LRP3	-3.0603245772247236	-0.06618338088805528	0.002210972393172652	0.004306800646266609	0.08512022116657049	2.044753786893989e-09	NA	31	31	31
ENSG00000204991.10	SPIRE2	-3.0599311832771225	-0.021980388954688814	0.0022138785423571204	0.03965693004393661	0.2184974217744093	9.003249051701734e-23	NA	26	26	26
ENSG00000103168.16	TAF1C	-3.056516852279437	-0.011863803511712878	0.0022392489257311086	0.14129266832010057	0.5524215944289943	9.148915973963492e-77	NA	30	30	30
ENSG00000137955.15	RABGGTB	3.0563335294659244	0.1418472587430494	0.0022406186230665673	0.0009980283580205856	0.029917531203933725	0.0006958726484723054	NA	5	6	6
ENSG00000015475.18	BID	-3.0525320321988962	-0.1365228244201757	0.0022691951070811776	0.0010126149533746386	0.016539580783166124	0.011612479929059656	NA	8	8	8
ENSG00000231690.2	LINC00574	-3.050089741835946	-0.04231552936703872	0.002287729965528338	0.0132432137596042	0.012188015453284564	0.031701919971358336	NA	34	34	34
ENSG00000169026.12	MFSD7	3.0485180409867265	0.08359592758730969	0.002299731038328202	0.003150439086836049	0.05605668431027009	1.7936596353920762e-06	NA	4	4	4
ENSG00000125743.10	SNRPD2	-3.047600316485228	-0.07369438798565438	0.0023067651667982372	0.0029002985355164866	0.09305714226081342	9.472561596075474e-10	NA	16	16	16
ENSG00000162971.10	TYW5	3.0456118333028868	0.042297151631253554	0.0023220740480072374	0.010756481641873157	0.04606476278271895	2.1371310834493154e-05	NA	39	39	39
ENSG00000178445.9	GLDC	-3.045345574008337	-0.10921073701966312	0.0023241309665916338	0.0015785246368930632	0.02420932730564292	0.00216787025776635	NA	5	5	5
ENSG00000162341.16	TPCN2	3.0447154259667877	0.023262504030251704	0.0023290056647663803	0.036296921664698355	0.2001471442192415	4.1322905599578126e-21	NA	43	47	47
ENSG00000175662.17	TOM1L2	-3.041029556794022	-0.031681738174752824	0.0023577068513915226	0.017940075475402467	0.15214535504246496	5.94817123333141e-16	NA	59	62	62
ENSG00000163803.12	PLB1	3.039727726350872	0.06110415140684321	0.0023679211102737544	0.005882404261888121	0.02411358689662011	0.0023457524216986075	NA	29	29	29
ENSG00000124299.13	PEPD	3.033617217345689	0.03134338205451675	0.002416408169524937	0.016799298736561982	0.1893065860674661	1.8064355241923727e-19	NA	18	18	18
ENSG00000138771.14	SHROOM3	-3.0335743362546888	-0.0909482649557146	0.0024167516201010217	0.00197358775684966	0.015857879728922924	0.013664006309141054	NA	13	13	13
ENSG00000213171.2	LINGO4	-3.031056129611305	-0.025641099718148364	0.002436999402055102	0.026268218522070688	0.08776652519737546	1.707592151454265e-09	NA	25	25	25
ENSG00000103066.12	PLA2G15	-3.0299662568861576	-0.14291497015536284	0.0024458106246925083	0.0008894947177190313	0.018441820778380014	0.008047982207152766	NA	4	4	4
ENSG00000243477.5	NAT6	3.029665186079501	0.06114230428634863	0.002448249806114732	0.005396163214813874	0.062174506500496614	6.987978635613828e-07	NA	6	6	6
ENSG00000126091.19	ST3GAL3	3.028447372638427	0.1434886148523632	0.0024581388794990755	0.0009235417632119404	0.0177034150557014	0.009578208029062877	NA	14	14	14
ENSG00000122223.12	CD244	-3.02484112059729	-0.05096757891981425	0.0024876376819560216	0.008326268447309342	0.07645537712998023	3.578516411414735e-08	NA	19	19	19
ENSG00000037042.8	TUBG2	-3.0241568499422615	-0.031184414143897266	0.0024932713755578535	0.01871833425346143	0.2316773443080411	1.4896529476148084e-24	NA	37	41	41
ENSG00000163346.16	PBXIP1	3.022895695934768	0.06983350208858913	0.0025036852196650633	0.00392951015111835	0.07469070723691844	4.3398522957708976e-08	NA	33	33	33
ENSG00000126267.8	COX6B1	3.022636925760594	0.09126937503227572	0.002505826900364643	0.002262228735000671	0.08752052587089452	1.9315721628259185e-09	NA	9	9	9
ENSG00000227744.4	LINC01940	-3.0219540855779305	-0.14886969699692693	0.0025114863948948567	0.0006965161827630418	0.016873347173427554	0.011416525407535976	NA	3	3	3
ENSG00000166949.15	SMAD3	-3.021490377813947	-0.03037178825747889	0.002515336346708349	0.021610116520586135	0.03402661610975232	0.0002948444196216998	NA	88	91	91
ENSG00000006607.13	FARP2	3.020369766906721	0.03757936480011987	0.0025246625601975884	0.012750811654878551	0.10443615539662772	7.145900136546618e-11	NA	26	26	26
ENSG00000168612.4	ZSWIM1	3.0163680287161445	0.05056237585073238	0.002558225509217495	0.009036632606991144	0.054257388516564094	3.7634525585825585e-06	NA	17	19	19
ENSG00000213390.10	ARHGAP19	-3.0153951533714456	-0.05270859925607218	0.0025664465271757865	0.007055304429311163	0.035226161518675685	0.00022055660899818907	NA	25	25	25
ENSG00000226051.6	ZNF503-AS1	-3.014614066523651	-0.020110672048054917	0.0025730643656253142	0.03358252737102145	0.020487771354220242	0.005206068164508193	NA	77	77	77
ENSG00000005189.19	AC004381.6	3.0097519007311533	0.07310964955049727	0.0026146116719811233	0.0034771989687515503	0.011766751328600878	0.03419615259568358	NA	6	6	6
ENSG00000198198.15	SZT2	-3.0082324499207855	-0.0905373871186452	0.0026277206416851005	0.002049140272439288	0.02690166605035783	0.0012166213156972413	NA	15	15	15
ENSG00000242247.10	ARFGAP3	3.007901167861246	0.05840090789593152	0.0026305867235034345	0.005255254196902892	0.12523515928375412	3.779087797151557e-13	NA	25	25	25
ENSG00000187079.16	TEAD1	3.0054826716860266	0.1740982688609668	0.002651597041861531	0.0007438963002868542	0.02378428578316049	0.0026152374208029327	NA	13	14	14
ENSG00000234465.10	PINLYP	3.0054258595940913	0.02928852588883663	0.0026520924269641806	0.018891581215603317	0.1658354830664921	3.5776828923753317e-17	NA	32	32	32
ENSG00000231500.6	RPS18	3.0025143664879375	0.02270664789043553	0.00267759334836361	0.03793758339551145	0.2792524733473967	2.532010429736008e-30	NA	104	112	112
ENSG00000127081.13	ZNF484	3.002375123035297	0.08901732657376138	0.002678818537574721	0.002649326919328639	0.012063018435193905	0.03193074173258874	NA	28	28	28
ENSG00000090006.17	LTBP4	-3.000760266447974	-0.12926081243337753	0.002693064971661391	0.0010962450782660508	0.01934551291093582	0.006119247925129171	NA	11	11	11
ENSG00000146757.13	ZNF92	2.9998375469783847	0.04749355228451925	0.0027012363485251086	0.009921025313491873	0.025346230483229492	0.0018955500919008927	NA	16	16	16
ENSG00000198937.8	CCDC167	-2.9977281140129017	-0.05905910666644707	0.0027200021351333824	0.0055431456170513625	0.08201583136489457	7.755752497347262e-09	NA	10	10	10
ENSG00000242866.9	STRC	-2.9971099912237777	-0.026972465125169102	0.0027255235569996713	0.027107162584862912	0.05686638681339488	2.5420282949126114e-06	NA	16	19	19
ENSG00000237310.1	GS1-124K5.4	2.995888404449548	0.019270561634410304	0.0027364655871314047	0.05013498743870558	0.2897949339055215	1.7280081233500034e-31	NA	38	39	39
ENSG00000167702.11	KIFC2	-2.9936264081931867	-0.03801692268446842	0.0027568328201823854	0.009109898012299781	0.07664133837643931	2.5051405681423686e-08	NA	17	17	17
ENSG00000188820.12	FAM26F	2.991743960350807	0.02091481680956121	0.0027738880308616084	0.04383060624604396	0.17288334442628125	1.0990417668232955e-17	NA	27	30	30
ENSG00000275557.1	RP11-353N4.6	-2.991050834116713	-0.40902250826806236	0.002780192077501306	0.00022295092299641134	0.040116524217145434	6.659104575297667e-05	NA	3	6	6
ENSG00000111364.15	DDX55	2.987604642042542	0.03266055515023473	0.0028117302161895868	0.01655318208039445	0.15588502316335598	3.8343784735488447e-16	NA	29	29	29
ENSG00000283148.1	RP11-456N14.4	-2.9841385291672444	-0.017628080408989385	0.002843779892474147	0.04970658320782667	0.1601004643470846	1.1750509389444224e-16	NA	13	13	13
ENSG00000111850.10	SMIM8	2.9838997760467376	0.039186430851406814	0.0028459997734146224	0.0133587566194883	0.1282318884806028	1.9208619438216727e-13	NA	14	14	14
ENSG00000204520.12	MICA	-2.983738326778757	-0.01797966041206201	0.002847501794442722	0.0683256860691559	0.4967384761219178	1.2569196583104664e-65	NA	39	39	39
ENSG00000127948.15	POR	-2.9803692511770263	-0.24493492430574745	0.002879011123530999	0.0002295904353777011	0.01786237723619851	0.008350590659273707	NA	3	4	4
ENSG00000119471.14	HSDL2	2.978673659016784	0.05765726993281041	0.0028949892845925706	0.005954338450257551	0.10980443286814112	2.202154898890407e-11	NA	51	52	52
ENSG00000165655.16	ZNF503	2.9781436920166016	0.1472830820549909	0.0028999999281482335	0.0007154262686226624	0.011121496718893727	0.039195365841061765	NA	1	1	1
ENSG00000102804.14	TSC22D1	2.978099067982744	0.057449578563583036	0.0029004221931315747	0.004278958699952588	0.014587771989327347	0.018156801056461898	NA	24	25	25
ENSG00000244752.2	CRYBB2	2.97722943554274	0.0235817121165933	0.0029086624979580873	0.03564371518397514	0.14404664432074973	7.1025729810024916e-15	NA	20	20	20
ENSG00000159164.9	SV2A	2.9770315831310037	0.036031125537152014	0.0029105402530867257	0.009554704188622583	0.06629339808380176	2.368750191598289e-07	NA	7	7	7
ENSG00000134852.14	CLOCK	2.9754954809480143	0.05161926242371385	0.0029251565999529865	0.006563827551570978	0.014363903756105544	0.019047695689050088	NA	51	53	53
ENSG00000115290.9	GRB14	-2.9739505706469562	-0.055287000144251065	0.0029399242948512107	0.007446583035231214	0.07941119078255257	1.455229534276476e-08	NA	10	10	10
ENSG00000280798.1	LINC00294	2.969704039118129	0.04352888156972769	0.002980867816028407	0.008728336798065704	0.12784790751259234	4.0044631480299736e-13	NA	15	15	15
ENSG00000166896.7	ATP23	2.9686834400517776	0.007433778697782971	0.0029907852905940793	0.1726370456739691	0.6058327933990134	5.291796042358521e-91	NA	30	30	30
ENSG00000158869.10	FCER1G	2.9684996191924373	0.1393896244650279	0.0029925747302264566	0.0010136562592751848	0.034234478261448174	0.00027966931367735354	NA	13	13	13
ENSG00000185499.16	MUC1	-2.968046423179196	-0.12026630799773078	0.0029969906276584505	0.001451392212059828	0.01383457376345773	0.02103529787311939	NA	11	11	11
ENSG00000070087.13	PFN2	-2.9663074567221033	-0.05836388863834251	0.003013990168931267	0.005076371185671792	0.026552639249849845	0.0014538930022372984	NA	26	26	26
ENSG00000141664.9	ZCCHC2	-2.965133297423	-0.10383822160376781	0.0030255180448830197	0.001795533151243799	0.0274891580599902	0.0011478575018712565	NA	6	6	6
ENSG00000170949.17	ZNF160	-2.9643057467539835	-0.024511142071432533	0.0030336670698498146	0.024389563004796284	0.2003167118721187	1.2726184077273102e-20	NA	35	35	35
ENSG00000185664.14	PMEL	2.963819173866177	0.012612550336970438	0.003038467772540192	0.08541954790316175	0.2465210277964836	3.800768887083643e-26	NA	6	6	6
ENSG00000148290.9	SURF1	-2.963764104888744	-0.016143839176327654	0.0030390115390914836	0.06154425975801784	0.40984754014116304	6.9158257030620635e-50	NA	52	52	52
ENSG00000255455.2	RP11-890B15.3	-2.963096147852321	-0.05164549969537991	0.0030456142056392065	0.005975637794688763	0.0910502266232546	1.1707646964902818e-09	NA	15	15	15
ENSG00000181513.14	ACBD4	2.961787595455909	0.1218785740319679	0.0030585870080667766	0.0013986398479464033	0.04506516398422207	3.105917660178121e-05	NA	9	9	9
ENSG00000030419.16	IKZF2	-2.961403592668426	-0.07128617454490203	0.0030624035099868336	0.0037779388202216248	0.020092096595518145	0.005391209157184889	NA	26	26	26
ENSG00000261770.1	CTC-459F4.1	2.960703982810501	0.0069736328771723	0.003069367912871247	0.3223427971904199	0.5701023357441242	6.648120757356222e-82	NA	56	56	56
ENSG00000131242.17	RAB11FIP4	2.958513852092475	0.08029423202583881	0.003091263480733725	0.002692600452583881	0.01893519231566045	0.007252620739512358	NA	16	16	16
ENSG00000274897.2	PANO1	-2.9522292945340554	-0.046711330802931016	0.0031548856211218797	0.007210514442693114	0.04065515429068538	6.708371148042909e-05	NA	14	14	14
ENSG00000117748.9	RPA2	-2.949529908079189	-0.010763392933563777	0.0031825776765395035	0.15778706444901638	0.5007929646176127	1.0807066188934012e-67	NA	90	91	91
ENSG00000120647.9	CCDC77	-2.9485331268903714	-0.031730270095650125	0.003192859183047058	0.01762613993841782	0.1181264818571372	9.759354170713952e-13	NA	16	16	16
ENSG00000272341.1	RP1-151F17.2	-2.945530585226128	-0.05916532158074771	0.0032240127137551787	0.0029019813202105426	0.0392588855015083	9.352564901807973e-05	NA	4	4	4
ENSG00000128482.15	RNF112	2.9375950598668275	0.05748166523035485	0.003307687496122319	0.005323251886399081	0.025554737645194357	0.0016665667393853494	NA	9	9	9
ENSG00000197479.6	PCDHB11	-2.936827051257606	-0.017981804653854978	0.0033158897205188705	0.054825157963653046	0.13788448625766028	2.717072340935381e-14	NA	43	44	44
ENSG00000186994.11	KANK3	2.9362027076097443	0.07369482600761533	0.003322571269787561	0.0032429907121188056	0.01666077088266289	0.01030174879097137	NA	16	16	16
ENSG00000170412.16	GPRC5C	2.9361769764596994	0.11613698372613913	0.0033228469001920853	0.0015968785903890165	0.03657031653030389	0.00017071629457414644	NA	7	7	7
ENSG00000213699.8	SLC35F6	2.9343351589441595	0.061766225574070244	0.0033426305093699087	0.004031615456315681	0.01781021298940309	0.00920356285359408	NA	17	17	17
ENSG00000175376.8	EIF1AD	-2.9338551790281255	-0.13093008146324991	0.003347803731609195	0.0012357593499155231	0.01644175711710083	0.012144661687845613	NA	7	7	7
ENSG00000138109.9	CYP2C9	2.933031073581654	0.05938507782426119	0.003356702946565332	0.0047310789043750485	0.011253022810433515	0.03736978099788037	NA	28	28	28
ENSG00000083223.17	ZCCHC6	2.9317680588458215	0.06831457418374216	0.003370383595312078	0.0040472711531980695	0.06310414175682304	5.564649034416438e-07	NA	15	15	15
ENSG00000100647.7	SUSD6	-2.9304726119657682	-0.04942643047736634	0.0033844682651955065	0.00723519060193923	0.06682982039273787	2.6371547454116805e-07	NA	53	53	53
ENSG00000236104.2	ZBTB22	2.929807727087822	0.04648317547359911	0.003391717978981872	0.007803823731508641	0.04985368889129285	1.0961018790373102e-05	NA	36	38	38
ENSG00000159228.12	CBR1	2.929085177245502	0.056586297088433324	0.0033996124840601043	0.00584490302056943	0.14379346072969354	1.227188692042117e-14	NA	3	3	3
ENSG00000152760.9	TCTEX1D1	-2.9287174092411172	-0.02759381271862094	0.0034036371005076067	0.016561746883557965	0.115168535142432	8.175678105332892e-12	NA	25	25	25
ENSG00000011347.9	SYT7	-2.9268619984270225	-0.06125694428186073	0.003424007745064145	0.006454177697403361	0.06693252214257682	2.0365715826364035e-07	NA	12	12	12
ENSG00000148482.11	SLC39A12	-2.9264284697208796	-0.027773892432497203	0.003428783445049787	0.026954477584531785	0.14619733323507336	4.432173522146493e-15	NA	21	21	21
ENSG00000100731.15	PCNX1	2.9258625627532933	0.033523815312186976	0.0034350265313134085	0.018052125169498483	0.11344291361852615	2.769089156259129e-12	NA	44	44	44
ENSG00000119328.11	FAM206A	2.9256111242583898	0.10946138584899935	0.003437803719674784	0.0015854460504177146	0.026617955310478992	0.0013043348772749856	NA	3	3	3
ENSG00000106638.15	TBL2	2.9250316826202734	0.04263408463435292	0.003444211552002413	0.00981511382091246	0.0517044262062133	5.142677974867198e-06	NA	30	30	30
ENSG00000188385.11	JAKMIP3	-2.923768872441226	-0.024619841592966322	0.0034582141862841403	0.0319665492264955	0.14859882677122171	2.6316321015866822e-15	NA	20	20	20
ENSG00000079335.18	CDC14A	-2.922941786330057	-0.08349803556395986	0.0034674133675372644	0.0026896707099149956	0.013514628704824791	0.023458991098090836	NA	31	31	31
ENSG00000134824.13	FADS2	-2.920388564735149	-0.021347939660599925	0.0034959519860820296	0.03878893220246836	0.11309946645274035	9.158307015130393e-12	NA	64	66	66
ENSG00000136810.12	TXN	-2.9168754957196237	-0.08977737695664344	0.003535568709889315	0.002647669587790319	0.0706797634995201	1.0170743072099698e-07	NA	11	11	11
ENSG00000167987.10	VPS37C	-2.913214124240158	-0.11027046650432727	0.0035772921377599342	0.0014044436880305182	0.024859532279702827	0.0016443854959716096	NA	8	8	8
ENSG00000198715.11	GLMP	-2.9127259060118837	-0.045225552278258134	0.0035828893802398536	0.007374878940769104	0.07136763715259148	1.1111392073356104e-07	NA	38	40	40
ENSG00000129103.17	SUMF2	-2.912668811453855	-0.03760965904739786	0.0035835444683734712	0.016582878503045056	0.10763414721523214	2.6225722687222466e-11	NA	71	73	73
ENSG00000263627.1	PPP4R1-AS1	-2.9103084246528717	-0.014081636377084126	0.0036107224780846324	0.12466056764282443	0.27814051390999833	6.60785744349512e-30	NA	24	24	24
ENSG00000114378.16	HYAL1	2.9102581312409157	0.025397304205323146	0.003611303601783882	0.025600559768890536	0.11734388065215523	4.505337977505089e-12	NA	33	33	33
ENSG00000186020.12	ZNF529	-2.910187446198729	-0.07316065004536323	0.003612120487800873	0.0031935043874216766	0.07503384899457137	4.74547832811692e-08	NA	10	10	10
ENSG00000144369.12	FAM171B	2.905332641316676	0.07090866715606048	0.003668629827187605	0.004474661172533373	0.03893782218840612	9.852921917784546e-05	NA	8	8	8
ENSG00000111328.6	CDK2AP1	2.9032800266543517	0.026991955230154237	0.00369276287105585	0.025163362338293985	0.2332161809392713	7.965337995137536e-25	NA	29	29	29
ENSG00000139083.10	ETV6	2.899602480275691	0.08985340685100761	0.0037363618276136886	0.0021217468997603143	0.016015836002342687	0.012872262735452578	NA	26	26	26
ENSG00000133275.15	CSNK1G2	2.89838300801184	0.08461976091593883	0.0037509221926607457	0.0026209262363453834	0.06269373482689279	6.656355852217753e-07	NA	22	22	22
ENSG00000178150.9	ZNF114	2.8975114850297485	0.06211303843864349	0.0037613596603551457	0.0046037813954078535	0.03579395050636708	0.00018774723150059424	NA	9	9	9
ENSG00000231028.8	LINC00271	-2.8933219986681675	-0.04369495355425517	0.003811902860106094	0.011256208078980427	0.07807368412272105	1.8298173314759238e-08	NA	10	10	10
ENSG00000274292.1	RP11-347I19.7	-2.8931316314348035	-0.06838991789612876	0.0038142140973179157	0.004184864369194317	0.055460861080107615	2.56636962283408e-06	NA	7	7	7
ENSG00000085733.15	CTTN	2.8930250850794885	0.05269021346799276	0.003815508225964576	0.004457149699431376	0.034404179491178966	0.0002598811428081932	NA	22	22	22
ENSG00000197114.11	ZGPAT	-2.891930151437731	-0.10158530845067473	0.0038288305971813843	0.0015131775128995831	0.023290214718809783	0.002743011634736467	NA	16	16	16
ENSG00000182768.8	NGRN	2.890780939979898	0.07280771814920517	0.0038428588296491274	0.00314471633706325	0.032809012727123534	0.00036689426527858045	NA	17	17	17
ENSG00000128645.14	HOXD1	2.89011293030464	0.04231016448055853	0.003851034557111254	0.011132818741569385	0.03356469422807823	0.00032708541124267296	NA	30	30	30
ENSG00000108797.11	CNTNAP1	2.8893346309527503	0.07902496859177892	0.0038605800423224227	0.002564857050813393	0.049005086166466635	1.1329375712669099e-05	NA	7	9	9
ENSG00000156603.15	MED19	2.8884916090325494	0.035203660334091044	0.0038709435661595957	0.014470778182613503	0.11315936139810027	1.1788649802852926e-11	NA	55	55	55
ENSG00000110092.3	CCND1	2.8884850045360606	0.06437840522490978	0.003871024856913372	0.0035681302397524285	0.061792249232321135	7.902318968673936e-07	NA	4	4	4
ENSG00000188672.17	RHCE	-2.884911400961239	-0.02132587398477436	0.003915238307859245	0.03613860789716847	0.08990847386473916	1.590080309346402e-09	NA	18	18	18
ENSG00000152254.10	G6PC2	-2.8845326637087685	-0.008033226413259747	0.0039199509126467864	0.279527437012965	0.5418739814482385	6.478617899865014e-75	NA	42	43	43
ENSG00000162366.7	PDZK1IP1	-2.8829509951901433	-0.05662421796956516	0.003939687251211418	0.0037766138126122217	0.020902234945754203	0.004752965198667701	NA	20	23	23
ENSG00000254427.1	RP11-430H10.1	2.8823502625639583	0.011654159454399116	0.003947206914693036	0.13726193428111064	0.3932355784620915	1.8337809606027936e-46	NA	13	13	13
ENSG00000172716.16	SLFN11	-2.8801148409991875	-0.06578144655630642	0.0039753034077903435	0.004077312523838271	0.06612863790966694	2.925906327546193e-07	NA	16	16	16
ENSG00000113597.17	TRAPPC13	2.8795303172229803	0.1328675362731393	0.003982680039787883	0.0010811358168450714	0.02619784373725123	0.0012568938116791206	NA	4	4	4
ENSG00000143185.3	XCL2	-2.874689220918618	-0.0186139984081973	0.004044253560879647	0.04849364602893423	0.16455564551865956	3.803114798164384e-17	NA	42	42	42
ENSG00000172927.7	MYEOV	2.8696500251630175	0.029949390434040764	0.00410926341900593	0.015886405524112655	0.09540048109105392	4.879627307439193e-10	NA	12	12	12
ENSG00000162222.13	TTC9C	-2.8677010286275073	-0.06118508899200843	0.004134660394050464	0.004654211838634416	0.09481877140440158	4.732263077256966e-10	NA	12	12	12
ENSG00000179889.18	PDXDC1	-2.8672151065393123	-0.03966436838013966	0.0041410144867978236	0.007835227840050245	0.07899633541894177	1.9900641981923992e-08	NA	14	16	16
ENSG00000140995.16	DEF8	-2.8667813745786987	-0.022706189252725873	0.0041466936050835335	0.025824590079550173	0.11347154774965287	8.887666263563098e-12	NA	53	53	53
ENSG00000234745.10	HLA-B	2.8660091734607342	0.025475181432125186	0.004156822000684647	0.027095343734886035	0.1597385494297369	2.2608444997124243e-16	NA	81	82	82
ENSG00000213967.10	ZNF726	-2.8655553599156955	-0.030307045552672652	0.004162784806407368	0.01763909025528725	0.06752986203577595	2.1023115823501524e-07	NA	10	10	10
ENSG00000134897.13	BIVM	2.865067187379177	0.06280143323658681	0.004169207729171469	0.004254247490130415	0.1282289741942539	3.330033110916024e-13	NA	21	21	21
ENSG00000128573.24	FOXP2	-2.8552193014062737	-0.12323051391199118	0.004300712096414467	0.000882014911584524	0.010821002916960152	0.04166529297730902	NA	2	2	2
ENSG00000272444.1	RP11-1017G21.6	-2.853375689319004	-0.02812725090544568	0.00432574483672941	0.018338514548435957	0.046774694307858695	1.5203284051694733e-05	NA	33	33	33
ENSG00000277782.1	RP11-775C24.5	-2.8529687273579554	-0.021725880660350902	0.004331288372875705	0.024366883797020844	0.23470846112246266	5.816807804347948e-25	NA	29	31	31
ENSG00000106086.18	PLEKHA8	2.8518989477728414	0.04131117143241477	0.004345891380363588	0.007752074304682862	0.11253375486740863	1.1758081303595527e-11	NA	23	27	27
ENSG00000143575.14	HAX1	-2.8500668772236972	-0.0838378631811058	0.004371003734316639	0.002422190794600581	0.07810963038466796	1.817475428542229e-08	NA	4	4	4
ENSG00000184743.12	ATL3	2.8486832456459776	0.06404043124493769	0.004390056399463827	0.0029770094305078742	0.031193904552082083	0.0005235108113933417	NA	23	24	24
ENSG00000124587.13	PEX6	-2.840048794322711	-0.010478918739535294	0.004510663371348045	0.14885510347355782	0.6853123139324465	3.607301320668267e-116	NA	50	52	52
ENSG00000164111.14	ANXA5	2.836008048941628	0.02994981356278234	0.004568129473133403	0.019203233237880424	0.2739149660047301	6.241152861539891e-30	NA	19	19	19
ENSG00000272823.1	RP11-295M18.6	2.830608447611907	0.01065785368713873	0.004645955800484131	0.09591333904395184	0.3954826163526951	1.8791216906007568e-46	NA	15	16	16
ENSG00000134825.15	TMEM258	-2.828630183777689	-0.04758438694211866	0.004674768375998651	0.007160927275892321	0.02724831583910225	0.0011919977081825321	NA	51	51	51
ENSG00000119673.14	ACOT2	-2.828602258198046	-0.031299103729535364	0.004675176255652822	0.015221799084007016	0.2596388268567085	6.054232935334067e-28	NA	53	55	55
ENSG00000075413.17	MARK3	-2.82806110440892	-0.21408852987786198	0.004683086686031456	0.0003556286342760074	0.01903265713402922	0.006939570657370686	NA	2	2	2
ENSG00000164520.11	RAET1E	-2.825721159875573	-0.0576867816429512	0.004717430984114818	0.004779693034909993	0.12420936516763635	1.0252618959256144e-12	NA	20	21	21
ENSG00000119383.19	PTPA	2.823979431918082	0.030304102197722643	0.004743142858176308	0.02073600826872607	0.252789103504731	1.3274406967390858e-27	NA	46	46	46
ENSG00000105643.9	ARRDC2	-2.8234140953795253	-0.056913305815532576	0.00475151574085264	0.004709088008933404	0.01901098041877288	0.0072322862965594455	NA	23	24	24
ENSG00000059769.19	DNAJC25	-2.8231588519123614	-0.059476435411566275	0.004755300390325252	0.0044261139253105285	0.059215290612064014	1.3816228722856337e-06	NA	26	26	26
ENSG00000166762.16	CATSPER2	-2.8209408299881993	-0.03672640537874841	0.004788303390607216	0.012009269388352332	0.022454138162597358	0.003455728994628501	NA	32	49	49
ENSG00000141577.13	CEP131	2.8207659495872033	0.04193270843767263	0.004790914314264173	0.008864978838246962	0.07351253373506181	6.285330074042912e-08	NA	67	74	74
ENSG00000196967.10	ZNF585A	-2.820158004760742	-0.24753460737862257	0.004800000816158499	0.00033275483940123113	0.02058099891612121	0.004828216198859819	NA	1	1	1
ENSG00000148700.14	ADD3	-2.8200329209985493	-0.06943584550757834	0.004801872283976607	0.0032599836089074194	0.06910671705135295	1.4891500027898233e-07	NA	15	15	15
ENSG00000164403.14	SHROOM1	2.81879294705317	0.051371626616343286	0.004820460170248699	0.006427227395507423	0.027303791030119158	0.0012014793745228206	NA	16	16	16
ENSG00000176148.15	TCP11L1	2.8174720703617053	0.017441104656942114	0.004840332428253728	0.05579839296231168	0.3467692103200992	3.550575101498405e-39	NA	46	46	46
ENSG00000181826.9	RELL1	2.81661967246682	0.07042318873824127	0.004853195860380558	0.0038930791841140025	0.02596675030993436	0.0016160994450415036	NA	46	46	46
ENSG00000122515.14	ZMIZ2	-2.8155913036911318	-0.0987271612908545	0.004868756007997374	0.001802362620778045	0.049014895170051566	1.337098384951168e-05	NA	15	15	15
ENSG00000185245.7	GP1BA	2.8153972600227326	0.046092066911626	0.004871697120350543	0.007255724163346265	0.0524306203832713	5.56583323270522e-06	NA	7	7	7
ENSG00000093167.17	LRRFIP2	2.8139115181258862	0.04034177158386763	0.00489426977357749	0.012086797047493339	0.08407232068685921	4.9060199382760275e-09	NA	91	92	92
ENSG00000163293.11	NIPAL1	2.811301171206119	0.018894095699113905	0.004934157624736988	0.04017967780789201	0.2044387962126682	1.4360009201572766e-21	NA	5	5	5
ENSG00000198818.9	SFT2D1	2.810546247681886	0.04460996296782231	0.0049457480484222565	0.008629437275847134	0.0771561895503579	3.313717708394967e-08	NA	25	25	25
ENSG00000077616.10	NAALAD2	2.806057212555921	0.018292486568112352	0.005015178682930903	0.03519910042857048	0.08450670516137207	6.9791533686680975e-09	NA	87	87	87
ENSG00000270882.2	HIST2H4A	2.8037438816235793	0.05912545901200484	0.0050513013428158775	0.003945837387207076	0.031601564800987136	0.000479377761679333	NA	9	9	9
ENSG00000169599.12	NFU1	2.8035708210767463	0.06584211132630587	0.005054013116451727	0.0051919400849364935	0.07593766839567585	3.435842743144839e-08	NA	30	30	30
ENSG00000003249.13	DBNDD1	-2.8023772250518033	-0.014964054733990683	0.005072752048109417	0.06464823871234496	0.24027815466823266	3.154004822174865e-25	NA	42	42	42
ENSG00000064012.21	CASP8	2.802175044752834	0.013461542267526104	0.005075932402898171	0.06982521575821504	0.4407833749999786	4.242792405057651e-54	NA	17	17	17
ENSG00000115084.13	SLC35F5	2.8021433206762336	0.03708627399612696	0.0050764315953971155	0.014044890102169635	0.13002576648635825	1.9352499426465346e-13	NA	25	25	25
ENSG00000139133.6	ALG10	2.8005566911444246	0.024773102686553673	0.005101454602649591	0.02364933178431667	0.06722594121054955	2.1194525348732132e-07	NA	33	34	34
ENSG00000184887.13	BTBD6	-2.799180643110269	-0.048431404625952745	0.005123246709579419	0.00551625516995266	0.13168934729470694	1.2804642767328396e-13	NA	13	13	13
ENSG00000167984.17	NLRC3	-2.798977529138183	-0.03241870464679452	0.005126470487871307	0.014092309684820028	0.12901383577733408	2.3135413614654196e-13	NA	27	27	27
ENSG00000167792.11	NDUFV1	-2.7982165520844897	-0.08221345173476889	0.0051385648489680755	0.002055234896945931	0.059383043185012876	1.1722944939336751e-06	NA	7	7	7
ENSG00000149922.10	TBX6	2.796933206459317	0.02721079103897366	0.005159019744207826	0.019218366666213363	0.15642595587332386	3.8121163500348685e-16	NA	16	16	16
ENSG00000214456.8	PLIN5	-2.795379117495328	-0.08572918542058176	0.005183888431412277	0.0021716352657383895	0.061847678975124026	7.201496883897958e-07	NA	13	14	14
ENSG00000076344.15	RGS11	-2.7930215444760167	-0.022443176813812627	0.0052218213942629415	0.0336698156822229	0.2559736680880034	3.2117750042926732e-27	NA	32	32	32
ENSG00000107854.5	TNKS2	2.7903479234136337	0.04079447059718687	0.005265142843664971	0.009082937068372135	0.13722216064619114	3.2325584592612935e-14	NA	30	30	30
ENSG00000069248.11	NUP133	2.7895359110481066	0.1501387913188761	0.005278364239996404	0.0007067901858874574	0.03793572989387988	0.00013102902869888792	NA	12	13	13
ENSG00000153064.11	BANK1	2.7889702489906747	0.062142952244973765	0.005287592210960053	0.003255425930525269	0.049389146136962284	1.1741814693802991e-05	NA	5	5	5
ENSG00000105404.10	RABAC1	-2.787190885564829	-0.08305059119824082	0.005316715083678075	0.0019014098163001362	0.04327290786792176	4.372200697616621e-05	NA	9	9	9
ENSG00000267575.6	CTC-459F4.3	2.7857653455331604	0.03755441162160591	0.005340151359397921	0.009531626187989405	0.05568207391010024	2.8322029149087795e-06	NA	22	22	22
ENSG00000137462.6	TLR2	-2.7830205052029022	-0.10520634596390871	0.005385540231656795	0.0012610895002250506	0.015443418848334481	0.015269900612902216	NA	21	21	21
ENSG00000149311.18	ATM	2.7823654537297813	0.11830771042626574	0.005396423564003492	0.0013486845722061793	0.01612988702037061	0.013258579399019123	NA	31	32	32
ENSG00000008382.15	MPND	-2.7816523625111076	-0.03980437518807774	0.0054082937675491135	0.007879186368841766	0.02221904832193524	0.0031541335006905822	NA	32	34	34
ENSG00000089022.13	MAPKAPK5	2.7784001193813372	0.024969247529286278	0.005462730485774501	0.02246029355859971	0.10555843166001393	3.7830854058430574e-11	NA	38	38	38
ENSG00000149923.13	PPP4C	-2.7747078968645686	-0.10813133777327234	0.005525130795700263	0.0015662588942206772	0.03076391524175935	0.0005591486346806972	NA	31	32	32
ENSG00000170035.15	UBE2E3	-2.773662602114954	-0.03795204365141931	0.005542913231808098	0.012051030597578193	0.09384681004766897	7.803881611402536e-10	NA	38	38	38
ENSG00000136982.5	DSCC1	2.772883394957587	0.0161189211309485	0.005556202598149589	0.06653992675164119	0.3181122978977691	4.316954912266214e-35	NA	38	39	39
ENSG00000146701.11	MDH2	2.7712895245488833	0.11194168553640871	0.005583475626501041	0.0010061629963815891	0.02574419053503721	0.001632186388648044	NA	25	27	27
ENSG00000143702.15	CEP170	2.771195859038612	0.05179196908916503	0.005585082106832053	0.004923494018995753	0.0566216902204868	1.7369956259464043e-06	NA	43	44	44
ENSG00000197375.12	SLC22A5	-2.769913717935256	-0.03587688370189409	0.0056071143919518085	0.011321124455365658	0.04937463026286256	9.32329387707682e-06	NA	28	28	28
ENSG00000183172.8	SMDT1	-2.7697090761969174	-0.011405233071160396	0.005610638198826667	0.12684583548982672	0.6247281878697057	3.891802585126654e-97	NA	28	29	29
ENSG00000198171.12	DDRGK1	2.7696273462696	0.027859154066390626	0.005612046096938386	0.031256405819022275	0.2403319867858688	6.606849049178127e-26	NA	51	55	55
ENSG00000099821.13	POLRMT	2.7673128554940365	0.05344753055160431	0.005652048589255454	0.006267804664672778	0.02334111880224394	0.002631229898026615	NA	46	47	47
ENSG00000138738.10	PRDM5	-2.766335622945972	-0.022409592532375646	0.005669015675652526	0.02647573638163573	0.12677417365973792	5.077700000369704e-13	NA	99	99	99
ENSG00000161888.11	SPC24	2.7616014881418227	0.04626935625903455	0.005751863710562776	0.006759912601358328	0.011508148926217614	0.036664380900446006	NA	25	25	25
ENSG00000050130.17	JKAMP	2.7580491436399908	0.05310565692941898	0.005814745545343963	0.0070724730443386796	0.0820231985788287	6.006924284797523e-09	NA	29	29	29
ENSG00000112619.7	PRPH2	-2.757987402554337	-0.017634984698346363	0.005815843913797019	0.059185400990229675	0.19840421926120025	1.0564292553313752e-20	NA	21	21	21
ENSG00000197245.5	FAM110D	2.7542830576698196	0.025914169265013925	0.005882087153556295	0.021321497051521622	0.2619738734926704	3.1525595440902086e-28	NA	12	12	12
ENSG00000112041.12	TULP1	-2.7485578449620967	-0.015047027315692133	0.005985807194218304	0.05808433596021504	0.14354476447045042	8.19363640655512e-15	NA	17	18	18
ENSG00000156103.15	MMP16	-2.7469257094247865	-0.028148947395495897	0.006015675906460185	0.021965235284414724	0.1315941465581787	1.8857992301826034e-13	NA	43	43	43
ENSG00000139970.16	RTN1	2.7437494966969322	0.03898013027132973	0.006074187032077393	0.01019990312349071	0.13944377013963427	2.2579131413698414e-14	NA	16	16	16
ENSG00000272849.1	RP11-347I19.8	-2.7411099863102604	-0.03478830200868766	0.00612320068136113	0.01495795722129096	0.15813416978426348	3.2481092178075664e-16	NA	9	9	9
ENSG00000135269.17	TES	-2.7350101556477435	-0.04845804359888957	0.006237835150073182	0.005481572449143641	0.01466859639902992	0.018382983592634503	NA	43	44	44
ENSG00000176386.8	CDC26	-2.7340804736085107	-0.01701541573430339	0.006255475386901856	0.05383441986679234	0.31695867750072765	2.693122554136405e-35	NA	23	23	23
ENSG00000132881.11	RSG1	-2.731925925694444	-0.029892144396210584	0.006296529574788934	0.017106941759118272	0.15295920444087213	1.2960130647287795e-15	NA	12	12	12
ENSG00000100300.17	TSPO	-2.7305045643065458	-0.017810162508733355	0.006323745743892678	0.041704499429634966	0.5131711690228552	5.266947313301855e-68	NA	14	14	14
ENSG00000136870.10	ZNF189	-2.7302524987429715	-0.03883595020366168	0.006328583323083048	0.012968409575253609	0.09386570864332383	4.0775548998396166e-10	NA	17	17	17
ENSG00000119865.8	CNRIP1	-2.7302036325226067	-0.0489333491354324	0.00632952153669042	0.005840874827224257	0.06938771788864129	1.5984035774033213e-07	NA	14	14	14
ENSG00000139725.7	RHOF	-2.7289109950085826	-0.07535403214819895	0.0063543852023277515	0.0031687062368064697	0.04201442352971284	4.45546761073811e-05	NA	7	7	7
ENSG00000185619.18	PCGF3	2.7241839327716697	0.007979155838659584	0.00644605961417383	0.18171353767976864	0.5659276952004237	1.5902139046345193e-82	NA	29	30	30
ENSG00000133818.13	RRAS2	-2.723468631675553	-0.049722963556545825	0.0064600349988381996	0.006015032356094239	0.053869959620919415	4.64278050755273e-06	NA	19	19	19
ENSG00000114744.8	COMMD2	2.722461118237082	0.036510168299065254	0.006479765795466183	0.011560915028169794	0.12672447355511687	4.2794899884260296e-13	NA	13	13	13
ENSG00000261600.1	RP11-575H3.1	-2.722133445246327	-0.037005186736980944	0.006486194503322676	0.010967755003546895	0.07783705633314468	2.8272375743804013e-08	NA	6	7	7
ENSG00000164099.3	PRSS12	2.7209151115004353	0.043743629487807155	0.0065101476875188986	0.006780650733569446	0.03308357984853883	0.0002792909898030023	NA	22	22	22
ENSG00000164048.13	ZNF589	2.7190123264037616	0.012732260662074283	0.006547716799712529	0.0755698252877936	0.4081924366212448	2.3632656224240947e-50	NA	16	16	16
ENSG00000175334.7	BANF1	2.7175723372039657	0.045563089316735195	0.006576277837993731	0.008453079922544375	0.1320417078432921	1.1713610758243173e-13	NA	23	24	24
ENSG00000176155.18	CCDC57	-2.716359754687096	-0.019275440741510195	0.0066004152853456274	0.04346412173307633	0.1870964222341028	1.4620880252444108e-19	NA	58	58	58
ENSG00000103351.12	CLUAP1	2.715076688955858	0.013558828454590078	0.006626042476704373	0.06859727694586415	0.3628702758544663	1.8560912290567094e-42	NA	25	27	27
ENSG00000150967.17	ABCB9	-2.7147193793916014	-0.08369189508357329	0.006633195073979998	0.002168481754007602	0.037745096500377565	0.00012737400946087564	NA	16	20	20
ENSG00000164118.12	CEP44	-2.7131858041674883	-0.05307699797765047	0.006663972976201747	0.004068639055096402	0.1464273111429981	3.1612616410715186e-15	NA	7	8	8
ENSG00000066379.14	ZNRD1	2.7127106374258885	0.025407212248751466	0.00667353529701229	0.016548556402077058	0.1443554371537668	3.3448203578964418e-15	NA	138	142	142
ENSG00000185024.16	BRF1	2.711257298876675	0.10967807983672907	0.006702859092568835	0.0009360669179156589	0.01326440705716412	0.02473044986281329	NA	4	4	4
ENSG00000273923.1	CTD-2536I1.3	-2.7109555605458486	-0.05103156552492432	0.006708961722548092	0.00672595797278152	0.045560569540206486	2.790140186969201e-05	NA	7	7	7
ENSG00000119938.8	PPP1R3C	2.709495319555642	0.02668805029579898	0.006738565589883798	0.01530490345684823	0.11410596752378732	5.41326354803184e-12	NA	27	27	27
ENSG00000145214.13	DGKQ	2.7081694602586803	0.009874528722380317	0.006765546746182714	0.09791593656930213	0.4171438989077955	7.32700072613873e-52	NA	50	55	55
ENSG00000171953.15	ATPAF2	2.7059949124114864	0.03300338931515675	0.006810008926529837	0.010398906414860904	0.11418034422204824	9.849324831555061e-12	NA	25	26	26
ENSG00000267767.2	LINC01801	2.705044133699081	0.07543574718602293	0.006829531517116799	0.003375960767115049	0.0196371877633428	0.006077180464653481	NA	11	11	11
ENSG00000260302.1	RP11-973H7.1	-2.704507457481091	-0.029091141944720428	0.006840573422749325	0.018322890351020988	0.06989800399851948	1.5194231435411414e-07	NA	19	19	19
ENSG00000125257.13	ABCC4	-2.7026353055377688	-0.03031147492670709	0.006879217915760937	0.01738504641209377	0.048809063814828316	1.3250059548999453e-05	NA	65	67	67
ENSG00000176531.10	PHLDB3	-2.702298519362951	-0.025948871904930736	0.00688619055077122	0.017838633136696994	0.07644746493183212	3.954979471412388e-08	NA	60	62	62
ENSG00000166275.15	BORCS7	-2.702240551014573	-0.00929702222900024	0.006887391335725851	0.10006484924605014	0.4197094288680077	4.054021836872868e-51	NA	24	24	24
ENSG00000174943.9	KCTD13	2.7021201825665933	0.08298549461516695	0.006889885307980579	0.0024834222733286053	0.03935489553927731	8.795264308999765e-05	NA	7	7	7
ENSG00000169696.15	ASPSCR1	-2.7016691577506116	-0.14294762481650253	0.006899237527143606	0.0007567715205968826	0.02150920785941001	0.004205528865501865	NA	5	5	5
ENSG00000146477.5	SLC22A3	-2.7016664461267754	-0.032821658791289204	0.006899293788455845	0.011970137891853616	0.12486484586503528	6.833720970694632e-13	NA	11	11	11
ENSG00000276085.1	CCL3L3	2.701298841515735	0.02319926975853587	0.006906924738710389	0.05149275039215162	0.12867317967304426	2.7563138916184816e-13	NA	30	31	31
ENSG00000152601.17	MBNL1	-2.7011129599253247	-0.09575857487972583	0.006910786262453446	0.001433172035222505	0.01150793241722475	0.03418910560156435	NA	23	23	23
ENSG00000127903.13	ZNF835	-2.700646898196952	-0.04882545130034236	0.006920476806780195	0.0076365325192490514	0.05742159752898601	1.97356456961586e-06	NA	53	53	53
ENSG00000276070.4	CCL4L2	2.6982872446620165	0.021652994157844437	0.006969727278769094	0.04856759024207482	0.09130725507117078	8.207517332251344e-10	NA	29	29	29
ENSG00000164306.10	PRIMPOL	2.6976364794721555	0.029828407391961596	0.00698336525865518	0.014193571745381758	0.0964591472395021	4.3005963093777887e-10	NA	29	29	29
ENSG00000204632.11	HLA-G	2.696872458884905	0.010857571081598306	0.00699940729742473	0.10623575437161759	0.1473815587184646	2.8197832583318724e-15	NA	59	65	65
ENSG00000238243.3	OR2W3	-2.6968667441450083	-0.027220630342112265	0.006999527413658222	0.018554765354270232	0.04417262949546977	3.651670541551893e-05	NA	19	19	19
ENSG00000091536.16	MYO15A	2.693977979570649	0.05253345991665691	0.007060482919051078	0.0039722937053575215	0.030399158006877192	0.0006464296392706813	NA	11	11	11
ENSG00000186446.11	ZNF501	-2.693619874825525	-0.0769256990309216	0.0070680723595903565	0.0029022658353127233	0.07957388888662834	1.8337569162065004e-08	NA	4	4	4
ENSG00000159640.15	ACE	2.6922957124140656	0.06679509234672719	0.0070961994634394275	0.003976870627368136	0.02121135801357077	0.0044042486849979155	NA	12	12	12
ENSG00000049249.8	TNFRSF9	2.6918186029501583	0.03973783629974223	0.007106358552565007	0.005904296283556359	0.04709436552238927	1.6739654258819166e-05	NA	11	12	12
ENSG00000025772.7	TOMM34	2.691785284893495	0.03926479060743157	0.0071070684812818245	0.010648462821934334	0.14455977901365322	3.751381566360983e-15	NA	27	27	27
ENSG00000148604.13	RGR	-2.6874048825776624	-0.025192934829837536	0.007200960804330394	0.018822467086587198	0.11249453133540108	9.193026015143953e-12	NA	26	26	26
ENSG00000169371.13	SNUPN	2.6871916380189487	0.03259834081785525	0.00720555991227357	0.017821442356946465	0.2086015119690352	6.943876305455488e-22	NA	25	25	25
ENSG00000109689.15	STIM2	2.684054872370821	0.02726570272586792	0.007273516736085718	0.018030287331458884	0.08653690091678434	2.875765349810998e-09	NA	48	58	58
ENSG00000110104.11	CCDC86	-2.683962745878606	-0.0634816825950617	0.007275521286000032	0.00398222586803876	0.0867792615101266	4.272455615665653e-09	NA	15	15	15
ENSG00000142606.15	MMEL1	-2.6834709528964007	-0.025968071874943047	0.007286230435891383	0.020877921262312707	0.17061360061025874	8.963151442068822e-18	NA	20	20	20
ENSG00000188191.14	PRKAR1B	-2.6828491268492143	-0.03131850381959209	0.007299791398030009	0.012186882959797116	0.09977493942495726	1.5734805655788583e-10	NA	19	20	20
ENSG00000180155.19	LYNX1	2.6824946988120426	0.00907327960945597	0.007307530995742374	0.12587252703611504	0.5099291537839548	1.2676780986569006e-67	NA	12	13	13
ENSG00000172613.7	RAD9A	-2.6801435451336597	-0.028924300371430317	0.0073590595120785925	0.02052513758627997	0.2162639764710156	7.312624293755359e-23	NA	15	16	16
ENSG00000149743.13	TRPT1	-2.6790388066402935	-0.035278176864743355	0.007383383632185555	0.009861538620525055	0.15283331730369695	5.039585929690175e-16	NA	33	33	33
ENSG00000062524.15	LTK	2.6789517871380326	0.04506654015184188	0.007385302687433116	0.008826109483118757	0.055792928137702	2.8934007210010923e-06	NA	7	7	7
ENSG00000120675.5	DNAJC15	2.678102460512798	0.008374498960607862	0.0074040565340883855	0.20616714303107492	0.552683918977871	1.053554835072806e-77	NA	28	28	28
ENSG00000126602.10	TRAP1	2.676771148606995	0.014877061076434503	0.007433538988246346	0.05844396143468332	0.3625099682037196	2.688729411751616e-41	NA	9	9	9
ENSG00000204713.10	TRIM27	-2.67317740002312	-0.05254788925579935	0.007513650485990715	0.006249144746859938	0.08413984365309747	7.052025762149409e-09	NA	29	30	30
ENSG00000136878.12	USP20	2.6694543986852484	0.14025940932707998	0.0075974588915274635	0.0010450559980140213	0.010391925629916456	0.0466678936769528	NA	15	16	16
ENSG00000213512.1	GBP7	2.6694538663207603	0.009637171623280802	0.007597470935259322	0.17370080717580286	0.4217040748444021	4.718626771318229e-51	NA	34	35	35
ENSG00000175497.16	DPP10	2.6693279146411153	0.08076057068879704	0.007600320833038919	0.0026528805303387627	0.0333263904336939	0.00030152886231437606	NA	17	17	17
ENSG00000065268.10	WDR18	-2.667424251792909	-0.011048458427313258	0.0076435117075557505	0.16473585216110959	0.6403647131863335	1.4148403333272524e-100	NA	22	23	23
ENSG00000131055.4	COX4I2	2.6672820955136025	0.035542186637904774	0.007646745802720122	0.011163093178299638	0.07829413955060269	1.3263912272245469e-08	NA	28	28	28
ENSG00000277152.1	RP11-622C24.2	2.666639873165898	0.04853119291198616	0.007661371833716721	0.007169763751108019	0.05988493663626905	1.1354328068398482e-06	NA	22	22	22
ENSG00000162729.13	IGSF8	-2.6647080558176577	-0.06433156988384596	0.007705518491569416	0.0033806571410218283	0.05484634834197179	3.7203430660496077e-06	NA	22	22	22
ENSG00000165886.4	UBTD1	-2.664280489633625	-0.040607913386484985	0.007715320162967586	0.007326622025683631	0.036481729262149015	0.00016930719355422684	NA	18	18	18
ENSG00000182533.6	CAV3	-2.6638577623765367	-0.031220619088770114	0.007725021888188051	0.017861840711318158	0.07796122868237977	2.5874252902462126e-08	NA	29	29	29
ENSG00000184014.7	DENND5A	-2.6635828107248014	-0.0472018091189983	0.007731337982663543	0.007423282409144567	0.03474376325497601	0.00024894676880546135	NA	44	44	44
ENSG00000070718.11	AP3M2	-2.662272564016728	-0.023013600417883348	0.007761500134085625	0.02991953309651598	0.2781432095915374	7.057640274951184e-30	NA	17	17	17
ENSG00000226816.2	AC005082.12	2.66141625215303	0.011356888739926256	0.007781269541117375	0.09554723278215428	0.2561661087000909	1.643331201560032e-27	NA	56	56	56
ENSG00000169946.13	ZFPM2	2.6573306586100487	0.10808640638653229	0.007876214902037812	0.0011834511319449815	0.037262523592126916	0.000156666652068039	NA	14	14	14
ENSG00000129354.11	AP1M2	-2.656933551906318	-0.030435183779956583	0.007885498397986735	0.014601470506591609	0.15168794462471955	1.1478923157925673e-15	NA	11	11	11
ENSG00000051825.14	MPHOSPH9	-2.656478303277929	-0.06892366600559678	0.007896153184324134	0.002831491036578099	0.02847937648892745	0.000922149535364724	NA	17	17	17
ENSG00000162877.12	PM20D1	-2.6546369495836113	-0.0068919614732057205	0.007939380501275092	0.23231286983710447	0.4654059143747577	2.1288475795750464e-58	NA	16	16	16
ENSG00000142459.8	EVI5L	-2.6546041798911735	-0.0464340153534451	0.007940151712911927	0.005888356556108433	0.10309425568363953	1.0240029793056862e-10	NA	10	10	10
ENSG00000145248.6	SLC10A4	-2.6542602278631446	-0.031783817162959915	0.00794825043035607	0.010712803441516762	0.011066489174213646	0.04021006563364131	NA	14	14	14
ENSG00000164082.14	GRM2	2.6528828721347115	0.03269751338677557	0.007980755918486088	0.01799931303475604	0.03565955919008477	0.0002119883611734542	NA	24	26	26
ENSG00000103051.18	COG4	-2.652823240563221	-0.04566232204619042	0.007982165903584412	0.005276103634885834	0.03772204736348746	0.00013559083096650027	NA	12	13	13
ENSG00000254986.7	DPP3	2.6511987524191056	0.05758539757969502	0.008020662745312605	0.0038176069960312504	0.10741223703804137	2.910867163840043e-11	NA	25	25	25
ENSG00000102606.17	ARHGEF7	2.6511157609311717	0.025755093829304285	0.008022633919297755	0.018952108937189655	0.21895950338725506	7.90012474745844e-23	NA	30	30	30
ENSG00000037749.11	MFAP3	-2.650480291221764	-0.03953255859986911	0.00803774167276272	0.011522304989924716	0.1411472296703175	3.846564437120941e-15	NA	15	15	15
ENSG00000272911.1	RP11-74E22.6	2.6494006866470774	0.023011770501709956	0.008063466762264708	0.029996216775079958	0.13106567349507486	6.022721501364871e-14	NA	14	14	14
ENSG00000158941.16	CCAR2	2.649341886420998	0.07907753708214472	0.008064869983170323	0.002841966436941694	0.05084003711904159	8.331649012833954e-06	NA	37	37	37
ENSG00000099956.18	SMARCB1	2.6482790024785254	0.01619588608870495	0.008090272588438583	0.043562326804716146	0.3359185125095833	1.0438767556198815e-37	NA	32	32	32
ENSG00000142675.17	CNKSR1	2.6474290469802244	0.01571830900581714	0.008110637784192624	0.0554474681474427	0.24109336985732036	6.893244226571113e-26	NA	13	13	13
ENSG00000023516.8	AKAP11	2.646789424735531	0.06332598631471618	0.00812599357809748	0.00358995393968135	0.0739299923701227	4.4306850608620634e-08	NA	19	19	19
ENSG00000189045.13	ANKDD1B	2.6452059174799842	0.033617664535981036	0.008164121805500845	0.011542683807566045	0.044236706004932215	3.5464561802602646e-05	NA	30	30	30
ENSG00000095787.21	WAC	-2.645058104000031	-0.07528593259404945	0.008167689066891925	0.004004649970310299	0.12159022594899765	5.131822665333356e-13	NA	33	33	33
ENSG00000136732.14	GYPC	2.644998658395232	0.02212776949231199	0.00816912409260694	0.0261576265497711	0.09155989060916812	8.526947389217077e-10	NA	89	90	90
ENSG00000103599.19	IQCH	2.644836789396059	0.02622879338011282	0.008173032778121087	0.023060243314511793	0.09793470962545203	1.8909271048834858e-10	NA	41	41	41
ENSG00000213523.10	SRA1	-2.6446396749785404	-0.047131896795039666	0.00817779480245651	0.003918369446572405	0.029418712842302613	0.0007859698870254956	NA	71	72	72
ENSG00000165997.4	ARL5B	2.644443396923618	0.0571342514028647	0.008182539088666212	0.002278577017892621	0.04772265206023738	1.6635783327963474e-05	NA	14	14	14
ENSG00000108439.9	PNPO	-2.644186354993929	-0.0607250791504968	0.008188755838928643	0.0038470953809163428	0.0535362380006016	4.960156515869767e-06	NA	14	14	14
ENSG00000154065.16	ANKRD29	2.6438978953565067	0.09648467707893273	0.00819573748321042	0.0016246649140872734	0.09070409449875176	1.8290507682324928e-09	NA	5	5	5
ENSG00000174529.7	TMEM81	2.640392737215795	0.07651632527205518	0.008281000150070347	0.0023071307631778505	0.018410925531100814	0.00768988398601249	NA	5	5	5
ENSG00000158987.20	RAPGEF6	-2.640356922601459	-0.052836027390684215	0.008281875418255953	0.00499773808157908	0.033005425381660625	0.0003226407758541322	NA	26	26	26
ENSG00000137312.14	FLOT1	-2.6402253491696763	-0.02102517200964036	0.008285091633000544	0.015884442999248488	0.22225267881926367	1.4873841527485104e-23	NA	49	49	49
ENSG00000181264.8	TMEM136	2.6397503077350604	0.04465549729299288	0.00829671297072399	0.008500081870201492	0.13232007578906135	1.462821522597729e-13	NA	32	32	32
ENSG00000079785.14	DDX1	2.639149202831009	0.03497406932797025	0.008311439207245785	0.008327440736592997	0.27226806522820657	2.668167533962401e-29	NA	11	11	11
ENSG00000117054.13	ACADM	2.6388180376106654	0.055114726095609565	0.008319562282486244	0.006122545527663314	0.07350674047225376	7.146554610185905e-08	NA	39	39	39
ENSG00000197774.12	EME2	2.6373681806687714	0.07052607036983909	0.008355209165600801	0.0030411823275872437	0.028485984879636512	0.0009045777484328	NA	16	17	17
ENSG00000164620.8	RELL2	2.633083688165223	0.08617649113577157	0.008461349562817652	0.0021866858849581188	0.03122832269150654	0.0005064623532699587	NA	6	6	6
ENSG00000261222.2	CTD-2006K23.1	2.630850605963966	0.043048396057753006	0.008517146691484477	0.008007382486188196	0.06459627079284144	3.384910581628165e-07	NA	17	17	17
ENSG00000135074.15	ADAM19	-2.6307459971127876	-0.03321756403878833	0.008519768559287547	0.009146410552666214	0.10672229468914622	3.9284644103643286e-11	NA	17	17	17
ENSG00000115085.13	ZAP70	-2.6303781504812784	-0.1355018352637539	0.008528993828364893	0.0007073624160613809	0.012276061390859756	0.030004079032454382	NA	15	15	15
ENSG00000129003.15	VPS13C	-2.6287633489682967	-0.0445095362350055	0.008569597376366764	0.006953601222655382	0.10505390618906073	3.574739311162925e-11	NA	48	48	48
ENSG00000112378.11	PERP	-2.628702924268847	-0.017497781875055907	0.008571120080286578	0.058370240243558746	0.1712326455251217	9.779330248135772e-18	NA	85	85	85
ENSG00000137764.19	MAP2K5	2.6275846769679028	0.03490857713504609	0.008599343633944902	0.013862438061631127	0.1596781567207098	1.6408834515814e-16	NA	9	9	9
ENSG00000135211.5	TMEM60	-2.6237406934843612	-0.022681475411287913	0.008696997034566079	0.01955425135293827	0.18186454512736647	4.93739878067492e-19	NA	39	39	39
ENSG00000162040.6	HS3ST6	-2.62099558563924	-0.027058460649786505	0.008767339719977082	0.014999343248975094	0.10088118677373052	6.444581466990682e-11	NA	21	21	21
ENSG00000204540.10	PSORS1C1	2.6206822234485574	0.009556815913993592	0.00877540178773981	0.17214949905398502	0.5024871356607642	1.300139776409269e-66	NA	58	58	58
ENSG00000187010.19	RHD	2.620173970465933	0.00681594346835177	0.008788492020034767	0.22574851876865287	0.5032769119290373	1.0078761727974664e-66	NA	25	25	25
ENSG00000162882.14	HAAO	2.617862020957306	0.028444674859434978	0.00884825752844288	0.015573877422900513	0.15596067866647484	5.090273230037021e-16	NA	30	30	30
ENSG00000125430.8	HS3ST3B1	2.6168306319451977	0.03527456982059957	0.008875036575046236	0.015186619259743349	0.04007101610983347	8.421987038584681e-05	NA	59	59	59
ENSG00000171115.3	GIMAP8	2.615602619157929	0.02424394484157233	0.008907015171571424	0.022753856735971995	0.15886289359310396	1.5558296529807012e-16	NA	19	21	21
ENSG00000145284.11	SCD5	-2.6140257663440414	-0.06071295853315127	0.008948228795123223	0.0031615374677505504	0.04660436379673613	2.1689489540837618e-05	NA	11	11	11
ENSG00000129187.14	DCTD	-2.613568648726367	-0.052016865135976864	0.008960208111219581	0.005889646519059032	0.0963777922808684	4.5692740802200884e-10	NA	22	22	22
ENSG00000141391.13	PRELID3A	2.612904584604925	0.01665050796473536	0.008977636225410196	0.05749408903149102	0.28230587328430456	4.280619690999788e-31	NA	44	44	44
ENSG00000150471.16	ADGRL3	2.607315687531574	0.043204103782951954	0.009125518422977662	0.010956965111220077	0.0878871223242717	1.522344890776419e-09	NA	29	29	29
ENSG00000166912.16	MTMR10	2.6050250752752255	0.04441760681021856	0.009186753630281385	0.005203579445534096	0.09521818024664393	6.572419249254075e-10	NA	19	19	19
ENSG00000146147.14	MLIP	-2.6048299304886227	-0.05157730003462573	0.009191987373733957	0.0064302817211921125	0.017067793533246625	0.010840874249918541	NA	15	15	15
ENSG00000281162.2	LINC01127	-2.603654183868815	-0.041232002391454727	0.009223577015672548	0.006932792641897703	0.06291221982318589	6.698439519598205e-07	NA	33	33	33
ENSG00000150867.13	PIP4K2A	-2.6011592857169687	-0.06470236082497971	0.009290930384700167	0.002964067004706002	0.05803872573940917	1.4254513868668952e-06	NA	2	2	2
ENSG00000142233.11	NTN5	2.6005224528131006	0.03238556923213256	0.009308192762417363	0.01317495114253019	0.09483598251994413	7.379432317624651e-10	NA	33	33	33
ENSG00000214253.8	FIS1	-2.6002406635877557	-0.030451589784869275	0.009315840240307563	0.012069372667667482	0.2455041683106604	1.3667279800190028e-26	NA	22	23	23
ENSG00000023608.4	SNAPC1	-2.6000336449388777	-0.1178236929367103	0.009321462091073972	0.0009847801330997807	0.01228989948115071	0.0304244404666148	NA	7	7	7
ENSG00000137804.12	NUSAP1	2.5974341956456684	0.05688109216917248	0.009392311467462722	0.004218971147387901	0.04075027736052417	7.61894426856217e-05	NA	14	14	14
ENSG00000197562.9	RAB40C	-2.5966249898397673	-0.03662419921040405	0.00941446464034389	0.008917579664034569	0.1333052227599106	9.503993777397188e-14	NA	9	9	9
ENSG00000171045.14	TSNARE1	2.5965846957224548	0.020356892410153028	0.009415568966989646	0.032069044620627436	0.23693478249950306	2.1640034023210395e-25	NA	42	42	42
ENSG00000168724.14	DNAJC21	2.5958353582499036	0.03186415275990729	0.009436126860420353	0.015532845638235421	0.18100591675338748	9.376833182082951e-19	NA	16	16	16
ENSG00000134291.11	TMEM106C	-2.595664228052717	-0.0688029020171567	0.009440827388284287	0.004258647889455633	0.045746633772836685	2.298841256502888e-05	NA	16	16	16
ENSG00000120820.12	GLT8D2	2.593527209704006	0.04748848496327291	0.009499702185459771	0.006291037675399083	0.013290079078436256	0.023128843646918636	NA	87	87	87
ENSG00000155324.9	GRAMD3	-2.591683408502963	-0.05946178605231753	0.009550761751011036	0.004894066193488597	0.0585606743777548	1.7419179469766492e-06	NA	25	25	25
ENSG00000164603.11	BMT2	2.590812647124724	0.06055566140526517	0.009574960323258922	0.003153792646683348	0.01759481277212737	0.009736846512428277	NA	40	45	45
ENSG00000055332.16	EIF2AK2	2.5904450070284355	0.047774552021374136	0.009585193491981768	0.007119745414150534	0.02689387385726211	0.001339628277069768	NA	24	24	24
ENSG00000130943.6	PKDREJ	-2.590290274282568	-0.01676675724371458	0.00958950335363552	0.04548710540554041	0.1905932677444851	1.0333445575825523e-19	NA	19	21	21
ENSG00000245937.7	LINC01184	-2.5902114993614225	-0.015573572664725626	0.009591698181248302	0.05883984003715291	0.2572613283757609	2.0330084443137837e-27	NA	45	46	46
ENSG00000274898.1	AC001226.7	2.5894644846849557	0.04263823491244693	0.009612533784115033	0.007404284255441748	0.015077195639969284	0.016695914573361927	NA	16	16	16
ENSG00000105695.14	MAG	2.5892488608886937	0.00977010285775907	0.00961855542548016	0.14906255281675942	0.3195102521158551	1.0732467306252695e-35	NA	18	18	18
ENSG00000136874.10	STX17	2.5888598362037727	0.030232247772265165	0.009629428073422736	0.014116050724048956	0.15070562316912803	8.034283282370202e-16	NA	51	51	51
ENSG00000168016.13	TRANK1	-2.587954024459133	-0.06783438162276607	0.009654786602363094	0.003104335856572546	0.030659842877675543	0.0004098770777495537	NA	37	38	38
ENSG00000139445.17	FOXN4	-2.58724257392347	-0.04231006527280304	0.009674745642539992	0.006467517730514762	0.03064886519409155	0.0005672318551181077	NA	37	37	37
ENSG00000125611.15	CHCHD5	-2.587007175936453	-0.07835604409127879	0.009681357593378365	0.002724357454852177	0.035915188691260064	0.00016494230944109358	NA	17	17	17
ENSG00000143878.9	RHOB	2.5860017579428947	0.1252774536239893	0.009709643533233352	0.0009916077074228575	0.017295566664670244	0.009955494937760935	NA	4	4	4
ENSG00000240563.1	L1TD1	-2.5807585311829455	-0.008399383511547984	0.009858350996547001	0.19217097720569168	0.4028375038600834	2.995859978115466e-48	NA	58	58	58
ENSG00000234608.7	MAPKAPK5-AS1	-2.5805375124979095	-0.12501269118594144	0.00986466382482812	0.0008296713237814211	0.012652804106961624	0.026660417905493342	NA	34	34	34
ENSG00000182985.17	CADM1	2.5771887447881316	0.07764159780149373	0.00996075442313581	0.002139368051067531	0.03340831560267648	0.00031242657904764255	NA	5	5	5
ENSG00000168385.17	SEPT2	-2.5767347565125163	-0.015146958525110374	0.009973845281302312	0.07247086258064006	0.44890153250603787	6.697056805446342e-58	NA	20	21	21
ENSG00000136197.12	C7orf25	-2.5765218210510183	-0.048197513278208745	0.00997999060311118	0.006891215476478341	0.04721817594409465	1.48640583799232e-05	NA	62	62	62
ENSG00000084093.16	REST	2.5762557745187373	0.07172758228943522	0.00998767345080713	0.00315802738202973	0.021850309013474654	0.0036108992579308857	NA	10	10	10
ENSG00000214194.8	LINC00998	2.5737951130979173	0.058358753101385094	0.010058982091849866	0.003904216433067634	0.023048876654975202	0.0027958737933323928	NA	16	16	16
ENSG00000149927.17	DOC2A	-2.5724392293287996	-0.13974582688454504	0.01009846831532789	0.000633897838373585	0.03602609373082495	0.00020273676999332406	NA	9	9	9
ENSG00000174255.6	ZNF80	2.572186619912905	0.017849683293176995	0.01010584007365209	0.035207404741645486	0.041818123558772013	5.185331396978095e-05	NA	96	97	97
ENSG00000198929.12	NOS1AP	-2.571944503396487	-0.046986553191668896	0.01011291012057955	0.007058122310920538	0.0489712838278902	1.0672271209288822e-05	NA	13	13	13
ENSG00000172175.12	MALT1	2.5719247588191547	0.08853707785807481	0.010113486876372585	0.002384672870280188	0.044912854807666686	2.754927559027569e-05	NA	3	3	3
ENSG00000147804.9	SLC39A4	-2.5715493452094913	-0.03134597584672201	0.010124458599356729	0.010842877087331733	0.07224544152851815	5.1945630868482656e-08	NA	6	6	6
ENSG00000090581.9	GNPTG	-2.5705526833298	-0.056546369624470814	0.010153638169018991	0.0033641242810323784	0.032031976143256605	0.0004124504234994071	NA	21	21	21
ENSG00000277149.4	TYW1B	2.569143104761225	0.010972015319479328	0.01019503465771816	0.1372335720104469	0.5174786513214307	3.152124704811586e-70	NA	17	19	19
ENSG00000161298.17	ZNF382	-2.568258944893024	-0.03916882949155618	0.010221077272983064	0.007971292998348511	0.012527350502070352	0.029196685700811263	NA	57	57	57
ENSG00000204967.10	PCDHA4	2.5673950404247825	0.019319458086903704	0.01024658045636083	0.03214786000448187	0.06739459960461608	2.372425540226532e-07	NA	49	49	49
ENSG00000278259.4	MYO19	2.5668194182519084	0.02603442903521881	0.010263604734594955	0.019868813870578882	0.2309216732123221	3.207439535110629e-24	NA	13	13	13
ENSG00000205572.9	SERF1B	-2.56642496324986	-0.06108725483101342	0.010275285447583583	0.00338477031218356	0.08613508485270405	4.684217302386515e-09	NA	10	12	12
ENSG00000117640.17	MTFR1L	2.5657851250554344	0.0653263858928472	0.010294257681110865	0.003367618734452833	0.08872974914026928	2.81116996113958e-09	NA	4	4	4
ENSG00000259774.1	RP11-182J1.13	-2.5651114303934905	-0.03383828167563215	0.010314267504141533	0.011496412662672786	0.02144032238679639	0.004357507522867928	NA	17	17	17
ENSG00000262165.2	RP11-81A22.5	2.5650532485411723	0.0193278999114916	0.010315997222219108	0.04584029943048169	0.12499660998722745	5.356827299343329e-13	NA	33	34	34
ENSG00000153495.10	TEX29	2.565046308565006	0.02445265443812288	0.010316203561556693	0.015478801394675914	0.01662292504154536	0.011692819777179637	NA	27	28	28
ENSG00000126804.13	ZBTB1	2.5642585609049897	0.033804607837286685	0.010339648756003225	0.010783335291028408	0.031072504134794187	0.0005688965442539155	NA	43	43	43
ENSG00000197016.11	ZNF470	-2.5616439029837887	-0.03754369098293785	0.010417807292164925	0.010727021918907675	0.07293123828920495	5.3687172886037456e-08	NA	19	19	19
ENSG00000197958.12	RPL12	-2.560693154541146	-0.018019387361853663	0.01044635755805406	0.03311509151019142	0.4504126076370688	5.491556555036159e-56	NA	65	65	65
ENSG00000162650.16	ATXN7L2	2.559060137150431	0.038514518956870476	0.010495558353248688	0.009839343451067607	0.029517829816679924	0.0007683140653547781	NA	55	55	55
ENSG00000120314.18	WDR55	2.5587507488208767	0.11101303984937212	0.01050490303471417	0.0008929170265338169	0.024377996827401452	0.0023073909316236405	NA	16	16	16
ENSG00000026297.15	RNASET2	2.555958432550272	0.02694741623884441	0.010589576809656862	0.01346903924818132	0.20433417103473867	1.7449982181187015e-21	NA	47	48	48
ENSG00000106635.7	BCL7B	-2.5546830837642927	-0.100156135855126	0.01062845183068388	0.001403296708343902	0.060047689608413474	1.0522990126375112e-06	NA	13	14	14
ENSG00000148468.16	FAM171A1	-2.5523347640251046	-0.05513275033691983	0.010700365139575542	0.0029956193866229235	0.04684115273576596	1.7366568938140712e-05	NA	6	6	6
ENSG00000232229.5	LINC00865	2.5507538738707467	0.011134114712336775	0.010749020567416983	0.09019851842727025	0.3817252255922544	3.549747790847212e-46	NA	12	12	12
ENSG00000172264.16	MACROD2	2.5491373279904046	0.023506703588134278	0.010798976683509298	0.019406522552319606	0.16640205762110938	3.2624911514358916e-17	NA	11	11	11
ENSG00000085382.11	HACE1	-2.548880526986728	-0.035939998399919335	0.01080693157392729	0.008403757176454928	0.0719071468063317	8.840387770632581e-08	NA	29	29	29
ENSG00000116017.10	ARID3A	2.548528197316775	0.10885532230703303	0.010817854119045785	0.0014132659680875306	0.031865035921928644	0.00045186406376887306	NA	12	12	12
ENSG00000068781.21	STON1-GTF2A1L	-2.54770857570764	-0.008275047694549165	0.01084330112079888	0.20599267933307322	0.4211076746018812	8.576352312120716e-51	NA	46	46	46
ENSG00000163807.5	KIAA1143	-2.5476886569719293	-0.020187255865151056	0.010843920204564966	0.029467122830762763	0.23577629761481214	7.461336149533137e-25	NA	21	22	22
ENSG00000105856.13	HBP1	2.547629063368001	0.09327746866653897	0.010845772589690827	0.0009439220734700088	0.019993541817768884	0.005154972057677607	NA	10	10	10
ENSG00000253434.5	RP11-1101K5.1	-2.5463179689844795	-0.033793897891833895	0.010886597378632528	0.012782391060276243	0.031209370048827345	0.0005071894162577917	NA	44	45	45
ENSG00000105287.12	PRKD2	-2.5457075900468786	-0.04831547806366074	0.010905649875634593	0.006818371932470585	0.05937045626177265	1.063407026096813e-06	NA	48	50	50
ENSG00000168675.18	LDLRAD4	2.545544866192634	0.11528126545019629	0.010910734172913961	0.0008990157454763375	0.02838978905743964	0.0010143198570396607	NA	5	5	5
ENSG00000090238.11	YPEL3	2.5429445426827257	0.023492216752109264	0.010992267411659967	0.02091974431894633	0.28582392142806784	6.7806354817162665e-31	NA	8	8	8
ENSG00000168872.16	DDX19A	-2.542698860168457	-0.3229063033756469	0.010999998716639554	0.0001445420923346607	0.01540436476592497	0.015673406545241637	NA	1	2	2
ENSG00000183569.17	SERHL2	2.542467431040882	0.0171151874897741	0.01100728590520753	0.026695695564107953	0.15922858103946738	1.8601213221641658e-16	NA	15	15	15
ENSG00000145476.15	CYP4V2	2.5409551130014227	0.014953728219842083	0.011055011123841331	0.06224079416698285	0.41714912324203335	1.766707993111871e-50	NA	83	90	90
ENSG00000197020.10	ZNF100	-2.54067889003218	-0.007235003889693976	0.011063747902491665	0.25790806837656294	0.6172831187897052	1.891111297871806e-93	NA	16	16	16
ENSG00000170464.9	DNAJC18	-2.539510642783132	-0.02144485502778567	0.011100766783242238	0.02011491216844308	0.2352815616090461	4.697602782854863e-25	NA	5	6	6
ENSG00000141349.8	G6PC3	2.539471245434167	0.058171914564049854	0.011102017103905454	0.005219716783200977	0.09303610172980098	6.872590268652236e-10	NA	35	35	35
ENSG00000166359.10	WDR88	-2.53800356912033	-0.02691617930043464	0.011148684745018804	0.020256595968435497	0.08194756911606592	5.451288914841706e-09	NA	9	9	9
ENSG00000070610.14	GBA2	-2.5361280023579695	-0.12928579720411154	0.011208575623213646	0.0009198238991006994	0.06411525027156567	5.391790003425957e-07	NA	7	9	9
ENSG00000213347.10	MXD3	2.535330230508422	0.016781315777141124	0.011234136690100696	0.03541926132679014	0.22838293150035965	9.02117232800049e-24	NA	22	22	22
ENSG00000221983.7	UBA52	-2.5343649289990697	-0.03861316299508731	0.011265134706929405	0.011947958517026064	0.2841541671630647	2.963908824959201e-31	NA	8	8	8
ENSG00000090487.10	SPG21	-2.5336641292021778	-0.01622438138685323	0.011287686536379026	0.061694848713043024	0.38156368853491945	2.2336343277098347e-44	NA	16	16	16
ENSG00000139405.15	RITA1	-2.533109204310918	-0.034553282613143346	0.011305572522156528	0.009234996309934528	0.09243601614494816	7.509397143759993e-10	NA	23	23	23
ENSG00000162604.12	TM2D1	-2.5324131869125237	-0.06505210915829716	0.011328041683842853	0.0027461775981124674	0.050812824017637724	9.095914283279897e-06	NA	4	4	4
ENSG00000143303.11	RRNAD1	2.5301631066086667	0.05703180836297856	0.011400951343240548	0.004373603093114843	0.06106021625419829	8.11026075058801e-07	NA	27	27	27
ENSG00000196172.9	ZNF681	-2.5281774907985652	-0.038155843649715845	0.011465637208435398	0.007085689913036893	0.06963281527032067	1.6370625910543616e-07	NA	19	19	19
ENSG00000155158.20	TTC39B	-2.527969285453115	-0.09363780180942734	0.01147243879538341	0.0014837689467951348	0.01090855488949942	0.04246227858718183	NA	15	15	15
ENSG00000103723.12	AP3B2	-2.5278818537808454	-0.008090685946268914	0.011475296053333668	0.22601961205473303	0.5408950695128623	5.562130701353171e-74	NA	44	44	44
ENSG00000145217.13	SLC26A1	-2.527811698610458	-0.0070862723689205185	0.011477589173699126	0.23464349185467182	0.5331544432878641	6.211130309839048e-74	NA	29	30	30
ENSG00000135968.20	GCC2	2.527459734437535	0.015304394142241828	0.01148909975708286	0.05575423792264286	0.4295301446045633	1.8988690959152032e-53	NA	64	67	67
ENSG00000086619.13	ERO1B	-2.5270185675225965	-0.01657499071010558	0.011503542081968693	0.04945624503178937	0.2709552792757217	2.499979747902316e-29	NA	94	97	97
ENSG00000158623.14	COPG2	-2.5263601915169476	-0.015255601307019903	0.011525125068410367	0.05155080775374839	0.30778267142695026	5.079891082954039e-36	NA	50	50	50
ENSG00000184925.11	LCN12	2.5245619020015693	0.02417895121102537	0.011584260120437673	0.026581064212052356	0.018155096870074914	0.008735471382736127	NA	62	93	93
ENSG00000257595.2	RP3-473L9.4	-2.5244170485808377	-0.020349463640937256	0.011589035184720644	0.02741359213706179	0.05531343407400918	3.2183573948113125e-06	NA	26	26	26
ENSG00000078814.15	MYH7B	-2.524069357320671	-0.045905485073168016	0.01160050388606918	0.005412027437991018	0.06194565847385415	7.436649686029495e-07	NA	25	25	25
ENSG00000259905.5	PWRN1	2.5237328870712585	0.045601759152545995	0.011611612046017296	0.005554149336244851	0.01114023122533322	0.03839735416056078	NA	9	9	9
ENSG00000184206.11	GOLGA6L4	-2.5226480081203144	-0.006651766488492027	0.011647492316902234	0.26886339395366643	0.4329617051976925	5.296584079733779e-53	NA	61	61	61
ENSG00000144736.13	SHQ1	2.521424445037805	0.11614091647523303	0.011688077297342793	0.0011032702436747463	0.03761929522048132	0.00013437034336749094	NA	2	2	2
ENSG00000080709.14	KCNN2	-2.518622927630657	-0.04274813591470947	0.01178147504105987	0.008700534229794336	0.05611275355768162	2.3263574562657377e-06	NA	6	6	6
ENSG00000196345.12	ZKSCAN7	2.517034777173143	0.037934612065843525	0.011834714696802445	0.00872191436038203	0.04597941019894307	2.5178121394976277e-05	NA	75	75	75
ENSG00000214954.8	LRRC69	-2.515953395482926	-0.047885253207474526	0.011871087906603092	0.0056770937145396196	0.017834715142072743	0.008447024031862184	NA	26	26	26
ENSG00000167208.14	SNX20	-2.5157242907513697	-0.0771412827262198	0.011878806756368269	0.0020806675188149697	0.01612261191176245	0.013280974914782721	NA	28	28	28
ENSG00000229178.1	AC069513.4	-2.5154160936850776	-0.02047871637900453	0.011889197354551701	0.02725609204574732	0.10678297058324376	2.5426075163349468e-11	NA	4	4	4
ENSG00000180917.17	CMTR2	2.514568936174703	0.042148093938362566	0.011917800073217247	0.0077543710581888985	0.06948200543157991	1.445672441034659e-07	NA	29	30	30
ENSG00000184144.11	CNTN2	2.513856526544944	0.056594280603140035	0.011941900486747706	0.003165322065940567	0.020974913222896702	0.004211861366388423	NA	6	6	6
ENSG00000167671.11	UBXN6	2.5134437123476214	0.0351498965519927	0.011955885521756192	0.00684210669118754	0.09470162610355716	6.591842646498305e-10	NA	59	59	59
ENSG00000154262.12	ABCA6	-2.5128500168432892	-0.05265345915300318	0.011976023786278212	0.005345649078812376	0.028591828743640274	0.0007688851675066688	NA	28	29	29
ENSG00000160948.13	VPS28	2.512561492241073	0.016553127545687867	0.011985821449592775	0.03708106664194826	0.30772831522887045	8.796500900827314e-34	NA	14	15	15
ENSG00000178163.7	ZNF518B	2.512392738840128	0.03896681103116962	0.011991555238249683	0.00965322712583639	0.03655684820422808	0.00017919572713338545	NA	37	37	37
ENSG00000115525.17	ST3GAL5	-2.5123183016039268	-0.05183610235032988	0.011994085188963378	0.0036987909156191486	0.014905591136337847	0.017290610012373094	NA	24	25	25
ENSG00000138448.11	ITGAV	-2.512276060774036	-0.039147808334380946	0.011995521068200943	0.008467935827004084	0.0698630623564645	1.4727230423274918e-07	NA	60	60	60
ENSG00000272338.2	RP11-722E23.2	-2.5121555670754243	-0.03240236349529021	0.011999617809942485	0.011360428248811541	0.08858349846783636	2.1705422747892407e-09	NA	40	41	41
ENSG00000144278.14	GALNT13	2.5119005514198753	0.05580718349511352	0.012008292339668483	0.00449712718600124	0.033109680105481966	0.00034406592809047227	NA	13	13	13
ENSG00000145331.13	TRMT10A	2.5111172775578	0.022399167416405196	0.012034970697379445	0.021074009522310935	0.06666760956074666	2.1803954698245078e-07	NA	115	116	116
ENSG00000146859.6	TMEM140	-2.5086783971855198	-0.08991232550634252	0.012118375903667721	0.0015927919328628031	0.049039432957599625	1.100335983066275e-05	NA	10	10	10
ENSG00000090432.6	MUL1	-2.506804068241457	-0.01817379076276183	0.012182822205945748	0.029720799820311603	0.30684238083188115	1.146368867214452e-33	NA	12	12	12
ENSG00000102904.14	TSNAXIP1	2.5046467681838034	0.07395141072323085	0.012257373878830352	0.0019292222138012052	0.019044160282609482	0.006915482093857694	NA	10	10	10
ENSG00000133433.10	GSTT2B	-2.504325402659788	-0.00773334551223346	0.012268514105408052	0.24493891615406166	0.5627326363018146	7.451512526102782e-80	NA	42	44	44
ENSG00000103150.5	MLYCD	2.5042783288434483	0.07846501208219528	0.012270146685530432	0.0023984282705098443	0.02425094337215517	0.0023180396186419576	NA	45	46	46
ENSG00000129465.15	RIPK3	2.5020848089753915	0.019612173942673106	0.0123464345211958	0.027478678038053227	0.16023523576204246	8.368965371906287e-17	NA	18	18	18
ENSG00000160310.17	PRMT2	2.5018743006321356	0.025114499164916673	0.01235377778275831	0.01567861853949074	0.15134615573653867	1.7372514871318241e-15	NA	28	28	28
ENSG00000273344.1	PAXIP1-AS1	2.501786059690909	0.03549735973488152	0.012356857083580494	0.008447814014493153	0.11726426288707968	3.872530871504717e-12	NA	29	29	29
ENSG00000136111.12	TBC1D4	2.4999546699841115	0.02611275403792579	0.012420919857878202	0.020607717549189594	0.1497426215194331	2.4096650671395664e-15	NA	24	24	24
ENSG00000183208.12	GDPGP1	2.4998610567786366	0.0189933391237384	0.01242420237467494	0.027276741224859978	0.20687065548040176	1.0893694995614867e-21	NA	13	13	13
ENSG00000168356.11	SCN11A	-2.4995407463951613	-0.036933231597935594	0.012435439767305136	0.010362089315568113	0.07821130147257108	2.653667095538681e-08	NA	50	51	51
ENSG00000104450.12	SPAG1	2.4992963136673803	0.009842897964389157	0.012444021212142983	0.15271587504407233	0.40829559239014107	1.8347169409250304e-48	NA	43	43	43
ENSG00000213462.4	ERV3-1	2.497761100554245	0.021479252263051134	0.012498038859623788	0.02123363202106639	0.20575092807214287	2.0775194292493373e-21	NA	45	45	45
ENSG00000135976.17	ANKRD36	2.4977211412074993	0.027237184404307935	0.012499447628097978	0.01944847441315414	0.2255316552625313	1.2271897216834763e-23	NA	28	34	34
ENSG00000023839.10	ABCC2	-2.497205625285264	-0.04790483382830018	0.012517634776628728	0.006908738748294221	0.016155186072654922	0.013099418106411184	NA	19	19	19
ENSG00000166839.16	ANKDD1A	-2.496325219465859	-0.0648960399148625	0.012548749246768734	0.002957726668599985	0.03076022855077052	0.0004744371910233427	NA	12	12	12
ENSG00000165171.10	WBSCR27	-2.4947505422594474	-0.005973527198451619	0.012604570803269339	0.27195406644048076	0.6485694935485014	4.190563562070288e-105	NA	31	32	32
ENSG00000166965.12	RCCD1	-2.4936708231541442	-0.026992985282225428	0.012642973267672922	0.02053210344807669	0.20737817065090935	1.8111914766042846e-21	NA	57	59	59
ENSG00000256043.2	CTSO	2.493033694672902	0.056421506346887675	0.012665682631088545	0.00341010061442211	0.07237334323442382	9.266307248530026e-08	NA	15	15	15
ENSG00000253641.5	LINCR-0001	2.4924020097495494	0.023588985632133415	0.012688233606477384	0.020563012106722248	0.04280277433876537	4.54055583803625e-05	NA	30	30	30
ENSG00000104497.13	SNX16	2.491936092326976	0.009373384292669078	0.01270488949499554	0.12915514596611202	0.4895054957210835	6.371750431243602e-63	NA	56	57	57
ENSG00000155066.15	PROM2	2.491564746860405	0.03885771370838952	0.012718178425643552	0.006399907589149238	0.034640183013389385	0.00023305810558439213	NA	28	28	28
ENSG00000170166.5	HOXD4	2.4914491594183072	0.05987921972692051	0.012722317335855873	0.004836901013539737	0.07388465767271138	5.6798035482647934e-08	NA	4	4	4
ENSG00000117174.10	ZNHIT6	-2.489625358397876	-0.04008360006402043	0.0127877812802904	0.006728757346813212	0.09783510907883304	2.6643983052220763e-10	NA	31	31	31
ENSG00000130856.15	ZNF236	2.4877417695454676	0.037966944045916176	0.012855704006140042	0.009170413883603406	0.08045890063343926	8.160535498025518e-09	NA	27	27	27
ENSG00000153283.12	CD96	-2.4861675458848977	-0.07318684735469097	0.01291271561799197	0.00203006185414978	0.015704983582794447	0.014445715868609632	NA	6	6	6
ENSG00000013725.14	CD6	2.485527717148124	0.09206654416946322	0.012935951321822394	0.001911334606518629	0.010452761305809658	0.04574351402749124	NA	12	12	12
ENSG00000197134.11	ZNF257	-2.4854581917182403	-0.013654561992577127	0.012938478399629848	0.08159236809125774	0.32645422207516755	2.1335846459653037e-36	NA	26	26	26
ENSG00000178965.13	ERICH3	-2.485369845608205	-0.01581636791150898	0.012941690192782547	0.05032337279075967	0.05823460569735005	1.1855683485731422e-06	NA	78	80	80
ENSG00000180806.4	HOXC9	-2.484633343333253	-0.054934092307025666	0.012968492946337569	0.005464255212448736	0.027059432755783656	0.0012509611065234544	NA	9	10	10
ENSG00000167094.15	TTC16	-2.4837691783905025	-0.1380251956533977	0.013000004192797161	0.0006580317841845712	0.019523532322910462	0.005586288099446106	NA	1	1	1
ENSG00000180346.3	TIGD2	-2.482629842359993	-0.04007438376541005	0.013041652884855247	0.006340483155665943	0.05918853935694724	1.4738167858625931e-06	NA	29	29	29
ENSG00000113269.13	RNF130	2.4819946038980474	0.06292192810482984	0.013064925380214965	0.0028687505424647274	0.08165107528218105	8.573908933675489e-09	NA	18	18	18
ENSG00000089876.11	DHX32	2.4789251370081637	0.07732540135584602	0.013177896166819388	0.0021541180828216493	0.05773090676133439	2.0591227219873453e-06	NA	5	6	6
ENSG00000180096.11	SEPT1	-2.4788338580380684	-0.04062756286111313	0.013181268845502532	0.006546812306190581	0.11691692683088704	4.5450082455473825e-12	NA	10	10	10
ENSG00000127578.6	WFIKKN1	-2.4781937953602156	-0.009474131007892569	0.013204940053241953	0.10820291383079311	0.2793159358101692	5.854432572459167e-31	NA	40	41	41
ENSG00000259207.7	ITGB3	2.4778431821467573	0.06322387059036286	0.01321792258208331	0.003785113924258191	0.030927103692167175	0.0005423995558990776	NA	29	30	30
ENSG00000151893.14	CACUL1	-2.4747465712357855	-0.02677839924245947	0.013333074937073941	0.02015235130844133	0.11258863420843586	6.529941081544407e-12	NA	46	47	47
ENSG00000039139.9	DNAH5	2.473796727284457	0.029083969059318558	0.013368573650420929	0.020423884280300862	0.08049676285079725	9.897748920360101e-09	NA	22	22	22
ENSG00000167981.5	ZNF597	-2.473215332866822	-0.030310378909511496	0.013390343415094434	0.01281149060406748	0.0678275198401254	2.0500735846983605e-07	NA	17	17	17
ENSG00000214435.7	AS3MT	-2.4730713119018555	-0.007124727489987179	0.0133957409836478	0.14067486982778515	0.4652883714596952	1.2007559105464917e-58	NA	61	61	61
ENSG00000116251.9	RPL22	2.471713646965616	0.17775674830259586	0.01344671766492294	0.0004630573080172532	0.010820009756055177	0.04067171125335172	NA	8	8	8
ENSG00000258231.5	RP11-362K2.2	-2.4714942901505035	-0.018260920404492748	0.013454969992289593	0.03720105029419778	0.15388074036274935	4.62898680724748e-16	NA	69	73	73
ENSG00000167695.14	FAM57A	2.471030094912144	0.02790799596560787	0.013472448037207027	0.019027184565220366	0.1815143133938672	6.132160860781237e-19	NA	39	40	40
ENSG00000141759.14	TXNL4A	-2.4701698826303686	-0.030163032575333787	0.013504890101146786	0.012423116660945097	0.2683713970451148	1.187706576406107e-28	NA	13	13	13
ENSG00000258908.1	RP11-203M5.8	-2.4693333523869865	-0.027528400019400972	0.013536505203987062	0.02029886318982928	0.12541933139278386	2.739861965940813e-13	NA	4	4	4
ENSG00000124191.17	TOX2	-2.467395867635901	-0.008095050018819824	0.013609980071616876	0.15779984045459045	0.40837707480944174	3.58571786021062e-49	NA	71	71	71
ENSG00000171103.10	TRMT61B	-2.4670051074950092	-0.025460135817734885	0.013624841415598998	0.03262262153283015	0.2269016102810939	5.077298733714976e-24	NA	21	21	21
ENSG00000213689.11	TREX1	-2.466568241539771	-0.027564305610897427	0.013641473220970889	0.013896253100836501	0.30734153147994514	1.0240038422293795e-34	NA	21	24	24
ENSG00000130638.16	ATXN10	-2.4662570037923195	-0.04768516172603356	0.013653333206063647	0.005858532854707147	0.13051308141908816	4.2997891186104203e-14	NA	23	23	23
ENSG00000148296.6	SURF6	-2.466244469837367	-0.01957932109195247	0.013653811014043374	0.03041191741254106	0.3583592681203399	1.6215733199652106e-41	NA	21	21	21
ENSG00000136877.14	FPGS	-2.464799299380334	-0.11899280292559304	0.013709001609384439	0.0009082857527721868	0.033154194936623416	0.0003419210153609601	NA	8	8	8
ENSG00000078177.13	N4BP2	-2.46467511954802	-0.03333280075371551	0.013713753177391616	0.007605912913715264	0.0344663346433143	0.00025521329696529416	NA	24	24	24
ENSG00000196235.13	SUPT5H	-2.4636985222707475	-0.044199133030010385	0.01375117203787871	0.007627090736443403	0.01234925741962091	0.030324057226754	NA	54	54	54
ENSG00000203791.14	METTL10	-2.4607437912586896	-0.017000447498126646	0.013864933847599204	0.04696792490502621	0.3306952212112588	1.918938617943966e-37	NA	29	29	29
ENSG00000250091.2	DNAH10OS	-2.459814073988607	-0.022698308962688336	0.013900900894142493	0.028548396800435798	0.13133525322022924	1.9946521265703908e-13	NA	37	37	37
ENSG00000006468.13	ETV1	2.456877976348711	0.04424966209681934	0.014015028196702563	0.007526450053258198	0.04825697801439766	1.3586838492389752e-05	NA	36	39	39
ENSG00000183826.16	BTBD9	-2.4568639608423033	-0.02614845098394894	0.014015574962616436	0.014354461087997133	0.09223354544880093	1.0874523769946868e-09	NA	19	19	19
ENSG00000103449.11	SALL1	-2.4567209385156814	-0.03154406738771383	0.014021155554424397	0.013283993121361994	0.010303303713763652	0.04846071412688534	NA	35	35	35
ENSG00000181781.9	ODF3L2	-2.4545789628735966	-0.01976513096139773	0.014104968304783548	0.028649268055464083	0.0907767411935153	1.5359866501085868e-09	NA	27	27	27
ENSG00000115159.15	GPD2	-2.4495824409749445	-0.04321659347309161	0.014302196479614428	0.010364786431560538	0.028408614612722656	0.0009330165314410193	NA	30	31	31
ENSG00000166796.11	LDHC	2.448059122701265	0.007620573273351939	0.014362808536323326	0.23429977077116856	0.4816613993486093	6.810604652015393e-62	NA	19	19	19
ENSG00000188177.13	ZC3H6	2.44619782500333	0.11552106219632867	0.01443717608657543	0.0008032838642139783	0.01130309573579925	0.034340787076237334	NA	15	16	16
ENSG00000163554.12	SPTA1	-2.444290896462909	-0.016634305314251228	0.014513718770312973	0.06009285711500823	0.17182984532527246	1.120189790450369e-17	NA	51	51	51
ENSG00000079308.16	TNS1	2.444027750348768	0.12275371750848084	0.014524309305629602	0.0008465742181111681	0.024232249137114418	0.0022091860724640674	NA	3	3	3
ENSG00000174718.11	KIAA1551	-2.441879055779161	-0.03827023790274101	0.014611040593872455	0.011138541414768896	0.059935451105170214	1.2683039253201708e-06	NA	79	79	79
ENSG00000121068.13	TBX2	2.4416301088361294	0.03125037292237078	0.014621118703757168	0.0151590006154143	0.107233518330899	2.046671935822761e-11	NA	24	25	25
ENSG00000060709.14	RIMBP2	2.4411164895273405	0.06092734548290261	0.01464193090172466	0.003008898196966668	0.05315985141602662	5.3735970758715115e-06	NA	13	13	13
ENSG00000177889.9	UBE2N	2.4373569020367962	0.19551893686933788	0.014795068714627277	0.00037492920102278834	0.01296280394650073	0.02683054224088373	NA	5	5	5
ENSG00000168806.7	LCMT2	-2.436842808819378	-0.1633402737390464	0.014816118396665525	0.00043278421191418474	0.01227202374097504	0.028951567731155214	NA	3	3	3
ENSG00000069122.18	ADGRF5	-2.436569211216626	-0.10747776256025147	0.014827331678984238	0.0009956685707803597	0.015986334930301663	0.01362292937974679	NA	12	12	12
ENSG00000135709.12	KIAA0513	-2.434108911435097	-0.04091814393010232	0.014928502481555118	0.010051846328117784	0.08267868503782137	9.42444693941748e-09	NA	29	30	30
ENSG00000166925.8	TSC22D4	2.434038624066142	0.06946690117518964	0.014931401705813618	0.002177664010016836	0.05197463349499906	6.4629090924012665e-06	NA	7	7	7
ENSG00000170027.6	YWHAG	2.433604236362949	0.11598701634781854	0.01494933040561327	0.0009703065059992621	0.020148910374745085	0.005267721388780861	NA	24	24	24
ENSG00000135953.10	MFSD9	2.432824470762278	0.0663153684750202	0.014981561643061388	0.002817836100354959	0.07833799392516264	2.5908684988313483e-08	NA	17	17	17
ENSG00000236961.1	RP1-261G23.5	2.4324321783507123	0.03370421667689131	0.014997799995938279	0.008383796612357438	0.05103936231134777	8.402056701880602e-06	NA	35	35	35
ENSG00000176720.4	BOK	-2.432377623076301	-0.0413577356254781	0.01500005945683723	0.006839533535206866	0.1805825349045281	1.4929710930537774e-19	NA	10	10	10
ENSG00000117597.17	DIEXF	-2.429973397409125	-0.055935668381984105	0.015099931101888018	0.002873216648818444	0.05296617211245773	5.313226790486732e-06	NA	20	20	20
ENSG00000177595.17	PIDD1	2.429867555285297	0.02266231598929588	0.015104341215603575	0.02279343970011971	0.2140017465170673	1.6182325987077628e-23	NA	50	51	51
ENSG00000115380.19	EFEMP1	-2.4294349064519234	-0.0789904548839884	0.015122380151450206	0.0020663705597203947	0.023884995930210384	0.002558638828448411	NA	21	22	22
ENSG00000122224.17	LY9	-2.4290644365754823	-0.1181899358393111	0.015137841663283764	0.0009562746027135909	0.021543016397838663	0.004144852031061179	NA	9	9	9
ENSG00000012124.16	CD22	2.4286432985870037	0.02061104272794143	0.015155434708611451	0.030798444913534197	0.17608542205099456	2.1069778734514008e-18	NA	14	14	14
ENSG00000243444.7	PALM2	2.4277182331749065	0.031175516141377563	0.01519414255609475	0.011413340791187932	0.06438973407462839	4.887696139332164e-07	NA	31	31	31
ENSG00000174606.13	ANGEL2	2.4238852420748365	0.01813368941873511	0.015355456970610548	0.03645577465753688	0.3202719945757164	8.414956431146759e-36	NA	26	26	26
ENSG00000119242.8	CCDC92	-2.4231118594544805	-0.017900274274485317	0.015388187558927619	0.04710295059737733	0.26128439563975625	5.525409511492486e-28	NA	70	74	74
ENSG00000159445.12	THEM4	-2.419494469740936	-0.014609489150942857	0.015542097058154812	0.0539331021853456	0.2676766647983983	1.138130236951164e-28	NA	72	72	72
ENSG00000187122.16	SLIT1	2.419291230297823	0.017146300427382823	0.015550784361560063	0.060330292107044506	0.2710403395314582	1.6618429807185972e-29	NA	32	32	32
ENSG00000140265.12	ZSCAN29	2.418400457509191	0.024049031098797028	0.015588910137500233	0.02383110410140873	0.14173009948117646	8.042765260597359e-15	NA	47	47	47
ENSG00000057608.16	GDI2	2.4183138842235663	0.0317116641983831	0.015592619923651617	0.011216270793013228	0.2355973075949828	5.6284074893545585e-25	NA	17	19	19
ENSG00000177706.8	FAM20C	2.418055516438265	0.04304040482383635	0.01560369596272034	0.006398784703358182	0.0166549624748844	0.011462172340064213	NA	40	42	42
ENSG00000232884.7	AF127936.3	2.4178349781739508	0.0389669881493617	0.015613155753455761	0.008962894562626837	0.033595667047019766	0.00031410073129020064	NA	31	31	31
ENSG00000168291.12	PDHB	2.416619698118858	0.07324973969287533	0.01566537466766714	0.0024182916922028267	0.058155864650645823	1.933334637218584e-06	NA	51	52	52
ENSG00000073008.14	PVR	2.4161812384971117	0.08322869621668644	0.015684252357626674	0.0011037450900114563	0.011896905510074308	0.03348264454504462	NA	14	14	14
ENSG00000166402.8	TUB	-2.415882833208846	-0.04041475367180407	0.015697111510664143	0.008681288009395159	0.03392026304841393	0.0002828480533463089	NA	31	31	31
ENSG00000105088.8	OLFM2	2.415653644089088	0.017616779003123858	0.015706994233650597	0.03752709452504198	0.11631128912256118	4.306973277981827e-12	NA	50	50	50
ENSG00000196335.12	STK31	-2.41462288526436	-0.03977604431886383	0.015751508644477955	0.008513232776254747	0.05822702625458846	1.482402118422871e-06	NA	10	10	10
ENSG00000158815.10	FGF17	2.4119710614102505	0.03466160150234041	0.015866540816866986	0.009922113612135	0.10729788569610067	3.792575821696936e-11	NA	14	14	14
ENSG00000164062.12	APEH	-2.41181076378443	-0.059802108458953666	0.015873517907492363	0.0035356245787096065	0.0656237388850519	3.471903902483106e-07	NA	27	53	53
ENSG00000107614.21	TRDMT1	2.4112734854154487	0.020466242368134907	0.015896923086760186	0.019089865169574505	0.159749409674703	1.9116877442751576e-16	NA	21	21	21
ENSG00000066248.14	NGEF	-2.410691384351324	-0.03615306409902528	0.015922315099030044	0.008452858421185486	0.06428145083639407	4.7612772249356844e-07	NA	7	7	7
ENSG00000138792.9	ENPEP	2.409653921760401	0.027802946543399	0.01596765901220804	0.01642821108577211	0.06710693971323038	2.0553094905554878e-07	NA	66	66	66
ENSG00000182952.4	HMGN4	2.4093389823362275	0.0347355548752536	0.01598144637464451	0.01012914690482226	0.0589969405535247	1.5072349607609561e-06	NA	47	47	47
ENSG00000225489.6	RP11-390F4.3	2.4088450331252416	0.034250114263632794	0.01600309147777396	0.010231184612598927	0.026070004896761343	0.0015385414969370113	NA	22	22	22
ENSG00000058085.14	LAMC2	2.4088175618225667	0.016120716766468965	0.01600429604030756	0.0358500080285821	0.16895952056920435	9.676877522291863e-18	NA	15	15	15
ENSG00000214078.12	CPNE1	-2.408723177301641	-0.007455218650783344	0.016008435223156835	0.2410439365594001	0.6226448342086617	9.734023813585467e-97	NA	25	25	25
ENSG00000111615.13	KRR1	-2.4083959613682167	-0.03114090483090476	0.016022792391722503	0.012339187855904536	0.133226053158675	8.89646253341757e-14	NA	44	44	44
ENSG00000189091.12	SF3B3	2.406907792405869	0.06773583784623281	0.01608823130388751	0.0023434674128933203	0.051668863803687626	7.568906651549687e-06	NA	14	17	17
ENSG00000163703.17	CRELD1	2.4042500464494805	0.011601307566142069	0.016205684361622785	0.06331307687515261	0.4501856026217085	2.81533453098997e-56	NA	25	25	25
ENSG00000249328.2	RP11-26J3.1	-2.403398671228517	-0.04250302087502504	0.01624346799262987	0.005865460964839864	0.013476609278443838	0.02350061960092228	NA	28	28	28
ENSG00000188157.14	AGRN	-2.402039226830412	-0.030623385257859882	0.01630395999749649	0.012746728708974375	0.1825129944957639	7.386920724211126e-19	NA	8	8	8
ENSG00000062370.16	ZNF112	-2.4017195209577946	-0.0679707166655402	0.016318214856472182	0.002561229342082891	0.021249331770960844	0.004363944039868204	NA	34	34	34
ENSG00000114125.13	RNF7	2.3996023679642655	0.06317651031270163	0.016412889914751885	0.002760398221271752	0.014297197117642798	0.019964330692908185	NA	11	11	11
ENSG00000159871.14	LYPD5	-2.3991947869203702	-0.028876303824100048	0.01643117145291721	0.01581650909775321	0.10312594267038933	8.289409725355488e-11	NA	8	8	8
ENSG00000149571.11	KIRREL3	2.396913275273801	0.026609155844442074	0.016533836489303316	0.01752333710659814	0.07200351987665582	6.365110751827095e-08	NA	20	20	20
ENSG00000197124.11	ZNF682	2.3964962537436	0.032114454267882904	0.01655266269217606	0.009231241548912465	0.03357120771334743	0.00026741124367639124	NA	29	31	31
ENSG00000131495.8	NDUFA2	-2.395869267216311	-0.13003067191750037	0.016581003078531494	0.0004829882275573758	0.02808742125676942	0.0010062588903861503	NA	12	13	13
ENSG00000100416.12	TRMU	2.3950691225242355	0.06802066562181902	0.01661723226385367	0.002017666659364942	0.02979210025900462	0.0006995878782939736	NA	11	11	11
ENSG00000219481.10	NBPF1	-2.3918572078855935	-0.037662303041485864	0.01676336278712201	0.008236152811558128	0.1300571326800204	2.338758421622951e-13	NA	53	65	65
ENSG00000170915.8	PAQR8	2.3917687552261913	0.024549097462709685	0.01676740297609514	0.014225221483051446	0.07499415802781217	4.5487038358714715e-08	NA	39	39	39
ENSG00000227403.1	LINC01806	-2.391552550454391	-0.009665615042767568	0.01677728200574708	0.12562072132354418	0.2656459096739191	2.7209175360219836e-29	NA	50	50	50
ENSG00000172915.18	NBEA	2.390867457441784	0.10541493499876065	0.016808619670222895	0.001189940748559601	0.01309327056949345	0.02555432766073429	NA	7	7	7
ENSG00000124713.5	GNMT	2.390854115594597	0.021935707509452045	0.016809230465460793	0.024113811695090064	0.17060422281926085	1.540795351355675e-17	NA	9	11	11
ENSG00000115107.19	STEAP3	-2.3906425413583383	-0.015969171845867054	0.01681891902544922	0.05007048057753138	0.2918538057768689	7.908588390636625e-32	NA	32	35	35
ENSG00000163320.10	CGGBP1	2.3899051806178875	0.020960171148450488	0.016852723102997944	0.030297430336135068	0.3163295779229538	2.3873847730690282e-35	NA	38	39	39
ENSG00000276071.1	CTD-3234P18.6	-2.3876035696949307	-0.036434439650447126	0.016958623659941927	0.0077390550623126515	0.02941110381132008	0.0007643751372626347	NA	33	35	35
ENSG00000189046.10	ALKBH2	2.387461297972139	0.03826061255733926	0.016965188918293954	0.007398502214484233	0.08366673160498074	4.399085342340041e-09	NA	28	30	30
ENSG00000170889.13	RPS9	-2.3873099682663215	-0.01657481051864253	0.016972174613456445	0.03903155275626447	0.4974196136728825	9.522185031671994e-66	NA	46	46	46
ENSG00000242852.6	ZNF709	2.3845398116285645	0.06836602941408994	0.017100497610910037	0.0028771639452793204	0.04425754890192714	3.254096566415336e-05	NA	13	13	13
ENSG00000082258.12	CCNT2	-2.381550923388232	-0.03972626603685898	0.017239906958008186	0.009031896215587074	0.12282401309494398	4.315456826191601e-13	NA	39	39	39
ENSG00000084676.15	NCOA1	2.381411261915081	0.037262104051502945	0.01724644543327925	0.010967534896993595	0.07030792228028468	9.910589102856124e-08	NA	61	61	61
ENSG00000144792.9	ZNF660	-2.3811042286112865	-0.010849391628016108	0.01726082733604938	0.1205484939892133	0.4090568060278612	6.529256454053137e-49	NA	29	29	29
ENSG00000204642.13	HLA-F	2.3780855370917595	0.1178659118345905	0.0174027884619969	0.000978991707007991	0.013004991836972776	0.02678660079606602	NA	28	29	29
ENSG00000128891.15	C15orf57	2.377844909974639	0.008589640773739018	0.01741414845570973	0.1739474079877572	0.4833744695179129	1.3681765300192974e-62	NA	38	39	39
ENSG00000167100.14	SAMD14	2.377837337641814	0.037148547653738526	0.01741450605065512	0.010682803926985144	0.07121008802821219	9.466265639115945e-08	NA	15	15	15
ENSG00000131732.11	ZCCHC9	2.376041583673443	0.056976467965669755	0.017499490553732386	0.005263534853829853	0.014008004255733165	0.021246131662846862	NA	26	27	27
ENSG00000197568.13	HHLA3	-2.375937200395554	-0.018289388124802946	0.017504441681304963	0.02911185390858629	0.20982967853046608	3.110366738559648e-22	NA	31	31	31
ENSG00000170049.9	KCNAB3	2.3750407275240786	0.06767870861950019	0.017547013943796423	0.0029100416122127895	0.052193484478248536	5.175736519816873e-06	NA	13	13	13
ENSG00000239332.5	LINC01119	2.374965959969101	0.029643527919671304	0.01755056864937524	0.016900978238701306	0.07919376660039228	1.1831334675096031e-08	NA	22	22	22
ENSG00000132554.19	RGS22	-2.3748402812828364	-0.042237383444581604	0.01755654526689094	0.008443642014449106	0.06670421034334988	2.482178678994469e-07	NA	13	13	13
ENSG00000041802.10	LSG1	2.373656830837062	0.013878283415690171	0.017612911505449278	0.046556064262598604	0.4412094774929495	2.61673555484234e-54	NA	16	16	16
ENSG00000173517.10	PEAK1	2.3733469927225403	0.03962318861699262	0.017627694876229554	0.007303973956006705	0.08550950724872299	3.5944331546166635e-09	NA	49	49	49
ENSG00000198569.9	SLC34A3	2.3731789147683875	0.37344005842709604	0.017635718964196634	0.00013287273700695988	0.01713197878566559	0.010488774225280216	NA	3	8	8
ENSG00000135828.11	RNASEL	-2.3721727576911507	-0.04619424255686704	0.017683820158653614	0.0048552825920801694	0.05044451251528183	1.0070700720237577e-05	NA	34	34	34
ENSG00000226742.3	HSBP1L1	-2.371482821414289	-0.03408943540843273	0.01771687025390733	0.008934723646759467	0.08104925924508888	1.5082156538692122e-08	NA	26	26	26
ENSG00000127463.13	EMC1	2.3711030339534234	0.03465787820406191	0.017735086345983447	0.01023301459163456	0.18503678041428	4.01021020302309e-19	NA	21	21	21
ENSG00000141570.10	CBX8	2.370778202568321	0.01052625705601624	0.017750679550206934	0.06198878242043712	0.3166055204844834	5.086448002961528e-36	NA	15	15	15
ENSG00000138135.6	CH25H	2.3698256557955046	0.03517497622652566	0.017796474893692404	0.01215138669630273	0.11248782833348184	6.3731852378846e-12	NA	40	40	40
ENSG00000131023.12	LATS1	-2.3696184326765612	-0.15458660737411267	0.01780645120540577	0.00042004138883867346	0.0163692692993064	0.012948983830454815	NA	9	9	9
ENSG00000140323.5	DISP2	2.3687357985875326	0.0058248454233241365	0.01784899863371744	0.25970523211860674	0.574423384708648	1.277010922567466e-82	NA	20	21	21
ENSG00000174564.12	IL20RB	-2.3683068228709825	-0.022474153824097693	0.017869709580603448	0.022319162620190194	0.022379984939865517	0.0033296713506485	NA	33	33	33
ENSG00000129667.12	RHBDF2	2.3674546122477205	0.027691796768302544	0.01791091677849277	0.015158728817453072	0.18059967866877924	9.400553020130577e-19	NA	6	6	6
ENSG00000139971.15	C14orf37	-2.3670030585329553	-0.015657060202909974	0.017932784613635865	0.03857324423481828	0.2007785518918078	1.0781995685178765e-20	NA	51	53	53
ENSG00000177042.14	TMEM80	-2.3645095923253088	-0.011444893464745452	0.018053959811578008	0.08456854615227205	0.5018546917817885	7.971108635274926e-66	NA	31	33	33
ENSG00000164733.20	CTSB	-2.362798642662886	-0.03652680549485969	0.018137521293114144	0.007498129647798162	0.11162598743343384	1.443417864943141e-11	NA	61	61	61
ENSG00000175879.8	HOXD8	2.3623524962804043	0.025639611002525507	0.018159366338382093	0.024341678046368866	0.16700612669990114	1.5741771599744508e-17	NA	5	5	5
ENSG00000105298.13	CACTIN	2.361583701584988	0.07444887235802236	0.018197063547678326	0.002402133120062002	0.053066551559327664	4.938133887431069e-06	NA	8	8	8
ENSG00000147364.16	FBXO25	2.3603510778946313	0.06896385393778838	0.01825764723600961	0.0029127999706959045	0.04351605368289148	2.400419973785524e-05	NA	14	15	15
ENSG00000162618.13	ADGRL4	2.360183295765294	0.09655657326935896	0.01826590739920531	0.0012868195308844597	0.016297437916812832	0.012444604639927359	NA	20	20	20
ENSG00000182272.11	B4GALNT4	-2.359079232990043	-0.05257787234958614	0.018320343693955504	0.0031891846740246107	0.0321637526425655	0.0004565018130201832	NA	9	9	9
ENSG00000173145.11	NOC3L	2.358494347742348	0.0929539876663069	0.018349239221341435	0.0017183573715484931	0.04318685062014328	4.504761770210904e-05	NA	14	14	14
ENSG00000142892.14	PIGK	-2.3584875387860578	-0.06375416825911279	0.01834957584413908	0.002691746414713312	0.03722867428749528	0.00013336965474014493	NA	24	24	24
ENSG00000198252.11	STYX	2.357446976583692	0.03268391509847461	0.018401082986475525	0.011526000619024354	0.07647819501596304	3.3588919518389704e-08	NA	40	40	40
ENSG00000086232.12	EIF2AK1	-2.3573456656256626	-0.03416466570743807	0.018406104565953988	0.007304065262058188	0.07711567497576573	3.164719584636686e-08	NA	42	42	42
ENSG00000144591.18	GMPPA	-2.3567950354605163	-0.14695005587041068	0.01843341808447004	0.0007005568451913537	0.01238916145458418	0.026269191067477472	NA	5	5	5
ENSG00000112139.14	MDGA1	-2.3567314789555525	-0.014564617425294765	0.018436573030769367	0.06095322920411744	0.33052111984894444	9.33146380659212e-37	NA	18	18	18
ENSG00000141068.13	KSR1	-2.3556948837861804	-0.041430425319359775	0.018488096391888857	0.007090413568229436	0.06357638781182087	5.310919760470818e-07	NA	28	28	28
ENSG00000227888.4	FAM66A	2.3537126677301274	0.015026877409534345	0.018586972256808377	0.05363437745836096	0.17275581382117708	5.20779248591572e-18	NA	56	61	61
ENSG00000140598.13	EFL1	-2.353345061681685	-0.06024876395183653	0.018605359763661393	0.0035509397115230665	0.032071588331030305	0.00044669121132959774	NA	12	12	12
ENSG00000198805.11	PNP	-2.353072317179111	-0.01864232675840624	0.018619012617365805	0.039785074935387035	0.4280195750323322	1.1600555287268308e-52	NA	28	29	29
ENSG00000121210.15	KIAA0922	-2.3526279011570215	-0.05177212088649506	0.018641277662746963	0.003955327430539268	0.047114868819237835	1.5017786161529644e-05	NA	14	14	14
ENSG00000117593.9	DARS2	2.3509694120839675	0.042445793818047084	0.01872457303362291	0.005540523980043691	0.11029251134243774	1.698006313588173e-11	NA	19	19	19
ENSG00000105708.8	ZNF14	-2.3508525138888525	-0.08414154406825806	0.01873045635169531	0.001439826049698994	0.028819617490949374	0.0008836715196456717	NA	9	9	9
ENSG00000204956.5	PCDHGA1	-2.3493269777555827	-0.01591286445098959	0.0188073827708269	0.022479723253808072	0.061289763608265525	4.6981765312228383e-07	NA	18	18	18
ENSG00000111665.11	CDCA3	2.348250248830476	0.03231417236043483	0.018861843933799114	0.012683935152843901	0.09956336726419797	1.6076348012840998e-10	NA	22	22	22
ENSG00000149575.5	SCN2B	-2.348136290799634	-0.02984924331486769	0.018867616017048023	0.009189107148935243	0.07777329848253463	1.2455174628588092e-08	NA	13	13	13
ENSG00000126088.13	UROD	2.347733989982665	0.025361860743139668	0.018888005293035613	0.01693931929527248	0.19794773518526226	1.938255550320473e-20	NA	45	45	45
ENSG00000166167.17	BTRC	-2.3476164382759612	-0.04493752089418433	0.018893966646152095	0.0063990429016600936	0.05750759041643357	1.7649509116300957e-06	NA	25	25	25
ENSG00000103269.13	RHBDL1	-2.3466690481419628	-0.015426714898341378	0.0189420713643703	0.03480672317641952	0.1270139283188921	2.489453747316131e-13	NA	18	19	19
ENSG00000180481.10	GLIPR1L2	-2.345521445576044	-0.0069224303820204286	0.019000485491346433	0.2583412237339572	0.6314950929385927	3.0794479594846655e-101	NA	45	45	45
ENSG00000189292.15	ALKAL2	-2.3442259352488097	-0.061585936319717614	0.01906661748320182	0.0025477198268400235	0.01901933141385366	0.007062434559232194	NA	13	16	16
ENSG00000164323.12	CFAP97	2.344193636021489	0.08677327836374728	0.019068268831650855	0.0017018603619755445	0.13532943544519924	2.9072351393057824e-14	NA	4	5	5
ENSG00000064703.11	DDX20	2.3439382324111224	0.023301925404706554	0.01908133114430323	0.018812630835717933	0.11601663543141667	5.502673138480682e-12	NA	57	58	58
ENSG00000169258.6	GPRIN1	2.3433342629313367	0.06496102388702808	0.019112251568767336	0.002469281613479698	0.028452893109738368	0.0009145980613915748	NA	9	9	9
ENSG00000236501.5	AC079305.11	2.3428624095101207	0.026283625905991106	0.019136438734999168	0.022470017455486723	0.12225962056822805	8.621074207734935e-13	NA	5	5	5
ENSG00000124613.8	ZNF391	-2.3420327599656425	-0.021068526751275143	0.019179031389484128	0.024680193718474183	0.27412012196904445	1.8125562558456952e-29	NA	68	69	69
ENSG00000136379.11	ABHD17C	2.3419494491226924	0.07750281579167827	0.019183312986994088	0.0020953143251681602	0.010941732875035413	0.040484461343018384	NA	6	6	6
ENSG00000278765.1	RP5-890E16.5	-2.341938834503925	-0.07507094175424693	0.019183858564525723	0.0023074150662476256	0.018224199406424182	0.008562841178561547	NA	19	19	19
ENSG00000183426.16	NPIPA1	-2.3407536198045116	-0.009230791426186895	0.01924486241898757	0.1297955555715782	0.4223152745805953	5.045362095540716e-52	NA	67	78	78
ENSG00000113356.11	POLR3G	2.3390578005459934	0.05439497027249207	0.019332442278628993	0.004575708588864968	0.02981415571769397	0.0007306552265408168	NA	9	9	9
ENSG00000060718.20	COL11A1	-2.3390002166163484	-0.03821754571774484	0.019335422280195042	0.006941744552114821	0.030783738919878276	0.0005670026428576236	NA	6	7	7
ENSG00000254858.9	MPV17L2	-2.338679751068969	-0.08507299110847305	0.0193520138911851	0.0017477961918273882	0.07386669665207808	6.493064039284309e-08	NA	10	12	12
ENSG00000253438.2	PCAT1	-2.3375196191492127	-0.03984459646594015	0.01941218202241949	0.009344439984313762	0.013729448590602569	0.022046492294956338	NA	37	37	37
ENSG00000175567.8	UCP2	-2.3364876579543337	-0.03220596329313168	0.019465840108964898	0.012649613051082543	0.14289257881518158	8.035344880629816e-15	NA	3	3	3
ENSG00000164088.17	PPM1M	-2.3359627158417546	-0.10215736164086331	0.019493184806381902	0.0008064491736172956	0.016701341316418324	0.011474843481533091	NA	24	24	24
ENSG00000173621.8	LRFN4	-2.334980397718454	-0.028452495476835114	0.019544444786883847	0.015012936597131408	0.044112225832947376	3.7166307009869515e-05	NA	53	57	57
ENSG00000143862.7	ARL8A	-2.3345226912935773	-0.053098341085123395	0.019568369316677364	0.0039053218676230496	0.011250891307347228	0.038908647064657034	NA	32	33	33
ENSG00000188211.8	NCR3LG1	2.333251566928475	0.07318410723628521	0.019634945805574837	0.0018107466439184578	0.032856394859498386	0.00038987407103654016	NA	8	8	8
ENSG00000127415.12	IDUA	2.333183582867391	0.017489420579764044	0.019638512109713208	0.03427020048376619	0.18392238383054696	4.76539656320326e-19	NA	42	44	44
ENSG00000065413.18	ANKRD44	2.3320345246208722	0.054256764203710284	0.019698874990690098	0.00428517590479581	0.03755839113364255	0.00014418039676580927	NA	25	27	27
ENSG00000114631.10	PODXL2	-2.3296727511412665	-0.07898594818404414	0.01982345378817505	0.0016480220178924296	0.011685557742718436	0.03447915653089681	NA	6	6	6
ENSG00000181754.6	AMIGO1	2.329047480566655	0.017976610345105257	0.01985655049945086	0.041432890762116655	0.3182437550345961	5.3672483655218137e-36	NA	16	16	16
ENSG00000205832.7	C16orf96	2.328498189940758	0.042538320268062126	0.01988566524944798	0.006216939421947823	0.03729091290663157	0.000135172286874892	NA	9	10	10
ENSG00000243667.6	WDR92	-2.3265505513288582	-0.07979617970095938	0.01998919897880005	0.0018759484049491078	0.05148516458854987	8.006695715573416e-06	NA	7	7	7
ENSG00000180979.9	LRRC57	-2.32582481279908	-0.030540948350474332	0.020027898374162415	0.01856327478792137	0.09508448628947072	3.907047928193824e-10	NA	13	13	13
ENSG00000110811.19	P3H3	2.3248848448032002	0.10239451836518393	0.02007811856217185	0.0013306866699529236	0.015644894483553527	0.014184319860915982	NA	10	10	10
ENSG00000163520.13	FBLN2	-2.323617234610864	-0.03612324457871714	0.02014601789187802	0.007240625434032675	0.05429044477624682	4.052498686575858e-06	NA	34	34	34
ENSG00000105618.13	PRPF31	-2.321994946749042	-0.06703421346287641	0.020233207726982085	0.0015846927126202822	0.013294876999272162	0.02523174040834546	NA	22	23	23
ENSG00000114790.12	ARHGEF26	2.32137351672754	0.03161916069036117	0.020266693584649702	0.012186624626943664	0.09207946702183924	7.110504147165969e-10	NA	12	12	12
ENSG00000163012.3	ZSWIM2	2.3202588377234457	0.1061886873045483	0.020326879403899996	0.0016923394727636199	0.02759718669581477	0.0011074621281739246	NA	7	7	7
ENSG00000128709.12	HOXD9	2.318680369089938	0.025375165339215012	0.020412373721953585	0.023993150777730766	0.1400217575098892	1.4513205414915148e-14	NA	5	6	6
ENSG00000136828.18	RALGPS1	-2.3184817168728613	-0.04981522482521813	0.02042315547606208	0.0034255888149280966	0.047409812008985766	1.6084246771651443e-05	NA	26	26	26
ENSG00000143786.7	CNIH3	-2.318290547920575	-0.07700898602500475	0.020433535769309823	0.001931053553186582	0.0244224512855119	0.0020939200007049964	NA	9	9	9
ENSG00000198099.8	ADH4	-2.3180373886338623	-0.0250993505227433	0.020447289160827	0.02021152286653985	0.0913207833059882	1.3529563857602762e-09	NA	28	29	29
ENSG00000204538.3	PSORS1C2	2.3165492471212725	0.007322418525816375	0.020528298804352356	0.20868130330153184	0.4220460710585605	1.729722881673764e-51	NA	71	71	71
ENSG00000110536.13	PTPMT1	2.3160691866372156	0.04746618051007782	0.020554491395747148	0.005026605840225982	0.02545779760137758	0.0017842147640877238	NA	35	36	36
ENSG00000135604.9	STX11	2.315121286643117	0.10038055018563945	0.02060629538536337	0.0011864962509924755	0.03496910277631728	0.0002002681104403251	NA	12	12	12
ENSG00000144231.10	POLR2D	-2.3147879080192926	-0.06682671380548423	0.020624542010268962	0.002787387389662692	0.012495945595731249	0.02792221831136233	NA	30	31	31
ENSG00000270210.1	RP11-373D23.3	2.3118070398680026	0.039935084123984804	0.02078831930072356	0.006577972186291644	0.03950392431062583	9.435717285141964e-05	NA	24	26	26
ENSG00000254521.6	SIGLEC12	-2.309730511387085	-0.010270369344376591	0.020903078502860266	0.10630379138284479	0.41403965556005895	1.4126473873124203e-49	NA	56	58	58
ENSG00000168411.13	RFWD3	2.3093552987499253	0.03100704932786812	0.020923873394354368	0.008316937674003017	0.03583495051181362	0.0001983679487628517	NA	22	22	22
ENSG00000176623.11	RMDN1	2.306985304580754	0.03463665356926977	0.021055639360243423	0.007565681620987027	0.1484522607766102	2.2663791588229557e-15	NA	43	46	46
ENSG00000100280.16	AP1B1	-2.306160799610237	-0.07787749637278506	0.021101649063651917	0.0024887207409345757	0.06607953487326924	3.239127424354712e-07	NA	43	45	45
ENSG00000111832.12	RWDD1	2.3058371279305403	0.020231362323462083	0.02111973478449996	0.022240495692219794	0.07478295886475833	4.367363666187384e-08	NA	76	81	81
ENSG00000143801.16	PSEN2	-2.3058088969541255	-0.03233207317322801	0.021121312879770215	0.010894053081347096	0.016455902026523167	0.012164633780928065	NA	40	41	41
ENSG00000148677.6	ANKRD1	-2.305630185122054	-0.03692220040770084	0.02113130515166836	0.007741438518063392	0.0189258609018553	0.006809706337329547	NA	14	14	14
ENSG00000035115.21	SH3YL1	2.305509175009183	0.025054931473458227	0.021138073499365813	0.016308092262003162	0.13314635597412192	1.1133361036791912e-13	NA	59	63	63
ENSG00000189367.14	KIAA0408	-2.304578442992556	-0.05263733467623401	0.021190194435515192	0.004510226989879479	0.01931726915812615	0.006671604248769685	NA	43	43	43
ENSG00000141485.16	SLC13A5	-2.303634023751419	-0.03272445376943546	0.021243196253739882	0.011488888856442673	0.05893037984430095	1.4059412350081696e-06	NA	25	25	25
ENSG00000151233.10	GXYLT1	2.3008571173428107	0.03628452154549756	0.021399708691276942	0.008279218264667257	0.07028915900902585	1.4456231634853233e-07	NA	28	28	28
ENSG00000121691.4	CAT	2.3004405976710034	0.020774703514911726	0.02142327103393009	0.026241202863955086	0.356083971891132	8.851479383511254e-41	NA	45	45	45
ENSG00000162852.13	CNST	2.2990586567737226	0.028796851505491657	0.021501608740464324	0.009870100916356123	0.07635240752466196	2.9478061182962906e-08	NA	42	42	42
ENSG00000204839.8	MROH6	2.298605340588582	0.011432467090548308	0.02152736001873384	0.06757530757534373	0.14992365108933162	2.569334078925968e-15	NA	75	75	75
ENSG00000134884.13	ARGLU1	2.2979593116283072	0.05013151951149606	0.021564105021214572	0.004855452012545636	0.12127948887394067	1.2655076774628032e-12	NA	10	10	10
ENSG00000183323.12	CCDC125	-2.297077010568622	-0.016954119739803	0.021614376971397467	0.050016707944716306	0.17035481528840618	1.0965311545543493e-17	NA	56	56	56
ENSG00000153006.15	SREK1IP1	-2.2958472868845266	-0.03454957514069333	0.02168461462142403	0.006875115913277511	0.03559978272777885	0.000202574943562312	NA	14	14	14
ENSG00000274419.6	TBC1D3D	2.294626880762404	0.010999499736094435	0.02175451641066502	0.11185628344311833	0.2199749563817141	2.671816876701152e-23	NA	89	90	90
ENSG00000138750.14	NUP54	-2.291960546815923	-0.02114245058306084	0.021907919899845633	0.028468267339555563	0.2160682462522196	1.5930043335437704e-22	NA	26	26	26
ENSG00000173818.16	ENDOV	-2.2912144742778806	-0.02692771996868683	0.021951012225326565	0.010548535819380471	0.03846043904038661	0.00011722829229831223	NA	63	63	63
ENSG00000233198.3	RNF224	-2.290367841720581	-0.16722242997832926	0.022000002092939258	0.0004286186756678442	0.09164321411086973	1.239812772199026e-09	NA	1	6	6
ENSG00000122176.10	FMOD	-2.289616311822197	-0.04302897401751137	0.0220435685658556	0.005976739693204152	0.050057869434502265	8.103150010633864e-06	NA	15	15	15
ENSG00000124198.8	ARFGEF2	2.2890622423617715	0.04146992867599139	0.02207573622577439	0.005332261405803715	0.032960250323437	0.0003888939303332583	NA	67	67	67
ENSG00000121858.10	TNFSF10	-2.288196317493613	-0.02640455406176484	0.02212609107559894	0.012106532022676633	0.13875479047805409	2.2712537117093552e-14	NA	16	16	16
ENSG00000162885.12	B3GALNT2	2.2868839404867156	0.01989978823939142	0.022202598234074188	0.025161360527332956	0.19721393075715135	1.456548701599685e-20	NA	18	18	18
ENSG00000184445.11	KNTC1	-2.286330528323768	-0.03375387912663928	0.022234929198591255	0.008256926630949322	0.03503179943697856	0.00022946683169084635	NA	50	52	52
ENSG00000188389.10	PDCD1	-2.2862402671356294	-0.017922599991618632	0.022240206240766554	0.04365734478007722	0.1099999725936872	1.934680164001205e-11	NA	49	51	51
ENSG00000167720.12	SRR	2.285990750126824	0.008630360972990705	0.02225479970368812	0.12462035638624519	0.4293914165501357	1.2824932567776971e-52	NA	18	18	18
ENSG00000049247.13	UTS2	-2.285500951101264	-0.015192866998222136	0.022283470722005583	0.07336231503768956	0.2605524746432637	8.200872063119072e-28	NA	10	10	10
ENSG00000152904.11	GGPS1	-2.2838302553979792	-0.0460672900047485	0.02238150881294706	0.005010889417272313	0.035992293137517194	0.0001998794802572128	NA	31	31	31
ENSG00000155749.12	ALS2CR12	-2.2838031817472872	-0.01990558210425385	0.022383100604589784	0.015109070230288457	0.10534761406392873	4.440133137047272e-11	NA	8	8	8
ENSG00000245680.9	ZNF585B	2.2836550332136265	0.049309749309780784	0.022391812720666704	0.003489877623377255	0.05451029982807061	3.3449182541393398e-06	NA	33	33	33
ENSG00000103642.11	LACTB	-2.281802113172291	-0.01771689218627547	0.022501025977414303	0.023637730244747163	0.2593612003814455	1.0123967230666453e-27	NA	16	16	16
ENSG00000137274.12	BPHL	-2.2817712934308414	-0.11804690326195873	0.022502846436672014	0.0006696440628028434	0.025056797797919646	0.0017824662402635267	NA	4	4	4
ENSG00000176476.8	SGF29	-2.281659869095995	-0.055065916753327684	0.02250942911301657	0.003052213458269057	0.04218913769109178	5.60700003621084e-05	NA	12	15	15
ENSG00000119718.10	EIF2B2	-2.281648846533579	-0.015503009663963011	0.022510080389933202	0.03493003471942108	0.3202084782301561	9.543967176490122e-37	NA	14	16	16
ENSG00000137285.9	TUBB2B	-2.280730069485561	-0.0173142414188239	0.022564424683487985	0.04040504879532386	0.2041723882239616	4.496895421016901e-21	NA	53	54	54
ENSG00000197951.8	ZNF71	-2.279406384099722	-0.02438884886673474	0.022642919177216503	0.019819805718547988	0.1492438456523448	2.3660619242844524e-15	NA	14	15	15
ENSG00000182154.7	MRPL41	-2.2763612546183087	-0.40582337642579586	0.022824396666563055	7.459287218600231e-05	0.11191858092259786	4.069377159849561e-12	NA	3	18	18
ENSG00000225498.1	AC002064.5	-2.276194678354438	-0.02023190805465435	0.02283436029401858	0.024814255755195812	0.11768594532609156	3.3152098575714037e-12	NA	26	27	27
ENSG00000134815.18	DHX34	-2.275259986046101	-0.06454771806998265	0.022890338293511888	0.0021891868175472917	0.027143546049285386	0.0010294523745429203	NA	22	22	22
ENSG00000139182.13	CLSTN3	2.275088309482466	0.027776765402270927	0.022900632818647983	0.012472440485836267	0.11426102887957225	5.90740643248735e-12	NA	7	7	7
ENSG00000083544.13	TDRD3	2.2735790065723194	0.034637902455328856	0.022991310877940135	0.010827639568368354	0.02253882874016597	0.0032278578152901503	NA	67	68	68
ENSG00000270171.1	RP11-338N10.1	-2.273498646020097	-0.05432127791155436	0.022996147626273108	0.002978596344035495	0.041321892111198265	6.59366599199679e-05	NA	2	2	2
ENSG00000091542.8	ALKBH5	-2.272786261914143	-0.023558016008245607	0.023039063323771602	0.014851296085211636	0.14147237494758236	1.099374874008701e-14	NA	17	17	17
ENSG00000103502.13	CDIPT	-2.2726976586770493	-0.05904320637496032	0.023044405852217533	0.0023948537350037976	0.03469260239993036	0.00021515481431076057	NA	7	7	7
ENSG00000134333.13	LDHA	2.2702334692823203	0.0460611203872708	0.02319342130075534	0.0050684655651606556	0.06534438168012884	3.0607705070205944e-07	NA	82	83	83
ENSG00000103275.19	UBE2I	2.268857645991193	0.10433906259098079	0.023276984067226336	0.001117900824317898	0.032565977116804014	0.0004209396435798893	NA	5	5	5
ENSG00000256713.7	PGA5	-2.2687790951490165	-0.017023374666703745	0.023281762852251132	0.0427260495463836	0.1540502803686566	7.251569139906814e-16	NA	28	28	28
ENSG00000272512.1	RP11-54O7.17	-2.268406928486207	-0.011261767907052007	0.02330441587543445	0.08592418385097442	0.2696378605560972	4.428853407620645e-29	NA	32	33	33
ENSG00000147454.13	SLC25A37	2.267663755412386	0.06176071507279292	0.023349708560566645	0.0023094055550248625	0.015963301631188483	0.01307176032169482	NA	20	20	20
ENSG00000072422.16	RHOBTB1	2.2674624962539616	0.037131682639386904	0.02336198744178399	0.009411002414417446	0.039630185105813225	9.029603695910638e-05	NA	62	62	62
ENSG00000070388.11	FGF22	2.2671430410956077	0.051606624150373315	0.023381489005580933	0.0038603124312842213	0.015825227013466312	0.0141669663092622	NA	10	10	10
ENSG00000142230.11	SAE1	-2.266893225948347	-0.08073093403487827	0.023396749146840493	0.0019713636563885566	0.03842026290417589	9.841619642989847e-05	NA	13	13	13
ENSG00000132846.5	ZBED3	2.265538860601693	0.048262560762024745	0.023479632118330276	0.004604277587593839	0.07522404468491943	4.430027161097374e-08	NA	34	34	34
ENSG00000142039.3	CCDC97	-2.264108201427326	-0.04296412725311551	0.023567460681128444	0.004954903948337432	0.06434311225474901	4.3847724142342414e-07	NA	11	11	11
ENSG00000167785.8	ZNF558	-2.262302089083384	-0.039447979470697024	0.02367874544771393	0.005838769436771947	0.08093132583256832	1.1890831365705963e-08	NA	44	44	44
ENSG00000148634.15	HERC4	-2.2618483641842824	-0.07709187919500766	0.023706773547828734	0.0011979471467892075	0.010402918921295324	0.04751406042622276	NA	21	21	21
ENSG00000106070.17	GRB10	-2.260735962696865	-0.04442030518495103	0.023775612117580062	0.005273075901124394	0.07738589201856927	2.7565890865600533e-08	NA	40	40	40
ENSG00000137070.17	IL11RA	-2.2605808943089563	-0.048813589623671105	0.023785221948399788	0.0049041587273787055	0.060249391156562714	1.145272412257449e-06	NA	29	29	29
ENSG00000181638.17	ZFP41	2.2605360214921038	0.042698932617628915	0.023788003415640784	0.004535683036907608	0.06756511937955427	2.504110629100123e-07	NA	16	17	17
ENSG00000152689.17	RASGRP3	2.2605236389486456	0.03444418459413598	0.023788771004357685	0.011028548849444843	0.08281068432415599	6.659624693946771e-09	NA	17	17	17
ENSG00000173960.13	UBXN2A	2.260068721654515	0.01792532985046243	0.0238169860368419	0.02471084035325293	0.1723802068256305	1.409734730403886e-17	NA	29	29	29
ENSG00000138375.12	SMARCAL1	-2.2591125870790587	-0.040365015772963156	0.02387638237121347	0.004855611731574827	0.10156690111227114	1.6965147450691038e-10	NA	15	15	15
ENSG00000181619.11	GPR135	2.2588502540410644	0.02120537386466734	0.023892701287834803	0.019451717324292822	0.054910785136199736	1.8848986501396992e-06	NA	36	39	39
ENSG00000230487.7	PSMG3-AS1	2.2586277019953966	0.023485289400004588	0.023906553137281513	0.025420199382024715	0.23117268599051025	3.29962120167191e-24	NA	20	20	20
ENSG00000278730.1	RP11-147L13.11	2.2570521266217383	0.054134827884110025	0.024004817785709336	0.0048284732996671	0.05510994832232469	3.4184831037121355e-06	NA	13	13	13
ENSG00000269086.2	CTC-523E23.5	-2.252627420952221	-0.0288575493549181	0.024282650675271043	0.009841462052002297	0.028608958021374805	0.0008735330066932539	NA	45	45	45
ENSG00000172167.7	MTBP	2.2525587084639964	0.034791164483432245	0.02428698710710719	0.010841762195438746	0.08438494328950248	6.419232375385967e-09	NA	29	29	29
ENSG00000180881.19	CAPS2	2.252180262802102	0.03403042555265588	0.02431088277117264	0.011084283668033448	0.1096393224216622	2.219351132680231e-11	NA	43	46	46
ENSG00000170689.9	HOXB9	2.2514618118663896	0.02846102451629475	0.024356302981114124	0.01731032931110682	0.055541626582219054	3.0186339628089914e-06	NA	22	22	22
ENSG00000166405.14	RIC3	-2.25043527445946	-0.047106364464943574	0.02442132791736563	0.005628181608979202	0.07875945196384053	1.7176212408062168e-08	NA	12	12	12
ENSG00000065559.14	MAP2K4	-2.2495698113690294	-0.030470782110723602	0.024476266604329132	0.010894248492151794	0.08876075922521534	2.096816870836656e-09	NA	14	14	14
ENSG00000186230.6	ZNF749	2.2468456638945447	0.010651808902994709	0.024649892279543693	0.09664310061482484	0.41455830576774094	7.947793680396905e-50	NA	32	32	32
ENSG00000092108.20	SCFD1	2.245622925618923	0.04628002499996712	0.024728170762039373	0.0043376007855698085	0.06977394713462025	1.464474627379207e-07	NA	10	10	10
ENSG00000099817.11	POLR2E	-2.2453362174328606	-0.040930532630619416	0.024746556666945023	0.005959742868915551	0.1476722392446125	3.5043504016153924e-15	NA	44	45	45
ENSG00000063854.12	HAGH	2.2450366731180975	0.022022741333448354	0.02476577836877815	0.02034532888811507	0.2852077226713249	5.761796204255071e-31	NA	22	23	23
ENSG00000266490.1	CTD-2349P21.9	-2.244077386004661	-0.049096333588535115	0.024827422688703377	0.004333249394562715	0.01523596158760224	0.015778730651720568	NA	7	7	7
ENSG00000249476.1	CTD-2587M2.1	-2.240772519001566	-0.011069369207334211	0.025040813900720334	0.08149856429578525	0.3152082851969729	1.2483330523719909e-34	NA	23	23	23
ENSG00000204257.14	HLA-DMA	-2.2388338235601273	-0.03923982532405931	0.02516673061949948	0.0071326046282232155	0.04925004443885229	1.2692581631314188e-05	NA	45	46	46
ENSG00000140459.17	CYP11A1	2.238034380963152	0.03881654040713258	0.025218813164826496	0.011339324176045256	0.053445492916779976	4.401778082388518e-06	NA	9	9	9
ENSG00000168679.17	SLC16A4	-2.2371261377058955	-0.0244226072926526	0.025278097097757624	0.01652188761654813	0.113869993241539	5.491042723698142e-12	NA	30	30	30
ENSG00000132394.10	EEFSEC	2.2367264467278085	0.052662576556995785	0.025304224397879493	0.0038153511158515838	0.013185311792840585	0.02361100507547509	NA	57	57	57
ENSG00000125968.8	ID1	2.236674888622527	0.049572065779434925	0.025307596388096768	0.00436810304890191	0.016525009150896806	0.011861150847309423	NA	28	28	28
ENSG00000064201.15	TSPAN32	-2.235680816763388	-0.03897326531133212	0.025372686497903058	0.008015384158131187	0.04351588349407635	2.226147683237135e-05	NA	18	19	19
ENSG00000079150.17	FKBP7	-2.2320679470997615	-0.03310525304411856	0.025610472494826588	0.010049409127990856	0.1498880642225887	2.245369854648507e-15	NA	27	27	27
ENSG00000169174.10	PCSK9	-2.2312476283282785	-0.010886301670333791	0.02566473066203183	0.08681842892730038	0.2643608848119845	9.479257210576275e-29	NA	26	26	26
ENSG00000057593.13	F7	2.230045714723809	0.038054045493293366	0.02574440813006658	0.008170648276926512	0.02377413237160069	0.002402158069329818	NA	16	16	16
ENSG00000177294.6	FBXO39	-2.229090062359957	-0.0071232552104432256	0.02580791299553007	0.12369478271616915	0.3863895703614356	2.3760181864448465e-45	NA	48	50	50
ENSG00000128268.11	MGAT3	-2.2286852561210817	-0.06383048259077065	0.02583485393669014	0.0019385577484936974	0.049664929381016784	8.403288358561412e-06	NA	20	20	20
ENSG00000108587.15	GOSR1	2.226053135801527	0.03370891439472472	0.026010622478957572	0.007476446629504117	0.11524036396466425	7.414065279157227e-12	NA	13	13	13
ENSG00000064726.9	BTBD1	2.225801904874067	0.07889881629601864	0.026027453177964715	0.001777346247716119	0.04804543255734778	1.3972182187112301e-05	NA	13	13	13
ENSG00000170458.13	CD14	2.2256727482298646	0.04503028714450271	0.026036109425256672	0.0032716093375205683	0.019549614604206983	0.00609785656077852	NA	21	21	21
ENSG00000036530.8	CYP46A1	-2.2256485728117847	-0.09276620350896636	0.026037729969903733	0.001084157309060813	0.015462893438080237	0.0155382411298899	NA	6	6	6
ENSG00000133739.15	LRRCC1	-2.225517769538928	-0.01703770616472155	0.026046499584720023	0.03650297702243966	0.3083714418294783	1.441947563991316e-35	NA	37	37	37
ENSG00000160886.13	LY6K	-2.22519832355845	-0.014630514358118435	0.026067927352287672	0.040063791825554834	0.12499744896752955	6.767171680599753e-13	NA	52	52	52
ENSG00000157103.10	SLC6A1	2.2220190202751997	0.01841690072702175	0.026282020224708633	0.030391360851214865	0.2131437428860204	9.730916071206876e-23	NA	36	36	36
ENSG00000148484.17	RSU1	-2.2216823977995004	-0.029038119763871825	0.026304776943460985	0.012864032291809806	0.1694189074768508	1.5048570280922925e-17	NA	15	15	15
ENSG00000163050.16	COQ8A	-2.2213467592159217	-0.12854244221602268	0.026327484098879625	0.00048529912615832496	0.014308865867741676	0.018828429660753158	NA	2	2	2
ENSG00000265190.6	ANXA8	-2.2213369948154287	-0.18904726984185113	0.02632814494910621	0.00022384450538548585	0.04551404146143263	2.0120933751313158e-05	NA	3	11	11
ENSG00000116353.15	MECR	2.2206581096781495	0.04588944264283932	0.026374126746440338	0.004533690740175017	0.04135913667815772	6.565458602106958e-05	NA	47	47	47
ENSG00000133027.17	PEMT	2.220627390514935	0.03481637667660734	0.02637620903634641	0.007817736735382375	0.06915422719760024	1.4406987947085455e-07	NA	28	28	28
ENSG00000100883.11	SRP54	-2.21842745901636	-0.09288774413659906	0.026525700597830718	0.0013077091643690576	0.06647505967267829	2.63573645430729e-07	NA	15	15	15
ENSG00000103249.17	CLCN7	2.217484471860144	0.022579561689854425	0.02659000300857451	0.02306935749641348	0.2715542241259383	2.2273435992570828e-29	NA	14	14	14
ENSG00000088854.12	C20orf194	-2.216993019069518	-0.09517266320135473	0.02662356857534207	0.0013587682633531824	0.020941165661277586	0.004804672657757524	NA	10	10	10
ENSG00000108823.15	SGCA	2.2165493813759247	0.013565849699434009	0.02665389985846718	0.08781762135707508	0.36482366799982496	6.326583603990787e-43	NA	9	13	13
ENSG00000204227.4	RING1	-2.2161826785013714	-0.2407037930807846	0.026678993673279895	0.00018350187245610072	0.014426386638712275	0.019305935536875558	NA	14	15	15
ENSG00000261019.1	RP11-111K18.2	2.215977718261517	0.03809187676736512	0.02669302817827356	0.006690382225903877	0.029976694072381186	0.000629697547107653	NA	6	6	6
ENSG00000188554.13	NBR1	2.215563654368402	0.04941188644578707	0.026721400358660236	0.005248394020668564	0.057041560833893674	2.1697415148935437e-06	NA	38	39	39
ENSG00000174130.12	TLR6	-2.215333501639219	-0.033343302679430795	0.02673718197253412	0.006769250126942484	0.014054591305365837	0.02000782864730036	NA	45	45	45
ENSG00000126005.16	MMP24-AS1	2.2148273028274095	0.04997259343156146	0.026771920438272603	0.0025502492816545947	0.03951000142387407	9.650431481230673e-05	NA	22	23	23
ENSG00000129673.9	AANAT	2.212619270539702	0.018271717549454333	0.026923905323265884	0.03224343133041506	0.15550809787832556	3.8607499861583e-16	NA	23	23	23
ENSG00000100124.14	ANKRD54	-2.212168061845034	-0.02708339674021928	0.026955054748184597	0.011069428635121422	0.040048247409376764	8.3367516261574e-05	NA	30	31	31
ENSG00000256092.2	RP13-942N8.1	2.21208754949532	0.021095509312482816	0.026960616229627594	0.029971843801074913	0.11987975721520774	2.4074221301375435e-12	NA	23	24	24
ENSG00000196152.10	ZNF79	2.211522649725975	0.011231813785278497	0.026999665184644386	0.06438568676647989	0.2877167921233452	1.0874784452989427e-31	NA	20	20	20
ENSG00000272777.1	RP11-571L19.8	-2.210971541301661	-0.009417028420337663	0.02703780784709355	0.10367321717807235	0.3441383361957052	2.4154238771938967e-39	NA	35	35	35
ENSG00000103742.11	IGDCC4	2.2098926835919555	0.061458220281641135	0.027112611136357732	0.0030457296804189678	0.06588333131346334	2.665216483835488e-07	NA	2	2	2
ENSG00000264968.1	RP11-387H17.4	-2.20985724635374	-0.026722779231411226	0.02711507122691554	0.014556259416772233	0.10124645061452804	1.525894603219369e-10	NA	10	11	11
ENSG00000145817.16	YIPF5	2.209494206628349	0.11013967653850482	0.027140284927611055	0.000806556448120383	0.0177422063159703	0.009337408681030616	NA	12	12	12
ENSG00000213420.7	GPC2	-2.2084770888983454	-0.06746385855554454	0.02721103320369862	0.002159983520178213	0.0323750611991236	0.0004176485860221101	NA	2	2	2
ENSG00000140832.9	MARVELD3	-2.20704608689985	-0.11618700603531328	0.027310839726463133	0.0008392162213729477	0.011416503834573148	0.035200878352563275	NA	5	5	5
ENSG00000160360.12	GPSM1	-2.20690587765936	-0.03731676678708227	0.0273206357156878	0.0043525326983517324	0.08729412355345709	2.3307061417166093e-09	NA	15	17	17
ENSG00000131668.13	BARX1	2.2065419441060796	0.037769948783665276	0.02734607678484785	0.005642777177666484	0.042742573512301436	4.761982146133897e-05	NA	12	12	12
ENSG00000041357.15	PSMA4	2.206171770591217	0.088722019906055	0.027371975030559097	0.0010931054191106444	0.027905692238640128	0.0009794144860098078	NA	37	37	37
ENSG00000258711.2	RP11-218E20.3	2.206004098820577	0.032557137205937135	0.02738371272002363	0.014460257531317435	0.046885011344139665	1.8960369522171947e-05	NA	18	18	18
ENSG00000118849.9	RARRES1	-2.205099349246464	-0.04927867050841705	0.02744712374660662	0.004678293374755068	0.050222748743982436	9.687973742945533e-06	NA	21	21	21
ENSG00000204387.12	C6orf48	-2.2039754162973195	-0.05389103057868228	0.027526073032008953	0.005596648823416379	0.051478807384026944	6.6909593309864135e-06	NA	40	40	40
ENSG00000049283.17	EPN3	2.2039364452229875	0.02923917525233379	0.027528814017331104	0.01050774220930339	0.07657777918684715	3.295899893527131e-08	NA	17	17	17
ENSG00000256574.6	OR13A1	-2.2027665147720312	-0.03544394967055808	0.027611209414634685	0.010886939481489697	0.019548439649273202	0.0058962410778818156	NA	25	26	26
ENSG00000157045.8	NTAN1	2.2026560852141692	0.056188932503072414	0.027618997678329236	0.002952824545172342	0.019414817496060544	0.0064368336861702355	NA	28	33	33
ENSG00000172139.14	SLC9C1	2.202638872774056	0.04275568775256829	0.027620211790485193	0.00678603922027465	0.025275998529975672	0.0019227961499987745	NA	20	20	20
ENSG00000119878.5	CRIPT	-2.202565316125335	-0.017081400962596246	0.027625400767108028	0.019494314899852226	0.15392232531850658	3.4830846190845334e-16	NA	31	31	31
ENSG00000133422.12	MORC2	2.2024270861971362	0.033098288339852275	0.02763515432701858	0.007763795040677907	0.041445912784982025	6.0965973097413476e-05	NA	31	34	34
ENSG00000138641.15	HERC3	-2.201902057486969	-0.10914786335720734	0.02767222763458112	0.0008681025378887517	0.01716410944144181	0.009748947359162765	NA	5	5	5
ENSG00000261357.1	RP11-626G11.1	-2.2017074233229863	-0.02867062633808084	0.02768598202821899	0.015060721185229125	0.02385926110171	0.002283653811598373	NA	33	34	34
ENSG00000248441.6	LINC01197	-2.201453376680179	-0.023173733676051682	0.027703943848543775	0.020468564825316088	0.1896243402331979	1.2944533178783192e-19	NA	44	44	44
ENSG00000177156.10	TALDO1	-2.200085791487254	-0.08474996505410594	0.02780080876522713	0.001225866672542796	0.03997935901098347	8.047702377382802e-05	NA	8	8	8
ENSG00000146587.17	RBAK	-2.199861255263454	-0.022294814143423075	0.027816740355552497	0.022514094297847252	0.0740874093615528	6.000900207393725e-08	NA	43	43	43
ENSG00000275142.1	RP5-999L4.2	2.1980326681420483	0.010480246490408147	0.02794677802771617	0.07150764005013117	0.22446018101779155	9.762695591446163e-24	NA	9	9	9
ENSG00000105755.7	ETHE1	-2.1959446017541793	-0.021525929646384147	0.0280959087951689	0.0168160623533452	0.164261168813906	2.3679824741343588e-17	NA	16	16	16
ENSG00000184227.7	ACOT1	2.1946336896205487	0.011472140834736013	0.02818988486403815	0.07204262026118302	0.4100367687643839	7.910605032007758e-49	NA	75	78	78
ENSG00000139220.16	PPFIA2	-2.194515026761589	-0.012902483877402456	0.028198404867072868	0.0510641736333278	0.219972021565669	2.94978872024076e-24	NA	39	39	39
ENSG00000248098.11	BCKDHA	-2.19332646797535	-0.04917762941070145	0.028283865983773464	0.004396210058869174	0.1265386299821504	6.626347286300834e-13	NA	21	21	21
ENSG00000164405.10	UQCRQ	-2.1928638832652143	-0.1082721773138285	0.028317187561065986	0.0010788509445894107	0.011637795750626614	0.03483784219081179	NA	39	39	39
ENSG00000100106.19	TRIOBP	-2.19224075367668	-0.02142486510459524	0.02836212720658131	0.02081380056398111	0.14479077959210812	2.854593004033669e-15	NA	25	25	25
ENSG00000171488.14	LRRC8C	2.1920329404921697	0.14449337012715552	0.02837712819660882	0.00044455434951956883	0.012121689200041964	0.03064964891043033	NA	7	7	7
ENSG00000184903.9	IMMP2L	2.190425897929635	0.04324275300442314	0.02849336351274856	0.0051359380426486585	0.030653263036386925	0.0005895492513619517	NA	16	16	16
ENSG00000157637.12	SLC38A10	-2.190422511876308	-0.013829884950752398	0.028493608853940144	0.0473704964416955	0.3201598684376537	1.4895325262353483e-35	NA	37	37	37
ENSG00000174938.14	SEZ6L2	2.190313162735328	0.0894793257571278	0.028501532875972544	0.0018737589013476774	0.028153187129239386	0.0009998613397144175	NA	10	14	14
ENSG00000111199.10	TRPV4	2.1886263792746443	0.03828606241201845	0.0286240068897095	0.004960602644081673	0.02858497854048748	0.0009064174675046773	NA	13	13	13
ENSG00000107816.17	LZTS2	2.1885247576718383	0.056453918219455695	0.028631399887281184	0.0023460729922836435	0.01926041078623787	0.006957485286696968	NA	17	17	17
ENSG00000101407.12	TTI1	-2.1881359173842845	-0.04300414212979689	0.028659703303890893	0.00503575557747629	0.06374491856960772	5.555493641698579e-07	NA	16	16	16
ENSG00000275830.1	RP11-403A3.3	-2.188135307359701	-0.02285383816377689	0.028659747726083373	0.01663894571865359	0.06867655455654025	1.9802972802400663e-07	NA	16	16	16
ENSG00000204843.12	DCTN1	2.1870626794701624	0.0580335370675238	0.028737948616888415	0.0036657752353264446	0.06318455586664358	6.244873970559872e-07	NA	5	5	5
ENSG00000230658.1	KLHL7-AS1	2.1853536842740464	0.005895663414910627	0.028862924011177245	0.28820730121181304	0.5656145072082234	1.7649761394311353e-81	NA	45	46	46
ENSG00000162585.16	FAAP20	-2.1852859614207247	-0.020604168188194074	0.028867886071164372	0.024728207149364946	0.1532836994120465	3.5628841566127203e-16	NA	67	67	67
ENSG00000185585.19	OLFML2A	2.1851480243002444	0.0904244538162886	0.028877995008628844	0.0015098912544386273	0.017184867341416627	0.009813072168987486	NA	12	13	13
ENSG00000198673.10	FAM19A2	-2.1835647633652324	-0.04710878805726446	0.028994245177333167	0.0037425647072332063	0.04688190741019151	1.6839980313713373e-05	NA	4	4	4
ENSG00000050344.8	NFE2L3	-2.1835151844976304	-0.05032593790630698	0.028997891976803185	0.004667020182448814	0.012643554740522638	0.028461500746193892	NA	20	20	20
ENSG00000166263.13	STXBP4	2.182800751021498	0.015363136412619462	0.02905048635622353	0.030642920362157884	0.2469538819392532	5.971394356986425e-26	NA	67	67	67
ENSG00000169570.9	DTWD2	-2.182202280290099	-0.03838127881311714	0.02909460709289051	0.009462361162012097	0.06788684874588796	2.367059465858869e-07	NA	24	24	24
ENSG00000241644.2	INMT	-2.1820335596548874	-0.08110514902864101	0.02910705601005681	0.002372933905405707	0.025302071504858917	0.0016809376661442474	NA	19	19	19
ENSG00000170381.12	SEMA3E	2.181390942995161	0.012429069605238034	0.02915451295653577	0.05746139935701673	0.15055766124638	1.5662267394065563e-15	NA	46	46	46
ENSG00000167657.13	DAPK3	-2.181247374037167	-0.06002767976557032	0.02916512455373251	0.002483011220078403	0.011973371031054891	0.032744541920106306	NA	20	20	20
ENSG00000258181.1	RP11-493L12.4	-2.1810171232913627	-0.012881254321160523	0.029182149992553672	0.06487381524157954	0.16625704462574672	5.062256639019893e-17	NA	19	19	19
ENSG00000138380.17	CARF	2.180670161039283	0.09387684682663543	0.029207821588402558	0.0010260985920597565	0.018786047278142974	0.007328308572775235	NA	12	12	12
ENSG00000241106.6	HLA-DOB	2.1766486081290544	0.008649724599513483	0.029506795470318432	0.15785551638569142	0.4647602391782974	6.764722661909045e-60	NA	22	22	22
ENSG00000263280.1	LA16c-325D7.2	2.1731725120508285	0.012481705482411938	0.029767335803654663	0.060381248530242654	0.18543094253392767	2.3910717283045e-19	NA	16	16	16
ENSG00000214595.11	EML6	-2.1726913991428156	-0.010926551016917292	0.02980355155049995	0.0737826863351311	0.17980860704968793	7.244726541742867e-20	NA	45	45	45
ENSG00000213639.9	PPP1CB	2.1720260861608702	0.03883109283570589	0.029853695358742854	0.010937833065456187	0.17660062183400702	4.715646814724063e-19	NA	27	27	27
ENSG00000170807.11	LMOD2	2.171597073581596	0.0167790000185438	0.029886067951020192	0.03866890563732124	0.010161208075135493	0.04937315097544783	NA	61	62	62
ENSG00000111670.14	GNPTAB	-2.1711230236482852	-0.03799741026670544	0.029921874081187207	0.007579475413200791	0.0498142240512118	1.1108041479770623e-05	NA	22	22	22
ENSG00000267072.2	NAGPA-AS1	2.1699273394429293	0.06501175135411483	0.03001235083410449	0.004070311038516563	0.04856333994200979	1.3029021147959535e-05	NA	3	3	3
ENSG00000271978.1	RP11-428J1.4	2.169792212490461	0.02384387930767713	0.030022590588676044	0.01673364256125598	0.02436711775024914	0.0022504378519559135	NA	32	32	32
ENSG00000126218.11	F10	-2.1696172056696397	-0.041022897097673615	0.03003585685357375	0.005592811870787834	0.08112755881191035	1.1412735749522813e-08	NA	33	34	34
ENSG00000105193.8	RPS16	-2.1692831380147384	-0.10462946682525134	0.030061194598355667	0.0011418205538887651	0.06798244171280678	2.07306422489478e-07	NA	17	17	17
ENSG00000167103.11	PIP5KL1	2.1692802811562064	0.009613832660605743	0.030061411359268996	0.08222053313299901	0.2932946236723648	5.702016756621597e-32	NA	15	16	16
ENSG00000178038.16	ALS2CL	2.1676085772765963	0.058280862149908776	0.03018848059861577	0.002259591855383041	0.0519127428973407	4.267760085550983e-06	NA	13	14	14
ENSG00000164587.11	RPS14	-2.1675890413124015	-0.056298007393059284	0.030189968286907294	0.0022904968945537544	0.08706363732121956	3.867828686196486e-09	NA	17	17	17
ENSG00000117899.10	MESDC2	-2.167022233908545	-0.08751290116598724	0.030233158823190154	0.0008942110697102077	0.027939328756193763	0.0010706663165444934	NA	7	7	7
ENSG00000143196.4	DPT	-2.1667411531240077	-0.10049597403958771	0.030254596771564845	0.0007699950557765599	0.010611898632533236	0.04512088731100964	NA	5	5	5
ENSG00000164039.14	BDH2	-2.165929890089819	-0.01311533337530903	0.03031654483126862	0.054102301832922736	0.4285171144853648	5.796648090981547e-53	NA	44	44	44
ENSG00000179119.14	SPTY2D1	-2.165039711134631	-0.038884474247202386	0.03038464427700016	0.0059081824332877335	0.053500315470434205	4.943084771620023e-06	NA	30	31	31
ENSG00000164251.4	F2RL1	-2.1648975748487107	-0.015102577220783795	0.030395529981288246	0.038769723629508424	0.14305229378282466	1.0462786445622223e-14	NA	51	51	51
ENSG00000137877.9	SPTBN5	2.16379038045012	0.007171712928280792	0.03048044075079002	0.22325234804908106	0.4732599818632177	4.2959245408206354e-60	NA	35	36	36
ENSG00000230555.2	RP11-517P14.2	2.1625417283161243	0.060832210434124456	0.03057644429913149	0.003504919822629844	0.036677370211056805	0.00014373741364101145	NA	8	8	8
ENSG00000272180.1	RP11-481J13.1	-2.1616399466440153	-0.017303524497412973	0.030645939855905146	0.030717666889754008	0.021590261075855117	0.004125267542981869	NA	77	77	77
ENSG00000139168.7	ZCRB1	2.1607763948963585	0.035037181064203206	0.03071261633185508	0.00984966371213371	0.06003171178570265	1.2928025289197844e-06	NA	33	33	33
ENSG00000173261.8	PLAC8L1	-2.159318279548693	-0.08492957843910152	0.03082548294938097	0.0011686043749818216	0.01541793641867496	0.014723036788771484	NA	2	2	2
ENSG00000233927.4	RPS28	2.1584574213800605	0.023856043104240086	0.030892285425477006	0.018604507771550323	0.2422231311142503	9.199270144689235e-26	NA	8	8	8
ENSG00000106392.10	C1GALT1	2.157674306702138	0.013396474506672567	0.030953162931604643	0.0562891692788041	0.3289314591054406	9.02649582946264e-37	NA	65	65	65
ENSG00000181192.11	DHTKD1	-2.1568918239743136	-0.12175240428977238	0.031014094138848092	0.0006976668475162916	0.021200948404989525	0.004494611687364945	NA	9	9	9
ENSG00000255284.1	AP006621.5	2.156478726211907	0.012329704402992504	0.03104630318222111	0.06097446112468212	0.3952288219687247	1.6987362298515113e-47	NA	13	13	13
ENSG00000177483.11	RBM44	2.156115076280221	0.010040879374599495	0.03107468055751361	0.08945601308526813	0.3788602145442563	9.801301947416782e-44	NA	48	48	48
ENSG00000167081.16	PBX3	-2.1551548969007146	-0.03523224356481179	0.031149715042703873	0.005554028796199198	0.06103259684196991	8.146332278434354e-07	NA	17	17	17
ENSG00000203778.7	FAM229B	-2.1536654984647132	-0.024604296490061253	0.03126641368641187	0.02002343683634427	0.10357019572309616	6.841991216836838e-11	NA	65	66	66
ENSG00000188199.10	NUTM2B	-2.153514905002411	-0.011624084910077912	0.03127823397203059	0.08703812107897589	0.20970960073853065	1.1625238144382607e-21	NA	41	44	44
ENSG00000173917.10	HOXB2	2.1534294691474463	0.025498033766607697	0.03128494165296744	0.018290547334140907	0.23241342840910997	2.3982079784683705e-24	NA	16	16	16
ENSG00000197599.12	CCDC154	-2.153335490380964	-0.013913756330666441	0.03129232147456746	0.04941013784383051	0.27201406217058555	3.738731077241088e-30	NA	15	15	15
ENSG00000204856.11	FAM216A	2.15291899095768	0.023334457016743103	0.031325045688572056	0.013538029876646086	0.09095825849074067	1.4634130853801596e-09	NA	12	12	12
ENSG00000158435.7	CNOT11	2.152481074526671	0.07268201561880042	0.03135948428953539	0.0013492621828407672	0.013682899473635005	0.02227784756986381	NA	19	19	19
ENSG00000087152.15	ATXN7L3	2.152180472307544	0.05891396523983177	0.031383143030454634	0.004023639474645745	0.04538921299267517	2.5380385105692325e-05	NA	44	45	45
ENSG00000100336.17	APOL4	-2.1494388897619574	-0.015530737080371075	0.0315996254291806	0.03652773991497563	0.3946519378815165	3.09326122841726e-47	NA	38	39	39
ENSG00000144401.14	METTL21A	2.1484407203407434	0.026477554683733563	0.03167876085829435	0.011364372450051499	0.09980542080980537	2.2722198012237075e-10	NA	17	17	17
ENSG00000033627.16	ATP6V0A1	2.1468097113614117	0.045603912153111915	0.03180843388746328	0.005100788793474635	0.03333385634618801	0.00033390989480952744	NA	14	14	14
ENSG00000278740.1	RP11-147L13.14	2.145921630047888	0.015538866193259749	0.03187923178311174	0.053291773018079365	0.2688035099294064	2.436605531688633e-29	NA	24	24	24
ENSG00000137968.16	SLC44A5	2.143647433479862	0.01673021365376678	0.032061147082618376	0.03427324963153104	0.1638786883911634	2.910602580829393e-17	NA	16	17	17
ENSG00000171596.6	NMUR1	-2.1432157235531353	-0.01928414677736799	0.03209578029462229	0.025544827931944854	0.19457840648100586	3.448615985756343e-20	NA	15	15	15
ENSG00000186792.16	HYAL3	-2.142386226145879	-0.013326380630137967	0.032162415345287534	0.06692884811722583	0.2240600123527275	9.839681765844373e-24	NA	9	9	9
ENSG00000113812.13	ACTR8	-2.1421588817738004	-0.009149600817154137	0.03218069902298765	0.06794630707264057	0.30509568894369793	2.1627240239506614e-33	NA	56	57	57
ENSG00000136908.17	DPM2	2.142108903895046	0.08638125590962227	0.03218471957947578	0.0010805475660490278	0.036869455426086266	0.00014741201393451102	NA	14	15	15
ENSG00000254772.9	EEF1G	2.14146203938005	0.04085380615905673	0.03223679656289993	0.004898571574144051	0.086944937968699	4.2850058117270034e-09	NA	42	43	43
ENSG00000171735.18	CAMTA1	2.1403856902719323	0.024781214087029144	0.03232361000398361	0.014418835733684928	0.06508160451078021	1.4127274352765475e-07	NA	27	28	28
ENSG00000137478.14	FCHSD2	2.1398054113287306	0.12664453709951562	0.03237049572338864	0.0005208572846738607	0.01233250274047558	0.030381763852904677	NA	3	3	3
ENSG00000136824.18	SMC2	-2.1383033625687387	-0.051731269218889646	0.0324921298338054	0.005078114351670762	0.03432269898351219	0.00025301465833964216	NA	23	23	23
ENSG00000267731.1	RP11-147L13.8	2.138180667650612	0.017166995295449416	0.032502082795113595	0.03729317733843897	0.1704398254842174	1.6979016854726625e-17	NA	67	68	68
ENSG00000232388.4	LINC00493	-2.136903720199661	-0.05366132107156816	0.03260582336675481	0.0029866513850373773	0.018502029232512672	0.007131094849703209	NA	8	9	9
ENSG00000130477.15	UNC13A	-2.132907728062964	-0.023383002418919732	0.03293229627238689	0.019463227436366453	0.017390457041999128	0.0102775109976137	NA	41	41	41
ENSG00000105568.17	PPP2R1A	-2.132490399687389	-0.0678078807561565	0.03296655287790266	0.0022448606929645794	0.022720835873290428	0.002939581131345735	NA	37	37	37
ENSG00000188086.13	PRSS45	-2.131887545421538	-0.01295173927173351	0.03301609232579887	0.05974776860255654	0.20494661462999367	1.6777290417911113e-21	NA	20	20	20
ENSG00000196776.14	CD47	-2.1297061917893108	-0.10318893993758449	0.033195877488397287	0.000911347022671503	0.014737987099877425	0.018442950454010967	NA	18	18	18
ENSG00000083535.15	PIBF1	2.1280784477421686	0.08607770429052397	0.03333057991494641	0.0015384727910889781	0.053485011479307065	4.692648516924253e-06	NA	27	27	27
ENSG00000116260.16	QSOX1	2.127328141962881	0.11192657832661856	0.033392828070409095	0.0010349521736014345	0.013296792210124576	0.024530713568857204	NA	26	26	26
ENSG00000154099.17	DNAAF1	2.12717908162648	0.01725241598733336	0.03340520650549254	0.04037966396702785	0.09439665298435697	6.949988307992501e-10	NA	48	50	50
ENSG00000161281.10	COX7A1	2.1270788111331558	0.055437397422198026	0.033413535488319004	0.004218913646502676	0.09104485802090936	8.981387165253008e-10	NA	36	36	36
ENSG00000221995.5	TIAF1	-2.1254370144547106	-0.04024581725604355	0.03355016447745044	0.005562579830044257	0.04055270304436	7.529143125679672e-05	NA	22	22	22
ENSG00000260428.2	SCX	-2.124925867187308	-0.028195608850559176	0.03359279917211869	0.007595994170961496	0.01118989581420683	0.039828117615417775	NA	13	13	13
ENSG00000078114.18	NEBL	2.122771310566205	0.057538339066502964	0.03377302004122525	0.0024275593697325	0.017957996344890884	0.008613964555217252	NA	18	18	18
ENSG00000144455.13	SUMF1	2.122691013367389	0.017611093310233694	0.03377975256173217	0.04208259570984524	0.3147944927813001	5.501940444799336e-35	NA	50	53	53
ENSG00000110700.6	RPS13	-2.122511478964658	-0.036297145473939696	0.033794809779696545	0.009085853529561278	0.16643869994082694	2.035834239428083e-17	NA	48	62	62
ENSG00000160783.19	PMF1	2.122249032021006	0.0772811013598162	0.03381683104574745	0.0012589464373691812	0.025930570475872914	0.0014711174261929515	NA	7	7	7
ENSG00000186868.15	MAPT	2.12146970165359	0.06540551461050649	0.03388229503423158	0.0030251059943282345	0.057038200184643874	2.124394066637419e-06	NA	14	23	23
ENSG00000242441.7	GTF2A1L	-2.120331629159896	-0.006100825867021691	0.033978088103379336	0.28094478284326546	0.603826492604335	3.4436823177545834e-91	NA	32	32	32
ENSG00000128829.11	EIF2AK4	-2.1200314731770487	-0.015623860308804246	0.034003391181112716	0.023590533612367265	0.19669339216556045	1.1810349244765349e-20	NA	19	19	19
ENSG00000188906.14	LRRK2	-2.1181536425919565	-0.03763377693241936	0.03416205775347198	0.007757734067090116	0.0942581758647827	7.44695466133915e-10	NA	26	27	27
ENSG00000111530.12	CAND1	-2.115173020444805	-0.026576203401787585	0.034415203510626324	0.011748896034863732	0.14633831163977545	3.74884684269911e-15	NA	56	57	57
ENSG00000049167.13	ERCC8	2.115154932001276	0.04366531806327941	0.03441674465089944	0.005597459965324631	0.025584478505600368	0.0015132488308894274	NA	20	20	20
ENSG00000163993.6	S100P	-2.1146574874288753	-0.030488419648270402	0.03445915017687461	0.010360363468822235	0.040902390248894284	4.8803663608474656e-05	NA	40	40	40
ENSG00000283267.1	CTB-16J4.1	-2.113602162385015	-0.026733289480416336	0.03454926101496764	0.012632622730216193	0.11265887877923207	1.4890095458924912e-11	NA	21	22	22
ENSG00000168237.17	GLYCTK	2.1132290019147275	0.03836963101895394	0.034581172133691745	0.003999977909287765	0.055927715784371945	3.0678386936621737e-06	NA	18	18	18
ENSG00000206384.10	COL6A6	-2.112770964868915	-0.04066066427086425	0.03462037595716539	0.003210512759919543	0.0262462501928966	0.0015634452276565047	NA	17	17	17
ENSG00000138095.18	LRPPRC	-2.1118923481976872	-0.021335823812891376	0.034695683850256474	0.015903989423595565	0.2516411753260281	1.2110138804170311e-26	NA	23	24	24
ENSG00000136436.14	CALCOCO2	-2.1108183330890777	-0.10243250201530929	0.03478792971625505	0.00044336029039075166	0.010933667349210788	0.042080451855756734	NA	7	7	7
ENSG00000176915.14	ANKLE2	2.1087321901128817	0.034316437171097516	0.034967704635535404	0.007085751194084902	0.09476763345546413	5.36086093102484e-10	NA	16	18	18
ENSG00000085514.15	PILRA	2.1087246191211406	0.010218879307282457	0.034968358513184056	0.06905709703714846	0.3661241676318569	8.109242461583786e-43	NA	25	25	25
ENSG00000170322.14	NFRKB	2.108586417751707	0.019432573158352357	0.03498029627243276	0.031651778705167666	0.21805275320240086	4.5262588141463356e-23	NA	55	55	55
ENSG00000155957.17	TMBIM4	2.1082317583113355	0.025783908998818564	0.03501094748521337	0.014283653481666301	0.1518008413290711	2.4529890535585793e-16	NA	22	23	23
ENSG00000143376.12	SNX27	-2.1079315401267333	-0.024632568613198673	0.03503691156491136	0.014739290316823498	0.17735253889201058	3.193423291435956e-18	NA	13	13	13
ENSG00000113758.13	DBN1	-2.1075014183648904	-0.03405910739097278	0.03507413887488956	0.006013345677264062	0.04230304891186546	4.877749730623976e-05	NA	39	40	40
ENSG00000179115.10	FARSA	-2.106789087604479	-0.058818863117047676	0.03513586581808167	0.0016002920025637998	0.019594618371954475	0.0056710665647720865	NA	19	19	19
ENSG00000044459.14	CNTLN	-2.1066972824805985	-0.02485581619510972	0.03514382792247918	0.012426908646666946	0.1570875039854652	2.325816852730336e-16	NA	28	28	28
ENSG00000070366.13	SMG6	2.10663878394017	0.027464769023240895	0.03514890220607082	0.011260799565574547	0.02977530710945374	0.000716930622141036	NA	46	46	46
ENSG00000215009.5	ACSM4	2.105907389021515	0.02885069598200553	0.035212397711630136	0.010327587115241203	0.017523222313612082	0.009630973888618657	NA	21	22	22
ENSG00000138376.10	BARD1	-2.1044670143794533	-0.013156781130860969	0.0353377290445373	0.030752085871763295	0.19085973294567465	9.721571392703532e-20	NA	40	41	41
ENSG00000089639.10	GMIP	2.1024252766313043	0.09320625727024115	0.03551603892893271	0.000979548318205282	0.02619370800035431	0.0014464672522753873	NA	9	10	10
ENSG00000205659.10	LIN52	2.1016387430240204	0.027348622700565046	0.03558493332924701	0.010684153621763835	0.12094533189708885	1.647316909139714e-12	NA	13	13	13
ENSG00000171680.21	PLEKHG5	2.1012900456039287	0.1018993107577769	0.03561551304543177	0.0009047161538666291	0.023002112586147004	0.0029905125153765195	NA	3	3	3
ENSG00000266588.1	RP1-56K13.5	2.1005131718748804	0.01550584824942426	0.035683723154091615	0.030399530743650878	0.04330710875395707	4.309456697292336e-05	NA	36	37	37
ENSG00000254470.2	AP5B1	2.0991725518194926	0.17151273444609152	0.03580169268686157	0.00033928160223318854	0.014850633243135847	0.017304376231604808	NA	4	4	4
ENSG00000137845.14	ADAM10	2.0988192874076548	0.05644726427161451	0.03583283394438109	0.003226607333535877	0.04005664312174529	7.481233126428178e-05	NA	40	40	40
ENSG00000146574.15	CCZ1B	-2.098744505744965	-0.004090871442005052	0.03583942912139987	0.2865562187433349	0.5642124253886731	1.3510904751614337e-80	NA	58	59	59
ENSG00000232196.3	MTRNR2L4	-2.0968981241356683	-0.020530542228407934	0.03600259463585053	0.029284204561888225	0.02324900712369069	0.0025007558476689232	NA	34	36	36
ENSG00000105376.4	ICAM5	-2.0965053487064917	-0.016782619683370033	0.03603738594452805	0.025903456655102727	0.1573673202117084	4.527514111493648e-16	NA	10	10	10
ENSG00000185272.13	RBM11	2.0964944114973996	0.06291959444581222	0.0360383551520082	0.002367045056013343	0.014793413831880396	0.017299960210764583	NA	7	7	7
ENSG00000206190.11	ATP10A	2.0952903625322956	0.06990036872575993	0.03614518866795874	0.0010859191605725057	0.027260644960365458	0.0012439857197147793	NA	2	2	2
ENSG00000170153.10	RNF150	-2.09434413528412	-0.021710113370337132	0.03622933538282554	0.019108766373603633	0.16204838706105093	1.2076558451407846e-16	NA	38	38	38
ENSG00000134343.12	ANO3	2.0922193297546	0.01979414518206854	0.03641890012989099	0.018381273363896333	0.03907198737568381	9.79761646926912e-05	NA	62	66	66
ENSG00000197362.14	ZNF786	2.092068735567256	0.01816181149864674	0.0364323674233852	0.015387558448262822	0.1971621582723468	2.3585176415775872e-20	NA	10	10	10
ENSG00000197147.13	LRRC8B	-2.0917430224476763	-0.01789686427948274	0.03646150971827526	0.023298767728527164	0.1684897666363567	2.1134454852224274e-17	NA	60	60	60
ENSG00000197978.9	GOLGA6L9	2.0915323868082654	0.015750389366917434	0.036480366343505405	0.04279216667531616	0.1698116759847624	2.503408995216486e-17	NA	35	35	35
ENSG00000133103.16	COG6	2.0915073491579466	0.013612299977175573	0.036482608328592625	0.047863406723537144	0.3380420666457722	6.008302510789289e-39	NA	30	30	30
ENSG00000181027.10	FKRP	-2.0906451022369437	-0.012689174606351345	0.036559889515005266	0.058711403129754876	0.3643652986170949	6.363302430574957e-42	NA	45	45	45
ENSG00000056736.9	IL17RB	-2.0902781727827224	-0.012416662041755842	0.036592818831638105	0.03203529277536736	0.15204291351640828	1.574313277109061e-15	NA	20	20	20
ENSG00000100296.13	THOC5	-2.0896941489793592	-0.007876964727242525	0.036645282943909244	0.23773099271700904	0.5519686456450638	1.6091166435366265e-76	NA	48	48	48
ENSG00000241058.3	NSUN6	-2.0891320083892637	-0.010255437742706177	0.03669584175141837	0.07634493339184306	0.4498784418694864	3.116596061748265e-57	NA	79	84	84
ENSG00000125877.12	ITPA	2.0885635834517187	0.014471779872726243	0.0367470261824232	0.04644555001165602	0.4063872626669239	1.0012300485050986e-50	NA	8	8	8
ENSG00000114124.2	GRK7	2.088214822982478	0.03702127741042397	0.03677846078516629	0.007967771634640125	0.02839569023616502	0.0009574746031697936	NA	12	12	12
ENSG00000196653.11	ZNF502	-2.088086171931162	-0.012761682521518703	0.03679006218899215	0.06371533200440137	0.288241815764576	2.387228168628789e-32	NA	23	23	23
ENSG00000189241.6	TSPYL1	2.084544377781386	0.026769817467694183	0.037110677945660496	0.007995822466929427	0.06992733997518294	8.315270329801816e-08	NA	21	21	21
ENSG00000236682.1	AC068282.3	2.084187205553322	0.00534196864363758	0.03714314209507029	0.3023886946658941	0.569327365401905	3.035868318789652e-81	NA	28	28	28
ENSG00000197712.11	FAM114A1	2.0833290789562686	0.028213036625927	0.03722123790378715	0.01127396877024138	0.09261643080648804	8.702707758495584e-10	NA	29	29	29
ENSG00000167065.13	DUSP18	-2.083243790705302	-0.02273462791712289	0.03722900739103404	0.02011873883479411	0.03363856208899052	0.0003178370878914739	NA	43	43	43
ENSG00000157796.17	WDR19	-2.082365830919052	-0.0875249358921468	0.037309067010916304	0.00117343859052831	0.02430655021258324	0.0021879514701456963	NA	25	25	25
ENSG00000131941.7	RHPN2	2.0818990539703295	0.047371678354041984	0.037351691222608216	0.005533365655292239	0.07258836327006364	8.173624904605862e-08	NA	23	23	23
ENSG00000072958.8	AP1M1	-2.0809969659781387	-0.031231618538656452	0.03743418376705021	0.007202865227626237	0.059153317694060174	1.396634815233929e-06	NA	65	65	65
ENSG00000161618.9	ALDH16A1	-2.08085107539193	-0.015880233203519053	0.037447539466136597	0.024117754661700096	0.20728235678361867	4.892297910557317e-22	NA	21	22	22
ENSG00000085982.13	USP40	-2.0799962291925236	-0.03256594102721222	0.037525878737810416	0.010811147122430429	0.13193810011820442	1.4483342190499497e-13	NA	20	20	20
ENSG00000165322.17	ARHGAP12	2.0792904845777676	0.05634773804580726	0.03759065919083632	0.0015517666693382454	0.025915042048748043	0.0015558761306949387	NA	14	14	14
ENSG00000229876.1	CASC20	2.077590807647315	0.027100495333835455	0.03774706355918573	0.01077144278490905	0.08811317219909573	2.434256004048021e-09	NA	13	13	13
ENSG00000090382.6	LYZ	-2.0769833511089866	-0.016839904303198976	0.03780309587117032	0.027678201478263664	0.2477757980509081	2.5930218711297104e-26	NA	16	16	16
ENSG00000134452.19	FBXO18	2.0764999244367206	0.04553051311022891	0.037847738107228156	0.005047373499858503	0.013857738975198909	0.021866860143126502	NA	38	38	38
ENSG00000255198.4	SNHG9	2.075051499775122	0.010930580225178952	0.03798176203341478	0.07376546457611843	0.4373433209069595	1.2455137134259064e-53	NA	7	7	7
ENSG00000114654.7	EFCC1	2.0749636101323197	0.043892047488099425	0.03798990750745318	0.0040348325764404174	0.03413929170115343	0.00023372097438996694	NA	10	10	10
ENSG00000262877.4	RP11-1055B8.4	2.074099652470309	0.00820865227690345	0.03807005685757665	0.1465755120917651	0.4569830449228275	5.176271382543813e-57	NA	56	56	56
ENSG00000172878.13	METAP1D	2.0730828402135226	0.06145959693315588	0.03816457069344917	0.00226869376314042	0.0320082952333903	0.00040357531292319667	NA	10	10	10
ENSG00000169247.11	SH3TC2	-2.0726596557618264	-0.032258269419724754	0.03820396491745062	0.007355624444017926	0.103404239378934	8.277452189052628e-11	NA	30	30	30
ENSG00000235750.9	KIAA0040	2.0709376255963656	0.03559723112787386	0.038364625419059	0.005595870652501094	0.046261848487690216	2.2145329921743312e-05	NA	54	59	59
ENSG00000109180.14	OCIAD1	-2.0702997243161927	-0.024902338178739974	0.03842428539600459	0.0156676572172574	0.13618430794561365	5.560516665130301e-14	NA	20	21	21
ENSG00000174332.5	GLIS1	-2.0700546730656986	-0.07475969011536568	0.03844722487071312	0.00144048803443519	0.0275035939556136	0.0009411087752477373	NA	5	5	5
ENSG00000161904.11	LEMD2	-2.0697074394129875	-0.04481125474394214	0.03847974966743472	0.003322716637591815	0.06267054451473593	7.045416827168891e-07	NA	21	21	21
ENSG00000169136.10	ATF5	-2.0695955536929738	-0.03331874733699559	0.038490234796605266	0.009885666754301633	0.0569332134558373	2.158728480212624e-06	NA	32	32	32
ENSG00000276850.4	CH17-360D5.2	2.0689183854462905	0.06660528529593111	0.03855374599652507	0.0018850815638824258	0.12122468951539125	1.1084560443473767e-12	NA	22	37	37
ENSG00000130363.11	RSPH3	2.0688771761135425	0.02815614877027791	0.038557613868148495	0.010604880081917234	0.135279933024685	2.696507273596001e-14	NA	62	62	62
ENSG00000161664.6	ASB16	-2.0675696268672485	-0.026410610461383637	0.03868051063650211	0.018615049281176854	0.07533668398847816	4.941064252535469e-08	NA	33	34	34
ENSG00000178882.14	RFLNA	2.064985639484264	0.02691972944931259	0.038924359082759236	0.01454412280503704	0.11715865688830887	2.5370218970950393e-12	NA	23	23	23
ENSG00000272564.1	RP11-548P2.2	-2.0634801462559325	-0.04331104449845919	0.039067032195303435	0.0040611451216620974	0.01799871410722981	0.008977367830301211	NA	13	13	13
ENSG00000189134.3	NKAPL	-2.0631781991039224	-0.07728339844573807	0.039095700640030685	0.0020144843017810728	0.02447737415881942	0.0021275326598501967	NA	35	35	35
ENSG00000114127.10	XRN1	2.062685442354003	0.07851704381557584	0.03914252391820787	0.001390528286841713	0.015943217641473384	0.01408332411078901	NA	31	31	31
ENSG00000154945.6	ANKRD40	-2.0623922964230035	-0.031219266412097626	0.03917040214292987	0.009768854494001902	0.21346806256977666	4.1586393568050475e-22	NA	28	29	29
ENSG00000124134.8	KCNS1	2.0616682547231147	0.027208082684696176	0.03923933088704083	0.011308503330168203	0.017186136526899813	0.01008781035869888	NA	27	28	28
ENSG00000271967.1	RP11-134K13.4	-2.061359480729088	-0.027162295199390552	0.03926875747285785	0.014337062703380239	0.052371747860085034	6.153807493938079e-06	NA	16	17	17
ENSG00000161179.13	YDJC	-2.0612281295565476	-0.07860221005471534	0.03928128109981853	0.0011711228447323736	0.02195155840644554	0.003933572403717973	NA	12	12	12
ENSG00000126467.10	TSKS	2.0612192203021276	0.03332487614962187	0.039282130672050455	0.008765494018979074	0.0928399682166108	1.0386832738645538e-09	NA	8	8	8
ENSG00000214189.8	ZNF788	-2.061150209939979	-0.060121156656212676	0.03928871191813832	0.0026006428400617725	0.011890310365784987	0.0334608931976506	NA	18	20	20
ENSG00000018510.13	AGPS	-2.0603262763706143	-0.05609075267149539	0.039367359555782716	0.003577471526742258	0.05172279465664048	6.574547041771154e-06	NA	23	23	23
ENSG00000166471.10	TMEM41B	-2.0588038269845637	-0.025980166841143133	0.039513034920177964	0.010679316983910126	0.0940538994118867	6.767178379170184e-10	NA	15	15	15
ENSG00000277232.2	GTSE1-AS1	2.0587109555223435	0.044645290628582524	0.03952193610203608	0.007945879202950177	0.015012443317293275	0.016700299176684637	NA	14	15	15
ENSG00000241163.7	LINC00877	2.058657767430881	0.02145195286227371	0.039527034633368624	0.018107598276725832	0.013008342352002702	0.025775026387282542	NA	68	68	68
ENSG00000267454.5	ZNF582-AS1	-2.057653349707287	-0.019298172967515712	0.03962342149525358	0.023716030974617212	0.2077155046679845	8.899516859013685e-22	NA	16	16	16
ENSG00000008083.13	JARID2	-2.057622223412487	-0.05264115321083253	0.0396264116494927	0.002764554492381061	0.020624898252868867	0.005064321138976326	NA	25	25	25
ENSG00000152518.7	ZFP36L2	2.057070639616916	0.023301127236102843	0.03967943144198299	0.013194072181472064	0.013975184176261238	0.020562102581034008	NA	40	40	40
ENSG00000100191.5	SLC5A4	-2.0567507860849497	-0.007852545583172502	0.03971020423632985	0.12726665954201638	0.3004297857899681	1.8968339256420286e-33	NA	97	100	100
ENSG00000186628.12	FSD2	-2.0555402599477155	-0.04160545308930415	0.03982685120443707	0.006082808273857886	0.02321586338273613	0.002644172071019025	NA	22	24	24
ENSG00000143933.16	CALM2	2.054423664950356	0.04230898195959441	0.03993470456526551	0.005154499588250461	0.03074699691519465	0.0005898368866174348	NA	23	27	27
ENSG00000078487.17	ZCWPW1	2.0540623788205172	0.056451793557755425	0.0399696546787667	0.0021610801063862853	0.02688538361153675	0.0010569579597363896	NA	13	13	13
ENSG00000128655.16	PDE11A	2.0537446851315453	0.03533854034267423	0.040000409183468665	0.006684730632582108	0.08997761393970796	1.4630111590935845e-09	NA	28	30	30
ENSG00000214575.9	CPEB1	-2.0532710322099645	-0.04101386315043668	0.04004629867899065	0.004130889211767156	0.0456834583960288	2.688795974705741e-05	NA	11	11	11
ENSG00000188659.9	SAXO2	-2.0529367601880373	-0.007034970643028949	0.04007871123751396	0.14170110202197955	0.3607062726919732	2.825298715800477e-43	NA	32	33	33
ENSG00000125124.11	BBS2	-2.0519811041466833	-0.01575535069469735	0.04017149883605222	0.040343633732583324	0.4006414479346129	1.7391258347548376e-47	NA	16	16	16
ENSG00000167186.10	COQ7	2.050992883245868	0.031207305344951114	0.040267639809895325	0.008778994772487819	0.0854969484243493	5.105652671004877e-09	NA	4	4	4
ENSG00000165280.15	VCP	2.0504924548326886	0.049438629685873904	0.04031639933140584	0.0016219831752049612	0.05427282555715157	2.9737764437694303e-06	NA	23	23	23
ENSG00000111321.10	LTBR	2.049879011631991	0.014604459990497871	0.040376238809065074	0.03746764699850035	0.4019441129341538	9.827528385541898e-48	NA	18	19	19
ENSG00000188573.7	FBLL1	2.0483953439852525	0.006272566383476878	0.04052127739181355	0.22100904491102225	0.4385062333729208	3.6583214526480605e-55	NA	21	21	21
ENSG00000040487.12	PQLC2	2.0482491028644376	0.02085311059132993	0.04053559733875909	0.02131802430576738	0.13521167859671188	6.334671112099904e-14	NA	49	49	49
ENSG00000108523.15	RNF167	2.047893357138486	0.05090279434713013	0.04057044991315821	0.0037207805669763443	0.0447799869585405	2.024203646931567e-05	NA	27	28	28
ENSG00000167565.12	SERTAD3	-2.047056267690301	-0.04304827809478176	0.04065256018473608	0.004372455544661841	0.043292755324324986	4.127795960256028e-05	NA	12	12	12
ENSG00000120519.14	SLC10A7	2.0470226665278655	0.07747465878645912	0.04065585906804582	0.002154407739713967	0.02954607354160658	0.0007477168987561497	NA	8	8	8
ENSG00000028528.14	SNX1	2.044119234890972	0.09644282982950123	0.04094176937458205	0.001187072604079913	0.018036184695181787	0.008385594355500356	NA	19	19	19
ENSG00000141429.13	GALNT1	-2.042518514384463	-0.015846724562711717	0.04110012481004971	0.024647908548091117	0.2075870027367011	6.588203978315633e-22	NA	39	39	39
ENSG00000108559.11	NUP88	-2.04105831784287	-0.10741828268927966	0.041245030814053354	0.0006699038221456889	0.018957101081365838	0.007199565414130956	NA	11	11	11
ENSG00000182472.8	CAPN12	2.041013622729903	0.009729311274179418	0.0412494730546927	0.10111570118963756	0.2518500414999433	4.392744356217747e-27	NA	60	60	60
ENSG00000115568.15	ZNF142	2.0385078343047036	0.03694441236879427	0.041499172072564705	0.0063205588965088485	0.03188383944998418	0.0004532014217402795	NA	71	71	71
ENSG00000171444.17	MCC	2.0368746328895826	0.027344378477363162	0.0416626067921251	0.00962637350982856	0.0706885757919906	1.2513951984317127e-07	NA	48	50	50
ENSG00000187123.14	LYPD6	-2.0366722771720442	-0.0293678935836772	0.04168289445022491	0.010410894107359679	0.031876350872673966	0.00046862720107882655	NA	76	79	79
ENSG00000204963.5	PCDHA7	2.035901281692892	0.010687862601696834	0.0417602691082411	0.049718693012668416	0.10424740937133643	3.052324889317697e-11	NA	39	40	40
ENSG00000129353.14	SLC44A2	-2.03358867659105	-0.06782276428689762	0.041993084469818906	0.0015925803504351996	0.038913770700934984	0.00010231890227246618	NA	8	9	9
ENSG00000161395.13	PGAP3	2.0335868718040984	0.027819043991946544	0.04199326659001025	0.00817441779459683	0.10286931869039713	7.55176597192497e-11	NA	32	32	32
ENSG00000134504.12	KCTD1	2.0326872723490568	0.19069367384921568	0.04208412798291115	0.00031005129710666814	0.010339062634290177	0.04668155339872696	NA	2	2	2
ENSG00000272674.3	PCDHB16	2.032323091976393	0.008865865457660558	0.04212095822417205	0.09933401376434117	0.3573266545699058	1.8108679688218103e-41	NA	11	11	11
ENSG00000188738.14	FSIP2	-2.0317749687444615	-0.019290482208742434	0.04217644236300358	0.02917008540930124	0.09822327694986548	2.015201706303557e-10	NA	32	32	32
ENSG00000154814.13	OXNAD1	-2.031249438649054	-0.05371897736675821	0.04222969755090249	0.0027366487895755633	0.02490227374053385	0.0020233096075694392	NA	16	17	17
ENSG00000096433.10	ITPR3	2.031033182407135	0.03385062599003253	0.04225162863841862	0.008760320586686073	0.08133474269909419	1.317908949219648e-08	NA	41	42	42
ENSG00000177311.11	ZBTB38	2.03058454463848	0.10596393775678539	0.04229715684980526	0.0007320997926257571	0.011817711164322562	0.033330109152200374	NA	3	3	3
ENSG00000148225.15	WDR31	2.030336517527565	0.018831781901762937	0.04232234469965968	0.029822118849933438	0.1920384452578525	9.555088061004155e-20	NA	66	66	66
ENSG00000213398.7	LCAT	2.0290707315150143	0.03160477026370665	0.04245108652125309	0.006231531007886576	0.07211076495190323	7.381828833753173e-08	NA	35	35	35
ENSG00000101773.18	RBBP8	2.028449324466436	0.11021309602896211	0.04251441033176552	0.0005707586456814435	0.01164552791561585	0.03438172638337923	NA	4	4	4
ENSG00000100154.14	TTC28	2.0283707206568926	0.09098820276696211	0.042522426056498676	0.0012701009326804877	0.012053284682467632	0.03142290342667752	NA	13	13	13
ENSG00000185339.8	TCN2	-2.028176870929119	-0.027253086456936717	0.0425421995952401	0.007427487736367924	0.03557129427080498	0.00022071594213359883	NA	25	25	25
ENSG00000144730.17	IL17RD	-2.027110804161626	-0.0943557172877473	0.04265108219824506	0.0007725372713962483	0.011327219945367494	0.037595048420709085	NA	13	13	13
ENSG00000128652.11	HOXD3	2.0263910326051837	0.0267713357549095	0.042724729164508875	0.017002653714336	0.1102588693046858	1.7802172976552625e-11	NA	29	29	29
ENSG00000214274.9	ANG	-2.0257507050785795	-0.06667687353543883	0.04279033777359344	0.0019068793710913274	0.06002950378736915	9.681753298013955e-07	NA	2	2	2
ENSG00000136699.19	SMPD4	2.024789851428423	0.03762224602690577	0.04288894761074842	0.006701309033451527	0.09817798040032023	3.34449001898009e-10	NA	12	12	12
ENSG00000085465.12	OVGP1	-2.024574281830189	-0.051147673974662515	0.04291109730597646	0.0033268450804832856	0.06986183609662047	1.5888305237309526e-07	NA	16	16	16
ENSG00000164684.13	ZNF704	2.0236117356807335	0.05732220512078229	0.043010116580700065	0.0022889472299602812	0.018866685824115582	0.0071417616939330264	NA	33	33	33
ENSG00000203867.7	RBM20	-2.02312066136631	-0.02953065698915839	0.04306070884885353	0.014284468476857246	0.057397311275171226	1.8673860733844245e-06	NA	23	23	23
ENSG00000112304.10	ACOT13	2.0230108917298923	0.10981981458402121	0.04307202459292047	0.0007946952820255784	0.039782796731713636	8.569673595015173e-05	NA	3	3	3
ENSG00000138378.17	STAT4	2.022710040902712	0.024324702289280808	0.043103051071171995	0.014321148348454972	0.07223409475110355	6.75002286900542e-08	NA	40	40	40
ENSG00000100678.18	SLC8A3	2.022294347190804	0.04675805789248854	0.04314595227242487	0.00590829513499954	0.01636642421235569	0.01108859034694598	NA	13	13	13
ENSG00000233421.4	LINC01783	-2.0190412507442876	-0.11299031295311222	0.04348293221279293	0.0007755610527141808	0.02451964784629886	0.0021744964915728325	NA	9	11	11
ENSG00000271553.1	RP11-274B21.10	2.0184103557617137	0.009643728773342658	0.04354854175740717	0.08540828255168041	0.3985609468849681	4.808830690021805e-48	NA	39	39	39
ENSG00000179299.16	NSUN7	-2.0177571006404245	-0.021971972816580698	0.04361656472991037	0.020133713132063635	0.09577457468157204	4.4498465366469537e-10	NA	45	46	46
ENSG00000239697.10	TNFSF12	2.0160021410499747	0.05228961683321547	0.04379975190572931	0.0037187126597370158	0.09985953127717187	2.329208215874778e-10	NA	22	22	22
ENSG00000165629.19	ATP5C1	2.0130648668876994	0.044551836281208124	0.044107805693097434	0.004619476370374263	0.10477695789204244	3.834036439938171e-11	NA	63	64	64
ENSG00000174197.16	MGA	2.01140696976665	0.03781510614765244	0.04428248776414628	0.0046762717197415225	0.030571818427582907	0.0006334731732870887	NA	27	28	28
ENSG00000168487.17	BMP1	2.011000069487468	0.02770538827844496	0.0443254493777803	0.008926937884611387	0.09071202282641512	1.1375562979220704e-09	NA	28	28	28
ENSG00000115353.10	TACR1	2.010837943153008	0.014458438506212153	0.0443425769041646	0.03374720180532338	0.11389207053189747	9.950729599704422e-12	NA	82	82	82
ENSG00000283992.1	LYNX1	2.0106615263275813	0.022675901498573472	0.044361220466896584	0.011715442599282444	0.05949104622001209	6.758414413546278e-07	NA	12	12	12
ENSG00000099899.14	TRMT2A	2.010625506422874	0.06432264752267877	0.04436502782929967	0.0014822638141479634	0.043939596837560255	3.1825101242561665e-05	NA	16	16	16
ENSG00000072736.18	NFATC3	2.0105474000385346	0.037786868301529816	0.044373284748207585	0.006054619708189679	0.095027971153917	4.91488591048967e-10	NA	6	6	6
ENSG00000128510.10	CPA4	-2.010318895653486	-0.053344481141052634	0.04439744825071105	0.00280231658103683	0.010212453537338977	0.04749050440143269	NA	27	28	28
ENSG00000070601.9	FRMPD1	-2.0092498394136618	-0.039653477489063636	0.04451064457671931	0.004778295943332489	0.02553306247153394	0.0014652210527708956	NA	27	27	27
ENSG00000168522.12	FNTA	2.0090738220770783	0.04086966590125114	0.04452930538505626	0.004210901982108441	0.041524046362124534	5.54624122228144e-05	NA	38	40	40
ENSG00000264364.2	DYNLL2	-2.0081786238537758	-0.04310998297284321	0.04462431368629017	0.0036643859305680883	0.07919847421181456	2.073267088755852e-08	NA	19	19	19
ENSG00000134470.20	IL15RA	2.006004552733506	0.022779843348987316	0.04485576225953478	0.01483541793292649	0.0927160482065018	8.809224297598591e-10	NA	15	15	15
ENSG00000258429.1	PDF	-2.005570261838877	-0.03732030509305999	0.04490211737644856	0.004519019218832485	0.07969054338702268	1.6683575784546787e-08	NA	12	12	12
ENSG00000115368.9	WDR75	-2.00533376616582	-0.0546947727489454	0.04492737731479567	0.002664961588694977	0.03585665538541122	0.00017295643447927988	NA	7	7	7
ENSG00000139531.12	SUOX	-2.0047003227298403	-0.05055072856497484	0.044995094008378304	0.0026024645548388017	0.07159130145955496	9.654349425049706e-08	NA	9	9	9
ENSG00000183092.16	BEGAIN	-2.004100817726953	-0.012677098031021624	0.04505926185084907	0.03158700889750575	0.25800146275626257	2.0605521450526774e-27	NA	11	11	11
ENSG00000135587.8	SMPD2	2.0039662283126405	0.017752988360788206	0.04507367819015766	0.02338336484865314	0.08060229526193931	1.4780009681538793e-08	NA	33	33	33
ENSG00000170074.19	FAM153A	2.0031026740177547	0.04927386050002082	0.04516626904396624	0.0034857277647548208	0.07063505199824202	1.0338595774475768e-07	NA	10	11	11
ENSG00000082212.12	ME2	-2.0026196152531663	-0.0550580013656804	0.04521813282087283	0.003730268737696526	0.05521544776784329	2.4853027938327617e-06	NA	14	14	14
ENSG00000255274.9	TMPRSS4-AS1	-2.000158283074589	-0.015557838839869022	0.04548317488911359	0.04670924040623293	0.14361041889253054	1.001755200942366e-14	NA	25	25	25
ENSG00000163956.10	LRPAP1	-1.999924196695337	-0.05442289926096737	0.045508449904228636	0.0038197607166068417	0.08995566199971804	1.8914726035759418e-09	NA	7	7	7
ENSG00000137841.11	PLCB2	-1.9992126742875107	-0.03897415968435332	0.045585347811100616	0.004223010315656702	0.1057257980493967	6.570095807381686e-11	NA	17	17	17
ENSG00000131730.15	CKMT2	-1.9985968048289802	-0.022493655356075302	0.04565199638429037	0.01610911460317823	0.08254855026651392	7.258326860069325e-09	NA	39	40	40
ENSG00000242611.2	AC093627.8	1.9979308924257582	0.007318969934197429	0.04572415290321235	0.13702014052215933	0.2937067844449767	3.4069721909066795e-32	NA	32	33	33
ENSG00000130338.12	TULP4	1.9978202738790931	0.022314913718820502	0.045736148540117066	0.013289604606181053	0.05771663263674825	2.1902523217470333e-06	NA	51	51	51
ENSG00000143774.16	GUK1	1.9974427329356002	0.06064293993739502	0.045777109600793	0.0020488602778654247	0.017175917385847048	0.010300495476637429	NA	15	15	15
ENSG00000131188.11	PRR7	1.9973966993663697	0.035907538824247805	0.045782106096372524	0.006058753989031092	0.014548317798089391	0.018070131090074142	NA	31	31	31
ENSG00000132141.13	CCT6B	-1.995802834779707	-0.018864856588566976	0.04595538813573638	0.029058849013833925	0.2405136168884653	2.220546710144319e-25	NA	56	56	56
ENSG00000104863.11	LIN7B	-1.9951097852535318	-0.03651531310805039	0.04603090735830584	0.00622579690986725	0.05610901170947143	2.685442649665224e-06	NA	31	32	32
ENSG00000136280.15	CCM2	1.9928340867881842	0.07122564688002044	0.04627961785363779	0.000950636543612947	0.030357545152163788	0.0006138675371606178	NA	8	8	8
ENSG00000177989.13	ODF3B	-1.991870180666149	-0.01774822823001047	0.04638530350722542	0.03276279389094344	0.10508905830169613	5.7845068731440255e-11	NA	65	66	66
ENSG00000154001.13	PPP2R5E	1.9902815120209085	0.06428045054114151	0.046559933439227194	0.002641672607716505	0.06629223877323974	3.461461787269929e-07	NA	13	13	13
ENSG00000283766.1	AC141930.3	-1.9879391139308251	-0.020898434430846467	0.04681842419003899	0.02046381963253542	0.060369208203535724	1.239696672133058e-06	NA	39	49	49
ENSG00000271605.5	MILR1	-1.9877319521685994	-0.020316863000434688	0.04684134312785157	0.022436405416843257	0.13310216819583576	1.0134802529105341e-13	NA	31	35	35
ENSG00000142534.6	RPS11	1.987658841379893	0.033923846579620734	0.046849433850854424	0.0063045883012998695	0.17221510318747138	2.230818308473381e-18	NA	8	9	9
ENSG00000171490.12	RSL1D1	1.9874284672375355	0.058592924394543555	0.04687493563606979	0.0021201327974365697	0.04630389638872477	2.0497608221895368e-05	NA	36	37	37
ENSG00000172594.12	SMPDL3A	-1.987361871691972	-0.019479937987353712	0.046882309755973205	0.017749613495750355	0.04962898782863856	1.0866631466320437e-05	NA	35	35	35
ENSG00000105202.8	FBL	1.9873191795498846	0.056022255874985	0.04688703756715168	0.0031908559956821026	0.014171231705056174	0.02049053376629757	NA	70	71	71
ENSG00000170892.10	TSEN34	1.987309133807559	0.06178287118513372	0.0468881501105725	0.002084078638090776	0.014775849544755791	0.01648536636681322	NA	10	10	10
ENSG00000109794.13	FAM149A	1.9867448216036245	0.026334297006447394	0.046950682098510964	0.012877163654371943	0.15068181305362824	2.3660529153468023e-15	NA	12	12	12
ENSG00000169087.10	HSPBAP1	-1.986699821195001	-0.029438742456328982	0.04695567165699993	0.009033529886557356	0.02832397151014032	0.0008557970693734079	NA	32	32	32
ENSG00000176956.12	LY6H	1.9865316338197623	0.012778020821811455	0.046974323898249834	0.03620204194694075	0.09475032049688764	4.355905631851933e-10	NA	32	32	32
ENSG00000083937.8	CHMP2B	1.9863003696689505	0.027688685827462235	0.046999981629902425	0.012590632391845494	0.15743655345338425	1.6715653541739244e-16	NA	61	61	61
ENSG00000156194.17	PPEF2	1.9861859813625442	0.020857325889246908	0.04701267686240912	0.013672470447514394	0.02940505053624034	0.0007782737931797168	NA	40	42	42
ENSG00000148908.14	RGS10	-1.9852044143025362	-0.11914600896176078	0.04712173339457869	0.0006678914365419158	0.016149791409558818	0.01328501422454497	NA	11	11	11
ENSG00000188493.14	C19orf54	-1.9840274138173224	-0.031736213264267815	0.04725278395069712	0.006566899625473405	0.06737313104001126	2.8498851686985003e-07	NA	15	15	15
ENSG00000164244.20	PRRC1	1.983686850648326	0.04836714138029159	0.04729076034361654	0.0021058699367402607	0.018868431645968943	0.00738596453516476	NA	25	25	25
ENSG00000105928.13	DFNA5	1.9834295227438636	0.07556648552665857	0.047319472146253455	0.0012578426318553613	0.06221628315364985	8.256442937725894e-07	NA	2	2	2
ENSG00000086200.16	IPO11	1.983184242462823	0.06674050771249486	0.04734685335922735	0.002067114202387492	0.016396051134755212	0.012835224351092795	NA	27	27	27
ENSG00000135541.20	AHI1	-1.9831689281938683	-0.014451689348641425	0.04734856336879956	0.0549588915167848	0.3645825106918355	7.506883859480173e-42	NA	21	21	21
ENSG00000196743.8	GM2A	1.9828697053740416	0.014477419958511345	0.04738198536879323	0.03507879935774147	0.2656636844599501	9.081905426341481e-29	NA	40	40	40
ENSG00000275491.1	LINC01730	1.9824755271985988	0.006972479259538006	0.04742604378276237	0.16453737133503582	0.4372129685543936	1.5316854945689933e-55	NA	8	8	8
ENSG00000146411.5	SLC2A12	-1.9815939123671904	-0.06867636549502469	0.04752470907036167	0.002620459689119724	0.017091198284332733	0.010822172252726862	NA	40	40	40
ENSG00000241043.1	GVQW1	1.9805960771517106	0.029585054807956156	0.04763658922242422	0.010397062136659066	0.04879269737445796	1.0679514477465403e-05	NA	9	9	9
ENSG00000167549.18	CORO6	1.9786393404428695	0.08180516591973112	0.047856627032753986	0.0012879374000866791	0.013037574790345648	0.02619392471575649	NA	6	6	6
ENSG00000144824.20	PHLDB2	1.9773684740066528	0.08775318473245669	0.047999994823966455	0.0007606991615905475	0.03398253951548553	0.0002883650324732814	NA	1	1	1
ENSG00000178404.9	CEP295NL	1.9767829619220205	0.03506115662499955	0.048066168405599005	0.005461263847926842	0.042970874590353376	3.264920202370711e-05	NA	3	3	3
ENSG00000027001.9	MIPEP	-1.9766757289345815	-0.020240148215038705	0.04807829599673777	0.014770849964412813	0.14653576378902616	5.084107409861652e-15	NA	13	13	13
ENSG00000234754.1	C1orf140	1.9761850267475192	0.03010759994876908	0.048133825116158074	0.008859228502536901	0.011894774785212834	0.03401311210993732	NA	26	26	26
ENSG00000165502.6	RPL36AL	-1.9750846174961492	-0.011874649422469762	0.04825854618004725	0.06690826093644939	0.4938822347935609	5.4743948476961535e-65	NA	47	48	48
ENSG00000110665.11	C11orf21	-1.9737435442334537	-0.022386185753129555	0.048410911170870874	0.01681123606524726	0.07264382850633573	7.784838617452854e-08	NA	48	48	48
ENSG00000260911.2	RP11-196G11.2	1.9729431133713133	0.01154548415080092	0.04850204389385808	0.06912920599175018	0.2089945551011484	2.680636743654212e-22	NA	19	19	19
ENSG00000167653.4	PSCA	-1.9719373531692928	-0.03096059927263225	0.048616758514751356	0.0066516070374305954	0.048824496681734095	1.3362248892082706e-05	NA	9	10	10
ENSG00000125434.10	SLC25A35	1.9717572166906887	0.07656542147198593	0.048637328491468394	0.0014509658689702578	0.015525863835056204	0.014998431019721925	NA	11	11	11
ENSG00000135655.15	USP15	-1.9708834707457235	-0.04745324693599398	0.048737206192012855	0.0032050807700548705	0.03522021619704329	0.00019239516700437714	NA	11	11	11
ENSG00000141994.15	DUS3L	1.9708252454836637	0.019074545644092812	0.048743868023960114	0.01630714874976155	0.35259566477343385	1.8158804571638588e-40	NA	11	11	11
ENSG00000198040.10	ZNF84	1.9697726759722307	0.09971322193703823	0.04886442945094698	0.0011951060825330473	0.05315097260594228	4.988373052182776e-06	NA	9	11	11
ENSG00000104901.6	DKKL1	1.9687144036680064	0.013224090898253202	0.04898589633638356	0.0544537311504905	0.15791963397661685	2.4953311521830287e-16	NA	20	20	20
ENSG00000184508.10	HDDC3	1.967965134289865	0.03145002814339929	0.04907204948934117	0.008252940670931921	0.07499874031922603	4.206192067239692e-08	NA	15	15	15
ENSG00000132305.20	IMMT	1.967450787350193	0.05878182625105617	0.04913126416359837	0.0028429164674256702	0.06661720221063394	1.997428350279883e-07	NA	20	20	20
ENSG00000244482.10	LILRA6	1.9668403736883184	0.02454704072376257	0.04920161640796997	0.01087112466644024	0.1389407540371557	2.4438207158311562e-14	NA	27	27	27
ENSG00000089091.16	DZANK1	-1.9659804998146744	-0.025648961844716375	0.04930086318568865	0.011428340220748115	0.04323450128965649	4.1840763159050764e-05	NA	54	55	55
ENSG00000145949.9	MYLK4	1.9659555308924572	0.007331866114368557	0.04930374761038766	0.12277211002442069	0.37519148232256705	7.345262346969428e-44	NA	58	58	58
ENSG00000149932.16	TMEM219	-1.96407708697942	-0.047371203784907064	0.04952115294836372	0.002530248108271874	0.028723968787219337	0.0008400230737587698	NA	22	23	23
ENSG00000106178.6	CCL24	-1.9638761551019344	-0.015235334488753001	0.0495444557244963	0.04463577014157792	0.11139454877527434	6.631333709726024e-12	NA	38	40	40
ENSG00000135506.15	OS9	-1.9636056499864736	-0.06456743101109677	0.049575841679473806	0.0022494293958634707	0.05538818806750985	2.4419567072315312e-06	NA	10	10	10
ENSG00000205809.9	KLRC2	1.963159978341488	0.01173360926094433	0.049627588091265114	0.04526433660910818	0.14356129613941607	8.95692367031768e-15	NA	32	32	32
ENSG00000064547.13	LPAR2	1.9629039298025732	0.02228528141456057	0.049657338071286417	0.014503493459338542	0.12201652026264925	9.402846670251446e-13	NA	31	31	31
ENSG00000240694.8	PNMA2	-1.9625387942084076	-0.060371645177836275	0.04969978862116471	0.0023611990894769957	0.06032852889024087	5.077107793811793e-07	NA	9	9	9
ENSG00000108932.11	SLC16A6	1.9619255749390574	0.07229823211839237	0.049771149777306636	0.001688706942283797	0.01793986661371835	0.008831553773711184	NA	15	15	15
ENSG00000164610.8	RP9	-1.9608669454506529	-0.029886851473788147	0.049894546129552075	0.006840797190342883	0.06770525600676035	2.0053946918865962e-07	NA	14	14	14
ENSG00000158769.17	F11R	1.960525981428821	0.0424845333467154	0.04993434427498945	0.004465180416527041	0.030922235445993068	0.0005605105023145903	NA	13	13	13
ENSG00000102760.12	RGCC	-1.9603949880647609	-0.029237768693710354	0.04994964121270643	0.007493094117737437	0.08323545809670156	6.865557002139267e-09	NA	9	9	9
ENSG00000131845.14	ZNF304	1.958202366603688	0.011713435157382119	0.05020627155269988	0.06544257043448601	0.24684270185737503	6.117293332500091e-26	NA	55	56	56
ENSG00000124406.16	ATP8A1	-1.9579612373784203	-0.009284068930411884	0.050234561300678916	0.08555334950006631	0.4592187222328281	1.5984029975423806e-59	NA	28	29	29
ENSG00000144134.18	RABL2A	1.9575474990676118	0.03376099482236162	0.05028313301049559	0.007778456713830278	0.17653045867670314	2.8575496254926666e-18	NA	25	29	29
ENSG00000166455.13	C16orf46	-1.957195215118313	-0.023108660430541238	0.0503245211714135	0.013560986676801695	0.04102845406247722	5.106249397641429e-05	NA	49	49	49
ENSG00000173193.13	PARP14	1.9566984836164991	0.013938702741636845	0.0503829282933367	0.03268203183026487	0.1904985689785079	1.8506467845327067e-20	NA	43	43	43
ENSG00000242612.6	DECR2	1.9554240790304962	0.010278097262180172	0.050533036337256275	0.062382049455635066	0.3614626039479029	1.453627324032657e-41	NA	34	36	36
ENSG00000254054.2	RP11-156K13.3	1.9530756343561169	0.017631464529637104	0.050810633661952286	0.025050437963930666	0.07973738448834564	1.8820060334035465e-08	NA	37	37	37
ENSG00000116874.11	WARS2	1.952702977794147	0.008968369303551061	0.05085480064821437	0.1103466165237512	0.4628363375099619	8.817042632644749e-59	NA	32	32	32
ENSG00000198467.13	TPM2	-1.9524167349576034	-0.12637585090004202	0.05088874777399211	0.00039679118314719626	0.015912117059919528	0.014110446742594915	NA	7	8	8
ENSG00000187626.8	ZKSCAN4	-1.9523840861411026	-0.06059000861538628	0.05089262098380748	0.0021023264071459774	0.054116033357160316	4.138248649404737e-06	NA	13	13	13
ENSG00000232527.7	RP11-14N7.2	-1.9509487405410233	-0.03580529187201569	0.05106314376971733	0.015923069101534307	0.07661259166720745	1.5865278972233747e-08	NA	13	17	17
ENSG00000125149.11	C16orf70	1.9501470350821646	0.06017619967652213	0.051158596530467115	0.00217060639198036	0.03929983684184332	8.878210839196457e-05	NA	8	8	8
ENSG00000123329.17	ARHGAP9	-1.9498671365281024	-0.038598506071988795	0.051191957013932664	0.0041209989186417354	0.11676662268805894	3.898242201443798e-12	NA	4	4	4
ENSG00000239389.7	PCDHA13	-1.9487992514309211	-0.03649001664714527	0.051319403206525394	0.006048346616483988	0.017260891329550318	0.010401589255077668	NA	12	12	12
ENSG00000133895.14	MEN1	1.9480434639141644	0.1072243604223682	0.05140976270077969	0.000839560114199323	0.03480420320100305	0.00024881351955353926	NA	9	9	9
ENSG00000145029.13	NICN1	1.947835923905935	0.019819508346036983	0.051434598801245054	0.02090991807669446	0.21933514293265796	5.61257192957085e-23	NA	52	52	52
ENSG00000248508.6	SRP14-AS1	-1.947753732519106	-0.010664022241888371	0.05144443733621886	0.03216471652187008	0.34211846993518397	1.5452737209111308e-38	NA	4	4	4
ENSG00000183571.10	PGPEP1L	1.9464084007240456	0.023109711763811287	0.051605701286811315	0.019847255667150086	0.01875233436626213	0.00755049382184945	NA	39	39	39
ENSG00000138772.12	ANXA3	-1.9457049620177655	-0.02021059211439308	0.05169019026981438	0.01965249215418862	0.14133769828889814	1.550688606424048e-14	NA	22	22	22
ENSG00000167723.14	TRPV3	1.9452857614733148	0.020479538840349178	0.051740594847510236	0.02309518259292212	0.1625691956446692	1.1717185318715e-16	NA	53	53	53
ENSG00000162520.14	SYNC	-1.945197153177097	-0.030677628768543082	0.05175125435242739	0.013633607491682378	0.11353485314455293	2.890399615444288e-12	NA	32	32	32
ENSG00000180884.9	ZNF792	1.944385834973244	0.04185736339741775	0.051848940726565644	0.003081854693341432	0.021800961143380662	0.003738930738043564	NA	21	21	21
ENSG00000127337.6	YEATS4	-1.944101492152424	-0.00686685238357215	0.05188321337350881	0.1462842127088571	0.4577791444308073	4.464637355797952e-57	NA	51	51	51
ENSG00000250120.6	PCDHA10	1.9438877692558008	0.012862292711852023	0.05190898647553327	0.04297515657107	0.17132314359101314	1.5722181144989115e-17	NA	31	31	31
ENSG00000143771.11	CNIH4	1.943710670584067	0.016034212842156677	0.051930351132048344	0.03324896498249992	0.3154692477283953	1.7978846894015518e-36	NA	35	35	35
ENSG00000235314.1	LINC00957	1.9433638024987572	0.0430571592288442	0.051972217578960006	0.0050944855765261325	0.11101820382286247	1.3280903086732205e-11	NA	13	13	13
ENSG00000166926.8	MS4A6E	-1.9421107628298486	-0.030977018740667567	0.05212369284749975	0.006771243491750664	0.011504905090183808	0.03654129944310476	NA	20	20	20
ENSG00000152527.13	PLEKHH2	1.9418068941208861	0.027048634767855947	0.05216048197458863	0.011931733668609208	0.176854465959434	4.815971219197872e-19	NA	31	33	33
ENSG00000147533.16	GOLGA7	-1.9415656013272815	-0.12973035578854314	0.052189710555213056	0.00034528446994215036	0.01838052617907473	0.008022184805927831	NA	4	4	4
ENSG00000175344.17	CHRNA7	1.9408931368376037	0.01427088967989729	0.05227124065498764	0.05486027958649285	0.09538648989377073	4.0963497614489737e-10	NA	57	57	57
ENSG00000269067.1	ZNF728	1.9405133431099664	0.0229252122315976	0.05231733417675579	0.013129892661135182	0.06512243448862387	4.136825788866788e-07	NA	13	14	14
ENSG00000083290.19	ULK2	1.940393991794099	0.040518748151865576	0.05233182622075653	0.003958283343573709	0.07584487983656231	3.9585399006701835e-08	NA	4	4	4
ENSG00000103202.12	NME4	-1.939701284781236	-0.02354580029872173	0.052416003362792125	0.010833592001924089	0.19489378119681836	2.1374322779298083e-20	NA	14	14	14
ENSG00000067533.5	RRP15	1.9384930102620337	0.02537832026320139	0.052563102762265626	0.012968367357457907	0.2474061331869624	3.2893676121577126e-26	NA	35	35	35
ENSG00000197498.12	RPF2	1.9377526151756372	0.03946902622579349	0.05265341135702761	0.005918510293009703	0.12579391345903895	1.6939658688266342e-13	NA	34	34	34
ENSG00000127084.17	FGD3	1.9377078387670899	0.02777056678614544	0.05265887704957166	0.011497805281844579	0.14364389778302494	3.964485519526269e-15	NA	21	21	21
ENSG00000125375.14	ATP5S	1.9365415146143967	0.052422764953363225	0.052801413125081374	0.0034592588027363407	0.046445496124102766	1.9465705793902954e-05	NA	31	31	31
ENSG00000226251.5	RP11-15I11.3	1.9363235187122119	0.005351424142859404	0.052828090063760456	0.25198053157171507	0.5314657909698524	7.799170634946808e-72	NA	36	36	36
ENSG00000135299.16	ANKRD6	1.9358136022640564	0.0396226055173721	0.05289053435548277	0.003356009379190261	0.019120189173600585	0.00667649950308134	NA	31	31	31
ENSG00000161609.9	CCDC155	1.9353930995046127	0.010988669987583816	0.052942075455258766	0.08445642958233152	0.24474569594527926	9.657213226375022e-26	NA	22	22	22
ENSG00000156113.22	KCNMA1	1.9353168310000746	0.011927889880952737	0.052951428194765615	0.051796918457090835	0.16780716560756045	1.4929991274483378e-17	NA	54	54	54
ENSG00000161265.14	U2AF1L4	-1.9352595272015434	-0.007422926720447712	0.052958456217415774	0.14359898767863358	0.545314112447475	2.518268723551298e-76	NA	15	15	15
ENSG00000101246.19	ARFRP1	1.9349209070205688	0.17874203471687766	0.05300000219283394	0.0003140215284062167	0.014897334655154141	0.016472733424475274	NA	1	1	1
ENSG00000101213.6	PTK6	-1.9349209070205686	-0.0512657428433831	0.05300000219283399	0.003817317721856856	0.026183662455631463	0.0014288454572732845	NA	1	1	1
ENSG00000215114.8	UBXN2B	-1.932045349370948	-0.02305558582536425	0.05335390877524457	0.01738915638609346	0.06192175796889069	8.409354365523604e-07	NA	95	95	95
ENSG00000185019.16	UBOX5	-1.9312644028811434	-0.030895222517394516	0.05345036314739293	0.008437535755326252	0.04653255641491222	1.7012263618605453e-05	NA	22	22	22
ENSG00000256427.1	RP11-118B22.4	-1.9311821417962534	-0.024985287464161333	0.05346053165175542	0.01294871413583231	0.04103725749911578	6.373426808224154e-05	NA	13	13	13
ENSG00000095321.16	CRAT	1.9306434596876012	0.03963955206643925	0.05352715946957798	0.005183191230425849	0.09105162863684403	1.2325156412854538e-09	NA	35	35	35
ENSG00000204020.5	LIPN	1.9305261821284507	0.02460335825509572	0.05354167433316445	0.00875925636674537	0.08502815603474022	3.731008502944159e-09	NA	30	30	30
ENSG00000107651.12	SEC23IP	-1.9300139407012884	-0.0666750028477417	0.05360511045685538	0.0012998725189630746	0.016645068127713214	0.012044052341319222	NA	56	56	56
ENSG00000163946.13	FAM208A	1.9295998117104145	0.08446188536884157	0.05365644217633545	0.0008077522660217033	0.01280933129065079	0.02718130089301796	NA	22	24	24
ENSG00000162105.17	SHANK2	1.928788096111637	0.015616987328642964	0.053757174233990256	0.0412517902877906	0.09647957056468168	3.300525340203929e-10	NA	48	49	49
ENSG00000198547.8	C20orf203	-1.9274082381620212	-0.021318725897075067	0.053928773760826144	0.0159848275228505	0.07752957544291225	3.0339324106014884e-08	NA	27	27	27
ENSG00000144746.6	ARL6IP5	-1.9271401378183712	-0.03409921938848585	0.053962167788928865	0.006992180963415534	0.13993641091088965	2.3203196679562283e-14	NA	14	14	14
ENSG00000167202.11	TBC1D2B	-1.9264344272822833	-0.03013208535601827	0.05405015216335926	0.0069603615794965636	0.057365951939769615	2.177447498592584e-06	NA	31	33	33
ENSG00000168404.12	MLKL	-1.9262563134389536	-0.036432074285989505	0.05407237739764991	0.006236051299036688	0.10597475733407387	4.440931447761255e-11	NA	2	2	2
ENSG00000130653.15	PNPLA7	1.9257839328410948	0.10317098089308953	0.054131358490196416	0.0006593179030509981	0.07702414142319257	2.5370522966450077e-08	NA	8	23	23
ENSG00000077984.5	CST7	-1.9254796558305816	-0.03916507010362577	0.05416937871536503	0.005415250125454428	0.057162985580482974	2.428543424443439e-06	NA	18	18	18
ENSG00000183397.5	C19orf71	-1.923767705992407	-0.033475008602813085	0.05438370704227002	0.006071984834954174	0.03167150484704795	0.0004884023122163299	NA	8	8	8
ENSG00000250786.1	SNHG18	-1.9232334524032595	-0.016039426761116613	0.0544507378313712	0.042069202062298486	0.2839638396014689	5.001056210422824e-32	NA	55	55	55
ENSG00000120088.14	CRHR1	1.9231263851617457	0.09236659294979646	0.05446417944260111	0.0012808809629137824	0.1955609073271872	3.278076073770511e-20	NA	7	20	20
ENSG00000250829.2	RP11-11N5.1	-1.9230114996099088	-0.01652874961303133	0.054478605671508584	0.03485988909640167	0.0646456664109104	4.4699565163604526e-07	NA	56	56	56
ENSG00000152583.12	SPARCL1	1.9228522636050414	0.03828652881820961	0.05449860627701907	0.005334950824616646	0.09882377473580113	1.3021998817313137e-10	NA	20	20	20
ENSG00000156239.11	N6AMT1	1.9228324617877828	0.029298714255921298	0.0545010938834756	0.009509831963627646	0.11673368795151776	2.6016789845497227e-12	NA	51	51	51
ENSG00000106608.16	URGCP	1.9223784217283924	0.07175343559351015	0.05455815872882188	0.001369587663425926	0.025350163315165947	0.0014994383054858199	NA	6	6	6
ENSG00000134962.6	KLB	-1.9200466781001757	-0.02319974170725061	0.05485200361527307	0.010478856163536665	0.06733298346190582	2.70151606970885e-07	NA	93	95	95
ENSG00000113273.15	ARSB	-1.9197307680907825	-0.09644622683494973	0.054891915721680985	0.0009991806514946249	0.03647205513512554	0.0001701274628770257	NA	4	4	4
ENSG00000151148.13	UBE3B	1.9180356151596971	0.0204549043367946	0.05510649534151019	0.013459996015581593	0.143025060011454	1.3298559740250903e-14	NA	36	40	40
ENSG00000004399.12	PLXND1	-1.9171314912928608	-0.052878574843223586	0.05522122880947965	0.0017433679035284396	0.061809177901640075	8.821516422719349e-07	NA	15	15	15
ENSG00000186081.11	KRT5	1.9164567664516914	0.013846695360204686	0.055306981185717606	0.035488928305493744	0.17271373185535735	8.143622955677536e-18	NA	56	57	57
ENSG00000171574.17	ZNF584	-1.9163186826886076	-0.011850206111284216	0.055324544251710454	0.060584408889878344	0.3553271820176264	3.321949946093845e-41	NA	16	17	17
ENSG00000126231.13	PROZ	-1.9159797323698304	-0.015158080285636089	0.055367675524111135	0.0264099195219952	0.11254750926959987	6.690924734996972e-12	NA	11	11	11
ENSG00000113141.17	IK	1.9154722881281412	0.023003094173665875	0.05543229994935762	0.00952830575999576	0.09295507960861306	1.131549127008134e-09	NA	15	15	15
ENSG00000274712.1	RP11-147L13.15	1.9153805296712725	0.03276617015285322	0.055443992350315094	0.006981932673718666	0.059806670966992825	1.3634334937910436e-06	NA	23	23	23
ENSG00000116815.15	CD58	-1.914889175654562	-0.0705547962395993	0.05550663853633224	0.0018253282971167526	0.010421544669529192	0.046234214146195975	NA	26	26	26
ENSG00000188997.7	KCTD21	-1.914286039025704	-0.04814331469201873	0.055583617300022516	0.002772309053977482	0.029475070139655973	0.0007429415161685492	NA	20	20	20
ENSG00000131165.14	CHMP1A	1.914088485904316	0.025721368347823806	0.05560885047840472	0.009793332848955885	0.04375639858819801	2.2763517251092844e-05	NA	16	17	17
ENSG00000070731.10	ST6GALNAC2	1.912653631621383	0.012015586366479817	0.055792408910788	0.04295968820779794	0.17944084192175658	1.2424820877734214e-18	NA	27	27	27
ENSG00000139278.9	GLIPR1	-1.9118683826202825	-0.06727780003988965	0.05589307797068901	0.0015659296337740454	0.038947632598896866	9.671187409624382e-05	NA	2	2	2
ENSG00000174373.16	RALGAPA1	1.9100858341186235	0.010369955814759631	0.056122162625272594	0.06271180190638753	0.4051927901732729	1.6885070164127606e-50	NA	31	32	32
ENSG00000100099.20	HPS4	1.9099305011259153	0.02548712316154774	0.056142162263853115	0.008974810550883611	0.10190521837547374	1.3287622069187907e-10	NA	30	31	31
ENSG00000115866.10	DARS	-1.9095448769887287	-0.0825564758632898	0.05619183830763675	0.001403490264835576	0.012964043413035429	0.026418100885745126	NA	13	13	13
ENSG00000176473.13	WDR25	1.9093576839328832	0.015619434243824948	0.05621596568108124	0.03861940104187893	0.20090958747687387	8.983390769593906e-21	NA	66	68	68
ENSG00000259495.2	RP11-210M15.2	-1.9088455572905048	-0.01803145888232623	0.05628201793271302	0.019983751809592786	0.060911122090045164	9.314055040091439e-07	NA	47	47	47
ENSG00000180011.6	ZADH2	-1.908415795907027	-0.024587775143703368	0.056337496860568874	0.01411767743171571	0.07545695223444203	4.697050157388653e-08	NA	65	67	67
ENSG00000131467.10	PSME3	-1.9081034576908154	-0.3118680762795055	0.05637784591190059	0.00010181558846464875	0.010822535163474905	0.0395812500951103	NA	27	28	28
ENSG00000251432.6	RP11-420A23.1	1.9074423571202428	0.025128083444502916	0.05646332877632031	0.01033065740359879	0.07987885448652593	1.6287138687321563e-08	NA	27	27	27
ENSG00000174579.3	MSL2	1.9072287055552661	0.06873768355560587	0.056490977808500736	0.0014508292725492406	0.017125002490133334	0.01048788172102246	NA	18	18	18
ENSG00000105852.10	PON3	1.9067057450500455	0.06950466965991406	0.05655870262128349	0.0020076556508831786	0.01253877091168136	0.029194158767282333	NA	10	10	10
ENSG00000101161.7	PRPF6	1.90601604000954	0.03292004981964124	0.056648124627099006	0.006437726606750191	0.03784946295063055	0.00012521627509977295	NA	31	31	31
ENSG00000136098.16	NEK3	1.905547519496376	0.0203327381797232	0.05670893658592805	0.030333902979545843	0.2031419068103996	3.1542731078570148e-21	NA	45	45	45
ENSG00000213085.9	CFAP45	-1.9022669571814068	-0.032845876177078896	0.05713626317328499	0.0067679111186801765	0.018204799516268258	0.008413678030680539	NA	48	49	49
ENSG00000205084.10	TMEM231	1.8999200892974635	0.020125170304187916	0.05744360723985308	0.014937845095624	0.13102576778753214	2.1581993009864746e-13	NA	11	11	11
ENSG00000159720.11	ATP6V0D1	-1.8995302259392095	-0.08107249559741177	0.057494796366581925	0.0009204255280136581	0.014662432047814316	0.017917886017621756	NA	13	13	13
ENSG00000155508.13	CNOT8	-1.8989239143174177	-0.042069486120687484	0.057574480543782905	0.00717194102623302	0.04341816023521442	3.200872629787997e-05	NA	17	17	17
ENSG00000005206.16	SPPL2B	-1.8954656240236092	-0.023028195051843146	0.058030741791797985	0.010718980832652422	0.15217034576919564	1.0477037579696939e-15	NA	13	13	13
ENSG00000186517.13	ARHGAP30	-1.8948217814734751	-0.08748633413860823	0.05811601651428134	0.0011405649854692853	0.015971613585439342	0.013265952596758985	NA	36	40	40
ENSG00000228692.2	RP5-826L7.1	-1.8942228766654854	-0.023807507244261245	0.05819543283721651	0.010011723983330428	0.027573854630754555	0.0011383328019792167	NA	20	21	21
ENSG00000164054.15	SHISA5	-1.893628370761895	-0.09790167459224071	0.058274355008859996	0.0005881642562266937	0.01631975803240875	0.012921024825199974	NA	16	19	19
ENSG00000148834.12	GSTO1	-1.8935400371873867	-0.05881902459889611	0.05828608909964066	0.002052847201919151	0.025936904485097882	0.0016175033237811676	NA	21	21	21
ENSG00000085788.13	DDHD2	-1.8933743175687143	-0.05708064744473167	0.05830810832441618	0.0029827180204503763	0.06850453044978047	1.870529856859652e-07	NA	8	8	8
ENSG00000124496.12	TRERF1	1.8928833503008407	0.06353914601900269	0.05837338388768626	0.0024342020723633504	0.010340411877863023	0.047140773167435854	NA	23	25	25
ENSG00000183484.11	GPR132	-1.8923751274757454	-0.030494175390084904	0.05844101755800466	0.009275121036423015	0.0991277917301292	2.431630463029559e-10	NA	9	9	9
ENSG00000276023.4	DUSP14	-1.8918163568379331	-0.04028839307489262	0.058515453179671606	0.004723862694761751	0.049899770012118816	1.0945508513022114e-05	NA	17	17	17
ENSG00000184226.14	PCDH9	-1.8899611875945184	-0.049843863858989194	0.05876315112698074	0.0026892104145068477	0.030113524963469543	0.0006872587525245872	NA	13	13	13
ENSG00000051128.18	HOMER3	1.8898052524865727	0.037331063417037263	0.0587840108318909	0.0031609671242837996	0.011969914651191715	0.033222011651539825	NA	26	26	26
ENSG00000127580.15	WDR24	-1.8894074135679757	-0.03557886231668955	0.05883725827643291	0.004135257136687248	0.05059453657163565	7.004689378368322e-06	NA	20	21	21
ENSG00000104980.7	TIMM44	-1.8891121425601827	-0.024956463745015745	0.0588768037408251	0.007157516752764917	0.06485785806841331	3.4675307189509124e-07	NA	37	38	38
ENSG00000204323.5	SMIM5	1.8890189597877411	0.02256346255922571	0.05888928823214408	0.017629819052824996	0.05693065008080135	2.235351422572133e-06	NA	44	44	44
ENSG00000175920.16	DOK7	1.8887301581414666	0.018321822693026596	0.058927995416068316	0.02125869481875419	0.08411391880014149	5.160069258959415e-09	NA	13	14	14
ENSG00000111799.20	COL12A1	-1.8886188950647074	-0.029181681144470176	0.05894291329427033	0.010573215172050076	0.06183952761593825	8.023444885948764e-07	NA	50	51	51
ENSG00000182230.11	FAM153B	-1.8882836896140291	-0.046834394356931784	0.05898787576450644	0.004137432011381099	0.04925336684689372	1.1834122803637892e-05	NA	12	12	12
ENSG00000213123.10	TCTEX1D2	1.8874330485330062	0.011161138557696113	0.05910210352930417	0.059692963631801044	0.21214687180661407	1.0048690402051351e-22	NA	14	14	14
ENSG00000134330.18	IAH1	1.8871809912626636	0.10517325181986627	0.05913598611158816	0.0008566312019946161	0.014039184213300415	0.020591874560613968	NA	11	11	11
ENSG00000173809.17	TDRD12	-1.88709964131399	-0.0423408267383984	0.05914692494946218	0.005045149421797351	0.023852456762783542	0.00245880061192646	NA	6	6	6
ENSG00000204084.12	INPP5B	1.8867872264290577	0.007486418511873863	0.0591889498772221	0.09686712553693902	0.4901564159815911	6.870461305950605e-64	NA	44	44	44
ENSG00000272335.1	RP11-53O19.3	1.8864916052828202	0.04940685364197919	0.05922873858855163	0.0036524491638759184	0.0653579998011874	2.8115700851074145e-07	NA	21	21	21
ENSG00000133393.12	FOPNL	1.8863405043428287	0.06628100168140613	0.05924908437780352	0.0022007227810585638	0.014626467243032678	0.01744419280267642	NA	8	9	9
ENSG00000155827.11	RNF20	1.8861891173857064	0.04330486641269386	0.05926947449577402	0.00189273316690628	0.021738291799810818	0.003887791123311017	NA	22	22	22
ENSG00000204574.12	ABCF1	-1.8856819196492982	-0.041111903960125595	0.059337830761143975	0.0033825606825146778	0.054735727324493964	3.7093054452147135e-06	NA	61	62	62
ENSG00000229373.8	LINC00452	-1.8853348773207468	-0.0550386933286574	0.059384640180764094	0.0019041336827969996	0.017769072867783176	0.00830572991597912	NA	2	2	2
ENSG00000196460.12	RFX8	-1.884971077849164	-0.011346378714646669	0.05943374271270913	0.0688530043026885	0.2609422540037725	6.972914290267848e-29	NA	101	102	102
ENSG00000128159.11	TUBGCP6	-1.884161895195677	-0.09397527797429939	0.05954308005259593	0.0009365496949043542	0.026746595758802616	0.0013761712725327935	NA	8	8	8
ENSG00000166451.13	CENPN	1.8838714983032991	0.06948826731200093	0.05958235935725677	0.0012653876192980776	0.03153339037980205	0.0005089084943725934	NA	20	20	20
ENSG00000197256.10	KANK2	1.8828237233149852	0.04145436003973159	0.059724260947134206	0.004727456765699292	0.011111553244741662	0.03665566402795056	NA	23	24	24
[truncated: 5,322 more rows]
