# Supplementary material for: Exploring the Impact of Cerebrovascular Disease and Major Depression on Non-diseased Human Tissue Transcriptomes
Source: Front Genet. 2021 Jul 19;12:696836. doi: 10.3389/fgene.2021.696836 (PMC8327210; doi:10.3389/fgene.2021.696836)
Supplement: Supplementary Data Sheet 2 — All TWAS results. [file Data_Sheet_2.zip › cytokines_TWAS/CRP/CRP.en.Whole_Blood.csv]

gene	gene_name	zscore	effect_size	pvalue	var_g	pred_perf_r2	pred_perf_pval	pred_perf_qval	n_snps_used	n_snps_in_cov	n_snps_in_model
ENSG00000157837.15	SPPL3	-29.929641514424123	-1.0384909548001555	8.099390315588492e-197	0.001717083434289482	0.02439421502486861	0.00024541618374596043	NA	17	18	18
ENSG00000160712.12	IL6R	28.07553593790794	0.7807057869696166	1.9491773031359844e-173	0.002792321479036922	0.0888833663761446	6.324161064304978e-13	NA	23	23	23
ENSG00000135114.12	OASL	-20.476289496927123	-0.15161862947466567	3.5035190794758783e-93	0.047361872196474496	0.14727308161297675	4.7266068596697034e-21	NA	79	81	81
ENSG00000115216.13	NRBP1	19.467262697767215	0.3126197056614933	2.08098689800918e-84	0.008530656320901803	0.07556559673355068	3.038216789985244e-11	NA	34	35	35
ENSG00000135124.14	P2RX4	-16.519453981762048	-0.11291201436681264	2.6579342067854477e-61	0.04195773780001274	0.2856277936294533	2.6759538053973827e-44	NA	59	59	59
ENSG00000157992.12	KRTCAP3	-14.33994285052826	-0.1634436941345184	1.2315682263923599e-46	0.017931623908278214	0.06278711489018332	1.941240106285194e-09	NA	33	33	33
ENSG00000116678.19	LEPR	-14.061077061838887	-0.132139726530151	6.587591962739629e-45	0.021263258186756805	0.1538470716759739	2.9432112178684867e-22	NA	20	20	20
ENSG00000186567.12	CEACAM19	-13.998605919340841	-0.16507036933813404	1.589582833980129e-44	0.015261506123151969	0.04742419842511431	2.2533117844394374e-07	NA	25	25	25
ENSG00000177051.5	FBXO46	13.699963707475819	0.719025230575666	1.0157505365370671e-42	0.0007172909801820776	0.011224546211641855	0.013323050025441057	NA	13	13	13
ENSG00000196126.11	HLA-DRB1	-13.6727588392851	-0.20702738988526517	1.4768781424639366e-42	0.008315313398862016	0.1750240429354402	3.055608683728132e-25	NA	69	73	73
ENSG00000179639.10	FCER1A	-13.173326733471972	-0.3792569971811659	1.2496741658633935e-39	0.0023752186491639046	0.0452208343884464	4.846387113215299e-07	NA	4	4	4
ENSG00000107798.17	LIPA	12.993279592121116	0.062283224178741985	1.3357789476487648e-38	0.0848737265819628	0.3727982716687983	3.811835768443789e-61	NA	57	59	59
ENSG00000188735.12	TMEM120B	-12.773211360042028	-0.6758181373947867	2.314062873113625e-37	0.0021955360106209825	0.016471046126620828	0.0025158982494949914	NA	48	51	51
ENSG00000235888.1	AF064858.8	12.564563010330355	0.1400984775424729	3.306971109032192e-36	0.01749211803472605	0.14081375193944276	3.249551727175459e-20	NA	44	45	45
ENSG00000087157.18	PGS1	-12.325299469062776	-1.4729668536897973	6.619710498317307e-35	0.0001488164700312387	0.010087125821902456	0.018867098751670863	NA	3	3	3
ENSG00000162711.16	NLRP3	12.22632978319457	0.176925097806564	2.248714360634256e-34	0.009056133773636312	0.0884343575213374	8.526997228593278e-13	NA	35	36	36
ENSG00000160710.15	ADAR	12.062700298526865	0.4785950154741531	1.6624147550733764e-33	0.0013981577501227045	0.04322141596656166	6.734979532977846e-07	NA	11	11	11
ENSG00000157895.11	C12orf43	12.031948373327193	0.12623098641813224	2.4139591683889553e-33	0.020263584061565698	0.1440488186240105	1.2158576213695005e-20	NA	14	15	15
ENSG00000232837.1	LINC01700	11.953976765057108	0.22365580934592	6.189119571072758e-33	0.006381457063834778	0.04560909288974563	4.180140541348726e-07	NA	29	29	29
ENSG00000134575.9	ACP2	11.949623428956496	0.12618028887706564	6.52200834199305e-33	0.01938547762935165	0.16167347427599366	2.689391064759496e-23	NA	18	18	18
ENSG00000138085.16	ATRAID	-11.767676672153168	-0.2593999847971643	5.728035247887557e-32	0.004480408030495445	0.0989705967712674	3.04917937358285e-14	NA	15	15	15
ENSG00000237541.3	HLA-DQA2	11.64499728741174	0.023059326836405457	2.4332939890300534e-31	0.4852333365368082	0.7029840440163376	2.2226383217066276e-176	NA	126	130	130
ENSG00000089163.4	SIRT4	-11.443861637127418	-0.1606190255709545	2.523957525841465e-30	0.009040384578967147	0.041671509529278235	1.4322140142283644e-06	NA	15	16	16
ENSG00000100221.10	JOSD1	11.32996053888444	0.4488801951690883	9.324674164295066e-30	0.0013202046740222715	0.019990795013444286	0.0008403077944198811	NA	8	8	8
ENSG00000240053.8	LY6G5B	-11.107826860182614	-0.16288079799298863	1.1492225933017452e-28	0.0102425859146931	0.17500636052754442	1.036440941451204e-25	NA	38	40	40
ENSG00000138080.13	EMILIN1	11.093834760880412	0.12597604332919793	1.344000234820098e-28	0.017107936815115295	0.027713791960007592	9.146600272015022e-05	NA	41	43	43
ENSG00000143595.12	AQP10	-11.03029307881391	-0.28227210703163624	2.729740162566146e-28	0.0030389600497584455	0.03149135604767808	2.7911831040022907e-05	NA	16	16	16
ENSG00000157557.11	ETS2	11.002046788706753	0.1437134086973139	3.735552826254977e-28	0.012986549176401388	0.14453279604363142	6.2092890158545235e-21	NA	68	72	72
ENSG00000100201.20	DDX17	-10.990986747361019	-0.16495310372116362	4.2228385361553255e-28	0.009425683465199987	0.18914506196464725	1.5416424216871693e-27	NA	49	49	49
ENSG00000090621.13	PABPC4	-10.856901559650932	-0.3251939852506862	1.8491730260995287e-27	0.002443157228265966	0.02457618633840806	0.00021774761954658107	NA	36	36	36
ENSG00000136689.18	IL1RN	-10.777559257693426	-0.5327636905188908	4.3938990552680224e-27	0.0008079318817489706	0.037805971790897626	4.447467447082732e-06	NA	4	4	4
ENSG00000183682.7	BMP8A	10.769813875622354	0.222431822763545	4.779664475007166e-27	0.005229183524742779	0.03049072711896744	3.823037799189356e-05	NA	7	7	7
ENSG00000165915.13	SLC39A13	10.651493376245105	0.3437285143629815	1.7158996776359117e-26	0.0017817925563352755	0.02642956556721653	0.00013377902931763078	NA	6	6	6
ENSG00000198945.7	L3MBTL3	-10.503027697173556	-0.05100105516232205	8.365313649608766e-26	0.09175760162440699	0.43537134134297945	1.586186361515416e-76	NA	26	26	26
ENSG00000122971.8	ACADS	10.314678608719314	0.4526164292950179	6.048332936348028e-25	0.0010216374154665502	0.02004028571941965	0.0008641404766846862	NA	8	8	8
ENSG00000266970.1	RP11-806H10.4	10.228754494112291	0.20492869636059385	1.4740288513002313e-24	0.0056952505968110405	0.08048362760408469	7.637371975310336e-12	NA	30	30	30
ENSG00000079459.12	FDFT1	10.144407500903885	0.15419880089170931	3.509012602182678e-24	0.009407936256255274	0.05393964543041824	2.424991619573195e-08	NA	16	16	16
ENSG00000237721.1	AF064858.11	10.036093430609231	0.09669447082334376	1.0578082851661755e-23	0.023988251426927718	0.11940457006138315	3.790653478170048e-17	NA	74	78	78
ENSG00000108443.13	RPS6KB1	-9.85164256736648	-0.2660492845995068	6.743279100803786e-23	0.002644008170020494	0.03536597480988698	9.64421810142017e-06	NA	28	29	29
ENSG00000165916.8	PSMC3	9.820309719939782	0.8367797660471771	9.206026373127224e-23	0.00025535578550111426	0.01228451901973244	0.009408567863838164	NA	8	8	8
ENSG00000182179.12	UBA7	-9.616125373607334	-0.09451951455696109	6.835770679452765e-22	0.02095004753095768	0.2994411436312744	2.0386654906173994e-46	NA	34	35	35
ENSG00000110077.14	MS4A6A	9.320555578940256	0.19674140670339016	1.1573268247928817e-20	0.00423028294292101	0.10752609756964633	2.0986230197554342e-15	NA	28	28	28
ENSG00000187775.16	DNAH17	-9.20164657406303	-0.26306724155887723	3.525060726800133e-20	0.0024271884109382815	0.046139475760141734	3.394021171346532e-07	NA	26	26	26
ENSG00000073737.16	DHRS9	9.169395054855304	0.08266296217676193	4.7568092045753154e-20	0.028083248687881854	0.2972113260288908	4.918190655176977e-47	NA	32	32	32
ENSG00000138031.14	ADCY3	9.113942132752852	0.026841169879750028	7.944168490454459e-20	0.25320953281016995	0.5409122204620264	4.925418183770106e-108	NA	22	22	22
ENSG00000138092.10	CENPO	9.059140958444722	0.03793086447285536	1.3148193457096578e-19	0.1254074683732055	0.3337090788878438	3.3109977489052596e-54	NA	19	19	19
ENSG00000004534.14	RBM6	-9.05086593062938	-0.037681412580476366	1.4183901089788864e-19	0.11198414522088965	0.5544014623614587	5.148883319457931e-111	NA	39	39	39
ENSG00000204469.12	PRRC2A	8.9990199688718	0.214929185737324	2.277414926572136e-19	0.003741008825135743	0.13159375914212942	7.436532878507487e-19	NA	23	23	23
ENSG00000260302.1	RP11-973H7.1	-8.995755726261246	-0.07599859526467369	2.346124918700702e-19	0.029083241028655313	0.17547459857250206	1.8635605018429858e-25	NA	36	38	38
ENSG00000100242.15	SUN2	8.994612490023783	0.24192644727387905	2.3706703132488034e-19	0.002818815609980023	0.021864801967395348	0.000473496427723201	NA	49	50	50
ENSG00000166278.14	C2	-8.914095410663354	-0.10660168382606132	4.918146408159738e-19	0.014434967012951752	0.017376373140136694	0.0019544794334942555	NA	107	111	111
ENSG00000115137.11	DNAJC27	8.87315633287519	0.056911174466989345	7.110141197194072e-19	0.05301488684138544	0.2378835673176929	5.65998337228859e-36	NA	21	21	21
ENSG00000138028.15	CGREF1	-8.788897858532543	-0.15752235941704038	1.5103430345253395e-18	0.006570306099096474	0.03200178151775674	2.30822394745214e-05	NA	9	9	9
ENSG00000214530.8	STARD10	8.78069188726208	0.08920207489695386	1.6247206791969225e-18	0.02030630561827255	0.2487849697592049	1.7862401411108535e-37	NA	14	14	14
ENSG00000158488.15	CD1E	-8.743843224868778	-0.13388612491209542	2.2531204202964408e-18	0.00813042890011759	0.041153081621662764	1.7381491026377243e-06	NA	76	76	76
ENSG00000221988.12	PPT2	-8.74325019359935	-0.4984116897360453	2.2649834729140805e-18	0.0006508188870574926	0.010808578154252816	0.01467138255167269	NA	7	9	9
ENSG00000164077.13	MON1A	-8.68515285804798	-0.19486767092647772	3.782334123569738e-18	0.0037973639305104497	0.04437555804915577	5.484081438726239e-07	NA	36	59	59
ENSG00000237609.1	AF064858.10	8.61168383278979	0.12339237054740688	7.199517411177525e-18	0.010943803783593728	0.07350956315072467	8.764116367371135e-11	NA	13	13	13
ENSG00000255046.1	RP11-297N6.4	-8.586432816370047	-0.07884926967927709	8.971123481879586e-18	0.026236658481558747	0.07289629625544886	8.611850253345091e-11	NA	10	10	10
ENSG00000101246.19	ARFRP1	-8.580339542878567	-0.22356819318226698	9.459349791749844e-18	0.0029324969651207764	0.04704354972419103	2.3541755308011605e-07	NA	24	24	24
ENSG00000077238.13	IL4R	-8.510870735476063	-0.18467155488068526	1.726320070356814e-17	0.004597623437041611	0.14353567755678795	1.1117976942397062e-20	NA	6	6	6
ENSG00000187796.13	CARD9	8.477237179937587	0.11067406913317998	2.3060453023204647e-17	0.013004109833900442	0.20777429935996247	2.0892279596003143e-30	NA	22	25	25
ENSG00000204209.11	DAXX	-8.344200615588216	-0.139298285604539	7.16971915231107e-17	0.007365133993508999	0.06456915637557385	1.3296459178837919e-09	NA	47	48	48
ENSG00000204525.16	HLA-C	-8.310136722800742	-0.036189608276116905	9.559187018774343e-17	0.0925530829165068	0.4616356058258508	3.8620273029719804e-84	NA	155	158	158
ENSG00000158406.4	HIST1H4H	8.304337542932975	0.21257779566158	1.0037790592045695e-16	0.0028246593315521887	0.035175880124176516	8.273669198196718e-06	NA	9	9	9
ENSG00000213719.8	CLIC1	8.259117154066812	0.6591512392541806	1.467538375802302e-16	0.00026574497232181166	0.018207790780676743	0.001500443372228651	NA	33	33	33
ENSG00000213699.8	SLC35F6	-8.24182142451878	-0.3911044900290729	1.6960858243961868e-16	0.000863138850095132	0.026150132213213696	0.00014229474149281482	NA	15	16	16
ENSG00000176422.13	SPRYD4	-8.225949929017638	-0.04177242473509688	1.936499052040539e-16	0.07333683619905802	0.239932798206846	9.841233193692694e-36	NA	34	34	34
ENSG00000073008.14	PVR	8.087971102398072	0.10903996516038668	6.066679398417654e-16	0.0109550521198398	0.08767145358512689	1.0197051768780665e-12	NA	18	18	18
ENSG00000186074.18	CD300LF	7.996498729657558	0.2596585978450698	1.2800709156490564e-15	0.0017434225343130052	0.049961432005001465	1.1334391884484648e-07	NA	14	14	14
ENSG00000164078.12	MST1R	-7.952090554934135	-0.1087778391753527	1.833901194678337e-15	0.010085858529470979	0.02057067172346669	0.0007329915625510148	NA	12	12	12
ENSG00000163564.14	PYHIN1	7.9510240141955055	0.4532406825672778	1.8497608236723816e-15	0.0006336553258099222	0.020832075662610583	0.0006138239935393166	NA	20	21	21
ENSG00000158373.8	HIST1H2BD	7.901362670299485	0.09319461404609881	2.758706843264897e-15	0.013829568608244467	0.12576018372449124	2.751977243651896e-18	NA	14	14	14
ENSG00000175489.9	LRRC25	-7.883191566950862	-0.1054083505060792	3.1912324906260526e-15	0.011365041148136497	0.19698441418955734	6.413418054479374e-29	NA	18	18	18
ENSG00000198563.13	DDX39B	-7.872867712553439	-0.06592016976346483	3.466030929483682e-15	0.029337902523079204	0.2878355656030075	2.2748350616876347e-44	NA	11	11	11
ENSG00000154328.15	NEIL2	7.848448905922517	0.07443651026251326	4.212141594815443e-15	0.024911936968435494	0.12783203045205355	2.685192378803144e-18	NA	16	16	16
ENSG00000129933.20	MAU2	-7.802332276406525	-0.20997369686423523	6.077337336297815e-15	0.002684700129165509	0.06892258278714386	3.5918794326361386e-10	NA	20	20	20
ENSG00000213672.7	NCKIPSD	7.800403279445928	0.10448182540283936	6.1709649050789045e-15	0.011325646701348452	0.14882245492421908	1.3680781737355295e-21	NA	10	10	10
ENSG00000168488.18	ATXN2L	-7.796263494434508	-0.19494783711677308	6.376716543675999e-15	0.0030914875582443097	0.06727159505884503	5.803040903312287e-10	NA	20	20	20
ENSG00000184110.14	EIF3C	7.78050736737212	0.16183793143639752	7.223425965859632e-15	0.004544519853439442	0.04131470221930142	1.4987087924985848e-06	NA	13	13	13
ENSG00000233232.6	NPIPB7	-7.716534846458089	-0.04859272246115832	1.1953490757858995e-14	0.04865353079413959	0.1530051381861726	4.919359412993299e-22	NA	16	16	16
ENSG00000196683.10	TOMM7	7.671332999923463	0.09373818910608454	1.7021799469121246e-14	0.012958678747642432	0.3126781428128689	6.223266105594136e-50	NA	12	12	12
ENSG00000084676.15	NCOA1	7.658330014769408	1.423571251005392	1.8836634383937617e-14	6.461048427520795e-05	0.011351448357369278	0.01267995025670598	NA	5	5	5
ENSG00000011485.14	PPP5C	-7.632867252752569	-0.04438025167037468	2.295892589870359e-14	0.06017509454339626	0.5223306592313736	5.237821504594957e-100	NA	22	22	22
ENSG00000197165.10	SULT1A2	7.52083790899186	0.01838683410826354	5.442629221351815e-14	0.3147761358888032	0.5956675536860979	2.590425558252978e-126	NA	28	29	29
ENSG00000267654.1	LINC01882	-7.504809270143135	-0.04284657936531282	6.151810576073579e-14	0.06447967646296528	0.2387763088000928	1.1989229770560785e-35	NA	24	24	24
ENSG00000232629.8	HLA-DQB2	7.467966492389513	0.01816398611166726	8.144357464345114e-14	0.31447257618900093	0.6547656264431843	5.6503243719453985e-152	NA	99	100	100
ENSG00000189050.15	RNFT1	7.3595207904682045	0.2658931938607303	1.845716108562441e-13	0.0015811420084675964	0.03349579920897668	1.6798373063462217e-05	NA	22	22	22
ENSG00000178952.10	TUFM	7.300766550081859	0.030997513601737796	2.8613283388080046e-13	0.10815363806663493	0.5690656021715544	2.364687613210667e-117	NA	55	55	55
ENSG00000172247.3	C1QTNF4	-7.27598243891328	-0.04057274297285524	3.439083281184436e-13	0.05427621992229858	0.17635994727775575	5.998613479186895e-26	NA	13	13	13
ENSG00000133794.17	ARNTL	-7.269948642236403	-0.07439028577767774	3.5962419846833433e-13	0.018887571715102025	0.18421688792676605	9.325973783321572e-27	NA	73	73	73
ENSG00000158517.13	NCF1	-7.248726155745791	-0.21796739445780866	4.20709501985296e-13	0.002856956934547984	0.05841453772545945	8.941727502292191e-09	NA	16	16	16
ENSG00000204531.17	POU5F1	7.247301527197369	0.05405081607258783	4.251567830383416e-13	0.04009335339420356	0.20970087688591216	8.512775482662779e-31	NA	53	53	53
ENSG00000204304.11	PBX2	7.23267235269221	0.2107304490373394	4.735810251725297e-13	0.0019277830311916601	0.05852678856099682	7.759950855799477e-09	NA	68	72	72
ENSG00000175970.10	UNC119B	7.181766948215752	0.18409214652700787	6.881615669642843e-13	0.003276100591848288	0.045557882608584864	3.853851161143985e-07	NA	19	19	19
ENSG00000213689.11	TREX1	-7.175129540724663	-0.1072176926952024	7.223875250996347e-13	0.008875256829658841	0.15323521741731153	5.818043776848386e-22	NA	30	35	35
ENSG00000114054.13	PCCB	-7.17495372937661	-0.14337407608440564	7.23316452074953e-13	0.005403990600404758	0.05390138935024515	3.1560998044148614e-08	NA	15	15	15
ENSG00000178252.17	WDR6	-7.164272734353937	-0.04411471545303647	7.820058086196115e-13	0.05281389009935973	0.3871282199113865	3.1841441252390345e-65	NA	68	70	70
ENSG00000152409.8	JMY	-7.155513702099087	-0.23889180270126956	8.336016158408154e-13	0.0016348460855369039	0.0627070385560079	1.1092981761720878e-09	NA	13	13	13
ENSG00000011295.15	TTC19	7.131111816687972	0.0758820138262461	9.956139423464709e-13	0.015613437083180717	0.1524005475857319	6.234179405289701e-22	NA	33	34	34
ENSG00000134222.16	PSRC1	7.1169252733726465	0.09007095700849689	1.103612802783495e-12	0.012241610280357413	0.08162272513299247	6.4029307579769975e-12	NA	18	18	18
ENSG00000213760.10	ATP6V1G2	7.1116696772789245	0.06373973047244615	1.146473960856746e-12	0.026660402452080314	0.10131283082639922	1.4123572563677991e-14	NA	26	26	26
ENSG00000196502.11	SULT1A1	-7.097024812046719	-0.04668720049289027	1.2747118062984605e-12	0.04564832411257701	0.2822599679996065	1.1476449581641587e-43	NA	25	26	26
ENSG00000204410.14	MSH5	7.070860160246413	0.2132553394780142	1.539762467131804e-12	0.0020667514322053023	0.04086568588111355	1.7215650499045311e-06	NA	42	43	43
ENSG00000115607.9	IL18RAP	-7.008500005344285	-0.08483618905848561	2.4088661413096306e-12	0.017031892172068432	0.3414059279024136	2.4957223071889242e-56	NA	118	119	119
ENSG00000138074.14	SLC5A6	6.985220425460057	0.13414636284626913	2.8440908737976412e-12	0.006211818342342268	0.09118617790685248	4.1517387170539733e-13	NA	17	17	17
ENSG00000224389.8	C4B	-6.958832499390773	-0.025124166913718625	3.4310414987622982e-12	0.11296178422490359	0.21658693313392696	4.901484083420749e-32	NA	38	40	40
ENSG00000175115.11	PACS1	-6.915073684128946	-0.1558226298109754	4.676202508329946e-12	0.00502561882387955	0.11538507583764475	1.1566037917130748e-16	NA	65	65	65
ENSG00000164053.19	ATRIP	-6.914280525296502	-0.0758176405500208	4.7024381662522945e-12	0.01617143316782777	0.06556190124344745	8.740597548064047e-10	NA	28	28	28
ENSG00000176476.8	SGF29	-6.895449035765898	-0.06652773251614645	5.369492154398927e-12	0.022996915760295732	0.1932927598151412	3.737924061759003e-28	NA	40	41	41
ENSG00000106258.13	CYP3A5	-6.8808317154594345	-0.07333213890514816	5.950411226815463e-12	0.02010779803634535	0.02848759912361832	6.732375359414515e-05	NA	54	54	54
ENSG00000169682.17	SPNS1	6.8603755535364765	0.053176038653894704	6.867975137133571e-12	0.03224924472368202	0.3814845024305043	1.261321985901033e-63	NA	26	27	27
ENSG00000274414.1	RP5-965G21.4	-6.844944582355474	-0.30497383366314257	7.650548206827724e-12	0.0011527410704428845	0.026870000368649272	0.00010460304033998016	NA	4	5	5
ENSG00000196735.11	HLA-DQA1	-6.844478988513946	-0.05105894114001068	7.67547015467736e-12	0.035285972370287064	0.31663851914142	7.739707005707142e-50	NA	73	76	76
ENSG00000204356.13	NELFE	6.843669090595214	0.27224434819766347	7.719011424556593e-12	0.0012996513320645425	0.02649889720132375	0.00012250329481508228	NA	40	41	41
ENSG00000142233.11	NTN5	6.836983633413641	0.07060192559261955	8.087797695520214e-12	0.020682773866599995	0.03155726751203478	2.7540030112075713e-05	NA	59	62	62
ENSG00000126091.19	ST3GAL3	-6.779319742283423	-0.33515696464202666	1.2074304082139316e-11	0.000704578834522303	0.012148997517633648	0.009651909756692051	NA	5	5	5
ENSG00000196236.12	XPNPEP3	6.771991282480072	0.08904827289490475	1.270217953172031e-11	0.01073419065616814	0.0868976436504601	1.2421955939522642e-12	NA	10	10	10
ENSG00000025434.18	NR1H3	6.716218206088034	0.11125101617686188	1.8650145011259584e-11	0.007519647815532302	0.014191426453928584	0.0049768958099772635	NA	23	23	23
ENSG00000140455.16	USP3	-6.681658046063619	-0.14774529891898547	2.3625379609856618e-11	0.004400631830065015	0.13243672263052367	1.8056273001535608e-19	NA	23	23	23
ENSG00000167074.14	TEF	6.634883814144356	0.04357071545736006	3.2475823997349274e-11	0.04642289656505575	0.1922200922634178	4.326015667975598e-28	NA	35	37	37
ENSG00000141027.20	NCOR1	-6.631963393059985	-0.05952770473184713	3.312507442249598e-11	0.022469179200886494	0.17210703285879295	2.2028911116187256e-25	NA	30	30	30
ENSG00000125510.15	OPRL1	6.547637520079306	0.10027062920250292	5.845438644140776e-11	0.00860739022173437	0.19142566361852945	6.155715875817794e-28	NA	9	9	9
ENSG00000100994.11	PYGB	6.54180953735541	0.03447337230543625	6.077887857375435e-11	0.08383841206827886	0.4796404848055166	4.226179265089288e-89	NA	31	31	31
ENSG00000197457.9	STMN3	6.52790511294579	0.085874868751601	6.669592477562844e-11	0.011311130582570349	0.1534840059824134	5.713195294711301e-22	NA	25	25	25
ENSG00000130758.7	MAP3K10	6.52444134264234	0.0901482876702145	6.825545471506224e-11	0.010227506066435132	0.17255124511895378	2.345149503823913e-25	NA	15	15	15
ENSG00000148396.18	SEC16A	-6.514275857445329	-0.0554346701601774	7.304115839135813e-11	0.032280504181774916	0.3108343212044809	1.9519686458500436e-48	NA	35	42	42
ENSG00000181666.17	HKR1	-6.496468674085487	-0.08260579829383459	8.222722764372178e-11	0.012143521854176949	0.1093005060745941	1.2741400091298275e-15	NA	7	7	7
ENSG00000108384.14	RAD51C	-6.472445548839926	-0.025321230207013313	9.642927621330503e-11	0.10059677864182383	0.3990901022702607	1.6039476512036038e-69	NA	31	31	31
ENSG00000167077.12	MEI1	6.441746842664697	0.03621089253491187	1.1810616599404972e-10	0.06626415831256083	0.3235149432830016	2.884563299897455e-51	NA	53	54	54
ENSG00000221838.9	AP4M1	-6.427568132049599	-0.045503365437275074	1.2966148679120116e-10	0.041721307848739855	0.22626100514073896	1.2227168095100891e-33	NA	14	14	14
ENSG00000102882.11	MAPK3	-6.426180469399924	-0.07972288980658042	1.3085004604698193e-10	0.014325475736068415	0.27388719668246075	7.747812964737751e-42	NA	24	25	25
ENSG00000169583.12	CLIC3	-6.396170496926536	-0.9548387768026073	1.5932209980295443e-10	0.00011457461925163462	0.06948812436627103	3.371673593470468e-10	NA	3	13	13
ENSG00000174564.12	IL20RB	-6.34043339693415	-0.16556584084439258	2.2911970768642658e-10	0.003136085925025286	0.012274518557114164	0.009728095198839937	NA	24	24	24
ENSG00000213995.11	NAXD	6.33976251015482	0.04866961816373011	2.3011960699013508e-10	0.03983176554268413	0.1999362254714312	4.2869624154516886e-29	NA	25	25	25
ENSG00000093167.17	LRRFIP2	6.329507717341884	0.14817193621362018	2.4594459323016325e-10	0.0034017971369528673	0.11051900404568707	3.9791451787320607e-16	NA	13	13	13
ENSG00000203896.9	LIME1	-6.305546396904099	-0.14708031541981817	2.871789564287257e-10	0.003436227454875907	0.014898202078832143	0.004247860326677732	NA	61	63	63
ENSG00000173171.14	MTX1	6.302875058630216	0.4156000360173473	2.9217441456526934e-10	0.0004747956983085179	0.040182108807018	2.0168581219312574e-06	NA	9	14	14
ENSG00000106290.14	TAF6	-6.299558145898425	-0.2803132857170591	2.98495312922362e-10	0.0010595368357020495	0.01598342155469178	0.003041892919382921	NA	15	15	15
ENSG00000165689.16	SDCCAG3	-6.25391610520442	-0.08141101318153147	4.0028609696064723e-10	0.014973625850131272	0.17504884079767152	8.232561334145627e-26	NA	14	17	17
ENSG00000215440.11	NPEPL1	6.207624520014805	0.12549499147618778	5.379148395546175e-10	0.005742660654867374	0.07106347684597349	1.7481148505342246e-10	NA	46	46	46
ENSG00000067208.14	EVI5	6.175828990036876	0.12521561441805643	6.581719804038772e-10	0.00507978091883466	0.07673304089668975	2.02714042459772e-11	NA	69	69	69
ENSG00000179344.16	HLA-DQB1	-6.175272187253266	-0.020189933048866543	6.604958140530674e-10	0.18410695210729508	0.6702553069546218	4.560207422176373e-159	NA	46	48	48
ENSG00000116521.10	SCAMP3	-6.170195256684701	-0.28187285513300625	6.820571215763272e-10	0.0011604887666989052	0.030670490794347232	3.332368167377846e-05	NA	40	44	44
ENSG00000149177.12	PTPRJ	-6.158539995949039	-0.14883330324486113	7.341864348790113e-10	0.0035439525104688898	0.06820301892366849	4.813814913421907e-10	NA	17	18	18
ENSG00000157322.17	CLEC18A	-6.151399335592551	-0.021382896680163434	7.680226712252862e-10	0.16918789973004983	0.6260756755340141	5.315528971531285e-139	NA	19	19	19
ENSG00000142655.12	PEX14	6.14514132167764	0.13432303825131497	7.98923511806016e-10	0.003994796211677787	0.06453482086812515	1.4033415289790807e-09	NA	22	22	22
ENSG00000125618.16	PAX8	6.095579427205298	0.018495043628973765	1.090417533325994e-09	0.18898505675543348	0.3063726731602823	8.890057847516377e-48	NA	73	76	76
ENSG00000188612.11	SUMO2	6.094784798897431	0.22879931947540366	1.0958477124913818e-09	0.0012915228592674612	0.029797190937137195	4.895368531804602e-05	NA	8	8	8
ENSG00000105656.12	ELL	6.083682698579105	0.07681323702543091	1.174529385020174e-09	0.012347777809838258	0.2600466100314111	1.4279931102731307e-39	NA	22	22	22
ENSG00000084764.10	MAPRE3	-6.059672387209579	-0.16865481343906233	1.3639907458339987e-09	0.002786509194555405	0.023309209054102917	0.00033081731802655774	NA	15	15	15
ENSG00000188603.18	CLN3	-6.054255180835713	-0.09900737265657018	1.4106883673855515e-09	0.007872299635431125	0.08894292467678122	5.686404895232229e-13	NA	36	38	38
ENSG00000231925.11	TAPBP	6.0042494047658685	0.27036821862292143	1.9221904016387342e-09	0.0009792831219919559	0.0540340330948404	3.5522245095862346e-08	NA	14	15	15
ENSG00000179144.4	GIMAP7	5.999501212168997	0.3211726906198563	1.979245521422019e-09	0.0007595898491670111	0.03687984706673436	5.6469892947723134e-06	NA	7	7	7
ENSG00000149084.12	HSD17B12	-5.987519711380096	-0.024053903898270546	2.1306512826341424e-09	0.11840325088971257	0.5532514284239769	1.2759278445764328e-110	NA	46	46	46
ENSG00000145901.14	TNIP1	-5.967876107438404	-0.11865482577416188	2.4036176204963036e-09	0.005218688253324927	0.08406972694004299	2.1200824928611302e-12	NA	17	17	17
ENSG00000125637.15	PSD4	-5.948107645177615	-0.03537244266475294	2.712601896650265e-09	0.059752546562571805	0.5821004171893401	9.879023742352626e-121	NA	71	72	72
ENSG00000160783.19	PMF1	5.932504740214043	0.3285516399530092	2.98347773069994e-09	0.0006491731283461482	0.03397206637879041	1.32767414578719e-05	NA	5	5	5
ENSG00000072364.12	AFF4	5.914080618093179	0.3982555905678819	3.337344056751693e-09	0.0004900167193289078	0.03938502778908766	2.6583888979479282e-06	NA	15	16	16
ENSG00000116641.17	DOCK7	5.885463024997119	0.0489690951818606	3.969411243400641e-09	0.024259427709984675	0.11205568099160756	3.354353129224079e-16	NA	76	77	77
ENSG00000177535.7	OR2B11	-5.865530925724892	-0.0551244545140859	4.4769780915466325e-09	0.022848686233642293	0.04918036983811426	1.457664913571243e-07	NA	56	56	56
ENSG00000149499.11	EML3	-5.862551246731131	-0.05326994268891123	4.5580886772664136e-09	0.02127946252092037	0.2784272089630373	2.9293095057467764e-43	NA	15	15	15
ENSG00000204217.13	BMPR2	5.8572900273647965	0.07262419046582899	4.704810850054241e-09	0.012762443968976822	0.15053479939235612	1.3576817531635642e-21	NA	19	19	19
ENSG00000204248.10	COL11A2	5.843264573836046	0.07332116417776209	5.1187621520946526e-09	0.012900856614977975	0.011710923027571374	0.01080813845440663	NA	36	37	37
ENSG00000139579.12	NABP2	-5.8335547439569035	-0.1295935112143073	5.42587938710878e-09	0.003742454814098183	0.022447377434771727	0.00045008191893541514	NA	39	39	39
ENSG00000100316.15	RPL3	5.804027299490729	0.28535826455155516	6.474072898153276e-09	0.0009057919605526397	0.010952666434102457	0.014194744142903903	NA	48	49	49
ENSG00000110917.7	MLEC	5.795917160225969	0.252109672864556	6.794880008780713e-09	0.001165897804386224	0.010300686686192205	0.016816846922986604	NA	11	11	11
ENSG00000134571.10	MYBPC3	-5.793356218858865	-0.06585437452171712	6.89935535448225e-09	0.013757851479320892	0.20251224194914266	8.729244232557805e-30	NA	26	26	26
ENSG00000138030.12	KHK	-5.781875211989634	-0.03755715318697392	7.3872498641029725e-09	0.04750541495945955	0.16995494389244842	6.434128984824406e-25	NA	48	51	51
ENSG00000189114.6	BLOC1S3	-5.777113541830724	-0.37982049255160194	7.599300681314518e-09	0.0005400296991856784	0.032987233878129615	1.7217334308089998e-05	NA	4	4	4
ENSG00000100982.11	PCIF1	-5.7677118367168525	-0.1989274251491466	8.03550487096388e-09	0.0019306533168623277	0.056105040066678574	1.6101621737370572e-08	NA	32	32	32
ENSG00000198156.10	NPIPB6	5.753858122693616	0.11630767336128027	8.722937222988705e-09	0.0053430547926260254	0.02538000173632156	0.00017918558194780375	NA	9	10	10
ENSG00000198952.8	SMG5	-5.749910359965169	-0.019111458053729404	8.929077764474669e-09	0.19568597852905079	0.6505879247390967	1.1522691148343415e-150	NA	18	18	18
ENSG00000157349.16	DDX19B	-5.749832407442182	-0.1846757157870401	8.933195521939713e-09	0.0020111200746924995	0.040394858202521776	2.1613070355006127e-06	NA	18	18	18
ENSG00000181315.10	ZNF322	-5.738928248610901	-0.06146340130775113	9.527757275957744e-09	0.01848094949537433	0.1403615988595512	2.7290087966029503e-20	NA	25	26	26
ENSG00000134548.9	SPX	5.695327307549186	0.08934688094389125	1.2313546559704976e-08	0.008285509952902524	0.032912981754635265	1.9884022281070677e-05	NA	25	26	26
ENSG00000160678.11	S100A1	5.665496694793847	0.0379928546050969	1.4659925081426427e-08	0.047791622950481734	0.10684499561053144	1.1212775909958162e-15	NA	31	31	31
ENSG00000129219.13	PLD2	5.614580638213029	0.036744833021875443	1.970395251931047e-08	0.0434308087820799	0.2674227228440363	8.447810826216916e-41	NA	34	35	35
ENSG00000160781.15	PAQR6	-5.591010058999516	-0.020835120772981688	2.257525008738417e-08	0.15484970887283736	0.6353153872220278	2.413308901865486e-142	NA	14	14	14
ENSG00000163472.18	TMEM79	-5.586131786060565	-0.04471157943221696	2.3218307001927627e-08	0.03308345556743007	0.3046947561671232	1.6957991199951099e-47	NA	36	36	36
ENSG00000178467.17	P4HTM	5.573254203027017	0.19312501915714098	2.500243271312723e-08	0.0017132987625565121	0.03667089626253745	5.2744027068700105e-06	NA	23	23	23
ENSG00000141458.12	NPC1	-5.524019393423847	-0.35703741045445364	3.3133086688747104e-08	0.0005040015386732018	0.011177846374834821	0.012515046896932008	NA	6	6	6
ENSG00000205221.12	VIT	5.501547613654079	0.11273194339264407	3.764719120401887e-08	0.0043437342997367	0.03584220129572087	7.1123802833945696e-06	NA	11	11	11
ENSG00000198715.11	GLMP	-5.496788254047689	-0.015647749762791804	3.867706466717595e-08	0.27177151226718566	0.6164971396209705	1.7814986096368677e-137	NA	58	58	58
ENSG00000137404.14	NRM	-5.4922538298681784	-0.5631462085645316	3.9683647816455425e-08	0.00023484822834189366	0.05663975690687448	1.209241041080648e-08	NA	6	7	7
ENSG00000153487.12	ING1	5.490201495124007	0.131038684731814	4.0147546894732077e-08	0.0036015541935137695	0.05475988623479085	1.6794316489500856e-08	NA	37	38	38
ENSG00000181555.20	SETD2	5.488426505082147	0.12303905993313931	4.0552993433866376e-08	0.003696271850980825	0.05513750522839495	2.484472712132881e-08	NA	46	46	46
ENSG00000226979.8	LTA	5.485991849239698	0.2996946277325826	4.111558550661066e-08	0.0006840915843074088	0.016067324428191296	0.002759483955266801	NA	7	7	7
ENSG00000142197.12	DOPEY2	-5.48293588367128	-0.15354230757824797	4.18324662164932e-08	0.0028088940421095027	0.05208823826948068	6.04339396965555e-08	NA	19	19	19
ENSG00000213658.11	LAT	5.469146809549564	0.3000905719365685	4.522070744099271e-08	0.0006873717407186753	0.011559504520560893	0.011758243380780372	NA	14	14	14
ENSG00000041357.15	PSMA4	5.455069101693045	0.16153361790120827	4.895380442391154e-08	0.0022119925045402675	0.07620116893946881	3.6416910309580495e-11	NA	20	20	20
ENSG00000127483.17	HP1BP3	5.449578079956683	0.06289279459671702	5.0489453854255675e-08	0.013234109054004933	0.2747394050117951	3.7253609587554385e-42	NA	22	22	22
ENSG00000089041.16	P2RX7	-5.446251928249007	-0.07994879682970049	5.144226312805403e-08	0.014916681777655193	0.033158185999706095	1.7571102232951205e-05	NA	94	94	94
ENSG00000204991.10	SPIRE2	-5.424496646850379	-0.03812113585023054	5.811808113651784e-08	0.03710913569709793	0.16863463636680331	2.136893203535444e-24	NA	19	20	20
ENSG00000160691.18	SHC1	-5.422598046652978	-0.05489119485829227	5.8738976590869114e-08	0.02157052341308657	0.15372278149743754	3.52332158992396e-23	NA	35	35	35
ENSG00000263001.5	GTF2I	-5.420220112934361	-0.07850733714285241	5.952569854965342e-08	0.013130196929171173	0.13062185001462653	4.5643881023438595e-19	NA	12	12	12
ENSG00000163050.16	COQ8A	5.4182731508335955	0.031202606291377076	6.017742974318196e-08	0.06419737051525143	0.3746942947170401	5.325227755606414e-62	NA	32	32	32
ENSG00000160392.13	C19orf47	5.416105199242322	0.06338452327355514	6.091127157022156e-08	0.014007896820794041	0.15069096371441906	1.6402904481290973e-21	NA	17	17	17
ENSG00000241563.3	CORT	5.409323896540642	0.10954661218461956	6.326312393718765e-08	0.0038978988542144044	0.03699916313830789	4.53578031328461e-06	NA	6	6	6
ENSG00000178878.12	APOLD1	-5.409128445380158	-0.03316296698812731	6.333219707390847e-08	0.05495125744860983	0.08949415653377353	5.989504626798779e-13	NA	66	66	66
ENSG00000196975.15	ANXA4	-5.398855981687868	-0.09305674947666838	6.706718344952133e-08	0.0080360369522887	0.10863552733326824	1.2659920471928662e-15	NA	14	14	14
ENSG00000203880.11	PCMTD2	5.396687089242224	0.11612895824622849	6.788262346843531e-08	0.004104992985015783	0.1064097796448047	3.3327774200553285e-15	NA	19	19	19
ENSG00000184730.10	APOBR	-5.371322427248916	-0.32168659662978577	7.816131176110882e-08	0.0005726602632024847	0.01900151952040054	0.001239347371296976	NA	23	25	25
ENSG00000272221.1	XXbac-BPG181B23.7	-5.356138094564008	-0.021758166227925792	8.501953881804852e-08	0.1768788090686187	0.6097506491237534	7.945127760097462e-133	NA	76	80	80
ENSG00000258366.7	RTEL1	5.349669942550216	0.1934366594602121	8.811478405233876e-08	0.00141665351191526	0.037626261556386986	4.6395948920071686e-06	NA	16	16	16
ENSG00000205903.6	ZNF316	-5.343067283811724	-0.07288126478384493	9.138682208538568e-08	0.011998299631609024	0.1311953594905965	1.002478995615404e-18	NA	10	10	10
ENSG00000167491.17	GATAD2A	5.341189097485738	0.08154900649432989	9.233887281451595e-08	0.008252271171480152	0.14804240955098547	1.1096757225923043e-21	NA	14	14	14
ENSG00000243156.7	MICAL3	5.331626492769325	0.23743452369211035	9.733698344309929e-08	0.0008639792404264244	0.04749012499503097	2.487323729744607e-07	NA	8	8	8
ENSG00000136717.14	BIN1	5.316845547036682	0.060738838801133795	1.0558161643567944e-07	0.01437737609092802	0.2290837311498247	5.984019779809303e-34	NA	32	32	32
ENSG00000128881.16	TTBK2	5.2989741331419005	0.21640576143888346	1.1645512920083798e-07	0.0011918063181993782	0.010823411143534151	0.014989709667466803	NA	17	17	17
ENSG00000124562.9	SNRPC	-5.291831330429019	-0.4114349356876445	1.2109755429642663e-07	0.0003132329960241048	0.026502640786914416	0.000127568656810408	NA	13	13	13
ENSG00000228022.5	HCG20	5.280893018506704	0.09052206389362386	1.2855574233411637e-07	0.0076503286267296635	0.03181634988493245	2.4347530439855653e-05	NA	4	4	4
ENSG00000120784.15	ZFP30	5.277690206149642	0.06967048208639526	1.3082238562766142e-07	0.013227388151639374	0.09112011235267227	3.402548009324744e-13	NA	11	11	11
ENSG00000138018.17	SELENOI	-5.265450927587519	-0.16596592191724288	1.3984567211097256e-07	0.0021180744769990034	0.03968777363229816	2.287872364901588e-06	NA	25	26	26
ENSG00000172543.7	CTSW	-5.241802833744213	-0.04949836542878005	1.5901523496293397e-07	0.021688583243239096	0.3544371969388949	3.090521719559939e-58	NA	16	16	16
ENSG00000169231.13	THBS3	-5.239353265561362	-0.040268278501215025	1.6114031280129165e-07	0.03269392974181628	0.3242578885417199	1.469906979924339e-51	NA	21	22	22
ENSG00000114650.18	SCAP	5.239221629604154	0.12043192390818083	1.6125528529997113e-07	0.003530395528183463	0.11463222444830372	2.0826407897374586e-16	NA	14	14	14
ENSG00000137411.16	VARS2	5.2322724676534005	0.031881107882618345	1.6743869494536008e-07	0.06266632251675354	0.5574923367270347	8.79685540677277e-112	NA	54	54	54
ENSG00000183150.7	GPR19	5.216694852360223	0.04023749328114606	1.8214395514831488e-07	0.037733303315956125	0.11733015345056624	6.225835304820211e-17	NA	40	40	40
ENSG00000108474.16	PIGL	-5.21005696848555	-0.18762509430478724	1.8878265603420541e-07	0.001405106008837815	0.049290596388033035	1.2560139272532634e-07	NA	20	20	20
ENSG00000109320.11	NFKB1	-5.18350182997051	-0.2128018884426226	2.177580909885298e-07	0.0011900256254571326	0.020869635726582462	0.0006721732494817912	NA	20	21	21
ENSG00000197037.10	ZSCAN25	-5.1643821362846545	-0.09412439066672348	2.4123442263613333e-07	0.0038259423232112366	0.03312388534120321	1.3976021889394046e-05	NA	25	25	25
ENSG00000273295.1	AP000350.5	5.162784022475966	0.013251829837283263	2.4330380645649565e-07	0.2966659711254474	0.5573846128493488	7.143933187373356e-112	NA	59	60	60
ENSG00000092020.10	PPP2R3C	-5.1468981568020835	-0.05142118000061349	2.6482901017738737e-07	0.020772728006066696	0.4107765020060901	9.66671651086623e-71	NA	33	35	35
ENSG00000119408.16	NEK6	5.140675729599115	0.07084538975871874	2.737521534933953e-07	0.009928662786304866	0.11994450953382114	1.1045371166367215e-17	NA	12	13	13
ENSG00000111328.6	CDK2AP1	5.137960749138248	0.029588409487785804	2.7773587240989015e-07	0.07347319761882809	0.2454462087649333	3.7671348444986487e-38	NA	74	74	74
ENSG00000111321.10	LTBR	5.135003674790495	0.32687738966799534	2.8213851117385866e-07	0.00046212092867562674	0.016663382472889388	0.0024990294719440236	NA	10	10	10
ENSG00000158792.15	SPATA2L	-5.1314530535985075	-0.055328326879107305	2.875139401142604e-07	0.016476131124875792	0.2078117355337884	1.5954991364435674e-30	NA	17	19	19
ENSG00000158710.14	TAGLN2	-5.101423861105776	-0.1647252645891728	3.371076367577489e-07	0.002082308412262255	0.0407606135247726	1.9148369867282675e-06	NA	6	6	6
ENSG00000018510.13	AGPS	-5.096084060105411	-0.17897084656325976	3.467512062026166e-07	0.0016234568035072968	0.04603310913493717	3.110478093831107e-07	NA	8	15	15
ENSG00000146576.12	C7orf26	-5.09255012841032	-0.06191563214239148	3.532792668419023e-07	0.014697911671497954	0.10236548786809448	7.513258682149412e-15	NA	48	48	48
ENSG00000065060.16	UHRF1BP1	5.086323045978485	0.028558413141083733	3.650720171912211e-07	0.0633621073939018	0.39900572602716333	1.7611513773154684e-68	NA	32	34	34
ENSG00000196652.11	ZKSCAN5	5.078138521188368	0.10455584847632135	3.8115077140196085e-07	0.006068180413451137	0.02802840384445665	8.368726333527595e-05	NA	25	25	25
ENSG00000240972.1	MIF	5.060197799134273	0.014784320408592372	4.188217716408929e-07	0.224991415564438	0.3874828857164991	1.150485034829889e-64	NA	31	31	31
ENSG00000140367.11	UBE2Q2	5.059574387792719	0.1866277323267386	4.2019332953882684e-07	0.0013106197971103559	0.0463320157192344	3.074860651299191e-07	NA	9	9	9
ENSG00000169592.14	INO80E	-5.051791535496165	-0.08222360079142678	4.376852480709541e-07	0.00847371329015147	0.07710628305543159	2.0386438648576e-11	NA	22	22	22
ENSG00000248810.1	RP11-362F19.1	5.050749446488549	0.014825763105596815	4.4008000297153066e-07	0.21717248853475501	0.4095745888793372	1.6098632776250247e-70	NA	134	134	134
ENSG00000204839.8	MROH6	5.046852047884233	0.04667617618438594	4.4914888974147355e-07	0.020819830069105216	0.17503017281254155	1.8752742778255041e-25	NA	44	44	44
ENSG00000142168.14	SOD1	5.042749235504897	0.19057719820606595	4.5889045960344075e-07	0.0017493566558582868	0.023558683001572548	0.000316313518587463	NA	29	29	29
ENSG00000236104.2	ZBTB22	5.0387564118115495	0.16046173544939615	4.6856637237978717e-07	0.0019390399698308836	0.05016596614205255	9.116345496833741e-08	NA	8	8	8
ENSG00000108784.9	NAGLU	-5.035622978767159	-0.18380907756616263	4.762972190422003e-07	0.0015629331591812366	0.09783172328275087	3.3073753943873964e-14	NA	13	21	21
ENSG00000175334.7	BANF1	5.0323359612317065	0.15885211456574455	4.845391622353778e-07	0.002434616458142061	0.06909765818019736	3.3074672354247065e-10	NA	22	22	22
ENSG00000188227.12	ZNF793	-5.029715801840993	-0.06039329497841586	4.91207366522074e-07	0.015668250482174975	0.08279245177943614	3.8892936327780245e-12	NA	31	33	33
ENSG00000115808.11	STRN	-5.023655664231793	-0.09458539771322282	5.069709765035597e-07	0.005846238541884917	0.11949849289839545	4.12378895984156e-17	NA	32	32	32
ENSG00000077984.5	CST7	-5.021933900896927	-0.029116879413197773	5.115378893216752e-07	0.06323819684616375	0.4388805557603571	9.500638251443107e-81	NA	91	93	93
ENSG00000154319.14	FAM167A	5.0192119199732605	0.024549167086691564	5.188388825650154e-07	0.093502601897063	0.2555868953650667	5.772137423841949e-39	NA	20	21	21
ENSG00000178425.13	NT5DC1	5.014303202193333	0.10999485040402064	5.322599815389794e-07	0.0036901310304342343	0.05721849068972178	1.3321072412180616e-08	NA	34	35	35
ENSG00000141258.12	SGSM2	-4.999203427806708	-0.1589133711534062	5.756764254451554e-07	0.001800844680608814	0.04754704922561657	2.4498732439861043e-07	NA	25	25	25
ENSG00000184381.18	PLA2G6	4.986411151014433	0.09491693719884793	6.151117370883304e-07	0.005783930386970316	0.09827126083903384	2.7665865195928916e-14	NA	4	4	4
ENSG00000077585.13	GPR137B	4.983075633232283	0.03685638331774589	6.25814745287073e-07	0.03774222299167224	0.17764193375520118	1.2840556267397005e-25	NA	30	30	30
ENSG00000104866.10	PPP1R37	4.97861156213961	0.12724336466422437	6.40420252337384e-07	0.003783851171210618	0.05346176230278513	4.265561297241339e-08	NA	49	50	50
ENSG00000170425.3	ADORA2B	-4.9754436705488345	-0.0407807546440654	6.509836339063466e-07	0.02457381115146863	0.1266128426631011	4.979456441940161e-18	NA	31	32	32
ENSG00000246548.3	RP11-7F17.5	-4.9724139459789205	-0.1005979399478597	6.612432570107879e-07	0.004836663176900282	0.10244297296444617	1.150670259961256e-14	NA	17	17	17
ENSG00000213722.8	DDAH2	-4.944333749243703	-0.16615481613697128	7.640471181067755e-07	0.00197257060058909	0.03771374338563513	4.791562849736451e-06	NA	38	40	40
ENSG00000138399.17	FASTKD1	4.935351949293486	0.08494121058251082	8.000635213719686e-07	0.007538929776302223	0.06264984909781172	1.6644651206387854e-09	NA	40	40	40
ENSG00000231852.6	CYP21A2	-4.931846967647697	-0.02095564494086552	8.145572294287512e-07	0.0649088524153702	0.14447840848160418	8.734459435402746e-21	NA	44	46	46
ENSG00000137942.16	FNBP1L	-4.930960358875206	-0.05708766744985189	8.182633937342521e-07	0.012870663475185874	0.0787209380634379	2.028760983277605e-11	NA	9	9	9
ENSG00000174903.15	RAB1B	-4.925647020586397	-0.5639796504204364	8.40816623613807e-07	0.00019113925734299197	0.02576543101272741	0.00014039653582582963	NA	3	3	3
ENSG00000055211.12	GINM1	4.924607169917752	0.04688170755523568	8.452999215224823e-07	0.020836284967316977	0.21930519018139008	1.1231844932078311e-32	NA	41	41	41
ENSG00000206344.7	HCG27	4.916344800019788	0.04791072013246998	8.8175040514899e-07	0.02797832289235532	0.22934689358994506	6.731059695238168e-34	NA	172	179	179
ENSG00000272506.1	RP4-535B20.4	-4.912764498979258	-0.0894681365909661	8.980111637314426e-07	0.0053888285885256475	0.014977011099611744	0.004186990296437423	NA	17	17	17
ENSG00000110871.14	COQ5	4.910899535741393	0.0489116634630696	9.065953097409196e-07	0.025189465260488226	0.29374408380822553	1.1553285041948032e-45	NA	37	37	37
ENSG00000205710.3	C17orf107	4.90382523437566	0.04469378847480849	9.398811882840134e-07	0.02281537554053219	0.18408906333269875	1.1193918336892216e-26	NA	13	13	13
ENSG00000101460.12	MAP1LC3A	-4.89933923409181	-0.04177206593321049	9.615949407108498e-07	0.022410588839022767	0.19968673695181985	2.5355845759182513e-29	NA	51	53	53
ENSG00000134824.13	FADS2	-4.897964610580929	-0.012004400396850185	9.683446914129185e-07	0.33893941981322406	0.6158394067508222	3.5839528786976434e-134	NA	58	58	58
ENSG00000124920.13	MYRF	-4.895978923177228	-0.04559446909027796	9.78175506914741e-07	0.027406773870147033	0.15532776890707775	1.950779983785805e-22	NA	6	6	6
ENSG00000124222.22	STX16	-4.850055830047726	-0.17796803362219524	1.2342672852401675e-06	0.001537630347778435	0.035510112914110714	8.357918470114122e-06	NA	24	24	24
ENSG00000167523.13	SPATA33	4.8470005062278325	0.057097086146166175	1.2534210797964465e-06	0.014801006064953453	0.08598660754507112	1.195319157877674e-12	NA	20	20	20
ENSG00000062282.14	DGAT2	4.844502708195118	0.1795165655613421	1.2692918693869038e-06	0.0015144774477357634	0.04067220941035301	1.364957187888327e-06	NA	15	15	15
ENSG00000099974.7	DDTL	4.83999389795957	0.051156990334468085	1.2984311530523798e-06	0.017139117397606787	0.06392725340731575	8.466105478499515e-10	NA	31	31	31
ENSG00000167711.13	SERPINF2	4.8295007527482685	0.03468068722979388	1.3687579713427178e-06	0.03931158858605285	0.1652456917534839	5.699881835882661e-24	NA	9	9	9
ENSG00000149485.18	FADS1	-4.828430748473713	-0.0816815449100799	1.3761317317160292e-06	0.007427377913472687	0.021626360603995858	0.0005596545972302108	NA	11	11	11
ENSG00000167981.5	ZNF597	-4.822465094868324	-0.07876181627502137	1.4179484848298368e-06	0.00664580703554899	0.019822058213276098	0.0009666978356403221	NA	42	43	43
ENSG00000003137.8	CYP26B1	-4.8139788793321685	-0.019645692283976553	1.4795445167539234e-06	0.11352159759267687	0.2582529345853025	5.855948194948528e-39	NA	39	39	39
ENSG00000135535.15	CD164	-4.803948347944276	-0.09057104891848757	1.5556697675776027e-06	0.005287289071232286	0.16610871061711424	1.239069248179975e-24	NA	63	64	64
ENSG00000115526.10	CHST10	-4.80008404269005	-0.1802246339824178	1.5859906017713576e-06	0.0012815415171693048	0.01669363057123718	0.002265023803097405	NA	13	13	13
ENSG00000077097.15	TOP2B	4.797809854836824	0.21061577237412077	1.604099456772883e-06	0.000880899442662248	0.019050419558854496	0.0011914338371392702	NA	11	12	12
ENSG00000177710.5	SLC35G5	-4.791830300992428	-0.04218501326393796	1.6526666435412103e-06	0.03520260406246361	0.06677721133424047	6.661657724480802e-10	NA	43	43	43
ENSG00000164082.14	GRM2	4.790852404310387	0.07911312364778304	1.660742612402791e-06	0.009646255460772182	0.060288317826630015	4.977082703509166e-09	NA	32	38	38
ENSG00000120253.13	NUP43	4.7871792045711805	0.036635789735412615	1.6914179346194062e-06	0.03205085951542868	0.2891111311284288	2.2485663297223987e-44	NA	42	42	42
ENSG00000167208.14	SNX20	-4.780054071058518	-0.18056596028264793	1.7524805543118093e-06	0.001362541874371873	0.021068867106614292	0.0006533832181736224	NA	30	30	30
ENSG00000009790.14	TRAF3IP3	4.779332281366358	0.02852667511226427	1.7587831702944193e-06	0.05731029092528841	0.3210903373240969	2.6360001058372477e-51	NA	35	35	35
ENSG00000185022.11	MAFF	4.771257941132627	0.23595975120395873	1.8307890583157796e-06	0.0008521220639984526	0.02209037171237225	0.00047455354517603096	NA	10	11	11
ENSG00000198218.10	QRICH1	-4.770703811760114	-0.09196589512055828	1.8358332283459923e-06	0.005816532415180186	0.07860294263964865	1.7397815926372636e-11	NA	50	50	50
ENSG00000108556.7	CHRNE	4.767271053566703	0.028763063814412716	1.8673800672474112e-06	0.052192699845798725	0.24060633473959805	1.8278824238341868e-36	NA	11	11	11
ENSG00000154016.13	GRAP	-4.765773623723702	-0.2237290803059857	1.8813039260965829e-06	0.0011010735445354189	0.011565419584553456	0.011978165608304286	NA	5	6	6
ENSG00000151640.12	DPYSL4	4.7564502357100205	0.01679292860193502	1.9702677988752153e-06	0.1910310820052391	0.4020988581304397	4.848004887992965e-68	NA	45	45	45
ENSG00000204920.10	ZNF155	4.75509601686879	0.03455770877282306	1.9835212320970468e-06	0.09815132668783697	0.348361813213786	1.5366958342303766e-56	NA	36	36	36
ENSG00000134852.14	CLOCK	4.754393769611074	0.20776940490748072	1.990427645312286e-06	0.001059215096445566	0.02100525736421061	0.0006625832074834454	NA	19	19	19
ENSG00000146826.16	C7orf43	4.752574276378764	0.09219911785193799	2.0084295042036716e-06	0.005013189236828261	0.12262715112413372	1.5576631467814392e-17	NA	17	17	17
ENSG00000272787.1	KB-226F1.2	-4.751035247032425	-0.0267296685816235	2.0237784840376564e-06	0.061225171215258695	0.13428284196785514	2.9491941659767404e-19	NA	21	22	22
ENSG00000160716.5	CHRNB2	-4.748197698086801	-0.0690105333712861	2.052373680619362e-06	0.008319467021337457	0.0410951289413743	1.397057135412536e-06	NA	18	18	18
ENSG00000136280.15	CCM2	4.745939360507672	0.06595165678654673	2.075408867902779e-06	0.011290148735605335	0.2555496365892162	1.0440573764364663e-38	NA	31	31	31
ENSG00000030066.13	NUP160	4.745546277854726	0.3301066320386928	2.0794436266689083e-06	0.00045009819359771497	0.02820833838492025	6.495368234790874e-05	NA	4	4	4
ENSG00000238078.1	LINC01352	4.732204622970032	0.032728291125616205	2.2209435474765677e-06	0.03339750896241947	0.12717796690971242	3.768074047107154e-18	NA	20	21	21
ENSG00000008838.19	MED24	4.728426414391056	0.1029447138175728	2.2626660012051257e-06	0.004233007231447914	0.12117112028641375	1.7875199753751903e-17	NA	17	17	17
ENSG00000254206.5	NPIPB11	4.717259757471961	0.08708153740394795	2.3904241182566896e-06	0.0056168132444827925	0.03182515110986533	2.1456825274248146e-05	NA	10	10	10
ENSG00000170468.7	RIOX1	4.707641507577286	0.1382620526980506	2.5059931225844913e-06	0.0020251007441766007	0.017400486544014247	0.0019039499708798546	NA	17	17	17
ENSG00000143390.17	RFX5	4.707469537266362	0.1837968008230985	2.5081074701919406e-06	0.001631468589245192	0.03180950203355252	2.6811808429903517e-05	NA	21	21	21
ENSG00000110079.16	MS4A4A	4.703566816711685	0.11967570515093934	2.5565537646544064e-06	0.0028960766584535257	0.025220636627549208	0.0001834190588041262	NA	45	45	45
ENSG00000142599.17	RERE	4.700670886329642	0.05288023803320726	2.5930815118819326e-06	0.016048221279121547	0.2592406765388494	4.767612150870749e-39	NA	67	68	68
ENSG00000248538.6	RP11-10A14.5	4.698284353911738	0.014411494060447986	2.623559986960436e-06	0.2079874162123842	0.47079936047605	2.2431880071003308e-85	NA	48	48	48
ENSG00000139132.14	FGD4	4.6914828979286405	0.17610336825501197	2.7123194756101897e-06	0.0014752456357831258	0.03787551923672874	4.089520704285666e-06	NA	40	40	40
ENSG00000101639.18	CEP192	-4.681857561689488	-0.0314100464084123	2.84286996270903e-06	0.046600533618251165	0.4074561214990248	1.967325234954913e-69	NA	20	20	20
ENSG00000128872.9	TMOD2	-4.654583671257645	-0.040353085595991635	3.246359892297459e-06	0.027765942789881832	0.24191334763384856	4.8251721977940896e-36	NA	43	43	43
ENSG00000149541.9	B3GAT3	-4.6538580658491995	-0.18996911440625902	3.2578109807346363e-06	0.0013821658319251398	0.017844300809017718	0.0017316187314161445	NA	20	20	20
ENSG00000166582.9	CENPV	-4.63551491264109	-0.05717467150179184	3.5605005336033693e-06	0.011993914490620981	0.08142173009648751	8.059747184836718e-12	NA	20	20	20
ENSG00000223496.2	EXOSC6	-4.618421247295216	-0.027319390777731052	3.866706755254884e-06	0.057584713262953474	0.4143733180838508	2.8472178286943262e-71	NA	24	25	25
ENSG00000127124.14	HIVEP3	-4.612595325724079	-0.0934531615790084	3.976720657639458e-06	0.004649038966801327	0.07843482662399542	1.931662079356553e-11	NA	21	21	21
ENSG00000157335.20	CLEC18C	4.607244663476132	0.015001306514598554	4.080397888384188e-06	0.18323755889402663	0.4163584483616784	1.1404896337564764e-71	NA	24	24	24
ENSG00000099977.13	DDT	4.6012214274919465	0.02693326069883722	4.200206243311847e-06	0.060518069951297854	0.3864986001819091	9.79471076621928e-65	NA	66	68	68
ENSG00000142733.14	MAP3K6	4.598920856451898	0.06682769474665834	4.246850684771742e-06	0.011914254512946145	0.05105468945204133	8.278820051161475e-08	NA	19	19	19
ENSG00000025156.12	HSF2	4.598819419758687	0.04097847475102271	4.248918712889362e-06	0.022212466396046224	0.20944114643280826	3.7515224687729995e-31	NA	25	25	25
ENSG00000089154.10	GCN1	4.590531554799188	0.23691808527033661	4.42118608141262e-06	0.000733804241482755	0.03229804969311658	2.3799296100858192e-05	NA	23	23	23
ENSG00000152133.14	GPATCH11	-4.584491106429387	-0.09496398179436898	4.550934562831631e-06	0.004856573445535673	0.01585303608119064	0.003143852906228052	NA	47	49	49
ENSG00000132823.10	OSER1	-4.569858494975699	-0.05372583365448102	4.880536377723714e-06	0.015735704040289445	0.2890499311250841	2.2019071032918065e-44	NA	8	8	8
ENSG00000144668.11	ITGA9	4.567731140144985	0.047128556773723726	4.930318665562184e-06	0.01893303088907602	0.13539741075824402	1.0203444256023789e-19	NA	39	41	41
ENSG00000104783.11	KCNN4	4.563772712888883	0.02356602866129272	5.024247143907426e-06	0.0684748762046746	0.2953137164471532	5.285464100294418e-46	NA	35	35	35
ENSG00000116406.18	EDEM3	-4.560280411488469	-0.33254129978228913	5.1085357791072816e-06	0.00040334456118860555	0.04121144217401286	1.538167330181806e-06	NA	5	5	5
ENSG00000125611.15	CHCHD5	-4.5409234873571975	-0.10188295479714578	5.600835639980766e-06	0.00377392710538686	0.052512756527189855	5.114822714899234e-08	NA	29	30	30
ENSG00000163660.11	CCNL1	4.505478775793097	0.11642732671141527	6.622345834162405e-06	0.003573825204915484	0.11191712636580536	3.7464378616378807e-16	NA	64	64	64
ENSG00000163125.15	RPRD2	-4.491749421038363	-0.17720113118087594	7.0640507775835425e-06	0.0012418655885964834	0.02241353912242841	0.00044291035358538116	NA	23	23	23
ENSG00000173338.12	KCNK7	4.489828411192511	0.1815084658307105	7.1280570200469095e-06	0.0012795830962913609	0.019622402536400012	0.0009149210979818269	NA	8	8	8
ENSG00000117899.10	MESDC2	-4.479052804217981	-0.2576922188270992	7.497498681837447e-06	0.0004891690533934883	0.016423216729191885	0.002630680396778168	NA	10	10	10
ENSG00000146731.10	CCT6A	4.476152896881103	0.2922733224713802	7.600006699846689e-06	0.0005547718619927423	0.03728250325199083	5.146252238547622e-06	NA	1	1	1
ENSG00000158158.11	CNNM4	4.471354419660218	0.20648114745147017	7.772576220235888e-06	0.0007926956316408481	0.04413647788475733	5.30133522112368e-07	NA	7	8	8
ENSG00000167595.14	PROSER3	4.467457485040177	0.08525659175324789	7.915473589899103e-06	0.005350199771516305	0.029693113944606806	4.921489679401978e-05	NA	30	31	31
ENSG00000204613.10	TRIM10	4.461531713966617	0.24136221423611667	8.137590020697186e-06	0.0005803843047307366	0.023682476090018282	0.0002975234818286998	NA	16	18	18
ENSG00000164849.9	GPR146	4.459250642730899	0.03463998010428967	8.224669716473253e-06	0.03872025181810682	0.29692661622523353	2.9334960246129124e-46	NA	43	51	51
ENSG00000134825.15	TMEM258	-4.451041666396201	-0.12039883012170378	8.545475764329592e-06	0.0028865824241795963	0.03668607272797055	5.798221579806434e-06	NA	16	16	16
ENSG00000162194.12	LBHD1	-4.443503479419296	-0.03712940582437637	8.850572440014942e-06	0.025537747384967394	0.13571996630973626	1.524067409571631e-19	NA	20	21	21
ENSG00000177352.9	CCDC71	-4.440061215598365	-0.14973490445570928	8.99332925433133e-06	0.0017694128134361161	0.03325900123560309	1.7991682360936107e-05	NA	11	11	11
ENSG00000196235.13	SUPT5H	-4.436884696279264	-0.26366703417796533	9.127015020920078e-06	0.000678090462729507	0.03089540382644618	3.55633851218532e-05	NA	14	14	14
ENSG00000163141.18	BNIPL	4.434809710822124	0.16022294720279784	9.215365047032528e-06	0.0017404015133276253	0.01827070717294493	0.0014342787221536405	NA	10	10	10
ENSG00000196968.10	FUT11	4.419336265571218	0.09242631059688794	9.900449737215409e-06	0.0036614585209027183	0.035231189520475395	9.026656527492081e-06	NA	13	14	14
ENSG00000204681.10	GABBR1	-4.413461311182575	-0.09841755078900583	1.0173090484476734e-05	0.004004546910192128	0.06244978895351892	2.4958627242081133e-09	NA	8	8	8
ENSG00000128604.19	IRF5	4.399977181042901	0.027935214044436992	1.0826226194919841e-05	0.05234248604634392	0.4270064906201442	1.0674837435011711e-73	NA	35	38	38
ENSG00000130921.7	C12orf65	4.3964542083053155	0.06787952824159485	1.1003356067043878e-05	0.010125664238268751	0.07251439060758036	1.1230078756037848e-10	NA	33	33	33
ENSG00000175445.14	LPL	-4.370133590422354	-0.031130041708498427	1.2417054775747987e-05	0.03882541198073305	0.11191353531015773	4.152385846456221e-16	NA	31	31	31
ENSG00000169689.14	CENPX	-4.365515452796395	-0.12779715837684225	1.2682333551400916e-05	0.0020952609751627885	0.06547777738947795	9.092304803545725e-10	NA	12	13	13
ENSG00000196526.10	AFAP1	-4.359445145571036	-0.011042003232864814	1.3039263281048096e-05	0.3193222749967863	0.5963132622202479	8.115777095692217e-126	NA	20	20	20
ENSG00000119242.8	CCDC92	-4.355262866477252	-0.0728458011918582	1.3290732774263853e-05	0.008336817982622844	0.09993529887812068	2.7447936205658782e-14	NA	30	30	30
ENSG00000111725.10	PRKAB1	-4.352589630288456	-0.02987348298330044	1.3453883987293746e-05	0.04380104157429856	0.2675975238729533	5.90591967764307e-41	NA	36	37	37
ENSG00000169242.11	EFNA1	4.3456607542181285	0.10550689012623912	1.3885703492797373e-05	0.004035901142196549	0.02097404581208958	0.0005781064941991682	NA	20	20	20
ENSG00000157315.4	TMED6	4.34517839068652	0.02300394363528785	1.3916252326680018e-05	0.06121156498909683	0.2078436969802652	1.4253731803565784e-30	NA	19	19	19
ENSG00000169313.9	P2RY12	-4.339071794592799	-0.08705061793623002	1.4308577609955494e-05	0.004947699188787414	0.032402288819068564	2.2434794509901496e-05	NA	26	27	27
ENSG00000119723.16	COQ6	-4.338586480830484	-0.060778858976334386	1.4340205539371683e-05	0.008790340213396157	0.01692964444847972	0.0022866573613824067	NA	46	47	47
ENSG00000198937.8	CCDC167	-4.330110464317309	-0.11154514061651258	1.4903456168123882e-05	0.0030180299129271533	0.07668246744986866	3.3504078879064924e-11	NA	14	14	14
ENSG00000164136.16	IL15	4.32694412742872	0.040982620998551406	1.511922933507053e-05	0.02016692262756843	0.1362667519145478	1.679566302727973e-19	NA	14	14	14
ENSG00000258819.1	RP11-7F17.3	-4.326336745154962	-0.06570482557703818	1.5160959065496307e-05	0.008055392351408364	0.15397264270593325	2.150100138454716e-22	NA	9	9	9
ENSG00000087365.15	SF3B2	4.318901316317693	0.059963725031634156	1.5680787361740902e-05	0.012335248619235017	0.2804521034499751	2.945078060425731e-43	NA	8	8	8
ENSG00000105963.13	ADAP1	4.310410108016131	0.06616678285141843	1.6295205977628185e-05	0.009011488703091607	0.1884232103667126	2.67663431248094e-27	NA	38	42	42
ENSG00000145332.13	KLHL8	4.295855358015552	0.30662347852341487	1.7402102616181923e-05	0.0004450102718611243	0.0268888979808486	0.00011032171083684555	NA	20	20	20
ENSG00000143537.13	ADAM15	4.295574458967069	0.04036721455250847	1.742415401510089e-05	0.02189697119496377	0.17995199295976486	4.585357422010746e-27	NA	26	27	27
ENSG00000166529.14	ZSCAN21	-4.2874327357307305	-0.060773750899369164	1.8074996467673224e-05	0.010753541805861008	0.06219098131175749	2.9845602234163192e-09	NA	17	18	18
ENSG00000115419.12	GLS	-4.287020208508415	-0.15432368038265773	1.8108582518776823e-05	0.001791637791094492	0.04834843938995772	1.2783749847555578e-07	NA	25	25	25
ENSG00000109736.14	MFSD10	4.283547412642759	0.08025400446936132	1.8393688010073035e-05	0.0060984823673755	0.05438805720925118	3.0697944241704905e-08	NA	51	52	52
ENSG00000158865.12	SLC5A11	-4.282048280618119	-0.010292282924857277	1.8518078834892923e-05	0.25184652161939025	0.4639293447180474	2.9556481512723272e-84	NA	26	26	26
ENSG00000253958.1	CLDN23	4.27702885195845	0.04975438494852988	1.8940426288812984e-05	0.014609919652053771	0.0590264748129475	6.1890285999888e-09	NA	16	16	16
ENSG00000185499.16	MUC1	-4.272096350440203	-0.04247419260420919	1.9364386778095235e-05	0.018146337466406915	0.09798397714027957	4.405340838027696e-14	NA	18	18	18
ENSG00000134905.16	CARS2	4.27073991064354	0.08016929682891429	1.9482551260811177e-05	0.006537247423214719	0.10762630108705017	2.213423887818648e-15	NA	58	61	61
ENSG00000274173.1	RP4-568C11.4	-4.27059113503951	-0.023704661367567628	1.9495553363579506e-05	0.07310332341457947	0.40736578377102334	2.2855253995480366e-69	NA	114	115	115
ENSG00000175826.11	CTDNEP1	4.261131098849799	0.09268608135745406	2.033948712126334e-05	0.0043033301529505925	0.12670721346609504	1.6776368463599587e-18	NA	9	9	9
ENSG00000187189.10	TSPYL4	-4.258360498752893	-0.06218567065592153	2.05931665788806e-05	0.010138892640900517	0.01988541635708094	0.0008912249141365315	NA	104	108	108
ENSG00000183336.8	BOLA2	-4.254886249269477	-0.02466183203023142	2.091553176475736e-05	0.055225404688499465	0.14418393744494948	9.655547265192336e-21	NA	26	26	26
ENSG00000185215.8	TNFAIP2	4.254267183635044	0.18276756974728095	2.097347500885457e-05	0.0008941977182530276	0.011930513362916334	0.01046445472224107	NA	19	19	19
ENSG00000239642.5	MEIKIN	-4.240935511215346	-0.018172614256166744	2.2259008903527263e-05	0.12077416681687661	0.2505876730241978	3.596684213720117e-38	NA	39	41	41
ENSG00000164054.15	SHISA5	-4.232724867759601	-0.34122627155813373	2.3087688085398993e-05	0.00028353408955199744	0.016480393964574302	0.0026718111434673878	NA	4	4	4
ENSG00000257218.5	GATC	4.2204142063848025	0.07406729004020887	2.4385384952910526e-05	0.02195449387290849	0.11224914613803057	3.7951510009536623e-16	NA	81	89	89
ENSG00000105953.14	OGDH	-4.219479074249289	-0.1783199984997321	2.4486744853566754e-05	0.0013199102589906068	0.029663919647829762	4.929466828029398e-05	NA	4	4	4
ENSG00000167202.11	TBC1D2B	-4.20695722967622	-0.059118508693400004	2.5883210419680645e-05	0.008107401840991216	0.1132087034862753	2.380578369157279e-16	NA	23	24	24
ENSG00000237651.6	C2orf74	4.200548985805588	0.02190783517245942	2.6626854773913755e-05	0.07404804425046875	0.2339913642660081	4.4154673857788595e-35	NA	20	20	20
ENSG00000162757.4	C1orf74	4.197129901774644	0.051798942829144906	2.7031889844073124e-05	0.012672404908547059	0.08369042191155808	2.921576449189361e-12	NA	28	28	28
ENSG00000197272.2	IL27	4.195097063330308	0.06732705317896162	2.7275476060270007e-05	0.006822936824232637	0.07281765882388111	1.0277602663956394e-10	NA	14	15	15
ENSG00000155542.11	SETD9	4.1924472263872845	0.012295883361253077	2.7596129131608948e-05	0.25165631346492723	0.5121343127279256	4.3913468639685705e-98	NA	87	87	87
ENSG00000204463.12	BAG6	4.191343988496036	0.18819328511440167	2.773068440207754e-05	0.0009463293449290829	0.028729689642801124	6.159532212315158e-05	NA	35	37	37
ENSG00000163563.7	MNDA	-4.1830849864991295	-0.08985700503362445	2.875798243707397e-05	0.0047900305901223015	0.12711140511523492	2.8872155927348e-18	NA	20	20	20
ENSG00000272849.1	RP11-347I19.8	-4.172082794809998	-0.14605210254254178	3.018279150843492e-05	0.0017187730309913283	0.022315715403591174	0.00043401473008610565	NA	20	20	20
ENSG00000143578.15	CREB3L4	-4.1590589539936555	-0.10664349183425331	3.19561420572085e-05	0.0033181815484337597	0.0357443721100912	7.788530005187296e-06	NA	7	7	7
ENSG00000055147.18	FAM114A2	4.15731982956693	0.10578499101657268	3.2200304446275776e-05	0.0035197214442916447	0.05138829557790394	5.740562236822244e-08	NA	20	21	21
ENSG00000107968.9	MAP3K8	4.156900532752073	0.09143803862817737	3.225943575687344e-05	0.0037595519435971226	0.054083735049477735	2.4059923056088348e-08	NA	14	14	14
ENSG00000078814.15	MYH7B	-4.152974443960093	-0.05335365405411745	3.2818140193025784e-05	0.01068606291622241	0.041310465927072534	1.340661829805215e-06	NA	31	31	31
ENSG00000152684.10	PELO	4.151433087963241	0.0390649503285027	3.3039986604538694e-05	0.02553448229190556	0.12045078726238738	2.558588178298821e-17	NA	122	122	122
ENSG00000126581.12	BECN1	4.150243259495396	0.15159706333686587	3.321221139459491e-05	0.0016804302800595883	0.01582990170265763	0.0030508335965392123	NA	41	42	42
ENSG00000102886.14	GDPD3	-4.134856646714201	-0.03672315079266171	3.55176273339597e-05	0.026374961916451813	0.08888850203188234	4.4299616346496287e-13	NA	64	64	64
ENSG00000183793.13	NPIPA5	4.131657902928393	0.027380564485339275	3.6015615532091e-05	0.0412332674983056	0.4251854350103526	2.1769961643025493e-73	NA	48	55	55
ENSG00000071537.13	SEL1L	4.122964826164306	0.2347663133405763	3.7402683022300304e-05	0.0006880671054024232	0.020025931553942826	0.0008486319106146896	NA	13	13	13
ENSG00000189067.12	LITAF	-4.120530738405205	-0.1525691361888837	3.7800062946686306e-05	0.0016160562737971315	0.031954590220675365	2.322281304035378e-05	NA	34	34	34
ENSG00000272505.1	RP11-981G7.6	4.119500270026579	0.03358523627617493	3.796949796321898e-05	0.03279285117232222	0.11742465744648665	9.065044381040867e-17	NA	63	70	70
ENSG00000267796.7	LIN37	-4.116641407736861	-0.11268210795654914	3.844334978842667e-05	0.002864765088070078	0.07690547136414345	3.627819286869436e-11	NA	24	25	25
ENSG00000148120.16	C9orf3	4.114821518665085	0.05859625281110568	3.8747911647443266e-05	0.010809718564174266	0.04221836698936187	1.2015474775346042e-06	NA	16	16	16
ENSG00000188707.5	ZBED6CL	4.113665899082407	0.048904501254612875	3.89424941165573e-05	0.014011779668387925	0.17824316417900216	8.277547736828312e-26	NA	15	15	15
ENSG00000232118.2	BACH1-AS1	-4.113150002100701	-0.08124910148497166	3.90296596258105e-05	0.005873038713709184	0.04495033740679449	4.298340734222415e-07	NA	9	9	9
ENSG00000281162.2	LINC01127	-4.1118620960811105	-0.034070750787174336	3.9248072013411274e-05	0.027286489776667935	0.37386350154946907	1.735492166897105e-61	NA	37	37	37
ENSG00000095015.5	MAP3K1	4.10712770927089	0.10056230267279574	4.006097525035065e-05	0.002915718500140641	0.01868861989764444	0.0013260193486142222	NA	76	78	78
ENSG00000108389.9	MTMR4	4.100348753585659	0.3127831357227695	4.1252797672069006e-05	0.00036811578174134345	0.013694663077641129	0.0061191916614789605	NA	6	6	6
ENSG00000111886.10	GABRR2	4.094082773559454	0.07472434181431187	4.23842886938143e-05	0.005130538047295648	0.07445438061621651	5.02984911307793e-11	NA	6	6	6
ENSG00000130511.15	SSBP4	-4.093612314707317	-0.21647550030898272	4.247042049663425e-05	0.0006067344355489471	0.02385984051474056	0.0002683758416733078	NA	19	20	20
ENSG00000096433.10	ITPR3	4.086702228014106	0.07285395433499103	4.375481082361761e-05	0.0074864488286222	0.24968388660802576	5.567421059472491e-38	NA	38	38	38
ENSG00000218891.4	ZNF579	4.078552584684438	0.07176926657335166	4.531695316973472e-05	0.006737174601478038	0.016600691208029768	0.00230082188131407	NA	38	38	38
ENSG00000133466.13	C1QTNF6	-4.074814778014402	-0.030065540643365474	4.605098498041993e-05	0.033449474762892444	0.25938135737630325	2.2655756036460598e-39	NA	18	18	18
ENSG00000140264.19	SERF2	4.074808929357557	0.22961804314894213	4.605214232721598e-05	0.0006457190514690266	0.028999500490420563	5.011325743013294e-05	NA	10	10	10
ENSG00000261098.1	RP11-819C21.1	-4.067666561823656	-0.05491999233944564	4.748626452011052e-05	0.01234444360943054	0.0657835350345595	9.112129320708867e-10	NA	41	43	43
ENSG00000067836.12	ROGDI	4.067391693017617	0.047041375624008626	4.754229306488294e-05	0.02065485347119212	0.26190751649944594	7.006371399181359e-40	NA	7	7	7
ENSG00000183474.15	GTF2H2C	-4.060914433216082	-0.035806356808775565	4.888088536956677e-05	0.0266710524909054	0.1300820000393563	1.0333813148860119e-18	NA	55	56	56
ENSG00000272333.5	KMT2B	-4.055172555536065	-0.1299430346010465	5.009730638341497e-05	0.001754111006581547	0.05244659348937709	4.3194251329690866e-08	NA	10	10	10
ENSG00000276747.1	PADI6	-4.040381397938589	-0.013240123677029116	5.336434671657784e-05	0.18109468486370045	0.39921760964273306	1.1350281919384291e-67	NA	16	16	16
ENSG00000170209.4	ANKK1	-4.035042698830635	-0.026335915290271635	5.459236880576783e-05	0.05021118029031307	0.1991956073277101	4.2634681754568454e-29	NA	63	67	67
ENSG00000177302.14	TOP3A	4.030747201952469	0.15070371624950404	5.559981847489298e-05	0.0013609080920548497	0.03941083084833711	2.795970990885608e-06	NA	11	11	11
ENSG00000227920.2	RP1-153P14.5	4.024042634769228	0.014729676775858314	5.7207553676523e-05	0.1548742856411884	0.3692759884627845	4.6694340876848026e-61	NA	20	20	20
ENSG00000186409.14	CCDC30	4.021615694632863	0.08968964113791655	5.7800306179804426e-05	0.004227784450225114	0.038071961901397236	4.226031301390089e-06	NA	17	17	17
ENSG00000136014.11	USP44	-4.019127800471419	-0.07184348459106524	5.841398104726098e-05	0.006516802669047353	0.04968484441223992	1.0787444130239966e-07	NA	17	17	17
ENSG00000174529.7	TMEM81	4.014649223661134	0.08261844199523753	5.953426842086844e-05	0.005291173647038814	0.049107142451059765	1.2889030901416572e-07	NA	36	36	36
ENSG00000174238.14	PITPNA	4.006005493849475	0.02502136717659745	6.175421314864285e-05	0.05238174639263159	0.32627333731661223	6.344214767413896e-52	NA	53	53	53
ENSG00000198951.11	NAGA	-4.002060705496631	-0.17312508479936792	6.279318170141691e-05	0.0011907550900566407	0.030381559472876036	3.8416974741531935e-05	NA	18	18	18
ENSG00000204428.12	LY6G5C	-4.001729583070857	-0.018503533060494945	6.288114061333263e-05	0.11492766075404856	0.4839502160312913	1.4918377144635079e-89	NA	17	19	19
ENSG00000146733.13	PSPH	4.001638923220914	0.026445565283435096	6.290524370436521e-05	0.06173309492760735	0.3138803058302427	2.3142574908508448e-49	NA	14	14	14
ENSG00000130811.11	EIF3G	4.00006597011339	0.06257988593376423	6.332482840545669e-05	0.007880193630170078	0.21010774434431384	3.173420797768334e-32	NA	27	27	27
ENSG00000197183.14	NOL4L	3.991241680393235	0.07003870480016601	6.572825591965148e-05	0.00728804196913073	0.07993307550834865	9.71760464452963e-12	NA	54	54	54
ENSG00000158604.14	TMED4	3.9879746678945853	0.08523899200615179	6.663977735096536e-05	0.004222272446471861	0.06109707248457932	4.0586564229447765e-09	NA	11	12	12
ENSG00000159214.12	CCDC24	3.9767055729573193	0.01849135655251107	6.987659341122004e-05	0.10007275929686901	0.31637503748636264	8.958042655298702e-50	NA	12	12	12
ENSG00000163703.17	CRELD1	3.97421703833228	0.060009233979992666	7.06111527366876e-05	0.008747984302192984	0.08840656284977343	6.660736748230195e-13	NA	49	51	51
ENSG00000164081.12	TEX264	3.964124865946569	0.2232398956154909	7.366568852143131e-05	0.0008507744040474862	0.037029009231149115	5.14885037841057e-06	NA	7	7	7
ENSG00000258919.1	RP11-1029J19.4	3.9602884778140566	0.046963635444086625	7.485927595063408e-05	0.01197688416103126	0.06253541895888136	2.1140868808953852e-09	NA	29	29	29
ENSG00000108797.11	CNTNAP1	3.948194740402928	0.059545056594369206	7.874273985888477e-05	0.00985715398997669	0.07016160085058537	2.1850153184747198e-10	NA	16	16	16
ENSG00000172803.17	SNX32	3.940820708294954	0.022654697762707343	8.120330479570341e-05	0.05756916011350804	0.1542603107624638	2.8412343563095143e-22	NA	14	14	14
ENSG00000163485.16	ADORA1	3.940164828721395	0.018368651240018213	8.142564301938982e-05	0.09983595159456649	0.14952164311247249	1.5783732683320693e-21	NA	81	81	81
ENSG00000165030.3	NFIL3	-3.939561774302332	-0.10534840217141675	8.163058156751484e-05	0.002742644820788412	0.08197380937054352	6.2081819495789984e-12	NA	27	27	27
ENSG00000116857.16	TMEM9	-3.9370069107360295	-0.012751300849162123	8.250423187864165e-05	0.16524684419658486	0.5045086571159231	3.708277139282843e-95	NA	5	5	5
ENSG00000119725.18	ZNF410	3.93242244287451	0.0777848121753712	8.409411555302788e-05	0.0060848503365994915	0.05297215524622072	4.840640690229087e-08	NA	38	39	39
ENSG00000122034.14	GTF3A	-3.928832317214027	-0.0676582264633363	8.535933184696621e-05	0.007681418220456129	0.07076041171397546	2.192080963321181e-10	NA	33	33	33
ENSG00000185920.15	PTCH1	-3.9283614330691146	-0.11931274060233828	8.552660689351248e-05	0.0020972017064037974	0.037667185607865056	4.41592982984963e-06	NA	36	37	37
ENSG00000143847.15	PPFIA4	3.926836492652867	0.020328893364931776	8.607044909531262e-05	0.08498654927691565	0.25194833674594264	6.182012992709304e-38	NA	72	72	72
ENSG00000172932.14	ANKRD13D	-3.924262121340284	-0.17499002596461277	8.699597290456949e-05	0.0011443309420096548	0.029837621111111618	4.539899237152731e-05	NA	21	21	21
ENSG00000088970.15	KIZ	-3.9166570021159406	-0.03087823130402879	8.978535073612512e-05	0.03990457134537327	0.2414131641617937	2.888650343602667e-36	NA	30	30	30
ENSG00000142765.17	SYTL1	3.914138170261542	0.10176788313324606	9.072767468370082e-05	0.003250585234812065	0.04491660640583068	4.454156123851609e-07	NA	21	21	21
ENSG00000260052.1	CTC-527H23.3	-3.911800223788339	-0.04281548609148434	9.161068021500803e-05	0.0190538905133473	0.07831263353394419	2.0266392385619442e-11	NA	39	39	39
ENSG00000109445.10	ZNF330	3.910717555656165	0.04445424219801175	9.202233098311323e-05	0.014061779190136204	0.1661743964597312	5.2586996733514416e-24	NA	7	7	7
ENSG00000162437.14	RAVER2	-3.910584265213403	-0.04002532417555814	9.20731311272886e-05	0.027086242752517795	0.053725582563544816	4.0473601605871964e-08	NA	53	53	53
ENSG00000100124.14	ANKRD54	-3.905832022583347	-0.03499983939158803	9.390172729198264e-05	0.02664690639337119	0.0795118270810784	5.00853714927741e-12	NA	47	47	47
ENSG00000173327.7	MAP3K11	3.9053982046170215	0.07605262449607847	9.407035179107861e-05	0.005766833328514852	0.2251513907320572	1.0779194429009287e-33	NA	11	11	11
ENSG00000169696.15	ASPSCR1	-3.904707115218168	-0.06739203702090975	9.433956812265171e-05	0.006061596201376904	0.11756321361390668	3.960982063645907e-17	NA	24	26	26
ENSG00000230257.2	NFE4	-3.903374186943203	-0.09375088813106795	9.486087130139676e-05	0.003619635067981735	0.04130335430895416	1.5751756270745018e-06	NA	29	29	29
ENSG00000258602.1	LINC01629	-3.9022322306494304	-0.05020824598595892	9.53096484221414e-05	0.011658387139180819	0.07607454068227719	2.192467001913705e-11	NA	19	19	19
ENSG00000185650.9	ZFP36L1	3.8944223847535158	0.13147601527311506	9.843300215594817e-05	0.002224289144021398	0.011805926435539757	0.01113195414028376	NA	42	43	43
ENSG00000112282.17	MED23	-3.891997958530921	-0.10198180149350566	9.942208178133916e-05	0.00260899845337837	0.11594847079897574	1.4939099414872431e-16	NA	8	8	8
ENSG00000204347.3	BTBD17	3.887074527716878	0.04977055961500402	0.00010145961060025565	0.012823214919441635	0.06613887791345874	7.438618983037586e-10	NA	5	5	5
ENSG00000189339.11	SLC35E2B	3.8729860375767626	0.043356614993978575	0.00010750998904118099	0.016724209191825087	0.12088158849946705	3.344111018741898e-17	NA	14	14	14
ENSG00000186594.14	MIR22HG	3.866944739790874	0.054407005205123836	0.000110207388053728	0.011716947929579542	0.1280396471772555	1.2349389180368844e-18	NA	5	5	5
ENSG00000176087.14	SLC35A4	-3.8665096707661015	-0.09033988430742107	0.00011040408792923576	0.00291502091747209	0.09411530452166113	1.4177604172638996e-13	NA	26	28	28
ENSG00000273356.1	LINC02019	-3.8636245418134303	-0.06942102898536069	0.00011171689348038622	0.00796261211392643	0.047145217249171166	2.355814089698769e-07	NA	62	62	62
ENSG00000146007.10	ZMAT2	-3.8595196599484476	-0.1584616847782985	0.00011361011732256546	0.0012986701475345905	0.011439666927267698	0.01224549341181035	NA	26	26	26
ENSG00000114030.12	KPNA1	-3.8521294734108085	-0.11365182220134273	0.000117095078537358	0.0025402307850749257	0.014977590246566629	0.0041966275766753885	NA	47	47	47
ENSG00000083097.14	DOPEY1	3.8499597679872126	0.03874241205452212	0.00011813722835585605	0.02252460232312857	0.21316306621001474	1.2737083566855778e-31	NA	37	37	37
ENSG00000100417.11	PMM1	-3.8464272492235785	-0.0470412172706938	0.0001198526958134068	0.014054534715233836	0.13105461747612995	3.0521318347949518e-19	NA	23	23	23
ENSG00000141452.9	C18orf8	-3.8448717665160057	-0.07752684640959644	0.00012061549625076624	0.00530293482615546	0.07668431257258831	2.7454618551438388e-11	NA	11	11	11
ENSG00000158483.15	FAM86C1	-3.8435087125951624	-0.01227128024324668	0.00012128769139078381	0.17239482515039464	0.4629710414261598	9.228340812504999e-84	NA	18	18	18
ENSG00000136573.12	BLK	-3.8413176438446635	-0.05614938741307342	0.00012237563204615162	0.011000816313587292	0.1680530869546757	3.1574758339305876e-24	NA	25	25	25
ENSG00000137497.17	NUMA1	3.8407585184487982	0.10367343130140835	0.00012265472673333815	0.0022929198363090455	0.057188908111807026	1.2414490479493647e-08	NA	8	8	8
ENSG00000004700.15	RECQL	-3.8404857194088566	-0.09126033583648248	0.000122791115617198	0.004369576494002859	0.03637471131913436	6.121162721243907e-06	NA	50	53	53
ENSG00000080815.18	PSEN1	-3.840256465484259	-0.05536393357621177	0.00012290584419238256	0.01289993035582449	0.2927129266366018	2.851749674277891e-46	NA	25	27	27
ENSG00000163935.13	SFMBT1	3.839715857368373	0.07210804846496333	0.000123176788117265	0.006475381994743141	0.053144290370389716	4.285971397888632e-08	NA	19	19	19
ENSG00000203721.6	LINC00862	3.8393110999901507	0.16986909766432676	0.00012338001438244733	0.0009704176255429743	0.029828419002083186	4.2315500210433665e-05	NA	6	6	6
ENSG00000176490.4	DIRAS1	-3.8356639104193424	-0.032881695827400206	0.00012522555683818485	0.024230565338364537	0.12497682596574435	6.77011966066912e-18	NA	26	26	26
ENSG00000115604.10	IL18R1	3.8325241445653315	0.12772575383286314	0.0001268351464971738	0.0021653021855123702	0.07558833646694335	5.058041409209415e-11	NA	42	42	42
ENSG00000171595.13	DNAI2	-3.823089598506018	-0.04027945926234005	0.00013178986274624884	0.017694404246159007	0.09741668828296277	2.364176711539091e-14	NA	9	9	9
ENSG00000075914.12	EXOSC7	-3.8180710349899933	-0.1757900210275205	0.00013449920246020382	0.0009753914856578477	0.012110341964122218	0.009867030324194826	NA	11	11	11
ENSG00000128039.10	SRD5A3	3.8166607009901528	0.01394271203504348	0.00013526998462734806	0.15745855029747627	0.3828539336753021	1.5031649766646692e-63	NA	59	59	59
ENSG00000133574.9	GIMAP4	-3.816436039651691	-0.049005072431498	0.000135393151155768	0.013870585085454634	0.14324579359827375	9.914167202026535e-21	NA	56	57	57
ENSG00000151116.16	UEVLD	3.8109143247730173	0.057955075279841006	0.00013845374943611576	0.010501118395885235	0.15682899690907828	8.9456336801466e-23	NA	42	42	42
ENSG00000153443.12	UBALD1	-3.806063628732466	-0.10294816774458308	0.00014119607205137445	0.003729818552262451	0.011689026779426612	0.011194637692533356	NA	38	38	38
ENSG00000213889.10	PPM1N	3.805708195274041	0.09786700755891728	0.00014139901365362714	0.003430952128886232	0.028282501717280133	6.825446092079975e-05	NA	12	12	12
ENSG00000185290.3	NUPR2	3.803008614489791	0.014107262841833657	0.00014294938282398084	0.19849730770966026	0.4680701344867021	4.393974254211099e-85	NA	12	12	12
ENSG00000127948.15	POR	-3.8013503496768437	-0.12808246180862434	0.00014390964668546107	0.001985990421642508	0.06863299327478514	3.17077747744196e-10	NA	28	29	29
ENSG00000140416.19	TPM1	-3.7941025637373866	-0.0713412874329228	0.0001481784187786161	0.005609475223293833	0.03179015466460678	2.6843923590917857e-05	NA	22	23	23
ENSG00000204644.9	ZFP57	-3.7902728962582555	-0.008144345963732324	0.00015048186461801631	0.4056955488621596	0.6528276164477539	4.7303946538426446e-150	NA	37	38	38
ENSG00000101057.15	MYBL2	-3.788689269803998	-0.09403188016039987	0.00015144419190051895	0.0036618453916889633	0.07324163584424148	8.494174291613231e-11	NA	23	23	23
ENSG00000176903.4	PNMA1	-3.7853629565637053	-0.08987854053767297	0.0001534843988359306	0.004491073739263961	0.03183649191204455	2.675140962866948e-05	NA	24	24	24
ENSG00000133275.15	CSNK1G2	3.7819776947911135	0.09247229716675007	0.0001555873064276258	0.003614509929195957	0.08514758214312983	2.006698222948477e-12	NA	20	20	20
ENSG00000185414.19	MRPL30	-3.779753649147106	-0.11100032943860653	0.0001569836009405556	0.0017926322509688498	0.0170076057415577	0.0020962762589983963	NA	63	63	63
ENSG00000119318.12	RAD23B	-3.7795730865752377	-0.09917306174358854	0.0001570974773500958	0.0023702808894621565	0.08928147233784899	6.706672292602708e-13	NA	18	18	18
ENSG00000088854.12	C20orf194	3.7788560298610028	0.03511327405270374	0.000157550475394822	0.028110725968426266	0.08370541205042352	3.5562647765646436e-12	NA	144	148	148
ENSG00000107643.15	MAPK8	3.7761762439676323	0.10106855606478546	0.00015925432593829283	0.0033360752697021443	0.04677643980898501	3.182324284704793e-07	NA	30	30	30
ENSG00000140961.12	OSGIN1	3.7724865041659688	0.026365213870696933	0.0001616287115648165	0.0415361061272238	0.20190738597163754	6.354847073168902e-30	NA	33	33	33
ENSG00000158201.9	ABHD3	-3.768740297179797	-0.13707679322920704	0.00016407348585639888	0.001812136275289204	0.01662598606860551	0.002538527079169852	NA	30	34	34
ENSG00000118520.14	ARG1	-3.768143921599249	-0.03261095109420705	0.00016446587607228758	0.02458328421121892	0.3369579788233381	4.059634249065554e-54	NA	18	18	18
ENSG00000108604.15	SMARCD2	-3.767894215771271	-0.10125900630301046	0.00016463043416360473	0.003001857407017634	0.0998331518789049	2.622534349656472e-14	NA	21	21	21
ENSG00000170412.16	GPRC5C	3.767409864071234	0.018828815497375265	0.00016495006746454868	0.09307870297823317	0.25079328304768034	2.1493109641396158e-38	NA	32	33	33
ENSG00000204070.9	SYS1	3.76688445760479	0.058070384093810073	0.00016529745375759258	0.009178085385516632	0.10445384105989793	4.720285542189884e-15	NA	37	37	37
ENSG00000187122.16	SLIT1	3.763832837742993	0.020196193610906327	0.00016732875931616095	0.07149057260338675	0.3048153135491786	4.785034311741754e-48	NA	56	56	56
ENSG00000134333.13	LDHA	3.75559800634527	0.13062853718256082	0.00017292807226549744	0.0017540929055195479	0.045669047579799525	4.399996597329858e-07	NA	25	25	25
ENSG00000159231.5	CBR3	3.7546728110539203	0.035846044662503365	0.0001735680595228556	0.020862684452775834	0.09796509146038446	4.508331796350126e-14	NA	14	14	14
ENSG00000010310.8	GIPR	-3.7543628485814167	-0.20281191575846863	0.0001737829681924443	0.0006573255084049095	0.014497400429577657	0.004417345633469708	NA	12	12	12
ENSG00000014138.8	POLA2	3.75384345579391	0.04686311238625666	0.00017414364390368726	0.01171309297484871	0.10642834392442928	1.151395746635975e-15	NA	10	10	10
ENSG00000116761.11	CTH	-3.7499641549145584	-0.053076967801750016	0.0001768598497452987	0.008402576107920152	0.06273174194377684	2.299594280753492e-09	NA	12	12	12
ENSG00000126432.13	PRDX5	-3.744458955180543	-0.04336652127522276	0.00018078292648242246	0.014850621925740671	0.21411405381924745	1.1460825797788108e-31	NA	29	29	29
ENSG00000175066.15	GK5	-3.738988938252651	-0.18115217155103422	0.00018476185592376657	0.0008580340014243874	0.018033780477255103	0.0015971325184491914	NA	29	29	29
ENSG00000105668.7	UPK1A	-3.737726372614772	-0.021864595562489552	0.00018569187673017653	0.05602137282689779	0.14601066027186746	2.644534458554967e-21	NA	12	12	12
ENSG00000035403.17	VCL	-3.7356017288255456	-0.0826638306139138	0.00018726685489757014	0.0038471067075435588	0.022463485519724886	0.00041979823990642267	NA	28	41	41
ENSG00000156232.7	WHAMM	-3.733911266301557	-0.06853086256498173	0.0001885289392401683	0.005788935631896745	0.08267289416916257	2.7286918441070724e-12	NA	17	17	17
ENSG00000130766.4	SESN2	3.732033509135259	0.042882844419286505	0.00018994022682859176	0.014725405714771893	0.13658196686293414	1.4177377243621068e-19	NA	20	20	20
ENSG00000162174.12	ASRGL1	-3.7313842399174755	-0.03898809829794645	0.00019043051142982672	0.028383766724458154	0.13192422922673167	3.6336411109607007e-19	NA	29	29	29
ENSG00000245156.1	RP11-867G23.3	3.7309767612423843	0.09699334260033081	0.00019073881923519805	0.0031507657730451806	0.023732411432249148	0.00028143071705733847	NA	12	12	12
ENSG00000137343.17	ATAT1	-3.7300696680165544	-0.07975740819848001	0.00019142683233033702	0.0045269348693957835	0.023845884694102402	0.00027224011629316594	NA	28	28	28
ENSG00000125447.16	GGA3	-3.7284766555436515	-0.09492588634108834	0.00019264075014729606	0.002974622740510386	0.05249982118304477	5.4157961953191565e-08	NA	12	12	12
ENSG00000153208.16	MERTK	3.7278190244373475	0.0450437072971171	0.00019314398911680206	0.014470647662252438	0.1595348220522718	1.7110854190728873e-23	NA	27	27	27
ENSG00000166762.16	CATSPER2	-3.7213931884854734	-0.047934395475280264	0.00019812666703322596	0.013311022329997903	0.04310456083412339	7.023099762389167e-07	NA	27	27	27
ENSG00000176209.11	SMIM19	3.717770491091149	0.033063449211257805	0.0002009887374890687	0.0245950787708015	0.1704925793407875	1.0067686246830031e-24	NA	16	16	16
ENSG00000164535.14	DAGLB	-3.7142274728213533	-0.017693047319963393	0.0002038253920640769	0.07426613712393068	0.4825855855551409	7.062282098805309e-89	NA	56	59	59
ENSG00000169180.11	XPO6	-3.7125601731971103	-0.11920182958397674	0.00020517325980352216	0.0014129564021371041	0.06669878207133549	5.547256684600582e-10	NA	20	20	20
ENSG00000153214.9	TMEM87B	-3.7103089135033325	-0.02804131867142345	0.000207006496997766	0.034684133376802796	0.28551765880454844	4.724450517665529e-44	NA	47	50	50
ENSG00000198919.12	DZIP3	3.708184741982695	0.0314318502898156	0.00020875034150731942	0.029238108723985527	0.19515814076558352	2.3572113364659093e-28	NA	19	19	19
ENSG00000266173.6	STRADA	-3.7079574393339763	-0.1267211727574528	0.00020893776125301998	0.002057103529742016	0.04616544471752836	2.781259842266479e-07	NA	21	21	21
ENSG00000110711.9	AIP	3.7076946670069697	0.23284983710450802	0.00020915462405902594	0.0005305631503780639	0.03695747213390733	5.409519595774366e-06	NA	10	10	10
ENSG00000077782.19	FGFR1	3.707391459324023	0.019997896659240566	0.00020940512036793664	0.07982827274862282	0.3207797042578321	1.548151437438811e-50	NA	41	42	42
ENSG00000185561.9	TLCD2	3.7026154385702053	0.012686311499382168	0.0002133882126210953	0.19160248408447622	0.3838962871230959	5.646226275620549e-64	NA	24	26	26
ENSG00000165752.16	STK32C	-3.7017371111723154	-0.014577151411026147	0.0002141284190937034	0.1485545681770473	0.4844526584699189	6.68774533505656e-89	NA	85	86	86
ENSG00000111678.10	C12orf57	3.7016972465002183	0.17149785484888921	0.000214162071999696	0.0009815053720850825	0.01783257591560852	0.001701701547780455	NA	15	15	15
ENSG00000135862.5	LAMC1	-3.7000858676900097	-0.0211782835818855	0.0002155265287409083	0.054774399049769974	0.22162349325825356	1.3515563455948157e-32	NA	41	43	43
ENSG00000129625.12	REEP5	3.6985532161630985	0.058207548833852776	0.00021683189269096502	0.008888966090326612	0.17731330380264684	9.591271398076006e-26	NA	17	17	17
ENSG00000129003.15	VPS13C	-3.692737385369494	-0.07527090660498496	0.00022185308951899095	0.0047591382191063325	0.12612206977020124	4.876328754124056e-18	NA	37	37	37
ENSG00000105376.4	ICAM5	3.6901589872301783	0.05704827542741448	0.00022411393962992035	0.007298894739282883	0.023293150391809504	0.00033415159537757746	NA	21	21	21
ENSG00000254531.1	FLJ20021	-3.6889592111963263	-0.02343283398005241	0.00022517331176840762	0.050388491636340724	0.3219671640361979	4.502657210281246e-51	NA	44	44	44
ENSG00000149806.10	FAU	3.686627771519237	0.2608411881399031	0.00022724536978950752	0.0003622556667343033	0.010235450263572927	0.017168510261390886	NA	18	19	19
ENSG00000175787.16	ZNF169	3.6791416970147948	0.057332601576408314	0.00023402022395979682	0.008725717069557761	0.05578760039844162	1.8002155534252265e-08	NA	27	29	29
ENSG00000196345.12	ZKSCAN7	-3.6698349845103375	-0.043342937743351524	0.0002427070938328314	0.01759981383161643	0.1302070084620205	7.063295582443548e-19	NA	17	17	17
ENSG00000004455.16	AK2	3.66872084450303	0.31332228468654355	0.0002437670707985598	0.00025814884059142625	0.014265610840224015	0.004765093085688552	NA	5	5	5
ENSG00000204172.12	AGAP9	-3.661686950691028	-0.02828851746014143	0.0002505599180932135	0.028820226493973346	0.4054715472049163	3.570572378207448e-69	NA	24	58	58
ENSG00000166189.7	HPS6	3.6594404088601644	0.05562145692387697	0.0002527666118922425	0.011083343634109157	0.1807926459128472	4.534984461812362e-27	NA	29	30	30
ENSG00000137815.14	RTF1	3.659083133089945	0.16066675905112474	0.00025311922575575757	0.0010344247028659197	0.01916772428023735	0.0009705055240210511	NA	9	9	9
ENSG00000176994.10	SMCR8	-3.6566713860184503	-0.12924953294075645	0.00025551159768909785	0.0017466269907135865	0.08944711220229869	4.907506261926133e-13	NA	15	16	16
ENSG00000060642.10	PIGV	3.6515324277364645	0.04405208295407107	0.0002606801753446821	0.011715984756960875	0.1539403678510136	4.794882086201249e-22	NA	52	53	53
ENSG00000111775.2	COX6A1	-3.648874993406369	-0.5336943931065536	0.000263391222889433	8.326902390940118e-05	0.02445527154394812	0.00023555495180716752	NA	2	2	2
ENSG00000158987.20	RAPGEF6	-3.6461000922174334	-0.14435346283830397	0.00026625030412080335	0.001324274729036544	0.030166607025247868	3.336470047102874e-05	NA	10	10	10
ENSG00000125450.10	NUP85	-3.6444284691744038	-0.012985554535300727	0.00026798665298637076	0.1385683134638437	0.4929029671265018	1.9727873353294477e-91	NA	9	10	10
ENSG00000196275.13	GTF2IRD2	-3.63946441376495	-0.028537069101999907	0.0002732056884425596	0.04047366139722245	0.14523532411854806	5.4186901672640005e-21	NA	27	28	28
ENSG00000059377.16	TBXAS1	3.6354429669812136	0.11333227494136636	0.0002775033851405974	0.002198733803821205	0.09942319904865997	2.8374615810158098e-14	NA	17	17	17
ENSG00000198961.9	PJA2	-3.6268624279455723	-0.10540104512770707	0.0002868860430974147	0.0026290175439663984	0.12301955443226165	9.581606901823553e-18	NA	66	66	66
ENSG00000197381.15	ADARB1	3.626241647925797	0.09526834381093073	0.00028757625666175814	0.003514618539620434	0.04513247746665787	5.245764365978361e-07	NA	53	54	54
ENSG00000196388.8	INCA1	3.6252098762193223	0.03916722680946009	0.000288726873571895	0.01607767651804959	0.010858670763743977	0.014641395826774482	NA	51	52	52
ENSG00000269893.6	SNHG8	-3.62048071703842	-0.06050426733389735	0.0002940561668027266	0.0069714870640857195	0.08093102102813962	3.609856988928616e-12	NA	89	92	92
ENSG00000073614.12	KDM5A	-3.617652186132463	-0.03422673629020448	0.0002972875310997845	0.022497898010392866	0.289697807998786	1.908251507096933e-44	NA	15	15	15
ENSG00000277938.1	RP5-965G21.3	3.6148192759932423	0.08163261768767799	0.0003005572108178312	0.003204703121187804	0.03535516360796701	9.351711556339267e-06	NA	3	3	3
ENSG00000162994.15	CLHC1	3.6110337179630956	0.012542070243180202	0.0003049790048133486	0.16972069990331337	0.4042485014548059	8.845312484872543e-70	NA	36	37	37
ENSG00000100284.20	TOM1	-3.606570590724448	-0.051268583679542706	0.0003102704801882669	0.009112270092829793	0.1975410467146909	2.2440397267243343e-29	NA	11	11	11
ENSG00000070718.11	AP3M2	-3.6044663773106502	-0.07660542412951266	0.0003127949374480393	0.0052814179567593905	0.08296082386799218	5.013668373699335e-12	NA	17	17	17
ENSG00000230537.1	RP11-305L7.1	3.6009508212700645	0.04246885114646673	0.0003170555509871262	0.015331420727637293	0.08435357988972379	1.7472675691653447e-12	NA	16	16	16
ENSG00000149346.14	SLX4IP	-3.598173021390575	-0.12037510937788713	0.0003204604114609644	0.0017733909316576281	0.02745170283775492	7.136544109013156e-05	NA	11	11	11
ENSG00000197712.11	FAM114A1	3.5957034207624994	0.08396938666638012	0.00032351621054821296	0.004190863589492142	0.04822574897408205	1.9892576076774216e-07	NA	4	4	4
ENSG00000217930.7	PAM16	3.5912198417334786	0.0820268250978631	0.0003291338540762454	0.005410180481419107	0.10071031508188884	1.5003470425533224e-14	NA	14	15	15
ENSG00000165322.17	ARHGAP12	3.5867093505456853	0.10392839423864059	0.00033487722679619703	0.001731949949074052	0.015658701319015915	0.003208723157757982	NA	14	14	14
ENSG00000214736.7	TOMM6	3.5863769271447867	0.10793739683554186	0.0003353042027075222	0.0024372922493850497	0.08633407456362466	1.9321352461560424e-12	NA	16	16	16
ENSG00000111364.15	DDX55	3.586176910616251	0.031030764485250543	0.00033556135613027654	0.02587241843269032	0.14939071749988692	6.405183143581334e-22	NA	51	60	60
ENSG00000281831.1	HCP5B	-3.5829577740345693	-0.011012079873734329	0.0003397255416709338	0.2113053139026016	0.4589953407285374	5.306837221134111e-82	NA	118	128	128
ENSG00000196950.13	SLC39A10	-3.58032637937375	-0.1588314740553353	0.0003431653004652218	0.001139032066991985	0.040612817071151636	1.8429769015538297e-06	NA	13	13	13
ENSG00000170185.9	USP38	-3.5775899602832113	-0.05285546104974004	0.0003467768863690739	0.008057751344750164	0.12816118000848836	1.6651534701557655e-18	NA	36	36	36
ENSG00000174953.13	DHX36	-3.5758025190437	-0.14396032364976938	0.0003491551546810753	0.001383186303842147	0.033164836807755775	1.7079922020597377e-05	NA	21	21	21
ENSG00000108091.10	CCDC6	-3.5752927547950906	-0.11801503902546863	0.00034983620892969436	0.0018501769719152631	0.02525517635467456	0.00018395718157108732	NA	9	10	10
ENSG00000065029.14	ZNF76	-3.5747916521730185	-0.09794566428384056	0.00035050690198310853	0.003564850375294688	0.13292460901740766	3.1816448815540086e-19	NA	22	22	22
ENSG00000100418.7	DESI1	3.57116718353969	0.037555792633317625	0.0003553939434342293	0.018137171115576094	0.1271132173691083	2.8399710935835936e-18	NA	31	31	31
ENSG00000259268.1	AC007950.1	-3.569777641045451	-0.08231233372883408	0.0003572843705678385	0.004480039345687938	0.0313871776497499	2.836132575975683e-05	NA	28	30	30
ENSG00000214894.6	LINC00243	-3.5695894273279545	-0.01755846352195293	0.000357541151107526	0.06982186495013333	0.2141439247104228	2.075970816435477e-31	NA	128	130	130
ENSG00000148090.11	AUH	-3.5690155759134465	-0.07699217325254193	0.00035832512397853793	0.004706706095983945	0.03861464988401549	2.771959939385976e-06	NA	12	12	12
ENSG00000242372.6	EIF6	-3.5671592152539904	-0.03484101163246056	0.00036087223482598145	0.012103555465281699	0.15052924979630736	2.4241486339537267e-22	NA	57	60	60
ENSG00000116157.5	GPX7	-3.5630126132805993	-0.016556774055222545	0.00036662305638702564	0.10762428690799275	0.3854758530587016	5.717835344835798e-65	NA	43	44	44
ENSG00000161551.14	ZNF577	-3.560568791761281	-0.03054363466438416	0.000370052346723127	0.026091486617737348	0.07069426103723515	2.0715106576576345e-10	NA	46	46	46
ENSG00000243789.10	JMJD7	3.5534918641154802	0.047624549338213557	0.0003801529558399858	0.011313347560510527	0.07245848416536893	1.124043866890362e-10	NA	32	33	33
ENSG00000272391.5	POM121C	-3.5506552100338533	-0.051034231050746684	0.00038427347774888773	0.010479320072385886	0.10406768332777858	5.858582073095207e-15	NA	15	17	17
ENSG00000063176.15	SPHK2	-3.5501858397850437	-0.1330050320687844	0.00038495929622533136	0.0016959870796553508	0.04525359674176415	4.596595578275835e-07	NA	8	8	8
ENSG00000136875.12	PRPF4	3.5469003667563768	0.036238614477608656	0.0003897919739109132	0.0217669135813993	0.16775048929976547	2.511636919887006e-24	NA	19	19	19
ENSG00000103932.11	RPAP1	-3.5461155870266308	-0.06286348418868583	0.000390954682889371	0.007153206710199305	0.11783552306324765	6.422355825044353e-17	NA	17	17	17
ENSG00000126860.11	EVI2A	-3.537264589739609	-0.06087716185604304	0.00040429442096120494	0.00736789251284371	0.17315404552530994	4.1626296383690615e-25	NA	36	37	37
ENSG00000143870.12	PDIA6	-3.533363236905972	-0.08561302542848502	0.0004103083143609303	0.0035905743311002614	0.02909746470469558	5.307411389303213e-05	NA	29	29	29
ENSG00000204427.11	ABHD16A	3.5292270655742435	0.10667798082556132	0.0004167753636286833	0.0016062556364717254	0.01923041892152453	0.0010876497226253617	NA	36	37	37
ENSG00000108984.13	MAP2K6	3.528560412316417	0.1293355345507402	0.00041782656471953485	0.0018372721228756622	0.03770020998926992	4.647750387354685e-06	NA	24	24	24
ENSG00000121552.3	CSTA	3.5285277849197034	0.10873616596144454	0.0004178780761907201	0.0021717857715831536	0.06463389050875018	1.0668569229624151e-09	NA	26	26	26
ENSG00000099821.13	POLRMT	3.5230521537753994	0.143422612556684	0.0004266074033927504	0.0013000922943871575	0.016753094341710274	0.002133377575135019	NA	22	24	24
ENSG00000167775.10	CD320	3.5226863879243133	0.17342448039233116	0.0004271965372488357	0.0009209198210021266	0.013287776505072136	0.006562594822521159	NA	18	18	18
ENSG00000130045.15	NXNL2	3.5220118694012092	0.051349205427797334	0.0004282849672682203	0.010155447028971882	0.06772927315554683	5.244092850402764e-10	NA	18	18	18
ENSG00000136243.16	NUPL2	-3.5197038867364077	-0.07096114460816469	0.0004320288386118869	0.004851189189460265	0.07927317624462704	1.155039360755719e-11	NA	18	19	19
ENSG00000115306.15	SPTBN1	3.516092116356202	0.023106405160136317	0.00043794900761852997	0.04155815605848429	0.27662458008941404	1.9716651990495743e-42	NA	37	38	38
ENSG00000181577.15	C6orf223	-3.514252127614814	-0.08892200231947116	0.0004409940275827379	0.0031041194275979816	0.037178830489159896	5.4557337603242855e-06	NA	11	11	11
ENSG00000141076.17	UTP4	3.5104247337651473	0.08355000240768963	0.00044739144470681624	0.004466667594659962	0.06505990860149992	8.739640271957023e-10	NA	8	8	8
ENSG00000100991.11	TRPC4AP	3.5056425548924928	0.03520979661420855	0.00045550649946546036	0.01619512804867556	0.1686915308131062	1.5282445060858217e-24	NA	65	69	69
ENSG00000184489.11	PTP4A3	-3.5055548776029886	-0.16610845285108836	0.00045565655653112265	0.0011470098158718335	0.031554453706652635	2.685011912740617e-05	NA	4	4	4
ENSG00000127399.14	LRRC61	-3.5034195951442553	-0.02385852163033464	0.00045932530142090897	0.045333723120912287	0.3223194590394957	1.0540272574096019e-50	NA	48	48	48
ENSG00000197586.12	ENTPD6	3.4979196384701656	0.12993150636835327	0.00046890239769761734	0.0013490539322706565	0.02303259885532986	0.00036537586295726536	NA	14	14	14
ENSG00000164818.15	DNAAF5	3.497774515952652	0.05212647505708517	0.0004691576047491386	0.012004875048942893	0.07914999500468294	1.4483679891164234e-11	NA	12	13	13
ENSG00000119509.12	INVS	3.4941815042767272	0.03202960121064903	0.00047551761250472	0.024123214167626722	0.2415040310247012	3.7724565968278255e-36	NA	21	22	22
ENSG00000124302.12	CHST8	3.493725947493101	0.030448186011560168	0.00047632971623208075	0.02984437760855002	0.10548587643227754	4.5818188384492866e-15	NA	12	12	12
ENSG00000175164.13	ABO	-3.490909469000698	-0.008106459613739833	0.0004813793387033716	0.27939466426238824	0.5430518798483351	1.6003439504512932e-107	NA	45	46	46
ENSG00000198363.17	ASPH	3.487511028457801	0.085938060706833	0.0004875388157964196	0.004277140720103394	0.07278543315550001	9.723519835998768e-11	NA	45	45	45
ENSG00000126602.10	TRAP1	3.4872102799030453	0.02629670826023533	0.0004880874304843454	0.03160902285271673	0.3075338207164107	7.287422924648282e-49	NA	48	48	48
ENSG00000107796.13	ACTA2	3.4871922547781615	0.01855062480887873	0.00048812032954804937	0.07226190746024636	0.2829447746905147	2.3919236685277946e-43	NA	44	45	45
ENSG00000126246.9	IGFLR1	3.4771875152665612	0.05953897227332072	0.000506703308667896	0.007392045281693675	0.17914568929413066	6.372982578099166e-26	NA	16	16	16
ENSG00000184209.14	SNRNP35	3.4758387886877005	0.1886942310104308	0.0005092583126725591	0.0006520596011119639	0.019084991490084743	0.0011685783817166743	NA	10	10	10
ENSG00000272632.1	RP11-362F19.3	3.4671114449385096	0.024055856128614776	0.0005260837238068021	0.03913491534604762	0.11809882490709267	3.2321365527781923e-17	NA	38	38	38
ENSG00000103196.11	CRISPLD2	-3.466341123713397	-0.04282653761328927	0.0005275934389073389	0.01481441900878734	0.21335225365405375	2.7205516481430263e-31	NA	66	66	66
ENSG00000147852.15	VLDLR	-3.464913108058021	-0.01707166599808599	0.0005304028223271297	0.09366937016034423	0.27160015731312603	4.7814186274380996e-42	NA	28	28	28
ENSG00000128891.15	C15orf57	3.4648910328777207	0.022769023013057103	0.0005304463607860962	0.05724513072930898	0.3072076567298273	3.977113092652087e-48	NA	25	25	25
ENSG00000110025.12	SNX15	-3.462757546009102	-0.03677377451458425	0.0005346699459272922	0.018482136749956333	0.11276000427074763	3.0738769135868297e-16	NA	24	24	24
ENSG00000168803.14	ADAL	-3.462138942579907	-0.09324075546698991	0.0005359004197341853	0.0027484598330871322	0.02169856307443166	0.0005582231870233217	NA	6	6	6
ENSG00000198624.12	CCDC69	-3.4603823957836988	-0.05211085607755081	0.0005394087929615885	0.009006625518247451	0.09504262343233713	1.1602156977322458e-13	NA	43	43	43
ENSG00000204977.9	TRIM13	3.4553710565280267	0.045712450441416495	0.0005495359725802344	0.013584616820555673	0.11226373256226216	4.869775506733194e-16	NA	33	35	35
ENSG00000255455.2	RP11-890B15.3	-3.4513885500582226	-0.034892770151632724	0.0005577100389203491	0.024630556147779335	0.2709469611631584	2.8196930411713893e-41	NA	48	48	48
ENSG00000117597.17	DIEXF	-3.446708848588885	-0.034591887872384604	0.0005674597701925937	0.01731444072074602	0.21109302654911968	7.506719069792775e-31	NA	10	10	10
ENSG00000223891.5	OSER1-AS1	-3.4437502154415682	-0.031398946789167534	0.0005737054626154842	0.019688828216624828	0.19853909887217255	5.498800459020716e-29	NA	42	42	42
ENSG00000138380.17	CARF	3.443046793165085	0.18704849487431402	0.000575199780190003	0.000610678945930244	0.01261374216665995	0.008496841440321387	NA	12	12	12
ENSG00000101413.11	RPRD1B	-3.4405304446495424	-0.09363486228170051	0.000580575116751619	0.00239572924960748	0.05244155110964235	5.043454133998638e-08	NA	17	17	17
ENSG00000023892.10	DEF6	-3.438681993971609	-0.044873117934792255	0.000584553469348192	0.01580055048169711	0.2453800329731044	8.219091412790546e-37	NA	42	43	43
ENSG00000143801.16	PSEN2	3.436280540960378	0.05735446098814985	0.0005897599377126306	0.008079526599088444	0.06331640424232922	1.64696684379074e-09	NA	36	36	36
ENSG00000276085.1	CCL3L3	3.436096125786592	0.02520250067125397	0.0005901615384504309	0.06411384056587498	0.2283137441297282	9.257496509980095e-35	NA	30	32	32
ENSG00000160796.16	NBEAL2	-3.433027822941922	-0.22927888269142335	0.0005968808437617674	0.00047852326876122986	0.01619703066384873	0.0026078054776108354	NA	8	8	8
ENSG00000106477.18	CEP41	3.428891687661045	0.06788587977383174	0.0006060513365865417	0.0048949341934693795	0.023550771941807658	0.0002948358669265745	NA	22	22	22
ENSG00000139613.11	SMARCC2	3.424365335248798	0.11997563855465497	0.0006162371715549667	0.001198228840773518	0.04589429430463308	3.7278826030346854e-07	NA	44	45	45
ENSG00000148290.9	SURF1	-3.4192446297231216	-0.06019624711635005	0.0006279524423248627	0.006021364933171143	0.14040138856944406	3.45204144134918e-20	NA	44	44	44
ENSG00000182134.15	TDRKH	-3.409074882958796	-0.05610051215481465	0.0006518358442245262	0.005795932644038419	0.07263908985288713	1.2097237072008743e-10	NA	6	6	6
ENSG00000115084.13	SLC35F5	3.407278475207088	0.09506622676692691	0.0006561414601216117	0.003061107606705799	0.03628538456578003	6.848038668751865e-06	NA	35	35	35
ENSG00000101104.12	PABPC1L	3.4062368484233256	0.04459815091890319	0.0006586501213327842	0.01330239184979042	0.16008502617348605	3.5753344661992563e-23	NA	20	20	20
ENSG00000177303.9	CASKIN2	-3.406010993013694	-0.076836024141509	0.0006591952483798405	0.0033103753605352114	0.03208708328739912	2.4166368258271634e-05	NA	10	10	10
ENSG00000026950.16	BTN3A1	-3.4051326368823527	-0.06170747046852869	0.0006613192490578872	0.00662679600050269	0.06333434186029953	1.6810480047632828e-09	NA	41	41	41
ENSG00000273542.1	HIST1H4K	3.4024286347202928	0.07756828933710067	0.0006678979598685975	0.0038490028690847523	0.01958691893186687	0.0009945613196441364	NA	5	5	5
ENSG00000130813.17	C19orf66	3.401299022026291	0.03933909029200081	0.0006706642318547947	0.016790324281466384	0.26345186926043634	5.802103014276881e-40	NA	29	29	29
ENSG00000070444.14	MNT	3.398739517476215	0.09207339427722998	0.0006769715779196119	0.003654784500887316	0.07437744347871315	6.186370198902583e-11	NA	26	26	26
ENSG00000197208.5	SLC22A4	-3.389948741945659	-0.13742049986333446	0.000699056932618093	0.0011568277253508757	0.023467733989043716	0.0003035790038193822	NA	17	17	17
ENSG00000163156.11	SCNM1	-3.385517282271007	-0.21067659590991777	0.0007104423578113686	0.00045177923261198493	0.01030855316302263	0.017318170990184067	NA	19	19	19
ENSG00000129353.14	SLC44A2	-3.3846647344834118	-0.043529612472019044	0.0007126524133813885	0.01185143602704043	0.2063910732347308	5.771017193317217e-31	NA	45	45	45
ENSG00000273456.1	RP11-686O6.2	3.3822565216806013	0.03319970586722572	0.0007189297666456705	0.02142060565656191	0.08563914942976895	2.244863611213492e-12	NA	18	18	18
ENSG00000184492.6	FOXD4L1	3.3801553094261907	0.027363417545813996	0.0007244488046251821	0.03247120883179378	0.10974981633269687	1.167053039917909e-15	NA	22	23	23
ENSG00000184500.14	PROS1	-3.3796290284500277	-0.1377038677090281	0.0007258372830319434	0.0014900838168631224	0.023947050587962645	0.00022285251811275683	NA	6	6	6
ENSG00000152760.9	TCTEX1D1	-3.379143053110753	-0.013729635102289113	0.0007271216187374273	0.1004070826935412	0.4122637494262566	7.779719614097548e-71	NA	57	58	58
ENSG00000187164.19	SHTN1	3.376633049672859	0.019156441499422083	0.0007337887317731192	0.06777024063259778	0.5361381946180614	1.1800915610232532e-104	NA	13	13	13
ENSG00000178809.11	TRIM73	-3.375278860112469	-0.043002712949892295	0.0007374092913062804	0.012657503724094868	0.040644819659679775	1.6685305009759485e-06	NA	10	10	10
ENSG00000136816.15	TOR1B	-3.3695483820090595	-0.023173067829263667	0.0007529147210659827	0.05305337875005469	0.3233291372336522	4.1349222078383666e-51	NA	27	28	28
ENSG00000141096.4	DPEP3	-3.3687681540749885	-0.09280089961645507	0.0007550491119217578	0.002904131143930192	0.0667500750497702	5.55037390767821e-10	NA	15	15	15
ENSG00000272693.3	RP11-479O9.4	-3.3635907682793458	-0.03574389949661421	0.000769355320922023	0.01677242099056624	0.05624216619231487	1.4194358104579991e-08	NA	14	15	15
ENSG00000140830.8	TXNL4B	3.363178883443599	0.11151801208492045	0.0007705041850761489	0.0014300056795038558	0.03196922302639175	2.5422895044471994e-05	NA	10	10	10
ENSG00000146247.13	PHIP	3.359953359463573	0.1345252565946396	0.0007795563179667423	0.001156595058033003	0.04491886432023556	5.343824731361057e-07	NA	22	22	22
ENSG00000213398.7	LCAT	3.3585386486149806	0.09615275309429709	0.0007835576330947569	0.006780612197760189	0.0930001001598897	1.9408779756603892e-13	NA	6	6	6
ENSG00000105483.17	CARD8	3.3582447735529835	0.10650866156723059	0.000784391206059557	0.0018562876748026492	0.056953522014812415	1.2920347283554717e-08	NA	56	60	60
ENSG00000075239.13	ACAT1	3.3561645009048306	0.10846172627460228	0.0007903154510798013	0.0019162407864552185	0.03341695015549722	1.671257999850446e-05	NA	8	8	8
ENSG00000147439.12	BIN3	3.3556826578790484	0.08947041451163022	0.000791693564668939	0.0035786134815419006	0.06798451475583188	4.777825402861245e-10	NA	14	14	14
ENSG00000136819.15	C9orf78	-3.354074865184251	-0.022275300017533417	0.000796308147731589	0.05782490246860904	0.4110275096562689	5.065507901193344e-71	NA	59	60	60
ENSG00000160789.19	LMNA	-3.351531388033614	-0.05386465501063665	0.0008036592802523658	0.009434597378849479	0.0668880978780388	6.66310758997812e-10	NA	35	35	35
ENSG00000125755.18	SYMPK	-3.349766074317487	-0.22234492433191608	0.000808798340398695	0.00046975420460076945	0.011186689830630718	0.013363365014944265	NA	12	12	12
ENSG00000137825.10	ITPKA	3.3496089927444967	0.0415773206293754	0.0008092570998008414	0.012395969693401688	0.027655439079206583	9.031114223848886e-05	NA	21	22	22
ENSG00000006282.20	SPATA20	3.348657077388448	0.009272636686348895	0.0008120423539034554	0.3059040730464006	0.7474044303364517	5.278295699452759e-208	NA	77	77	77
ENSG00000175221.14	MED16	3.3441332148283975	0.02672081896907411	0.0008254009297396758	0.029611866966331966	0.2591847965076333	3.013366514237816e-39	NA	39	39	39
ENSG00000138078.15	PREPL	3.3439736305338377	0.06058644363590984	0.0008258758702550642	0.0064008714108296045	0.012370245954954505	0.009180727185629572	NA	57	58	58
ENSG00000078399.17	HOXA9	-3.3435853419552273	-0.04688944981021827	0.0008270325191117254	0.013117787234874704	0.05299151636235007	4.8073945471250866e-08	NA	28	28	28
ENSG00000164430.15	MB21D1	3.341498574902772	0.11572046579395869	0.0008332744427087418	0.0015495806518837179	0.018870013689763147	0.0012988390436069145	NA	49	49	49
ENSG00000158941.16	CCAR2	3.3389465220877015	0.16296775744204334	0.00084096752411894	0.0011394349547965018	0.03489548592815244	1.0289053688919776e-05	NA	4	4	4
ENSG00000100266.18	PACSIN2	3.338161083959122	0.04632672617329717	0.0008433484271677264	0.009306468777263094	0.1721577123112417	2.754361212892566e-25	NA	45	45	45
ENSG00000189171.14	S100A13	3.337341207794409	0.031001105799129604	0.0008458403904976166	0.02707457676326172	0.19046940958327047	8.883164692777775e-28	NA	18	19	19
ENSG00000108559.11	NUP88	-3.334975162359882	-0.11414656343472056	0.0008530701844714962	0.0020668552441566934	0.04780770955187225	2.3226000417739269e-07	NA	13	13	13
ENSG00000213190.3	MLLT11	3.334417809895025	0.08238170469577041	0.0008547815751158639	0.002920404992879468	0.027881271279190125	8.455261605297152e-05	NA	23	23	23
ENSG00000081985.10	IL12RB2	-3.3337014913386485	-0.030168716113138115	0.0008569857582198055	0.019093022477289855	0.17171024310937766	1.233671909834883e-25	NA	24	24	24
ENSG00000184227.7	ACOT1	3.3304095288460864	0.0120160905151593	0.0008671833889927809	0.12995660978260298	0.3338946453427312	1.8821188318113848e-53	NA	32	33	33
ENSG00000149311.18	ATM	3.329301288495209	0.05157576717532355	0.000870641662261562	0.008536111850185116	0.17419919456134958	1.5760182924610809e-25	NA	50	52	52
ENSG00000123405.13	NFE2	3.3245265938351847	0.09932192038775935	0.0008856878602009825	0.002784061513753396	0.04526589905375668	4.530500740880309e-07	NA	50	56	56
ENSG00000170291.14	ELP5	-3.3242336665917076	-0.03366034742162006	0.0008866187459950691	0.019530671916665205	0.14420763864581218	1.007228177956072e-20	NA	38	38	38
ENSG00000064313.11	TAF2	3.3191997053844604	0.08947736302042988	0.0009027584260606738	0.003290130389350101	0.06923167443981214	3.2768296073701126e-10	NA	33	33	33
ENSG00000276070.4	CCL4L2	3.318360554816201	0.027902742279632672	0.000905475208673235	0.0441785502368227	0.21094664625315304	1.960658229734535e-31	NA	26	27	27
ENSG00000253701.2	AL928768.3	3.3173881086316053	0.11832630667254042	0.000908633018637142	0.0017648840875471993	0.0267666632573739	0.00011317606014696591	NA	5	5	5
ENSG00000204301.6	NOTCH4	3.315908538061043	0.011576869221557057	0.0009134571885381969	0.2796719130695635	0.4898363939539761	1.645104586133754e-91	NA	70	71	71
ENSG00000163328.13	GPR155	-3.3153383260024887	-0.09982273475559209	0.0009153227046221137	0.002261328888642563	0.011433585019779287	0.012300087040072778	NA	33	34	34
ENSG00000142794.18	NBPF3	-3.3143688986440396	-0.010274627842668992	0.0009185024061968467	0.2847834097444318	0.6750178877607278	3.1080220075268647e-161	NA	36	38	38
ENSG00000144893.12	MED12L	-3.314188112977066	-0.02705464043380577	0.0009190965106209823	0.0508567518098892	0.22780787617719345	3.333393288739837e-34	NA	18	18	18
ENSG00000010379.15	SLC6A13	-3.309979862447033	-0.047307199601499865	0.000933026835676613	0.011445108614085243	0.010360419485006794	0.017191206426184002	NA	30	36	36
ENSG00000029725.16	RABEP1	3.308995349957693	0.03898705415956057	0.0009363139218983567	0.016309377196909922	0.1838248674146248	5.386139625316138e-27	NA	43	44	44
ENSG00000248333.8	CDK11B	3.3080332886056234	0.07234528019846473	0.0009395364099713536	0.004597073568362585	0.044938156092758086	4.4743567027931177e-07	NA	20	21	21
ENSG00000272338.2	RP11-722E23.2	-3.3067022634094694	-0.020754768207094206	0.0009440117096938588	0.05792538353244373	0.1554081524855272	1.4024797491774985e-22	NA	15	15	15
ENSG00000183735.9	TBK1	-3.305027235072026	-0.19614851002630884	0.0009496717120015306	0.0006227791140531909	0.028032402354197	7.837976664358598e-05	NA	4	4	4
ENSG00000089053.12	ANAPC5	-3.3049742477001582	-0.08224622429324302	0.000949851270777262	0.0035327855951372326	0.08661604727065035	1.31469805989794e-12	NA	3	3	3
ENSG00000221571.3	RNU6ATAC35P	3.3042392258337454	0.06227396532473744	0.0009523452918019257	0.004552557624420272	0.021683109933312426	0.0004925621399610709	NA	42	42	42
ENSG00000105383.14	CD33	3.303884425380648	0.05521809373860043	0.0009535513434859616	0.006313098871020409	0.09917963013356024	3.3149008775209634e-14	NA	39	40	40
ENSG00000271151.1	RP11-394I13.2	3.3037414735255473	0.11371838252745714	0.0009540376707734271	0.001953983142999562	0.02309797322509313	0.00036699652396191706	NA	15	15	15
ENSG00000189367.14	KIAA0408	-3.303411619977606	-0.03978213834028759	0.0009551607210605345	0.017453598789368707	0.054979266907353164	2.596186186178293e-08	NA	50	51	51
ENSG00000082258.12	CCNT2	-3.3032000657150227	-0.11167653628040212	0.0009558816428997936	0.001958461085773801	0.08611311203266843	1.4226382930965088e-12	NA	23	23	23
ENSG00000169203.16	NPIPB12	3.296191913033923	0.014177877770980639	0.0009800504174022097	0.10583552663795953	0.06759537182451841	4.44498240197077e-10	NA	94	100	100
ENSG00000007866.19	TEAD3	3.2927569991033288	0.17932826461778742	0.0009921018033333744	0.0007815023950884138	0.01526467095192884	0.0035678779015260904	NA	4	4	4
ENSG00000138439.11	FAM117B	3.2913193180448097	0.02174724734153652	0.0009971865163685763	0.0461322521809196	0.2947366488981675	1.6012399326990042e-45	NA	13	13	13
ENSG00000014216.15	CAPN1	3.2889130330028578	0.05671793460654893	0.0010057509512900005	0.00891273026051414	0.2017120714826904	9.254490930979912e-30	NA	34	35	35
ENSG00000163257.10	DCAF16	-3.2858191017464504	-0.0959525459257675	0.0010168629172362428	0.002388170123720058	0.020463444205824046	0.0007892940020307724	NA	52	52	52
ENSG00000182272.11	B4GALNT4	3.2814332395818506	0.03214100136665857	0.0010328097075639972	0.020928231900991936	0.08429458110941399	2.0266980692736083e-12	NA	19	20	20
ENSG00000114023.15	FAM162A	-3.2781064428211097	-0.15872217301885475	0.0010450597968719544	0.0008151378603312892	0.024700044251204374	0.00021887288125215944	NA	10	10	10
ENSG00000008517.16	IL32	3.2774732818398182	0.04355845087323045	0.0010474064270305544	0.01148453612516369	0.18219742041357725	1.0875605288881631e-26	NA	33	34	34
ENSG00000148848.14	ADAM12	3.2733341152905995	0.03640740950351088	0.0010628675801495862	0.01774551943163746	0.06353326492844646	1.379664656064836e-09	NA	60	60	60
ENSG00000167965.17	MLST8	3.26997787940277	0.07592015404185369	0.001075558948091787	0.005452007431715653	0.11232110909177173	3.8917248659620084e-16	NA	8	8	8
ENSG00000085721.12	RRN3	-3.2687842277443995	-0.4768791719226174	0.001080106347422108	0.00014056060166354748	0.043629816145515726	7.163247434346271e-07	NA	6	8	8
ENSG00000138303.17	ASCC1	-3.267656581192138	-0.03964727342699827	0.0010844186193598934	0.01807956384832168	0.1425095452736163	1.9606633084273043e-20	NA	48	48	48
ENSG00000171466.9	ZNF562	-3.2642693434416787	-0.07210715336183769	0.0010974678121701716	0.003939358360427049	0.022311149448164244	0.00045377014144181864	NA	24	24	24
ENSG00000135074.15	ADAM19	-3.2620505943358857	-0.0452718190236655	0.0011060940026954146	0.01168893203548737	0.1221113329103068	1.7303991398999063e-17	NA	73	73	73
ENSG00000197006.13	METTL9	-3.261652293160778	-0.04657874318363962	0.001107649164712141	0.00936827469042877	0.2037995984438963	1.3060070080163841e-30	NA	12	12	12
ENSG00000134352.19	IL6ST	-3.260005174370078	-0.11732509674942836	0.001114101812613381	0.0018787873798057993	0.02771063726340876	8.468316317772296e-05	NA	21	21	21
ENSG00000151353.14	TMEM18	3.251627203324686	0.09666071789692063	0.0011474641700626117	0.002180372427384291	0.03821197285755496	3.6301664601875838e-06	NA	3	3	3
ENSG00000278239.1	AC020956.3	3.248687871163634	0.03786603502452714	0.0011593861978082811	0.01669752812739744	0.06509781763413741	1.2558526662234648e-09	NA	24	25	25
ENSG00000115561.15	CHMP3	-3.248244562902773	-0.16722503073690345	0.0011611941733254178	0.0007540976861352215	0.02150955642637805	0.0005237088868511032	NA	12	12	12
ENSG00000108509.20	CAMTA2	3.2459733640550845	0.0371057240486554	0.0011704979041722808	0.015475688911586235	0.25012754839253426	3.7578829300636387e-38	NA	16	16	16
ENSG00000111671.9	SPSB2	-3.245329031012915	-0.025793800910411325	0.0011731498634129163	0.033386894357044096	0.12859369090661532	1.3370893437580684e-18	NA	41	41	41
ENSG00000125863.18	MKKS	-3.2443548091540233	-0.06216293302965438	0.0011771701313037942	0.0064084654447394	0.1196642453467042	4.524809917391813e-17	NA	21	21	21
ENSG00000168615.11	ADAM9	-3.2404251215696416	-0.06646960028326215	0.001193516138041667	0.004880894086613677	0.12374422906719187	7.460689769168612e-18	NA	45	45	45
ENSG00000109667.11	SLC2A9	-3.2395251162703826	-0.04390683312676741	0.0011972892127201787	0.01048268718138612	0.09925464656358646	1.1261603326631729e-14	NA	12	12	12
ENSG00000175265.17	GOLGA8A	-3.2387878354934583	-0.0670561853245628	0.001200388308289585	0.005658716185529093	0.03366623585816676	1.4960996147923986e-05	NA	56	58	58
ENSG00000136869.13	TLR4	-3.2350880229725574	-0.03222621554948354	0.0012160523523956173	0.019894030162821548	0.3895795659476489	1.2731258434009434e-65	NA	23	23	23
ENSG00000178199.13	ZC3H12D	-3.233173491882016	-0.08052780947672245	0.0012242319031107883	0.003233927990686673	0.0707415017861615	1.948616177336441e-10	NA	9	9	9
ENSG00000006459.10	KDM7A	-3.228218373999561	-0.12147848277212832	0.0012456384420610365	0.0012484193276485409	0.02694167574141972	0.00011455021750552224	NA	24	25	25
ENSG00000157870.14	FAM213B	-3.22634611528286	-0.028774099249705178	0.001253816343174485	0.02292632830671648	0.17473241448537385	3.084907710328745e-25	NA	17	17	17
ENSG00000139211.6	AMIGO2	3.225304614361758	0.08866872573231555	0.001258386980142071	0.0025856708036235917	0.030136176915211987	4.3675704281701315e-05	NA	9	9	9
ENSG00000131100.12	ATP6V1E1	-3.222229987657729	-0.08107325969373438	0.001271969902806898	0.003250207267104644	0.11279308030270653	1.8326860564341812e-16	NA	18	19	19
ENSG00000168234.12	TTC39C	3.221499245735953	0.03968790186492165	0.0012752179806910706	0.013727962640012314	0.20943163470416185	6.697830697621657e-31	NA	8	8	8
ENSG00000112210.11	RAB23	3.221331546045001	0.03868843747921441	0.001275964469172569	0.012951672131421916	0.048065046923093734	1.7899130920775672e-07	NA	13	13	13
ENSG00000143727.15	ACP1	-3.218619429574915	-0.2061584368355586	0.0012880931751996496	0.0005154942256169943	0.011431122307259164	0.012210277437235838	NA	7	7	7
ENSG00000143156.13	NME7	-3.2182693597617136	-0.026825940191655497	0.0012896664339969947	0.03078961976624076	0.07002038626597418	2.680705118072009e-10	NA	79	79	79
ENSG00000164039.14	BDH2	-3.217932975180823	-0.03319191859842061	0.001291179860399333	0.020200220323988913	0.1316078962227872	8.307357243915862e-19	NA	19	19	19
ENSG00000178184.15	PARD6G	-3.214625375342676	-0.028056420230479582	0.0013061486167855725	0.02863622902802201	0.1104540664111094	8.698990138883902e-16	NA	34	36	36
ENSG00000175170.14	FAM182B	3.212363310452007	0.044742003515293616	0.0013164777775106988	0.013982769509473022	0.0451821347422196	4.0588131980792655e-07	NA	13	13	13
ENSG00000172113.8	NME6	-3.211697032913377	-0.03105361145614274	0.0013195345090362364	0.021038325977281426	0.1954642358337104	2.3272357817228356e-29	NA	44	44	44
ENSG00000137310.11	TCF19	3.210329084608453	0.07729161732298111	0.0013258308851647957	0.007091757443163108	0.13043864668299604	6.697462962713633e-19	NA	12	12	12
ENSG00000188389.10	PDCD1	-3.2094434835697387	-0.04558313454255414	0.001329921889617137	0.010514930846709616	0.06379260616273688	1.5186875252144787e-09	NA	31	31	31
ENSG00000171444.17	MCC	3.2045665136278623	0.02469559728363384	0.0013526603256723152	0.035819089671140704	0.28540445423352995	2.3173707091764125e-44	NA	23	24	24
ENSG00000162222.13	TTC9C	-3.204305857948023	-0.06283483239480772	0.0013538856472736383	0.005462734507768032	0.10062982757680887	1.2238694869856277e-14	NA	21	21	21
ENSG00000254288.1	RP11-6I2.3	-3.2029518334782217	-0.17944079181687728	0.0013602672992224043	0.0006291655338814069	0.03280387396011742	1.8718959216604918e-05	NA	7	7	7
ENSG00000263627.1	PPP4R1-AS1	-3.2009666002040764	-0.03059655557625537	0.001369674076893297	0.029564434503238805	0.16096311819906384	3.52174644911991e-23	NA	5	5	5
ENSG00000258429.1	PDF	-3.2004180466991055	-0.056753469247848035	0.0013722838881709924	0.005024729164563391	0.03854351833382005	3.406648505574776e-06	NA	13	13	13
ENSG00000112195.8	TREML2	-3.1999376566655346	-0.1728992786041743	0.0013745731695016389	0.000577590926192305	0.034550672218482334	1.1302028975495364e-05	NA	8	8	8
ENSG00000198502.5	HLA-DRB5	-3.199892426003336	-0.01189986670789791	0.0013747888959182973	0.17984584554368452	0.6599214184791207	5.2725999854942375e-155	NA	88	92	92
ENSG00000163807.5	KIAA1143	-3.1987511441362657	-0.037756644349129176	0.0013802425538346718	0.014594492672008469	0.17224505743010346	3.1151376997269004e-25	NA	36	36	36
ENSG00000170458.13	CD14	3.1987312922285716	0.10969673628875055	0.0013803375932158139	0.0011915669489069578	0.04139199507967308	1.2389870003150429e-06	NA	3	3	3
ENSG00000142606.15	MMEL1	-3.194590765452622	-0.015980167080598167	0.0014002924520675505	0.07362702539471372	0.18145003421589453	1.3935682846822807e-26	NA	29	29	29
ENSG00000135643.4	KCNMB4	-3.1860286607018136	-0.03495201068927123	0.0014424030722814045	0.021084704595735665	0.0724387997555869	5.6589223031668564e-11	NA	14	14	14
ENSG00000120451.10	SNX19	-3.183601718985023	-0.011570809997289383	0.0014545499746164128	0.19765980521930576	0.6418708882768279	6.738512858137909e-145	NA	25	25	25
ENSG00000112701.17	SENP6	3.1814128216817474	0.033650752836054953	0.001465586247562206	0.01832583117993273	0.3690786454148769	1.0492060342180433e-60	NA	38	38	38
ENSG00000166913.12	YWHAB	-3.1795843138429984	-0.11521435893407395	0.0014748645617735842	0.0017209936244255016	0.09546126829053166	5.764355563264213e-14	NA	14	14	14
ENSG00000213085.9	CFAP45	-3.179578299384938	-0.07597404863400263	0.0014748951697772061	0.004291406159197584	0.03800634606868658	3.0824915197616727e-06	NA	28	28	28
ENSG00000106178.6	CCL24	-3.1777558454228907	-0.030980092577108778	0.001484196774455524	0.022402392238914357	0.05984909270317682	5.431885308437951e-09	NA	53	54	54
ENSG00000100294.12	MCAT	-3.1767231198064745	-0.048284116447501746	0.0014894916554420636	0.009141308769483028	0.02576108080426613	0.00015464524249198872	NA	79	81	81
ENSG00000244731.7	C4A	3.17628117453466	0.008701825690972541	0.0014917628634018442	0.14109454874296515	0.2530791306821803	7.391632188607072e-38	NA	72	73	73
ENSG00000129347.19	KRI1	-3.176121596548762	-0.10168634216322248	0.0014925837369351427	0.0024497092982007987	0.08477018008709007	3.0355821343412827e-12	NA	14	14	14
ENSG00000167384.10	ZNF180	3.1749766464239872	0.17260794686537279	0.0014984856077501867	0.000677637350805221	0.02332240001300887	0.00030506010868646316	NA	9	9	9
ENSG00000163993.6	S100P	-3.174171752341994	-0.019590470711277758	0.0015026474545262146	0.0497169657339891	0.5205542428531568	8.290333150752518e-100	NA	27	28	28
ENSG00000154025.15	SLC5A10	-3.1737535345262815	-0.049990509158500084	0.0015048141250524098	0.009414203626106146	0.01943823710533632	0.0009771882465765005	NA	35	37	37
ENSG00000228512.2	RP11-281A20.2	-3.1715352185425902	-0.03842471102643229	0.0015163548024265964	0.011340779807008382	0.021176088975629826	0.0006097172468696358	NA	73	74	74
ENSG00000139629.15	GALNT6	-3.1692622787458307	-0.01953942911132142	0.0015282641764171794	0.05204263953068973	0.2365912775894083	2.5975600624807085e-35	NA	48	48	48
ENSG00000167447.12	SMG8	3.168659956256215	0.10453960428890478	0.0015314345343714303	0.001735874043317993	0.04850936006736765	1.29924762360971e-07	NA	6	6	6
ENSG00000277782.1	RP11-775C24.5	-3.1677170621971156	-0.0262722540861751	0.0015364096753067637	0.02211334121961259	0.07183275493877457	1.0849673688389819e-10	NA	8	8	8
ENSG00000198625.12	MDM4	3.167379564384363	0.07934078515754364	0.0015381940830457201	0.0026195980323382643	0.06043564012498188	4.714020103407403e-09	NA	9	9	9
ENSG00000127586.16	CHTF18	3.1662109525870403	0.14889232037645597	0.0015443874872134284	0.0006961021160387729	0.013784594586880744	0.005891383229045914	NA	10	10	10
ENSG00000172728.15	FUT10	-3.164715607481697	-0.01067275006663673	0.00155234600598058	0.18914666430107566	0.4235478536433921	2.0991632409208606e-73	NA	29	29	29
ENSG00000068784.12	SRBD1	-3.162503795963823	-0.07953325107610228	0.0015641869630681775	0.0035668161367873852	0.033027343920489616	1.682453962065066e-05	NA	37	37	37
ENSG00000136827.11	TOR1A	-3.160877576438242	-0.04202075767190154	0.001572945938441913	0.014130142369593833	0.2233048384785951	4.5482094514673665e-33	NA	18	18	18
ENSG00000120093.11	HOXB3	3.1598506338574643	0.03199624982917107	0.0015785003900758376	0.023027978899878593	0.18442731413846947	9.907987271481283e-28	NA	50	50	50
ENSG00000198265.11	HELZ	3.1592890098281723	0.1255121850173187	0.0015815456939019062	0.0014254456413894882	0.015520503792004273	0.0035190139354249798	NA	33	33	33
ENSG00000182742.5	HOXB4	3.1580277672383845	0.06215503727046757	0.001588404274641058	0.005718501785616623	0.04179991400065782	1.351694283128356e-06	NA	20	20	20
ENSG00000056972.18	TRAF3IP2	-3.156167450015183	-0.04564849481810954	0.0015985705874382102	0.009054626423825301	0.03492510848211226	1.0478276384048455e-05	NA	26	26	26
ENSG00000166845.13	C18orf54	-3.153997936005513	-0.034594404593866326	0.0016105022485711441	0.021084865288207074	0.07940390533931461	1.2443957462420347e-11	NA	62	62	62
ENSG00000187764.11	SEMA4D	-3.1523804718555968	-0.05006503789083955	0.0016194510840213177	0.008656681054142808	0.17398743028316105	1.0432676604245453e-25	NA	52	52	52
ENSG00000168056.15	LTBP3	3.1498887114692806	0.07107373647983273	0.0016333266725083763	0.0035627110145929567	0.08506620599815619	2.699841950867837e-12	NA	19	19	19
ENSG00000169981.10	ZNF35	-3.148331649256501	-0.07535854052918356	0.001642052769692598	0.004310525009883733	0.03544109917661548	9.184260371431982e-06	NA	15	15	15
ENSG00000162882.14	HAAO	3.1450716900845226	0.04709161058692085	0.0016604613493282063	0.007525291288798201	0.06469498393406564	1.0163633330750546e-09	NA	18	18	18
ENSG00000104969.9	SGTA	-3.1432463675379902	-0.055681564093938866	0.0016708514539020625	0.006967961744861717	0.13784780769266386	8.017011509588459e-20	NA	36	37	37
ENSG00000167670.15	CHAF1A	3.143014379321707	0.040053175692330543	0.0016721762531984898	0.012099325090216313	0.15559658556494202	2.609933658125394e-22	NA	22	22	22
ENSG00000198208.11	RPS6KL1	-3.141673441827457	-0.03092345122388051	0.0016798528087984342	0.013448303504900075	0.04722238339629594	2.3636176632267326e-07	NA	39	40	40
ENSG00000124067.16	SLC12A4	3.1389634592854994	0.13422379022577216	0.0016954658860012103	0.004522871002215354	0.09037520045986268	4.861950194508771e-13	NA	9	9	9
ENSG00000258512.1	LINC00239	3.1377794277414224	0.06243380262053643	0.0017023292792532484	0.0031771027241445696	0.03182258016976991	2.500835049080849e-05	NA	15	15	15
ENSG00000170430.9	MGMT	-3.1377648436033225	-0.019239001771646492	0.001702413977207229	0.05351325506856011	0.3329923515283601	2.4143334342999307e-53	NA	49	49	49
ENSG00000122512.14	PMS2	3.137401138566153	0.019846387314333247	0.0017045274625053447	0.05887036315460555	0.2494121304103715	1.1716600502617332e-37	NA	23	23	23
ENSG00000078043.15	PIAS2	-3.134669537106679	-0.0468424885566084	0.001720478053880944	0.007990931522830804	0.07504020118513306	4.3717456205646726e-11	NA	20	21	21
ENSG00000101216.10	GMEB2	-3.129286173818698	-0.09622548255917221	0.001752315566781081	0.001920987946434842	0.03507250943269755	9.63108950126549e-06	NA	10	10	10
ENSG00000164597.13	COG5	-3.129226174815192	-0.015292345833645346	0.0017526734367765326	0.05906967945580547	0.3774780353425016	3.1442138307098264e-64	NA	30	30	30
ENSG00000173917.10	HOXB2	3.1290561554807095	0.019150257220621168	0.0017536878989615323	0.06614195440096145	0.40499600967166977	9.229235216170974e-70	NA	22	22	22
ENSG00000131013.3	PPIL4	3.1279283982154866	0.12214228017309564	0.0017604306187190047	0.0012646246990154627	0.02322632237979672	0.00031472098696614905	NA	25	25	25
ENSG00000213024.11	NUP62	-3.126133015513764	-0.10216038816736586	0.0017712141791057935	0.002251356591564039	0.01432218469372901	0.004966920208528752	NA	38	38	38
ENSG00000163956.10	LRPAP1	3.1257871496472496	0.03670017224640214	0.0017732985071096511	0.015075738475787727	0.2356276252337838	9.457041104576166e-36	NA	42	48	48
ENSG00000073060.15	SCARB1	3.125155049006888	0.025444017796629304	0.0017771136290190897	0.02664573152387519	0.08722431188979676	1.1618628687120712e-12	NA	62	63	63
ENSG00000144231.10	POLR2D	-3.123080771654765	-0.07328414910842924	0.0017896862557243054	0.004224363707799779	0.058756553487339734	6.355819880879368e-09	NA	11	11	11
ENSG00000157778.8	PSMG3	-3.122734870948597	-0.056963445167324885	0.001791790768159969	0.007608100673940835	0.07769262158733617	2.6044525749990786e-11	NA	17	19	19
ENSG00000109062.11	SLC9A3R1	-3.1213891506195073	-0.2560510908201265	0.0017999999922997225	0.0003691700224384339	0.02384517434798576	0.0002649111774591091	NA	1	1	1
ENSG00000145725.19	PPIP5K2	3.118076714329106	0.029656334223216407	0.0018203541477849426	0.024583070316076684	0.4131564642650857	1.6473483387672322e-71	NA	79	79	79
ENSG00000171302.16	CANT1	3.1156525709363416	0.11407213210775556	0.0018353837491655912	0.0016707613682757612	0.026996301470338283	0.00011394306813172216	NA	45	45	45
ENSG00000049541.10	RFC2	-3.114549532508912	-0.04611581758760916	0.0018422602207207755	0.008672913255985713	0.0783272665541542	1.7196519664667355e-11	NA	60	60	60
ENSG00000187630.15	DHRS4L2	3.1143525248019266	0.04080366844109034	0.0018434908786229462	0.011090402074931567	0.1282387011025853	2.4557413474526347e-18	NA	54	57	57
ENSG00000178093.13	TSSK6	3.1138528420153593	0.050575629942721884	0.0018466156603914087	0.007827040213403613	0.04831828427924519	1.7467592440642474e-07	NA	33	34	34
ENSG00000067221.13	STOML1	-3.111823605809096	-0.03086253529193673	0.0018593556264036107	0.019400716659975874	0.21851249080816595	2.78697642867863e-32	NA	14	14	14
ENSG00000197375.12	SLC22A5	-3.110375822115658	-0.018524241994309656	0.0018684944152837014	0.0600406881198079	0.2130131793585309	2.552441766858601e-31	NA	28	28	28
ENSG00000174516.14	PELI3	3.1087214636248586	0.04794726633860851	0.001878987661666762	0.00749078564559048	0.06832821515064025	4.5398229070654215e-10	NA	28	28	28
ENSG00000185728.16	YTHDF3	-3.1085486202877717	-0.169348200215176	0.0018800870878195007	0.0007693393640704721	0.023196825685276142	0.0003008376405702156	NA	13	13	13
ENSG00000090674.15	MCOLN1	3.1054339408874516	0.27748047920656155	0.0019000005549100099	0.00027262456865507654	0.01070219857615137	0.015024445335113469	NA	1	1	1
ENSG00000107745.17	MICU1	-3.1024548665837104	-0.10965453000131331	0.0019192281079489328	0.0016287457975402565	0.05470382188949716	2.695379772514211e-08	NA	21	21	21
ENSG00000173221.13	GLRX	3.1011807689552224	0.12590876764545933	0.0019275058133774454	0.001478396954232996	0.06302833967963553	2.0124119688573682e-09	NA	17	17	17
ENSG00000173442.12	EHBP1L1	-3.1009037481159467	-0.07510925559545716	0.0019293099278341517	0.003035150348634883	0.0458919939220365	4.168336644312581e-07	NA	20	20	20
ENSG00000055955.15	ITIH4	3.0971475386301837	0.017693471156284106	0.0019539259945603954	0.07223461607750863	0.4180513224637625	6.633059448247022e-72	NA	32	33	33
ENSG00000110011.13	DNAJC4	3.097027435057893	0.1262109869459044	0.00195471782157643	0.0011086950473957393	0.014531557777864497	0.004788092573687458	NA	29	29	29
ENSG00000234127.8	TRIM26	-3.0963239344606817	-0.09407867851758375	0.0019593618277892887	0.0019572776692060507	0.043613759202250885	8.060601109307243e-07	NA	25	25	25
ENSG00000130309.10	COLGALT1	-3.0944726660082433	-0.05890644685361527	0.0019716310134393405	0.005118061011567222	0.09056639592680206	4.071741908626559e-13	NA	27	28	28
ENSG00000064012.21	CASP8	3.093084107813803	0.023753061293989783	0.0019808798540095307	0.028156267030535077	0.3759745009213873	2.748363632867925e-63	NA	37	37	37
ENSG00000136235.15	GPNMB	-3.092651411105279	-0.11204651939457455	0.0019837700671944	0.001474443974230567	0.024145504749611205	0.0002648942811732609	NA	6	6	6
ENSG00000255760.1	RP11-428G5.5	-3.0925499917162336	-0.038794255125802354	0.0019844480613495446	0.011718095773023367	0.08516276634685377	1.6952383458684643e-12	NA	27	27	27
ENSG00000204632.11	HLA-G	3.0884355535943055	0.0108749781674271	0.0020121333022012186	0.16335596606313924	0.20826905217827224	1.5334375722931187e-30	NA	93	98	98
ENSG00000151893.14	CACUL1	-3.088127589027185	-0.21078504062774797	0.0020142197268021743	0.000462815052672278	0.02202937573020396	0.0004424445977812336	NA	7	7	7
ENSG00000198894.7	CIPC	-3.0870799984470585	-0.10635989297105261	0.0020213319050775497	0.0019304574851746032	0.04633764961594592	3.1297515776133237e-07	NA	4	4	4
ENSG00000197070.13	ARRDC1	-3.0824822561294223	-0.32110732589013696	0.0020528196842562814	0.0002131807127346483	0.24066014705706626	7.668628938937119e-36	NA	6	44	44
ENSG00000272823.1	RP11-295M18.6	3.078215479169422	0.01962979590738309	0.002082442786084292	0.03515708090510489	0.1114693222481874	6.102893574833872e-16	NA	37	39	39
ENSG00000079335.18	CDC14A	-3.074855563377512	-0.05671756524246127	0.0021060451863492567	0.00701351425787208	0.0922603920358004	3.0704992493119254e-13	NA	16	16	16
ENSG00000188493.14	C19orf54	-3.0738946050979425	-0.026395635754212384	0.0021128406065659103	0.027492160407367443	0.17979493340295602	4.7048713587752744e-26	NA	40	41	41
ENSG00000174021.10	GNG5	-3.0733721381404533	-0.24391237644666092	0.0021165436663051125	0.00026366225052380565	0.01661288481194652	0.0023716568699857304	NA	13	13	13
ENSG00000160563.13	MED27	3.063645016994681	0.04232262744639567	0.002186581994442941	0.009846777371149083	0.08859939780636565	7.408720018218276e-13	NA	21	21	21
ENSG00000103549.21	RNF40	-3.0596433573900534	-0.061237982702295204	0.002216007037756617	0.006174754678089658	0.06594860824411386	8.991947371263308e-10	NA	15	15	15
ENSG00000206053.12	HN1L	-3.0571625180297644	-0.08069405714965144	0.0022344309381940063	0.0025311218457770845	0.02539840106264125	0.00016910641667556138	NA	22	25	25
ENSG00000175764.14	TTLL11	-3.05585321519735	-0.07299148271262088	0.002244210935019216	0.00399948576215272	0.01277076903753828	0.008078765251121367	NA	5	5	5
ENSG00000168806.7	LCMT2	-3.0546882104637683	-0.11928291488996409	0.002252946040188548	0.0014231546280893798	0.030219954029008324	3.485708965055827e-05	NA	18	18	18
ENSG00000160959.7	LRRC14	3.053616750407618	0.050052620112109085	0.002261007243943485	0.008271168081730434	0.08312039320264389	4.121843497833449e-12	NA	29	29	29
ENSG00000141086.17	CTRL	3.051908373657583	0.07609298426957677	0.0022739150075285056	0.0027492695852554057	0.04223053260265882	9.532595795901115e-07	NA	18	18	18
ENSG00000114738.10	MAPKAPK3	-3.0517784461788895	-0.08074054773858257	0.002274899440952336	0.003812381374962664	0.037688682473041885	3.8031461362936415e-06	NA	45	46	46
ENSG00000129055.12	ANAPC13	3.0497897000250234	0.023277171163673886	0.002290016561788382	0.02928557361693751	0.3363999682479764	2.0012385748652394e-54	NA	71	71	71
ENSG00000158113.12	LRRC43	3.049729727480341	0.056241037751715246	0.002290473859049152	0.007347120343060616	0.03283844379977671	1.4636607817170254e-05	NA	17	17	17
ENSG00000168496.3	FEN1	-3.048229616836634	-0.08903042369620538	0.002301939617313827	0.0031301449463892366	0.01926531284932549	0.001009264879894021	NA	57	59	59
ENSG00000253364.2	RP11-731F5.2	-3.0467081767536817	-0.01829049288582621	0.0023136220787720353	0.05984399407576698	0.18912740174927933	1.1770721879886207e-27	NA	15	17	17
ENSG00000214435.7	AS3MT	-3.0466846380321777	-0.014089098388857154	0.0023138032479384472	0.06470922193391469	0.2117482523756126	4.6989285577696795e-31	NA	25	25	25
ENSG00000172568.4	FNDC9	-3.0459530051382795	-0.07758026932573733	0.0023194408484160742	0.002354023732486393	0.022214177022852985	0.0004684560482540152	NA	9	9	9
ENSG00000206503.12	HLA-A	3.0456873002176765	0.024434859813521524	0.0023214913508287165	0.02054314500970461	0.2653118873601717	1.14157596610357e-41	NA	23	27	27
ENSG00000272989.1	LINC02012	3.044397515371224	0.043379411145666374	0.0023314685088848923	0.009382874053526374	0.017304082612426816	0.0020694898410204034	NA	20	20	20
ENSG00000261824.6	LINC00662	-3.03854294236893	-0.014841821530351709	0.0023772522119055598	0.08098505099166778	0.24256152499367975	1.8348909028848096e-36	NA	40	40	40
ENSG00000166800.9	LDHAL6A	3.0366341798414114	0.11495242380782407	0.0023923560393176633	0.001621972050916343	0.011501612288839586	0.011187215896343564	NA	9	9	9
ENSG00000128482.15	RNF112	3.034067016692716	0.014710654509500015	0.0024128082506558513	0.0998707563769555	0.2369884073152905	2.7497454658252284e-35	NA	49	58	58
ENSG00000196923.13	PDLIM7	-3.034002705601971	-0.10335000746187578	0.0024133226563586396	0.0015340812623486375	0.03971214546231788	2.487749387769233e-06	NA	28	28	28
ENSG00000150907.7	FOXO1	3.0339189338100403	0.10477610207916367	0.0024139928730901876	0.0013104194534210333	0.01094742130677685	0.014237368298486106	NA	27	28	28
ENSG00000196247.11	ZNF107	3.0334167655468276	0.026051900369384158	0.002418014046172865	0.025730654355442716	0.07384134286414888	4.947518148273315e-11	NA	28	28	28
ENSG00000156265.15	MAP3K7CL	3.029995755756492	0.03830391012684757	0.0024455717537429345	0.017053306986975585	0.11357557378391482	3.22235401925602e-16	NA	19	19	19
ENSG00000237310.1	GS1-124K5.4	3.0233319691818523	0.018152816597041904	0.0025000782469042247	0.058137002128110606	0.1499586394909598	1.790787713585974e-21	NA	33	36	36
ENSG00000168546.10	GFRA2	-3.0191982435737788	-0.05923182648686775	0.0025344462976867755	0.006714100735886087	0.06004610305699847	5.4389884037401744e-09	NA	2	2	2
ENSG00000237753.1	AC079922.3	3.0183457719612847	0.013758883824902965	0.0025415873245547014	0.13957250762957807	0.3559873050516703	8.161620212365107e-58	NA	72	75	75
ENSG00000163743.13	RCHY1	-3.0179212266828874	-0.09190638593863877	0.0025451505368257552	0.002542262163659371	0.07004788050356102	2.598358730058764e-10	NA	10	10	10
ENSG00000130812.10	ANGPTL6	3.0178082221738007	0.028398938795856164	0.0025460997542721643	0.025466277609771697	0.15226648562887887	6.1247517886964325e-22	NA	24	25	25
ENSG00000088543.14	C3orf18	3.0153926299228013	0.15210160584364862	0.0025664678822683988	0.0010686059281880627	0.013897817550280954	0.005722897341594068	NA	8	8	8
ENSG00000112893.9	MAN2A1	3.0142855529693087	0.06394257993417944	0.0025758523892159936	0.004691281427940538	0.06996017447980052	2.2258512130917493e-10	NA	15	15	15
ENSG00000166507.17	NDST2	3.0130199830021502	0.07455535546723442	0.002586618847105876	0.0037409701786471155	0.09146503045228738	2.1247123307674314e-13	NA	21	21	21
ENSG00000064490.13	RFXANK	-3.012965249906331	-0.07095269047860076	0.002587085399460615	0.003413918923745663	0.0611702104090965	3.837526672264421e-09	NA	20	20	20
ENSG00000108578.14	BLMH	-3.0126892198070063	-0.17550802946627359	0.002589439490340677	0.0006233698879632061	0.020756775142208462	0.0007108186720783575	NA	5	5	5
ENSG00000087206.16	UIMC1	-3.0105657985468097	-0.09079227465778558	0.0026076144336691282	0.0031022350687163708	0.04525422475666089	4.5941410571788083e-07	NA	30	31	31
ENSG00000035928.15	RFC1	-3.007836050618091	-0.15197052879457404	0.0026311504203091847	0.0011142251838877405	0.020075984016691386	0.0008544007539345169	NA	10	10	10
ENSG00000170037.13	CNTROB	3.0076530568192585	0.14840479681423446	0.002632735123731363	0.0008408384829028403	0.030030249734158295	3.967759439827045e-05	NA	12	12	12
ENSG00000178397.12	FAM220A	-3.006360898531921	-0.027619535616399533	0.0026439499078136437	0.022954704225880692	0.1110546394575932	5.219147074468248e-16	NA	31	31	31
ENSG00000160310.17	PRMT2	3.0053336743098225	0.021750348364747322	0.0026528964361293493	0.042392939487048586	0.3997968241032973	1.1182441574360167e-67	NA	44	44	44
ENSG00000010626.14	LRRC23	-3.0046449656472887	-0.01993529587892235	0.0026589101754609396	0.0458677170963718	0.16543633819969214	8.314154598511996e-24	NA	17	17	17
ENSG00000039523.19	FAM65A	-3.00428527866204	-0.07776265108458776	0.0026620558788658737	0.002417244166466445	0.047150061160646815	1.7696456816220074e-07	NA	8	8	8
ENSG00000074966.10	TXK	3.0039820397360257	0.08961553449959525	0.00266471054842316	0.002137010969199374	0.05465314570634575	2.708939299715721e-08	NA	19	19	19
ENSG00000105287.12	PRKD2	-3.002657309739342	-0.030819563072550547	0.002676336137704033	0.019656243994314624	0.29344591245643226	1.1025791946819167e-45	NA	60	63	63
ENSG00000163584.17	RPL22L1	3.0022747766900086	0.026959821486383373	0.0026797017926499865	0.018305246089675157	0.2378772918871556	2.1797736862251885e-35	NA	6	6	6
ENSG00000101224.17	CDC25B	3.0002236473091655	0.05288160444806514	0.0026978143862022423	0.005956574533304008	0.10364817202659504	6.238199261829804e-15	NA	103	107	107
ENSG00000136810.12	TXN	2.9995898422453653	0.06638571872915322	0.002703433814764266	0.0048446231917291475	0.14391993719393434	9.420095497821449e-21	NA	37	37	37
ENSG00000273611.4	ZNHIT3	-2.9973979670677386	-0.025104834915288574	0.002722949921299146	0.02870338310165129	0.18399590257497675	7.237699047974753e-27	NA	17	19	19
ENSG00000089876.11	DHX32	2.9968197997045167	0.02170049268248616	0.002728119242125133	0.040754406185172315	0.16906367585518967	1.7540870279273667e-24	NA	49	49	49
ENSG00000188994.12	ZNF292	-2.99541899699277	-0.11847884424196266	0.0027406808389887336	0.0014597718362494387	0.04415129939779376	6.893312381595815e-07	NA	38	38	38
ENSG00000136197.12	C7orf25	-2.993436108284834	-0.017279974833166657	0.0027585525982551707	0.07440184704111819	0.4901786136375362	5.623616956281105e-92	NA	15	15	15
ENSG00000130513.6	GDF15	-2.9820984694629007	-0.02995860407645604	0.0028627990427322284	0.022347381739794864	0.09169975475840282	2.1983924617651347e-13	NA	26	26	26
ENSG00000215912.12	TTC34	2.9805663203372683	0.04214280350299946	0.002877159302893575	0.009244986049106816	0.053370850246647034	3.296350032823932e-08	NA	14	14	14
ENSG00000146109.4	ABT1	2.980366687304945	0.04997906452339454	0.002879035222907237	0.00798231820865801	0.09853645205060606	1.4905587985865e-14	NA	35	38	38
ENSG00000168374.10	ARF4	-2.9802446405603016	-0.19416916642517537	0.0028801826267372517	0.000492753243115836	0.013216821893490624	0.006983897267106493	NA	19	20	20
ENSG00000198805.11	PNP	-2.978103547688427	-0.043769970889434046	0.002900379800372337	0.010664995385261673	0.12396750218682905	9.15474503347224e-18	NA	28	31	31
ENSG00000171368.11	TPPP	2.9764338362288676	0.04559395726005061	0.0029162200039844098	0.013121428206006482	0.0756668594563558	3.4952521851903575e-11	NA	28	30	30
ENSG00000115816.14	CEBPZ	-2.9763791924099148	-0.2049569736387717	0.00291673973019971	0.000417755606313948	0.015615002201134848	0.0034145318287057114	NA	11	11	11
ENSG00000133661.15	SFTPD	2.974961225876609	0.05165811926421985	0.002930255833532886	0.007084633856080489	0.012286211985890095	0.009524594593053513	NA	21	21	21
ENSG00000175470.18	PPP2R2D	-2.9744960620729177	-0.03358632073178335	0.0029347022259519147	0.017329311638717024	0.12097873270989574	2.3009839011105818e-17	NA	17	18	18
ENSG00000007545.15	CRAMP1	2.9728510053175667	0.08960278511523577	0.0029504763764137886	0.0019285574961926902	0.040069006334286485	2.123541864588346e-06	NA	15	15	15
ENSG00000170049.9	KCNAB3	2.9713208015907733	0.03998716527610251	0.0029652186373548815	0.011189273029109133	0.11443680136116716	1.3192064735573306e-16	NA	21	24	24
ENSG00000160013.8	PTGIR	-2.968400837837066	-0.059699950831967746	0.00299353673982283	0.006020357763315191	0.031355110890313086	2.8136933386528166e-05	NA	30	30	30
ENSG00000121653.11	MAPK8IP1	-2.96759065720219	-0.016400938862034337	0.0030014375610834185	0.0874553452379994	0.26090816325793764	4.180529335754423e-40	NA	17	17	17
ENSG00000176533.12	GNG7	2.9660281404576305	0.04068697615025794	0.003016728853367261	0.00940676071462211	0.06119128339468328	3.082096105246608e-09	NA	30	30	30
ENSG00000224638.1	AC106900.6	2.965621410980627	0.03506720989311807	0.00302072087864185	0.016104809379007896	0.06327825651556386	2.0802345576592216e-09	NA	24	24	24
ENSG00000167004.12	PDIA3	2.9645686195878915	0.04251589907851649	0.003031076351590984	0.011027954398445224	0.051511531053153724	6.385078659198716e-08	NA	105	108	108
ENSG00000186111.9	PIP5K1C	-2.962597815051612	-0.07108241858945695	0.0030505486779459135	0.00484046680525619	0.057698973659333484	1.0868987262222268e-08	NA	24	24	24
ENSG00000145723.16	GIN1	2.9604848323853816	0.20875043183133174	0.003071552457516449	0.0004335724340487287	0.026227257794642148	0.00014445151802929332	NA	7	7	7
ENSG00000142208.15	AKT1	2.959206976431889	0.08445532467290488	0.003084318697720694	0.0021129020669994588	0.030122780909565706	3.825704381298282e-05	NA	9	9	9
ENSG00000130638.16	ATXN10	-2.9589761309782583	-0.052384365784442534	0.00308663007993716	0.008442513550308568	0.12700159548869727	3.3320917268881974e-18	NA	18	18	18
ENSG00000166896.7	ATP23	2.958171868741749	0.008009610575526323	0.003094695245023153	0.13974118020282886	0.4861309908805612	1.6858448235635244e-89	NA	16	16	16
ENSG00000163818.16	LZTFL1	-2.957284309008005	-0.052834835275937755	0.003103618020073679	0.0064193352736611605	0.011600676222932621	0.01166477201572394	NA	40	42	42
ENSG00000138119.16	MYOF	2.9542077371059228	0.04732737911269311	0.003134729150895536	0.010407719905267673	0.07684407414775891	2.830625375861611e-11	NA	42	44	44
ENSG00000204267.13	TAP2	-2.953415699907779	-0.026557960134170545	0.0031427843309792883	0.02639928494233026	0.2839344287847086	1.311765620445139e-44	NA	29	29	29
ENSG00000070087.13	PFN2	-2.9514474788920926	-0.06643679237887468	0.0031628833121133174	0.0039019427340888893	0.029058517261613088	5.810916674264451e-05	NA	6	6	6
ENSG00000196562.14	SULF2	2.951292939924995	0.029184992320120562	0.003164466375587188	0.025378823276176177	0.1552401509225496	2.585221783193357e-22	NA	83	86	86
ENSG00000134283.17	PPHLN1	2.951111788934224	0.10175121148705366	0.0031663229662831785	0.0019126059245854708	0.04278494189832438	9.543503558065055e-07	NA	8	8	8
ENSG00000196396.9	PTPN1	-2.9492900187463684	-0.06486310712825286	0.003185049303947769	0.004257074335785956	0.10298990967800592	8.855446124788886e-15	NA	20	20	20
ENSG00000148204.11	CRB2	-2.948669273608238	-0.03164076443307577	0.0031914530867989373	0.021157749431929093	0.07371667455972664	8.652772120347005e-11	NA	19	20	20
ENSG00000079931.14	MOXD1	2.9476410786111256	0.26248587828341535	0.003202086057624363	0.00021292378479694808	0.013933974643593649	0.0052393134238793845	NA	6	11	11
ENSG00000106588.10	PSMA2	-2.9472752649004907	-0.06086819822989839	0.0032058768613809265	0.00598506907201064	0.2039765126320082	4.354692690923893e-31	NA	32	32	32
ENSG00000162817.6	C1orf115	-2.9469855674413794	-0.03276462606208309	0.0032088817994643257	0.01568917925008249	0.04522371997221365	4.993288810462679e-07	NA	20	20	20
ENSG00000139977.13	NAA30	-2.937186248171086	-0.03469511107960352	0.003312051244561381	0.016420866939306805	0.15096025127489185	6.583671049169807e-22	NA	18	18	18
ENSG00000105695.14	MAG	2.933513307042472	0.035454371771179806	0.0033514928718045662	0.013847345901687501	0.0377169266133432	4.538377543346968e-06	NA	28	28	28
ENSG00000129696.12	TTI2	2.931983657453092	0.08505747059541166	0.003368044699325347	0.0026795120546043733	0.04505805048786693	4.898185001137157e-07	NA	13	13	13
ENSG00000127580.15	WDR24	-2.930731887352165	-0.02985593129390631	0.0033816450266101515	0.01652095704679079	0.15480701482289458	3.834445882452111e-22	NA	13	13	13
ENSG00000243708.10	PLA2G4B	2.9283410416343787	0.0715155710041177	0.003407760316020375	0.003053356592525895	0.05821009762701621	7.311050162736645e-09	NA	38	38	38
ENSG00000186448.14	ZNF197	-2.9259651990203395	-0.019472413989743045	0.003433893480327599	0.05575489542616443	0.17850562674437825	7.722532158699953e-26	NA	61	66	66
ENSG00000176974.19	SHMT1	-2.925046118420468	-0.012590213552174441	0.0034440517798284844	0.11752415298306836	0.3994025409474684	6.1251893344534385e-68	NA	45	98	98
ENSG00000139160.13	ETFBKMT	-2.9230608970463594	-0.05134415581907269	0.0034660871994057763	0.006382504081125759	0.028345252206437268	6.835337438312186e-05	NA	52	53	53
ENSG00000129244.8	ATP1B2	-2.9229586245789085	-0.09876005936049091	0.003467225863947504	0.002041921281954722	0.036909760347087685	5.509145275935171e-06	NA	16	16	16
ENSG00000102977.13	ACD	-2.922066951326211	-0.0912658097521103	0.0034771678634352016	0.001729542625110221	0.026993722100551544	0.00010086264082710924	NA	15	15	15
ENSG00000162881.6	OXER1	2.921831497716657	0.02642504090743055	0.0034797974560541373	0.02317258679309279	0.23387163974828165	8.791378035512413e-35	NA	34	34	34
ENSG00000153815.16	CMIP	2.91963300484489	0.10650705384328939	0.0035044381442529983	0.0016224607526256556	0.047660089244592516	1.659674813378042e-07	NA	19	20	20
ENSG00000145214.13	DGKQ	2.919050632378956	0.007880350658223642	0.0035109919154916033	0.1996818840664181	0.6195957457180528	4.578542665497045e-135	NA	71	74	74
ENSG00000106460.18	TMEM106B	2.91635078053998	0.03053871139658969	0.003541520834511196	0.01814709759787483	0.1796507944704562	5.029522212209425e-26	NA	73	73	73
ENSG00000150681.9	RGS18	2.9163127318016353	0.1602009957042951	0.0035419527959821653	0.000713349794667695	0.043588696431040456	5.516512127541615e-07	NA	6	6	6
ENSG00000141744.3	PNMT	2.9120737935853147	0.06911583644631093	0.003590378036057504	0.0035444321252003294	0.010908774741884557	0.01348164114222914	NA	13	13	13
ENSG00000160233.7	LRRC3	-2.9108518256302784	-0.033696352821885295	0.0036044490816598477	0.01490628866471858	0.04421518864731519	6.209752090829654e-07	NA	22	22	22
ENSG00000090857.13	PDPR	-2.9088693978241342	-0.017551679720784297	0.0036273835974961342	0.049728518160231404	0.1637874960979365	9.065578994788524e-24	NA	22	23	23
ENSG00000213445.9	SIPA1	2.9054082259620797	0.1204839956691862	0.003667743905631805	0.0012338336991047757	0.01960813027980446	0.0009393506828943033	NA	8	8	8
ENSG00000167272.10	POP5	-2.9022812148638795	-0.08675676506064492	0.0037045582477945086	0.0024487536486448576	0.0321496547766225	1.9844511885179706e-05	NA	17	17	17
ENSG00000179715.12	PCED1B	2.90089758443438	0.055661774385003804	0.003720954696793012	0.006505306834931703	0.06978917460863379	2.6710717044383945e-10	NA	54	56	56
ENSG00000242247.10	ARFGAP3	-2.8996950402243207	-0.04161309964970752	0.0037352587724940626	0.009178958083620055	0.12316614948549336	1.0916233778382043e-17	NA	31	31	31
ENSG00000108771.12	DHX58	-2.899143263648677	-0.02510603478219311	0.00374183878234263	0.02307266845402451	0.19917350040100265	3.95782871134568e-29	NA	57	59	59
ENSG00000114796.15	KLHL24	2.8972427995373207	0.11454879147290295	0.003764582790685931	0.001314803031576895	0.03083324488300399	2.7589717076120558e-05	NA	29	29	29
ENSG00000204472.12	AIF1	-2.8957601286655623	-0.08776195865513088	0.0037824139837312654	0.00250665982465545	0.082458638855403	3.4494730499857788e-12	NA	27	28	28
ENSG00000115568.15	ZNF142	2.893511767115479	0.06685939349343067	0.003809600159386694	0.0042284563650278805	0.07196936601545945	1.3453798311597544e-10	NA	22	22	22
ENSG00000138073.13	PREB	-2.8933070767989144	-0.09388994539084175	0.0038120839796526146	0.0016764404995238155	0.038322126070708784	3.771859864570529e-06	NA	6	6	6
ENSG00000104883.7	PEX11G	2.8903904789820674	0.011319524751955986	0.003847635739720668	0.1373280029900209	0.4102607653071688	3.207335846112969e-70	NA	70	73	73
ENSG00000043514.15	TRIT1	2.88979383528393	0.024795937837951997	0.0038549455150072333	0.02950157117707526	0.17246115791011105	6.468834624093871e-25	NA	58	58	58
ENSG00000087274.16	ADD1	-2.8893100620060412	-0.11309088606059567	0.003860881718877039	0.0014538942962596783	0.043829840321982685	6.655480371163875e-07	NA	7	7	7
ENSG00000103569.9	AQP9	2.8891052443441527	0.2732187319459397	0.003863397462305707	0.00020111252507299063	0.012119115443677171	0.009826860652148904	NA	10	10	10
ENSG00000235641.4	LINC00484	2.887843786107696	0.044222402407944957	0.0038789246150760038	0.009032837890250098	0.05487830810222271	2.3900227754067692e-08	NA	16	16	16
ENSG00000136147.17	PHF11	2.886558528061651	0.021159094197870737	0.0038948029990019625	0.026958121846334844	0.179099359769239	8.64584237425775e-26	NA	61	61	61
ENSG00000204516.9	MICB	2.8850948401138927	0.013728953740972084	0.0039129576357729845	0.08682652353801454	0.3691822876657232	7.272064199194855e-61	NA	111	116	116
ENSG00000186792.16	HYAL3	-2.884473311062062	-0.021704929567756076	0.0039206899008075785	0.040243890702864375	0.2810924921546864	4.857556291403506e-43	NA	7	8	8
ENSG00000137710.14	RDX	-2.8811010890768065	-0.0444756287483153	0.00396288517545929	0.009484917027485022	0.08689528983998655	7.011554387975073e-13	NA	32	32	32
ENSG00000164305.18	CASP3	-2.8801980610379565	-0.06860924570782796	0.003974254188633149	0.0031533199246422056	0.08267788427254044	5.17799031428458e-12	NA	12	12	12
ENSG00000198064.13	NPIPB13	-2.879585108099921	-0.03539779406493047	0.003981988056836978	0.012964359171304403	0.038034230791345734	3.980170091904075e-06	NA	7	7	7
ENSG00000100364.18	KIAA0930	-2.874459778843453	-0.04401342746677295	0.004047193150502224	0.009743320092126043	0.1846373524258544	9.1575521526941e-27	NA	41	41	41
ENSG00000255142.1	AP006621.6	2.8740919602581902	0.02448747420984943	0.004051909653538842	0.028116632353037727	0.07671274387329252	3.548181867019892e-11	NA	20	21	21
ENSG00000241106.6	HLA-DOB	2.8739364758850896	0.015045329295078203	0.0040539049148481405	0.09277403657532353	0.5339068207356228	2.9888345031574336e-104	NA	81	87	87
ENSG00000127463.13	EMC1	2.8717577197129973	0.08118468175819606	0.004081957878656497	0.0027461374181143652	0.05542711026126288	2.2866451900469476e-08	NA	24	25	25
ENSG00000174446.12	SNAPC5	-2.8704012821084013	-0.025453243024399382	0.004099511803909675	0.022666781558188794	0.11391834647389727	3.0237924789426566e-16	NA	35	36	36
ENSG00000047365.11	ARAP2	-2.8686839781749445	-0.07088438272114776	0.004121834031672223	0.003853475995450324	0.1024700178768828	7.24930048065257e-15	NA	32	32	32
ENSG00000012779.10	ALOX5	2.8674094697886594	0.17792689299252057	0.004138471860283844	0.000604371387363904	0.0246218612003223	0.0002289390936154334	NA	19	20	20
ENSG00000103502.13	CDIPT	2.8658535873539766	0.16975177940685704	0.004158865424282822	0.0007128471495526318	0.01818845802437856	0.0013956019554818132	NA	7	8	8
ENSG00000101220.17	C20orf27	2.8648891405921675	0.023175698555908446	0.00417155254082639	0.03288066453421103	0.2423369592151304	7.541649398729848e-37	NA	92	92	92
ENSG00000197903.7	HIST1H2BK	-2.8643504077694937	-0.06453029062995504	0.004178654745593533	0.003979646146878408	0.04846610449720444	1.2561570456509516e-07	NA	26	26	26
ENSG00000164398.12	ACSL6	-2.8642074282548724	-0.0819839591107436	0.004180541509530673	0.0028626126203056463	0.05550648875311949	2.056218907906228e-08	NA	13	13	13
ENSG00000170846.16	AC093323.3	2.8627362251281734	0.07886655472458202	0.004200000508676305	0.0030509728166216252	0.09967829702943608	1.492534549037542e-14	NA	1	1	1
ENSG00000204592.8	HLA-E	2.8587315251924252	0.1719477769452032	0.0042533859582982655	0.0008616853768717829	0.034536042864321305	1.0718559035612957e-05	NA	34	39	39
ENSG00000104980.7	TIMM44	-2.8567126981179305	-0.07326349678881604	0.004280530988941098	0.0021927738185256286	0.0484331188824081	1.1265038787608695e-07	NA	6	6	6
ENSG00000198252.11	STYX	2.8560690819612597	0.14402221864220438	0.004289217981780276	0.0008850250714399592	0.01839677223913206	0.0014820013687583927	NA	18	18	18
ENSG00000184903.9	IMMP2L	2.8511960712873994	0.03408561576242173	0.00435551026556553	0.014701663043074163	0.07103358147163003	1.2996132461487204e-10	NA	24	24	24
ENSG00000119684.15	MLH3	-2.850380069410669	-0.06699625908144954	0.004366701481611048	0.003810821238482209	0.036867200583222764	5.354452652813086e-06	NA	28	28	28
ENSG00000158769.17	F11R	2.8497360325585723	0.14060614745059202	0.004375552648230024	0.0007654978677829411	0.023403083690922373	0.0003040565001797678	NA	8	8	8
ENSG00000172992.11	DCAKD	-2.849352309274821	-0.020231568361473218	0.0043808339857172975	0.03204284910383068	0.217899842138238	1.1398070628372745e-32	NA	27	29	29
ENSG00000260884.1	AC009120.5	-2.8488788911376144	-0.0485312330723223	0.0043873577912161765	0.007890248961030836	0.0212619213504933	0.0006320207154916162	NA	24	24	24
ENSG00000135541.20	AHI1	-2.8449997902598665	-0.019184537776515794	0.004441145230560164	0.05833487047555428	0.2444889419617383	3.84959568316772e-37	NA	52	52	52
ENSG00000168229.3	PTGDR	-2.844788055925568	-0.053434834351127204	0.004444098256221116	0.006145791567516534	0.11188226515026567	3.2949389221255086e-16	NA	41	41	41
ENSG00000157111.12	TMEM171	2.843119975286815	0.03663330084908815	0.004467425015628729	0.01202398830138548	0.011096965677919743	0.013949372371880871	NA	30	30	30
ENSG00000232112.3	TMA7	-2.841627263913414	-0.0990991412240375	0.004488393380492369	0.001435719513850446	0.035356777147768415	8.643641364989823e-06	NA	18	18	18
ENSG00000204634.12	TBC1D8	-2.8411377265989386	-0.12017267850497396	0.004495289384845758	0.000988300510226692	0.011242650177542527	0.012643277131960135	NA	16	16	16
ENSG00000185187.12	SIGIRR	2.839816681580925	0.051381441983857	0.004513946585591321	0.005061412623350866	0.09594177099958358	5.3712562871578675e-14	NA	53	53	53
ENSG00000167851.13	CD300A	-2.8375840138726467	-0.15889787801040706	0.004545638218897081	0.0006345066525550383	0.02395677738662435	0.00027292032161511183	NA	5	5	5
ENSG00000101197.12	BIRC7	-2.8374877449045925	-0.0130401572643061	0.004547009231703011	0.09670623940845886	0.2484219549509571	1.242926783182586e-37	NA	32	34	34
ENSG00000186318.16	BACE1	-2.8373695666059455	-0.02836948032020048	0.0045486927779883135	0.024064824332812974	0.10020763779265897	1.6325587491420772e-14	NA	33	33	33
ENSG00000105732.12	ZNF574	2.835404201649106	0.3186078282233925	0.004576773905691604	0.0002169512877032013	0.018740240214727852	0.0013514368478384036	NA	7	7	7
ENSG00000272871.1	RP11-408A13.4	2.8350431522853317	0.02126971677197065	0.0045819496167231275	0.043991600187029765	0.1351069964614914	1.1741648511660775e-19	NA	38	40	40
ENSG00000072778.19	ACADVL	-2.8341076169756905	-0.02709577821926986	0.0045953853656833885	0.019874107084762446	0.15668903584228047	1.1908627021548438e-22	NA	13	14	14
ENSG00000105404.10	RABAC1	-2.8340230889668425	-0.03960571887667605	0.004596601075821781	0.009131338560673904	0.2928573961840071	1.2746498111113972e-45	NA	13	13	13
ENSG00000234608.7	MAPKAPK5-AS1	-2.830699066265286	-0.05246146004689404	0.004644639837923711	0.005435057319023977	0.06751434268554099	3.205578109924928e-10	NA	57	57	57
ENSG00000059145.18	UNKL	-2.8290122208190738	-0.059460851139481186	0.004669191595917037	0.0044724918450371794	0.0870139181583467	1.2350056349430283e-12	NA	5	5	5
ENSG00000175662.17	TOM1L2	-2.828417418335349	-0.0774346390329215	0.004677876830206192	0.0027258735362375003	0.036051419729713687	7.729927157692584e-06	NA	33	34	34
ENSG00000182952.4	HMGN4	2.828291860528542	0.018016749644866985	0.004679712078777045	0.054292864721744404	0.30721965251269395	6.627752731409013e-48	NA	58	58	58
ENSG00000167969.12	ECI1	2.828019635727915	0.06755133993469445	0.004683693362851273	0.00436827224406276	0.06507171202738317	1.2191465742366562e-09	NA	18	18	18
ENSG00000134955.11	SLC37A2	2.8244188675554365	0.07061767018682716	0.004736643850201175	0.004182871398218367	0.06262430936778653	2.0495178397096e-09	NA	6	6	6
ENSG00000138175.8	ARL3	2.8231659777414193	0.11658595990701692	0.004755194694331033	0.001132881398705062	0.010724647075753215	0.015059196423723525	NA	10	11	11
ENSG00000158156.7	XKR8	2.8217106552155053	0.060423979816382235	0.004776825382593785	0.0038478873651690364	0.04625177796563365	3.451490480639358e-07	NA	42	44	44
ENSG00000164342.12	TLR3	2.8193686007856855	0.0407441725929003	0.004811822724920932	0.010822818383634211	0.07655410349386298	3.623637935873447e-11	NA	21	21	21
ENSG00000100336.17	APOL4	-2.819242195000672	-0.01954602154566646	0.00481371819038692	0.03552597994001251	0.10717732499040156	7.552309705988199e-16	NA	52	52	52
ENSG00000145020.15	AMT	2.8184734398971183	0.023214776136822716	0.004825260294524826	0.031756903211923516	0.28162190357489114	8.196525686819223e-44	NA	60	60	60
ENSG00000164142.15	FAM160A1	-2.8180793163904925	-0.0198257354773923	0.0048311873773045685	0.04460889284681006	0.22090445659295785	9.219997383287064e-33	NA	27	28	28
ENSG00000196670.13	ZFP62	2.8171198342020065	0.03863907818175045	0.004845644236433151	0.01114599086137372	0.12518930425545394	7.701438502988426e-18	NA	19	21	21
ENSG00000125454.11	SLC25A19	2.813549536712082	0.12804457375608935	0.004899783616427854	0.0008416962810871482	0.01562535310048776	0.003321371818574915	NA	3	3	3
ENSG00000075651.15	PLD1	2.812559904605456	0.052249919382357686	0.004914886772952655	0.006558860598705947	0.07170128076744617	1.345387998448773e-10	NA	45	45	45
ENSG00000153037.13	SRP19	2.8118797302974454	0.08897956206963321	0.00492529157807384	0.0020800530334817214	0.03302032126924798	1.7707403263849717e-05	NA	15	15	15
ENSG00000104885.17	DOT1L	-2.8097769478602856	-0.06948776182800549	0.004957584519015171	0.0035330180464430345	0.027962195614683362	8.177192156908896e-05	NA	29	29	29
ENSG00000105971.14	CAV2	-2.8096468569417277	-0.042311541559206946	0.004959588632367177	0.008190581638182844	0.029584657365105373	5.390319927866986e-05	NA	30	31	31
ENSG00000218739.9	CEBPZOS	-2.8078664978971974	-0.04471658380107847	0.0049870896457445855	0.006762929271188969	0.0942201354186402	8.772601250864949e-14	NA	29	29	29
ENSG00000163545.8	NUAK2	-2.8075381533529806	-0.0503540153903711	0.004992176583350459	0.008040122277330745	0.20210382062014515	1.0059016975928475e-29	NA	32	35	35
ENSG00000013364.18	MVP	2.807401634272499	0.2085036480092773	0.004994293010666851	0.000592001096529754	0.0294580884717452	4.401902314481615e-05	NA	14	14	14
ENSG00000188283.11	ZNF383	-2.807031493754698	-0.04756922943198478	0.005000035305799908	0.0055990218417549115	0.01602959224846072	0.002636035961947132	NA	20	20	20
ENSG00000166275.15	BORCS7	-2.8064813804672295	-0.02213438323267663	0.005008580697196472	0.021212044424713666	0.16498532951638534	7.644128048448226e-24	NA	44	44	44
ENSG00000134884.13	ARGLU1	2.805457115554505	0.059154556667802734	0.005024526692401811	0.005196536289575674	0.1537746605376428	3.10181127727239e-22	NA	7	7	7
ENSG00000205643.10	CDPF1	2.8030838379745338	0.042107415338318105	0.005061650965930053	0.010107841454715064	0.1060631986821438	1.2694434514548902e-15	NA	8	8	8
ENSG00000115290.9	GRB14	-2.7957903233725556	-0.05223669178898426	0.005177297756632885	0.006342661564616064	0.02524035137839418	0.00014824738873801986	NA	19	19	19
ENSG00000241657.1	TRBV11-2	-2.7943758964538574	-0.8435321419667529	0.0051999995549679955	1.7171367015424e-05	0.07211658318175351	1.2545880231346973e-10	NA	1	8	8
ENSG00000035115.21	SH3YL1	-2.79405340879659	-0.016494706742145742	0.005205188112767079	0.06074969830730265	0.4367545035773505	8.84225011019598e-78	NA	34	34	34
ENSG00000164125.15	FAM198B	-2.790690833616735	-0.058681019189130296	0.005259568480423619	0.006377907487010285	0.17363391055290056	2.402529131766467e-25	NA	32	32	32
ENSG00000204713.10	TRIM27	-2.7903349931475883	-0.026232764403987203	0.005265353143009926	0.024804584052118273	0.26132019059011025	3.731304001811433e-40	NA	28	28	28
ENSG00000102755.11	FLT1	2.789202844242735	0.06183200804988885	0.0052837959880256665	0.0043060833402846065	0.015232529542919388	0.003800982086666004	NA	36	44	44
ENSG00000186687.15	LYRM7	2.7883686864970727	0.12242700011544844	0.005297421832920204	0.0014634059653570173	0.02798369041806628	8.417132646850469e-05	NA	10	10	10
ENSG00000108587.15	GOSR1	2.7882887915129477	0.10544442189883024	0.00529872856986069	0.0012802451794526296	0.026190282159180667	0.00013798924020242995	NA	32	32	32
ENSG00000167702.11	KIFC2	-2.787518006618515	-0.05974608264070099	0.005311350243582029	0.003488806871384705	0.08299705804065709	4.1554843676569716e-12	NA	29	30	30
ENSG00000123159.15	GIPC1	2.7867872104067115	0.06449994528432647	0.005323342169788965	0.00347487782526234	0.011367621464895748	0.012214535630701866	NA	55	56	56
ENSG00000072310.16	SREBF1	-2.78545144678823	-0.023963797573547205	0.005345324459140704	0.029276997755290916	0.17471526988360622	3.342266678073009e-25	NA	28	28	28
ENSG00000212694.8	LINC01089	-2.782459628666655	-0.0589385650115246	0.005394857676186398	0.004641834259456642	0.08196920366208776	4.709395772758363e-12	NA	10	10	10
ENSG00000145217.13	SLC26A1	-2.7777205742769984	-0.015290619397961756	0.005474167131548683	0.05737467113372224	0.2302540029401954	1.2894169385936264e-34	NA	26	27	27
ENSG00000183172.8	SMDT1	-2.7762384371655866	-0.0102521084346195	0.005499186293103342	0.15156821821497185	0.6211480997392378	4.198960552477926e-136	NA	26	26	26
ENSG00000165280.15	VCP	2.775560180784547	0.028106054479204823	0.005510669958768017	0.012976152102989953	0.24555895926508836	2.4573941460601926e-37	NA	11	12	12
ENSG00000161929.14	SCIMP	2.7754626232382376	0.03627020672548405	0.005512323500184875	0.012059042890425618	0.16160983302052762	2.470998767287151e-23	NA	60	60	60
ENSG00000167768.4	KRT1	2.775415375088626	0.017862717038228403	0.0055131244886924965	0.04508357857590959	0.25168456061455435	6.137793012823951e-38	NA	52	52	52
ENSG00000180340.6	FZD2	-2.7737270959287317	-0.08503844235222982	0.005541814577143015	0.0022523082328095518	0.046252630879465184	3.0965234571374713e-07	NA	9	9	9
ENSG00000115956.9	PLEK	-2.771268529354554	-0.04513950733870022	0.0055838356840129276	0.006741214703142838	0.04203050577548032	1.302281134384367e-06	NA	66	66	66
ENSG00000092295.11	TGM1	2.7703569818464113	0.029205904659048033	0.005599488501451954	0.021064652469885328	0.04715528682823219	2.671207676403408e-07	NA	29	29	29
ENSG00000113356.11	POLR3G	2.7689036740222326	0.03228505107975581	0.005624526150477364	0.018834314278988958	0.06685560247528016	5.749389296643987e-10	NA	20	20	20
ENSG00000181754.6	AMIGO1	2.7658465354904163	0.0430483567983707	0.005677524638865786	0.010139394292188696	0.1708473475288072	1.2502658190681094e-24	NA	17	17	17
ENSG00000147804.9	SLC39A4	-2.7654848566241417	-0.03799779419522722	0.0056838244019108315	0.009168851611724564	0.08268899155752127	4.76922123680389e-12	NA	9	9	9
ENSG00000245719.1	RP11-34F13.2	-2.763147236897659	-0.03419927962441831	0.0057246936147004775	0.012401084390815498	0.04405950906267992	6.848912026630605e-07	NA	31	31	31
ENSG00000221926.11	TRIM16	2.7620781528333596	0.05389102510110524	0.00574347285571621	0.0031075797674483064	0.01566962782322015	0.0034042389379631928	NA	15	16	16
ENSG00000109670.13	FBXW7	2.7620708815354473	0.14736169900565388	0.005743600771347057	0.0008718138833422396	0.043096747998876465	7.889205601644149e-07	NA	7	7	7
ENSG00000136271.10	DDX56	2.761812165519708	0.07366329625243571	0.005748153738636651	0.0026963816352417883	0.033839851884028334	1.2724461003242132e-05	NA	44	44	44
ENSG00000104613.11	INTS10	-2.7617285432249745	-0.0664217663560098	0.005749626046393054	0.0038846913088692735	0.052449187036569915	5.540161318667095e-08	NA	13	13	13
ENSG00000136490.8	LIMD2	-2.7602601766237473	-0.11667612001474462	0.005775534523613045	0.0011913952667223764	0.0252748429532148	0.0001774073855367085	NA	19	19	19
ENSG00000120647.9	CCDC77	-2.7600831966248025	-0.023181909005596153	0.005778664331147431	0.02591682483960824	0.11908687132372855	3.162030566170277e-17	NA	18	18	18
ENSG00000120526.10	NUDCD1	2.7586938492727544	0.19239606311945995	0.005803287456442164	0.00046683290452317455	0.010985038171149384	0.012594711898814738	NA	2	2	2
ENSG00000103222.18	ABCC1	2.7580285404193	0.043192756897828255	0.005815112054024935	0.009701069624468706	0.11487056626000484	1.5868760706507304e-16	NA	23	23	23
ENSG00000151176.7	PLBD2	-2.7569867104390435	-0.09255466511955274	0.005833672241644622	0.001912170951883767	0.015304475022345847	0.0035657387681138635	NA	29	29	29
ENSG00000113758.13	DBN1	-2.7566320988638773	-0.0322374099844764	0.005840001813972514	0.011258918654063466	0.07783648963852839	2.488983710210697e-11	NA	20	22	22
ENSG00000159267.14	HLCS	2.7566082642224568	0.019397376948004787	0.005840427467865451	0.05281628499016074	0.2444656390052576	1.279139428006964e-36	NA	32	32	32
ENSG00000223768.1	LINC00205	-2.7554084412096693	-0.09600687285288072	0.005861890829219736	0.0015438872059754122	0.012871493707175816	0.007641978027237064	NA	5	5	5
ENSG00000131626.16	PPFIA1	-2.754376987718795	-0.03582106230479398	0.005880399073100828	0.009269154058997649	0.07281127359209212	8.700882042765927e-11	NA	106	107	107
ENSG00000120688.8	WBP4	2.754061335977373	0.07849858948753098	0.00588607359663262	0.002228575577292262	0.05110898719880135	8.424485524321232e-08	NA	8	8	8
ENSG00000077044.10	DGKD	-2.7538929845135764	-0.1630015750823581	0.005889102096477102	0.0006465685321256824	0.04248456333056008	1.0434356890891274e-06	NA	4	4	4
ENSG00000261019.1	RP11-111K18.2	-2.75378821176327	-0.07892095860634595	0.0058909875782153405	0.0030457966523101745	0.015206485780126391	0.0034797846685339262	NA	31	31	31
ENSG00000131634.13	TMEM204	2.752503463752233	0.014917602665272716	0.00591415207917167	0.061942231888100455	0.4454527471691776	1.2154118955283003e-78	NA	23	23	23
ENSG00000197548.12	ATG7	2.7511068188347028	0.10991498290795544	0.005939427225786195	0.001266014036478052	0.05038523769960068	9.142876545276617e-08	NA	4	4	4
ENSG00000151092.16	NGLY1	2.7509724136357914	0.04414479925462352	0.005941864690084586	0.006228962137357382	0.010232839471211341	0.01823217034857056	NA	46	47	47
ENSG00000179833.4	SERTAD2	2.7507426560365835	0.10273027582787456	0.005946033476266621	0.001472542244582743	0.029364451564642936	5.758255027282681e-05	NA	22	22	22
ENSG00000166477.12	LEO1	-2.749530170771136	-0.1004190086686258	0.005968076835186403	0.0018218429971472434	0.023562486965591732	0.0003063404469629998	NA	11	11	11
ENSG00000124783.12	SSR1	-2.7463972327468467	-0.047320829630353285	0.0060253759733436925	0.004594488870923786	0.052187279453589114	5.950730840087781e-08	NA	41	42	42
ENSG00000182923.16	CEP63	2.746222429849441	0.028207896613548954	0.006028587539924745	0.015846083639429277	0.2196009935476316	1.575990117441681e-32	NA	59	59	59
ENSG00000090238.11	YPEL3	2.7457183063889916	0.061221747506428205	0.006037858187966951	0.003780855125205216	0.11031153808078263	1.9803846217852034e-16	NA	15	15	15
ENSG00000198818.9	SFT2D1	2.7442575918029073	0.03361425256140514	0.0060647927648039505	0.015766351411113964	0.33532749927029143	1.7789242278797703e-53	NA	37	37	37
ENSG00000241258.6	CRCP	2.7437354442454285	0.015389257594992208	0.006074447036702324	0.07056421820635048	0.34729231424227663	1.0116366108150947e-56	NA	43	46	46
ENSG00000050344.8	NFE2L3	-2.7425244106008364	-0.05640784343967945	0.006096891807767452	0.004412123004301939	0.07450744951324942	5.43339038258529e-11	NA	8	8	8
ENSG00000173825.6	TIGD3	-2.742272493802418	-0.08886488684074946	0.006101570098884263	0.002092906983699984	0.02110286455799747	0.0006306912768932492	NA	17	17	17
ENSG00000124198.8	ARFGEF2	2.741348485574152	0.10213721045352338	0.006118757342788234	0.0011928326905459355	0.04430682619368172	6.386539977162322e-07	NA	47	47	47
ENSG00000186204.14	CYP4F12	-2.7410713905974995	-0.015251310033113353	0.006123920008357425	0.06541466654003227	0.2121231670810819	3.951728644783875e-32	NA	56	57	57
ENSG00000276728.1	AC142472.6	2.7403529745727044	0.07053615984077978	0.006137323375791931	0.003995443377622215	0.016440432435908515	0.002521330235027896	NA	13	15	15
ENSG00000163814.7	CDCP1	-2.739909996726137	-0.034602361988312014	0.0061456011008755446	0.016106966708787706	0.041102427719533735	1.6241763160394168e-06	NA	59	62	62
ENSG00000154079.5	SDHAF4	-2.739830187343453	-0.06077975834618779	0.006147093530874788	0.004606415287907376	0.0367261466287659	6.129486883071676e-06	NA	24	25	25
ENSG00000143702.15	CEP170	2.7309648924246086	0.06017742830058773	0.006314919829941264	0.003021605266674108	0.054584800303267095	2.983438624495763e-08	NA	20	20	20
ENSG00000164924.17	YWHAZ	-2.726715567155707	-0.05705715441144586	0.00639681536617359	0.005053277555190719	0.15642244614528852	1.8372214605569889e-22	NA	26	26	26
ENSG00000105556.11	MIER2	2.7265818823481967	0.03358627353736237	0.006399407254942953	0.011869875544232465	0.03636513023867143	4.456374563761782e-06	NA	57	58	58
ENSG00000256092.2	RP13-942N8.1	2.726104542845536	0.020781795124762827	0.006408669653470112	0.04322686223322074	0.06436206646654577	7.296764771860673e-10	NA	87	87	87
ENSG00000087338.4	GMCL1	2.7256009959170173	0.07651920622980603	0.006418453659038722	0.0030220102339102994	0.08251008436447163	5.774952758951098e-12	NA	21	21	21
ENSG00000149922.10	TBX6	2.725377209017367	0.013978577604119143	0.006422806189952342	0.07105204978885919	0.20828652394743605	8.152775664563304e-31	NA	41	43	43
ENSG00000044459.14	CNTLN	-2.724394827036181	-0.04596020056568435	0.006441944406755256	0.006644015545321056	0.056658269916331924	1.2326606347603972e-08	NA	14	15	15
ENSG00000110801.13	PSMD9	2.7220764577568493	0.09402341796650517	0.006487313142275487	0.001996971841500008	0.05429950583723103	2.8997903691378267e-08	NA	14	14	14
ENSG00000149243.15	KLHL35	-2.7183823313338578	-0.012575283099224786	0.00656019849462303	0.08178683328071526	0.20736198626663785	2.1058468415986443e-30	NA	5	5	5
ENSG00000170242.17	USP47	2.717427916230588	0.08053189388543266	0.006579148485580931	0.0036888382533657466	0.12233232059250962	1.0766088804525567e-17	NA	22	22	22
ENSG00000125743.10	SNRPD2	-2.7168130772940517	-0.28321338323886974	0.006591382219271717	0.0001557128772247306	0.027169324016854467	0.00010465259014533985	NA	3	3	3
ENSG00000182327.7	GLTPD2	-2.7163805961608887	-0.11259683566369762	0.006599999746793337	0.0013663029172420833	0.012804628222426884	0.00803483489005849	NA	1	1	1
ENSG00000244165.1	P2RY11	2.714501588963792	0.11237594450630217	0.006637558191719234	0.0015612189242040532	0.015469638523326194	0.0034487619212962965	NA	11	11	11
ENSG00000103154.9	NECAB2	2.71282637515475	0.039931190505393975	0.006671205039364912	0.010529635815638013	0.14621358178834293	5.3688751342888055e-21	NA	21	21	21
ENSG00000135976.17	ANKRD36	2.7126425604972066	0.06975802722765952	0.006674906296261808	0.0032210456446176545	0.04445852638281267	6.328269495847509e-07	NA	15	15	15
ENSG00000004777.18	ARHGAP33	2.711746422038672	0.037193500002496646	0.006692977221593243	0.009579370215216685	0.14675037775480385	2.810383509703895e-21	NA	33	35	35
ENSG00000196372.12	ASB13	-2.711174715077868	-0.11367607021559431	0.006704528846137485	0.0010576464395125847	0.01119702823956093	0.013351245513940959	NA	8	8	8
ENSG00000278535.4	DHRS11	2.709393466437578	0.04957232915177578	0.006740634860006166	0.006867039958830366	0.05403760216681948	3.108240273469647e-08	NA	22	22	22
ENSG00000172732.11	MUS81	-2.708411647868841	-0.08416568776407013	0.0067606110068557474	0.0021243010053513174	0.03631512915643561	7.136189279016216e-06	NA	14	15	15
ENSG00000128408.8	RIBC2	2.7068294057490867	0.02624934140276434	0.006792915393564265	0.022077583867138338	0.06793527526458944	4.168317561077548e-10	NA	58	59	59
ENSG00000143515.16	ATP8B2	-2.70658672347353	-0.07937161474594995	0.0067978824503525355	0.0019726213273210755	0.09347011476427614	1.9030110594721e-13	NA	8	8	8
ENSG00000017797.12	RALBP1	-2.7063860889265294	-0.018353640871629863	0.006801991366996715	0.04586092090947777	0.3856082964030391	2.6779754856869394e-64	NA	24	25	25
ENSG00000277149.4	TYW1B	2.7027727135067665	0.014022283792410602	0.006876374919414936	0.09508528233634805	0.4655667560869346	5.83081448390198e-84	NA	21	22	22
ENSG00000088298.12	EDEM2	2.702126388666009	0.0855085913876076	0.006889756700962116	0.001840876984587347	0.07767696572877962	2.6756395190017717e-11	NA	8	8	8
ENSG00000115825.9	PRKD3	-2.7008809497845334	-0.029733768282343663	0.006915608786573854	0.014246108361600921	0.16260963201827466	2.429978731061837e-23	NA	37	37	37
ENSG00000164048.13	ZNF589	2.700450127332549	0.011712340489462451	0.0069245718097786695	0.07657353728215056	0.3981144670266997	5.196167367674724e-67	NA	18	19	19
ENSG00000136193.16	SCRN1	-2.700343909810502	-0.04076784246060914	0.006926783209576228	0.007364101846374895	0.06845743733233257	3.2585070924565386e-10	NA	16	16	16
ENSG00000229474.6	PATL2	2.695390311480701	0.055097526275279	0.007030622157379475	0.004091286096764817	0.03672395238085043	5.118933597489987e-06	NA	19	20	20
ENSG00000115053.15	NCL	-2.693086123779126	-0.10555938047338786	0.007079397930223997	0.0014000174068479183	0.023549479009722384	0.00030097582729201125	NA	39	39	39
ENSG00000112992.16	NNT	2.691911873728293	0.06266570649932539	0.007104371512206879	0.00638688870190104	0.11863792319034935	4.6637824084315297e-17	NA	57	57	57
ENSG00000171115.3	GIMAP8	2.6918581891150826	0.09416805735651472	0.007105515148097611	0.0017668151727280028	0.02345974097594233	0.00031772557928591024	NA	22	22	22
ENSG00000254427.1	RP11-430H10.1	2.691687609680083	0.06328941884233398	0.007109150075237065	0.004666825520724843	0.0177657135867912	0.0018201116581104727	NA	7	7	7
ENSG00000143554.13	SLC27A3	-2.6908021941875173	-0.058093944226154375	0.007128044488959687	0.0049434375013970855	0.1149607755370108	1.1211559734480729e-16	NA	37	38	38
ENSG00000167562.12	ZNF701	-2.6907404287966132	-0.08398362747472998	0.007129364218356053	0.0021045755293584694	0.047043076143576654	2.799331430079884e-07	NA	6	6	6
ENSG00000095321.16	CRAT	2.690243416856338	0.018579694054098084	0.007139991764983535	0.0537690687863894	0.3734190553543276	8.844381868493955e-62	NA	33	33	33
ENSG00000006638.11	TBXA2R	2.6902252884118676	0.05494598396447193	0.0071403796720194675	0.005506215996722598	0.03354027789501405	1.2327953089610674e-05	NA	32	34	34
ENSG00000149743.13	TRPT1	-2.6899732045120412	-0.08910768410170508	0.007145775648900542	0.0016462593589677418	0.038080265725320785	3.5838571117254694e-06	NA	10	10	10
ENSG00000089486.16	CDIP1	2.68994927985577	0.093976660340921	0.007146287957796005	0.0018537690336510068	0.038455392448290826	2.2403071550005334e-06	NA	6	8	8
ENSG00000182463.15	TSHZ2	2.688452933097833	0.05432376684526232	0.0071783954644500025	0.006309304451344982	0.0304588282555251	4.040489561426053e-05	NA	29	29	29
ENSG00000079739.15	PGM1	-2.687465303151404	-0.10091228419887671	0.007199658175198992	0.0013735133037344372	0.011628483341382409	0.011481144449631858	NA	13	13	13
ENSG00000171316.11	CHD7	2.6869617019670744	0.10925687361896572	0.007210521964352583	0.00147283478383873	0.04399372496783433	5.820905259034486e-07	NA	12	12	12
ENSG00000198538.10	ZNF28	-2.6868976518139402	-0.13238731333139472	0.007211904721616796	0.0008212889620808557	0.014035376104695432	0.0055306195319536405	NA	16	16	16
ENSG00000204103.3	MAFB	-2.683046746375927	-0.07697595189777967	0.007295479201362214	0.0021609830741135217	0.0398882138963981	2.098603139148181e-06	NA	8	8	8
ENSG00000069275.12	NUCKS1	-2.6828563391204656	-0.13874343525140204	0.007299633981012153	0.0007261468229119839	0.04477296699845837	4.4448784705400407e-07	NA	4	4	4
ENSG00000206113.10	CFAP99	-2.6825510174249034	-0.06262207712114021	0.007306300681906503	0.00426764061144514	0.022162907899904792	0.0004710070942367467	NA	5	5	5
ENSG00000278259.4	MYO19	2.68158065368538	0.05783091605349331	0.007327524866360677	0.004566028158449975	0.14504349197513067	8.268754426188602e-21	NA	10	11	11
ENSG00000137094.14	DNAJB5	-2.681258411149685	-0.02184108605427623	0.007334585309366135	0.02217082276985137	0.07556677298460239	4.39713387650022e-11	NA	24	24	24
ENSG00000205056.8	RP11-693J15.5	2.6790970666936955	0.07128812217339597	0.0073820990637530615	0.0033055927046518317	0.0435551112740838	7.886964104013445e-07	NA	31	31	31
ENSG00000160932.10	LY6E	-2.678282445640154	-0.08236123835938525	0.00740007874774471	0.0025066175080116597	0.02425834757328226	0.00024588911225508587	NA	24	25	25
ENSG00000145476.15	CYP4V2	2.6778482598579907	0.021883958059959	0.007409677798280339	0.03127084851061486	0.3890673949365903	2.430792312901712e-65	NA	36	38	38
ENSG00000117748.9	RPA2	-2.677253046605114	-0.012142463004720539	0.007422855020342059	0.11735818383011924	0.4323872748444544	2.978564468804367e-75	NA	20	20	20
ENSG00000186010.18	NDUFA13	2.676402611743268	0.23855779357673149	0.007441718976892019	0.000271986163532325	0.010160814808366735	0.0183459324625746	NA	15	15	15
ENSG00000238005.2	RP11-443B7.1	2.675656253992585	0.02967692412439583	0.007458309756095763	0.016902267571894565	0.18614935024001492	5.034029849162806e-27	NA	48	48	48
ENSG00000153814.11	JAZF1	2.6735322587903747	0.02355714068427755	0.007505705702653787	0.025287450405925675	0.2014235786290251	7.239663672142618e-30	NA	42	44	44
ENSG00000122390.17	NAA60	2.6732830501372007	0.05046299613814654	0.007511284342156305	0.0053583620013912545	0.16021040345397802	3.7024936165412774e-23	NA	25	26	26
ENSG00000007047.14	MARK4	-2.6704460844760773	-0.011423388133872274	0.007575053579692829	0.11291781556145893	0.5614984121218989	1.2916596527287045e-114	NA	38	39	39
ENSG00000169174.10	PCSK9	-2.666492809369326	-0.038496489965190325	0.007664724604520523	0.009187754662074839	0.08303706686774756	3.242323815883425e-12	NA	23	23	23
ENSG00000163833.7	FBXO40	-2.6643056982779547	-0.043860371199031516	0.0077147419616861055	0.007511973446429566	0.038645515564257486	3.4093540917538207e-06	NA	30	30	30
ENSG00000104290.10	FZD3	2.664186895873164	0.03669259992201435	0.007717467227948384	0.012221046731071956	0.09950878926366484	1.8476188435260428e-14	NA	7	7	7
ENSG00000130881.13	LRP3	-2.6635220599276583	-0.0377365684039972	0.007732734153069591	0.009030973541571768	0.14650189797871424	6.077671752447424e-21	NA	18	18	18
ENSG00000213983.11	AP1G2	-2.6634402888459627	-0.026174541969717694	0.007734613766855098	0.025942602287775975	0.2264968918150629	1.4819920317798854e-33	NA	96	96	96
ENSG00000213639.9	PPP1CB	2.663078897532823	0.08430886785537278	0.007742925716464051	0.003261196859196965	0.12284603252948165	1.6825981780927508e-17	NA	24	24	24
ENSG00000185198.11	PRSS57	-2.6624495376421153	-0.051014667949897036	0.007757420014961112	0.00591965931388656	0.0723967841448153	1.0469488872951188e-10	NA	16	16	16
ENSG00000160972.9	PPP1R16A	2.661537543901005	0.017937600716660687	0.007778466576089383	0.042053952835366525	0.2635304079061185	3.9051980590192567e-41	NA	38	39	39
ENSG00000120675.5	DNAJC15	2.661229034727301	0.0113545572107749	0.0077855977776677375	0.10150255088268031	0.5191529484885279	8.29180064160952e-101	NA	24	24	24
ENSG00000065600.12	TMEM206	2.659758074445185	0.09518980449489062	0.007819679694245055	0.0021039218935384766	0.06442638122304534	9.576448459096726e-10	NA	17	17	17
ENSG00000262468.5	LINC01569	-2.6594166932033536	-0.06222615124259549	0.007827608528455111	0.003134504789523148	0.02159967565340681	0.0005599914691225173	NA	6	6	6
ENSG00000085552.16	IGSF9	-2.6587022779924374	-0.03492864125275605	0.007844224666985236	0.008432881837984702	0.032758422182395525	2.0620960980542296e-05	NA	28	28	28
ENSG00000103275.19	UBE2I	-2.657626226306761	-0.03027517774242258	0.007869311524872902	0.014436888669733772	0.09503691705633087	7.545692197188673e-14	NA	27	27	27
ENSG00000161526.14	SAP30BP	-2.656086610825132	-0.07695747207791542	0.00790533079974597	0.0027319402121060545	0.07771855731826664	2.674560661241185e-11	NA	10	11	11
ENSG00000074755.14	ZZEF1	2.653515791946839	0.13512962530087397	0.007965804306257394	0.0007233453452082082	0.04178197659612568	1.1061148570211452e-06	NA	4	4	4
ENSG00000079819.18	EPB41L2	-2.6527154875100423	-0.06596937255827452	0.007984714284099366	0.0028417479434693655	0.025493508934787558	0.00015064739596323194	NA	31	31	31
ENSG00000111906.17	HDDC2	2.652693320917562	0.0127294435885897	0.007985238618636693	0.08003578333973545	0.3806417246887411	1.9445171954434733e-65	NA	56	56	56
ENSG00000137267.5	TUBB2A	2.6523929700851725	0.009025900498173955	0.007992346237822068	0.2157879645438977	0.5944243306590795	2.1400451070157654e-125	NA	17	17	17
ENSG00000137764.19	MAP2K5	2.652181248793949	0.027076967522459056	0.007997359896626683	0.022599101961535834	0.19981652769565936	1.497370961434993e-29	NA	23	23	23
ENSG00000120029.12	C10orf76	2.6517380309286978	0.06872500835968186	0.008007864621830132	0.004243681906452886	0.04585350554475283	3.34379814999224e-07	NA	19	19	19
ENSG00000090487.10	SPG21	-2.650510176118081	-0.18804737195502136	0.008037030614303478	0.0004749710479888576	0.01832917558434469	0.0015273309456273945	NA	10	10	10
ENSG00000241852.9	C8orf58	2.649712982874041	0.0436117670198421	0.008056017722419309	0.010843814668361642	0.06292281651813006	1.931078219807771e-09	NA	24	24	24
ENSG00000138468.15	SENP7	-2.6481552103142296	-0.035042184460591874	0.008093235835937336	0.009278497265657793	0.21564676994998755	8.34750485627511e-32	NA	18	18	18
ENSG00000168724.14	DNAJC21	2.6394916424163988	0.14771120188210896	0.008303047048569248	0.0008084277597257322	0.026247297818490105	0.00013063862542827458	NA	17	17	17
ENSG00000073169.13	SELENOO	-2.6389789948521143	-0.07460984717357458	0.008315613312772372	0.003270993771665246	0.09018749710163868	4.754635338434361e-13	NA	5	5	5
ENSG00000129204.16	USP6	-2.6367534911563726	-0.0212924359909155	0.008370363416763263	0.029856922149504066	0.08128755856541746	7.022248935929653e-12	NA	27	27	27
ENSG00000141526.16	SLC16A3	-2.636743299127346	-0.05228866992802538	0.008370614893081624	0.005344983336976004	0.11127076999408334	4.766450489881871e-16	NA	15	15	15
ENSG00000177575.12	CD163	2.6367360122492864	0.1605115587916743	0.00837079469236296	0.0005636356829319102	0.0227253526002441	0.0003552099780661919	NA	10	10	10
ENSG00000163344.5	PMVK	2.636273622434746	0.1829278909374425	0.008382210946759939	0.000534432162977772	0.017149053522511767	0.0021896053105229267	NA	7	7	7
ENSG00000139180.10	NDUFA9	2.636002319204964	0.04640493223705774	0.008388915816501143	0.008086856344581795	0.16403396875318738	6.958149158292159e-24	NA	13	13	13
ENSG00000130520.10	LSM4	2.635901321502857	0.11037208774250289	0.008391413054736653	0.0010930588925576567	0.07087630891926948	1.8978884598678798e-10	NA	20	21	21
ENSG00000162512.15	SDC3	-2.6350605931723594	-0.06642276583766932	0.008412226464111928	0.0028023296712435444	0.02949510093300805	3.536042811481885e-05	NA	18	18	18
ENSG00000168116.13	KIAA1586	-2.6348409634415075	-0.07593774232772847	0.008417671307231379	0.002141133676229889	0.04037111349365507	2.105460363826441e-06	NA	8	8	8
ENSG00000165861.13	ZFYVE1	-2.631752316502615	-0.12203992475509702	0.008494576530667246	0.0014573260763367192	0.012449735316307886	0.009034943325857091	NA	12	12	12
ENSG00000187912.11	CLEC17A	2.6305315207237094	0.10667982625270435	0.008525146352878363	0.0011940754291490123	0.013137567177091452	0.007367448159288879	NA	13	13	13
ENSG00000274818.1	RP1-292L20.3	-2.6301398785041923	-0.15477775629767712	0.008534974244789608	0.0006566904046130264	0.011994912945122536	0.010287344205846713	NA	4	4	4
ENSG00000133884.9	DPF2	2.6297402300746215	0.09676135604314184	0.008545013486421161	0.0016589199264080165	0.017957857599106626	0.0015596345941467345	NA	33	33	33
ENSG00000166997.7	CNPY4	2.629104959235208	0.058512583147182155	0.008560993336889665	0.005230811880279771	0.033664405293776865	1.5622131354828484e-05	NA	40	40	40
ENSG00000274523.4	RCC1L	-2.625517289750796	-0.1040096519390608	0.008651741482836378	0.0011808662154835449	0.0319508389725718	2.597197009660557e-05	NA	28	31	31
ENSG00000145736.14	GTF2H2	-2.621652472432671	-0.00930224073195468	0.008750461051309898	0.14593184545013732	0.3366463261761216	1.1594673715600284e-53	NA	41	43	43
ENSG00000124587.13	PEX6	-2.620416483209261	-0.00958966308135575	0.00878224384527512	0.15552089624955842	0.7572909132731679	6.991070370831125e-214	NA	59	61	61
ENSG00000174483.19	BBS1	2.6196353273254873	0.022221141216576853	0.008802384001603608	0.024587967923396542	0.1063896532314115	2.1818193725860357e-15	NA	25	26	26
ENSG00000163823.3	CCR1	-2.6193846068567095	-0.01520464847838021	0.008808856945920727	0.045060426209617525	0.3309102221847434	1.2061325845131174e-53	NA	36	37	37
ENSG00000131480.8	AOC2	2.61935942791182	0.06218448485961568	0.008809507235108874	0.002764671375579097	0.03493118490199197	9.837462834522965e-06	NA	17	17	17
ENSG00000148700.14	ADD3	-2.617712245512695	-0.08127609836257892	0.008852141821701461	0.002002980701881616	0.05629571963894488	1.3759338416714153e-08	NA	21	21	21
ENSG00000103160.11	HSDL1	2.6149506952679458	0.02838327853643119	0.00892403366456308	0.02262277986719887	0.15644736284943986	2.22582950736728e-22	NA	77	77	77
ENSG00000183826.16	BTBD9	2.614308916413014	0.03206078114205986	0.008940815683608955	0.009463828148297514	0.0768763260220576	3.4025385856563925e-11	NA	43	43	43
ENSG00000205085.10	FAM71F2	-2.6138734522199276	-0.09455340834708614	0.008952218779707987	0.0015980401680681777	0.027676326077080517	9.007628100395136e-05	NA	10	10	10
ENSG00000197134.11	ZNF257	-2.61382809780153	-0.015802239495914992	0.008953407180239067	0.07249607511192835	0.175497439106257	7.098772759893972e-26	NA	46	46	46
ENSG00000063978.15	RNF4	2.612966347579157	0.16597257390895556	0.00897601400337552	0.0005435309605770168	0.013217725971125374	0.006823500516965346	NA	13	13	13
ENSG00000176024.17	ZNF613	2.612134187860812	0.037936772463002026	0.008997892926441453	0.008042488478163327	0.0950247834396889	8.948378975902328e-14	NA	43	43	43
ENSG00000140030.5	GPR65	2.6092798001842867	0.03194582932436109	0.009073302010229272	0.016193270789188637	0.13590424663779846	1.4551073987669964e-19	NA	85	85	85
ENSG00000165501.16	LRR1	-2.6087636263761746	-0.026237110218291317	0.009086998712693611	0.0213902253784402	0.15331468260081393	5.2068032164374395e-22	NA	22	22	22
ENSG00000204241.7	RP11-713P17.3	-2.608551049568982	-0.06771924225832551	0.009092644815133567	0.0037385356479265573	0.011899983625338542	0.010744535331859564	NA	20	20	20
ENSG00000154760.13	SLFN13	-2.6081749598849684	-0.10309107288365964	0.009102641540096094	0.001259754673859209	0.01155863616739325	0.01186136052070351	NA	11	11	11
ENSG00000165171.10	WBSCR27	-2.6063591296451816	-0.007232029656461903	0.009151045750271291	0.20783919184361013	0.4339689122935332	8.22124717428659e-76	NA	39	41	41
ENSG00000135378.3	PRRG4	-2.605512381353615	-0.0647362031092964	0.009173695792436334	0.00288962521914651	0.07791001989359997	2.468265514128109e-11	NA	7	7	7
ENSG00000162267.12	ITIH3	2.6030118470023873	0.026562988897944454	0.00924087604224073	0.02107672206014794	0.031755244946333305	2.6565169239473165e-05	NA	51	56	56
ENSG00000147324.10	MFHAS1	-2.602916901085722	-0.04048487942295344	0.009243435522756778	0.005143006189932216	0.042002668944584216	1.2947456428722657e-06	NA	32	32	32
ENSG00000110075.14	PPP6R3	2.6003860596842308	0.13938300871133424	0.009311893635838977	0.0008369549953913955	0.017538579553218216	0.0016949117872127177	NA	36	36	36
ENSG00000103249.17	CLCN7	2.5983395656842903	0.019823208911833947	0.009367580790286857	0.044233270176335264	0.25083821154156377	2.176574492801829e-38	NA	68	70	70
ENSG00000106077.18	ABHD11	2.595968324911928	0.011480822268161373	0.009432476032748318	0.09058440336886973	0.4144344634470337	1.637929690606756e-71	NA	65	67	67
ENSG00000183597.15	TANGO2	2.59485271399987	0.10530922126101717	0.00946314614075241	0.0014952576529794937	0.04064684774451607	1.8702843712257443e-06	NA	22	22	22
ENSG00000239521.7	GATS	-2.593370004599476	-0.022311440369502944	0.009504046083736145	0.02138888723637282	0.012212813078175913	0.009194766760941714	NA	112	114	114
ENSG00000177731.15	FLII	2.5919567714230536	0.16937979574543038	0.009543176215089445	0.00041686997019221985	0.04334338642413789	8.439780239199559e-07	NA	9	10	10
ENSG00000132881.11	RSG1	-2.591344583382839	-0.0393539682390064	0.009560171256339865	0.00909616756679214	0.0667259253543119	5.946194130552995e-10	NA	2	2	2
ENSG00000025772.7	TOMM34	2.5907342256478403	0.02598083179545533	0.009577142347461261	0.025099008050691554	0.13499587716787384	2.2765173420066653e-20	NA	29	29	29
ENSG00000129250.11	KIF1C	2.5907091495786045	0.048454323093470864	0.009577840165563019	0.006527721697869637	0.029860280417898025	4.893191308371991e-05	NA	30	32	32
ENSG00000076242.14	MLH1	2.5906081767545843	0.04934586172658058	0.009580650501162939	0.003960833030667667	0.07265973033240293	8.947200918953989e-11	NA	19	19	19
ENSG00000205784.2	ARRDC5	-2.589777939534991	-0.05657543206778209	0.00960378604753547	0.0044025505123888135	0.05511275162483111	2.1382761218250738e-08	NA	7	7	7
ENSG00000204580.13	DDR1	2.5876726978998246	0.01519322313676953	0.009662674548567441	0.07103962688842584	0.16601756380874613	6.913274364797482e-24	NA	81	84	84
ENSG00000159228.12	CBR1	2.5868082700361734	0.024698417090646015	0.009686947679665825	0.029205721966947235	0.22272702929114446	4.678854843360098e-34	NA	46	49	49
ENSG00000117868.15	ESYT2	-2.5826706538034445	-0.028655752385027235	0.009803886251336602	0.015236594982259911	0.2633789057181241	5.306114447280168e-40	NA	28	28	28
ENSG00000197558.11	SSPO	2.581265395103012	0.026834193151660773	0.009843887327874447	0.014117004927125101	0.12071155687198913	1.1280803818519659e-17	NA	17	17	17
ENSG00000090432.6	MUL1	-2.5798708590371633	-0.04512599068312339	0.009883726882212746	0.005577455264229832	0.12502994237121826	1.9635313985686454e-18	NA	16	16	16
ENSG00000182504.10	CEP97	2.5786108189587775	0.052456077460353974	0.009919847584668583	0.005412392200192677	0.05914032532137796	4.718895214786224e-09	NA	45	45	45
ENSG00000122591.11	FAM126A	-2.576098146353072	-0.07902845212071351	0.009992227895742896	0.002356653085058695	0.04705618949542043	2.7759569376303644e-07	NA	13	14	14
ENSG00000105223.19	PLD3	-2.57490425554257	-0.11268828455307103	0.010026783806196553	0.0008706813389286279	0.017672282520883875	0.0018589155142714555	NA	7	7	7
ENSG00000170889.13	RPS9	-2.572119330973254	-0.022622447058831867	0.010107804536922244	0.024559634265212224	0.4357989892899381	1.967317216417041e-76	NA	38	39	39
ENSG00000137714.2	FDX1	-2.5712974672918634	-0.07013374478278792	0.010131825845740225	0.003950678643548608	0.041259298191180696	1.524411702077201e-06	NA	10	10	10
ENSG00000126777.17	KTN1	-2.566108272858071	-0.08656770625862636	0.010284671934639647	0.0014567151125004566	0.05356216011465075	2.883869334849926e-08	NA	52	55	55
ENSG00000177990.11	DPY19L2	2.565297407663319	0.03774921167220976	0.010308740221771681	0.01005031608608303	0.0695381604732459	2.8872032240394913e-10	NA	5	5	5
ENSG00000087088.19	BAX	2.5648947588868793	0.07388084518956199	0.010320710351847128	0.0027632412607517215	0.05086847864519679	6.836524887187299e-08	NA	29	29	29
ENSG00000214253.8	FIS1	-2.563729376968079	-0.052820176491012595	0.010355425110279537	0.004555970328427423	0.11341946660923255	2.554575960653243e-16	NA	41	42	42
ENSG00000099326.8	MZF1	2.5594409425599296	0.08215044411343238	0.010484066762525205	0.002123613901085508	0.02254794957802289	0.00038152228453128365	NA	9	9	9
ENSG00000069248.11	NUP133	2.558675421402794	0.1407475223948632	0.010507179323768445	0.0006388524188751261	0.013227702371058551	0.007128427962797785	NA	13	13	13
ENSG00000135269.17	TES	-2.5583593095730826	-0.018905463445318422	0.010516736565447814	0.03390274968977204	0.1259905252844962	4.048647546362118e-18	NA	112	113	113
ENSG00000158195.10	WASF2	2.5574897891375525	0.0956044374873479	0.010543065319660412	0.0011874435112773443	0.010833412327305529	0.014909063854944797	NA	43	44	44
ENSG00000082701.14	GSK3B	2.5571732391195985	0.08395098140027869	0.010552664883822071	0.0015757452059080245	0.0337005645139343	1.2812260468532026e-05	NA	20	21	21
ENSG00000115073.7	ACTR1B	2.557072546363013	0.03670977178344602	0.010555720079896093	0.010823076145822595	0.16055610536412154	2.5311683709523505e-23	NA	2	2	2
ENSG00000156711.16	MAPK13	-2.556580830019851	-0.16226144992898672	0.010570650927149965	0.0004970796187959089	0.010283884125990052	0.017801267724001788	NA	9	9	9
ENSG00000235621.8	LINC00494	-2.555822642149174	-0.04569361669778356	0.010593709931272746	0.006133159458032665	0.047502266513148116	2.2665458004612547e-07	NA	39	39	39
ENSG00000147813.15	NAPRT	2.554602694782179	0.00938844774506346	0.010630906484234537	0.14423931258171463	0.5900900290803746	8.318325460075088e-125	NA	53	53	53
ENSG00000135424.15	ITGA7	-2.5537475153284004	-0.014256715322096195	0.010657050358684332	0.06892449450212022	0.380319040711388	2.0012462885193602e-63	NA	71	76	76
ENSG00000137760.14	ALKBH8	-2.5525848193421785	-0.06902868340797454	0.010692687091720367	0.0029912265022711366	0.02511964606971292	0.00019773376893519203	NA	33	33	33
ENSG00000169442.8	CD52	2.55234336928815	0.018159317517783227	0.010700100830127372	0.03765047501607614	0.2820239071953155	1.6953489746320156e-43	NA	21	21	21
ENSG00000213380.14	COG8	2.552027927791242	0.05208424669646309	0.010709793366206456	0.0036894168541834697	0.05356170646502435	4.159090358774098e-08	NA	30	30	30
ENSG00000148481.13	MINDY3	-2.5518843111051486	-0.06020387038361193	0.01071420884591576	0.004119261480637277	0.0450351319075594	3.859177396814721e-07	NA	16	16	16
ENSG00000197956.9	S100A6	-2.5506095104811304	-0.1987217374411264	0.010753473459380483	0.00027513987698364725	0.017967418233503812	0.001684991486256282	NA	12	12	12
ENSG00000101474.11	APMAP	-2.5504398207772963	-0.03141451858793635	0.010758709638813781	0.01598260714185379	0.18330089564866728	6.957821190990136e-27	NA	53	53	53
ENSG00000260517.2	RP11-426C22.5	2.5489024528451694	0.02402704260349159	0.010806252176204583	0.020593143164995453	0.0714130388318443	1.647643151770391e-10	NA	27	27	27
ENSG00000116014.9	KISS1R	2.548545130123892	0.08724568649347021	0.010817328961999894	0.0016501701829108955	0.02176199789217637	0.0005044474882460113	NA	5	5	5
ENSG00000078114.18	NEBL	-2.548131877297467	-0.009251988735276788	0.010830152132090515	0.15753079321129784	0.3622388057989464	3.767960636568711e-59	NA	44	44	44
ENSG00000257923.9	CUX1	2.5473910527970443	0.11890642042770577	0.01085317362576748	0.0009936783984370726	0.02665848069279482	0.00012208187601000316	NA	11	11	11
ENSG00000183397.5	C19orf71	-2.547075640772815	-0.02345309915229451	0.010862988407665286	0.021621179881102563	0.14306045488476074	7.965604201853127e-21	NA	14	15	15
ENSG00000152193.7	RNF219	-2.5459210031879183	-0.1131484577138176	0.010898984986245712	0.0011273332465441543	0.036472364875269656	6.35709619176141e-06	NA	4	4	4
ENSG00000113141.17	IK	2.5428401265276097	0.0691516593554648	0.010995552660314883	0.0018923168124774172	0.05340876046761893	3.638877260048671e-08	NA	6	6	6
ENSG00000161048.11	NAPEPLD	-2.5419869451886448	-0.11762823942257572	0.01102242903493934	0.0011794093843788978	0.010070509821815513	0.01823855540257017	NA	44	44	44
ENSG00000103415.11	HMOX2	-2.541078102827857	-0.16482410193910385	0.011051122996688496	0.00048212861435979385	0.011810636902022643	0.010850879329481472	NA	8	9	9
ENSG00000255587.7	RAB44	-2.5407690269757253	-0.02731398371937139	0.011060896247166937	0.017703856755448784	0.14273497876864366	1.7035202381489836e-20	NA	60	60	60
ENSG00000125630.15	POLR1B	2.540187983117652	0.018204882226029662	0.011079290153790316	0.03405230222509144	0.24999637229380275	1.8510101918055602e-37	NA	18	18	18
ENSG00000026297.15	RNASET2	2.5397724076997537	0.01396543153232915	0.011092462545459597	0.05116552026109018	0.49250508002740206	1.6577458443621444e-91	NA	55	55	55
ENSG00000158747.13	NBL1	2.536655374666333	0.03837136519230334	0.011191706682927152	0.010615405694108074	0.0838519746425305	3.267740697280865e-12	NA	30	30	30
ENSG00000187838.16	PLSCR3	2.536195634066511	0.09742795733625488	0.011206411041370731	0.0013058391722896331	0.026045142289839632	0.0001407299420217596	NA	8	9	9
ENSG00000137054.15	POLR1E	-2.5353272645957037	-0.09887709357724653	0.011234231816146792	0.0014482683305644983	0.05400709302518907	2.4181477368667394e-08	NA	11	11	11
ENSG00000100258.17	LMF2	-2.5330414163803847	-0.09246965526421506	0.011307759143414317	0.0012422079873637246	0.015028884150228232	0.004097008253000249	NA	23	25	25
ENSG00000001460.17	STPG1	-2.5326822025803764	-0.034747240468580215	0.011319352496893089	0.010006129631943247	0.06355533030143865	1.4217075152284127e-09	NA	16	16	16
ENSG00000204610.12	TRIM15	2.532402026052842	0.036570866994364744	0.011328402306726996	0.013898228659998823	0.04395687261325717	4.878009471798908e-07	NA	14	14	14
ENSG00000125703.14	ATG4C	2.5307635442345755	0.07347364365178859	0.011381454644151903	0.002132444202853314	0.02019634345318226	0.0008539070285788987	NA	51	51	51
ENSG00000198171.12	DDRGK1	2.530146400559544	0.051689733281641656	0.011401494225935178	0.00642986907689192	0.10803962777629728	9.384855191476023e-16	NA	14	15	15
ENSG00000107957.16	SH3PXD2A	-2.527727781270967	-0.0570584767970811	0.011480332664105143	0.002376794018731743	0.040597130133782536	1.6614547036065497e-06	NA	19	19	19
ENSG00000163754.17	GYG1	2.5268702317647134	0.18068237645443855	0.011508401715312913	0.0004201890236357381	0.046179566447978916	3.2299747050319416e-07	NA	24	24	24
ENSG00000127903.13	ZNF835	-2.5250218833819558	-0.036794344220260226	0.011569108497432389	0.013699920403442489	0.06342447530742781	1.5839656230021265e-09	NA	21	21	21
ENSG00000142867.12	BCL10	2.5230016393052845	0.048938313081381336	0.011635785858971737	0.006211056318954459	0.07136368371232743	1.001254708451432e-10	NA	48	56	56
ENSG00000130695.14	CEP85	-2.522855733887018	-0.03555599589563882	0.011640614584972812	0.008067306894360218	0.09865159510884897	3.393572410173863e-14	NA	20	20	20
ENSG00000125821.11	DTD1	2.5228506206017274	0.01671012292294144	0.011640783840905004	0.046025344869505026	0.1802287326380657	3.627586312738585e-26	NA	75	75	75
ENSG00000110107.8	PRPF19	-2.5226396506269184	-0.14032332977558257	0.011647769106192161	0.0004508303597905237	0.02810268621250941	8.163507071079287e-05	NA	10	10	10
ENSG00000241058.3	NSUN6	-2.5224383297427075	-0.02755147097887053	0.011654438355138751	0.014942397461105079	0.12937594389002005	1.7372563281627168e-18	NA	30	31	31
ENSG00000106638.15	TBL2	2.5218829589149903	0.038660332215363816	0.011672853945480365	0.008849082779054003	0.03357377552000445	1.361708904730788e-05	NA	31	31	31
ENSG00000163684.11	RPP14	2.519568084563035	0.0519381863825694	0.011749891417590013	0.005007936046610705	0.05833021121589255	8.287586039904324e-09	NA	15	15	15
ENSG00000128191.15	DGCR8	-2.519339953730512	-0.04670158657357844	0.011757507816491502	0.005764149730389897	0.0721199008320404	9.4621239094919e-11	NA	19	19	19
ENSG00000143320.8	CRABP2	-2.5182836099639756	-0.03527367665248155	0.011792832128327163	0.009875607605499818	0.09730025346111763	2.1681865283085728e-14	NA	5	5	5
ENSG00000152061.23	RABGAP1L	-2.51256762577056	-0.046487965354628846	0.011985613094468573	0.00453382895796927	0.07183781799030417	1.579509629545435e-10	NA	17	18	18
ENSG00000103966.10	EHD4	-2.5113191738828005	-0.03959187584276752	0.012028089074616454	0.008491764609584678	0.04316348826010802	9.059201111764652e-07	NA	28	29	29
ENSG00000196782.12	MAML3	-2.511131909195779	-0.0200674026904336	0.01203447186170404	0.028229011713921084	0.343476845945753	3.571912871073407e-55	NA	27	27	27
ENSG00000158714.10	SLAMF8	-2.508338886581112	-0.01771953369689738	0.012130027067228119	0.03592330343557143	0.09380694530841496	1.353293964225351e-13	NA	59	59	59
ENSG00000070047.11	PHRF1	-2.507948855478719	-0.08608840056505983	0.012143424221647835	0.0012884599717724167	0.03811036181798442	3.638480243399874e-06	NA	7	7	7
ENSG00000198821.10	CD247	2.505970430209993	0.13744682998742033	0.012211583184924758	0.0007055331497983584	0.013033778989223614	0.007613500758610538	NA	38	38	38
ENSG00000275023.4	MLLT6	2.5038190586136952	0.07463221273388167	0.012286084866285683	0.0021342079224769693	0.037714556386954735	3.3190819881291518e-06	NA	24	24	24
ENSG00000048342.15	CC2D2A	-2.50229680133619	-0.017577977785113195	0.01233904339968118	0.03314052338496707	0.07534928953527212	3.6749713164680995e-11	NA	77	77	77
ENSG00000065268.10	WDR18	-2.5006946618691854	-0.020832862646112636	0.012394999303231069	0.039935983631241886	0.4013301802613281	1.130595186442317e-67	NA	28	28	28
ENSG00000170915.8	PAQR8	2.5003307616329598	0.0356617906474635	0.012407740065986831	0.010041103995583604	0.1032174246364094	5.460079307983286e-15	NA	35	35	35
ENSG00000171940.13	ZNF217	2.4998407617069955	0.07676903226227363	0.012424914116131378	0.0020550896097793698	0.047699009111630185	2.246858046793481e-07	NA	34	34	34
ENSG00000170448.11	NFXL1	2.4994874348443923	0.006206122320439166	0.01243731096054477	0.2821842348197753	0.5563823731071343	1.6622939537846129e-111	NA	66	66	66
ENSG00000130517.13	PGPEP1	-2.499175743085051	-0.04709129806356678	0.01244825608630853	0.006191741431062776	0.06640570729239835	8.595805852593392e-10	NA	19	19	19
ENSG00000130723.18	PRRC2B	2.4982593197802285	0.12658490256731114	0.012480485920813354	0.0010199077549752549	0.05563821105429356	1.4250974246112847e-08	NA	22	23	23
ENSG00000188641.12	DPYD	-2.4982325350173915	-0.050890599468081284	0.01248142902875715	0.004538076607750046	0.03838794537470425	3.7591001487308135e-06	NA	74	75	75
ENSG00000123975.4	CKS2	2.497185861908364	0.09910383449566441	0.012518332484999813	0.001297453709138732	0.010172446964079677	0.017745755825613954	NA	24	24	24
ENSG00000152904.11	GGPS1	-2.4968555780294457	-0.042919587407986785	0.012529997625581558	0.006179174907206185	0.08444331714983222	2.5098372968162135e-12	NA	41	41	41
ENSG00000184313.19	MROH7	2.4967970837009794	0.040839661414821336	0.012532064562134706	0.008509885096190157	0.05330454073513029	3.969513363223741e-08	NA	20	20	20
ENSG00000176386.8	CDC26	-2.4931438451190666	-0.02923520393316489	0.012661753925650807	0.016319505787363343	0.10205219442064077	1.3101490105449071e-14	NA	23	23	23
ENSG00000127947.15	PTPN12	-2.4922772258835137	-0.04792260974568384	0.012692692557022184	0.004385915424557536	0.06451614462408818	1.3942285238462838e-09	NA	40	42	42
ENSG00000108561.8	C1QBP	2.4921344613341843	0.12313460115165815	0.012697795719460045	0.0011117798624311604	0.01960202703885409	0.0010332797154393094	NA	18	18	18
ENSG00000162877.12	PM20D1	-2.4915380312397475	-0.007392475998504297	0.012719134942299384	0.18597640273704055	0.4376083124472296	1.0777022158730971e-76	NA	30	31	31
ENSG00000122642.10	FKBP9	2.488677623035934	0.03174904839518507	0.012821917076610758	0.010339008651994159	0.10501126814590553	2.9393493734752356e-15	NA	14	14	14
ENSG00000133561.15	GIMAP6	-2.488319632175374	-0.09373651867599365	0.012834832257365852	0.0015144817268995512	0.027114096570564086	0.00010593195865143657	NA	17	18	18
ENSG00000140395.8	WDR61	-2.48695629467672	-0.04182375559751038	0.012884122628300285	0.008226467944175357	0.07716459351042028	2.6605314607267863e-11	NA	23	23	23
ENSG00000154229.11	PRKCA	2.486943025695842	0.04265070730913887	0.012884603179446594	0.007852522265605713	0.04975087234838644	1.234243309094953e-07	NA	56	58	58
ENSG00000197599.12	CCDC154	-2.484909759133012	-0.028645663291966713	0.01295842788567819	0.017521512069742392	0.1225451214586798	1.2052635803093011e-17	NA	16	16	16
ENSG00000072736.18	NFATC3	2.483725591783955	0.04131940286220869	0.013001595344388227	0.008098713356856196	0.10132564041499388	1.7455586085932343e-14	NA	20	21	21
ENSG00000184584.12	TMEM173	2.4799087419878347	0.0762960944821478	0.01314160120103771	0.002594296916490373	0.019813781029517908	0.0008869199137387578	NA	14	16	16
ENSG00000162714.12	ZNF496	2.479719137781254	0.029437340124276377	0.01314859069978028	0.015229926227142867	0.1489322145086338	2.3548584140868634e-21	NA	28	28	28
ENSG00000205307.11	SAP25	2.4788657619101424	0.10293120686446151	0.013180089938380646	0.001080762668408594	0.015836094857992644	0.002725572458192736	NA	9	9	9
ENSG00000175931.12	UBE2O	2.4781420191423544	0.1418308918354251	0.013206856516604608	0.0009819696033856117	0.01736706466239311	0.001994335235763686	NA	8	8	8
ENSG00000170145.4	SIK2	-2.4769137812442636	-0.04813008361378878	0.013252391119505475	0.0052527686850593605	0.08058498101219018	7.762895413514821e-12	NA	31	31	31
ENSG00000169490.16	TM2D2	-2.476316914751138	-0.04768350635906712	0.013274568888519174	0.005655019671127554	0.059224834714703724	6.947920054310743e-09	NA	15	15	15
ENSG00000204348.9	DXO	2.4759165334169384	0.09592693487696966	0.013289464238679265	0.0012441273293489093	0.011705158481249322	0.011274880063943232	NA	11	11	11
ENSG00000249709.7	ZNF564	2.475908635031519	0.05230131393083278	0.013289758230141025	0.004811862667430801	0.03095385196022547	2.444117634686549e-05	NA	49	50	50
ENSG00000144792.9	ZNF660	-2.47565684631359	-0.037487453255687905	0.013299133251839165	0.011550777941438462	0.04534292334266789	4.7392153440787496e-07	NA	17	17	17
ENSG00000220205.8	VAMP2	-2.470617163215278	-0.10246601462742318	0.013488012747282868	0.0014741159360532857	0.023163291121410138	0.0003468473586386317	NA	20	20	20
ENSG00000151006.7	PRSS53	-2.4704677279617417	-0.08150869824702836	0.01349364935196031	0.0022305152550041877	0.03720501249208739	5.036962143130369e-06	NA	13	13	13
ENSG00000170891.10	CYTL1	2.4703762512255163	0.015208396516556033	0.013497100824409481	0.07560022443271815	0.2497338103243713	1.6474897977162469e-37	NA	12	13	13
ENSG00000226029.1	LINC01772	-2.4695454561003944	-0.01976006981083476	0.013528482957120797	0.04138241491393459	0.15036935037256352	1.7655706962024845e-21	NA	25	26	26
ENSG00000090372.14	STRN4	-2.468023851716575	-0.1592680558757667	0.01358612665236023	0.0005279567992542054	0.039036268246996984	2.7760588739804874e-06	NA	6	6	6
ENSG00000132386.10	SERPINF1	-2.467927246180795	-0.046541131332262474	0.013589793722587382	0.006770140354477458	0.03608723311755478	7.079276394263175e-06	NA	8	8	8
ENSG00000244038.9	DDOST	-2.46737853676034	-0.11453009888835132	0.013610638893852165	0.001100961284543657	0.012417612164977849	0.008965599887427672	NA	21	21	21
ENSG00000126522.16	ASL	-2.4671214681718037	-0.07509363629546319	0.013620414501865418	0.0022722608036387366	0.055645739070408005	2.1394212410729166e-08	NA	12	12	12
ENSG00000147883.10	CDKN2B	2.467054288978955	0.037874544211457674	0.013622970162913323	0.010368576734170706	0.12369090930917033	9.918563682543275e-18	NA	10	10	10
ENSG00000125249.6	RAP2A	-2.4653468213334016	-0.08873009253831474	0.013688068780803678	0.0019346517240427885	0.030655727329264863	3.8014887723465164e-05	NA	14	14	14
ENSG00000054793.13	ATP9A	2.4632770197967417	0.018424605307366785	0.013767349973785124	0.03290335344656112	0.3220848744020882	1.605078592230624e-51	NA	77	80	80
ENSG00000188785.11	ZNF548	-2.463219254584411	-0.07088682874972407	0.013769568403671065	0.0024853484610997535	0.04236099562934752	7.827286595344284e-07	NA	7	7	7
ENSG00000106244.12	PDAP1	2.4599624468664825	0.19047915285508646	0.013895155422089864	0.00044256558980508294	0.014530598083415738	0.004702176677465613	NA	11	11	11
ENSG00000118307.18	CASC1	2.4595095970522576	0.06752169182741533	0.01391269778294485	0.002479778836983004	0.0197365799855632	0.0009523219858665967	NA	29	29	29
ENSG00000078304.19	PPP2R5C	2.457688694297947	0.05020872985228627	0.01398343289900538	0.004091931815081338	0.07936947594945641	1.406866355523518e-11	NA	28	28	28
ENSG00000110756.17	HPS5	2.4566191893545937	0.0418877478014829	0.014025126901406922	0.010507580406014589	0.10351081655005186	4.656619832543829e-15	NA	40	41	41
ENSG00000125445.10	MRPS7	2.45388276309844	0.021728316936396767	0.014132304750965167	0.024344392843111427	0.24578178564126085	2.107110410308414e-37	NA	36	38	38
ENSG00000197978.9	GOLGA6L9	2.4531346827598934	0.05017692589307949	0.014161730397180375	0.006034003332230344	0.0304271256853034	3.979195075622233e-05	NA	6	6	6
ENSG00000154127.9	UBASH3B	-2.451865557919271	-0.025013363038182187	0.014211774936925659	0.018966867403584137	0.0881766585769181	1.0671228601411364e-12	NA	31	31	31
ENSG00000197249.13	SERPINA1	-2.4495556851016063	-0.0500642461236719	0.014303259132350933	0.003440460900217534	0.13286929891351	4.386634899699543e-19	NA	26	26	26
ENSG00000173960.13	UBXN2A	2.4494247001273854	0.011369940723307229	0.014308462417393562	0.06344178870893434	0.2648220794924492	3.5761568749938438e-40	NA	9	9	9
ENSG00000171055.14	FEZ2	2.4489576991437323	0.023319104009050618	0.014327027291206811	0.029273005569918797	0.2992637573022273	2.436381888966049e-46	NA	26	26	26
ENSG00000106086.18	PLEKHA8	2.4481650321835535	0.031073722051057663	0.014358587135310753	0.00985459095522697	0.1010082765205926	1.565459747277311e-14	NA	33	33	33
ENSG00000184402.14	SS18L1	-2.4476688753845126	-0.07508280523274417	0.014378372687740965	0.0025669970902360345	0.016825897051727653	0.002346165102183921	NA	29	29	29
ENSG00000133104.12	SPG20	2.4462199889496232	0.019157316236761573	0.014436288539248535	0.0266390819299461	0.19846121756592489	2.1080589015792142e-29	NA	82	82	82
ENSG00000188690.12	UROS	2.4461100788276258	0.0755106753456277	0.01444069032328866	0.0022671781474617016	0.04171312382724581	1.3568923249585143e-06	NA	18	18	18
ENSG00000160993.3	ALKBH4	2.4454158720215156	0.019070666504922	0.014468519928481225	0.033230725582780236	0.17776150270562724	4.75616450782942e-26	NA	28	28	28
ENSG00000136381.12	IREB2	-2.4449972157313336	-0.029376674054913413	0.014485326020419697	0.009865318146060688	0.21347055470188767	1.9091048925080956e-31	NA	19	19	19
ENSG00000079308.16	TNS1	-2.4439771792388143	-0.08165482934104504	0.014526345362615899	0.0015827066161432713	0.06333465797637146	1.8619254197258792e-09	NA	16	16	16
ENSG00000125388.19	GRK4	2.4435697230196323	0.012766705394823488	0.014542759251027985	0.0960550938740862	0.15108179452570497	7.268484576871065e-22	NA	51	54	54
ENSG00000168906.12	MAT2A	-2.442848676828074	-0.03631342834313706	0.014571845815306092	0.008554190133573603	0.09153877301454533	2.9073259161891107e-13	NA	55	56	56
ENSG00000249476.1	CTD-2587M2.1	-2.4404964991123403	-0.017040676873249855	0.014667088112687183	0.043708983002817794	0.3480142575328285	4.259952985172558e-57	NA	25	25	25
ENSG00000273703.1	HIST1H2BM	-2.4403111803949815	-0.08555687904923667	0.014674615141193127	0.0017560354951606217	0.020084070214429074	0.0008476557203344616	NA	23	23	23
ENSG00000162066.14	AMDHD2	2.438028385693555	0.11757786854555342	0.014767614335000095	0.0005408860854767775	0.01883691390788316	0.0012613050529938336	NA	5	5	5
ENSG00000188822.7	CNR2	-2.4352666086990595	-0.07357329012614611	0.014880820915282294	0.003214320282231029	0.010995122413648405	0.013063580605309258	NA	22	22	22
ENSG00000091073.19	DTX2	2.4352273746499673	0.04990077764534621	0.014882434631391208	0.005577986398929414	0.22889057347410316	7.684377186831578e-34	NA	25	34	34
ENSG00000119383.19	PTPA	2.4345703522828024	0.025768767779598654	0.014909481211279803	0.02206421318646363	0.32192802619859906	1.2968836519345239e-50	NA	39	39	39
ENSG00000168917.8	SLC35G2	2.4322865656690342	0.05785716101854048	0.015003831357756875	0.0034604070836819437	0.023440332852293484	0.0003267246851045333	NA	10	10	10
ENSG00000104497.13	SNX16	2.432149369646051	0.02144053159302865	0.015009516051518595	0.026205530423932095	0.2772854327168294	2.0085325048623516e-42	NA	83	84	84
ENSG00000134539.16	KLRD1	-2.43191947571538	-0.14763156652108098	0.015019045920534558	0.0005093385857833071	0.018357829019377683	0.0014673997006704517	NA	10	10	10
ENSG00000139182.13	CLSTN3	2.4318536682838494	0.008731359680885637	0.015021774838748003	0.15593450940426426	0.4351153920861856	3.1995430830783217e-77	NA	49	49	49
ENSG00000169371.13	SNUPN	2.430357563989191	0.031321992234042736	0.015083933596345257	0.01585036450332183	0.1638221555417174	1.1696761611838642e-23	NA	18	18	18
ENSG00000185633.10	NDUFA4L2	2.429282063302702	0.0587784273194293	0.015128757354164439	0.0030671648484484025	0.015974648011526073	0.003034527811927259	NA	2	2	2
ENSG00000047056.14	WDR37	2.428464279326305	0.08143532014891887	0.01516291869285223	0.0021998402384256583	0.07302890158758064	1.0700995714855508e-10	NA	34	34	34
ENSG00000115866.10	DARS	-2.427636611899811	-0.05083722526870876	0.015197562040451964	0.00579947859714698	0.08591204938048091	2.208031425346814e-12	NA	39	40	40
ENSG00000168228.14	ZCCHC4	2.4276295015501312	0.03398956144686539	0.015197859957242554	0.011689645620788492	0.03211826733204498	2.478666169271109e-05	NA	61	61	61
ENSG00000002919.14	SNX11	2.4261928695481036	0.02820773239678394	0.015258159039392066	0.018127129193984022	0.2347512077892725	6.176011345802356e-35	NA	64	64	64
ENSG00000100296.13	THOC5	-2.4261706460887207	-0.061324846572832346	0.015259093466315578	0.0048233629520904025	0.13583281833419195	1.6302353222579782e-19	NA	29	31	31
ENSG00000171475.13	WIPF2	-2.4258887006893515	-0.14192891818844253	0.015270952763214175	0.0006189735271428659	0.017613302476945272	0.0019043154115113488	NA	16	16	16
ENSG00000159256.12	MORC3	2.4249176067274227	0.11180389115518646	0.01531186142589102	0.0010534144896631255	0.0461002428897745	2.720198335105625e-07	NA	12	12	12
ENSG00000178342.4	KCNG2	2.423744939113837	0.01845579133814227	0.015361390225491997	0.036372924239106895	0.2637995691059572	1.9361405498111237e-40	NA	38	38	38
ENSG00000165406.15	MARCH8	-2.421164320503711	-0.21072983289826264	0.01547088219426435	0.00034192894473474	0.022119809161384632	0.00046090270177918426	NA	10	13	13
ENSG00000266472.5	MRPS21	2.4154131129149428	0.08092358888921977	0.0157173719164011	0.0021549883940515904	0.04093607107772866	1.7506559923321918e-06	NA	9	9	9
ENSG00000169251.12	NMD3	2.413578025464011	0.1436463585968497	0.015796745238236872	0.0008726174723361664	0.013535146780668382	0.006476452067397327	NA	14	14	14
ENSG00000182446.13	NPLOC4	-2.4125525097727505	-0.08065947184734022	0.015841255410101528	0.0021901405664649103	0.06424358191838822	9.863644090488801e-10	NA	12	12	12
ENSG00000109814.11	UGDH	-2.41130368924437	-0.035904511793899245	0.01589560652840673	0.012462127469943365	0.047611928259312784	2.540404937434741e-07	NA	35	35	35
ENSG00000197363.9	ZNF517	-2.4081326807984187	-0.04270350972744594	0.016034352502083262	0.0062957915404176085	0.055157355993136266	1.676066440677158e-08	NA	13	13	13
ENSG00000278376.1	RP11-158I9.8	2.407968664945061	0.017505429953873157	0.016041557808242398	0.0429983430255166	0.11805247034820725	7.547249248058477e-17	NA	48	48	48
ENSG00000064270.12	ATP2C2	2.4070672620590026	0.019473711081431852	0.01608120776071632	0.031017358737723422	0.16553715331065896	7.942983470600932e-24	NA	38	38	38
ENSG00000197951.8	ZNF71	-2.4068768662162534	-0.05713524275370923	0.01608959370230717	0.004130769784553771	0.06542558098983584	1.0960701103265308e-09	NA	6	6	6
ENSG00000219481.10	NBPF1	-2.4064008070521825	-0.02301968986827572	0.016110578444016907	0.020405918427435103	0.1578375854454775	9.577453799816772e-23	NA	41	45	45
ENSG00000275784.1	RP5-1125A11.6	-2.404327227833669	-0.042824938986389186	0.016202262909652484	0.008200187160876957	0.02755794476644177	9.654280609719741e-05	NA	12	13	13
ENSG00000091844.7	RGS17	2.4042159856865264	0.06392784389967907	0.01620719447770739	0.0027829379000073214	0.018949034297738317	0.001158385161029185	NA	12	13	13
ENSG00000227403.1	LINC01806	-2.401829295782819	-0.012598959644940321	0.016313319046567024	0.07185144552320136	0.21817343010518375	1.1408156684140735e-32	NA	29	30	30
ENSG00000184939.15	ZFP90	2.39915225391938	0.01098459494838622	0.016433080247865224	0.09694544599294005	0.5258059915160671	3.667498699098237e-102	NA	45	45	45
ENSG00000187010.19	RHD	2.398276014710616	0.00529508864989666	0.016472447455388173	0.31127185304946436	0.6613567681449689	1.8244921764801637e-154	NA	27	27	27
ENSG00000138594.13	TMOD3	2.3978011163021233	0.04201263123128443	0.016493818033372	0.006358328221744405	0.1498512736343154	1.4602850603556084e-21	NA	29	29	29
ENSG00000100325.14	ASCC2	2.396105750671169	0.10415651862037585	0.016570308800510237	0.001522161902597372	0.08155839805976055	5.49555915054409e-12	NA	24	29	29
ENSG00000167720.12	SRR	2.396067992936359	0.01171135997786748	0.016572015878019274	0.07250175129570512	0.2443062402526669	5.515260555890351e-37	NA	18	18	18
ENSG00000143420.18	ENSA	-2.3954789916136328	-0.07916254252249244	0.016598665416484623	0.0021209536064420702	0.02304999641892234	0.0003556026841970002	NA	18	19	19
ENSG00000168566.12	SNRNP48	-2.3949789220980215	-0.03526758298449	0.016621320741828514	0.008967459966819635	0.02251614900916491	0.0004053348882868813	NA	62	67	67
ENSG00000075884.13	ARHGAP15	-2.394660807391396	-0.04954936237984487	0.016635746849610614	0.005013397400511863	0.04351525540122003	7.972752745917135e-07	NA	61	61	61
ENSG00000103657.13	HERC1	-2.39374804791811	-0.04347669882423586	0.016677200410677852	0.005045430002425334	0.10187363093255432	1.404302345206672e-14	NA	18	18	18
ENSG00000146555.18	SDK1	-2.392063605642578	-0.011082522094518021	0.016753938627842906	0.09924165495519825	0.21048630458318346	3.3471182085228733e-31	NA	61	65	65
ENSG00000188529.14	SRSF10	2.390825418020426	0.14573224749124336	0.016810544318206066	0.0007794808874827591	0.06678490950949728	3.63275323259236e-10	NA	2	2	2
ENSG00000054282.15	SDCCAG8	2.388893892440182	0.013527996666665695	0.016899182279211254	0.046269153929201744	0.28349693790685826	1.5944443354348542e-43	NA	45	47	47
ENSG00000116990.10	MYCL	-2.3850960769432743	-0.09188637197466577	0.017074661432871247	0.0014286661230967206	0.017969978430890973	0.001658735436193458	NA	21	21	21
ENSG00000167103.11	PIP5KL1	2.383330870631673	0.019351556722466596	0.01715676612483603	0.02267748175117041	0.08696737260451143	1.417530092995353e-12	NA	32	33	33
ENSG00000113249.12	HAVCR1	-2.3821704486266615	-0.025312525353372223	0.01721092910066198	0.02103360744416358	0.10231296023719008	6.859310215925369e-15	NA	41	42	42
ENSG00000183873.15	SCN5A	-2.3819371419618793	-0.013218072266734835	0.017221836836660894	0.0736169494705257	0.3076551971733152	5.524263800963836e-48	NA	11	11	11
ENSG00000164414.17	SLC35A1	2.380734551568433	0.03005671032323941	0.017278157522633546	0.015151863028629758	0.2532240851353952	3.5636740739811264e-38	NA	42	42	42
ENSG00000115159.15	GPD2	-2.3790820198469733	-0.034783074462244754	0.017355813709398937	0.010987298278053557	0.10252671129997744	8.698683601681191e-15	NA	46	46	46
ENSG00000169217.8	CD2BP2	-2.3768121399318876	-0.2315652974179305	0.017462979351821218	0.0003090876496200527	0.07349890718872976	8.480435914823359e-11	NA	9	12	12
ENSG00000204396.10	VWA7	-2.37649377998133	-0.03012746471696831	0.01747805606957922	0.014977554259260928	0.016584826818625574	0.0024437269429777773	NA	46	49	49
ENSG00000283384.1	RP11-153I24.5	2.3752274892108765	0.044929984585516294	0.017538137410913073	0.006954342792468226	0.05677056259108928	1.2913884008849536e-08	NA	5	5	5
ENSG00000135070.14	ISCA1	2.373935146704159	0.09830617133113971	0.01759964142852169	0.0013647538015477399	0.0195231916220716	0.0009331710709131664	NA	14	16	16
ENSG00000170464.9	DNAJC18	-2.373471553256737	-0.024838708274241332	0.01762175038659876	0.01383352998558398	0.0829480562141849	2.802052601395206e-12	NA	9	9	9
ENSG00000041802.10	LSG1	2.372458679932351	0.012667032777539073	0.017670139437616517	0.057085741849276755	0.4689165817786127	1.0644138612012567e-84	NA	12	12	12
ENSG00000181631.6	P2RY13	-2.370746317744753	-0.25089471374134625	0.01775221079645767	0.00023782990581579943	0.010537142698774109	0.016029101427696715	NA	6	7	7
ENSG00000169403.11	PTAFR	2.368619250459767	0.07450619932439383	0.017854623495320784	0.0018386272980924496	0.028528799339471826	7.155821581446753e-05	NA	19	20	20
ENSG00000170004.16	CHD3	2.3682371406220804	0.05350764129136996	0.017873075826564343	0.004262962529663343	0.05948868293532725	6.914276956685628e-09	NA	22	22	22
ENSG00000158321.15	AUTS2	-2.3666423261342078	-0.043091941331416056	0.01795027095791794	0.004263226378002371	0.020621483380350285	0.0007140399963754692	NA	62	62	62
ENSG00000273111.5	LYPD4	2.3653963058738077	0.034723354199631316	0.018010786196004384	0.009203103978547872	0.047124633014522715	2.1900531755543837e-07	NA	12	12	12
ENSG00000134864.10	GGACT	-2.3641920509155465	-0.10992552247346006	0.01806944276279476	0.0010926532634678344	0.10054511085827754	6.2138075998732225e-15	NA	13	26	26
ENSG00000188820.12	FAM26F	2.364142081108867	0.011774423146198292	0.01807188029136866	0.09528960097196204	0.33625453040377856	6.74661723878388e-54	NA	71	72	72
ENSG00000213123.10	TCTEX1D2	2.3641135129587965	0.03380104384869165	0.018073273975911745	0.010054317602746716	0.06901375541183899	3.263058896535736e-10	NA	13	13	13
ENSG00000146859.6	TMEM140	-2.363422677329358	-0.05720826825517228	0.018107004758716735	0.003276621978658901	0.08351531697104987	2.2112332408224658e-12	NA	12	12	12
ENSG00000023041.11	ZDHHC6	-2.3632808229850535	-0.07859753371567625	0.018113937766139093	0.0019456444456727186	0.03511942112780972	9.666845403878211e-06	NA	9	10	10
ENSG00000149292.16	TTC12	2.3626172059777213	0.012689624559009231	0.018146402354156304	0.08388740184852611	0.3830593337181804	9.557785502097786e-65	NA	90	90	90
ENSG00000026103.21	FAS	2.3617200377987433	0.06274603936810083	0.018190373420601275	0.0028614439386148854	0.08106185762726521	6.487166264701748e-12	NA	8	8	8
ENSG00000049449.8	RCN1	-2.36006988352664	-0.027817625470624354	0.018271492705091923	0.014282331563970069	0.06700980916572208	3.452686340766932e-10	NA	37	37	37
ENSG00000111144.9	LTA4H	-2.358985152686565	-0.02960652135598701	0.018324988924089555	0.012875661331566835	0.12433569637634152	5.9877566382629886e-18	NA	27	27	27
ENSG00000124228.14	DDX27	-2.3586700088097734	-0.12864509612313363	0.01834055671624591	0.0006244317688796234	0.019527679512098047	0.0010486654298053149	NA	13	13	13
ENSG00000167637.16	ZNF283	-2.3584764455193348	-0.027672132841411297	0.018350124287271206	0.01267198550337493	0.09926142664445184	2.1609948965327867e-14	NA	26	26	26
ENSG00000135968.20	GCC2	2.3578115042114454	0.016296985075401924	0.01838302472643843	0.04421808353647023	0.4743258602567349	2.95709308235723e-87	NA	43	44	44
ENSG00000100403.11	ZC3H7B	-2.3569843741025496	-0.1744761024840167	0.01842402211063149	0.0002200901806171196	0.018436479226442058	0.0014192963621304244	NA	5	5	5
ENSG00000117475.13	BLZF1	2.355710170568915	0.052436798384527826	0.018487335656707484	0.00464767231170641	0.13886432863852258	6.806969730813699e-20	NA	17	17	17
ENSG00000185088.13	RPS27L	-2.355507938472654	-0.05377487262904642	0.018497401800321046	0.0037720610034065907	0.07367197147535864	8.935937793942791e-11	NA	23	23	23
ENSG00000009830.11	POMT2	2.355376649721743	0.049800608596103225	0.01850393929197757	0.006131479932117206	0.016794953520710212	0.002416909578856485	NA	28	28	28
ENSG00000111647.12	UHRF1BP1L	-2.3526731753350356	-0.0660269313019377	0.018639008381344933	0.0023055301839132233	0.08052675361518145	8.35486764678554e-12	NA	29	29	29
ENSG00000104518.10	GSDMD	-2.3512574205370265	-0.020200115063893978	0.018710084879689254	0.027466148531247153	0.2598458481272245	1.4723997515979772e-39	NA	20	20	20
ENSG00000145390.11	USP53	2.350668543438089	0.011121117677117421	0.018739718594966356	0.049089456872443135	0.34458866324077475	2.2562968127086637e-55	NA	27	28	28
ENSG00000131495.8	NDUFA2	-2.3479189354753913	-0.05837263765755122	0.018878629555380298	0.0024446760884571637	0.1024516798324614	1.0292428364362052e-14	NA	15	15	15
ENSG00000157110.15	RBPMS	-2.3475247998546465	-0.05964422099583782	0.018898615010355942	0.00303545996341787	0.01574347168489351	0.003168366321402899	NA	7	7	7
ENSG00000126267.8	COX6B1	2.3459114956464115	0.08156749670109711	0.018980613904553766	0.0017697402343742157	0.06508336616382453	1.1869318097888385e-09	NA	36	37	37
ENSG00000178977.3	LINC00324	-2.3457314947718264	-0.046015032456256655	0.018989782014198722	0.005745307384089309	0.05339903099683173	3.755456306765938e-08	NA	26	26	26
ENSG00000164576.11	SAP30L	2.3456607292327503	0.05212050546952768	0.018993387424826615	0.005087204301147168	0.10417340508563654	5.30751558717783e-15	NA	11	11	11
ENSG00000159202.17	UBE2Z	-2.344200977781062	-0.017866733085246358	0.019067893461744312	0.031484978356780546	0.2425221310530791	3.277110805412507e-36	NA	29	29	29
ENSG00000140623.13	SEPT12	2.343508102601026	0.013685329616277195	0.019103347301153786	0.08117190529454575	0.201163376486808	1.640379772418136e-29	NA	15	15	15
ENSG00000101019.21	UQCC1	2.342175640726191	0.023213241681345333	0.019171690257524774	0.01099545845712891	0.10930130674660983	1.2455150078364715e-15	NA	11	11	11
ENSG00000177042.14	TMEM80	-2.3411811097760653	-0.020624429831258607	0.019222839682206793	0.02685065913003621	0.28533604485734443	8.542806896701724e-44	NA	57	59	59
ENSG00000116663.10	FBXO6	2.340570167278518	0.05030597927154412	0.01925431998941086	0.004337610588899226	0.030072929046627343	4.385642314885943e-05	NA	30	31	31
ENSG00000141252.19	VPS53	2.3403822167993944	0.007204789321593383	0.01926401365626276	0.24479113648665277	0.6272085986298147	1.5247499537399797e-139	NA	30	30	30
ENSG00000180155.19	LYNX1	2.3363739621154687	0.015135249609751739	0.019471759780641425	0.03129233017991743	0.14998488236992644	4.585799106856033e-22	NA	33	34	34
ENSG00000080573.6	COL5A3	-2.3349566114711906	-0.008053559006017263	0.019545687475481487	0.18976469858186645	0.427879685472724	1.716961194716178e-74	NA	42	43	43
ENSG00000090263.15	MRPS33	-2.3324416365260014	-0.07658777832095029	0.01967746988355769	0.001981966121057375	0.03431982975692182	1.1985637449542109e-05	NA	24	24	24
ENSG00000055208.18	TAB2	-2.327971862206923	-0.10015680402453223	0.01991359782574463	0.001300283961254259	0.01089176792812263	0.014015711160439195	NA	64	64	64
ENSG00000168071.21	CCDC88B	-2.327592849830537	-0.06786925220301687	0.019933733481973578	0.0016862840117263138	0.0281505673848734	7.974947430605516e-05	NA	23	24	24
ENSG00000169087.10	HSPBAP1	-2.3274987340130076	-0.03739654361287269	0.01993873629353897	0.010798169351244623	0.15619758811438642	6.713263196465164e-23	NA	48	49	49
ENSG00000221866.9	PLXNA4	2.3268453067484587	0.03253280905514067	0.019973500042425846	0.011218272694625778	0.038432556007742334	3.673821946602003e-06	NA	40	40	40
ENSG00000115896.15	PLCL1	-2.3267150208502194	-0.0129586764875452	0.019980437857804973	0.04274995043761031	0.23357698782425024	1.0324394816622268e-34	NA	29	29	29
ENSG00000101004.14	NINL	2.3246209301787855	0.044542753535712264	0.02009223861995946	0.003601779348810258	0.025739453363302817	0.0001555245888751328	NA	14	14	14
ENSG00000133101.9	CCNA1	-2.3243115004279797	-0.018881962572159454	0.020108804881036182	0.03218450313360813	0.21932654605114105	1.774559784955234e-32	NA	46	46	46
ENSG00000251615.3	RP11-774O3.3	-2.3236734115043016	-0.02485245944040328	0.020143004548021894	0.02278559005621083	0.13091083910387985	8.80450436787544e-19	NA	44	44	44
ENSG00000119599.16	DCAF4	2.3234680831296344	0.01005791780442909	0.02015402032671255	0.08072235456569149	0.3397504839053959	9.278338655422814e-57	NA	62	63	63
ENSG00000184378.2	ACTRT3	2.322628843586368	0.0412505208417138	0.020199099839031606	0.0063713291260118045	0.025341413323848837	0.0001842186583675074	NA	54	54	54
ENSG00000146457.14	WTAP	2.3212274753979427	0.04157898338594255	0.02027457005844514	0.00557801105913325	0.1321101135723712	4.977635782057722e-19	NA	8	8	8
ENSG00000163378.13	EOGT	2.320686402622814	0.05828335480115844	0.020303775117043597	0.003068562569029353	0.044334885514637816	5.408619386325536e-07	NA	11	11	11
ENSG00000127415.12	IDUA	2.3194894403384234	0.042972282407726485	0.02036851303733117	0.004861554628137013	0.10660991726749536	2.8134013393064706e-15	NA	10	12	12
ENSG00000100888.12	CHD8	2.3177236812037725	0.17486381713341442	0.02046434315397368	0.0004667766289659942	0.01636038626600411	0.0027816086409135662	NA	16	16	16
ENSG00000166130.14	IKBIP	2.317684940263024	0.046586314282315154	0.020466450077739864	0.005642710198145086	0.09161838236270864	3.3492242687909983e-13	NA	28	29	29
ENSG00000139194.7	RBP5	2.3174341615528333	0.014516210714876718	0.02048009323969395	0.049418523313793664	0.2345853964287778	5.636468223753461e-35	NA	7	7	7
ENSG00000160695.14	VPS11	2.317015169355196	0.027705595145954685	0.020502905449320916	0.011196500059524002	0.1715341098744328	6.870892020207543e-25	NA	11	11	11
ENSG00000022567.9	SLC45A4	2.317000174657981	0.017413231752438536	0.020503722252590634	0.029136780153798555	0.2939474898563603	9.417480782038604e-46	NA	11	11	11
ENSG00000023608.4	SNAPC1	2.3163751680590035	0.026389458457265032	0.020537793370496597	0.014676348679816001	0.14919110599555854	2.317146556811574e-21	NA	35	35	35
ENSG00000120899.17	PTK2B	-2.3149224073283126	-0.0623283914386902	0.020617178840524962	0.0025811873933666058	0.10131923215922614	1.4212781292039356e-14	NA	14	14	14
ENSG00000095794.19	CREM	2.314685606899437	0.06003849018411763	0.020630144024071918	0.004089546544001318	0.07642224208373809	2.513943052140316e-11	NA	34	34	34
ENSG00000237604.1	AP001056.1	-2.314562246374248	-0.014421172670573194	0.020636901016313797	0.05961649623140583	0.14583839076940644	6.1390453445241084e-21	NA	51	52	52
ENSG00000133740.10	E2F5	2.3135789504883024	0.10484624014219518	0.020690829432091502	0.001276413302404084	0.01750048598610467	0.0018875815936599649	NA	15	15	15
ENSG00000156564.8	LRFN2	2.31337488699457	0.019327907141960178	0.02070203658377107	0.023310495997290192	0.09559256204869727	5.271505008020407e-14	NA	45	45	45
ENSG00000146574.15	CCZ1B	-2.3126726826853377	-0.005694207737779217	0.020740642040116743	0.20057240777929575	0.6130723782288602	1.1082823819781425e-134	NA	79	80	80
ENSG00000196743.8	GM2A	2.3123621153774807	0.007119785884175342	0.0207577362696914	0.20368642383567281	0.6428894231218882	2.4839591824674357e-145	NA	40	40	40
ENSG00000170175.10	CHRNB1	-2.311611677601867	-0.023839698149636226	0.02079909252890681	0.018147166453638754	0.10246311753190136	9.335345040329821e-15	NA	9	9	9
ENSG00000160307.9	S100B	2.3110445476445176	0.006963885121641741	0.020830394415259412	0.2343530395646475	0.4333810623843648	7.974818013621772e-76	NA	45	45	45
ENSG00000124635.8	HIST1H2BJ	-2.3105635310235897	-0.05955073762048977	0.020856975579655313	0.0038220100423647747	0.013436631308821105	0.006462043000299953	NA	20	36	36
ENSG00000082996.19	RNF13	2.3098818362930835	0.0712587518016399	0.020894696929977488	0.002393015964973758	0.08461888421866591	1.5852285924626399e-12	NA	18	18	18
ENSG00000198598.6	MMP17	2.309511034897712	0.030543713226944238	0.02091524005747595	0.011586030542971661	0.06697858156362786	5.448770650380482e-10	NA	15	16	16
ENSG00000166451.13	CENPN	2.309327843774407	0.04016062790762563	0.020925395701145436	0.00619240671840963	0.05721570260218953	1.1741716593151195e-08	NA	24	24	24
ENSG00000160867.14	FGFR4	-2.3092494944462962	-0.0261697545227542	0.02092974049782327	0.02121760082866682	0.08438768964882468	3.157801281070832e-12	NA	22	22	22
ENSG00000167600.13	CYP2S1	-2.3092494343669245	-0.02347001954487579	0.020929743829776366	0.017611129013069604	0.09445663637443114	1.034624288089228e-13	NA	36	37	37
ENSG00000117682.16	DHDDS	2.3086889931984085	0.05251146949846709	0.02096084556347105	0.00496746441338769	0.07934055076125023	8.538448209415934e-12	NA	17	17	17
ENSG00000175193.13	PARL	-2.3083250971663647	-0.024223740127763415	0.020981061565753693	0.015930462765748447	0.1633915361208906	1.7567984971810934e-23	NA	25	25	25
ENSG00000118181.10	RPS25	-2.3075373895293763	-0.11841765864522714	0.021024880343849875	0.0006795421872397239	0.05952469509985942	5.758484819307599e-09	NA	4	4	4
ENSG00000111110.11	PPM1H	2.305967976365393	0.0881000645424359	0.021112421773957064	0.0016817479713050207	0.035633123866820264	8.326502416069414e-06	NA	11	11	11
ENSG00000169499.14	PLEKHA2	2.3051346898826	0.06984214088495277	0.021159031200049437	0.002158651702266017	0.02039372846183286	0.0007913378321841675	NA	35	36	36
ENSG00000133059.16	DSTYK	2.3039126526627136	0.06323698511602026	0.021227547305746993	0.0027687903511157894	0.0485285807464627	1.1348539690325224e-07	NA	24	24	24
ENSG00000166503.8	RP11-382A20.3	-2.3033072499247456	-0.048471101389691955	0.021261562020859992	0.003119574577682468	0.012331735102030042	0.009295089159491956	NA	25	26	26
ENSG00000185730.7	ZNF696	2.3008374431380143	0.025393741826819246	0.021400821144759174	0.014385021476927991	0.08123515700463743	8.422171558278895e-12	NA	22	22	22
ENSG00000166166.12	TRMT61A	-2.298736213513652	-0.04598782533651993	0.02151992283836332	0.004429153060649561	0.04503365692561846	4.1858053407744926e-07	NA	18	18	18
ENSG00000225873.3	LINC00694	2.298594317246428	0.0737166138128831	0.021527986549811383	0.0016971840848340044	0.05374123694739218	3.573828503510112e-08	NA	37	38	38
ENSG00000103051.18	COG4	-2.2984413139399553	-0.03522518513837962	0.02153668440190444	0.006788341602631273	0.10365777420717733	5.312586761277203e-15	NA	16	16	16
ENSG00000272275.1	RP11-791G15.2	-2.2960541402203427	-0.025102207112274146	0.02167278597993911	0.018257200828687377	0.0553965526610183	2.4187387196587216e-08	NA	12	12	12
ENSG00000145244.11	CORIN	2.2957277040514374	0.008703196269172254	0.021691455374558136	0.127692002856759	0.31422046188701624	1.9662980659578208e-49	NA	30	30	30
ENSG00000152953.12	STK32B	2.2952901564816672	0.11959526634568621	0.02171650135836824	0.0010798124009091322	0.02254660908522029	0.000414459404582479	NA	2	2	2
ENSG00000204560.9	DHX16	2.2944985679861856	0.057474478188171044	0.0217618772241149	0.00423014963335617	0.039158518874307234	2.9412656562008722e-06	NA	26	29	29
ENSG00000106404.13	CLDN15	2.2944495969584975	0.01996065210051916	0.021764687076195995	0.020984082937534444	0.1917997161211392	5.633641719310767e-28	NA	35	36	36
ENSG00000131845.14	ZNF304	2.292806163047008	0.04155792612053879	0.021859167048724263	0.006718411648403956	0.05701310274980414	1.2453938470056408e-08	NA	16	16	16
ENSG00000177706.8	FAM20C	2.2925013442161664	0.02614866907358315	0.02187673007038391	0.01674055926193904	0.12595157323972586	3.451106651359156e-18	NA	29	30	30
ENSG00000169429.10	CXCL8	-2.2896309293716692	-0.07264503334438684	0.022042720465824638	0.002483691293347084	0.026665700624023923	0.0001272664309436175	NA	16	16	16
ENSG00000183426.16	NPIPA1	-2.28891319440313	-0.01285037016369837	0.02208439648268129	0.06329798126868581	0.34173196147065066	3.404376307559902e-55	NA	52	58	58
ENSG00000156299.13	TIAM1	2.2887047511633813	0.03190359159841312	0.022096512788949443	0.00922073441826493	0.0815072792377198	5.022228471981162e-12	NA	46	46	46
ENSG00000182782.7	HCAR2	-2.2885106298710043	-0.15924003501143086	0.022107801794089523	0.0006617680624510965	0.024469569433434424	0.00023713753209031333	NA	11	12	12
ENSG00000162076.12	FLYWCH2	-2.2873921593738316	-0.01146418534866753	0.022172943532022253	0.06850490956916133	0.3346512298623571	2.060654054025832e-54	NA	20	20	20
ENSG00000111850.10	SMIM8	2.2869372489559106	0.033252378807372626	0.022199486052879924	0.011147549647962435	0.07246928867588978	8.922869580519838e-11	NA	43	43	43
ENSG00000170439.6	METTL7B	-2.286830974417136	-0.010299537216084668	0.0222056908015506	0.11340648819406644	0.4519271628869514	9.564164646469399e-84	NA	46	49	49
ENSG00000164985.14	PSIP1	2.2858213375967393	0.10101350366120007	0.022264712853887092	0.0013652426207921768	0.05487206674171466	2.0973888383322742e-08	NA	14	14	14
ENSG00000204261.8	PSMB8-AS1	-2.2855641298903495	-0.07129392177367541	0.02227977066665071	0.002605027580894123	0.06863679245648384	3.729793202582217e-10	NA	4	4	4
ENSG00000143575.14	HAX1	-2.2851627905467127	-0.13459337316545672	0.02230328412413086	0.0005897166888286847	0.032763934417572624	1.918956429636453e-05	NA	2	2	2
ENSG00000213625.8	LEPROT	-2.284509435268146	-0.016449554500675447	0.022341608714779	0.037927124512675256	0.4119490539190586	5.151425521739264e-71	NA	35	35	35
ENSG00000069424.14	KCNAB2	-2.284213432909755	-0.037789642038988665	0.022358990494303517	0.008432985914354795	0.097143949217261	5.249935238174057e-14	NA	7	7	7
ENSG00000169641.13	LUZP1	-2.2825282475038606	-0.07708673600449781	0.022458171727897176	0.002187052707433789	0.021338660489511205	0.0006089365118971497	NA	34	34	34
ENSG00000186088.15	GSAP	2.282303005610524	0.016774179079302273	0.022471457225258097	0.03491430741468612	0.2039226150873117	7.052121889653447e-30	NA	59	62	62
ENSG00000136478.7	TEX2	2.282187308555217	0.1395144228449743	0.02247828406834488	0.00048243437649985544	0.02055864730190496	0.000759874292323984	NA	6	6	6
ENSG00000119638.12	NEK9	-2.2819218299359645	-0.04824110121662914	0.022493955766785242	0.0029221182987366743	0.04856903388665781	1.539803831469267e-07	NA	17	17	17
ENSG00000183625.14	CCR3	2.281369188300029	0.012133357290105297	0.022526609700879982	0.06234834471159008	0.2661255783237616	1.887561687749408e-40	NA	37	37	37
ENSG00000233608.3	TWIST2	-2.2812297305801184	-0.01068503247896117	0.022534856346376583	0.0941582862866677	0.25840642560018995	2.725369536895804e-39	NA	18	18	18
ENSG00000163933.9	RFT1	-2.276521242798798	-0.06223862733101314	0.022814830656349323	0.003367627177389947	0.04855936075457217	1.4989694949827873e-07	NA	42	43	43
ENSG00000132622.10	HSPA12B	2.2758642995420733	0.012470143612061266	0.022854132821265888	0.07102659729849899	0.11834240269706303	5.563096911038536e-17	NA	59	65	65
ENSG00000103202.12	NME4	2.275808350802569	0.021878465721792598	0.02285748271647321	0.02033997196329643	0.17610819220755422	6.267472314885277e-26	NA	13	13	13
ENSG00000110958.15	PTGES3	-2.2753077898273295	-0.18890828494933798	0.02288747247213104	0.0003612236633457453	0.017834842925182972	0.0016846400858816285	NA	6	6	6
ENSG00000123338.12	NCKAP1L	2.2743200212760653	0.07038354483355937	0.022946752240589258	0.0021750438608273623	0.02936857792432643	4.978022990089078e-05	NA	37	37	37
ENSG00000112139.14	MDGA1	-2.2731725416023	-0.0057183695384527	0.023015784300165796	0.35043247222122775	0.6275038168319612	6.979086507173863e-140	NA	51	51	51
ENSG00000236882.7	LINC01554	2.273071145134318	0.07094521417166777	0.023021892948029365	0.0026732525821357937	0.03422984710442139	1.2108823031932828e-05	NA	7	7	7
ENSG00000165802.21	NSMF	-2.2727897260306102	-0.6663552388360725	0.023038854469048384	2.169661302186951e-05	0.036917709748541576	5.433092598495195e-06	NA	3	10	10
ENSG00000115677.16	HDLBP	-2.2716242713710026	-0.046764038249280195	0.023109213638540654	0.004343756338822205	0.035345842510877905	9.491182394021142e-06	NA	57	57	57
ENSG00000114735.9	HEMK1	-2.271450162152951	-0.05231752616142761	0.02311974071639888	0.004392836336276983	0.04033673360537661	1.9228417663859198e-06	NA	22	22	22
ENSG00000214078.12	CPNE1	-2.271182434812354	-0.008168145948748609	0.023135936304613018	0.17522066278688633	0.6983044737580767	2.5378788211784577e-176	NA	65	65	65
ENSG00000074266.19	EED	-2.269539898936443	-0.052141960823443495	0.02323551376052804	0.004472530699153661	0.07529348297258742	4.033559099536794e-11	NA	18	18	18
ENSG00000166796.11	LDHC	2.269381770065487	0.006982108429964133	0.02324511980710097	0.22647081328957816	0.4199492102615053	1.3872729312329147e-72	NA	24	24	24
ENSG00000174231.16	PRPF8	-2.2690699793692874	-0.09655678230923298	0.023264070637405238	0.000944865801432898	0.022243005626616862	0.0004717354298572456	NA	27	27	27
ENSG00000052795.12	FNIP2	2.267695372881523	0.11859847299101307	0.023347780078627606	0.00104051143805362	0.010321856723772584	0.017174023833665432	NA	10	10	10
ENSG00000123200.16	ZC3H13	2.263559241466242	0.1759687382463642	0.02360123709174864	0.00039358405543451667	0.030827950027815357	3.3973242678412896e-05	NA	2	2	2
ENSG00000107372.12	ZFAND5	-2.260767473350447	-0.11640700153581797	0.02377365976483767	0.0006049408004436504	0.016088529068209637	0.002849774808150182	NA	14	14	14
ENSG00000133943.20	C14orf159	2.259963240135378	0.028930508750126396	0.023823532391119315	0.01687591846183454	0.16460803053480072	9.634737466284416e-24	NA	95	98	98
ENSG00000168060.15	NAALADL1	2.2593283771493176	0.03565162243946439	0.023862965994546837	0.007868165482825608	0.07027765561273057	2.2743563242417388e-10	NA	30	30	30
ENSG00000076003.4	MCM6	-2.258464362103819	-0.061815249710027116	0.023916723997766592	0.0032790329741976803	0.08720043872828594	9.857770523921312e-13	NA	23	23	23
ENSG00000196653.11	ZNF502	-2.2583318411686903	-0.01567031394935073	0.023924978578540146	0.052431763008127845	0.2382107649256309	1.1428992773453687e-35	NA	12	12	12
ENSG00000129673.9	AANAT	2.2569978425768613	0.017454167861921163	0.024008209576735665	0.03538335177604556	0.14983277422594032	5.663267321516706e-22	NA	17	17	17
ENSG00000185252.18	ZNF74	-2.2563448806869424	-0.04459047770596062	0.024049040702171478	0.004581828497334846	0.08524477345062115	2.3058754049515706e-12	NA	7	7	7
ENSG00000143614.9	GATAD2B	2.2549971863142857	0.22503359328254638	0.024133505393276838	0.00024787347148176803	0.014756764638027175	0.004418150131762678	NA	10	10	10
ENSG00000124713.5	GNMT	2.2540594052513288	0.02496841914928025	0.02419243103811438	0.014098794186561526	0.16764338190014302	2.9264500461978904e-24	NA	9	10	10
ENSG00000125124.11	BBS2	-2.253935780882589	-0.010278309142455071	0.024200208295530677	0.11938637289404427	0.483452775979298	3.738798943606933e-89	NA	48	49	49
ENSG00000143919.14	CAMKMT	-2.250698086686403	-0.026493658703317054	0.024404666040650044	0.017861867081859217	0.05883425860578913	6.390571198130644e-09	NA	32	32	32
ENSG00000151348.13	EXT2	2.249814244753194	0.019826576728336966	0.02446073938823383	0.03915674295558895	0.3891213577094072	2.6482396998838954e-65	NA	25	25	25
ENSG00000157045.8	NTAN1	-2.249674401268749	-0.03327698338544187	0.024469621663254112	0.009046432767769048	0.08759499545375356	1.1376104761702068e-12	NA	47	52	52
ENSG00000164850.14	GPER1	2.2485663297524208	0.051210691714669944	0.02454010061132888	0.0036320495916704037	0.030704581789494118	3.464049048752108e-05	NA	16	16	16
ENSG00000182670.13	TTC3	2.2479064620166436	0.05793635445231115	0.024582155039561893	0.003783246734468396	0.1269859312103619	3.2634057006802234e-18	NA	16	16	16
ENSG00000184271.16	POU6F1	2.2468401676568353	0.052549065459041144	0.024650243662329666	0.004675921991081206	0.07010652454153428	2.7554303390590613e-10	NA	20	20	20
ENSG00000114166.7	KAT2B	-2.2467380107471397	-0.037686511311259004	0.024656775497920922	0.006536293180352533	0.04745373847789499	2.3336098244029411e-07	NA	43	43	43
ENSG00000172292.14	CERS6	2.2461866660525147	0.09671465191014034	0.024692053950651216	0.001001890528520251	0.01951531155768364	0.0009986962422637306	NA	5	5	5
ENSG00000067900.7	ROCK1	2.245089183844065	0.3071867574331841	0.024762407830950958	0.00013165132257493992	0.0284599642823674	6.390578544890532e-05	NA	3	3	3
ENSG00000122783.16	C7orf49	2.2445718170488824	0.02624578218052331	0.0247956337011693	0.013938176693522892	0.14468091355514334	9.483136526827192e-21	NA	13	13	13
ENSG00000255198.4	SNHG9	2.244169348248412	0.009626906548706028	0.024821507390540152	0.10725595655218145	0.3788634416795025	5.803132244430963e-63	NA	43	43	43
ENSG00000271503.5	CCL5	2.244096474022716	0.2158779217374542	0.024826194787486825	0.00030682263532998914	0.015353108443199375	0.0035713215392596006	NA	14	14	14
ENSG00000099849.14	RASSF7	-2.242139590245546	-0.06171884848973801	0.02495235197065546	0.0022058475441544927	0.026312903528743232	0.00013667716752275815	NA	24	24	24
ENSG00000251409.1	AC008592.4	2.2420131829895897	0.02462824612762867	0.024960520298952297	0.01860662109202813	0.040425733393702125	1.975736879259353e-06	NA	42	42	42
ENSG00000170852.10	KBTBD2	-2.24168969693553	-0.05730988165955819	0.024981434234908687	0.003570734713929025	0.08721882788727861	1.4664979589985732e-12	NA	70	71	71
ENSG00000226816.2	AC005082.12	2.2399108814130138	0.009721497413058772	0.02509670907541825	0.08112421238040476	0.2570810563219604	4.073829335151968e-39	NA	60	61	61
ENSG00000120370.12	GORAB	2.238742652250098	0.053967556087826773	0.025172665592781165	0.003933460757545286	0.05104995564503153	8.524428208356263e-08	NA	19	19	19
ENSG00000022556.15	NLRP2	2.238049752523998	0.010559511277973202	0.025217810850547685	0.10495951729002852	0.2970865508729739	7.102035264328184e-46	NA	34	36	36
ENSG00000146166.16	LGSN	2.2375820976530894	0.007160312176814202	0.02524832007854456	0.15182436323590573	0.32103199974750163	9.573983109795808e-51	NA	25	25	25
ENSG00000107736.19	CDH23	2.2369896711578736	0.031864287926236884	0.025287015119388443	0.015364311851064499	0.07733774939552439	2.8947404875845462e-11	NA	83	88	88
ENSG00000269843.1	CTC-490E21.10	2.2369685897408855	0.05180514254932736	0.02528839302238172	0.0031814165192587895	0.02302950251992844	0.0003713752625951574	NA	13	13	13
ENSG00000037637.10	FBXO42	2.2361118609644843	0.0453733134162588	0.025344444699347175	0.005380568940641235	0.044045390355140907	5.495319804061023e-07	NA	31	35	35
ENSG00000168961.16	LGALS9	2.235179667080769	0.011169559414543635	0.025405555805747795	0.10112196958547764	0.5517695417943219	6.773032644845297e-111	NA	26	26	26
ENSG00000170322.14	NFRKB	2.234812975806973	0.014680019121111767	0.025429629619164604	0.06049969461785366	0.29303073653048145	2.0147517258303652e-45	NA	46	48	48
ENSG00000119681.11	LTBP2	2.23325963842576	0.03008817636231682	0.025531827504099998	0.008446726736083545	0.025573070135128717	0.0001755953351067706	NA	25	26	26
ENSG00000176160.10	HSF5	-2.2315074914473225	-0.022948212205134887	0.025647531842005696	0.011887770382738075	0.012593428774403894	0.008540206757250325	NA	34	34	34
ENSG00000198270.12	TMEM116	-2.230872521408618	-0.026222626364702288	0.025689574388042997	0.013059140099933147	0.0764627261495419	3.393488268894342e-11	NA	50	50	50
ENSG00000254505.9	CHMP4A	2.230524747287768	0.12974627461921695	0.02571262641400396	0.0006374009567065959	0.012699696797362235	0.008196254193112791	NA	16	16	16
ENSG00000105717.13	PBX4	2.2300218365575692	0.08362961781748073	0.025745993230582263	0.0015269882150789496	0.012789785251362042	0.007887247349983062	NA	11	11	11
ENSG00000134779.14	TPGS2	-2.2283469745730233	-0.03225711088124082	0.025857386131327376	0.012226690572340724	0.14784092750796568	2.507666349829681e-21	NA	22	22	22
ENSG00000099381.17	SETD1A	-2.2276604210025974	-0.0562752486975746	0.025903168211081826	0.00318021541611039	0.012154812844165122	0.009992437633688464	NA	36	44	44
ENSG00000196152.10	ZNF79	2.226748820380726	0.018381075255305187	0.025964065615463675	0.023629348062472202	0.16593101072904126	6.338300512824825e-24	NA	18	18	18
ENSG00000197958.12	RPL12	-2.226109913212661	-0.026183876000819423	0.026006820096904797	0.011255716781043503	0.2884982665311467	4.0905438127210254e-45	NA	24	24	24
ENSG00000235314.1	LINC00957	2.2259021769121103	0.02517441089093989	0.026020734530474633	0.017989388289938135	0.15527602706512858	1.7706084349839118e-22	NA	23	23	23
ENSG00000173209.22	AHSA2	-2.2252340350491955	-0.010787032470904626	0.026065531143942534	0.08713593455548037	0.5075418028727604	2.1139922377569917e-96	NA	35	35	35
ENSG00000087095.12	NLK	2.2245040967476846	0.13649246121241002	0.026114547182739752	0.0004730681975374263	0.018182121402044223	0.001482206312129391	NA	7	7	7
ENSG00000233746.1	LINC00656	2.2243759657924227	0.028263458261555973	0.02612315951149276	0.012167824495450006	0.01878382602131149	0.001245923893626714	NA	46	46	46
ENSG00000171503.11	ETFDH	2.2239318288363594	0.038823297193739	0.026153031206441354	0.007741848149477237	0.026847514323706426	0.00010192670592132968	NA	42	43	43
ENSG00000255284.1	AP006621.5	2.22297026444894	0.010438993498203911	0.026217805126185625	0.09516353661476579	0.3254918525518389	1.4708829577735257e-51	NA	23	24	24
ENSG00000070614.14	NDST1	-2.2207731294692983	-0.01504243332590228	0.02636633142351794	0.04693545132633328	0.421412012068609	5.361412816995182e-73	NA	10	10	10
ENSG00000181513.14	ACBD4	2.2203862094229265	0.05318293847400053	0.026392562365637275	0.004526375089933626	0.02689322777157557	0.00010694282316941042	NA	31	39	39
ENSG00000175166.16	PSMD2	-2.220147817837484	-0.05609455561161148	0.026408735160309765	0.004044252313809378	0.09919470069337086	1.348781345066416e-14	NA	7	7	7
ENSG00000006015.17	C19orf60	-2.2198192764178573	-0.03425768891965557	0.026431037868339058	0.013752994781296875	0.2591193373159111	1.9192583882311338e-39	NA	19	19	19
ENSG00000132514.13	CLEC10A	-2.2197708166514407	-0.035835920090288485	0.02643432888824543	0.006822877859134644	0.020586726755089803	0.0007057344378005303	NA	27	29	29
ENSG00000102606.17	ARHGEF7	2.2195284026757625	0.01579501611977001	0.026450797123182795	0.02687034690043806	0.2974059995880344	7.052290651735422e-47	NA	24	24	24
ENSG00000107625.12	DDX50	2.2185922053193923	0.06475232535467221	0.02651448032240723	0.0020858135325363923	0.01194100897991475	0.00956132535377436	NA	28	28	28
ENSG00000163931.15	TKT	-2.2177589970515283	-0.0369707982003383	0.02657126922298511	0.005880769327622835	0.17594912181471714	8.130188833687747e-26	NA	16	16	16
ENSG00000182957.15	SPATA13	2.2171783264478298	0.043357882345778635	0.026610908034156517	0.005757087777847639	0.1017788891633162	1.4690862034026197e-14	NA	79	79	79
ENSG00000108262.15	GIT1	2.2170019948905826	0.02205370010184885	0.026622955210847447	0.01832596311628027	0.14243328421771814	1.4739126785607218e-20	NA	51	52	52
ENSG00000176261.15	ZBTB8OS	-2.216561657609454	-0.06364665369032005	0.026653060137293474	0.003602897409910417	0.0433195992307581	3.6113595221652094e-07	NA	35	35	35
ENSG00000166147.13	FBN1	2.216403780500481	0.014972096655170882	0.02666386101898135	0.04702225495363337	0.20907792383415527	8.635692673223957e-31	NA	41	41	41
ENSG00000104863.11	LIN7B	2.216062601552323	0.08315348300218059	0.0266872150826553	0.0012225902371840887	0.012548608659611077	0.00851836099564053	NA	5	5	5
ENSG00000147443.12	DOK2	-2.2152832943489646	-0.07885923006084883	0.02674062576470335	0.0021903082499781282	0.07665932576875761	3.658487037120433e-11	NA	19	20	20
ENSG00000134201.10	GSTM5	-2.214251291374986	-0.0072790878386282355	0.026811497278138818	0.17118942734735987	0.3946426393408555	2.58952501413168e-66	NA	32	33	33
ENSG00000224397.5	SMIM25	-2.2140990537969323	-0.05898148832593097	0.026821965719197722	0.0037530211904955144	0.08782550790969572	4.83540579069741e-13	NA	22	22	22
ENSG00000127084.17	FGD3	2.2137161840571347	0.036778163542832594	0.02684830891518855	0.01070291155709186	0.2922078765150783	1.864386305861228e-45	NA	38	38	38
ENSG00000188375.4	H3F3C	-2.212235658272991	-0.018655035571057535	0.026950386213482988	0.0257720148063001	0.13650644940678702	1.6409795884542174e-19	NA	24	24	24
ENSG00000278311.4	GGNBP2	-2.212094570405357	-0.0497441445935674	0.02696013121291845	0.003897236038960964	0.13820645633208925	2.8410105651066816e-20	NA	26	27	27
ENSG00000157800.17	SLC37A3	2.2109683750873463	0.03731903196417979	0.027038027117675247	0.006438185062245491	0.12122791567211125	1.1803929869301186e-17	NA	71	72	72
ENSG00000104921.14	FCER2	-2.210413963125946	-0.04157994774158396	0.027076445613187308	0.0059920548441529465	0.07799160733460664	1.166588590212498e-11	NA	11	11	11
ENSG00000054967.12	RELT	-2.2098713798556164	-0.06004392397285158	0.027114090041170765	0.0024703390400658896	0.02117741882541305	0.0005965818051960318	NA	21	21	21
ENSG00000161328.10	LRRC56	2.209099775044585	0.024187329947798354	0.027167701777277342	0.01391593187178894	0.12191998762043195	8.213895983058732e-18	NA	10	10	10
ENSG00000154099.17	DNAAF1	2.208749867417981	0.010579151448258854	0.027192043781571962	0.13267350399621491	0.33157196814368395	1.2219930520686506e-52	NA	20	20	20
ENSG00000140990.14	NDUFB10	2.2068882516139268	0.10001189629298401	0.02732186740787121	0.00103158705157412	0.05143296112350758	6.613973199600934e-08	NA	5	5	5
ENSG00000110514.19	MADD	-2.2063673706337865	-0.04408149612180316	0.02735828773707352	0.004354184084033246	0.0471585141712326	2.846506346190293e-07	NA	41	42	42
ENSG00000049247.13	UTS2	-2.2010971280457134	-0.014292280426454185	0.027729148566509484	0.08029965043992875	0.26293309728459985	3.0223809917191245e-41	NA	11	11	11
ENSG00000176788.8	BASP1	2.19949735885643	0.04226669408777468	0.027842576730292303	0.004949569568409523	0.011720578112166476	0.011231880797259331	NA	140	146	146
ENSG00000250067.11	YJEFN3	2.1970617145254483	0.032590411802140215	0.028016038936980334	0.008083694189573599	0.06591049405130016	9.821755476341603e-10	NA	64	64	64
ENSG00000021355.12	SERPINB1	2.1966423544320666	0.10090099090674183	0.02804599881858756	0.001062058350989485	0.02488641357516295	0.00021398103470566515	NA	48	48	48
ENSG00000091542.8	ALKBH5	-2.195358971231015	-0.04487790910370448	0.028137857787099752	0.004444201357210339	0.041571407228972235	1.4677846842306668e-06	NA	22	23	23
ENSG00000091140.13	DLD	-2.195249484385776	-0.10689756743749593	0.028145706367935387	0.0008411669416398806	0.01721079852370619	0.0020217656179148274	NA	19	19	19
ENSG00000167186.10	COQ7	2.195113367173508	0.09171660099136353	0.0281554665814211	0.0011872102537566643	0.0274167013415049	0.00010157538272530456	NA	5	5	5
ENSG00000109756.8	RAPGEF2	-2.194738860328328	-0.07450320259491654	0.02818233545305526	0.002486839996908361	0.05824393397230827	7.991040748176733e-09	NA	16	16	16
ENSG00000113269.13	RNF130	2.1941333673119296	0.07277370910415476	0.02822582309507089	0.001802078206654293	0.08836106954373353	5.716844397655091e-13	NA	4	4	4
ENSG00000138172.10	CALHM2	2.1927277431832897	0.024253864801496588	0.028327000641960892	0.01626993219824823	0.18288607251119485	7.960918250071918e-27	NA	33	33	33
ENSG00000140092.14	FBLN5	-2.1926287370995348	-0.021689563062719578	0.028334138916006554	0.032424420538452556	0.19320611550987385	1.311150802890829e-28	NA	16	16	16
ENSG00000139428.11	MMAB	-2.1905995227786415	-0.05482903242274324	0.0284807857220408	0.002854012623790731	0.01850749583866423	0.0013955457455024024	NA	10	10	10
ENSG00000020922.12	MRE11	-2.18802134027495	-0.018547322437394997	0.028668047887399378	0.042247343357227456	0.2999671384193451	9.139476417560524e-47	NA	36	36	36
ENSG00000168404.12	MLKL	2.1874755710030716	0.06107390699540295	0.028707824668364988	0.003060116062964895	0.05248819506666046	5.001611645949666e-08	NA	16	16	16
ENSG00000114315.3	HES1	-2.1871828846671	-0.03699488172661016	0.028729175818213427	0.0046161068172918	0.026772685790682413	0.00011997805588976724	NA	14	14	14
ENSG00000259959.1	RP11-121C2.2	2.1869621457115636	0.005908728094544892	0.02874528752872203	0.24294419605475873	0.4216330798672571	1.2317048984183845e-72	NA	37	37	37
ENSG00000234199.2	LINC01191	2.186534777497614	0.026571297282082806	0.028776503199222637	0.014405739012335345	0.06264662616750129	1.4209595170135115e-09	NA	33	33	33
ENSG00000101294.16	HM13	2.1852405288990013	0.016047312816127503	0.02887121532800621	0.03422815495716236	0.2746428110320637	8.078089645550757e-42	NA	45	45	45
ENSG00000138606.19	SHF	2.18458249748826	0.029625209095644773	0.028919472392047726	0.01161353044802115	0.026996515386845582	0.00011369020332150276	NA	39	40	40
ENSG00000159023.19	EPB41	-2.1832176565667165	-0.10444859211802701	0.02901978509399835	0.0009918195303052877	0.02734355801473512	0.00010143259443118406	NA	19	20	20
ENSG00000171574.17	ZNF584	-2.1830736020824326	-0.019043013727327304	0.02903039022374359	0.030033773866102956	0.11453172431103502	1.3656719850639695e-16	NA	21	21	21
ENSG00000240583.11	AQP1	2.1827123794977843	0.07236485581615977	0.029056997696565962	0.002138163278431708	0.017042076423967784	0.00221799234298419	NA	21	22	22
ENSG00000177483.11	RBM44	2.1813614431161534	0.015624400316226039	0.029156693106709763	0.03883760850624438	0.20159882891718295	1.5588645385248515e-29	NA	46	46	46
ENSG00000030110.12	BAK1	2.1805938161944556	0.01604102308118915	0.02921347292013641	0.05984666090942457	0.5304280423344723	5.988562795142088e-103	NA	35	36	36
ENSG00000007255.10	TRAPPC6A	-2.1803854946537884	-0.1416915176699562	0.029228898448765084	0.000750621190402761	0.04815535704101121	1.756180419660073e-07	NA	7	7	7
ENSG00000158882.14	TOMM40L	-2.180143241072438	-0.015703970591889577	0.029246845347615305	0.05452639512189597	0.18903385434541667	1.3479707531307699e-27	NA	64	69	69
ENSG00000143185.3	XCL2	-2.179236388906047	-0.019417125579381633	0.02931411198447158	0.022584687645651243	0.2351613379832955	5.294242184254692e-36	NA	23	24	24
ENSG00000197568.13	HHLA3	-2.1784474068272233	-0.03206116455621604	0.029372743733572935	0.007287721064794878	0.07449744314049417	6.392068326468996e-11	NA	18	18	18
ENSG00000090581.9	GNPTG	-2.1783420819629806	-0.043322032705148644	0.029380578384617672	0.006487549247522061	0.04407711700949287	6.676877814674072e-07	NA	50	51	51
ENSG00000176463.13	SLCO3A1	2.1757687861945345	0.04363687942081991	0.02957255378755225	0.004650577280021141	0.13458683379847622	2.3918066081726304e-19	NA	30	30	30
ENSG00000166359.10	WDR88	-2.175153216083046	-0.033976597856792454	0.029618636702439968	0.00918064692827502	0.016190062423562815	0.002792912317743887	NA	19	21	21
ENSG00000256574.6	OR13A1	-2.174827305633101	-0.019605555054226672	0.029643060061104183	0.034201946698925706	0.12305018573130115	3.1652005237254987e-18	NA	34	35	35
ENSG00000072952.18	MRVI1	2.174644267803964	0.06884675722891836	0.029656784301339736	0.0020087658516040304	0.06238309209510515	2.522558796667791e-09	NA	26	27	27
ENSG00000142675.17	CNKSR1	2.174538150405682	0.059549209733722554	0.029664743522874692	0.0027422900839731115	0.018796984392426386	0.0012667762137756895	NA	11	12	12
ENSG00000164776.9	PHKG1	2.1732508021436	0.037909097704895915	0.029761446102486485	0.009063893572990981	0.04801888870188226	2.199490109906484e-07	NA	15	15	15
ENSG00000160439.15	RDH13	2.172364262803388	0.009637073084435054	0.02982819835112343	0.12653440250336612	0.4870334317846109	2.7214086846504892e-90	NA	44	44	44
ENSG00000178860.8	MSC	-2.171415200922413	-0.02382948452863271	0.029899800872361094	0.015380014455216931	0.07483645781413285	4.356213569804164e-11	NA	21	21	21
ENSG00000078487.17	ZCWPW1	-2.170147108179382	-0.023576037569222122	0.029995703440332394	0.016027820470817127	0.050299099165629434	1.0809253104333212e-07	NA	37	38	38
ENSG00000141424.12	SLC39A6	2.169850062347045	0.038967467132682336	0.03001820643002249	0.005551971241980663	0.05270075394457811	4.7145255460005364e-08	NA	71	74	74
ENSG00000118217.5	ATF6	2.1694200164496857	0.07028091080400371	0.030050810675682663	0.0021849573485512234	0.1025312451367848	4.762339872942271e-15	NA	29	29	29
ENSG00000135404.11	CD63	-2.169399190070852	-0.025395207234671695	0.030052390415293884	0.01740491480341959	0.33335444277405696	2.511696034358382e-53	NA	7	7	7
ENSG00000165118.14	C9orf64	-2.168522787855922	-0.11623135657182364	0.03011893272723428	0.0005505901741798284	0.02171466120363496	0.0005250686993508633	NA	3	3	3
ENSG00000104450.12	SPAG1	2.167790466386341	0.012949297062045258	0.030174632537125295	0.05277427301413285	0.2625335140219089	9.571853319813726e-40	NA	39	39	39
ENSG00000188677.14	PARVB	2.1667280640544555	0.03601337292065758	0.030255595389233093	0.00807830217778836	0.07458655930249983	5.711684978228061e-11	NA	29	30	30
ENSG00000257365.7	FNTB	-2.165781974070455	-0.02905192281287399	0.03032785143965163	0.010572597641802893	0.10580922812214308	7.095139687876471e-16	NA	45	45	45
ENSG00000180917.17	CMTR2	2.16463891524227	0.04995090417122945	0.030415348381637106	0.003553290999244724	0.06339581057386368	9.123855455681544e-10	NA	14	14	14
ENSG00000136891.13	TEX10	2.1636894968927853	0.07112132554956192	0.030488187632031233	0.002248884595904794	0.023870120693378728	0.0002756620626329021	NA	18	18	18
ENSG00000073050.11	XRCC1	-2.161929060715915	-0.034119341969078947	0.030623644601192605	0.007489571590736425	0.09853464616466846	4.307627834747509e-14	NA	26	27	27
ENSG00000033800.13	PIAS1	2.161747548879093	0.03553559369520444	0.03063764039850505	0.006209279546159841	0.11874078191777085	2.059658915166265e-17	NA	38	39	39
ENSG00000101310.14	SEC23B	2.1609961226423464	0.055482006105356856	0.030695638929189886	0.0027870639103986434	0.06848569507006122	3.4158210140165576e-10	NA	17	17	17
ENSG00000187446.11	CHP1	-2.1599642899146256	-0.04554904114649002	0.0307754341247445	0.004720723956587659	0.045272679548937884	4.6611867176467534e-07	NA	46	47	47
ENSG00000055130.15	CUL1	2.1593063853637724	0.10014155063942502	0.030826405090869792	0.0009424342723063309	0.012614365572543406	0.008379439921905641	NA	8	10	10
ENSG00000230438.6	SERPINB9P1	2.158393284442041	0.012022893076018778	0.03089726741393477	0.08753037769452879	0.289516625226354	5.305513210669764e-45	NA	28	28	28
ENSG00000013392.7	RWDD2A	2.158331030853893	0.03871361248309297	0.030902103768368626	0.007289178391443574	0.030415687396431506	4.137264406543928e-05	NA	19	19	19
ENSG00000116852.14	KIF21B	2.157317119709462	0.0658540450637862	0.0309809639936821	0.00232375233455329	0.02140501846560865	0.0005870252200646602	NA	19	19	19
ENSG00000255561.6	FDXACB1	2.1572464750578972	0.1265674362846458	0.030986465041984202	0.0006046637462686287	0.010107206893998816	0.018536432921535808	NA	7	7	7
ENSG00000267454.5	ZNF582-AS1	-2.157171887516251	-0.019216446375555855	0.030992274030217957	0.02483936015197783	0.07399639608982206	6.273506655260105e-11	NA	20	20	20
ENSG00000228696.8	ARL17B	-2.156943821863524	-0.020135856023441707	0.031010041920278845	0.02893627858697441	0.2756379538748312	2.8609578528009275e-42	NA	33	53	53
ENSG00000151498.11	ACAD8	2.154113006171409	0.014911393736537368	0.031231310813329183	0.03927345214067615	0.2135751532798504	2.2352982143386427e-31	NA	56	57	57
ENSG00000156475.18	PPP2R2B	-2.1539613890281375	-0.2861866301019394	0.03124319999728582	0.00010675407030042141	0.017256384054906215	0.002065889771301025	NA	2	2	2
ENSG00000188825.13	LINC00910	-2.1534140245536575	-0.04981082723147703	0.03128615435998212	0.0029343913849850956	0.02820858082084865	7.935706016524058e-05	NA	13	14	14
ENSG00000277147.4	LINC00869	2.1533703137108824	0.06314906871200399	0.03128958674692323	0.00354279449972679	0.021073870733241348	0.0006593733732918851	NA	9	15	15
ENSG00000158104.11	HPD	2.1532716942595895	0.014150466539367803	0.03129733201040321	0.051101223058988225	0.1885319128694684	1.1094675849412457e-27	NA	23	23	23
ENSG00000177885.13	GRB2	2.1518960957105304	0.09953652444572134	0.03140553883573898	0.000762589883647925	0.03166308234737119	2.46659694510369e-05	NA	11	11	11
ENSG00000134369.15	NAV1	-2.151247280350717	-0.01208832233019654	0.03145668699595552	0.08117934933464219	0.3305517528447766	8.066892629292274e-53	NA	32	32	32
ENSG00000101190.12	TCFL5	-2.1508226338167766	-0.03389981514961641	0.03149020189606536	0.010901371701878722	0.10501477116289218	4.153698216535562e-15	NA	19	19	19
ENSG00000185339.8	TCN2	-2.150558291218202	-0.03036663263498808	0.031511080395804004	0.008109760940173766	0.08369525180868947	2.8398291101902487e-12	NA	48	48	48
ENSG00000270419.1	CAHM	-2.1482536096423575	-0.0952111898317105	0.0316936139983381	0.0009349587836460872	0.02025485806007381	0.00080586117318694	NA	15	15	15
ENSG00000127578.6	WFIKKN1	-2.147783511196738	-0.014877131681520465	0.031730957501222234	0.03216381606704386	0.16522737060075707	8.532560244059659e-24	NA	38	39	39
ENSG00000154217.14	PITPNC1	2.1473473551229545	0.07829821397100743	0.03176563843849341	0.0017895012600421944	0.042298477591083065	7.840916059983235e-07	NA	17	17	17
ENSG00000111199.10	TRPV4	2.145090346818949	0.027339083579082133	0.031945624100229844	0.008632438715851254	0.047188254001538886	2.1018914908822858e-07	NA	12	13	13
ENSG00000141480.17	ARRB2	2.1450249228083282	0.032722390047969716	0.03195085436470477	0.006795452337047492	0.22318179703381244	8.213539835050657e-34	NA	13	14	14
ENSG00000176623.11	RMDN1	2.1441029612521745	0.016654994313367612	0.03202463785889559	0.0230396585804559	0.3166280554405619	9.151633084764979e-50	NA	59	59	59
ENSG00000152527.13	PLEKHH2	2.1436661781865642	0.025707560378569548	0.03205964404550977	0.013400127676793154	0.026395916101282696	0.000129919840190749	NA	23	23	23
ENSG00000254521.6	SIGLEC12	-2.1429678006244397	-0.005809406742567213	0.032115683990414076	0.2297592195679179	0.5958343499014399	7.604121897906054e-127	NA	52	54	54
ENSG00000112697.15	TMEM30A	-2.142561480421522	-0.07712073128426107	0.03214832697761745	0.0023063712758916105	0.13025797778901885	1.203753122766137e-18	NA	26	26	26
ENSG00000123360.11	PDE1B	-2.142482557614435	-0.039357383736574304	0.03215467078166862	0.006004582659530212	0.1046090422221472	6.0908057426301025e-15	NA	27	29	29
ENSG00000179914.4	ITLN1	2.1413006155265544	0.06929740861210293	0.032249803530622775	0.0023692164115841955	0.0393719174258429	2.831895489121518e-06	NA	7	7	7
ENSG00000100784.10	RPS6KA5	2.140858264884834	0.045652235365095314	0.03228546964163504	0.0033935419959865865	0.03922399144547062	2.786615258456971e-06	NA	39	39	39
ENSG00000119878.5	CRIPT	-2.1399687048779947	-0.03234585243231177	0.03235729594768308	0.005704519183853113	0.14971516579592062	4.77493058674993e-22	NA	9	9	9
ENSG00000141429.13	GALNT1	2.139903506984003	0.0614600126685978	0.03236256564300351	0.0025679646366926273	0.010770235761682996	0.015390356715595771	NA	74	74	74
ENSG00000213593.9	TMX2	-2.139197777424536	-0.04145857198711325	0.03241965412329981	0.00501103542518778	0.05542104145484796	1.9285909697927483e-08	NA	44	44	44
ENSG00000187626.8	ZKSCAN4	-2.1391211156781504	-0.0809833132359873	0.032425860702681365	0.0009432296320777808	0.012882483678850466	0.007025946334039141	NA	9	9	9
ENSG00000138592.13	USP8	-2.1388674321439343	-0.06408158817870109	0.0324464063265319	0.002350368424588952	0.091887384305437	2.465952706298683e-13	NA	41	41	41
ENSG00000102890.14	ELMO3	2.1378650212849943	0.04005319540384912	0.03252769990059536	0.005427817515321077	0.059916093341437125	4.177627063583935e-09	NA	6	6	6
ENSG00000264695.1	RP11-178F10.2	-2.137288781280001	-0.009370973774069721	0.032574510770624565	0.09730761795202111	0.23563219262141455	1.6258431373829635e-35	NA	15	15	15
ENSG00000160255.17	ITGB2	-2.137108425051859	-0.026224172165100545	0.03258917386364549	0.015723391281762745	0.335618537501894	8.876987370069854e-54	NA	15	15	15
ENSG00000188747.8	NOXA1	-2.1351730790740153	-0.12367698876532726	0.03274687503733997	0.00043572921276730333	0.18489477435864604	8.713569289909044e-27	NA	11	32	32
ENSG00000112297.14	AIM1	2.1338557285696482	0.11695982738840485	0.032854592405912326	0.0007314691242999753	0.04719738011442893	2.5883891768409885e-07	NA	6	6	6
ENSG00000116711.9	PLA2G4A	2.133723200160163	0.11507583774044648	0.03286544579016991	0.0008561609829440514	0.010798644965701494	0.014779367940942202	NA	8	8	8
ENSG00000149548.14	CCDC15	2.133591427460284	0.015823633739202092	0.032876240329095564	0.04556179245119326	0.1792920127817976	4.8566614821135503e-26	NA	43	43	43
ENSG00000204946.9	ZNF783	-2.133590177543053	-0.04458490336373892	0.03287634273418411	0.006258085670126719	0.11017456252617816	9.792024530664619e-16	NA	66	70	70
ENSG00000177595.17	PIDD1	2.133329942551886	0.03558753105902431	0.03289766960415071	0.008507295321233803	0.23259827902387534	9.883001820158452e-35	NA	17	17	17
ENSG00000163803.12	PLB1	2.132462635230717	0.02302345627536602	0.032968833018859896	0.020916017067768976	0.26301393743262	1.0523682544184303e-39	NA	46	48	48
ENSG00000111615.13	KRR1	-2.1320977986650864	-0.10604319857932991	0.03299880756900529	0.0008878158972532861	0.01229702373460452	0.00922628535018387	NA	23	23	23
ENSG00000117592.8	PRDX6	-2.1308180367261746	-0.017258906485705317	0.03310413583499611	0.029289355941691443	0.21590480310148685	4.971766021221837e-32	NA	60	60	60
ENSG00000106052.13	TAX1BP1	-2.1307455840655636	-0.21509511627548386	0.03311010750414572	0.00022376405568129589	0.029542114805826594	5.3209440198659084e-05	NA	8	8	8
ENSG00000164663.14	USP49	2.128880356698725	0.018215962610274045	0.033264160358359406	0.02922198615522928	0.17766705282050824	1.0338253091277619e-25	NA	32	33	33
ENSG00000147684.7	NDUFB9	2.128349705335924	0.054016958761289015	0.03330809982603256	0.0024157762311254423	0.056589930866112935	1.6099971824924874e-08	NA	36	36	36
ENSG00000095787.21	WAC	-2.127407199321279	-0.06891721931984915	0.03338626449366392	0.0018525218773907805	0.050382222185839064	7.852154023178872e-08	NA	43	44	44
ENSG00000214013.9	GANC	2.127278217337588	0.06925668451155907	0.03339697352979975	0.0018730288689941977	0.025238291412171685	0.00017028733421712016	NA	4	4	4
ENSG00000278129.1	ZNF8	2.127103005772303	0.048360689749902895	0.033411525594555264	0.0029906560035774456	0.050800361388130495	9.502718716462732e-08	NA	9	9	9
ENSG00000134186.11	PRPF38B	2.126425372065531	0.17080189817754	0.033467857024830044	0.00023884551551660565	0.01145804967913301	0.011914278341929034	NA	4	4	4
ENSG00000085982.13	USP40	2.1262410301016894	0.03369150566136792	0.03348319535205224	0.009347762847894212	0.0945952648696326	1.443675454484019e-13	NA	3	3	3
ENSG00000136699.19	SMPD4	2.126077596174278	0.03064348632917302	0.03349679903735018	0.011475975961028902	0.20345548809565625	9.119310796960716e-30	NA	34	34	34
ENSG00000143382.14	ADAMTSL4	-2.125420519009568	-0.017840911997435184	0.033551539636252715	0.031417567315876166	0.12021830993199248	7.258881942837152e-18	NA	34	34	34
ENSG00000170035.15	UBE2E3	-2.125280881541333	-0.01609320115198591	0.033563182581076566	0.04358200474842576	0.2298502676901714	6.198973524992093e-34	NA	55	55	55
ENSG00000115107.19	STEAP3	2.12417208852539	0.014973275317273084	0.03365575625838822	0.02527081880131197	0.12544354440003613	4.4406825322634056e-18	NA	22	22	22
ENSG00000115112.7	TFCP2L1	2.1229062781459733	0.01726847256354716	0.03376170626660445	0.03716065644197732	0.11508932828994466	7.28917833317041e-17	NA	18	18	18
ENSG00000093183.13	SEC22C	2.121748273090444	0.10780790487146544	0.033858882516075405	0.0008776764591450899	0.029086847883968005	5.7190879469661254e-05	NA	6	6	6
ENSG00000282021.1	CTD-2336O2.3	-2.1208179959093827	-0.01373392285286555	0.033937121676202095	0.04842182434962884	0.19340006319147068	3.12606136501999e-28	NA	4	4	4
ENSG00000135838.13	NPL	-2.12019741852836	-0.0716644289760744	0.033989400037297834	0.002267428487888774	0.029115637567490273	5.418706201842642e-05	NA	40	41	41
ENSG00000132507.17	EIF5A	-2.1190751752341055	-0.056496692982843676	0.03408411431130201	0.0036045486526020106	0.07928042262891151	1.5711656072571107e-11	NA	14	14	14
ENSG00000272462.2	U91328.19	-2.1181677595877715	-0.02216399294537826	0.03416086258671884	0.015887329389760306	0.08057796774556368	8.54972940922179e-12	NA	18	18	18
ENSG00000176485.11	PLA2G16	2.117869898763766	0.010748068336160856	0.03418608752510696	0.057647054816537355	0.3441045513592704	4.03783164847306e-56	NA	10	11	11
ENSG00000142459.8	EVI5L	-2.1167923403147952	-0.030494862696692677	0.034277475723205546	0.010266684943395497	0.0781867390160575	1.9160642079617728e-11	NA	33	34	34
ENSG00000160360.12	GPSM1	-2.11658953621106	-0.03197210240133586	0.03429469895048692	0.009087165792736097	0.09965182331096598	2.1121067861541093e-14	NA	7	10	10
ENSG00000103018.16	CYB5B	2.115490584268986	0.10473679597660296	0.03438815658985537	0.0009937929571153439	0.011830959425078698	0.01056991802110866	NA	23	23	23
ENSG00000168575.9	SLC20A2	2.1145753411102457	0.04937172437922986	0.03446615717505197	0.0036631010673660535	0.04608336444912848	3.25295789658777e-07	NA	36	36	36
ENSG00000232229.5	LINC00865	2.1145027698153727	0.02569978814160241	0.03447234844604581	0.012318171329881975	0.05916888371784632	5.762422643128986e-09	NA	15	15	15
ENSG00000163959.9	SLC51A	-2.113207362367373	-0.0773885692863515	0.03458302342914947	0.0012097008741890607	0.02053090701794057	0.0006753516158209853	NA	18	18	18
ENSG00000061936.9	SFSWAP	-2.1130064832096522	-0.03101263748851531	0.0346002129808764	0.011344508001811351	0.10933780699995513	7.738102373752331e-16	NA	23	24	24
ENSG00000198673.10	FAM19A2	-2.1124187456622594	-0.01595221617925578	0.03465054854673114	0.03470988751666311	0.23166791172833004	1.8581633749288407e-34	NA	44	45	45
ENSG00000137747.15	TMPRSS13	-2.111365529673524	-0.05702231381287128	0.0347409055218646	0.003309337650461943	0.01669512473934482	0.002469369256450557	NA	7	7	7
ENSG00000172775.16	FAM192A	-2.110481352336891	-0.06384637183293024	0.03481691572040521	0.0024586035605374153	0.06707728380633061	5.991780753238467e-10	NA	18	18	18
ENSG00000184743.12	ATL3	-2.1104724921475144	-0.03365444121720481	0.034817678123678225	0.003613337181554811	0.0595434322828382	5.348095968335051e-09	NA	34	35	35
ENSG00000187475.5	HIST1H1T	2.1092815915281498	0.07128463221688763	0.03492028278958114	0.002102987253475677	0.010589320968584556	0.0161758842828963	NA	3	3	3
ENSG00000085465.12	OVGP1	-2.1092331994519955	-0.03138858271401732	0.03492445756828558	0.010252643147103984	0.09158642976846793	2.6910931742348393e-13	NA	73	74	74
ENSG00000167703.14	SLC43A2	2.108910652097799	0.07768888201146278	0.034952294578234296	0.0012724580045200215	0.0481415898627426	1.9446384720561035e-07	NA	14	14	14
ENSG00000112787.12	FBRSL1	-2.107220228653909	-0.02771926530079322	0.03509849427043714	0.01235036296085845	0.17499087977741382	3.1498728981375926e-25	NA	30	32	32
ENSG00000219200.11	RNASEK	2.1066330305776546	0.057709741244910996	0.03514940129833293	0.0031864061582997363	0.1474398234807384	2.2868783113359867e-21	NA	10	10	10
ENSG00000266714.6	MYO15B	2.1063857802892247	0.009723056385353219	0.03517085546454627	0.1062875300290638	0.5342015774759663	2.0853344468899325e-104	NA	42	42	42
ENSG00000138101.18	DTNB	-2.105077069457215	-0.03778972006206724	0.035284599919561725	0.007437816035634165	0.09132450175125224	4.056349290031721e-13	NA	8	8	8
ENSG00000204160.11	ZDHHC18	-2.1043635195103176	-0.07038661038378116	0.035346749085531884	0.001561204346388352	0.10475564215373936	4.816694316728656e-15	NA	38	39	39
ENSG00000170340.10	B3GNT2	-2.102920476138986	-0.014588504746838246	0.035472721598453015	0.03652426649699537	0.3466736900177892	7.768183097962712e-56	NA	67	68	68
ENSG00000182010.10	RTKN2	-2.1020469637013237	-0.021389409539168486	0.03554916206541241	0.024526255208619157	0.1222607078750905	1.6857070698061812e-17	NA	59	61	61
ENSG00000123472.12	ATPAF1	-2.100177525424779	-0.10345548081542003	0.03571322762315979	0.0007462320726572406	0.024661868759168055	0.0002167067770639821	NA	8	8	8
ENSG00000275074.1	NUDT18	-2.099578512567831	-0.015292835433121911	0.035765934604124784	0.05506990952919052	0.3705935009109284	1.5999059278931418e-61	NA	27	27	27
ENSG00000153107.11	ANAPC1	-2.0990383752859527	-0.12773109564909602	0.03581351800838028	0.0005149427732724456	0.012860185077315707	0.007836114591458433	NA	11	11	11
ENSG00000164251.4	F2RL1	-2.098286301136881	-0.012333410799496444	0.03587986190999902	0.05740674526978688	0.4406322377328434	1.2460901438638532e-77	NA	18	19	19
ENSG00000139278.9	GLIPR1	-2.0978005828526114	-0.040189847084507534	0.03592276502063838	0.005677233002887133	0.1285679047617646	2.0281557089933062e-18	NA	47	47	47
ENSG00000198865.9	CCDC152	-2.096329077979281	-0.031111855186718388	0.036053008990367445	0.009076925366368718	0.032163789117638265	2.3352747639907906e-05	NA	32	32	32
ENSG00000119673.14	ACOT2	-2.0960695271507905	-0.029260728364439426	0.03607602374355296	0.011511538942763893	0.03852554986813494	3.6503965360941286e-06	NA	48	51	51
ENSG00000181104.6	F2R	-2.095105418698661	-0.045915804700347874	0.03616162236178409	0.003479455034629051	0.03533665670245127	7.905627033888463e-06	NA	39	39	39
ENSG00000075407.18	ZNF37A	2.0938000841694873	0.043980382401535394	0.03627779267769477	0.005439513056065431	0.024556768229809303	0.0002142809054780311	NA	20	29	29
ENSG00000140105.17	WARS	-2.0933579088887044	-0.011922819969732866	0.03631721682616488	0.06414387537000527	0.3603252326081299	1.4530109762038079e-58	NA	27	27	27
ENSG00000272021.1	AC008592.8	2.0919438144310094	0.023283544372457485	0.036443542054726906	0.019939923875061737	0.05384325082261061	3.493087416249562e-08	NA	33	42	42
ENSG00000078674.17	PCM1	-2.0905217164093046	-0.03539957760523778	0.03657095969946649	0.006527000596502985	0.06432886813323194	7.820070436252188e-10	NA	38	38	38
ENSG00000110455.13	ACCS	2.0903714637138457	0.0065499807201169526	0.03658444423739824	0.3245584759188942	0.6421028709577526	5.5879856509439816e-145	NA	70	70	70
ENSG00000113845.9	TIMMDC1	2.0900176920636686	0.0871415401199959	0.036616210462676914	0.001228643583474944	0.02006096582207097	0.0009056124459863854	NA	35	35	35
ENSG00000089012.14	SIRPG	2.0897525961734433	0.04796929489274699	0.036640029622939684	0.004805246092881547	0.034614158974183115	1.1049783106743648e-05	NA	69	69	69
ENSG00000177096.8	FAM109B	-2.0894346478623467	-0.04451334388347633	0.0366686150411435	0.00456230007971675	0.057367578687060175	1.2321878134391022e-08	NA	16	16	16
ENSG00000261786.1	RP4-555D20.2	-2.087918777373333	-0.0335649076075401	0.0368051620438505	0.007687991183119696	0.022703660892213123	0.000392644281244275	NA	11	11	11
ENSG00000176170.13	SPHK1	-2.087877897489063	-0.06289108779238081	0.03680885042271276	0.004101128642897287	0.04334786524391378	6.63361115783604e-07	NA	5	5	5
ENSG00000277476.1	RP11-147L13.13	-2.0874914128375255	-0.050645373583394625	0.0368437364789414	0.0032071559493371906	0.03633520649065743	6.199181775327315e-06	NA	6	6	6
ENSG00000136933.16	RABEPK	-2.085349136232003	-0.027574612761680207	0.037037620254497104	0.015653871500225857	0.1929507090821249	4.913231499429498e-28	NA	36	37	37
ENSG00000178096.8	BOLA1	-2.084945786236348	-0.045569631084616063	0.03707422190602546	0.005647591690201538	0.03181430203060122	2.586327817346719e-05	NA	11	12	12
ENSG00000072818.11	ACAP1	-2.0837975386213388	-0.024234838579571878	0.037178587333241066	0.016855130889934452	0.2683687759204909	1.822106799400689e-41	NA	30	33	33
ENSG00000140464.19	PML	-2.0836126112153885	-0.048755903027665345	0.037195418941796274	0.0037350880727253536	0.09480865070047624	1.0712324198344104e-13	NA	12	12	12
ENSG00000198467.13	TPM2	-2.082351933292657	-0.02612087877857197	0.03731033548853127	0.011548091659619278	0.14296227234098058	9.054608466536387e-21	NA	11	11	11
ENSG00000163126.14	ANKRD23	-2.0822615466699976	-0.034994381744002274	0.03731858623969063	0.00634537828929476	0.02749617074102148	9.259941158686698e-05	NA	21	21	21
ENSG00000117174.10	ZNHIT6	-2.0822464662829345	-0.04572652152001198	0.03731996297200509	0.004055035176986098	0.05907010728962379	5.748125989550697e-09	NA	29	30	30
ENSG00000188895.11	MSL1	2.0820905253187325	0.08385790281476395	0.03733420181040058	0.0017608978582626454	0.104442109815746	5.3258288068644e-15	NA	11	11	11
ENSG00000167034.9	NKX3-1	2.0796580739913924	0.011649620284051511	0.03755690621391826	0.06029085372955587	0.14566396844533647	2.405762993139198e-21	NA	49	51	51
ENSG00000198837.9	DENND4B	-2.0778185078335567	-0.03198988319734824	0.037726078512466114	0.0045447933586974685	0.11094613922610486	5.900848635370461e-16	NA	7	7	7
ENSG00000179593.15	ALOX15B	2.0776912518476496	0.051310872954855716	0.0377378053107472	0.003257549683863019	0.02111826861854294	0.0006251422373946884	NA	26	27	27
ENSG00000142669.14	SH3BGRL3	2.0776205977180786	0.05602467459285833	0.03774431751592392	0.0024943849944267203	0.05713280533622956	1.3572601523703951e-08	NA	35	35	35
ENSG00000259673.5	IQCH-AS1	-2.076570533407689	-0.016169372324542144	0.03784121489730994	0.03165466238396711	0.11276948204353895	4.097835408314666e-16	NA	62	62	62
ENSG00000142082.14	SIRT3	-2.0762899852270316	-0.0320060013785305	0.037867138991777356	0.008002320875489737	0.03608295798620275	6.5631123818810115e-06	NA	36	37	37
ENSG00000072042.12	RDH11	-2.0760678392383287	-0.02636272834535626	0.037887677138831996	0.008716598906854953	0.02780558274211579	8.402866715607163e-05	NA	82	82	82
ENSG00000259431.5	THTPA	2.0756969800563043	0.0548015759516495	0.037921985435293126	0.004190676350976539	0.0374795624121496	4.619418988680528e-06	NA	9	10	10
ENSG00000066697.14	MSANTD3	2.073629433966422	0.035446620876136425	0.03811373942442328	0.0066411150855423045	0.03641620122220969	6.301873417054768e-06	NA	18	18	18
ENSG00000173621.8	LRFN4	-2.0716593742592253	-0.015980378763398684	0.03829721854870397	0.03139562326317517	0.19016502252917813	6.3573595671357555e-28	NA	9	9	9
ENSG00000172638.12	EFEMP2	-2.070818990989716	-0.02456121125609087	0.03837571480470156	0.010340155103219627	0.1172938124885004	7.916043349524194e-17	NA	17	17	17
ENSG00000142185.16	TRPM2	2.0705280687220284	0.01926872967869865	0.03840292033671493	0.020125012269283243	0.1536671479597537	2.7972564193894308e-22	NA	71	79	79
ENSG00000178913.7	TAF7	-2.0683657823328643	-0.09916159052627753	0.03860564028316354	0.001223549791745764	0.04485093137213944	5.565825895722582e-07	NA	14	14	14
ENSG00000164300.16	SERINC5	-2.067189501082479	-0.03610728954457365	0.03871630110972126	0.006024164239148928	0.11306837131159897	3.030858455690393e-16	NA	17	17	17
ENSG00000152700.13	SAR1B	2.066109180166269	0.07028608912478106	0.03881817161783859	0.0020033050329122514	0.04118242431846212	1.5314369477348497e-06	NA	30	31	31
ENSG00000137806.8	NDUFAF1	2.0658862292372864	0.043952149060400986	0.03883922343945642	0.00419468589077081	0.07440402832454518	7.698429541432004e-11	NA	36	36	36
ENSG00000157456.7	CCNB2	2.0649300229279746	0.11091460212107548	0.038929621887773914	0.0007831528360507751	0.025180268587178086	0.00016161602378179468	NA	12	12	12
ENSG00000145817.16	YIPF5	2.063464255520888	0.014176139858482024	0.039068540499729486	0.04372147677172375	0.419050316762654	4.604609096714134e-72	NA	18	18	18
ENSG00000011638.10	TMEM159	2.061857196167995	0.04133640443325576	0.039221333743812176	0.005652812234189616	0.03254128799153334	1.9625986622354066e-05	NA	19	19	19
ENSG00000141349.8	G6PC3	2.061254574364815	0.06169201664002337	0.0392787594571388	0.0024281813875141004	0.06683383373533933	7.693288565484717e-10	NA	6	6	6
ENSG00000180739.13	S1PR5	2.061088269336613	0.08655753513703372	0.03929461974644752	0.0012303152048798581	0.03626644972312689	6.8154829379304255e-06	NA	12	13	13
ENSG00000116273.5	PHF13	-2.060795348191482	-0.0260054565357155	0.03932256847009397	0.012381123633246633	0.15098466411146005	1.1148323124782643e-21	NA	19	20	20
ENSG00000079785.14	DDX1	-2.0605779850992096	-0.04119620326756729	0.03934331881930994	0.0032393061493799762	0.05619374716401018	1.587412849413481e-08	NA	20	20	20
ENSG00000141873.10	SLC39A3	-2.059430046955814	-0.0201402413806579	0.03945305984145106	0.013210444615117162	0.1464955322648122	4.561869016958429e-21	NA	7	7	7
ENSG00000228784.7	LINC00954	2.059250055785551	0.036494329302562994	0.03947029024934504	0.008249826129756868	0.04523757579700317	4.560822608221057e-07	NA	33	33	33
ENSG00000224137.1	LINC01857	2.0585074189605015	0.021033019391048888	0.03954144983386049	0.02047231084747479	0.10876261964321474	1.0681421394844349e-15	NA	14	14	14
ENSG00000262228.2	RP11-676J12.4	-2.0582451021503956	-0.05596332131260978	0.039566611086405294	0.0030485733957548574	0.010311236903427204	0.017336953000634245	NA	6	6	6
ENSG00000108395.13	TRIM37	-2.0574161203432775	-0.006796083648738984	0.03964621581830051	0.12398004792547043	0.4500372432206247	4.664220058420497e-82	NA	29	29	29
ENSG00000173801.16	JUP	2.056170728966866	0.006326058189849854	0.03976606263242414	0.23871848240684004	0.6195114066445305	1.962343153098056e-136	NA	17	17	17
ENSG00000204653.9	ASPDH	2.0552181979980104	0.05616143279106733	0.03985793419341302	0.0028836244875948963	0.022486680759827186	0.0004207343826443192	NA	14	14	14
ENSG00000065613.13	SLK	-2.054731893146791	-0.06133485640558622	0.03990490767182283	0.0010300543341387012	0.04592681029892808	2.7323179451340394e-07	NA	14	14	14
ENSG00000215241.3	RP11-266K4.9	-2.05461088017043	-0.017267525452694197	0.0399166039323569	0.023684962782324393	0.06816119953678798	4.329313018211452e-10	NA	36	37	37
ENSG00000148719.14	DNAJB12	-2.054588111654534	-0.0592108949342945	0.039918804901544216	0.0019185514148242534	0.07501753836061159	5.880535489181505e-11	NA	26	26	26
ENSG00000163945.15	UVSSA	2.053531901450359	0.011778055393075765	0.040021019043466693	0.062482522875598696	0.28595155705728403	3.7816953202239487e-45	NA	105	108	108
ENSG00000167780.11	SOAT2	-2.0534469094469245	-0.020599214257169596	0.04002925373952149	0.024489588984801247	0.026687463058989454	0.00012280660308722745	NA	63	64	64
ENSG00000198843.12	SELENOT	-2.053181055717023	-0.1951242848826723	0.04005502102728354	0.00022358946918674667	0.021682025170104556	0.0004975971268384331	NA	4	4	4
ENSG00000143184.4	XCL1	2.052555658724148	0.01969352050172944	0.040115691740065226	0.0203305587310174	0.21270207185205614	2.7857275442731536e-31	NA	18	18	18
ENSG00000128266.8	GNAZ	-2.0521862514125004	-0.03305818122593099	0.04015156511079647	0.006568012601978875	0.08204287594666522	4.070745046429301e-12	NA	14	14	14
ENSG00000196458.10	ZNF605	2.051864436335922	0.01758137945580384	0.04018283894373341	0.052689017024853825	0.28348288970430063	5.946095762856737e-44	NA	34	38	38
ENSG00000213066.11	FGFR1OP	-2.0504573902993495	-0.03670840798633903	0.040319817739991444	0.0066425922183367654	0.08155747923385159	6.753072126185422e-12	NA	20	21	21
ENSG00000081148.11	IMPG2	-2.049834855952982	-0.04706016537727082	0.040380548962364385	0.003041995996610219	0.015399508427573837	0.0036428761538672095	NA	19	20	20
ENSG00000242114.5	MTFP1	-2.049597977790097	-0.11814160485460408	0.04040367793106917	0.0006957246026328293	0.024133311024836315	0.0002671351054483651	NA	11	11	11
ENSG00000107611.14	CUBN	-2.04948667128959	-0.013984720103016693	0.04041454986327123	0.03129427737816303	0.1604045392477728	1.4846068232196007e-23	NA	33	35	35
ENSG00000197016.11	ZNF470	-2.04936519498491	-0.031252657511101	0.040426417968181694	0.010261345649138049	0.046646700404563785	3.0340617219254205e-07	NA	28	28	28
ENSG00000136003.15	ISCU	2.0491443545450005	0.025610118794276254	0.0404480014121384	0.01103165554144504	0.07820262786840625	2.3153797703455877e-11	NA	50	50	50
ENSG00000112511.17	PHF1	2.0479750728111754	0.21211665752148004	0.04056244194400935	0.0003134605171610654	0.01097902115316038	0.01416151612083683	NA	13	18	18
ENSG00000177700.5	POLR2L	-2.0477644547343132	-0.0380714630632754	0.04058308481025865	0.006046561284917754	0.12473377209130407	5.355698880759142e-18	NA	21	21	21
ENSG00000272573.5	MUSTN1	2.0474620962907113	0.024708005861659103	0.04061273480088798	0.016734177166999518	0.1531297622650428	2.2490640720243197e-22	NA	25	25	25
ENSG00000164124.10	TMEM144	2.0464822167229086	0.031204288420015117	0.0407089503467814	0.01549669311194735	0.1391018818830849	6.232455076628972e-20	NA	52	52	52
ENSG00000235532.1	LINC00402	2.0433407621083908	0.04336893566049537	0.041018717123304765	0.003485958295955849	0.04429563514399907	5.9341907690467e-07	NA	3	3	3
ENSG00000156140.9	ADAMTS3	2.043112678395085	0.07826762644072127	0.041041285138889126	0.0016048134656576017	0.02952951992407732	4.488393315101817e-05	NA	5	5	5
ENSG00000187726.8	DNAJB13	-2.0425099075528608	-0.0776234551655355	0.04110097766376262	0.0013861484278623426	0.014531773058353832	0.004626000950820735	NA	8	8	8
ENSG00000198723.10	C19orf45	2.0419342807852967	0.04893597459649214	0.041158050748098036	0.003544546488639544	0.017923681214912744	0.0016202381751696598	NA	7	7	7
ENSG00000186020.12	ZNF529	-2.041449146896654	-0.04362619846142444	0.04120620363356829	0.004628612212725189	0.014585331568207087	0.00403740934096146	NA	59	59	59
ENSG00000161265.14	U2AF1L4	-2.038489698435271	-0.009353163710704706	0.04150098394671364	0.10343611153824965	0.5585131424846935	8.779180950223588e-114	NA	38	39	39
ENSG00000169871.12	TRIM56	2.038305064029968	0.08090882253033937	0.041519433762615604	0.0008308167936471267	0.029424595916489507	4.773726703536934e-05	NA	5	5	5
ENSG00000272777.1	RP11-571L19.8	-2.037984933208359	-0.01654496839315815	0.041551439682206384	0.022311167393964538	0.06475017024027034	8.016085775440782e-10	NA	24	24	24
ENSG00000273033.2	LINC02035	-2.037842286093016	-0.10469798003023423	0.04156570792901447	0.0009959244286082793	0.037929681004186436	4.450470774217306e-06	NA	16	16	16
ENSG00000259577.1	CERNA1	2.0351522689561	0.021744651007289756	0.041835554045827075	0.019114641642148975	0.06825469454441879	4.898450077589454e-10	NA	17	17	17
ENSG00000145819.15	ARHGAP26	-2.0338512124518195	-0.06139216821417421	0.04196659922085479	0.0020897149168402065	0.09837164512359207	3.9674256424534306e-14	NA	12	12	12
ENSG00000167994.11	RAB3IL1	-2.033805308948335	-0.01561391111927677	0.041971229056609875	0.0447675765968599	0.265292882370032	1.7000461283405535e-40	NA	11	11	11
ENSG00000003147.17	ICA1	2.033354306671836	0.02003532519674003	0.04201674021993741	0.0204998560446695	0.09615081586045976	7.617888321165594e-14	NA	64	64	64
ENSG00000130558.19	OLFM1	2.0328016430057914	0.038278821481925705	0.042072567089061146	0.006114670534389292	0.015222239380301228	0.0038354629748720507	NA	15	15	15
ENSG00000181192.11	DHTKD1	-2.0318887055816703	-0.062017121392272535	0.04216492419429827	0.00250183765095892	0.0345216442931902	1.1128007981648758e-05	NA	31	31	31
ENSG00000267575.6	CTC-459F4.3	-2.031040633956344	-0.03374340823602773	0.042250872797882075	0.007492254567541208	0.05147740385659351	7.227938568478237e-08	NA	30	30	30
ENSG00000257727.5	CNPY2	-2.0309447993068863	-0.057789226257614464	0.04226059456346189	0.003242176691917323	0.011057793492888887	0.014026668611339737	NA	49	54	54
ENSG00000271892.1	CTD-2228A4.1	-2.029796292002808	-0.015709992939412935	0.04237725003750173	0.019705003188678377	0.12916234896426054	8.633322707571231e-19	NA	18	18	18
ENSG00000170917.13	NUDT6	2.029730287097491	0.05323060281685449	0.04238396251564943	0.0032801311428455977	0.011363126321514564	0.012582239554899784	NA	7	7	7
ENSG00000153551.13	CMTM7	2.029411182630163	0.018885442359065186	0.04241642705866494	0.019516215034421136	0.17890825020302234	2.8195713460800076e-26	NA	69	69	69
ENSG00000065308.4	TRAM2	-2.028280423264339	-0.033715564163506496	0.04253163582689478	0.006424363214417925	0.059857134476978074	5.238608576447174e-09	NA	38	47	47
ENSG00000099956.18	SMARCB1	2.028198573915971	0.023224148012977022	0.04253998540706762	0.01273491817325971	0.18887934941172588	2.2898539153698987e-27	NA	73	73	73
ENSG00000225973.3	PIGBOS1	2.0269287687993733	0.03839829083725626	0.04266969789265759	0.004788162583942304	0.103708629531464	5.475514770853727e-15	NA	10	10	10
ENSG00000089685.14	BIRC5	-2.0268244530175807	-0.12811810285586706	0.04268036875533653	0.0006040996399653162	0.02704413080225411	0.00010494587638802748	NA	9	9	9
ENSG00000173653.7	RCE1	-2.0267678481515166	-0.04289820527062375	0.04268616002923355	0.004407715383319659	0.03691522312456485	5.194908310355193e-06	NA	22	22	22
ENSG00000103269.13	RHBDL1	-2.0266354387536296	-0.014365773307273082	0.04269970950009628	0.02904308101661657	0.09455328358447257	1.3746101681575629e-13	NA	41	42	42
ENSG00000183726.10	TMEM50A	2.0265101504495266	0.020430559046706473	0.04271253361682806	0.014016224272491063	0.2833892560248485	5.939514080664054e-44	NA	37	37	37
ENSG00000165113.12	GKAP1	2.026042522157194	0.06656298303512015	0.04276042734276481	0.0017022415795921845	0.022798616530117555	0.0003826627373787084	NA	8	8	8
ENSG00000205927.4	OLIG2	-2.026037941660224	-0.027107036782791617	0.04276089669424694	0.013294331793291701	0.08461686252097869	3.235590863448661e-12	NA	7	7	7
ENSG00000138801.8	PAPSS1	-2.025933293935678	-0.010510690804959111	0.04277162085802322	0.10073008537002083	0.5249633003631846	2.4571049760043413e-102	NA	43	43	43
ENSG00000103381.11	CPPED1	2.025241828915644	0.07769035556638082	0.0428425384686025	0.0012267506791011171	0.08414468391727625	3.100677188850863e-12	NA	5	5	5
ENSG00000149269.9	PAK1	2.024515907986271	0.06346333334714722	0.042917096860008795	0.0019828293362824196	0.07263702231189784	1.318344263509528e-10	NA	4	4	4
ENSG00000175906.4	ARL4D	2.0235484924390645	0.029896170028889116	0.04301662931041691	0.013307587862956112	0.07219379616058944	1.0793284991393632e-10	NA	23	23	23
ENSG00000196313.11	POM121	-2.020203490004547	-0.03433559647457786	0.04336228443403919	0.0066050112555946176	0.11352154954784564	1.5835245260714676e-16	NA	48	50	50
ENSG00000241043.1	GVQW1	2.020143832792038	0.03344258594432123	0.043368470336409365	0.010003395480575486	0.06629415739109552	7.799037836738517e-10	NA	17	17	17
ENSG00000111215.11	PRR4	2.020091444869408	0.012228841109070375	0.04337390309531657	0.05463689558431318	0.1966099379533563	4.1080933693776077e-29	NA	38	38	38
ENSG00000131043.11	AAR2	-2.0198466021550843	-0.05468667950423795	0.04339930152247239	0.002815267183322553	0.09582345162818333	9.477547979153301e-14	NA	6	8	8
ENSG00000138660.11	AP1AR	-2.0189834180596304	-0.06341888234604348	0.04348894300971381	0.0022165165238711903	0.038043776691502273	4.307249350162014e-06	NA	21	21	21
ENSG00000136286.14	MYO1G	-2.0189473208633526	-0.052780976077258186	0.04349269510063237	0.003327091551130526	0.07786234022925106	2.227877205579599e-11	NA	34	34	34
ENSG00000258315.5	C17orf49	2.0189251578264757	0.08988602129736974	0.04349499895325243	0.0009060684876276957	0.018896589120685932	0.00124622447000079	NA	16	16	16
ENSG00000186583.11	SPATC1	-2.0183648785528794	-0.053624162756552705	0.04355327436177271	0.0029580295896997643	0.017850423215635944	0.0014305405723795067	NA	19	19	19
ENSG00000181222.15	POLR2A	2.017491830514966	0.05130662130278203	0.04364421272078246	0.004801577776655191	0.013595459447469076	0.006315292637764867	NA	61	61	61
ENSG00000171130.17	ATP6V0E2	-2.0173058860944915	-0.020776004212356414	0.04366360174975912	0.02010894873681452	0.28145405759175324	7.489052147109839e-44	NA	30	33	33
ENSG00000267795.5	SMIM22	2.0166498151755916	0.012785296832115394	0.04373207052247639	0.07354917798484967	0.1969022712903975	8.840876434444424e-29	NA	22	22	22
ENSG00000267838.2	AC008746.12	-2.016464027049631	-0.00898735997837979	0.04375147618023163	0.07117459706385733	0.268830249855296	3.3078921563919717e-41	NA	22	23	23
ENSG00000276234.4	TADA2A	2.016255753286217	0.013360233170636834	0.043773239118294054	0.04321384373151576	0.1969780847864069	8.181920501823207e-29	NA	86	88	88
ENSG00000101442.9	ACTR5	-2.0160320208297886	-0.022332344066533043	0.04379662754966235	0.011718181748543803	0.1683702341705183	2.0979079148243533e-24	NA	30	32	32
ENSG00000184389.9	A3GALT2	-2.0158263523286912	-0.011029171389293805	0.043818136928493887	0.051466222028626815	0.3045700080855526	3.168705158951148e-48	NA	45	45	45
ENSG00000100068.11	LRP5L	-2.0157240767686675	-0.032880084880787974	0.04382883650894329	0.008588753644046727	0.06945515680437496	3.0182465320344364e-10	NA	40	40	40
ENSG00000161847.13	RAVER1	2.0150670711133842	0.06664674250550826	0.043897621919657404	0.0013216238002250794	0.025759320219631558	0.00015872504136943226	NA	17	17	17
ENSG00000167106.11	FAM102A	2.0140506143102432	0.17945034358669562	0.044004219759792546	0.00019196701449233382	0.015536928659250148	0.003296879616951461	NA	2	2	2
ENSG00000176155.18	CCDC57	-2.0139455934138715	-0.016291033412440488	0.044015245954853434	0.04104576419797361	0.2659691855674132	1.199199689226713e-40	NA	77	77	77
ENSG00000110583.12	NAA40	-2.013671049172805	-0.05321377370769952	0.04404408150762662	0.0034703647778636763	0.06145395489472163	3.7146774881765432e-09	NA	17	18	18
ENSG00000173085.13	COQ2	-2.013233941163384	-0.0407013698939928	0.04409002414121076	0.007370475414116575	0.017820044299963464	0.0017192726381461347	NA	78	79	79
ENSG00000136044.11	APPL2	2.012641353885046	0.027220836762313374	0.04415237315614136	0.008996566110672123	0.14907771752152452	1.2420687080612279e-21	NA	25	25	25
ENSG00000142025.15	DMRTC2	2.0113272288097472	0.014197225333945523	0.0442909042567516	0.03559399605273289	0.18574934669176368	1.1587446481877539e-27	NA	11	11	11
ENSG00000141905.17	NFIC	2.0100061309716635	0.04109665132304997	0.044430539970289944	0.005902279403699351	0.05673856608036965	1.3504768594772834e-08	NA	25	25	25
ENSG00000185043.10	CIB1	2.0088800465136196	0.01238882164994095	0.044549856497866	0.04976640862561984	0.4699662535407386	3.902284095043863e-85	NA	29	29	29
ENSG00000177628.15	GBA	-2.008747145380488	-0.06136543157335647	0.044563956121576605	0.0022862168691603663	0.22540151104261524	1.4161738915657959e-33	NA	9	14	14
ENSG00000010278.12	CD9	-2.007376221557861	-0.01181221127898758	0.04470961874324281	0.05809856187931914	0.1797181785857355	8.8213043740048e-27	NA	19	19	19
ENSG00000264364.2	DYNLL2	-2.0070405541646688	-0.017448983560220073	0.04474534502758261	0.021988853078805617	0.17342934774224966	5.310087184900767e-25	NA	23	23	23
ENSG00000145949.9	MYLK4	2.0064921459336515	0.017154415527121065	0.04480376588947144	0.02561407324245799	0.11403850699734787	2.1284419055974627e-16	NA	12	13	13
ENSG00000078618.21	NRDC	2.006092452839377	0.03998564325911657	0.04484638493623589	0.005383144817590312	0.15940979103207628	4.8543948562450775e-23	NA	19	20	20
ENSG00000141994.15	DUS3L	2.0050424151134854	0.019600340447103043	0.044958512792279505	0.016679637295830784	0.28808170429800584	1.754551151968909e-45	NA	14	14	14
ENSG00000105357.15	MYH14	-2.0041305863815952	-0.033708377809417385	0.04505607375203482	0.005388475510542891	0.022238767283837585	0.00045563965900244434	NA	16	17	17
ENSG00000185262.8	UBALD2	-2.0037708797045473	-0.06143427311031809	0.04509460957621119	0.0013378771493587033	0.02335321852668055	0.0003363735417526846	NA	29	31	31
ENSG00000138942.15	RNF185	2.002287749814514	0.024117904335602097	0.045253792758641935	0.01163096711808893	0.1572667073204312	7.899299040746943e-23	NA	19	19	19
ENSG00000256433.2	RP1-102E24.8	2.0014189419537876	0.04260228794090602	0.04534726105754729	0.005581078310139091	0.0913406971784832	1.6159720445326293e-13	NA	10	10	10
ENSG00000171103.10	TRMT61B	-2.0012299361564145	-0.043342663382874055	0.04536761626116375	0.008025012404642777	0.04138988456551245	1.3189015000777372e-06	NA	19	19	19
ENSG00000161905.12	ALOX15	-2.0002288711061302	-0.020190982406605842	0.04547555560756512	0.02043489736223272	0.059029836708505125	6.676492000283212e-09	NA	55	56	56
ENSG00000169189.16	NSMCE1	2.0001799607443815	0.08063524651103665	0.045480834884085344	0.0015902760522599002	0.016343045072147688	0.0025412632369506754	NA	22	22	22
ENSG00000172915.18	NBEA	-1.9997314616847577	-0.05547458542868646	0.045529268970657934	0.003011240450723031	0.01844333468197965	0.0013593302696259177	NA	14	30	30
ENSG00000135205.14	CCDC146	1.999730890640958	0.014732235117089468	0.045529330666230584	0.03504497255514435	0.17510832254530626	1.7421433033361766e-25	NA	20	21	21
ENSG00000162522.10	KIAA1522	-1.9996776421867788	-0.025291543526078892	0.045535083938859855	0.01684517607290204	0.062144385662100635	1.965997203621673e-09	NA	31	32	32
ENSG00000138029.13	HADHB	-1.999307474053369	-0.10178375862679778	0.04557509599197202	0.0008294374766617015	0.031729945823384086	2.208115668227029e-05	NA	5	5	5
ENSG00000258818.3	RNASE4	1.9984613012072774	0.01666505249769702	0.04566667142045622	0.024706159173626625	0.2749727941236548	3.632729051775868e-42	NA	32	33	33
ENSG00000107679.14	PLEKHA1	1.9982542550811013	0.05692426297274099	0.04568910218308119	0.002090568603875336	0.0751697048370507	4.213738018638333e-11	NA	25	25	25
ENSG00000161055.3	SCGB3A1	1.9973297515970394	0.0069222942493998955	0.04578937344463128	0.15267155404140487	0.3582272085850537	1.0499217022044347e-58	NA	20	20	20
ENSG00000100373.9	UPK3A	1.997006001009293	0.015418195220026607	0.04582453109788392	0.042041213302087	0.17665904305048974	1.1545863633663833e-25	NA	33	33	33
ENSG00000232859.9	LYRM9	1.9968731290688768	0.024214576570012525	0.045838966889428547	0.016232385762147604	0.11296821498999153	1.7580961607062643e-16	NA	24	24	24
ENSG00000183762.12	KREMEN1	1.9966252119530237	0.029090273015701263	0.04586591193681639	0.009925141116485292	0.1753373664457332	1.7863401685853595e-25	NA	14	14	14
ENSG00000156113.22	KCNMA1	1.9957254236327397	0.008780468327134873	0.04596381818154736	0.11317907804407924	0.42773195164075606	5.236918256477923e-74	NA	68	68	68
ENSG00000197780.9	TAF13	1.9929927001086185	0.05707028823027138	0.0462622464385052	0.0030557440779518017	0.036014030618283566	7.279921080282671e-06	NA	8	8	8
ENSG00000161031.12	PGLYRP2	-1.9928417865915082	-0.029702476724960566	0.04627877444026953	0.008738002168575952	0.014966892910932169	0.004009023680583574	NA	26	26	26
ENSG00000134489.6	HRH4	-1.9921850118601965	-0.006494747958376999	0.04635076211806673	0.17704605976439375	0.3433906098017539	4.332490670160797e-55	NA	20	20	20
ENSG00000183520.11	UTP11	1.9920711216889224	0.043972387399243626	0.04636325496338481	0.004267640905553817	0.0526848557126141	4.9176858555975504e-08	NA	24	26	26
ENSG00000151164.18	RAD9B	1.9918142096142446	0.014524594681645967	0.04639144658332039	0.049172023742660394	0.10762531584802006	1.6187242760371898e-15	NA	42	42	42
ENSG00000130038.9	CRACR2A	1.9918058438359174	0.0501644310940152	0.04639236482416199	0.0024132446494866703	0.0225654282405779	0.0003642335213592895	NA	28	28	28
ENSG00000116679.15	IVNS1ABP	-1.9914145525665323	-0.10708766817126687	0.04643533066034953	0.0006733623184473249	0.027819322756527088	7.705308690801783e-05	NA	12	12	12
ENSG00000139970.16	RTN1	1.9904614586318072	0.03143122911635279	0.04654012556538743	0.008453008982471021	0.05332029336736015	2.9647415880344762e-08	NA	16	16	16
ENSG00000156206.13	CFAP161	1.9899603762213594	0.01686266160750538	0.046595300540985554	0.02151278798696924	0.052849209240703715	3.355956972711165e-08	NA	41	42	42
ENSG00000100012.11	SEC14L3	1.989518013607811	0.008775998129456042	0.04664405553229198	0.08699317339265569	0.2621157523151687	4.441680840011047e-40	NA	42	43	43
ENSG00000168090.9	COPS6	-1.9894838412421374	-0.046098707307182706	0.04664782362504951	0.0030438904969980625	0.09489005567165903	3.7611661375491557e-14	NA	16	16	16
ENSG00000007080.10	CCDC124	1.989318132990725	0.10160015041903875	0.046666099451497016	0.0008626426307041877	0.04145293475959919	1.5511399666615562e-06	NA	10	10	10
ENSG00000204366.3	ZBTB12	1.9891108272752551	0.008872684107315345	0.0466889715124216	0.13388451885923525	0.32227811398001605	2.9707366140186793e-52	NA	50	50	50
ENSG00000131507.10	NDFIP1	-1.9890076318959136	-0.05729435245592926	0.04670036058576923	0.0021413092958464876	0.058266316848803575	4.949128386082802e-09	NA	30	30	30
ENSG00000139610.1	CELA1	-1.9878444491050917	-0.01207361665736489	0.04682889607751965	0.06657401950422201	0.14969903336785995	1.5735325062266533e-21	NA	28	28	28
ENSG00000215375.6	MYL5	-1.9877731771691476	-0.020051097660195954	0.04683678152802966	0.023284214291792577	0.1207208106406151	2.3967293233855063e-17	NA	19	19	19
ENSG00000106069.21	CHN2	-1.9868538993600955	-0.032849760954649365	0.04693858961829766	0.009872374832205188	0.060118520460225	4.614241167946047e-09	NA	54	54	54
ENSG00000196476.11	C20orf96	-1.9867890545758378	-0.023216575165311698	0.04694577806661297	0.020484675280137754	0.1183647879353958	5.977508354499511e-17	NA	36	37	37
ENSG00000164284.14	GRPEL2	-1.9865195813398284	-0.10172776998982247	0.046975660776316826	0.0010892441994590487	0.010704835729484528	0.015525658503053343	NA	18	18	18
ENSG00000132329.10	RAMP1	-1.9864982032754042	-0.01405828683084974	0.046978032140103876	0.0339410981392513	0.1578537866922077	6.34699463867042e-23	NA	61	61	61
ENSG00000213203.2	GIMAP1	-1.986106853969446	-0.04100919682593368	0.04702146039767477	0.004869718323361292	0.08395229230175583	1.9976201889207823e-12	NA	24	25	25
ENSG00000115756.12	HPCAL1	1.9855451214536912	0.014046894072992758	0.04708385520433414	0.03878262168043125	0.18905004041505835	1.675561380240848e-27	NA	99	99	99
ENSG00000172005.10	MAL	-1.9840598536015175	-0.03347096174720089	0.04724916791015605	0.005161487221100617	0.02388924083150967	0.00026384894546708614	NA	17	17	17
ENSG00000124785.8	NRN1	1.9840430146551205	0.011615153162467393	0.0472510449069361	0.06897063853388588	0.21482715574922495	4.693777291156304e-32	NA	11	11	11
ENSG00000122223.12	CD244	-1.9838668051069324	-0.055047672284878474	0.047270690322578544	0.003304688700210483	0.10059998767856933	1.862782095410272e-14	NA	15	15	15
ENSG00000136824.18	SMC2	1.982948600657822	0.10149134881574567	0.047373171153918	0.0011302437673327455	0.01210765890512098	0.010174308246150844	NA	17	17	17
ENSG00000158748.3	HTR6	1.9822819913419496	0.011171588461801987	0.0474476884407614	0.06770125462057154	0.19946631390108072	4.1686649675681747e-29	NA	11	11	11
ENSG00000248487.8	ABHD14A	1.9820668293324586	0.0447887706205953	0.04747176147332935	0.0043302399395026845	0.0784422100051723	1.6183373368698838e-11	NA	30	30	30
ENSG00000117385.15	P3H1	1.9816766190796258	0.08494848076549592	0.0475154456787178	0.0011233700000087454	0.027847367378104882	7.064193443919469e-05	NA	17	17	17
ENSG00000119414.11	PPP6C	-1.9814158173095402	-0.07447680174946075	0.047544661388340966	0.0018602740582975752	0.04453539535485459	6.136416952904192e-07	NA	23	23	23
ENSG00000096717.11	SIRT1	-1.9812608038647048	-0.02024218762700626	0.04756203356274183	0.015229121576585737	0.22081260337334	9.479141029978453e-34	NA	31	31	31
ENSG00000196535.15	MYO18A	1.9810214103596795	0.04622736338083185	0.047588872595489336	0.0038341382291107564	0.046656085897334235	3.145468194373118e-07	NA	18	19	19
ENSG00000154310.16	TNIK	1.980347242623434	0.0418680619326036	0.04766452373090265	0.0037750405947000196	0.01820107332967973	0.0015288764105382193	NA	75	76	76
ENSG00000139531.12	SUOX	-1.9797047633880327	-0.020573654075339794	0.04773671302178021	0.015006808018890093	0.17797501669014734	1.0113586674772428e-25	NA	15	15	15
ENSG00000121671.11	CRY2	-1.9792273157211013	-0.047339399771523724	0.0477904187856326	0.004959010093643245	0.07079182846290978	1.7541749743740455e-10	NA	28	28	28
ENSG00000213793.5	ZNF888	-1.979078021447516	-0.024445885653547862	0.04780722259075264	0.017450527712110656	0.05070073418657757	7.19876097256237e-08	NA	120	121	121
ENSG00000052126.14	PLEKHA5	1.97901779019244	0.03903972504659694	0.04781400332061808	0.007325575052687945	0.03881822248489928	3.263645847506179e-06	NA	26	26	26
ENSG00000116830.11	TTF2	-1.9789072344647907	-0.015713710855690732	0.047826451595538284	0.026477644644752153	0.217980652716776	2.1186257317834718e-32	NA	17	17	17
ENSG00000163527.9	STT3B	1.97795661634463	0.16740790464436045	0.04793360106185188	0.0004509934038528239	0.02128686663295851	0.0006307218093056053	NA	31	31	31
ENSG00000102699.5	PARP4	-1.9775831122009313	-0.04817519529223413	0.0479757559625198	0.002635716658139693	0.08449745576549215	2.695742473513441e-12	NA	22	22	22
ENSG00000168995.13	SIGLEC7	1.9773684740066528	0.04948439082411095	0.047999994823966455	0.002362573110068939	0.0594933755364218	5.666507938714268e-09	NA	1	1	1
ENSG00000134463.14	ECHDC3	1.9768041241826688	0.17120427639712074	0.048063775348358324	0.0002681486581850514	0.014624786756992912	0.0043940337035752435	NA	4	4	4
ENSG00000053372.4	MRTO4	1.9765252427291844	0.04421889411828904	0.0480953196769984	0.004325598765569629	0.05187075341304916	6.400841215559508e-08	NA	32	32	32
ENSG00000250565.6	ATP6V1E2	1.976114911916576	0.018202401318795122	0.04814176388842795	0.021004920120336723	0.12110086639367235	1.1711168939759516e-17	NA	66	66	66
ENSG00000103671.9	TRIP4	1.9755387724533335	0.0650572093394022	0.04820703911511908	0.0023656933323943415	0.07380402048366289	6.069128175779618e-11	NA	37	37	37
ENSG00000170271.10	FAXDC2	-1.9752409147772594	-0.022677913672595095	0.04824081482549793	0.015216527477770048	0.17515981315423051	1.2933939266739838e-25	NA	35	35	35
ENSG00000152404.15	CWF19L2	1.9744083016503253	0.02731804812257336	0.0483353348503595	0.015294515971150075	0.09811502219180693	2.9221582434970816e-14	NA	50	52	52
ENSG00000120889.12	TNFRSF10B	-1.9734543339369592	-0.023540263412831844	0.048443822480758736	0.021626154827822697	0.2093739194188007	6.315613629208699e-31	NA	6	6	6
ENSG00000117115.12	PADI2	-1.9694036725857587	-0.008097560250951779	0.04890675435651882	0.13181830884982718	0.6968701456759491	1.0769199081023842e-173	NA	18	19	19
ENSG00000267198.1	RP11-798G7.6	-1.9688544228251565	-0.015023564286041477	0.04896981061726945	0.024394914254660987	0.3168064284873355	6.25364672257016e-50	NA	28	43	43
ENSG00000054356.13	PTPRN	-1.968650767961698	-0.009440236528313856	0.048993208416703356	0.06792657438157058	0.2948175522060853	9.761295795644436e-46	NA	48	48	48
ENSG00000155506.16	LARP1	1.9674353251623078	0.012453752169899596	0.049133045190501504	0.05346658908764104	0.39303085956017	8.456881107256163e-66	NA	36	36	36
ENSG00000116030.16	SUMO1	1.9665553801241102	0.07461353758610428	0.049234491818756734	0.001922020618277058	0.026627634201088185	0.00010474814264941835	NA	32	32	32
ENSG00000140876.11	NUDT7	1.9664376574780962	0.006246091340444679	0.04924807708403632	0.17932066353616424	0.34253222022936425	5.2079265559880175e-56	NA	61	61	61
ENSG00000227740.1	RP11-318C24.2	-1.965555538302571	-0.038513286213504756	0.04934997429762757	0.004829562067062731	0.04263173351205315	1.0876843773358583e-06	NA	18	18	18
ENSG00000171222.10	SCAND1	-1.9655262818406465	-0.07171272113600421	0.049353356860209766	0.0014586664647814513	0.04408868212421575	6.022583149990381e-07	NA	10	10	10
ENSG00000114988.11	LMAN2L	1.9649016981800065	0.049640244018396944	0.04942561615493244	0.002998053945041941	0.03384587989211744	1.1426964418495995e-05	NA	5	5	5
ENSG00000100889.11	PCK2	1.9647886101270287	0.03919749506809605	0.0494387090163817	0.0050596698061103566	0.041598097055313164	1.408481688140691e-06	NA	9	10	10
ENSG00000225940.5	C5orf67	-1.9647387440742896	-0.015505909194107857	0.049444483223547296	0.033307998219807296	0.1875025108943568	2.0258523308140266e-27	NA	68	68	68
ENSG00000128268.11	MGAT3	1.9645258507137346	0.05137815732557177	0.04946914143597679	0.0024472647531778883	0.013161141333320608	0.0072479970935346374	NA	10	10	10
ENSG00000185085.2	INTS5	-1.9640816547431346	-0.04425352932101495	0.04952062331564452	0.002572363550422728	0.0424189048612466	9.066654970979e-07	NA	34	34	34
ENSG00000149600.11	COMMD7	1.963362746283453	0.0705276157766385	0.049604039329361214	0.0011100848388777356	0.042073277862178085	1.222242122939651e-06	NA	11	12	12
ENSG00000181625.17	SLX1B	1.963236210076404	0.010388830715128987	0.04961873370362948	0.06440241771790618	0.09332436504947418	2.013435151624639e-13	NA	29	31	31
ENSG00000169692.12	AGPAT2	1.9613672252173018	0.09030138244262764	0.04983620040748032	0.001076650477254203	0.07939177289638599	1.5540821927306332e-11	NA	7	7	7
ENSG00000186230.6	ZNF749	1.9600702182686378	0.00788005204418569	0.04998758361733687	0.13887839825919301	0.3828225243128947	5.42597673108828e-64	NA	23	23	23
ENSG00000236682.1	AC068282.3	1.9600321100131	0.004474422534541171	0.04999203733556397	0.3719745758107739	0.5880193365533055	1.6882576227598704e-123	NA	54	57	57
ENSG00000103642.11	LACTB	-1.9595371049924397	-0.04399682019167282	0.050049918888271205	0.002970580242680664	0.06903605258011541	2.338704856755898e-10	NA	23	23	23
ENSG00000172159.15	FRMD3	-1.9594271187810803	-0.04588141742953056	0.05006278733830736	0.0020437189779771397	0.012770467736938315	0.007811714183578035	NA	9	9	9
ENSG00000177239.14	MAN1B1	1.9590912717279994	0.2652443542159015	0.05010209880386385	0.0001124364235713495	0.3323289260416046	6.098810433817761e-53	NA	8	22	22
ENSG00000150867.13	PIP4K2A	-1.9588418380721646	-0.065835476427927	0.05013131217863331	0.0017240401333895726	0.017251063890201278	0.0020821219957471732	NA	17	17	17
ENSG00000274750.2	HIST1H3E	1.9588092044879761	0.006677337144672971	0.05013513524144296	0.10702069110809631	0.2729470852149097	1.8934187084310207e-41	NA	30	30	30
ENSG00000070404.9	FSTL3	-1.9579257789764588	-0.03874800840815267	0.05023872247569667	0.004285803222425163	0.03140845761103895	3.008253346778805e-05	NA	14	14	14
ENSG00000168297.15	PXK	-1.9576611351601654	-0.02430970247664072	0.0502697885348531	0.010302751927140454	0.17792107464936074	1.3615431477617904e-25	NA	56	56	56
ENSG00000175567.8	UCP2	-1.9572961568858676	-0.017703895160799045	0.050312659087321666	0.026817490307253552	0.2758450275789428	3.568836698057668e-42	NA	21	21	21
ENSG00000105186.15	ANKRD27	-1.957246759120754	-0.015122627353879843	0.050318463729947166	0.03603452294330016	0.26366943640954416	2.6578348488364164e-40	NA	33	33	33
ENSG00000178665.14	ZNF713	1.9570240117902102	0.013734389343451257	0.0503446453404964	0.05909040576020782	0.08537498391082317	1.8046576250857808e-12	NA	44	45	45
ENSG00000275557.1	RP11-353N4.6	-1.9564286005984481	-0.06032291951245489	0.050414685726312705	0.004135841619398639	0.01582649393625952	0.0031609892800393783	NA	22	26	26
ENSG00000157653.11	C9orf43	-1.9558911266891283	-0.032999955485747814	0.05047798084380393	0.008550312600309312	0.026756292083125698	0.00012105387498859343	NA	9	9	9
ENSG00000145734.18	BDP1	-1.954976285018613	-0.06616125047090612	0.05058586944986137	0.0013992347602525574	0.029837022330367124	4.8656821093663096e-05	NA	26	28	28
ENSG00000158545.15	ZC3H18	-1.9545602132828768	-0.028575299056753992	0.050635001270389966	0.00814406599348008	0.1051203643700804	2.5500492038828628e-15	NA	34	34	34
ENSG00000166478.9	ZNF143	1.9536741125655233	0.03510675172161182	0.050739769693152345	0.006489570363153511	0.1112031075758167	5.827893406587245e-16	NA	19	19	19
ENSG00000137216.18	TMEM63B	-1.952414666434814	-0.026146015016655477	0.050888993160638794	0.011710794783744878	0.1735493799141341	3.8476245131124717e-25	NA	17	17	17
ENSG00000120805.13	ARL1	-1.9516981350547513	-0.04803221630858046	0.05097405416132776	0.0030613583767849072	0.013937377281162604	0.0053225341532144865	NA	15	15	15
ENSG00000089123.15	TASP1	1.9516738953158668	0.041346123704124556	0.050976933794414335	0.0014850836713640424	0.01334002453698463	0.006660038838244065	NA	12	12	12
ENSG00000114770.16	ABCC5	1.9515459749663675	0.013207636542017934	0.05099213273581133	0.04792238034504687	0.3074162821915024	2.5984902741450358e-48	NA	36	37	37
ENSG00000233895.1	RP1-122P22.2	1.9465930981747532	0.019900098193520944	0.051583536714944395	0.017470659936082763	0.03280441655459117	1.993123488301862e-05	NA	28	28	28
ENSG00000176472.10	ZNF575	-1.9464733832991692	-0.022883245252156324	0.05159790216036207	0.014227466275220913	0.058040832586746485	1.0726102671198194e-08	NA	42	43	43
ENSG00000225331.1	LINC01678	-1.9464000394852292	-0.021988897959550988	0.051606704863746564	0.022202785547764326	0.06366959825570058	1.627128466390286e-09	NA	10	10	10
ENSG00000259807.1	RP11-426C22.4	1.9444050670604422	0.025593282674407303	0.05184662331257492	0.00939406878622683	0.03869044795540394	2.6302701547883463e-06	NA	12	12	12
ENSG00000130775.15	THEMIS2	-1.9432432750965913	-0.061366640285931265	0.051986771660289505	0.0012897182787285552	0.06134868222978621	3.196042675819439e-09	NA	9	9	9
ENSG00000116161.17	CACYBP	1.942890130316231	0.03342109099971949	0.05202943468749345	0.004090008895523305	0.055074060846207716	2.313686138383965e-08	NA	12	12	12
ENSG00000105321.12	CCDC9	1.9428582232161196	0.059030123298534	0.05203329079082178	0.0023618670956435006	0.101867357185357	9.339605235845306e-15	NA	15	15	15
ENSG00000103253.17	HAGHL	-1.9428061622190114	-0.021626934355338606	0.05203958308812824	0.01709217090476028	0.1720117745643	6.881753764056038e-25	NA	21	21	21
ENSG00000103876.11	FAH	-1.942032405238241	-0.06344302117765159	0.05213317745751826	0.001608755274118469	0.025741997200227237	0.00015255082055183294	NA	7	7	7
ENSG00000104093.13	DMXL2	-1.9418125512954303	-0.03672770429214408	0.05215979686692633	0.004466368583354187	0.052713067545933495	4.096347817914835e-08	NA	33	33	33
ENSG00000107738.19	VSIR	1.940680618391021	0.21491827180647238	0.05229702868915671	0.00010862450807886865	0.01754728634138509	0.0019301344589066167	NA	6	6	6
ENSG00000186184.16	POLR1D	1.9398810152431774	0.019923856522713466	0.05239415180763608	0.02104896416893073	0.2245390031619314	3.4589346618851946e-33	NA	79	79	79
ENSG00000156398.12	SFXN2	1.939252489033646	0.04390313683358892	0.052470601035213865	0.0037506496030662194	0.044202259513644836	5.630546640424564e-07	NA	23	23	23
ENSG00000100138.13	SNU13	1.9379411665287025	0.05692070792406788	0.05263040078496802	0.0024062828127872343	0.021073568111722837	0.0006310034594507793	NA	32	33	33
ENSG00000162885.12	B3GALNT2	1.9378490461203208	0.01573881736715946	0.05264164199434913	0.03242792582609928	0.15215551757242007	6.720344083967356e-22	NA	45	45	45
ENSG00000187474.4	FPR3	-1.9374265360724998	-0.05578812299209913	0.05269322549112674	0.002398146922208075	0.02739649845755693	9.795040907173064e-05	NA	15	15	15
ENSG00000104219.12	ZDHHC2	-1.936822847265336	-0.026062028990527238	0.05276700208306247	0.008953353576752745	0.13177393347323918	2.6737943389639767e-19	NA	10	10	10
ENSG00000164695.4	CHMP4C	1.936741759208443	0.029554757484043483	0.052776918399141885	0.013001659231142677	0.027285325146116705	0.00010193622684811006	NA	25	26	26
ENSG00000088766.11	CRLS1	-1.9364236477830001	-0.08707853962142327	0.05281583551269946	0.000998903191153522	0.0248561177821488	0.00020866348687122968	NA	14	14	14
ENSG00000174373.16	RALGAPA1	1.935895054548617	0.03022394669224244	0.05288055558343955	0.008147995632915002	0.16049571986372682	1.2832612919863673e-23	NA	36	36	36
ENSG00000152778.8	IFIT5	-1.9355609886345178	-0.0215597884943269	0.05292149222298554	0.02136255922835429	0.20536278163415567	4.748421315167592e-31	NA	45	45	45
ENSG00000143067.4	ZNF697	1.934866060089965	0.038262209100993566	0.053006734032616645	0.006267155919782648	0.02229845679963349	0.0004310537074765209	NA	21	21	21
ENSG00000130175.9	PRKCSH	-1.9346425462277816	-0.11031843463207158	0.053034175217466714	0.0009255277164294817	0.054169147449280655	3.2392386171336746e-08	NA	4	5	5
ENSG00000272468.1	RP1-86C11.7	-1.9344447589517246	-0.028493514528807332	0.05305846780270947	0.00871291967169566	0.01336014298277692	0.00663534429938687	NA	62	64	64
ENSG00000229314.5	ORM1	-1.9343279931050195	-0.012969712900161197	0.053072813555739694	0.04125557645853054	0.17878970308164802	9.287891891443999e-27	NA	41	43	43
ENSG00000163659.12	TIPARP	1.934072658900923	0.050025088436780885	0.053104194991354436	0.0041472314576602234	0.015079391591891068	0.003990499225166681	NA	47	47	47
ENSG00000182636.5	NDN	1.9335092315230105	0.022016452546211825	0.053173496967531625	0.016114487299397035	0.0493576569458446	1.0998843685430038e-07	NA	8	10	10
ENSG00000188037.10	CLCN1	-1.933440682449266	-0.007682908984787328	0.05318193370634189	0.1470030713872521	0.4089209573149231	8.240753376734616e-71	NA	54	64	64
ENSG00000110934.10	BIN2	-1.9333810520494008	-0.1601595261318517	0.05318927368082238	0.0003356269351756972	0.033743311482588564	1.2958221720297694e-05	NA	4	4	4
ENSG00000263528.7	IKBKE	-1.932601440055111	-0.029800594444928236	0.053285314902396	0.007583824711386014	0.028980427070211364	5.7205667764515e-05	NA	57	60	60
ENSG00000198026.7	ZNF335	-1.9322271775536237	-0.05813235465032674	0.05333147212999551	0.0026355245212917404	0.04429277903746457	4.7666771950730686e-07	NA	29	29	29
ENSG00000110435.11	PDHX	1.9321728729731258	0.05810900040801584	0.053338172205245345	0.0030794356769576745	0.02919703824876637	5.8298034429800316e-05	NA	23	23	23
ENSG00000269220.1	LINC00528	1.9314423489991122	0.04025783055802156	0.053428372296111866	0.004008119808645176	0.014516026923128957	0.004581357986792064	NA	22	24	24
ENSG00000169118.17	CSNK1G1	1.9309720262031376	0.027271223947030732	0.053486511914457316	0.012294698053258744	0.14689649022083018	2.9925082522186382e-21	NA	50	50	50
ENSG00000105583.9	WDR83OS	1.9307834489258457	0.05787358594453969	0.05350983799601456	0.0027932196596718896	0.01762175362155446	0.0017607815661793442	NA	52	52	52
ENSG00000144136.10	SLC20A1	1.9305487184285421	0.03691016958223913	0.0535388848716531	0.005754816396848096	0.027656986115283156	9.304651438319201e-05	NA	45	47	47
ENSG00000135218.17	CD36	1.9280643566071751	0.03506605546666847	0.05384712175304306	0.007744978979372455	0.10169851411423968	1.2602975378116709e-14	NA	43	43	43
ENSG00000146278.10	PNRC1	-1.9266893939096923	-0.04197019948172603	0.05401835042604845	0.006337853009404956	0.12584570398612904	3.8286181911926094e-18	NA	27	27	27
ENSG00000100979.14	PLTP	-1.9257255988441935	-0.04963248892458936	0.05413864575297483	0.0037734609957567116	0.04552646770904757	4.2303394963606465e-07	NA	3	3	3
ENSG00000197008.9	ZNF138	1.925432093866799	0.021225670049273393	0.05417532372318911	0.012786984373999586	0.057082382755754016	1.3380700209536275e-08	NA	15	15	15
ENSG00000182648.11	LINC01006	1.9248628743179916	0.02305331753493818	0.0542465155824828	0.011691846391535298	0.04946065900808872	9.15953944831298e-08	NA	13	13	13
ENSG00000040633.12	PHF23	-1.9235006371759447	-0.20761607416431827	0.05441720655211023	0.00021059602375619836	0.01717598176532066	0.0019069506363931328	NA	2	2	2
ENSG00000125869.9	LAMP5	-1.9228740488824545	-0.020526502315488342	0.05449586960748599	0.012161086573895485	0.05399290828880091	2.5270643649556815e-08	NA	45	46	46
ENSG00000178404.9	CEP295NL	1.9228620591953132	0.023660188593834633	0.05449737573944261	0.011573438520527113	0.11194238138255036	4.4127203820692976e-16	NA	6	6	6
ENSG00000101052.12	IFT52	1.9220314174534872	0.018517833885161355	0.054601804652173146	0.025955320496409483	0.10785014127449406	1.7020839643949333e-15	NA	77	78	78
ENSG00000197879.14	MYO1C	-1.9184811994666742	-0.14289295799121518	0.05505002376272907	0.000557611829483395	0.016903777283507546	0.002322367575394693	NA	3	3	3
ENSG00000134265.12	NAPG	1.917761080925938	0.035579587451752624	0.055141312752775465	0.008903649751727435	0.11332830850026578	1.961729817662716e-16	NA	21	21	21
ENSG00000140386.12	SCAPER	-1.9177528439890494	-0.008267506762484092	0.05514235767379357	0.08824450533508015	0.3774374016333142	7.944828171204227e-63	NA	45	45	45
ENSG00000126231.13	PROZ	-1.9164664309694244	-0.01153933912422572	0.05530575211627682	0.05581724855546897	0.12413117665091992	2.4791802906346654e-18	NA	41	41	41
ENSG00000163798.13	SLC4A1AP	-1.9159608973681728	-0.06874054097882792	0.055370073091062365	0.002201296444981711	0.10228390427496073	1.1949356793273042e-14	NA	28	29	29
ENSG00000125245.12	GPR18	-1.9155769230400366	-0.07436704828703998	0.05541896926259489	0.00125719554064541	0.02717414198134574	9.537504028303414e-05	NA	21	21	21
ENSG00000110318.13	CEP126	1.9151030837392022	0.047678124811956185	0.055479358641556	0.0018998103422564782	0.015451064584050702	0.0036259394639370775	NA	11	11	11
ENSG00000170776.21	AKAP13	-1.9150176190580999	-0.024328412457761992	0.055490256690502685	0.011429037653893229	0.13974619084350448	4.906178835119491e-20	NA	44	45	45
ENSG00000135093.12	USP30	-1.9132273925902434	-0.013704158098988065	0.055718948189330465	0.031108521971807766	0.146857472216288	5.151840709631682e-21	NA	32	33	33
ENSG00000167984.17	NLRC3	-1.9129920918859546	-0.06051821447741622	0.05574906484910284	0.0016116680604448914	0.07561281805714072	3.52277399037856e-11	NA	18	18	18
ENSG00000011007.12	ELOA	1.9125517893737702	0.025423767288387772	0.055805456574716625	0.010223350349908742	0.10336690834861947	7.054725291455271e-15	NA	6	6	6
ENSG00000148200.16	NR6A1	1.9117994688941788	0.03763633970614578	0.05590191993928738	0.005405743052015974	0.02576877377927777	0.00014902176752280082	NA	28	28	28
ENSG00000164237.8	CMBL	-1.9115806270204763	-0.013439591938966855	0.05593000614803765	0.05781420058421831	0.2931048227774962	7.051396365258432e-46	NA	10	10	10
ENSG00000092931.11	MFSD11	-1.9099739273239844	-0.051863904428051284	0.05613657039910264	0.002202379760904459	0.026587665441808298	0.00012352531408706032	NA	10	10	10
ENSG00000188672.17	RHCE	-1.9096480209601705	-0.05471218473089473	0.056178547732565136	0.0022804349939651884	0.03639011521529693	6.734007788542736e-06	NA	17	17	17
ENSG00000169105.7	CHST14	-1.9078496572442325	-0.08767491753338937	0.05641065054299687	0.0010716289246848728	0.020790910949568038	0.0007257479121912889	NA	17	17	17
ENSG00000272911.1	RP11-74E22.6	1.9044371798544155	0.013058820634913936	0.05685327087881563	0.054338012876229545	0.2410643176483644	5.9338311062107e-36	NA	10	10	10
ENSG00000137312.14	FLOT1	1.9044282686464973	0.06392848897461152	0.05685443049195375	0.0026075914997241156	0.1011614066916113	9.97264723422087e-15	NA	91	91	91
ENSG00000240875.5	LINC00886	-1.9043560047491574	-0.009625763699672035	0.05686383490076687	0.09219442425467193	0.2481296992711949	3.293585027150828e-37	NA	59	59	59
ENSG00000122986.13	HVCN1	1.9038777704172742	0.11214464992685268	0.05692610485027422	0.0004691630054258495	0.011225277501381723	0.013274008055583288	NA	9	9	9
ENSG00000116871.15	MAP7D1	-1.9032728496233873	-0.014401010908581894	0.05700495165090216	0.03264205164634052	0.36838103303059705	2.478575348054081e-61	NA	23	23	23
ENSG00000130731.15	METTL26	-1.902992913953847	-0.02111996857494946	0.05704146986301609	0.013543378916211397	0.2640639654913537	5.285021555015549e-41	NA	36	36	36
ENSG00000095970.16	TREM2	-1.9026524617258498	-0.034532184707419894	0.05708590881516616	0.004632743069997331	0.012141884064714416	0.009735073686288669	NA	17	17	17
[truncated: 5,239 more rows]
