# Supplementary material for: Exploring the Impact of Cerebrovascular Disease and Major Depression on Non-diseased Human Tissue Transcriptomes
Source: Front Genet. 2021 Jul 19;12:696836. doi: 10.3389/fgene.2021.696836 (PMC8327210; doi:10.3389/fgene.2021.696836)
Supplement: Supplementary Data Sheet 2 — All TWAS results. [file Data_Sheet_2.zip › cytokines_TWAS/CRP/CRP.en.Brain_Caudate_basal_ganglia.csv]

gene	gene_name	zscore	effect_size	pvalue	var_g	pred_perf_r2	pred_perf_pval	pred_perf_qval	n_snps_used	n_snps_in_cov	n_snps_in_model
ENSG00000160716.5	CHRNB2	-36.68218355511066	-7.05834121668051	1.4048040542998321e-294	5.813211132544357e-05	0.024136177663871557	0.049025863929713406	NA	10	10	10
ENSG00000115234.10	SNX17	-21.575583222728795	-0.7171098334687982	3.046149919849927e-103	0.0019412481381972655	0.08690850722532313	0.00013909134262727157	NA	7	7	7
ENSG00000073008.14	PVR	18.404449684689773	0.3832444345966286	1.2100761340244216e-75	0.004282346936726444	0.02720565706678526	0.03448300110418146	NA	22	22	22
ENSG00000179639.10	FCER1A	-18.262048000600142	-0.2961131203348429	1.65948213464626e-74	0.007416950488405365	0.06641342980435046	0.0009334117715044815	NA	12	13	13
ENSG00000157837.15	SPPL3	18.09584182374936	0.1967822131802669	3.436528346741214e-73	0.03308593635020915	0.13062073985364145	1.5682056495353883e-06	NA	60	61	61
ENSG00000157992.12	KRTCAP3	-16.230775786930145	-0.112004787431359	3.0557285412244493e-59	0.04490395343438852	0.10006816384956886	3.239733842277592e-05	NA	44	44	44
ENSG00000184949.15	FAM227A	-14.189092757534025	-0.3348863450884995	1.0703448574511079e-45	0.0036695818302935742	0.1339731716012315	8.351118868783828e-07	NA	6	6	6
ENSG00000237541.3	HLA-DQA2	14.147272971174068	0.043432486681422924	1.9414094758486587e-45	0.20567897294228976	0.4382779863125836	1.004444403054778e-23	NA	42	42	42
ENSG00000162434.11	JAK1	13.20371854357415	0.22969489330350448	8.350874125796142e-40	0.007443912555506664	0.05733812767196885	0.0020156025539427944	NA	48	48	48
ENSG00000204525.16	HLA-C	-12.238514784326801	-0.058496547496757575	1.9354180408878855e-34	0.09125771819920389	0.4339217372957641	3.7106746789753295e-23	NA	70	70	70
ENSG00000204371.11	EHMT2	11.729150697381248	0.1874387533768683	9.036076299456919e-32	0.008663779190287732	0.1688167306479487	4.6839878519198164e-08	NA	11	11	11
ENSG00000196126.11	HLA-DRB1	-11.687890092956623	-0.07533892642270222	1.4699302215926681e-31	0.04624165017119558	0.39872113074442794	1.3296980787005449e-20	NA	54	57	57
ENSG00000116675.15	DNAJC6	-11.160118654930795	-0.7573184043675124	6.390622381762017e-29	0.0003755079638106416	0.029318851863193995	0.03177467444738547	NA	12	13	13
ENSG00000240053.8	LY6G5B	-10.927041736614141	-0.142525689633225	8.55934278123999e-28	0.012734047807486876	0.13343432923257276	9.330079661827772e-07	NA	39	42	42
ENSG00000204435.13	CSNK2B	-10.821055250590465	-0.4986541021231743	2.7360876135433544e-27	0.001023000733349506	0.05038189808325732	0.004091726523839097	NA	5	5	5
ENSG00000204463.12	BAG6	10.302278036970844	0.05262001473248642	6.88121349778253e-25	0.08142021139026612	0.36081275538490704	3.5162233851764095e-18	NA	64	65	65
ENSG00000165916.8	PSMC3	9.74520201219068	0.1987601868265086	1.933938362447125e-22	0.004466777744007719	0.16264897168582726	7.322050519396473e-08	NA	17	21	21
ENSG00000134569.9	LRP4	-9.678485152493533	-0.3251932117315831	3.721896680615079e-22	0.002026568697049435	0.0790814280525022	0.000291353515224074	NA	9	10	10
ENSG00000204536.13	CCHCR1	-9.62827600475751	-0.21473536549876443	6.07399502778287e-22	0.003864762189280645	0.024671756749350016	0.03993512928372557	NA	16	16	16
ENSG00000143994.13	ABHD1	-9.56840474874115	-0.19631433574114818	1.0856786060933643e-21	0.004717164797612245	0.0697965828560305	0.0006875960173824312	NA	5	5	5
ENSG00000116539.12	ASH1L	9.419965551219061	0.13134331487596518	4.512360457851434e-21	0.009735205738353698	0.025232685525011646	0.03768857687614571	NA	62	63	63
ENSG00000213676.10	ATF6B	9.361624032370367	0.15135389638293728	7.852035227863532e-21	0.0077893986670201235	0.0724705881409554	0.0004650027500250378	NA	25	26	26
ENSG00000182179.12	UBA7	-9.196764453229015	-0.37671145048695076	3.6888993990735306e-20	0.0011329347080598503	0.05616845209521471	0.002527844720254118	NA	32	32	32
ENSG00000164078.12	MST1R	9.166837977591879	0.10846834984363929	4.870971127769783e-20	0.014796799722057006	0.04054046108850265	0.0089574171590347	NA	36	36	36
ENSG00000004534.14	RBM6	-9.051787318712117	-0.07381691393389031	1.4064703495033885e-19	0.029280457959936647	0.28416004869027034	1.4179243038724073e-14	NA	46	46	46
ENSG00000186567.12	CEACAM19	-9.010266278266416	-0.0596629864339628	2.0555677958460865e-19	0.04458657412925017	0.20520977812936897	3.766184080863591e-10	NA	40	41	41
ENSG00000196260.4	SFTA2	8.779990777276126	0.07259241226933703	1.6348806383176502e-18	0.032561226360083934	0.12758141433629902	2.24663452762236e-06	NA	12	13	13
ENSG00000165917.9	RAPSN	-8.719569136410792	-0.04254262608436621	2.792624281276824e-18	0.0728233432725012	0.13732410402978093	7.988627494258179e-07	NA	62	62	62
ENSG00000138031.14	ADCY3	-8.500652575643546	-0.19517026528649106	1.8852782975414622e-17	0.004611633551791508	0.03106661022399628	0.02548288154903773	NA	13	13	13
ENSG00000089041.16	P2RX7	-8.474545235650249	-0.12865972557841948	2.3599962064686996e-17	0.00810152105473456	0.14534806355374336	3.714886249893681e-07	NA	42	42	42
ENSG00000196683.10	TOMM7	8.29518292723887	0.08442515964794194	1.0841823734847052e-16	0.01967108435583248	0.3301148474097652	1.0471180742945103e-16	NA	8	8	8
ENSG00000145692.14	BHMT	-8.262200309385417	-0.05630617450131571	1.430114497709364e-16	0.04249976940665168	0.14022270331968384	8.147885597234049e-07	NA	15	15	15
ENSG00000214530.8	STARD10	8.220022761121468	0.05046352282036279	2.0346456189751194e-16	0.053269808759870765	0.36201550661195503	1.61135821849367e-18	NA	41	41	41
ENSG00000162729.13	IGSF8	-8.12082776241553	-0.17505098169167668	4.630147414561007e-16	0.007676456521395953	0.08757500421754201	0.00012061546759801091	NA	48	49	49
ENSG00000204420.8	MPIG6B	-8.04164983016772	-0.03360923760214131	8.863688054827866e-16	0.11737975696074429	0.1957595187228512	3.4314954040059267e-09	NA	58	58	58
ENSG00000213625.8	LEPROT	-7.996570304608237	-0.05337775100334741	1.2793273566798465e-15	0.03741072742772453	0.4823176840016127	4.4498952605998826e-27	NA	22	23	23
ENSG00000172247.3	C1QTNF4	-7.941250312154789	-0.13436259896687527	2.0015328805535306e-15	0.0062494795751297134	0.10232258288991553	2.7274197205262516e-05	NA	15	15	15
ENSG00000025434.18	NR1H3	-7.921211917058263	-0.18101874326510647	2.3520667045151e-15	0.004380276382374224	0.0581988490725537	0.00175192802981225	NA	10	10	10
ENSG00000062370.16	ZNF112	-7.918529918659115	-0.1498109811754149	2.4033511783455714e-15	0.005927267929779005	0.05493982520125223	0.0026824691806976017	NA	21	21	21
ENSG00000251417.2	RP11-1348G14.4	-7.819150976492187	-0.0648252778707494	5.318079682539962e-15	0.028323235304948124	0.14855050616804275	2.2006215388451964e-07	NA	12	12	12
ENSG00000213699.8	SLC35F6	7.8057974522423175	0.13581283738311703	5.9126474568840176e-15	0.00660582266682278	0.09445205975298678	6.596557243707406e-05	NA	28	29	29
ENSG00000196502.11	SULT1A1	-7.744150827906705	-0.05328359550750222	9.62227342066382e-15	0.03971107977047542	0.10259240027176797	3.372457603846327e-05	NA	37	37	37
ENSG00000169231.13	THBS3	7.729689653082318	0.09675310085403056	1.0780908482227751e-14	0.01253677585630095	0.025808717480099917	0.04146758538023283	NA	46	48	48
ENSG00000087157.18	PGS1	-7.722321808763651	-0.08130353947348362	1.1422954951418507e-14	0.019479315683308435	0.15037209993557624	3.218669258116576e-07	NA	28	30	30
ENSG00000197165.10	SULT1A2	7.531090049541125	0.02986007198615466	5.031846992371275e-14	0.11553316052779457	0.26841081970362224	9.632326904559824e-14	NA	25	25	25
ENSG00000204290.10	BTNL2	-7.425226592795365	-0.03799280966344302	1.1258700374766049e-13	0.07593967335180461	0.09361083382368074	5.627038675104885e-05	NA	50	52	52
ENSG00000149177.12	PTPRJ	-7.345900895266907	-0.10601093432507556	2.04377772706272e-13	0.008845138697098003	0.037428042833207366	0.012739310183569668	NA	20	20	20
ENSG00000109919.9	MTCH2	7.32242180648906	0.08314038942416142	2.435352274151038e-13	0.014234837484233046	0.20680567122975885	6.520089110321327e-10	NA	14	14	14
ENSG00000233232.6	NPIPB7	-7.291437350405286	-0.0910584767518797	3.0666548941509423e-13	0.011645553373236193	0.0564992456078453	0.002510592046712159	NA	6	6	6
ENSG00000198156.10	NPIPB6	7.2618235949068985	0.08433676698231703	3.81906066043737e-13	0.01773532449935324	0.12149558616063767	3.038194672288388e-06	NA	19	19	19
ENSG00000011295.15	TTC19	7.245694339320695	0.09302964830591409	4.30229391375997e-13	0.010311635239129764	0.2277435514483477	5.44012545052485e-11	NA	26	26	26
ENSG00000159917.15	ZNF235	-7.216048878977841	-0.11155673385975855	5.351982671340599e-13	0.008227028150519775	0.09571044176523	4.775061492010779e-05	NA	17	17	17
ENSG00000206344.7	HCG27	7.112041171818	0.03414063668366284	1.143391386296686e-12	0.1014293345884968	0.3167975519953111	1.2737639987074992e-15	NA	48	48	48
ENSG00000178252.17	WDR6	-7.090503963769955	-0.10490123116321104	1.3362448927675984e-12	0.008995547455074967	0.0746018799688713	0.00036657214491503577	NA	28	30	30
ENSG00000171703.16	TCEA2	7.032035146727765	0.3421719474854587	2.035425110128362e-12	0.0009067689193526746	0.029113642966831405	0.025908253616058568	NA	20	20	20
ENSG00000244731.7	C4A	7.003724329754471	0.042923902966035876	2.4924630928737266e-12	0.03842607962227565	0.17395924645560726	3.1581490569142067e-09	NA	52	52	52
ENSG00000198502.5	HLA-DRB5	-7.002960524593047	-0.024023813093572238	2.5060946271900654e-12	0.165488273725361	0.6325716125876081	6.74408636052155e-43	NA	46	48	48
ENSG00000132837.14	DMGDH	-6.989935354551633	-0.04633408473050601	2.7501293332319223e-12	0.040608759261525254	0.2107910013002656	3.1417283507188094e-10	NA	48	48	48
ENSG00000178952.10	TUFM	6.98064189246497	0.12401952757566556	2.938344220550595e-12	0.00635687608738068	0.15501189452032252	1.240337908541088e-07	NA	33	33	33
ENSG00000196993.8	NPIPB9	-6.96525942812391	-0.044460610307491044	3.277991258148867e-12	0.049971259352509276	0.16342327621973882	5.1600427058356784e-08	NA	23	23	23
ENSG00000214941.7	ZSWIM7	-6.951705416644252	-0.03905121973512623	3.6089641460460144e-12	0.05014935711761793	0.3200942021124245	1.960047998064797e-16	NA	9	9	9
ENSG00000176909.11	MAMSTR	6.932683466719859	0.07433442575956115	4.129314793343395e-12	0.020132107315616765	0.09373406480046984	4.7045504475467355e-05	NA	20	20	20
ENSG00000177352.9	CCDC71	-6.887243636359699	-0.13963809525217574	5.68837552365301e-12	0.005232891818930522	0.08382809911589388	0.00017742422305093544	NA	21	22	22
ENSG00000239467.5	AC007405.6	-6.886081489284797	-0.10154389723664878	5.735014704086195e-12	0.010268725291080942	0.058702609532341625	0.0017937687621333274	NA	17	17	17
ENSG00000148384.12	INPP5E	-6.8822665303615995	-0.03792378020766011	5.890766220598799e-12	0.07522208709914484	0.2766251014040027	1.7972925988042897e-13	NA	33	38	38
ENSG00000178425.13	NT5DC1	6.8104512406037765	0.12573848075972432	9.729308538611308e-12	0.004879163710155185	0.0860161403126767	0.00014959280424112832	NA	20	20	20
ENSG00000227888.4	FAM66A	6.751353638725842	0.028835855375370013	1.464720973265233e-11	0.1289675635514076	0.2822327291548159	8.605277173693776e-14	NA	29	30	30
ENSG00000204257.14	HLA-DMA	-6.668998343573994	-0.10061458349712409	2.575551600669893e-11	0.005061863588304738	0.13986468765947446	5.824414115442756e-07	NA	13	14	14
ENSG00000102882.11	MAPK3	-6.637048056385743	-0.20352867911687886	3.2002733587488506e-11	0.0023471024169489678	0.07170048446049139	0.00055193183975585	NA	18	19	19
ENSG00000233393.1	AP000688.29	6.59574847699247	0.05108974489761485	4.2311573571274186e-11	0.03874956024536382	0.21923471644371148	1.142200949258857e-10	NA	31	31	31
ENSG00000179344.16	HLA-DQB1	-6.568191261645621	-0.022625235678133206	5.0930098470564824e-11	0.18224378916413037	0.4983262740136062	9.091909164599639e-29	NA	51	51	51
ENSG00000213672.7	NCKIPSD	6.535379247664236	0.04832663194965597	6.344855611340401e-11	0.041175937667211074	0.4793216227635236	1.381201833470567e-26	NA	40	40	40
ENSG00000145029.13	NICN1	-6.5260428372182115	-0.06625614659584891	6.753001400675882e-11	0.022489417984774544	0.1044930833190488	2.222889343404511e-05	NA	34	36	36
ENSG00000054965.10	FAM168A	6.521147441508228	0.17787782600027946	6.977155667857905e-11	0.0025234950726171195	0.026112188328249557	0.041273725003823925	NA	8	8	8
ENSG00000114054.13	PCCB	-6.512026587359103	-0.08005377489091403	7.414359138572961e-11	0.01295777601995137	0.12244092938564155	4.293670855029846e-06	NA	20	20	20
ENSG00000125755.18	SYMPK	-6.4788019189507144	-0.0640546233940826	9.245378029449345e-11	0.019496253089321992	0.16527815097402065	2.5299527443943417e-08	NA	76	76	76
ENSG00000196666.4	FAM180B	6.422849103091464	0.06853086630419768	1.337470599303776e-10	0.0160622416273343	0.07464827793034255	0.0003170358461505893	NA	70	70	70
ENSG00000152409.8	JMY	-6.389440229919985	-0.0714229839330114	1.6649409823836296e-10	0.015004494676528911	0.08098568512908233	0.00024064019515473092	NA	47	48	48
ENSG00000152219.4	ARL14EP	-6.363007270376032	-0.11614744163703593	1.978413222317934e-10	0.006318897515243525	0.1916871302091694	3.977977589820452e-09	NA	15	15	15
ENSG00000168917.8	SLC35G2	-6.351835411694748	-0.09566458049926552	2.1276090163179734e-10	0.009698333470482889	0.12459126160099022	2.5081268545683832e-06	NA	27	27	27
ENSG00000166529.14	ZSCAN21	-6.302586989423956	-0.084176654166665	2.927181518449075e-10	0.013102462304172436	0.100161558538426	2.847257850110988e-05	NA	5	5	5
ENSG00000261390.5	MAFTRR	-6.295477608502769	-0.035257818879838566	3.0645479786790334e-10	0.06841156417439137	0.17437655126677265	2.1001422642172883e-08	NA	24	24	24
ENSG00000142233.11	NTN5	6.240348363021911	0.04822765098894805	4.365974568364688e-10	0.04091250190806446	0.14018498317432865	8.817362036730419e-07	NA	47	47	47
ENSG00000170425.3	ADORA2B	-6.19794957577023	-0.21568934965205944	5.720345942305236e-10	0.0014339579186302001	0.024788396756668468	0.042428484431843945	NA	17	17	17
ENSG00000122591.11	FAM126A	6.1920588022675975	0.09910421501495151	5.938338840192602e-10	0.008313261320320597	0.1253063487348584	1.9738024873523855e-06	NA	25	25	25
ENSG00000184110.14	EIF3C	6.1822574758090285	0.04769023703765762	6.31913476798623e-10	0.03449681071704121	0.02729688472970952	0.032120040946048665	NA	50	51	51
ENSG00000231943.7	PGM5P4-AS1	-6.144607561958657	-0.03948676050191965	8.016145429957715e-10	0.048674890384855486	0.2572581180481901	2.6077027839892232e-12	NA	42	45	45
ENSG00000176953.12	NFATC2IP	6.1314068575063265	0.1074887579417814	8.710532673741905e-10	0.006704189047291177	0.051543400020950925	0.002274446285399615	NA	12	12	12
ENSG00000100997.18	ABHD12	6.129470282478467	0.10816006139389991	8.817214170205838e-10	0.0071754827585958905	0.1181129100515982	7.743532440579623e-06	NA	54	54	54
ENSG00000175489.9	LRRC25	-6.119918146250752	-0.12117126576249591	9.362343785346388e-10	0.005511580768445304	0.07572360015250805	0.000376541355156152	NA	23	23	23
ENSG00000176920.11	FUT2	6.112239517622513	0.03086165845567544	9.824258301434421e-10	0.0862856336545941	0.20756672451786345	6.59605581164498e-10	NA	91	91	91
ENSG00000204764.13	RANBP17	6.058184445363871	0.03546864180771299	1.3766649005119561e-09	0.05715854920574366	0.2468388881813469	7.194857029138126e-12	NA	131	131	131
ENSG00000149084.12	HSD17B12	-6.041889588292126	-0.025745710860346018	1.5231969140791863e-09	0.09946216626182314	0.5535766719281735	1.3323120395069869e-34	NA	28	28	28
ENSG00000159228.12	CBR1	5.989813812751412	0.047207856558147375	2.100814004867462e-09	0.03726845747077348	0.3133653988538064	7.632396264336523e-16	NA	86	86	86
ENSG00000232629.8	HLA-DQB2	5.9818547645923505	0.02245514055786353	2.2061094080170235e-09	0.1440193980388564	0.4122875017176081	1.2733689270412193e-21	NA	37	37	37
ENSG00000226913.1	BSN-AS2	-5.976494660713315	-0.0645441253566088	2.2799002268129008e-09	0.01942442803278331	0.046854047899591085	0.005927703025124818	NA	31	31	31
ENSG00000146109.4	ABT1	5.960488015725208	0.06867184026319065	2.5148574786205143e-09	0.017975363098289524	0.13922850671453318	1.112751983832749e-06	NA	39	41	41
ENSG00000067182.7	TNFRSF1A	5.947710168167358	0.2712390744269133	2.719195146312414e-09	0.0009794424033461523	0.06300375077630431	0.0013884305864514902	NA	10	10	10
ENSG00000226686.7	LINC01535	5.937905153699618	0.01320104001366123	2.886869618346817e-09	0.3596391324007201	0.6002002858107199	6.395132574044513e-39	NA	36	36	36
ENSG00000125618.16	PAX8	5.92013022740597	0.018804705577013338	3.216867913669082e-09	0.16526489451546983	0.33316740653009996	8.352534554554099e-17	NA	41	42	42
ENSG00000160360.12	GPSM1	-5.865987851939263	-0.3614251817108485	4.464664855151664e-09	0.0006272680632888261	0.025261293135103887	0.044834989445031684	NA	8	8	8
ENSG00000142599.17	RERE	5.824346128530862	0.06016792909284868	5.733663593189876e-09	0.0187971627790844	0.1494252063715877	2.3454209661324496e-07	NA	15	15	15
ENSG00000115602.16	IL1RL1	5.818541823285061	0.02305671694103046	5.936320735214864e-09	0.1276012051351031	0.5184934352045992	4.29115383742655e-30	NA	68	68	68
ENSG00000171695.10	LKAAEAR1	5.809960961707118	0.07831968749248239	6.248741169358118e-09	0.012447063579285246	0.052612608224748315	0.003266047435287805	NA	15	15	15
ENSG00000110536.13	PTPMT1	5.805955410003661	0.27576228129332575	6.399999405123816e-09	0.0007618011447151176	0.02655857466907156	0.03956389484188021	NA	1	1	1
ENSG00000164989.16	CCDC171	-5.7820362782314625	-0.033696327736757736	7.380178673686582e-09	0.052075559460108105	0.3484740314768849	9.23656159157421e-18	NA	34	34	34
ENSG00000263001.5	GTF2I	-5.7426599466904165	-0.08574728015232391	9.32007737222409e-09	0.011539072098855341	0.1619789636868036	3.887737758332293e-08	NA	11	12	12
ENSG00000130584.10	ZBTB46	-5.73283437974458	-0.09866055732627545	9.876606490853862e-09	0.00706270064939944	0.07608982287057081	0.00023687078276938618	NA	6	6	6
ENSG00000163798.13	SLC4A1AP	5.669754202873384	0.11223119308032017	1.4300252936966551e-08	0.005673774210457909	0.046533128934765	0.004917882193355747	NA	34	34	34
ENSG00000111775.2	COX6A1	-5.668636273621287	-0.15768073695481846	1.4393856352460442e-08	0.0032688132544020448	0.08399447287283038	0.00012674119628994774	NA	12	12	12
ENSG00000158714.10	SLAMF8	-5.655666237445885	-0.16678060413833468	1.5524288813040433e-08	0.012158029597678418	0.02544870240876569	0.042427278874421936	NA	40	40	40
ENSG00000169203.16	NPIPB12	5.637082861488561	0.09602339283114203	1.7295490364737682e-08	0.007015704797255343	0.08019746245325347	0.00021478845781406676	NA	6	6	6
ENSG00000090273.13	NUDC	-5.6348771497143755	-0.09217492255629268	1.7518317360319332e-08	0.00783743065490224	0.023772270965270514	0.04540479063466462	NA	40	40	40
ENSG00000167384.10	ZNF180	5.633613794042371	0.028590752292522458	1.764719802842814e-08	0.0717041380161607	0.19567864084798986	1.0806137543410265e-09	NA	77	81	81
ENSG00000100413.16	POLR3H	5.617819354772531	0.10045448565112274	1.9338252360276307e-08	0.004985309037062223	0.17951266366077165	1.216385228268117e-08	NA	13	14	14
ENSG00000108784.9	NAGLU	-5.592823780278492	-0.1123783991952983	2.2340600823517807e-08	0.0047271896332553645	0.051291577415562686	0.0030661156149472376	NA	20	20	20
ENSG00000115604.10	IL18R1	5.591714643105388	0.022960430907813325	2.2483812094521648e-08	0.1202341377864485	0.6040505378030495	1.607374051294813e-39	NA	27	27	27
ENSG00000181315.10	ZNF322	-5.591315503939362	-0.031854901859593436	2.2535566478370617e-08	0.06718696278620595	0.5016929824530173	4.223831212649848e-28	NA	60	64	64
ENSG00000155542.11	SETD9	5.5893832364186125	0.025396068063631302	2.2787753344442625e-08	0.09536953195187106	0.3991491262898917	8.262158882610812e-22	NA	70	70	70
ENSG00000196275.13	GTF2IRD2	-5.581018096700414	-0.03290432052063716	2.391147606826644e-08	0.07060095722759402	0.5080866695085514	2.2156416730235928e-29	NA	10	12	12
ENSG00000158113.12	LRRC43	-5.567125436613377	-0.29771793410249536	2.589759735251101e-08	0.0006800146859915043	0.03480680528376145	0.017814419630356734	NA	6	6	6
ENSG00000137411.16	VARS2	5.5287006141691935	0.03339974386744949	3.226113594991232e-08	0.059230172791855794	0.4384047835993687	7.413169460769447e-24	NA	52	53	53
ENSG00000204520.12	MICA	-5.500809178810837	-0.02581465245295753	3.780521898809633e-08	0.11793201084487502	0.4895637221959536	1.2402884212441605e-27	NA	30	33	33
ENSG00000159231.5	CBR3	5.478934560398014	0.049550257730993516	4.278945677732481e-08	0.028355510217158743	0.05923633965809425	0.0018674866681263453	NA	49	49	49
ENSG00000238078.1	LINC01352	5.473919659745208	0.01957665685553365	4.401886907671802e-08	0.13371897287170392	0.2348877701291363	1.6538794977390502e-11	NA	55	57	57
ENSG00000163586.9	FABP1	-5.461120819195569	-0.016906226091225714	4.73137901316178e-08	0.18418990591037881	0.3705565549624172	4.913633247487437e-19	NA	28	30	30
ENSG00000175170.14	FAM182B	5.460006844517151	0.020720222388001665	4.761162276755983e-08	0.16934802218024855	0.36889207536001584	5.078650283169793e-19	NA	39	39	39
ENSG00000253641.5	LINCR-0001	5.456689944975397	0.038386524756760874	4.850923176438099e-08	0.04267094241105426	0.17514561409144175	2.595870141197517e-08	NA	30	33	33
ENSG00000186523.14	FAM86B1	5.369685105725524	0.0594802720185362	7.887424225427564e-08	0.01573993009528218	0.0861829019407017	0.00016309843355428007	NA	7	9	9
ENSG00000164733.20	CTSB	-5.360324257924758	-0.04589805622401911	8.307270685266806e-08	0.025263511492518112	0.19406067119860568	2.6352180374902772e-09	NA	23	23	23
ENSG00000272823.1	RP11-295M18.6	5.336756506050968	0.020243314296142522	9.462397517526895e-08	0.09903398106180912	0.22585246782255125	1.0694948785887738e-10	NA	53	56	56
ENSG00000117500.12	TMED5	5.325037396814619	0.16146626508050677	1.0093227199671147e-07	0.0023662221969067594	0.07704336954807622	0.00033440447376825315	NA	12	14	14
ENSG00000165915.13	SLC39A13	5.317748359496342	0.13995873377931065	1.0505922795187435e-07	0.0022391190254181337	0.039072237658120186	0.01234058943842761	NA	7	7	7
ENSG00000134077.15	THUMPD3	-5.2921864986818425	-0.04459765385942964	1.208625434189508e-07	0.035724410418149805	0.26759424738741955	7.514912508448782e-14	NA	28	28	28
ENSG00000213760.10	ATP6V1G2	5.284262260476274	0.11826282084959051	1.2621233391955004e-07	0.004711365539061487	0.050631147249889895	0.003847903839350149	NA	46	49	49
ENSG00000273356.1	LINC02019	-5.238385209902364	-0.07609170967046995	1.6198768021033772e-07	0.011037757486981221	0.04400275083742626	0.00569804944767101	NA	46	46	46
ENSG00000154328.15	NEIL2	5.225870167375753	0.040724953518928075	1.733379620198331e-07	0.04117839525439272	0.1900044120497787	3.275159314933309e-09	NA	44	46	46
ENSG00000213689.11	TREX1	-5.1895185174922736	-0.09802015401058148	2.1083853750259922e-07	0.005385984905548688	0.11334896796496398	1.0758163144870066e-05	NA	29	32	32
ENSG00000158092.6	NCK1	-5.156794428443105	-0.11520018857915257	2.5121333926781157e-07	0.003735742622708871	0.08815572660300973	0.0001224356036321865	NA	2	2	2
ENSG00000204428.12	LY6G5C	-5.153523557722087	-0.020733884845165664	2.556369430945786e-07	0.12498649673445648	0.5030654955320337	2.270143508098766e-32	NA	14	14	14
ENSG00000198952.8	SMG5	-5.133970406947349	-0.07952146578761493	2.8369272243654643e-07	0.00799457174301642	0.15851778065984345	1.1383171719626591e-07	NA	44	44	44
ENSG00000090861.15	AARS	5.103435574491777	0.07132625458179358	3.3354209608380146e-07	0.010916608451734137	0.02536976385635631	0.04170594828917907	NA	38	39	39
ENSG00000146205.13	ANO7	5.102392528846201	0.027763909961166598	3.353862108665948e-07	0.06481837394323287	0.1784839391213522	3.3697769067666048e-09	NA	43	44	44
ENSG00000152763.16	WDR78	-5.085719397987102	-0.046572852875133186	3.6623518784777165e-07	0.02320759765117585	0.034757175469741	0.015834626034325856	NA	70	71	71
ENSG00000065060.16	UHRF1BP1	5.085259734952806	0.05186668701665948	3.6712331155725754e-07	0.017618649506120618	0.17706653147363088	1.7530854384646902e-08	NA	11	11	11
ENSG00000087338.4	GMCL1	-5.049437206755329	-0.08502569870181416	4.431135575402538e-07	0.007145844245644316	0.037514901326213164	0.01295477947709729	NA	15	15	15
ENSG00000087365.15	SF3B2	5.049316677934586	0.07730998965196918	4.4339319790551295e-07	0.009673578909190099	0.17309751207005736	1.3178617936128709e-08	NA	9	9	9
ENSG00000110944.8	IL23A	-5.028262192100734	-0.02657602909288514	4.94944826075864e-07	0.08960392655960508	0.07649412866601235	0.0001479063690769478	NA	64	66	66
ENSG00000239642.5	MEIKIN	-5.0239597601492285	-0.04420595757348973	5.061684695629493e-07	0.02974334774097154	0.06320166909402097	0.0009865384895608956	NA	21	21	21
ENSG00000084734.8	GCKR	5.011733107930442	0.05809265146995536	5.394198593224626e-07	0.01327758139285359	0.04235975276271462	0.008800853960769064	NA	11	11	11
ENSG00000204427.11	ABHD16A	4.987526073325711	0.07375259270980183	6.11573681884455e-07	0.00930692170355169	0.053040708148316636	0.003146969320038509	NA	45	48	48
ENSG00000073605.18	GSDMB	4.964594602397853	0.06725991036803226	6.884472236600389e-07	0.010324258255285698	0.04719518247184419	0.005886516123653493	NA	41	41	41
ENSG00000198218.10	QRICH1	-4.956552804972215	-0.10206032302871447	7.175487231109856e-07	0.004842783365476446	0.0678412980238055	0.0008902218162030709	NA	9	9	9
ENSG00000235209.1	CTA-150C2.13	-4.953200571728153	-0.017195028579478362	7.300265784183512e-07	0.1686139324116686	0.26338758900875114	8.697498914747437e-13	NA	52	52	52
ENSG00000134490.13	TMEM241	-4.921033854874499	-0.11869896671156413	8.608823580480886e-07	0.0032331621864278275	0.06445740253758453	0.0011241490571103113	NA	26	26	26
ENSG00000204060.6	FOXO6	-4.9182233127659085	-0.10248029420703374	8.733324938000771e-07	0.0037378429817305422	0.03431863935660947	0.01856891489423605	NA	28	28	28
ENSG00000100239.15	PPP6R2	-4.91811165177667	-0.06722343731187061	8.73830693462264e-07	0.010512935428128459	0.2371133047167393	2.1614280449293585e-11	NA	14	14	14
ENSG00000107758.15	PPP3CB	-4.911833328377949	-0.20844470534998027	9.022873731147629e-07	0.000980850299478721	0.0742383780964971	0.0002734363580207776	NA	20	20	20
ENSG00000274070.1	GATSL2	4.895612716674806	1.4800621277075283	9.799989984478423e-07	2.6243205660912263e-05	0.13041941583864974	1.5700270636468427e-06	NA	1	3	3
ENSG00000170291.14	ELP5	-4.893351754060485	-0.04832947676367365	9.913299332320313e-07	0.021011907706723985	0.08496510678495296	0.00011550769840911241	NA	59	61	61
ENSG00000055211.12	GINM1	4.865488633908719	0.10547808775738395	1.1417437278868847e-06	0.004315913203426071	0.04221126789151357	0.0076589775045666905	NA	48	49	49
ENSG00000157322.17	CLEC18A	-4.845795527777894	-0.019602130376595323	1.2610534266402257e-06	0.11243149522815749	0.3819429165693377	9.943504781142437e-20	NA	20	21	21
ENSG00000226516.7	FAM138B	-4.83596442694657	-0.019823897192282933	1.3250161831860033e-06	0.1249752485778693	0.2917161449717106	3.473657937603943e-14	NA	97	101	101
ENSG00000169592.14	INO80E	-4.826378993538199	-0.0619476770881646	1.3903780672229253e-06	0.013408260400483435	0.13706425223289145	9.491130999125612e-07	NA	32	32	32
ENSG00000157895.11	C12orf43	4.822718991657464	0.08293671237727275	1.4161441449258827e-06	0.010186907241563	0.13617060710285522	1.4455556548210928e-06	NA	28	28	28
ENSG00000131023.12	LATS1	-4.820429443502927	-0.13155897988454435	1.4324951535082413e-06	0.002639636750986549	0.03677668962105271	0.01478063119720894	NA	44	44	44
ENSG00000273295.1	AP000350.5	4.813916356127676	0.011332393833018742	1.4800077409378907e-06	0.3385685528362732	0.6153559308250601	2.318468916759525e-43	NA	53	53	53
ENSG00000224243.1	LINC00403	-4.8112359046936035	-0.30476066358917425	1.4999984288342777e-06	0.0005903211965302747	0.035612931781694265	0.016336951744451367	NA	1	5	5
ENSG00000159210.9	SNF8	4.807682806538568	0.04714037893039359	1.5268977524679167e-06	0.01833598621025336	0.1929620675866418	3.0134171615154523e-09	NA	21	21	21
ENSG00000162714.12	ZNF496	4.8023996901977	0.03933513197939971	1.5677536153731945e-06	0.03296188368749896	0.12298986169502975	2.9393577863824122e-06	NA	40	42	42
ENSG00000271904.1	CTC-498M16.4	-4.790963574750183	-0.024798585356692306	1.659822602851474e-06	0.08185867948687278	0.18560945995990805	4.889872883983734e-09	NA	34	34	34
ENSG00000172346.14	CSDC2	4.782511290540038	0.07265120851748466	1.7311866023532766e-06	0.006816190778321727	0.09680130757439168	4.321088062476101e-05	NA	21	21	21
ENSG00000197343.10	ZNF655	-4.749019127346057	-0.15040246372001964	2.044056116601787e-06	0.003469087680834148	0.038691800021897774	0.011982915905767515	NA	29	29	29
ENSG00000106477.18	CEP41	4.742811493722181	0.09904266673840692	2.107723822404456e-06	0.004488185333141148	0.058295952436749614	0.0013607112679428946	NA	5	5	5
ENSG00000145337.4	PYURF	4.73836395833312	0.058518966308678276	2.1545059390405203e-06	0.012514064161723154	0.03298552360270562	0.019132858220068282	NA	16	16	16
ENSG00000101639.18	CEP192	-4.7307519506009115	-0.01508163350684719	2.236897116541165e-06	0.19564619084391754	0.5988401280830077	1.8656912248060234e-39	NA	24	24	24
ENSG00000174953.13	DHX36	-4.712480587348255	-0.1947795612169144	2.447194001204499e-06	0.0012418988504603848	0.061909977355499676	0.0013960723868974064	NA	15	15	15
ENSG00000160392.13	C19orf47	-4.701272982027126	-0.0985599444942764	2.5854459839645388e-06	0.004140381410979388	0.08730502933351783	0.00012585955878394886	NA	14	14	14
ENSG00000177710.5	SLC35G5	-4.674422210364896	-0.04072442837730158	2.947823394882599e-06	0.030216530643724086	0.06094493047419336	0.0015638923469862914	NA	24	24	24
ENSG00000186300.11	ZNF555	4.670352056023914	0.05620458784919322	3.0068396987974213e-06	0.013322235881936182	0.05555642753092285	0.0027176769075107463	NA	25	25	25
ENSG00000260259.1	LINC02166	4.668155066864346	0.03889866576923309	3.039164889932533e-06	0.027879238734787974	0.15393167523274293	1.1689825973547961e-07	NA	20	20	20
ENSG00000171634.16	BPTF	-4.656255967497791	-0.11613251396670923	3.2201154972832085e-06	0.0036091009150900966	0.1291689427727639	5.597980123916421e-07	NA	4	4	4
ENSG00000223496.2	EXOSC6	-4.654740764015332	-0.025500694250298498	3.2438858330749943e-06	0.06335823271014346	0.5641247100721654	1.1700851112660143e-35	NA	12	12	12
ENSG00000253678.1	RP11-981G7.3	4.646874616866412	0.03096162334231233	3.3700185531467203e-06	0.05995939081700693	0.2301331843059583	5.92562606522859e-11	NA	11	11	11
ENSG00000167077.12	MEI1	4.637875163420494	0.06864007699487351	3.5200927915558533e-06	0.007351386178887187	0.0393378548265804	0.011415827908351262	NA	7	8	8
ENSG00000178904.18	DPY19L3	-4.597809079736403	-0.041069761595457714	4.269569636025343e-06	0.025699614814808633	0.11063733131235512	1.556630688246232e-05	NA	21	22	22
ENSG00000169689.14	CENPX	-4.588561467131252	-0.04708766714525196	4.463108968337382e-06	0.015386259483269459	0.19260082355262825	3.9494628361119334e-09	NA	15	15	15
ENSG00000067208.14	EVI5	4.577865858893374	0.03295149801788631	4.697437481353288e-06	0.03715288581562037	0.1269301175229788	2.1175086512825835e-06	NA	132	134	134
ENSG00000203880.11	PCMTD2	4.563493505773838	0.03123682112333439	5.030936678249812e-06	0.0445558790207042	0.11573531644838002	7.942864881579089e-06	NA	50	50	50
ENSG00000106261.16	ZKSCAN1	-4.561567372882601	-0.09615920429736188	5.077317895345239e-06	0.004617290999925201	0.05396929401441335	0.0024423904907390835	NA	14	14	14
ENSG00000234745.10	HLA-B	4.556773276472567	0.044415029172342385	5.194544209422493e-06	0.022465370886133547	0.12061206438152072	5.572477726890062e-06	NA	58	62	62
ENSG00000114735.9	HEMK1	-4.54854023990413	-0.07353395050038608	5.40193150730521e-06	0.008884779156665334	0.07700414966693342	0.0001955440149612503	NA	74	109	109
ENSG00000197457.9	STMN3	-4.516677087770556	-0.0776053099111981	6.281758594048287e-06	0.007576932977380536	0.0910733378617072	6.388031213767624e-05	NA	43	43	43
ENSG00000237651.6	C2orf74	4.498338366644403	0.02687530173530461	6.848663547345855e-06	0.059802472448083906	0.4834813831776565	2.3335699214193254e-27	NA	22	22	22
ENSG00000112039.3	FANCE	-4.481369189710695	-0.10753306641437359	7.416568553110094e-06	0.00331668886399968	0.05839541591425072	0.0018802174833112235	NA	5	5	5
ENSG00000183172.8	SMDT1	-4.476446883857832	-0.07278074262690738	7.589553907947098e-06	0.007709630156548235	0.17072498432095318	1.6073169483265548e-08	NA	39	40	40
ENSG00000185561.9	TLCD2	4.47630225602764	0.0608514823877954	7.5946944732380875e-06	0.012958776415296247	0.06187611919653373	0.0008958891539885006	NA	18	20	20
ENSG00000136881.11	BAAT	-4.447129087268246	-0.027999479639604356	8.70255457026614e-06	0.06482181703662984	0.18138876469718015	6.778911554434522e-09	NA	74	74	74
ENSG00000149499.11	EML3	-4.438540401751786	-0.26202008536095206	9.057098484620405e-06	0.0005427009753234797	0.03560455371956423	0.015194733435989722	NA	5	5	5
ENSG00000143434.15	SEMA6C	4.438184955711947	0.06668911449887098	9.072064856981978e-06	0.009570568316950264	0.14070487782150007	9.386200202007538e-07	NA	11	11	11
ENSG00000254532.1	RP11-624D11.2	-4.426816470651731	-0.015016485130136554	9.563403402167624e-06	0.1728194285131834	0.3115561370776638	1.5137797861194944e-15	NA	64	65	65
ENSG00000188554.13	NBR1	4.411685323865338	0.0998555350671865	1.0256910891204185e-05	0.004305645130064521	0.043947681664928656	0.007761413379640431	NA	29	29	29
ENSG00000141458.12	NPC1	-4.409425371088777	-0.09242274411681183	1.036452672739758e-05	0.005175293727036644	0.16070592349741986	1.0959286744699443e-07	NA	29	29	29
ENSG00000189171.14	S100A13	-4.388766103708379	-0.04289495901589212	1.1399559003997153e-05	0.023634475113816538	0.3271327910670754	3.827911437383305e-17	NA	28	28	28
ENSG00000204387.12	C6orf48	4.382511800377957	0.06110478020242956	1.1731880936157799e-05	0.008646791140973078	0.025804976177265484	0.038058919081173696	NA	29	29	29
ENSG00000162174.12	ASRGL1	-4.379337486148757	-0.10051023186128309	1.1904065697918985e-05	0.004900033625056298	0.09106941237246738	8.746283377297458e-05	NA	34	34	34
ENSG00000103932.11	RPAP1	-4.3695153482567735	-0.029028031179765802	1.2452258838762678e-05	0.05427879680973456	0.3400977268070631	1.1691627627999962e-17	NA	14	14	14
ENSG00000146540.14	C7orf50	4.368808032959406	0.03542512358364638	1.2492651733462372e-05	0.02721771466249568	0.22307937434343802	1.4044633178077914e-10	NA	39	43	43
ENSG00000175826.11	CTDNEP1	4.3619762887177655	0.14775814246093108	1.2889284162821937e-05	0.0016405005277552172	0.12220048628014875	4.7263542174260665e-06	NA	11	13	13
ENSG00000214022.11	REPIN1	-4.359963032420223	-0.06733910476995657	1.3008441826112109e-05	0.008422535726234043	0.1627479438031695	8.641280722975923e-08	NA	16	16	16
ENSG00000101460.12	MAP1LC3A	-4.356965527027817	-0.09382441327141952	1.3187802893561014e-05	0.003789180539672342	0.12986283029945225	1.3774811197884968e-06	NA	62	63	63
ENSG00000145020.15	AMT	4.354309480911253	0.023781884537871858	1.334870144474828e-05	0.06477232843253014	0.33004078235319295	2.4152969192993944e-16	NA	45	45	45
ENSG00000196735.11	HLA-DQA1	-4.319438061556056	-0.03517011227882169	1.5642700312750428e-05	0.034803686879791546	0.2505973370883436	4.377329447057568e-12	NA	36	36	36
ENSG00000158158.11	CNNM4	4.305117686995126	0.05987325524421186	1.6689698662787806e-05	0.010309757377671671	0.06688333067883982	0.0005781353416402747	NA	31	32	32
ENSG00000116704.7	SLC35D1	4.303641967822292	0.04210565811757785	1.6801310084771913e-05	0.02006855827451988	0.0494784061769056	0.004487086226309924	NA	103	108	108
ENSG00000093167.17	LRRFIP2	-4.301698570333336	-0.0508512330908246	1.6949378430614454e-05	0.01420763699049815	0.10349871584777014	1.649752689039027e-05	NA	38	38	38
ENSG00000101654.17	RNMT	4.295348132760121	0.14230558991020542	1.744194065207574e-05	0.0018670837148787463	0.048842329251672416	0.004725545378430356	NA	23	24	24
ENSG00000134548.9	SPX	4.290732536250487	0.06671902393161001	1.7808469831481967e-05	0.008701795457900546	0.0452934498831108	0.0068474229101766065	NA	17	17	17
ENSG00000205572.9	SERF1B	-4.271433105883452	-0.0964044062043898	1.9422078926157234e-05	0.0032637694245749257	0.06380233425430623	0.0008815333805120679	NA	2	4	4
ENSG00000127399.14	LRRC61	-4.26214663027514	-0.01619745510638091	2.0247251252777912e-05	0.14447675233128937	0.4359629845587524	9.175850832205807e-24	NA	53	54	54
ENSG00000254986.7	DPP3	4.23102765041721	0.06656608607035537	2.3262607075173187e-05	0.007469314158461408	0.034015939831549845	0.015379315658618734	NA	59	60	60
ENSG00000084207.15	GSTP1	4.225519748878145	0.08720146419520206	2.3838991593900616e-05	0.005242312432025017	0.12201113671517028	3.5480123700495658e-06	NA	13	13	13
ENSG00000112041.12	TULP1	-4.223942019776065	-0.023455286300807385	2.4006583512130626e-05	0.06413581810058037	0.2508019749733182	6.104092893544138e-12	NA	15	15	15
ENSG00000115155.16	OTOF	-4.214422412323565	-0.05125075562414452	2.5041821867037594e-05	0.014993806864764432	0.08546239030182337	0.00016383901636748068	NA	37	38	38
ENSG00000141503.15	MINK1	-4.212532237207862	-0.17274932748734972	2.5252366064388693e-05	0.0015481219190599206	0.048662600108178335	0.004173720498983536	NA	13	13	13
ENSG00000197943.9	PLCG2	-4.207264146306234	-0.015906717483995518	2.584809466192584e-05	0.15846320895441823	0.4189200091273969	1.0406372485268698e-21	NA	31	32	32
ENSG00000184492.6	FOXD4L1	4.203805769024506	0.02432466845030784	2.6246418312124075e-05	0.06843271015415457	0.28061612193165764	1.8799440443782215e-13	NA	22	24	24
ENSG00000133433.10	GSTT2B	-4.196123093188141	-0.012292782742846859	2.7152271653865266e-05	0.2361239966214204	0.5836656645369593	8.252392230471431e-38	NA	52	53	53
ENSG00000273011.1	RP11-728K20.3	4.1911673370285145	0.035345920065575756	2.7752287367942777e-05	0.026104908977282487	0.11280267672663168	9.489970873961099e-06	NA	6	6	6
ENSG00000108469.14	RECQL5	4.181368813161234	0.0703978096999114	2.8975941512327065e-05	0.008956467882088405	0.0509232014122791	0.003768407421323615	NA	23	23	23
ENSG00000164081.12	TEX264	4.180254798674648	0.05156158452024792	2.9118264142621114e-05	0.014305720760060522	0.18921366017534785	5.175074848726111e-09	NA	62	62	62
ENSG00000159337.6	PLA2G4D	4.164580812869989	0.06971087847593122	3.119251301418395e-05	0.007923553734758263	0.03547512051802893	0.01591776184701464	NA	11	11	11
ENSG00000119673.14	ACOT2	-4.16106581700965	-0.025156543001945857	3.1676576943502324e-05	0.05160978986439234	0.23914185125902399	1.186987107464143e-11	NA	29	30	30
ENSG00000128536.15	CDHR3	-4.15332372588017	-0.04642753117894015	3.276806530035534e-05	0.0173597978977318	0.04948215355967931	0.0038789858354975172	NA	55	56	56
ENSG00000103051.18	COG4	-4.144425542812867	-0.0884823280656203	3.4066661915153814e-05	0.004168560173683014	0.10774581414485047	2.139239381093741e-05	NA	3	3	3
ENSG00000242252.1	BGLAP	-4.143987232501929	-0.037770773139911056	3.4131875506018176e-05	0.026526460387023783	0.08567243789817088	0.00016175164479808934	NA	45	45	45
ENSG00000270659.1	RP11-105N14.1	4.139335310383812	0.03246336507511295	3.483135411954901e-05	0.035600183062852196	0.14126457846310506	6.119909231683442e-07	NA	27	27	27
ENSG00000232504.4	ST3GAL5-AS1	-4.123451725633629	-0.041222980688455306	3.7323671119106985e-05	0.01626887136731004	0.10203319309872863	2.0900048661002534e-05	NA	18	18	18
ENSG00000108556.7	CHRNE	4.122852052909816	0.03384301849356177	3.7421006004682435e-05	0.03524782012487945	0.2165446882220468	3.2712392071979984e-10	NA	62	62	62
ENSG00000263280.1	LA16c-325D7.2	4.1175741774802015	0.018139469735291982	3.828813116524269e-05	0.11242618774746621	0.2728317217213027	4.113542573603865e-13	NA	37	37	37
ENSG00000125630.15	POLR1B	4.113719484255955	0.017107980048299238	3.893345101177862e-05	0.10529677910396676	0.3742703518753681	1.540117253363764e-20	NA	10	10	10
ENSG00000213171.2	LINGO4	-4.108244011058208	-0.05469099527736852	3.98678768871953e-05	0.01007794485733405	0.07863492439368383	0.00033337554906982613	NA	9	9	9
ENSG00000213639.9	PPP1CB	4.10248637956658	0.04151743717631921	4.087339236385555e-05	0.025276184977665248	0.11269509760912955	1.887602122107344e-06	NA	71	72	72
ENSG00000023892.10	DEF6	-4.101598460980068	-0.11188761958261594	4.103058444342661e-05	0.003952913517863401	0.11151615472064463	1.0615162347177654e-05	NA	10	10	10
ENSG00000112130.16	RNF8	-4.088150868282975	-0.056591147274953506	4.348253433388999e-05	0.011334533684613821	0.152559810775406	1.3261538776054538e-07	NA	9	11	11
ENSG00000215440.11	NPEPL1	4.0869330811558635	0.06883833472288879	4.371131319384299e-05	0.007881088535043917	0.0958388509940496	3.5732367487359644e-05	NA	15	15	15
ENSG00000266472.5	MRPS21	4.082394186426673	0.06647817212175837	4.457410869381068e-05	0.00805637595368269	0.0687293322336266	0.0005887711128955541	NA	6	6	6
ENSG00000174227.15	PIGG	4.071787086038417	0.10629655418865049	4.665381515593025e-05	0.003998875126513726	0.09561963557024017	3.6369099189564836e-05	NA	4	4	4
ENSG00000143578.15	CREB3L4	-4.066582731599249	-0.0756252506424079	4.770755357581322e-05	0.006416878474889463	0.09207035331760607	7.83652211687707e-05	NA	37	37	37
ENSG00000165476.13	REEP3	-4.063166632459769	-0.08306474229419626	4.84114441858323e-05	0.005019819791569544	0.11563524834860167	5.675843766595702e-06	NA	27	27	27
ENSG00000116406.18	EDEM3	-4.060278685340457	-0.07007305048511639	4.901417761361829e-05	0.00759365463476981	0.05278168370798268	0.0031296798662464056	NA	26	26	26
ENSG00000117245.12	KIF17	-4.053492472755211	-0.06660287056682573	5.04586242254626e-05	0.007687693323512458	0.0904413026504577	7.032992878514188e-05	NA	21	21	21
ENSG00000235100.3	RP11-80H5.9	-4.049848108354001	-0.04915094688111741	5.125088740930579e-05	0.01372232781628488	0.0334804839662537	0.013996918953472494	NA	17	17	17
ENSG00000274414.1	RP5-965G21.4	-4.043732965265835	-0.11223181648400402	5.2606833223499255e-05	0.0029828700339686555	0.03745937444537202	0.014297223349251388	NA	15	15	15
ENSG00000139155.8	SLCO1C1	4.038052988770203	0.04205762706492472	5.3896680215954154e-05	0.01751916945964098	0.07943913508397632	0.0002956956109543783	NA	53	54	54
ENSG00000185917.13	SETD4	4.022970351906167	0.11662294693189615	5.74687330888305e-05	0.002332626891347423	0.02400442785405741	0.04467348809857021	NA	7	7	7
ENSG00000198909.7	MAP3K3	-4.015061062278676	-0.044877682502502715	5.943040625506673e-05	0.016083722792850176	0.024340810437556332	0.04699750296724197	NA	55	55	55
ENSG00000154479.12	CCDC173	4.012629043482249	0.04361421654735248	6.00462347872612e-05	0.014168783987196096	0.02943074586925042	0.023962404879770832	NA	26	26	26
ENSG00000123091.4	RNF11	-4.005053094363515	-0.0913766329318765	6.200355294416356e-05	0.0038765236841700893	0.023927634129026647	0.0484129513924482	NA	57	57	57
ENSG00000137802.13	MAPKBP1	-3.971813417807046	-0.1268437544203533	7.132757798721186e-05	0.002012566564063457	0.08665133507944399	0.00011654420455980407	NA	8	8	8
ENSG00000166582.9	CENPV	-3.9709661241876586	-0.016253904358282775	7.158175814653561e-05	0.1078242488205844	0.42998321433512254	6.133245733793997e-25	NA	34	35	35
ENSG00000180979.9	LRRC57	-3.9704705480871385	-0.0636363144901523	7.173082322074222e-05	0.00927513401228423	0.06606450995390006	0.0009364469360481568	NA	12	13	13
ENSG00000149541.9	B3GAT3	-3.9634935093094588	-0.16904925948478455	7.386087266307875e-05	0.0009804112625487302	0.0242535135795173	0.045468529484943634	NA	3	3	3
ENSG00000204421.2	LY6G6C	-3.9439701438620878	-0.03098228153276736	8.014364030423122e-05	0.030637598181609133	0.052337545821417315	0.003432018853766623	NA	55	58	58
ENSG00000131055.4	COX4I2	3.9428123251736555	0.053682113363959574	8.053167338576329e-05	0.009024410355702766	0.11264168675903315	1.4318861341040296e-05	NA	13	13	13
ENSG00000149292.16	TTC12	3.941891702799824	0.01595234000057057	8.084147888334583e-05	0.1389545593493021	0.4740742954220836	2.393156903764124e-26	NA	30	31	31
ENSG00000261587.2	TMEM249	-3.938853001841718	-0.033738692615974585	8.187206994657192e-05	0.027425843338181446	0.04207864419329254	0.008044583604774868	NA	37	38	38
ENSG00000162194.12	LBHD1	-3.92602950476549	-0.04379630474873756	8.63595671011792e-05	0.01435212796632596	0.14352204094190904	3.9648758765017747e-07	NA	4	4	4
ENSG00000148848.14	ADAM12	3.9238344744044302	0.1414967015504583	8.71506259904595e-05	0.001521231064033928	0.030270167271557964	0.02713725977460734	NA	9	9	9
ENSG00000037042.8	TUBG2	-3.9144747169662772	-0.040890542954276854	9.060123018559114e-05	0.02087208726364184	0.23301442855335244	4.5814543082519635e-11	NA	22	22	22
ENSG00000136448.11	NMT1	3.9042096289097734	0.04983032980134573	9.453381589457808e-05	0.010051886265336957	0.18125597220899695	1.0481578727016927e-08	NA	5	5	5
ENSG00000145287.10	PLAC8	3.9033912787227982	0.032236193312960224	9.485416958836898e-05	0.03497417628942598	0.1950035587973254	4.215999413432778e-10	NA	32	32	32
ENSG00000101464.10	PIGU	3.900899603012055	0.07615087861574674	9.583589222894529e-05	0.005864932315427163	0.04144109528773845	0.009673022533558166	NA	45	45	45
ENSG00000198231.12	DDX42	3.8928359250852647	0.037753313773958325	9.907916503202844e-05	0.022644046499519413	0.12070277221583928	5.6953315121331784e-06	NA	47	47	47
ENSG00000233276.3	GPX1	-3.892662070471899	-0.04937494173336591	9.915021873413813e-05	0.012293814434763062	0.2427713120102929	1.0336627418267413e-11	NA	43	43	43
ENSG00000124562.9	SNRPC	-3.8905192648318527	-0.039188165919836086	0.00010002993459173403	0.01638829112117897	0.1879685390260139	7.522834379473415e-09	NA	18	18	18
ENSG00000104112.8	SCG3	-3.8900118418716807	-0.03814558737086745	0.00010023933032808226	0.027110168508739894	0.20402984803040208	7.365979092279651e-10	NA	16	16	16
ENSG00000203896.9	LIME1	-3.8767719522659063	-0.06367311203308108	0.00010585148469037064	0.007738180758181864	0.12404189487766562	3.4498880008101225e-06	NA	20	20	20
ENSG00000101004.14	NINL	3.8679536706588418	0.047898174982729406	0.00010975251001174012	0.012628856041603867	0.11911503163913728	5.287081316422286e-06	NA	8	8	8
ENSG00000103855.17	CD276	-3.8658273922369966	-0.0632663012587984	0.00011071322124139362	0.006212154269692067	0.053261595263967725	0.003221182206655505	NA	10	10	10
ENSG00000163931.15	TKT	3.8636401300159195	0.06505743399975178	0.00011170976105822794	0.006470553173961061	0.13230003771226928	6.696991750681189e-07	NA	23	23	23
ENSG00000108384.14	RAD51C	3.8532304723691073	0.04031955900386427	0.00011656957005622365	0.016525390006759517	0.09354118936904368	6.336415451534264e-05	NA	33	33	33
ENSG00000243056.1	EIF4EBP3	3.8527206923088446	0.1987046937521065	0.0001168126117567013	0.0005884005480707281	0.025937822943375325	0.04044786388171509	NA	7	7	7
ENSG00000133069.15	TMCC2	3.849477254057785	0.09391568241394756	0.00011837017455990393	0.0035786865672129417	0.1182249006813475	5.386544185980308e-06	NA	20	20	20
ENSG00000099942.12	CRKL	3.8439864510775554	0.09991375286645394	0.0001210516918649839	0.0037901770913705037	0.04198021904425168	0.009167492073163266	NA	34	35	35
ENSG00000228022.5	HCG20	3.8316603548346833	0.038854612714751345	0.0001272813736878965	0.018791561035399723	0.10164571549006284	3.621146827843344e-05	NA	14	14	14
ENSG00000176222.8	ZNF404	3.8288073781295062	0.021116487193597436	0.00012876573670255517	0.055867700515897706	0.3476766469698867	1.3866529267835334e-17	NA	37	38	38
ENSG00000179134.15	SAMD4B	3.8271745790193505	0.0632737111107673	0.00012962258342032716	0.007029490317920904	0.04889582036875078	0.005019393246988319	NA	32	32	32
ENSG00000196653.11	ZNF502	-3.82497131174056	-0.04197900480224596	0.00013078731537498033	0.018773237786212583	0.16289885336447515	6.141990741784811e-08	NA	20	20	20
ENSG00000172803.17	SNX32	3.8215202272327606	0.03889813417479167	0.00013263153294939645	0.015896982821785602	0.20712232436757075	5.533901103028788e-10	NA	29	29	29
ENSG00000188089.13	PLA2G4E	3.818307631628393	0.03711550630432512	0.0001343703026021149	0.026612382721082833	0.15834236010853614	8.15689319991163e-08	NA	16	16	16
ENSG00000149485.18	FADS1	3.81553804159001	0.08707989271676661	0.00013588651836580912	0.0044632744303594605	0.05062881968340845	0.004049390596077563	NA	9	9	9
ENSG00000248184.1	RP11-231C18.1	-3.8037100626996088	-0.04515035648337274	0.00014254500884423814	0.013489719109543843	0.09483624006101744	3.7989446387071016e-05	NA	7	7	7
ENSG00000127947.15	PTPN12	-3.7997164855319894	-0.05572187196797408	0.00014486171940869912	0.008586409044824259	0.0679670228800013	0.0006403248727927758	NA	34	34	34
ENSG00000163933.9	RFT1	-3.7950991411592314	-0.01627999085677174	0.00014758446975519647	0.14114740913958954	0.3931702579670159	6.4401206013199046e-21	NA	30	31	31
ENSG00000138399.17	FASTKD1	3.7902108041365468	0.027344175380987015	0.00015051948764953607	0.038921696013836216	0.2760511061432667	1.7560420106788515e-13	NA	32	32	32
ENSG00000223501.8	VPS52	-3.784628430711511	-0.06938432024041423	0.00015393839702875886	0.004216176015769088	0.08408979868724621	0.00010802532134351141	NA	11	11	11
ENSG00000108587.15	GOSR1	3.7758704069966624	0.02071156984895235	0.00015944988062859322	0.061291554457858256	0.2281907384722274	1.3779254156881032e-11	NA	73	82	82
ENSG00000136810.12	TXN	-3.770731768532876	-0.07699568167995853	0.00016276955300265718	0.004973643385490361	0.036941055104255986	0.014642822204765362	NA	43	43	43
ENSG00000147439.12	BIN3	3.7700514497091713	0.03660093868032769	0.00016321389711267345	0.028658433352002674	0.15415893548045415	1.1016185290240829e-07	NA	19	19	19
ENSG00000148296.6	SURF6	-3.7696705904001506	-0.03168165953881747	0.0001634631499993421	0.024654199821320968	0.18188403746877832	4.2313166488772256e-09	NA	46	46	46
ENSG00000151917.17	BEND6	-3.7667289055362665	-0.030880658605586357	0.00016540043307568578	0.029296268927754145	0.3440680501714189	8.279133837793519e-18	NA	32	32	32
ENSG00000100249.4	C22orf31	-3.762775952813061	-0.03280225608625057	0.00016803773105727456	0.03075309011783368	0.19061588738450214	1.968403092780442e-09	NA	8	9	9
ENSG00000231852.6	CYP21A2	3.750493972271833	0.02682011478467069	0.00017648654787254226	0.043563464385817666	0.03711456199371721	0.00969468057100411	NA	62	64	64
ENSG00000158296.13	SLC13A3	3.74637032949868	0.044869269387068304	0.0001794116761025988	0.015091840844295934	0.07146440330831788	0.0005960999739146171	NA	29	29	29
ENSG00000111275.12	ALDH2	3.730560931195161	0.13095601077364105	0.00019105392948088844	0.0013586998410891641	0.06513401809590018	0.0009676934174346883	NA	9	9	9
ENSG00000172992.11	DCAKD	-3.722110789482065	-0.08795534219092202	0.00019756429761156683	0.0028418427767799874	0.07280175458712718	0.0003542962476950416	NA	10	12	12
ENSG00000110660.14	SLC35F2	-3.7094921162415675	-0.024381107231181334	0.00020767542355920067	0.05885699794336717	0.364621845151424	9.76418541216235e-19	NA	10	10	10
ENSG00000188338.14	SLC38A3	-3.7059350902354655	-0.06921353774850417	0.00021061223770165046	0.006372266275767278	0.05013070219521188	0.0036108125903822415	NA	21	21	21
ENSG00000137218.10	FRS3	3.7059204117279356	0.07461974786409767	0.00021062443723901205	0.006154293785178137	0.1332618820033833	5.903430039420191e-07	NA	8	8	8
ENSG00000146729.9	GBAS	3.702892661785943	0.09428712970235681	0.00021315508332846666	0.004246256873981832	0.13532717699894262	8.098755166513441e-07	NA	17	17	17
ENSG00000185290.3	NUPR2	3.7016432615362254	0.01739199256247151	0.0002142076528717657	0.11869617372941228	0.4678686969887637	2.529876009655613e-26	NA	48	49	49
ENSG00000140043.11	PTGR2	-3.7001802935198316	-0.021684573224458797	0.00021544634777285234	0.04706985249482594	0.365166957641769	1.2764738956145555e-18	NA	31	34	34
ENSG00000099977.13	DDT	3.6958894692387805	0.09120381690244184	0.00021911829283994308	0.0038040622935512844	0.06683388773208264	0.0009901424943088632	NA	24	25	25
ENSG00000171621.13	SPSB1	3.6917855074540697	0.04170296117429291	0.00022268523218143082	0.014416805396271633	0.03853836942823133	0.012589589935020951	NA	34	34	34
ENSG00000082438.15	COBLL1	3.6809198619151906	0.136180364602853	0.00023239404317692032	0.0014410738652454861	0.045949657490902435	0.006098772057488278	NA	27	27	27
ENSG00000110917.7	MLEC	3.6741982521367906	0.06755458247885213	0.00023859742668743176	0.015630936660653422	0.04332991535349477	0.007479116089420509	NA	48	48	48
ENSG00000164048.13	ZNF589	3.673186305726704	0.025569057518937812	0.0002395447002017508	0.032597347423439796	0.1848667384166097	7.652403070071078e-09	NA	15	15	15
ENSG00000248144.5	ADH1C	-3.670624430469032	-0.02006686352877413	0.00024195864519706525	0.08161184496105203	0.04135566694183518	0.010097623715754293	NA	69	92	92
ENSG00000142230.11	SAE1	-3.670455398700455	-0.10775706437236114	0.00024211871644023002	0.0029449983027924624	0.0293364854878529	0.02254094691732638	NA	9	9	9
ENSG00000114650.18	SCAP	-3.6626865574943097	-0.04036297752653886	0.0002495838615317075	0.013510282439629255	0.1608754619782089	2.622342627588337e-08	NA	15	15	15
ENSG00000143369.14	ECM1	-3.641249504614668	-0.04678630709656185	0.00027131803315922704	0.01455983971061174	0.07859763914069792	0.00031772736531724126	NA	11	11	11
ENSG00000272221.1	XXbac-BPG181B23.7	-3.638527695732612	-0.01822463898703498	0.0002742011440622914	0.14840690160795905	0.4054339538876331	1.563552848533516e-21	NA	81	85	85
ENSG00000273456.1	RP11-686O6.2	3.6247451180210786	0.057503176164968896	0.0002892465728717738	0.008040041674081125	0.03624087506815225	0.015074706155324885	NA	16	16	16
ENSG00000182902.13	SLC25A18	3.6232223723148085	0.09520965850231516	0.0002909554749366512	0.0036450878378771873	0.05066078424839751	0.004195839516744289	NA	34	34	34
ENSG00000070882.12	OSBPL3	-3.6218234202439086	-0.037794167549722986	0.0002925337811945771	0.028109930246110623	0.18894852544100751	2.714264421820187e-09	NA	26	26	26
ENSG00000167981.5	ZNF597	-3.617572590501855	-0.05258704554295678	0.0002973789418814612	0.007903770865074773	0.058473661857872374	0.0016828475449868858	NA	22	22	22
ENSG00000240972.1	MIF	3.611509974374653	0.038106724446134874	0.0003044193734676977	0.015366591771843264	0.10604259497649854	2.409699253375086e-05	NA	18	18	18
ENSG00000125611.15	CHCHD5	-3.605895836825549	-0.08361494006641403	0.0003110779076239911	0.0036028670460830957	0.049249844941671686	0.003004916592981167	NA	25	25	25
ENSG00000026103.21	FAS	-3.601943062949903	-0.012269948656874226	0.00031584755134111145	0.17917867204193952	0.4961436625821947	3.1117115474424164e-29	NA	74	76	76
ENSG00000221988.12	PPT2	-3.5983630717721784	-0.1341430311205491	0.00032022637271559846	0.002339185494397306	0.0273949105571564	0.036983582010265206	NA	3	3	3
ENSG00000120451.10	SNX19	-3.596200287973005	-0.017689716874810336	0.00032289922105932875	0.07090537513309403	0.38620167796834093	9.673521099033851e-20	NA	35	35	35
ENSG00000140382.14	HMG20A	3.5937894926536096	0.0880006946226258	0.00032590317494952443	0.0040516700414635134	0.08322202150890565	0.0001990029712727109	NA	5	5	5
ENSG00000182324.6	KCNJ14	3.593018572963711	0.062340226177715966	0.0003268692795925026	0.008326443459433511	0.028851656835282926	0.03216579627413598	NA	32	33	33
ENSG00000120647.9	CCDC77	-3.58762314437126	-0.018514086971982428	0.0003337061388456008	0.08115068277578831	0.30977329512568125	3.4637945306687058e-15	NA	19	20	20
ENSG00000220161.4	LINC02076	3.586222316224123	0.05304069266580163	0.0003355029637321359	0.010734169087091912	0.035109478672544506	0.01840693773136061	NA	17	19	19
ENSG00000196932.11	TMEM26	3.575011299055293	0.023084966355805852	0.00035021277110082813	0.05345393095708437	0.13489103541532702	3.9074220289664283e-07	NA	25	25	25
ENSG00000182450.12	KCNK4	-3.560320936964434	-0.11568691931843626	0.0003704018186442288	0.0018502129405352182	0.028103161591747982	0.03158585849525647	NA	11	12	12
ENSG00000115526.10	CHST10	-3.558882768722769	-0.07636069471257524	0.0003724357133031632	0.0038888251829224964	0.09553110068664447	5.701128015091886e-05	NA	12	12	12
ENSG00000136682.14	CBWD2	3.5563554749729636	0.06369277905373445	0.0003760351925690275	0.006713681383686157	0.13243854488604856	8.283476872252852e-07	NA	4	5	5
ENSG00000219435.5	TEX40	3.5557937159765656	0.022419066251353016	0.00037683967871133574	0.042436573776527334	0.2513280612542527	2.094372671196124e-12	NA	25	26	26
ENSG00000198937.8	CCDC167	-3.5550414234985404	-0.044473040632417374	0.00037791954481584223	0.013111044604430265	0.2764119695407639	4.377232977219912e-14	NA	21	21	21
ENSG00000225156.2	AC012354.6	-3.552160738293673	-0.03733494431712099	0.00038208137868073997	0.022979541570951816	0.10997963716389164	1.6765729532397325e-05	NA	28	28	28
ENSG00000255458.5	RP11-539G18.3	3.551977537667524	0.14016606796930167	0.00038234749891952646	0.0014087046962306387	0.02884889182369978	0.03061176126266913	NA	3	3	3
ENSG00000221890.3	NPTXR	3.5519246224598353	0.03921879419201889	0.0003824243966580152	0.009622167794747708	0.025698994095437137	0.04380035562290162	NA	29	32	32
ENSG00000167965.17	MLST8	3.550787211098205	0.033929450076367114	0.0003840808107386951	0.03000360441416477	0.2811245239781243	3.3085823436018015e-14	NA	18	19	19
ENSG00000213523.10	SRA1	-3.550315669635761	-0.0306655712242456	0.000384769481498142	0.020158007188789028	0.14604152677957094	3.8836098738686684e-07	NA	37	38	38
ENSG00000107902.13	LHPP	3.541273964319098	0.06724504702551662	0.00039819988026304313	0.007062361071161524	0.1131144514478816	9.157845937424357e-06	NA	22	22	22
ENSG00000138303.17	ASCC1	-3.5407538910284377	-0.054726349886373905	0.000398985555862273	0.0078061589582431885	0.08857814418622903	0.0001222885296242589	NA	40	40	40
ENSG00000104892.16	KLC3	3.535546653133258	0.017075396188845463	0.0004069323836351028	0.07814415605076494	0.2523070129211145	4.087627651303562e-12	NA	34	34	34
ENSG00000172201.11	ID4	-3.5349657354691915	-0.07874860996918914	0.000407828038318753	0.0034754856479778497	0.08613959119456657	0.00014818890052898986	NA	6	6	6
ENSG00000152760.9	TCTEX1D1	-3.533091544491987	-0.04124601640707774	0.0004107302220989941	0.014492301223395955	0.06857265826228807	0.0007946163177184575	NA	54	54	54
ENSG00000186792.16	HYAL3	-3.5177059790039635	-0.03376653718392326	0.00043529437526990827	0.024821398426217077	0.2406749963426166	2.01644377781605e-11	NA	5	5	5
ENSG00000217930.7	PAM16	3.5175333852208346	0.16910895683605043	0.00043557755466040726	0.0017095326869823204	0.03935575775948896	0.008935020836521744	NA	6	6	6
ENSG00000176209.11	SMIM19	3.5154407628867475	0.030410690860373988	0.0004390246891870323	0.029912647949871564	0.2939243757406052	8.994701766723847e-15	NA	36	36	36
ENSG00000204231.10	RXRB	3.513690661604571	0.06321036295735757	0.00044192713267428974	0.004092965730161485	0.04284122498825209	0.008611851220011752	NA	34	35	35
ENSG00000144218.18	AFF3	-3.5082241493653807	-0.048461767298861536	0.000451108791375705	0.008742258483505738	0.1862650120916253	2.5372732946950604e-09	NA	9	9	9
ENSG00000167711.13	SERPINF2	3.502366745103707	0.01887025537753804	0.00046114438887701666	0.06942401295094136	0.30484992722615617	3.024395372914445e-15	NA	22	23	23
ENSG00000055955.15	ITIH4	3.4962591021047724	0.021720566510092642	0.00047183030766415285	0.055679916189523476	0.3680347541477717	1.6291057755781467e-18	NA	33	45	45
ENSG00000188707.5	ZBED6CL	3.49492665782229	0.014718859822536002	0.0004741920391417238	0.10911209630638097	0.3407970839450124	7.706940492642611e-18	NA	17	17	17
ENSG00000246375.2	RP11-10L7.1	3.4938739441984654	0.012664564979349405	0.0004760657463751764	0.1371328114154788	0.4757920306631431	3.71512752794579e-26	NA	24	24	24
ENSG00000172500.12	FIBP	3.4866299762127375	0.08950276012790137	0.0004891476271077336	0.0034545877912521283	0.0425045158418407	0.008785950515929196	NA	8	8	8
ENSG00000175463.11	TBC1D10C	3.4861591596743735	0.055175036472633075	0.0004900093717521991	0.00886660510290371	0.047800187168552284	0.0032552212029406773	NA	41	42	42
ENSG00000133059.16	DSTYK	-3.4838934748666412	-0.055195175878422924	0.0004941761333997233	0.009332563984189201	0.08167367251281027	0.00023197759730467557	NA	38	38	38
ENSG00000180096.11	SEPT1	-3.4836415594190897	-0.028861418946642802	0.0004946414599438944	0.03261030773011184	0.15320549744859302	9.340359638012064e-08	NA	18	18	18
ENSG00000118420.16	UBE3D	-3.481292630396472	-0.032635892138233716	0.0004990000012569929	0.03568679526443239	0.23061387168827235	2.8531115388031606e-11	NA	28	28	28
ENSG00000145241.10	CENPC	-3.481054559457356	-0.03468920472870579	0.0004994437452688804	0.01521483294484009	0.12907105187108633	2.6583223772903898e-06	NA	27	27	27
ENSG00000100097.11	LGALS1	3.480597970101738	0.10690361213160567	0.0005002958186930017	0.0021983392076011027	0.12370865936054055	2.4534630773764008e-06	NA	9	9	9
ENSG00000115594.11	IL1R1	3.474955335602525	0.10073349903599568	0.0005109384152122655	0.0032306955070273233	0.09825343852602927	2.5005980520649e-05	NA	22	22	22
ENSG00000124459.11	ZNF45	3.4745035607161006	0.05503530255597311	0.0005117995712086137	0.008218055857861553	0.05935616700167756	0.0015944515583699922	NA	34	35	35
ENSG00000162994.15	CLHC1	3.469052938120656	0.027274498389628865	0.0005222965275429815	0.02988641209371009	0.21452486145185376	3.0639213517024946e-11	NA	22	22	22
ENSG00000145002.12	FAM86B2	3.4650113760635537	0.038857710888246584	0.0005302090506085791	0.02354828378596148	0.06539101967672672	0.0009802961341951123	NA	9	10	10
ENSG00000178467.17	P4HTM	3.45229919744383	0.06801871539350392	0.0005558310163740229	0.007250515549416508	0.118882374926512	4.723743616489459e-06	NA	23	25	25
ENSG00000112852.6	PCDHB2	-3.4474025565752915	-0.07184666574037672	0.0005660045409252066	0.0046126367649683055	0.05273624468411938	0.003606358121708093	NA	11	11	11
ENSG00000117407.16	ARTN	3.446327103633682	0.029311270698651207	0.0005682620630031277	0.02985159406179016	0.10567114516230287	2.4231084420258624e-05	NA	21	21	21
ENSG00000122512.14	PMS2	3.439745070634792	0.032906856866029656	0.0005822623584868412	0.023450963737334105	0.12749917756101245	2.6350395559232e-06	NA	46	47	47
ENSG00000197008.9	ZNF138	3.4317439061113713	0.018814392262658446	0.0005997135817609209	0.05703254643521503	0.3725718748841332	1.0377557960145097e-19	NA	42	42	42
ENSG00000169371.13	SNUPN	3.430185095218451	0.025964210734362638	0.0006031696430917302	0.035493456380899624	0.19026987430028927	3.097342582166959e-09	NA	22	22	22
ENSG00000183762.12	KREMEN1	-3.4273143128614687	-0.02043436507077784	0.000609583045611131	0.05920857283439758	0.08887914747969552	0.00013399333695351303	NA	160	163	163
ENSG00000167491.17	GATAD2A	-3.422526130849867	-0.11219727138311886	0.0006204213408144069	0.0017808890971305557	0.03449876224231025	0.018267834915661533	NA	13	14	14
ENSG00000112144.15	ICK	-3.4125838657598733	-0.07815574651832931	0.0006435012313730647	0.004399748558573906	0.1037745078473582	2.6354768280171414e-05	NA	24	24	24
ENSG00000173145.11	NOC3L	3.4113775639656283	0.06559308423727912	0.0006463552204256794	0.007870985585458026	0.07477892737211865	0.0002936640736267279	NA	18	18	18
ENSG00000176402.5	GJC3	-3.4090332124820004	-0.027983578628625935	0.0006519354213091963	0.04178931665246974	0.040570217879714265	0.009804313262658336	NA	29	29	29
ENSG00000261098.1	RP11-819C21.1	-3.3950987841785696	-0.04060450265794875	0.0006860384288267003	0.016811795182754462	0.1886053261440234	6.510898271469365e-09	NA	11	11	11
ENSG00000111300.9	NAA25	-3.3948174776787243	-0.044953636700575735	0.0006867436690079	0.010977179952793346	0.11558212701124775	6.01533379955227e-06	NA	32	32	32
ENSG00000141452.9	C18orf8	-3.389311359890383	-0.06019753474828632	0.0007006840047026555	0.007465498892373005	0.053456100479362216	0.0027186276509888908	NA	12	12	12
ENSG00000188573.7	FBLL1	3.384625039090222	0.041309540530563266	0.0007127554710336779	0.012358739411242985	0.2939133808697815	5.378994929115664e-15	NA	12	12	12
ENSG00000140284.10	SLC27A2	-3.3810252306783535	-0.039278669048586665	0.0007221591147516469	0.014406171440674253	0.026984704220463614	0.03968342665728522	NA	30	30	30
ENSG00000162139.9	NEU3	-3.380199902803323	-0.0270690297717715	0.0007243312681213829	0.033243371944727686	0.1184314110933104	1.8315382360102287e-06	NA	81	83	83
ENSG00000111886.10	GABRR2	3.3793557641530305	0.04279112544497862	0.00072655920638796	0.01372339628820577	0.0308830291492588	0.02304457702540211	NA	24	25	25
ENSG00000002933.7	TMEM176A	-3.3792223387170948	-0.05830719028286446	0.000726911938710776	0.008712690870275522	0.16086594690346884	8.335343414928485e-08	NA	13	16	16
ENSG00000068383.18	INPP5A	-3.377761767302198	-0.05400900988251572	0.0007307836179121986	0.008455571736629731	0.09735362354543192	5.730154071471574e-05	NA	92	92	92
ENSG00000136897.7	MRPL50	-3.3767307189246765	-0.03474803810915969	0.0007335282428221165	0.01692444805524365	0.04374960712082167	0.007589755116746778	NA	89	89	89
ENSG00000186088.15	GSAP	-3.368651083898111	-0.02308816899980314	0.0007553698533378292	0.04073609549431406	0.18067995126479136	6.2591442373854755e-09	NA	38	39	39
ENSG00000261126.7	RBFADN	-3.3666245128401866	-0.012574930625229266	0.0007609422138598091	0.1639813570964591	0.5633096038497083	1.03011428643607e-34	NA	47	48	48
ENSG00000219626.8	FAM228B	-3.3371470017537606	-0.012179203385297883	0.0008464316674330425	0.13168801726391544	0.23421843967995246	7.844640403780504e-13	NA	125	125	125
ENSG00000143995.19	MEIS1	3.33588701501662	0.04286827708394097	0.0008502771262259234	0.0120003803812581	0.0866613840274842	0.00010996446941468391	NA	22	22	22
ENSG00000183760.10	ACP7	-3.3314773732279623	-0.020289785905263428	0.000863863224628404	0.06083922155021655	0.23161388672412875	5.8079498814653255e-11	NA	51	51	51
ENSG00000112855.14	HARS2	3.3310889244049866	0.043744166882947626	0.0008650696315231351	0.009209862872361764	0.0648246549033681	0.0010947483611501462	NA	59	59	59
ENSG00000177239.14	MAN1B1	3.3301203487300746	0.15157193111614944	0.0008680845477227797	0.0008831469458080169	0.04517560425304647	0.0067827130546785465	NA	4	22	22
ENSG00000260947.1	RP11-384P7.7	-3.326282696108888	-0.013562692131779856	0.0008801261595813779	0.09695862160431874	0.3055274582745901	4.4354205439746225e-15	NA	72	76	76
ENSG00000167671.11	UBXN6	3.325117879594	0.06024923381208467	0.0008838115883331918	0.005823771712824789	0.1440060498301525	4.0317258173772506e-07	NA	33	33	33
ENSG00000164404.8	GDF9	-3.323464132612516	-0.024225197348402856	0.0008890685505585978	0.04738410347838828	0.18217871654620646	9.091575535442529e-09	NA	43	43	43
ENSG00000254531.1	FLJ20021	-3.3225844336355546	-0.03633252947548252	0.00089187675012803	0.018807899759607304	0.2513584229498379	1.6355528289948329e-12	NA	36	36	36
ENSG00000274750.2	HIST1H3E	3.3220054814236173	0.010690348024787367	0.0008937293812074038	0.15592364208962445	0.3513206616114752	6.1007219282839335e-18	NA	60	75	75
ENSG00000115718.17	PROC	3.313065360034098	0.03525592542216544	0.0009227941219717014	0.02008434201787261	0.14550425273275325	4.910009738492473e-07	NA	12	12	12
ENSG00000170037.13	CNTROB	3.304041174832224	0.07762700404373828	0.000953018340234188	0.0034307189090007923	0.039835162151995465	0.011057176989171308	NA	9	9	9
ENSG00000278730.1	RP11-147L13.11	-3.30200700421525	-0.08152076428572484	0.0009599567301258914	0.004748244489597821	0.10919420465672976	2.031675709928099e-05	NA	11	11	11
ENSG00000170322.14	NFRKB	3.2990941476457647	0.03838407832415841	0.000969973739751807	0.018714810142215016	0.2093595803224709	4.864907123460271e-10	NA	19	19	19
ENSG00000240563.1	L1TD1	3.288005194057886	0.02104946175912172	0.001008999779248614	0.07397729214244736	0.1478463957942928	2.3064695720977964e-07	NA	32	42	42
ENSG00000126267.8	COX6B1	3.2863124419848226	0.08854376825011395	0.0010150834861604055	0.002463317299160897	0.12131925651998372	3.1618737777605185e-06	NA	6	6	6
ENSG00000225916.1	AC007879.4	-3.2862153460847208	-0.03693131729830975	0.0010154334738182345	0.011979873858009454	0.10745467658626158	1.6692101374813128e-05	NA	9	9	9
ENSG00000162692.10	VCAM1	-3.2858621436598185	-0.05616351015158399	0.001016707554285294	0.008100643174247524	0.030216863398967005	0.025955086471678445	NA	33	33	33
ENSG00000263627.1	PPP4R1-AS1	-3.2747755734074615	-0.013294115763472003	0.001057459455496009	0.14765718728699861	0.3449132389985716	2.812110485933609e-17	NA	10	10	10
ENSG00000182223.7	ZAR1	3.2739849001706305	0.017486623128388563	0.0010604227768375243	0.05719475186812299	0.08779428107516259	8.320445458736971e-05	NA	76	76	76
ENSG00000174125.7	TLR1	3.270208099842136	0.027497992217465215	0.0010746839277364728	0.02817585817763512	0.06853641905722216	0.0008173290786186377	NA	57	57	57
ENSG00000281937.1	RP3-510D11.4	3.2601769321546508	0.01609570702043261	0.0011134273256447002	0.09204213300781665	0.05606071751380839	0.002267386762253709	NA	63	63	63
ENSG00000145431.10	PDGFC	-3.2595462000739714	-0.043809344447989236	0.0011159060430952909	0.011546520713842212	0.05577249439737852	0.0026986871739968703	NA	53	53	53
ENSG00000183336.8	BOLA2	-3.25473213896401	-0.0362952145343942	0.0011349935962192321	0.015153521644499637	0.06282645056301021	0.001467875046419259	NA	11	12	12
ENSG00000124374.8	PAIP2B	3.2501537016891056	0.061699494477998384	0.0011534265043183151	0.004578513309571455	0.06454880229253351	0.0012081467182896285	NA	26	26	26
ENSG00000099968.17	BCL2L13	3.245273540212169	0.05691834608244634	0.0011733785130733582	0.007855870411070085	0.08480924596732922	0.00015698154822424141	NA	15	15	15
ENSG00000142252.10	GEMIN7	-3.2412022537998157	-0.04284117488497565	0.0011902670228075083	0.01586959512688438	0.1438695368510618	3.0672856878266e-07	NA	9	9	9
ENSG00000179583.18	CIITA	3.2411274450455343	0.03566145578506325	0.0011905794351894155	0.017005415978334187	0.06609332172133282	0.0010853186681213868	NA	44	44	44
ENSG00000122490.18	PQLC1	3.2394468154994045	0.03706676400396489	0.00119761799202399	0.012790332804057931	0.12525356038183982	3.3617780313231018e-06	NA	28	28	28
ENSG00000115935.17	WIPF1	-3.234278706457654	-0.042265187244298605	0.001219503858726271	0.01374301727845346	0.2597208490698255	1.7128316050498138e-12	NA	29	29	29
ENSG00000055483.19	USP36	-3.2315591256230576	-0.02195182722341276	0.0012311685010628632	0.04295403216750092	0.3679219312558927	6.27231937517161e-19	NA	14	14	14
ENSG00000011590.13	ZBTB32	-3.229385691420093	-0.028541808090974327	0.0012405646347150364	0.022912543412010537	0.07590098879221775	0.00024830581865378163	NA	12	12	12
ENSG00000104883.7	PEX11G	-3.2274425118867884	-0.12925086935618926	0.0012490213612904133	0.0013107939715287127	0.05228835280505285	0.00312354440659407	NA	4	4	4
ENSG00000179889.18	PDXDC1	-3.22480314446216	-0.03498919367828334	0.0012605931679850804	0.015407699842083152	0.10999324342160123	1.0446764943914924e-05	NA	9	9	9
ENSG00000124587.13	PEX6	-3.2237140845238326	-0.015032403408977001	0.0012653967287375267	0.08741526783474204	0.5339122064874042	5.286824215183214e-33	NA	15	15	15
ENSG00000170430.9	MGMT	-3.2171219954474086	-0.016269407277066012	0.0012948352782454467	0.08546774776779859	0.4214509248960269	8.229146196424059e-23	NA	46	46	46
ENSG00000010626.14	LRRC23	-3.212091595572817	-0.02604285088416539	0.0013177235544081479	0.02565678336724423	0.2642972830721975	5.986790135193304e-13	NA	32	33	33
ENSG00000181220.15	ZNF746	-3.211272474371846	-0.03794665795254987	0.0013214857029703736	0.012129641538784057	0.061726858938328674	0.0014722290561859034	NA	24	24	24
ENSG00000170703.15	TTLL6	-3.2049650538479892	-0.025719756541437416	0.0013507887975659613	0.03446830491993387	0.1281284867935928	2.7595420129890583e-06	NA	35	35	35
ENSG00000113621.14	TXNDC15	3.2006605222003097	0.030417317147011146	0.0013711297158364151	0.02481933213275684	0.26602922485822417	9.774750304632387e-13	NA	41	42	42
ENSG00000108091.10	CCDC6	3.19961193864606	0.15419502725205403	0.0013761273701274734	0.0009592412168383784	0.032070968766651366	0.019863568567831648	NA	13	13	13
ENSG00000149656.8	LINC00266-1	-3.198759250461846	-0.027563526007174793	0.0013802037472006095	0.02722968877868354	0.13203731866500287	2.9480485138901363e-07	NA	11	11	11
ENSG00000162302.12	RPS6KA4	3.1981520753395936	0.06550397095336641	0.0013831132049673036	0.0038360792380198005	0.02639451514526609	0.03864128873199807	NA	24	27	27
ENSG00000183010.16	PYCR1	3.1947395995576406	0.09028671380727611	0.0013995705760399626	0.002234919803102815	0.06105524789134997	0.0015944643522303116	NA	9	9	9
ENSG00000204351.11	SKIV2L	3.192132165081442	0.01769074374783014	0.0014122669564189273	0.06944750590591178	0.3755796516671792	2.6267724276744877e-19	NA	61	62	62
ENSG00000103657.13	HERC1	-3.190758736157607	-0.08981123784934908	0.001418997211823749	0.00288472351362576	0.0817122739133597	0.00025140019736439364	NA	16	17	17
ENSG00000167792.11	NDUFV1	-3.190017732341192	-0.07202546762847022	0.0014226406438084098	0.004083297034936901	0.12503437531761386	3.442713280143532e-06	NA	17	17	17
ENSG00000272564.1	RP11-548P2.2	-3.189641191117205	-0.015773975861052614	0.0014244953573108456	0.06985605566401615	0.17785490558884876	5.4181547625676965e-09	NA	57	57	57
ENSG00000250934.1	RP11-71E19.1	3.1892900497432994	0.04172257978403396	0.0014262269682251136	0.011498702815642152	0.05956413502412013	0.0019457368364039754	NA	11	11	11
ENSG00000128309.16	MPST	3.1889026736391237	0.0816127284217662	0.0014281395173433476	0.003739376793234412	0.08688997626883704	0.00011003368317818513	NA	5	5	5
ENSG00000273125.1	LINC01990	3.187031255332683	0.017691046749855433	0.0014374124081484186	0.047116224383956865	0.3019039964322573	2.8679425710347443e-15	NA	18	18	18
ENSG00000100296.13	THOC5	-3.186794589744813	-0.06020887147265758	0.0014385890327165748	0.006636728716157301	0.06055230907948798	0.001794925423162891	NA	11	11	11
ENSG00000151893.14	CACUL1	-3.185187832562935	-0.04429725072952074	0.0014466008121424695	0.011688599545162527	0.1355310932112071	1.5053329899556625e-06	NA	36	36	36
ENSG00000188385.11	JAKMIP3	-3.1797162728232906	-0.014260399119896716	0.0014741931604486515	0.13032087991553787	0.39206536881046267	1.477001357107919e-20	NA	79	82	82
ENSG00000125450.10	NUP85	-3.1759397511163283	-0.01508029440293124	0.001493519662147719	0.08835285163777223	0.4297688770582856	4.152415198653904e-24	NA	19	20	20
ENSG00000169519.20	METTL15	3.1729619089142966	0.054895560385370794	0.0015089231996199227	0.007198029779297968	0.09756728116221547	3.853935161978379e-05	NA	13	13	13
ENSG00000178700.7	DHFR2	-3.1724323069375084	-0.04017363734939944	0.0015116779615392598	0.0070020668348813155	0.05254479609492105	0.00323095757642175	NA	20	20	20
ENSG00000181444.12	ZNF467	-3.171917249739561	-0.02081667993088159	0.0015143615108656743	0.0466091253136821	0.2613807464646311	3.883268533154372e-13	NA	60	63	63
ENSG00000023318.7	ERP44	-3.1647048026135356	-0.059737364052773294	0.0015524036487820992	0.005915648778815691	0.03687511034505857	0.011586765420547906	NA	21	21	21
ENSG00000115825.9	PRKD3	-3.1614527524316696	-0.04257397104401289	0.0015698428364852022	0.010714951793915344	0.211295554016665	2.9994645357442784e-10	NA	42	42	42
ENSG00000146243.13	IRAK1BP1	3.159732518529414	0.03675833138154548	0.0015791404002239125	0.012764034733476258	0.11805710793613587	5.021046218178697e-06	NA	38	38	38
ENSG00000167670.15	CHAF1A	3.1594255624100325	0.02146065464366284	0.0015808047651583133	0.03904817316962687	0.2699952648620371	1.3569932591057829e-13	NA	7	7	7
ENSG00000204172.12	AGAP9	-3.152975806440483	-0.02526692793331167	0.0016161520073594872	0.03178472635772476	0.3223858395844821	1.0027164635573169e-16	NA	9	22	22
ENSG00000012061.15	ERCC1	3.1520201718250522	0.049706325830699255	0.001621450714421787	0.009060400570897843	0.0972550603563584	5.359843124467361e-05	NA	19	19	19
ENSG00000181754.6	AMIGO1	3.1481403299118127	0.04753499711284243	0.0016431279170528465	0.00877858141608193	0.14071538074857592	8.813862119643463e-07	NA	37	37	37
ENSG00000078043.15	PIAS2	-3.145880320760643	-0.0390945612098451	0.001655877488891791	0.013437703708320248	0.09279576732453527	7.475049899872441e-05	NA	24	24	24
ENSG00000066382.16	MPPED2	-3.145801426543007	-0.056138590569937454	0.0016563242010587378	0.006986315096961805	0.16135076933648124	4.66925987329338e-08	NA	32	33	33
ENSG00000151746.13	BICD1	3.1341008452533075	0.029850078175180896	0.0017238160218593038	0.023824680368961675	0.06689850894173291	0.0008546613638975857	NA	38	38	38
ENSG00000254901.7	BORCS8	3.133147770179021	0.04914029687144575	0.0017294235051497607	0.00959283219651472	0.0937117845297644	5.507374482166948e-05	NA	43	43	43
ENSG00000281538.1	RP4-669P10.20	-3.1314951646316516	-0.03310749808227194	0.0017391865000070848	0.018130801161261628	0.16048844567118375	1.1474654278153926e-07	NA	24	26	26
ENSG00000114988.11	LMAN2L	3.131229912939898	0.04305191575249336	0.0017407582225106044	0.009171484397342528	0.09680283401561003	3.7113820351734665e-05	NA	26	28	28
ENSG00000248197.1	LINC00290	3.129918274550623	0.09162640887054799	0.0017485494195648038	0.0018957755806954565	0.028700838375375626	0.03325797892610285	NA	9	9	9
ENSG00000106624.10	AEBP1	3.1284193287428654	0.0336641866972161	0.001757492482323785	0.016862440578275253	0.1284210390392757	2.523234357030418e-06	NA	23	23	23
ENSG00000108786.10	HSD17B1	-3.127164786160532	-0.03770142102908164	0.0017650096840279722	0.016127998516443517	0.08849459067539632	0.0001079263950811197	NA	31	33	33
ENSG00000176386.8	CDC26	-3.125967356031265	-0.031107766723127768	0.001772212229156113	0.022600351744936506	0.18713324061999634	2.9333062710202704e-09	NA	28	29	29
ENSG00000121210.15	KIAA0922	3.1235860323817324	0.07936529287383498	0.0017866162557369767	0.003764991091050029	0.0718355635596668	0.0005460944687989219	NA	24	24	24
ENSG00000134504.12	KCTD1	3.1235172134947953	0.11852172451038612	0.0017870341192202687	0.0016889968125212939	0.11737934449624747	5.0918046387204525e-06	NA	42	42	42
ENSG00000057468.6	MSH4	3.1217735047431536	0.021851239048735968	0.0017976518182332834	0.045417074045355416	0.2058434890576253	9.503415166524888e-10	NA	37	37	37
ENSG00000006282.20	SPATA20	3.1198980319446807	0.012567442166990517	0.0018091365450243757	0.13168303738759898	0.5916642020415036	2.3564391253023726e-38	NA	17	17	17
ENSG00000107611.14	CUBN	-3.1189740097387064	-0.0320969405552982	0.0018148196885525022	0.013050429947949022	0.11684601397183313	6.100533204113021e-06	NA	31	31	31
ENSG00000236502.1	SIX3-AS1	-3.1177569509527183	-0.029654979046171606	0.0018223301728230617	0.021489993810834385	0.21383977456059566	2.7730761740960873e-10	NA	17	17	17
ENSG00000251632.1	LINC02172	3.116927496387278	0.027361591232082965	0.0018274651015438338	0.025301531939736513	0.04185444338191977	0.008194681047327462	NA	40	41	41
ENSG00000147955.16	SIGMAR1	3.1126282769678912	0.042106521099614894	0.0018542941034239385	0.007821460943210266	0.0521234499192065	0.003495599057880019	NA	28	28	28
ENSG00000091140.13	DLD	-3.1080581445957214	-0.03449253708250925	0.0018832101359687564	0.014925447176777556	0.2412820378532181	8.384326371380587e-12	NA	15	15	15
ENSG00000146856.14	AGBL3	-3.1080031985121637	-0.05236613795621947	0.0018835602955528932	0.006262091686903625	0.06136752872164019	0.0008124673781556048	NA	4	4	4
ENSG00000173599.13	PC	-3.106985010692885	-0.12389732399284982	0.0018900598192354838	0.0016142837769148796	0.026255228070582757	0.037312717540439584	NA	10	10	10
ENSG00000204248.10	COL11A2	3.1069794690989476	0.038509658067116447	0.0018900952498683286	0.009180180997155146	0.11342323082228807	1.0527943681755656e-05	NA	37	37	37
ENSG00000272514.5	CFAP206	3.1042734567383383	0.04117161125959019	0.0019074694229506955	0.014181370779122363	0.09631359175901633	5.26577430642971e-05	NA	26	26	26
ENSG00000137806.8	NDUFAF1	-3.100058349669367	-0.017783461089149428	0.001934825225290937	0.049343707772401026	0.2565079275225265	2.3977249238103893e-13	NA	43	43	43
ENSG00000166946.13	CCNDBP1	-3.0931832478707593	-0.03972451613478283	0.001980218188918959	0.0164090005956061	0.06556321960904543	0.0010263176219192619	NA	71	73	73
ENSG00000274156.1	RP11-407N8.6	-3.092703407488631	-0.044753834553668354	0.001983422550983653	0.0069800271797248676	0.02717499277857097	0.03511577050912481	NA	13	14	14
ENSG00000115561.15	CHMP3	-3.0917115812767073	-0.045233552318405354	0.0019900610328746405	0.008238305605543537	0.24046512292683805	1.7887507254819393e-11	NA	44	44	44
ENSG00000257086.1	RP11-783K16.13	-3.086116267450153	-0.021817512706677464	0.002027895097714329	0.04070044774804131	0.23507237761034705	2.559431627377696e-11	NA	21	21	21
ENSG00000137804.12	NUSAP1	3.083147201371746	0.009958745705570511	0.0020482381214087103	0.1835898317181301	0.4793405747354733	9.018481547531108e-27	NA	36	37	37
ENSG00000188690.12	UROS	3.079507164034182	0.01703749590049995	0.002073433836694905	0.07624305105455823	0.5591561366583606	7.887040475148454e-34	NA	57	57	57
ENSG00000267268.1	AC007204.2	3.0770831621349752	0.013909707001871802	0.002090369731078669	0.08597716078912651	0.23441806516498015	1.6078472673587488e-11	NA	41	41	41
ENSG00000197016.11	ZNF470	-3.0756203731732694	-0.04152177546111221	0.0021006511619795954	0.013602791671406995	0.17520296815138756	1.8441303658159886e-08	NA	30	30	30
ENSG00000111364.15	DDX55	3.07343321701158	0.01668691595497447	0.0021161104540013812	0.055749302059163425	0.2586224128038166	1.3130812825634429e-12	NA	21	21	21
ENSG00000126266.3	FFAR1	3.070718905032217	0.025346123204438697	0.0021354408612426538	0.02626405686114801	0.15064573317734578	1.416301443464331e-07	NA	18	18	18
ENSG00000133466.13	C1QTNF6	-3.06779297405769	-0.0170610346816142	0.002156459584636553	0.05162541571598002	0.3173192029047625	1.2133174460213116e-15	NA	28	28	28
ENSG00000198093.10	ZNF649	-3.063974846486232	-0.019811178855012206	0.0021841727363252805	0.04411547965654086	0.2292533870602109	8.359070703637256e-11	NA	66	67	67
ENSG00000169026.12	MFSD7	3.0619748929787707	0.15748773438644867	0.0021988189482590645	0.0009613692949721832	0.056018674488261866	0.002629248710555418	NA	2	2	2
ENSG00000187954.12	CYHR1	-3.0586413966298363	-0.062460615855450985	0.002223431253646055	0.004366237017482578	0.0644400088224924	0.0011132222442005934	NA	8	8	8
ENSG00000126005.16	MMP24-AS1	3.056461491080812	0.014956760725449955	0.0022396624763247634	0.05121849158271955	0.32413323566984065	3.9060021597323795e-16	NA	75	75	75
ENSG00000117906.13	RCN2	3.0562779605782624	0.05583198459285774	0.0022410339578882127	0.0032844775682954897	0.08653522823361344	0.0001592860839257283	NA	8	8	8
ENSG00000118997.13	DNAH7	3.053405262205122	0.023404366926175504	0.00226260150947252	0.030352593911320253	0.3042194748763831	9.068848337852973e-15	NA	31	31	31
ENSG00000110871.14	COQ5	3.0529250032840385	0.03802762572901771	0.0022662256799952994	0.0089756083374708	0.13297096387451954	1.3268592398315191e-06	NA	27	28	28
ENSG00000079819.18	EPB41L2	3.051287210962995	0.06096352258350372	0.0022786249574408874	0.006270826738695966	0.10399994168610187	1.873996107054706e-05	NA	15	15	15
ENSG00000162543.5	UBXN10	3.050970486091515	0.051997434943189695	0.002281029954163069	0.0075440957868299	0.027682190940462526	0.03269695104297833	NA	31	31	31
ENSG00000111671.9	SPSB2	-3.050311791213203	-0.0124444158954646	0.0022860390906346006	0.11438347933994117	0.4998008086539114	3.3978927326396983e-29	NA	17	17	17
ENSG00000186446.11	ZNF501	-3.0481745038858534	-0.03284580279430091	0.0023023618602206098	0.020076018811406426	0.05458741448806465	0.002731811525620343	NA	24	24	24
ENSG00000273674.4	CTD-2378E12.1	-3.046349588129926	-0.015194295998296354	0.002316383416958972	0.06955400179999925	0.1533513762712787	1.4981659893005527e-07	NA	55	56	56
ENSG00000146733.13	PSPH	3.0442852673191716	0.024407731566020042	0.002332338660833495	0.044576394435337396	0.2254016740751856	7.973837721579696e-11	NA	24	25	25
ENSG00000272338.2	RP11-722E23.2	-3.042985889259941	-0.0820033558325319	0.002342433168443885	0.003229537799691582	0.030282038165685417	0.027080332109132545	NA	26	26	26
ENSG00000024862.17	CCDC28A	-3.0416844455319754	-0.04638162555388566	0.002352583811733982	0.00996123678113171	0.09629251168035886	5.860604603941642e-05	NA	36	36	36
ENSG00000279968.1	GVQW2	-3.040883181846049	-0.03148113053149128	0.0023588533037873422	0.016175205518762295	0.04808838776384133	0.004848709484195793	NA	13	13	13
ENSG00000275764.1	RP11-582E3.6	-3.0404264962104537	-0.013909408172603983	0.0023624334837249435	0.08445875010465133	0.35847513050027385	1.0854237429519205e-18	NA	31	31	31
ENSG00000166987.14	MBD6	3.039237873555721	0.07192135906086121	0.0023717750110038437	0.003197599102684967	0.03677680253896931	0.013431207959635785	NA	24	24	24
ENSG00000132507.17	EIF5A	-3.0334766925396286	-0.030898571159114853	0.0024175338515753284	0.024042764464767108	0.09906793062608199	4.9926105797443325e-05	NA	32	37	37
ENSG00000101104.12	PABPC1L	-3.0334419263587105	-0.02798257346642664	0.0024178124221221615	0.024985893539397397	0.21439678314574226	8.823347004270682e-11	NA	23	23	23
ENSG00000070047.11	PHRF1	-3.0314747158156963	-0.05651991682259731	0.0024336230139553197	0.0051000381543988005	0.10723009726539964	2.158118805721488e-05	NA	15	15	15
ENSG00000117748.9	RPA2	-3.0312935366596143	-0.014159247379062545	0.0024350839102568033	0.10826209933120447	0.3829373619424913	5.254537523312038e-22	NA	36	38	38
ENSG00000143224.17	PPOX	3.0287625648712075	0.03364492945196292	0.0024555759078946347	0.019381623220117765	0.11324850338969272	8.64847188560395e-06	NA	43	43	43
ENSG00000243708.10	PLA2G4B	3.026524299941303	0.04114474701924951	0.0024738293602997773	0.010045889102118802	0.1295557219060134	2.206434361144988e-06	NA	35	37	37
ENSG00000103549.21	RNF40	-3.02207720337636	-0.049124265688626344	0.002510465110564516	0.008878425925159299	0.13203005785447522	1.977805750450087e-06	NA	7	7	7
ENSG00000108379.9	WNT3	3.0218857742768876	0.015482082437005593	0.0025120532133747504	0.09049660817597385	0.3668177411104149	2.165502254030313e-18	NA	26	28	28
ENSG00000196235.13	SUPT5H	3.0201260466105513	0.0355512097876199	0.0025266950899464065	0.014953414527038604	0.08241893878186933	0.00021012554772471	NA	56	56	56
ENSG00000114796.15	KLHL24	3.0174426354104478	0.054824567796654455	0.002549172835488808	0.006102047136321182	0.17986454967418447	1.1870936802898031e-08	NA	12	12	12
ENSG00000273293.1	RP11-445N20.3	3.017395826657289	0.02289989067909604	0.002549566549481141	0.02921765468132716	0.12855904513404806	2.4227299124492373e-06	NA	22	22	22
ENSG00000169515.5	CCDC8	3.0171293346181653	0.035931981389891315	0.002551809105515925	0.014767550409499803	0.2071437083709385	5.782428602574333e-10	NA	12	12	12
ENSG00000140386.12	SCAPER	-3.016675690302502	-0.02296032230344859	0.0025556307154299272	0.02535152295916178	0.14452009348001604	4.713849571004013e-07	NA	37	37	37
ENSG00000243789.10	JMJD7	3.015965143631098	0.03558476672504676	0.002561627053866066	0.011721206716053053	0.060869341086930415	0.00153533365970768	NA	14	14	14
ENSG00000124380.10	SNRNP27	-3.0158131644952633	-0.034960354756313726	0.0025629112824413144	0.017437840342969486	0.13039084780073038	8.694840246228656e-07	NA	31	31	31
ENSG00000116032.5	GRIN3B	3.0154719650083	0.04691218017459126	0.0025657965740126403	0.00727674483858641	0.029470815643568925	0.02901528485994524	NA	23	24	24
ENSG00000173209.22	AHSA2	-3.014434545151423	-0.013096590576538234	0.0025745875826000916	0.11789222994240069	0.5111089869560355	2.5671777623863154e-29	NA	48	48	48
ENSG00000168811.6	IL12A	3.013073718965545	0.06787423020196977	0.0025861608692877235	0.004091636188983621	0.04606842820870862	0.006325424225957077	NA	5	5	5
ENSG00000114744.8	COMMD2	3.0122102080307505	0.02528218893672012	0.002593529336139338	0.03438172126024014	0.30218920742222544	1.500037726473886e-14	NA	16	16	16
ENSG00000115840.13	SLC25A12	-3.0116941352916364	-0.09243457650181515	0.0025979422204641034	0.002326924560045803	0.10981536644654667	7.234548886231691e-06	NA	28	28	28
ENSG00000275874.1	PICSAR	3.0072309522710943	0.04340807149867616	0.0026363938242307088	0.009189934349958052	0.02604866237367533	0.04121320335869107	NA	11	11	11
ENSG00000044524.10	EPHA3	3.003314370190104	0.10251015614293221	0.002670564113474821	0.0020680387529055356	0.027669902216592653	0.03456694812873707	NA	5	5	5
ENSG00000135976.17	ANKRD36	3.001087150018396	0.03324653531502998	0.0026901755938596784	0.01457291712836253	0.0911374632236566	3.9184755734951184e-05	NA	35	36	36
ENSG00000237310.1	GS1-124K5.4	2.9993019588545726	0.019559250736746303	0.0027059897707716776	0.04677397482768432	0.2777817388246406	1.0925279092825422e-13	NA	107	107	107
ENSG00000163959.9	SLC51A	-2.9963738108136275	-0.033683433572301566	0.002732112895921203	0.01600488233583461	0.10806581569211396	2.1313328336007323e-05	NA	8	8	8
ENSG00000041357.15	PSMA4	2.9953049354981283	0.04469838532742978	0.002741706000043554	0.008289283515397036	0.09156286318192974	7.01030828934878e-05	NA	9	9	9
ENSG00000243477.5	NAT6	2.979060852073131	0.05952977545174871	0.0028913335134432487	0.0056919202147436565	0.09224822693932967	8.523948259743177e-05	NA	8	9	9
ENSG00000183955.12	KMT5A	-2.975115278338525	-0.07031790324770941	0.0029287846377018885	0.0042652424563329435	0.053698891345286937	0.003295333433529433	NA	11	11	11
ENSG00000185436.11	IFNLR1	-2.9711039233620373	-0.056931273015634797	0.0029673135110217953	0.005323126056761405	0.10297944238428584	3.074023709988035e-05	NA	11	11	11
ENSG00000272663.1	RP11-191L17.1	-2.9628289031356303	-0.029522674809535108	0.0030482595466598734	0.019791674461285783	0.10787121283710396	1.2285534833589607e-05	NA	12	12	12
ENSG00000232112.3	TMA7	-2.9599653710495297	-0.05081241104152837	0.0030767362389182234	0.006123968064114855	0.14848178158632264	3.838003748493133e-07	NA	28	34	34
ENSG00000162971.10	TYW5	2.9551625383979205	0.019708857890632925	0.003125043649585736	0.05006008068439454	0.26723132349035	5.756330722639113e-13	NA	18	18	18
ENSG00000242247.10	ARFGAP3	2.953605340243441	0.037571042790293996	0.0031408539338062995	0.011282491514968188	0.12463345164710067	2.119886052294676e-06	NA	36	37	37
ENSG00000137860.11	SLC28A2	2.9506875299778605	0.06119785874699455	0.0031706750220346688	0.005873252369392446	0.046432572813793316	0.0062808059452979705	NA	22	24	24
ENSG00000174165.7	ZDHHC24	2.950280998358588	0.019908150161186848	0.003174850345007261	0.04252679031613937	0.24195157582739604	1.7981861807096648e-11	NA	31	31	31
ENSG00000241106.6	HLA-DOB	2.94043597932809	0.010298872783784153	0.0032775072340683552	0.1480155716361195	0.4510958985640229	3.31249979836652e-24	NA	35	35	35
ENSG00000141013.16	GAS8	-2.94015118291433	-0.017755847283363487	0.003280521390766435	0.04179098327223273	0.2194735906945694	6.087136576330742e-11	NA	28	34	34
ENSG00000164031.16	DNAJB14	2.936602243265094	0.0651932997782231	0.0033182941409149367	0.0043357750883699295	0.03511730984728845	0.017731990187882275	NA	42	43	43
ENSG00000277423.1	RP11-173P15.9	-2.935269299909601	-0.07107175110998648	0.003332583206627211	0.0037397234228220013	0.03907518645519742	0.012679096874805031	NA	5	12	12
ENSG00000008988.9	RPS20	2.9321538948165995	0.06741792049118375	0.0033661989437461896	0.0044301641220137735	0.08717365917113071	0.0001101768011047835	NA	22	23	23
ENSG00000168803.14	ADAL	-2.923433442664062	-0.013155615311425358	0.003461942288985207	0.10693233062284543	0.4670147249023281	3.5060955203108715e-26	NA	32	32	32
ENSG00000132793.11	LPIN3	2.9232119670455297	0.04689214599456219	0.0034644058635084386	0.006573096187942088	0.12800488731085571	1.6360019102493375e-06	NA	6	6	6
ENSG00000261210.7	CLEC19A	-2.92280780609703	-0.0183543371051676	0.003468905643416244	0.05509535110286594	0.08670154615678377	0.00015665251918225105	NA	58	59	59
ENSG00000181036.13	FCRL6	-2.921879834021497	-0.021209590571541252	0.003479257479029165	0.03168132501338879	0.06799524093968322	0.0008417638362185085	NA	47	47	47
ENSG00000126602.10	TRAP1	2.919996541477511	0.04215413581979439	0.003500352703559476	0.007554799618848267	0.10606422711092336	2.1246241903707592e-05	NA	7	7	7
ENSG00000082258.12	CCNT2	-2.9199838278579793	-0.041951653649952486	0.003500495506609737	0.009978652621634429	0.11823101518627173	8.012866977158932e-06	NA	33	33	33
ENSG00000054356.13	PTPRN	-2.9159734541496074	-0.06483956703359482	0.0035458066828638634	0.0033059107189095565	0.04879328118533727	0.00507420652717261	NA	27	27	27
ENSG00000277147.4	LINC00869	2.9154224142395604	0.07321307877854072	0.0035520741277604564	0.0061214782732399485	0.154051852012559	2.256292235555397e-07	NA	4	7	7
ENSG00000122877.15	EGR2	-2.908791676824619	-0.09334645456855305	0.0036282854417753157	0.0016083452621384053	0.02599419973174331	0.041219031144394506	NA	22	22	22
ENSG00000162869.15	PPP1R21	2.9057461097203148	0.020600921603956355	0.003663785975204039	0.042071262460697284	0.20113013955905654	7.660719272977322e-10	NA	42	42	42
ENSG00000214435.7	AS3MT	-2.9005265046007462	-0.020021324505866567	0.0037253633124568197	0.027023650700207284	0.12916350455950926	1.3277682251900556e-06	NA	34	34	34
ENSG00000167523.13	SPATA33	-2.8998594804239386	-0.06657694924209547	0.0037332998363310637	0.0041125920980545645	0.06583150239963294	0.0007952842494738162	NA	6	6	6
ENSG00000154217.14	PITPNC1	2.8955041131899946	0.04072670591969083	0.003785500687783084	0.010883605788111558	0.02536223950121155	0.03532778911032612	NA	60	63	63
ENSG00000136235.15	GPNMB	-2.892746410370442	-0.01454117908980915	0.003818894939121138	0.07321155231167595	0.3640876565379861	9.694664236296355e-19	NA	21	22	22
ENSG00000101161.7	PRPF6	2.8912577986542636	0.053498380243660534	0.0038370322369488366	0.005840940007450094	0.029872270759757468	0.028640556422982237	NA	33	33	33
ENSG00000058729.10	RIOK2	-2.889363111093698	-0.043208755117816716	0.003860230367895462	0.009961739838205006	0.028535480089889213	0.032226057764341134	NA	31	31	31
ENSG00000171045.14	TSNARE1	2.887915937902464	0.0243545369797467	0.0038780349802775816	0.02952692592176997	0.09167525900994487	0.00010185913282059743	NA	51	51	51
ENSG00000136169.16	SETDB2	-2.8834177365311557	-0.04661662492899306	0.003933853805245312	0.008745663901928373	0.05803744071302306	0.0019048004661971164	NA	16	16	16
ENSG00000067221.13	STOML1	-2.882438210034839	-0.11975110780558457	0.003946105219478743	0.0010226861432073163	0.02459555643799715	0.03829838590985661	NA	18	19	19
ENSG00000143156.13	NME7	-2.881870451908647	-0.038858503200109265	0.003953222298885454	0.011074684626852212	0.0765972751149179	0.0003634072498460607	NA	42	42	42
ENSG00000184743.12	ATL3	-2.878061103719409	-0.061908670467327946	0.0040012762802852705	0.003920957465048173	0.028952974414477174	0.0299518889080618	NA	24	24	24
ENSG00000187764.11	SEMA4D	2.8716788683822494	0.046498906912997046	0.0040829764386505485	0.007749177233741659	0.2093388789285315	5.518919855910368e-10	NA	17	17	17
ENSG00000144231.10	POLR2D	-2.870964843055492	-0.017655576190443837	0.004092210349182386	0.054971685063305	0.19490343900864668	2.8116042408563403e-09	NA	60	63	63
ENSG00000204516.9	MICB	-2.865395396452992	-0.02265503690747357	0.004164888468152875	0.027224296808574768	0.08703593292264429	0.00011510835839535207	NA	51	51	51
ENSG00000204267.13	TAP2	-2.8616213626048417	-0.02087570814305589	0.00421480101919413	0.04001038151142586	0.2614871440044836	8.703166014494525e-13	NA	32	32	32
ENSG00000274292.1	RP11-347I19.7	-2.858748425009433	-0.03740614362615023	0.004253159384752463	0.015873442975740133	0.08444435823633217	0.0001498560989748348	NA	18	18	18
ENSG00000091542.8	ALKBH5	-2.85709159460198	-0.0379295689799652	0.004275424424834512	0.009466453440300941	0.11521546678600705	8.599243364669695e-06	NA	9	9	9
ENSG00000173581.7	CCDC106	-2.845980632907589	-0.10502170941319572	0.004427488756401168	0.0017403597086455469	0.03310853803723182	0.019371804544398817	NA	17	19	19
ENSG00000197774.12	EME2	2.845966434552644	0.021826399766393098	0.0044276861712523215	0.03251598418724734	0.29050383716993605	4.666431868775382e-14	NA	10	10	10
ENSG00000167984.17	NLRC3	-2.8421348174691543	-0.011224378410203736	0.004481253707096071	0.11956651959929868	0.3671858650135583	8.672106650222581e-20	NA	37	39	39
ENSG00000276600.4	RAB7B	2.84130560045311	0.01995313551511738	0.00449292350208101	0.03208559276095862	0.13605913085196655	1.0328033132757945e-06	NA	31	31	31
ENSG00000236106.1	AC010729.2	2.8368974608537543	0.07166740950722741	0.004555423944354909	0.003337833085622773	0.035505789292133584	0.01666329760653701	NA	6	6	6
ENSG00000137310.11	TCF19	2.8352995128842213	0.04579650451340683	0.004578274093607831	0.014465313990034803	0.11050600135563624	1.1893062487954096e-05	NA	17	17	17
ENSG00000134201.10	GSTM5	-2.8335914206729043	-0.010143017009648684	0.004602814016844051	0.14523428890747858	0.38368755541494975	4.6865476882602334e-20	NA	55	55	55
ENSG00000261019.1	RP11-111K18.2	2.8317205436907322	0.02839514684471308	0.004629829287591883	0.02739848692995661	0.059169896699088564	0.0013559122281037994	NA	16	16	16
ENSG00000166796.11	LDHC	2.831605636418819	0.008931721801316463	0.004631493207477104	0.22035584074232645	0.4683866235925144	4.4699259116639316e-27	NA	30	31	31
ENSG00000170049.9	KCNAB3	2.8310551828880777	0.06739531907509108	0.004639471587062763	0.003262657476081724	0.04133247028751397	0.007510290650590902	NA	17	18	18
ENSG00000198691.11	ABCA4	-2.8274385370985184	-0.023272998087797606	0.00469220218353696	0.02885676626552336	0.031228377929127537	0.025296306246392525	NA	31	31	31
ENSG00000262223.6	RP11-1055B8.3	-2.824708153565614	-0.02453524583504266	0.004732369872188635	0.027593080429186588	0.2721945625431417	5.285814793606078e-13	NA	47	48	48
ENSG00000187957.7	DNER	2.820747633623894	0.051114398365782944	0.00479118784185008	0.006150902986618564	0.07229719094286507	0.0005076256699071583	NA	20	20	20
ENSG00000196118.11	CCDC189	2.8197595182384525	0.03195223040413828	0.004805965157695094	0.018357279175194963	0.1849390342237069	5.2570460578570645e-09	NA	13	19	19
ENSG00000277149.4	TYW1B	2.8192129443069796	0.009651387391086143	0.004814156903268674	0.24571096337928508	0.4610552709268613	4.9381148384034865e-25	NA	41	43	43
ENSG00000115598.9	IL1RL2	2.8168296152699988	0.03343172534563801	0.004850024771804892	0.018152888940141106	0.09669425611397592	5.054037856113968e-05	NA	17	17	17
ENSG00000176974.19	SHMT1	-2.8130288050894388	-0.033939203767671844	0.004907725460786539	0.014646204962295725	0.12695208450522938	1.2627234968311834e-06	NA	18	19	19
ENSG00000113209.8	PCDHB5	-2.8088506984014585	-0.046480981774332374	0.0049718698100319186	0.007323201576317514	0.03282929312307878	0.02233181015667389	NA	10	10	10
ENSG00000163684.11	RPP14	2.8066532818754033	0.03143474550068824	0.005005908984655812	0.01610017492603358	0.09660312657498404	3.596910650365657e-05	NA	26	26	26
ENSG00000133627.17	ACTR3B	2.8028705663741915	0.13785842028757597	0.005064999204926127	0.000715702830697361	0.041028057793224416	0.009078863361837749	NA	10	11	11
ENSG00000162881.6	OXER1	2.802048253704822	0.044293621655503254	0.005077927782372218	0.006516878188890135	0.036446154630281016	0.014469717951753006	NA	24	25	25
ENSG00000152778.8	IFIT5	-2.7975464815736895	-0.038163273058250506	0.005149235757722921	0.014220674828715	0.16569687841691766	2.6422321412307997e-08	NA	14	14	14
ENSG00000141076.17	UTP4	2.7923280773403603	0.02847221940626989	0.005233026800184021	0.02656753021074614	0.3243681468011467	8.596324903083726e-18	NA	13	13	13
ENSG00000229771.2	RP4-644L1.2	2.791100885725901	0.029395279517667013	0.005252909655092385	0.013686158767742297	0.053846231700516514	0.0027757066461858225	NA	10	10	10
ENSG00000111665.11	CDCA3	2.788906875301665	0.02518690361682601	0.005288626969673298	0.030123571254643128	0.2218684734783304	4.7326380331396384e-11	NA	21	22	22
ENSG00000072736.18	NFATC3	2.7849804887809406	0.03952362813411033	0.0053530944085221875	0.011193351014719483	0.0910972435309708	5.10212011238799e-05	NA	17	17	17
ENSG00000169105.7	CHST14	-2.783467470276391	-0.10082052817306197	0.005378125523531641	0.0013135767925691795	0.034562908180911074	0.0183097381825757	NA	22	24	24
ENSG00000104613.11	INTS10	2.7822700838519676	0.07935358839752496	0.005398009738831306	0.003088489102054593	0.04559148068407833	0.006199880786746837	NA	8	8	8
ENSG00000183386.9	FHL3	2.7775904120146224	0.01520572103563822	0.0054763602083217336	0.06194637758705745	0.04367663370851056	0.008026650228923637	NA	183	187	187
ENSG00000169756.16	LIMS1	2.7764642803215303	0.06121275784529119	0.005495367303117274	0.0036259032479895974	0.11823274160691676	3.2776999142772274e-06	NA	20	20	20
ENSG00000164828.17	SUN1	2.773288871444232	0.05611331870335647	0.0055492836190630095	0.003276018794094211	0.034941251345100885	0.017833381820646758	NA	27	29	29
ENSG00000142606.15	MMEL1	-2.773095129148952	-0.03658218030596811	0.0055525886327801284	0.011630918091749142	0.09269230164641644	3.855008451531302e-05	NA	11	11	11
ENSG00000268401.1	CTC-344H19.4	2.7639727553219515	0.034035146778893494	0.005710230689506676	0.012141539208032199	0.1099366222693361	1.2234830683337395e-05	NA	6	6	6
ENSG00000204287.13	HLA-DRA	2.7606509239584076	0.06772898253927015	0.005768629754041241	0.003200890192909352	0.06888477634135888	0.0006149825191372118	NA	33	36	36
ENSG00000164620.8	RELL2	2.75929478305402	0.04409223460341736	0.005792625641344425	0.00899481979856975	0.12125097554032367	5.765442433895918e-06	NA	42	42	42
ENSG00000143322.19	ABL2	2.7571213941254786	0.036911405190446944	0.005831269851598273	0.010279410615388455	0.2081572381398622	2.9821639942036686e-10	NA	24	24	24
ENSG00000167644.11	C19orf33	2.754629408194493	0.013426360356968111	0.005875864817238358	0.10099934816087913	0.2492544115209131	2.371272109046876e-12	NA	53	54	54
ENSG00000149809.14	TM7SF2	2.752078084166047	0.027400352277996073	0.005921839907633736	0.0198708142629691	0.02769568876015509	0.03104574770533325	NA	54	54	54
ENSG00000134443.9	GRP	-2.7500852676460554	-0.02937157317652425	0.005957975878576579	0.014972059636915013	0.02899121867837293	0.03169164100502568	NA	17	17	17
ENSG00000196172.9	ZNF681	-2.7485268028200407	-0.02680475325298957	0.005986374028606051	0.018408102167066363	0.06848564709935462	0.0005643173125495978	NA	25	25	25
ENSG00000088888.17	MAVS	2.7426913175557823	0.07544454788167244	0.006093793995296059	0.0034806828888780065	0.03529616875153725	0.01754589744850871	NA	15	15	15
ENSG00000117877.10	CD3EAP	-2.7403622389668367	-0.06546656116648779	0.006137150363527558	0.004370972937318177	0.06864440887233654	0.0006333230881054247	NA	8	8	8
ENSG00000218739.9	CEBPZOS	-2.740098859417959	-0.020009012833352206	0.006142070681112793	0.032144722982832975	0.2117318930023452	4.735861692469708e-10	NA	46	46	46
ENSG00000108852.14	MPP2	2.7400152194878205	0.02770749648759436	0.0061436339411353805	0.019985463189727146	0.07496206209196289	0.00044183567373091916	NA	37	37	37
ENSG00000058453.16	CROCC	-2.7373737642505653	-0.06448259667588888	0.006193188390280779	0.0038842125469183086	0.036067863229063336	0.015577672655128225	NA	15	16	16
ENSG00000157168.18	NRG1	2.7369408179878847	0.01765239281757227	0.006201344826172065	0.04855506617251348	0.13785923729779914	9.640924715008916e-07	NA	58	62	62
ENSG00000155508.13	CNOT8	-2.7367996480964765	-0.02861390449918032	0.006204006468596805	0.02622666501340285	0.2103348908489189	6.241108499140844e-10	NA	141	143	143
ENSG00000187642.9	PERM1	-2.7318112047623404	-0.041755397552046644	0.006298722328648305	0.00844436264630458	0.04181328870969685	0.00900571262097677	NA	7	7	7
ENSG00000261770.1	CTC-459F4.1	2.7285045695262773	0.007477195279000313	0.006362220870934296	0.2229225789299772	0.4533104320895683	1.690240707969748e-24	NA	50	50	50
ENSG00000167434.9	CA4	2.724134112153065	0.06418880460593857	0.006447032115718383	0.00488961967829703	0.03946473883880774	0.010294836123704704	NA	9	9	9
ENSG00000197599.12	CCDC154	-2.724076179596187	-0.01474639170535794	0.00644816312878121	0.07063650758551321	0.3720409100288989	3.4291237815023157e-19	NA	10	10	10
ENSG00000131037.14	EPS8L1	2.7213783169010175	0.03954652409765399	0.0065010314280865645	0.01135788709647785	0.05160769065910068	0.0036305926013566257	NA	14	14	14
ENSG00000197696.9	NMB	-2.7200157322267993	-0.026006335107958627	0.006527881047967345	0.019819355607329815	0.14605304178977688	2.055872676530409e-07	NA	30	30	30
ENSG00000171219.8	CDC42BPG	2.719675325363593	0.03130865988559053	0.006534604289348753	0.013433022674156159	0.05201577616041105	0.003243430432378527	NA	17	17	17
ENSG00000117899.10	MESDC2	2.7182574226817477	0.021785800586283845	0.00656267577134704	0.033630383835427095	0.18781612639193832	1.3078016877020675e-09	NA	58	59	59
ENSG00000146574.15	CCZ1B	-2.7160582595187233	-0.005871863171484615	0.006606429146379046	0.2566218004902307	0.5178712629342213	4.753200204297136e-30	NA	40	41	41
ENSG00000204310.12	AGPAT1	2.715527741189178	0.047262528926793	0.006617023248267569	0.006411628860104957	0.025892040037856327	0.04006098809874613	NA	39	40	40
ENSG00000225174.1	OSTM1-AS1	2.7143718030073494	0.05623350028711266	0.0066401594934051315	0.005186576498178056	0.02596893532580293	0.041500441043226616	NA	21	21	21
ENSG00000175567.8	UCP2	-2.7132312671494176	-0.02235275107064235	0.006663058718886149	0.02919762681643593	0.19998794310633744	1.0807788935381448e-09	NA	12	13	13
ENSG00000171303.6	KCNK3	2.7110201194405574	0.021240172842034253	0.006707655605020105	0.029122282205153383	0.15298081910608485	1.772441823887872e-07	NA	33	33	33
ENSG00000164088.17	PPM1M	-2.7069306963564648	-0.027819151680374826	0.006790843210792587	0.018117909976000802	0.2020667748149684	1.4260696032517267e-09	NA	18	18	18
ENSG00000105792.19	CFAP69	2.705189515608626	0.06847578572734993	0.006826543098746728	0.0027416766613272475	0.03280298676971095	0.022667815800524304	NA	20	20	20
ENSG00000254427.1	RP11-430H10.1	2.705013024035202	0.009791839234253549	0.006830171148871152	0.17974381007321924	0.496046318520308	5.375157039935037e-28	NA	55	55	55
ENSG00000101413.11	RPRD1B	-2.705008686352101	-0.04553696097988373	0.006830260338290991	0.006188770332274515	0.055497957215544194	0.0024484957568622675	NA	46	46	46
ENSG00000170899.10	GSTA4	-2.704330398713299	-0.07907777284848452	0.006844219855952351	0.0021702730801784627	0.036393705052093085	0.013505222746793976	NA	25	25	25
ENSG00000128524.4	ATP6V1F	2.703454617058406	0.08903333426325746	0.00686228182029036	0.002451378977169471	0.025088231051537128	0.04490494433041376	NA	28	28	28
ENSG00000126878.12	AIF1L	2.7021378003765015	0.04872359480481638	0.006889520225354733	0.004616114370858956	0.05284904485714138	0.0027452641707007164	NA	17	17	17
ENSG00000132155.11	RAF1	-2.700562002904849	-0.05565734553549879	0.006922243297774203	0.003396223717166928	0.06467312402977535	0.0012154333894768398	NA	21	21	21
ENSG00000160999.10	SH2B2	-2.7001899841841337	-0.01695507232624829	0.0069299889958936815	0.06408759436978119	0.15920879217910106	2.9400992833529604e-09	NA	78	78	78
ENSG00000086506.2	HBQ1	2.7001668540545323	0.025224120966990893	0.006930470838856818	0.022229407574712163	0.09717474284778344	4.0519966748111044e-05	NA	21	22	22
ENSG00000159069.13	FBXW5	-2.698219995269324	-0.06797870276473589	0.006971135504179521	0.004073455964943053	0.058385541841441034	0.0017553127878843042	NA	28	30	30
ENSG00000244754.8	N4BP2L2	-2.6975658680097503	-0.0413023439768261	0.0069848464920131475	0.008498304681928762	0.049352621269710406	0.0045442821719805905	NA	29	29	29
ENSG00000267072.2	NAGPA-AS1	2.697226985004729	0.02167174646817402	0.006991959248543944	0.0480533782496949	0.17848988634735236	1.7960400754493144e-08	NA	54	54	54
ENSG00000183527.11	PSMG1	2.6969531071404726	0.03542138550468877	0.006997712375726312	0.007579339188531755	0.1434630266780451	2.254995587006577e-07	NA	12	12	12
ENSG00000133103.16	COG6	2.696369162510122	0.03300543102350265	0.007009993018515174	0.014251839312738547	0.14778182839295811	3.258906929729013e-07	NA	43	43	43
ENSG00000136875.12	PRPF4	2.6949088966847494	0.01544399382667799	0.007040787887524103	0.07010158838491162	0.1117132021937319	1.3159671343591533e-05	NA	76	102	102
ENSG00000152582.13	SPEF2	2.693105926689001	0.04414825953820984	0.007078977444841691	0.007334456373679651	0.20328377439362996	9.853737280337408e-10	NA	44	44	44
ENSG00000134575.9	ACP2	2.691730759270705	0.027344823076458035	0.007108230430270095	0.01802645747491047	0.06347443445605408	0.000916435190736308	NA	36	36	36
ENSG00000239282.7	GATSL3	2.691503347473852	0.035349261214507655	0.007113078448150115	0.011855066597889163	0.0390486246855027	0.011169048676006424	NA	40	42	42
ENSG00000166896.7	ATP23	2.69012277800127	0.007516162622512639	0.007142573515118955	0.14808181636416703	0.5624448942860862	1.0326583838573696e-33	NA	18	18	18
ENSG00000102606.17	ARHGEF7	2.6890599264959065	0.021934415382966737	0.0071653554705555685	0.030342461838810567	0.33241098691752474	5.0133157305974335e-17	NA	34	35	35
ENSG00000142794.18	NBPF3	-2.6889286709801095	-0.009966136780303243	0.007168173419817198	0.13895571329517833	0.5008217215341121	2.346929117693891e-29	NA	29	31	31
ENSG00000245937.7	LINC01184	-2.6884454102085673	-0.022322385804574654	0.007178557211666911	0.0270809340097017	0.3023283371436524	5.602318235438964e-15	NA	40	41	41
ENSG00000198252.11	STYX	2.687702222582998	0.0903787269286156	0.00719455238334525	0.0022739962475700707	0.048824759396738034	0.004711017226243351	NA	26	26	26
ENSG00000148110.15	MFSD14B	-2.6854847130923805	-0.041598942790067435	0.007242468776582817	0.011362813832535418	0.1593369774501393	1.263156680324868e-07	NA	32	32	32
ENSG00000155906.16	RMND1	2.6852965732217373	0.029079547830618696	0.007246547291300392	0.01406380212074439	0.097124111323366	3.841634134755537e-05	NA	39	39	39
ENSG00000064115.10	TM7SF3	-2.6851188512721706	-0.02694386152957369	0.007250401858282705	0.019855549843339586	0.20186462105270547	1.100840489487189e-09	NA	35	35	35
ENSG00000165171.10	WBSCR27	-2.684358021305587	-0.008047117646524214	0.007266924116589816	0.1925268821748637	0.5803457194724712	1.2663208125235176e-35	NA	32	33	33
ENSG00000196381.10	ZNF781	-2.6793090514389752	-0.02380343986644197	0.007377426731032223	0.02053191620098755	0.08572152900880417	0.00013842276557237543	NA	34	35	35
ENSG00000205268.10	PDE7A	2.6791395938343054	0.05502018866524679	0.007381161514880026	0.00644384369251297	0.05473056383015895	0.002534109528700773	NA	7	7	7
ENSG00000109339.19	MAPK10	2.67876514778244	0.038513858127561564	0.0073894201845671	0.01257315023204214	0.18640428913029228	1.9356373124118977e-09	NA	31	32	32
ENSG00000160886.13	LY6K	-2.67727285388558	-0.025161142208997622	0.007422416175882311	0.021551462613694717	0.16413602032257404	5.645490899636889e-08	NA	19	19	19
ENSG00000133863.7	TEX15	2.677094851526686	0.02786095927375243	0.007426360780664484	0.015316238272635256	0.09565527662272316	6.834116080748736e-05	NA	23	23	23
ENSG00000104626.14	ERI1	2.6769238705243974	0.030259918120787804	0.007430151559698934	0.02172042791097577	0.15487747901042928	2.2768238611817532e-07	NA	23	23	23
ENSG00000182628.12	SKA2	-2.6765297376172485	-0.03934230047809489	0.007438896398505377	0.007163427490439184	0.1410140939905208	2.5040962060637673e-07	NA	30	30	30
ENSG00000122971.8	ACADS	-2.6709669430227967	-0.08557552389833852	0.007563309484507489	0.002402484846445073	0.07639871238049109	0.00020652849923706508	NA	20	20	20
ENSG00000155749.12	ALS2CR12	-2.6693827511791413	-0.016612458950068673	0.007599079933655988	0.04182087009778592	0.3107621553960424	1.3451695559507135e-15	NA	28	28	28
ENSG00000169213.6	RAB3B	-2.668956391914643	-0.05170183435055674	0.0076087328292090495	0.007300297243830333	0.11267533214117342	9.838853076673873e-06	NA	22	22	22
ENSG00000203791.14	METTL10	-2.666857072800446	-0.021028672438790613	0.007656422505489049	0.0376732908992717	0.3410042529476063	4.2720298203018784e-17	NA	31	31	31
ENSG00000136824.18	SMC2	-2.666131126398052	-0.011913489118974878	0.0076729758733313095	0.1201742952296254	0.4515938103568688	5.142110711061411e-25	NA	63	63	63
ENSG00000132470.13	ITGB4	2.6656847898248106	0.07234722336201689	0.007683169364474911	0.0031085409949130997	0.10601027047190266	2.0520736545263155e-05	NA	19	19	19
ENSG00000163162.8	RNF149	2.664905022494944	0.02563544593730633	0.007701006916755486	0.024799775365499502	0.2317589222569772	3.3245238222825324e-11	NA	46	47	47
ENSG00000136816.15	TOR1B	2.663262831187665	0.01729388168613672	0.007738694268466734	0.04832734376385778	0.2217166529849988	1.654135475025732e-10	NA	25	25	25
ENSG00000110025.12	SNX15	-2.659924326841418	-0.03535255378690432	0.007815820964140484	0.013031376480994923	0.07537409226464706	0.00026810622930081184	NA	22	22	22
ENSG00000153207.14	AHCTF1	-2.64999318934754	-0.05105934518280874	0.008049339347283335	0.005418525407899392	0.025156476201014084	0.04130153560086342	NA	42	44	44
ENSG00000145736.14	GTF2H2	-2.6467161055296478	-0.014460857003035843	0.008127755457604396	0.06542217843635506	0.2888628407513099	1.3827898292940469e-14	NA	5	7	7
ENSG00000109180.14	OCIAD1	-2.643547922266521	-0.07884045251880963	0.008204215101382415	0.0020030811018165668	0.08366611478322829	0.00015938086177206092	NA	33	33	33
ENSG00000232229.5	LINC00865	2.6427604101506805	0.008979902262975733	0.008223320206531801	0.151591595973886	0.5097348416333535	1.0090921843108371e-30	NA	27	27	27
ENSG00000168116.13	KIAA1586	-2.642411389305776	-0.025286128238688713	0.008231800204472334	0.01596908731660004	0.08018926783996784	0.00023314806859170116	NA	41	41	41
ENSG00000136197.12	C7orf25	-2.640518323034657	-0.02878632716170829	0.008277931630291776	0.02378689557866822	0.15166535616577778	1.1236004709438519e-07	NA	45	45	45
ENSG00000272512.1	RP11-54O7.17	-2.6396226211443254	-0.010927668963131413	0.008299839160964606	0.11595628083084998	0.35702179992415856	4.1722886557493244e-18	NA	23	23	23
ENSG00000262228.2	RP11-676J12.4	2.636452519020789	0.014126565910932753	0.008377792397403917	0.083381613430795	0.0296674954682735	0.02906204433753907	NA	65	66	66
ENSG00000116741.7	RGS2	2.6356094461736834	0.05257702048549558	0.008398633612503602	0.00443656446061951	0.029008759807481382	0.030750396094024662	NA	12	12	12
ENSG00000231500.6	RPS18	2.633507639659307	0.03133231398602985	0.008450793454150377	0.016325719452963613	0.13981032128609233	4.677852233586418e-07	NA	55	55	55
ENSG00000112619.7	PRPH2	-2.6315136432701207	-0.012079241262566756	0.008500545402754047	0.1133145317677505	0.3369059086583792	6.873544723342884e-17	NA	26	26	26
ENSG00000141456.14	PELP1	-2.631027699221662	-0.07194408802630345	0.008512709752520166	0.0020317209700587407	0.02829057287791132	0.03356397299198327	NA	11	11	11
ENSG00000111850.10	SMIM8	2.630357577282344	0.022903827454647342	0.008529510049682125	0.0358203704939995	0.19902861802369295	1.0840099995164146e-09	NA	33	33	33
ENSG00000234177.5	LINC01114	-2.6270428519783424	-0.033478244971515976	0.008613048664549802	0.01363728740968345	0.12050043805635464	2.577830385957293e-06	NA	33	34	34
ENSG00000249476.1	CTD-2587M2.1	-2.6249277603247254	-0.02006554147656379	0.00866673528183327	0.033468223315635454	0.02645527074401204	0.038233359649993935	NA	48	49	49
ENSG00000131626.16	PPFIA1	-2.6247348099822814	-0.0602561400494939	0.008671647727325942	0.003674494473982122	0.11057508944458924	1.661405362653181e-05	NA	9	10	10
ENSG00000136891.13	TEX10	2.6235452406493254	0.041605951642207366	0.00870198873462397	0.011516713801482916	0.07577774496897201	0.00041151895188329526	NA	27	27	27
ENSG00000162595.5	DIRAS3	2.6224667517459648	0.07418836475469161	0.008729578499913482	0.002099461905248673	0.06194327174687093	0.0012461263129771372	NA	5	5	5
ENSG00000116983.12	HPCAL4	2.6216370097467463	0.04361829717560689	0.008750858030203295	0.006209519693682693	0.19571280040050665	2.6209987092203068e-09	NA	14	14	14
ENSG00000160326.13	SLC2A6	2.6166882797817532	0.06205340207642686	0.008878738295277746	0.00460458178447302	0.029196861155071824	0.02634007408414516	NA	12	12	12
ENSG00000075399.13	VPS9D1	-2.6102599213463287	-0.04421894017236774	0.009047345155773113	0.007810780630634033	0.16734369786126052	1.2536246806933764e-08	NA	15	15	15
ENSG00000049323.15	LTBP1	-2.6095466755674805	-0.030172579577646633	0.00906622768714774	0.01586793317195203	0.07143558259972044	0.00047733119478134817	NA	24	25	25
ENSG00000158966.13	CACHD1	2.6087241146680555	0.08495847102874589	0.009088047918384273	0.0016966100502010235	0.037339433489342065	0.013634463012539023	NA	5	5	5
ENSG00000049245.12	VAMP3	-2.60828857061682	-0.057475286736426205	0.009099620654137327	0.0037684930827736876	0.1170856749479198	5.555921498720124e-06	NA	25	26	26
ENSG00000223768.1	LINC00205	-2.6077801923241037	-0.008068415557879122	0.0091131452897623	0.18084846533669213	0.5072497402598249	1.7566650584025314e-29	NA	32	32	32
ENSG00000009830.11	POMT2	2.607077442038251	0.07193058859246752	0.009131870445844995	0.003285929277450415	0.04407276368702452	0.006754616740863158	NA	17	17	17
ENSG00000221995.5	TIAF1	-2.6052550891695354	-0.024819789676834975	0.009180588119695677	0.02003592548764064	0.18747855349611886	7.108228739182681e-09	NA	39	40	40
ENSG00000104064.16	GABPB1	2.602777787792519	0.07091897576114456	0.009247186776677506	0.0026577885521248	0.041624227235015895	0.008769289497809894	NA	17	17	17
ENSG00000105357.15	MYH14	2.5977675357866827	0.022083768418727057	0.009383199333222065	0.025096465312282767	0.035383348522329716	0.014347511996847891	NA	86	87	87
ENSG00000174695.9	TMEM167A	-2.5960059107887794	-0.028611744307799516	0.009431444276491553	0.020762841213960367	0.15557206028382345	1.0593389730119975e-07	NA	47	48	48
ENSG00000177465.4	ACOT4	2.5927434785049503	0.015994565093990807	0.009521375883221208	0.05635876543332572	0.09825842102349508	4.9408329391478745e-05	NA	55	57	57
ENSG00000249709.7	ZNF564	-2.5900163965897187	-0.04084915409487072	0.009597136065053396	0.008804736734903805	0.11802539364406173	7.323830380792918e-06	NA	12	13	13
ENSG00000148290.9	SURF1	-2.5897818891451316	-0.010669201168143247	0.009603675869143272	0.12535993322377342	0.42464190173813865	6.693135611835955e-24	NA	67	68	68
ENSG00000115677.16	HDLBP	-2.58866267394033	-0.018612067928483026	0.009634942641328435	0.04385421427217395	0.17514724780012592	2.9293932883025772e-08	NA	86	87	87
ENSG00000126698.10	DNAJC8	2.5856518234077375	0.09223310408854	0.009719505687944309	0.0015759276556633667	0.038247669087959874	0.013067756225858693	NA	23	23	23
ENSG00000185269.11	NOTUM	2.5844315612066917	0.0338141000500797	0.009753966050701647	0.011371205579226407	0.1172584429666405	4.038226769976585e-06	NA	6	6	6
ENSG00000119878.5	CRIPT	-2.583028608485134	-0.016624752448141197	0.009793720148242833	0.032039146213521566	0.29149278502487364	1.430749335862499e-14	NA	9	9	9
ENSG00000096063.15	SRPK1	-2.578648862214716	-0.028080835037402944	0.009918755305441796	0.01906155857954054	0.1376912979730964	9.448968272295841e-07	NA	33	35	35
ENSG00000198182.12	ZNF607	2.5741151400906572	0.029287011014197308	0.01004968230464177	0.021361908874572406	0.07916530039778746	0.0002702436565295078	NA	80	80	80
ENSG00000115084.13	SLC35F5	2.5736901027135723	0.07455566839013157	0.010062035298465895	0.0026916768900306885	0.03169208944563745	0.01947836505200983	NA	7	7	7
ENSG00000168385.17	SEPT2	-2.5728530220785246	-0.020986014622680127	0.010086403180340719	0.02629983971414427	0.485451547469725	4.3149363565290866e-27	NA	14	14	14
ENSG00000162882.14	HAAO	2.572398125322296	0.01780730900668107	0.010099667504118795	0.039583835121757165	0.21540649770586956	3.425492478291363e-10	NA	27	27	27
ENSG00000057593.13	F7	2.569341158956289	0.016538746756377894	0.010189209146280012	0.037765650132934196	0.10899749454231274	1.8436163741315534e-05	NA	44	44	44
ENSG00000131127.13	ZNF141	2.567027094222043	0.03668966087649542	0.010257459725735095	0.010717334438228532	0.06774871891930484	0.0008782462462343224	NA	104	104	104
ENSG00000102547.18	CAB39L	-2.5643380448028656	-0.015991385526438428	0.010337280982142354	0.04995644984417373	0.2601023243974111	2.328935571941748e-12	NA	118	119	119
ENSG00000164935.6	DCSTAMP	2.563369750938631	0.05279331060763586	0.010366158722838822	0.0026682638700979222	0.03172562241625057	0.02245113154145681	NA	4	4	4
ENSG00000112992.16	NNT	2.5556023143739957	0.057817895276297035	0.010600419212646974	0.005437950476523337	0.06679594964088187	0.0007385628105839077	NA	30	30	30
ENSG00000154957.13	ZNF18	2.554329548746093	0.05836879589173058	0.010639250684043106	0.0038777756429756046	0.026503541308964304	0.03779118393192474	NA	7	7	7
ENSG00000155066.15	PROM2	2.5525612635284047	0.02576292669258856	0.010693410173277738	0.015895098942792882	0.09116552289228458	9.3564251480597e-05	NA	11	11	11
ENSG00000066379.14	ZNRD1	2.5489607129844347	0.02047735992915741	0.01080444710383871	0.028949076770615333	0.03095755350877231	0.02375658294974057	NA	46	49	49
ENSG00000177990.11	DPY19L2	2.5469648416838067	0.03919701270658834	0.010866438052046696	0.008879488304946389	0.15550555937190638	7.257973096079304e-08	NA	9	9	9
ENSG00000090487.10	SPG21	-2.546825594095197	-0.015199119086533989	0.010870774799307368	0.07406416208912968	0.3671627802579923	1.2826387819624614e-18	NA	8	8	8
ENSG00000100243.20	CYB5R3	2.546502687224603	0.04603616321210204	0.010880837378409959	0.004703003762957122	0.1194745331989634	5.739102444244796e-06	NA	15	16	16
ENSG00000129151.8	BBOX1	-2.544564245790752	-0.06689156145991786	0.010941418222276632	0.0023002978946557676	0.06186249608123191	0.0014869652584781293	NA	34	34	34
ENSG00000137312.14	FLOT1	-2.5427241650045675	-0.029567851098778988	0.010999202183658126	0.009872227303038432	0.08313866504961384	0.0001655042875600105	NA	40	42	42
ENSG00000137563.11	GGH	2.5412681193203697	0.020851165104702096	0.01104511831686115	0.023789822710472662	0.1828781128763864	1.2183151536735828e-08	NA	29	29	29
ENSG00000197245.5	FAM110D	2.5403617477807625	0.02646040042819287	0.011073786499263048	0.017637519809257554	0.1790249762594275	1.819875419952933e-08	NA	12	12	12
ENSG00000183426.16	NPIPA1	-2.537838021625763	-0.014486986450342475	0.011153959571591763	0.07133401533889566	0.5320251873060426	1.910994634482403e-32	NA	31	40	40
ENSG00000268601.1	AC115522.3	2.5365566241193305	0.025796550188493757	0.01119486367782842	0.019152195710983068	0.047017137353938615	0.0059064399097239146	NA	26	26	26
ENSG00000272479.1	RP11-301G7.1	-2.535194429427283	-0.046026294510291464	0.011238492986675699	0.005918524090265199	0.08396686473723076	0.00015867832910071517	NA	9	9	9
ENSG00000105926.15	MPP6	2.535033579035609	0.070798670754858	0.011243654768500064	0.0024098730715314967	0.03641958314075706	0.013540182195717915	NA	11	11	11
ENSG00000278107.1	RP11-162A12.4	-2.5313524125515037	-0.07113796613034722	0.01136236236408154	0.003136467583652401	0.0373741127202267	0.01347456071340141	NA	7	7	7
ENSG00000234127.8	TRIM26	-2.5296136078830638	-0.24262109609306381	0.011418819990366749	0.0001595747077751172	0.03737588232632821	0.014570163769864657	NA	5	5	5
ENSG00000176406.22	RIMS2	2.5253289152947054	0.11136519262899115	0.011559004764404595	0.0008015553186078357	0.043394068707498734	0.008154699305790152	NA	2	2	2
ENSG00000226029.1	LINC01772	-2.524944694071299	-0.03101119547113171	0.011571649857326042	0.01565889508863368	0.16260601119028553	7.283777547714705e-08	NA	14	21	21
ENSG00000156384.14	SFR1	-2.524439388828029	-0.051799713828450764	0.01158829862901454	0.005024208355944816	0.029412165063268613	0.028625727882467263	NA	18	18	18
ENSG00000081853.14	PCDHGA2	-2.523883032670523	-0.05742583897207638	0.011606654004396179	0.0035970259039110036	0.03391309234449676	0.019401879886578904	NA	4	4	4
ENSG00000179632.9	MAF1	-2.5228176209497244	-0.05805669464193618	0.011641876221845574	0.0040164291856176395	0.06551650240395354	0.0008220798040216821	NA	23	23	23
ENSG00000080839.11	RBL1	2.5205684478830492	0.036490625443844564	0.011716544832525108	0.01263030506486508	0.023805321113290426	0.04087110005357622	NA	16	16	16
ENSG00000198755.10	RPL10A	2.5154056834888903	0.07509176668313058	0.011889548465998618	0.002489212791422546	0.05416377620897382	0.0019018574658387823	NA	4	5	5
ENSG00000143575.14	HAX1	-2.512683129553209	-0.0988874273668276	0.011981690046927484	0.0012253250190620928	0.03770752617986204	0.012880971724404356	NA	2	2	2
ENSG00000181409.11	AATK	2.51023315093936	0.06291199526149051	0.012065147215923092	0.0030706426173573273	0.04548680899351973	0.0071788221469772295	NA	28	28	28
ENSG00000196313.11	POM121	-2.509383723881456	-0.03823824637381851	0.012094202538364995	0.005678366077485744	0.1004052910747778	3.855533661746832e-05	NA	13	14	14
ENSG00000182481.8	KPNA2	-2.5065872396481548	-0.024283094700893605	0.012190297132216234	0.032739979558552734	0.06653446721574788	0.0008957563755598611	NA	68	68	68
ENSG00000169679.14	BUB1	2.5051312664207868	0.030775433491046455	0.012240595551781896	0.01204856509665949	0.048303398967305976	0.005285753746425684	NA	8	12	12
ENSG00000090263.15	MRPS33	2.504560185650307	0.02322795127871451	0.012260374404402998	0.014588361634660455	0.11466590224553372	1.1834138005527715e-05	NA	56	56	56
ENSG00000015475.18	BID	-2.5006748845629656	-0.04795507942369817	0.012395691442290788	0.008184945983181743	0.1395866278285844	8.133796102939045e-07	NA	21	21	21
ENSG00000186283.13	TOR3A	2.499170776399296	0.029539139300548474	0.012448430561611754	0.01486707899929699	0.0942645474777329	5.410546366561121e-05	NA	18	18	18
ENSG00000174080.10	CTSF	-2.4975607117993412	-0.021971723977471814	0.01250510498935987	0.023503320033083357	0.2556195357567243	2.9184298910326162e-12	NA	32	32	32
ENSG00000067365.14	METTL22	2.49724964445952	0.01529287847885548	0.012516080887295717	0.04849848690536469	0.09294251683764514	9.024323889431418e-05	NA	66	66	66
ENSG00000204991.10	SPIRE2	-2.493773185214837	-0.057730418937317486	0.01263932810834649	0.003337476741866798	0.07291177203447298	0.00044720734555894217	NA	6	6	6
ENSG00000142675.17	CNKSR1	2.4925485748895997	0.009475791549520506	0.012682998107883233	0.13802887936593963	0.4867013507061827	5.10434879403965e-27	NA	43	44	44
ENSG00000103351.12	CLUAP1	2.4909032858174145	0.009755769350067755	0.012741879879018049	0.12666297007056862	0.432112206707542	3.3322917484735085e-23	NA	22	22	22
ENSG00000143398.19	PIP5K1A	-2.486455701177293	-0.02152906234309421	0.012902263177770667	0.030573481791286532	0.09191470027888134	9.410217371520264e-05	NA	74	74	74
ENSG00000140995.16	DEF8	-2.486045681995783	-0.028586089024685145	0.012917138317957601	0.014968055845999109	0.15017862304554214	1.3375805901247066e-07	NA	13	13	13
ENSG00000103197.16	TSC2	2.4825866314518676	0.03403827488643987	0.01304323478980477	0.007978747997185747	0.056956810047401586	0.0021609109614789727	NA	27	27	27
ENSG00000167851.13	CD300A	2.482046276830574	0.053022199524540986	0.013063030927465342	0.004643066312392845	0.0654261067247976	0.0008648518274009359	NA	14	14	14
ENSG00000258498.8	DIO3OS	-2.4814075850525597	-0.050131419052461844	0.013086463954585532	0.005034089352708857	0.03765692370531271	0.011923170072329332	NA	15	15	15
ENSG00000232677.6	LINC00665	2.480349385565825	0.010392253795413763	0.013125370169482946	0.07253780316170523	0.36018994266893506	1.1308713206597695e-18	NA	44	46	46
ENSG00000197020.10	ZNF100	-2.4788562097112745	-0.017562328545864387	0.013180442900029937	0.04839716190701112	0.3588653762846148	1.932850243131524e-18	NA	20	20	20
ENSG00000197858.10	GPAA1	2.478659521075174	0.02605472569860012	0.013187712565889928	0.013688069644878492	0.0559823144018964	0.0020716748490881647	NA	43	43	43
ENSG00000173193.13	PARP14	2.478345391115147	0.05115042951429432	0.013199330247819155	0.006057061519172187	0.06644505233773257	0.0008199144433114013	NA	16	16	16
ENSG00000178295.14	GEN1	2.477388886740625	0.020183561514875704	0.013234761045274558	0.03631556899033576	0.19274586083838371	1.975762734882284e-09	NA	39	40	40
ENSG00000204138.12	PHACTR4	2.473017526700897	0.022107943529179084	0.013397757220142597	0.022172439786723563	0.2186815826465357	5.207679933533599e-11	NA	74	74	74
ENSG00000247400.3	DNAJC3-AS1	-2.471565746287162	-0.025605521861389827	0.01345228128068601	0.0219456047484358	0.05124495050008381	0.0041976124040341775	NA	57	57	57
ENSG00000085982.13	USP40	-2.4715403345477838	-0.035654720014157745	0.013453237405017228	0.012899472343800225	0.18433145819134975	6.6907623457690536e-09	NA	31	32	32
ENSG00000166548.15	TK2	-2.469810959383225	-0.047319731249836336	0.013518446936905789	0.00624473830644892	0.044996012579181004	0.007233647622025997	NA	22	22	22
ENSG00000099817.11	POLR2E	-2.4685564240860667	-0.031964408167696155	0.013565926313114589	0.015109946605366992	0.24340169913826	8.890350984830695e-12	NA	32	32	32
ENSG00000259200.1	RP11-718O11.1	-2.4677008784488494	-0.01968869614287038	0.013598389889057335	0.032488939837615013	0.08286849019964769	0.00021760909904575484	NA	81	82	82
ENSG00000281005.1	LINC00921	2.4673883817019115	0.02660692404507491	0.013610264641190162	0.020744842621998594	0.14124152432836398	6.870849559838259e-07	NA	5	5	5
ENSG00000101752.11	MIB1	-2.4627933125920967	-0.03697893778762646	0.013785936136362012	0.010847081978390514	0.15996714872581674	9.228181563707857e-08	NA	15	15	15
ENSG00000104980.7	TIMM44	-2.462339849510184	-0.016179389391914503	0.01380338030586483	0.02867968817047869	0.1068792741926626	2.2483199623638057e-06	NA	29	29	29
ENSG00000225973.3	PIGBOS1	2.4619457589992595	0.04007882568980363	0.013818556312834913	0.008573665176896884	0.058156532703394624	0.0013224262791119398	NA	8	9	9
ENSG00000090238.11	YPEL3	2.4608322025848794	0.04061794555922066	0.013861517848706211	0.007421288572674302	0.05453464862068298	0.0027458205373117788	NA	37	37	37
ENSG00000174749.5	C4orf32	-2.460288009226367	-0.026475844825408806	0.013882555953647454	0.015269354396244265	0.14829758471815355	2.1016927152302028e-07	NA	53	53	53
ENSG00000163875.15	MEAF6	-2.459972054711975	-0.08727614260177297	0.013894783447891601	0.0013197460944181412	0.03381716382227468	0.01899256935452269	NA	10	10	10
ENSG00000170464.9	DNAJC18	-2.4584701998030036	-0.05290501979503903	0.013953035602135127	0.00290832662220313	0.07407121958497759	0.0004622040240245459	NA	2	2	2
ENSG00000221838.9	AP4M1	2.4535839048008734	0.049749932782567154	0.014144053826608527	0.00562255867237775	0.1339283599369287	1.2041280475455773e-06	NA	11	11	11
ENSG00000103642.11	LACTB	-2.4515766340903773	-0.01617588474308333	0.014223189655024702	0.035400269042650444	0.2014626550492608	1.6491168649345392e-09	NA	33	33	33
ENSG00000184227.7	ACOT1	-2.449941229152336	-0.010312674498669922	0.014287953354685837	0.11145823092435775	0.2581771026954666	8.390266249869494e-13	NA	28	28	28
ENSG00000246223.8	LINC01550	2.449835831004498	0.03967704035053427	0.014292136137658878	0.010154986054525632	0.13510918163722654	1.1485131709895249e-06	NA	6	6	6
ENSG00000270972.1	RP11-326C3.15	2.4492775890792635	0.00995006134475407	0.014314308289960194	0.14204033794640883	0.24681904008356675	4.134714134947338e-12	NA	32	33	33
ENSG00000119326.14	CTNNAL1	-2.4489567569799444	-0.02236188091410293	0.014327064766880717	0.025705245583334948	0.20036890008237612	5.789369925200199e-10	NA	47	49	49
ENSG00000256053.7	APOPT1	-2.4425959695644233	-0.023916230916295304	0.014582052003730571	0.022859337664803393	0.1787758280520823	9.222036265705504e-09	NA	24	24	24
ENSG00000164118.12	CEP44	-2.441939567113863	-0.028258881970458786	0.014608591841146728	0.011705454704638303	0.05576852575097875	0.002118499823382913	NA	54	55	55
ENSG00000225206.8	MIR137HG	-2.4402139655281365	-0.03558687641291544	0.014678565046428817	0.009750586154857818	0.13679814082844244	8.763362884261265e-07	NA	27	27	27
ENSG00000197062.11	ZSCAN26	2.4268676400455025	0.014593510299516258	0.01522981102948094	0.06916043396569704	0.25098554797951805	2.711898001302764e-12	NA	58	59	59
ENSG00000138448.11	ITGAV	-2.4266292008737445	-0.02709335877508696	0.015239822874997231	0.02127785854965978	0.2153064530311628	1.9211991831033963e-10	NA	51	51	51
ENSG00000120675.5	DNAJC15	2.424256150782715	0.009871508125003094	0.015339781372126625	0.12968609179473306	0.5971261578883829	8.192027901184976e-39	NA	20	20	20
ENSG00000197712.11	FAM114A1	2.4235994058660393	0.036228676246673454	0.015367546795585772	0.008990874486176009	0.10629282787295476	1.9912522390829086e-05	NA	20	20	20
ENSG00000104228.12	TRIM35	-2.4231210209271685	-0.03321919589082074	0.01538779947399096	0.008796753042887245	0.0834149781282201	0.0001408424803262791	NA	11	11	11
ENSG00000185088.13	RPS27L	-2.4212552907350426	-0.06465795458994314	0.015467010808535612	0.003966839368431011	0.10666801014042017	1.1835617122738945e-05	NA	18	18	18
ENSG00000126246.9	IGFLR1	2.4207738953693334	0.058142629067450075	0.01548750705485522	0.0032926079123638922	0.07648690275791904	0.00038175211509619783	NA	15	15	15
ENSG00000177302.14	TOP3A	2.4198488927593433	0.02614518708298935	0.015526957753530935	0.021443315687744893	0.11430126938102032	8.513363169358167e-06	NA	16	16	16
ENSG00000257194.2	RP11-567C2.1	2.419223000811706	0.027784687523517624	0.015553701732862364	0.012949630826064698	0.033312302442738737	0.02148522063784116	NA	13	13	13
ENSG00000110619.17	CARS	2.418863229079194	0.05539095696025726	0.015569092897678157	0.0034225837662998967	0.03994369046447392	0.010647441271723415	NA	10	10	10
ENSG00000136243.16	NUPL2	-2.4161909684723324	-0.013658049018310853	0.01568383322071173	0.06240069008171825	0.2322967177582265	4.3377754920769597e-11	NA	13	13	13
ENSG00000124713.5	GNMT	2.4161135872668504	0.011122491083750935	0.015687166833580752	0.10165347304043543	0.4741921500641362	5.1100934705003245e-28	NA	21	23	23
ENSG00000272462.2	U91328.19	-2.4142757412268585	-0.011183079127485212	0.015766525386537285	0.11169895187566203	0.3567712793978705	3.889188955300115e-18	NA	71	90	90
ENSG00000187837.3	HIST1H1C	2.4137746089437875	0.024123816822716807	0.015788225555117632	0.020624997415994786	0.11533050942603662	7.31084197207549e-06	NA	63	65	65
ENSG00000249926.2	RP11-495K9.6	2.411729846376476	0.02340227558217879	0.01587704093119047	0.01977018956652871	0.09913653813127664	3.0194567387665496e-05	NA	5	5	5
ENSG00000260306.1	RP11-645C24.5	-2.41148609516119	-0.015000668554009163	0.01588765765263124	0.07893841390753267	0.2571031452322512	2.238080162606955e-12	NA	32	46	46
ENSG00000004700.15	RECQL	-2.4109407125561844	-0.04781104679341157	0.015911434712467632	0.005043737318781084	0.050188449295654115	0.004424354772289209	NA	10	10	10
ENSG00000183850.13	ZNF730	2.409334721352474	0.01742513976603249	0.015981632982979523	0.03503329002908004	0.08720290857654656	0.00010687635598627672	NA	42	42	42
ENSG00000138767.12	CNOT6L	-2.4087524960318665	-0.04559481563787259	0.016007149365113844	0.005137196745516947	0.0991944054263523	3.233882222684546e-05	NA	30	30	30
ENSG00000182674.5	KCNB2	2.4084426920383035	0.033978429163160684	0.016020741309602442	0.006049424304952554	0.023888376103666755	0.04675367065534363	NA	81	81	81
ENSG00000156427.7	FGF18	-2.4068473740557237	-0.024185807829256084	0.016090893021589208	0.01788517931565011	0.037185857577496435	0.015147690760601178	NA	10	10	10
ENSG00000104960.15	PTOV1	-2.406662815171286	-0.033056447561206896	0.016099026121801835	0.012193840833457325	0.03254210247745785	0.02243344801936166	NA	46	46	46
ENSG00000198039.11	ZNF273	-2.4038428950166213	-0.026606299568970506	0.01622374390295528	0.014350850794086828	0.2704126959150301	6.871811573491978e-13	NA	12	12	12
ENSG00000182013.17	PNMAL1	2.4010907967127406	0.03601642618178462	0.01634627999307795	0.011333195048094238	0.32321984727559394	6.420991326254335e-17	NA	27	27	27
ENSG00000121691.4	CAT	2.400094371642474	0.023629406669646903	0.0163908455106197	0.01713786456990755	0.214392073667547	2.1632040320834319e-10	NA	21	21	21
ENSG00000166800.9	LDHAL6A	2.397824184557155	0.019141750780199026	0.016492779392166725	0.03418285020929769	0.13428967287208432	1.0698981642548157e-06	NA	29	29	29
ENSG00000140459.17	CYP11A1	2.3976886308189314	0.051828484040913565	0.016498883481380115	0.00837028579543238	0.0727589800787306	0.00034356333645971585	NA	25	25	25
ENSG00000152061.23	RABGAP1L	-2.3925770976859173	-0.041707152507358014	0.016730512665690013	0.004199622142864167	0.1038974966650067	2.423465137823636e-05	NA	73	73	73
ENSG00000224177.6	LINC00570	-2.3925725901402393	-0.05467942297397146	0.016730718178741815	0.004022979098935038	0.025742750158033945	0.04253639484912458	NA	9	9	9
ENSG00000244041.7	LINC01011	2.3924367391443817	0.013191494557904677	0.01673691308902123	0.06701036804412971	0.05607198089147857	0.0020626985247067615	NA	69	72	72
ENSG00000188672.17	RHCE	-2.3920805592473715	-0.008798941417351058	0.016753164729917194	0.1354617605806386	0.4007992643802525	9.790590555117809e-21	NA	16	16	16
ENSG00000180481.10	GLIPR1L2	-2.392054542112878	-0.0071507868341279335	0.016754352372600315	0.2639897628640445	0.526659914023659	1.9850607110268764e-35	NA	59	68	68
ENSG00000171103.10	TRMT61B	-2.39013378413071	-0.015907639131352392	0.016842236471949067	0.07444961284778842	0.3305426735546137	3.111861770956509e-16	NA	47	47	47
ENSG00000158825.5	CDA	-2.3900900306246444	-0.024512696008702047	0.01684424311445646	0.019546422492969985	0.15418928212336053	2.3004403468815994e-07	NA	32	32	32
ENSG00000164002.11	EXO5	2.388822508675131	0.04104537162738003	0.01690246593496375	0.006733878871657344	0.06684593261714822	0.0007973942369583882	NA	22	22	22
ENSG00000183826.16	BTBD9	-2.3870963508785805	-0.0246328037978391	0.01698203993467921	0.014310825000059462	0.2625007656816529	1.9523760577759343e-12	NA	39	39	39
ENSG00000175356.12	SCUBE2	-2.385745269519379	-0.03041426741199203	0.017044552489918215	0.017600323812657238	0.10187127056109116	2.5720064421099705e-05	NA	9	9	9
ENSG00000273384.1	RP5-1098D14.1	2.384885536896996	0.019435051647270683	0.017084436099102016	0.0319724842596894	0.04595548437041117	0.006291894470848333	NA	27	27	27
ENSG00000184939.15	ZFP90	-2.3829993401225824	-0.020579971820840766	0.017172225112312322	0.021442098795947728	0.050669262046901864	0.004027786410553813	NA	37	37	37
ENSG00000185043.10	CIB1	2.382931876880287	0.05877435051050408	0.01717537236211685	0.0034736770569955776	0.10711095740678413	1.0049756106554911e-05	NA	12	12	12
ENSG00000177042.14	TMEM80	-2.3808181731274933	-0.00788556083306098	0.01727423607070445	0.16855172559619672	0.4723443216491507	1.4411222296549609e-28	NA	26	27	27
ENSG00000184206.11	GOLGA6L4	-2.3776793036655466	-0.008270767704760588	0.017421970497930143	0.1321781505473828	0.22906845306504756	1.3641723211360368e-11	NA	43	44	44
ENSG00000177156.10	TALDO1	2.3764392183924348	0.08117252150809283	0.017480641112915005	0.0019029360439438384	0.04969963452191259	0.003094018101871169	NA	39	39	39
ENSG00000150867.13	PIP4K2A	-2.376089801141956	-0.03876307784823378	0.017497203908148493	0.00913115387965386	0.1993348008004037	2.3944407708871403e-10	NA	24	24	24
ENSG00000241058.3	NSUN6	-2.3748291674539	-0.018095334714808082	0.017557073868013234	0.02880292097644084	0.2760372705563506	1.6405223333035214e-13	NA	21	21	21
ENSG00000103494.12	RPGRIP1L	2.3743905184882075	0.05416960466257048	0.017577948240338134	0.003955924142634891	0.046456232586510764	0.005803847544776626	NA	39	39	39
ENSG00000229352.1	AC007563.3	2.3727447078181862	0.016762035408843592	0.017656462943884087	0.03683137410573673	0.07537428111162507	0.0003370934914714829	NA	20	20	20
ENSG00000189143.9	CLDN4	-2.3725677939657412	-0.014885988841944243	0.017664921028266896	0.042340169329559856	0.20060301665388705	9.927399432877753e-10	NA	8	8	8
ENSG00000197734.8	C14orf178	2.3711610725596786	0.02431532354846857	0.017732301525382254	0.021392024275183417	0.09339636489957136	8.050922516911871e-05	NA	15	15	15
ENSG00000178055.11	PRSS42	2.3683099500366485	0.02443929997393162	0.017869558524898462	0.012219506121610746	0.027012151418875238	0.03412812589198539	NA	25	25	25
ENSG00000158805.11	ZNF276	-2.3660741756137056	-0.03453787174659767	0.017977842093355047	0.007221381070021142	0.08346811394015541	0.00012514110783672281	NA	45	45	45
ENSG00000183876.8	ARSI	-2.364677439929815	-0.08931238256091492	0.018045780452001427	0.00157403499263842	0.031148039689486068	0.022297740618046083	NA	4	4	4
ENSG00000273492.5	AP000230.1	-2.36345698777544	-0.007048645302051611	0.0181053282146277	0.2255479800542906	0.5310775079872362	5.825277588386793e-31	NA	52	52	52
ENSG00000166478.9	ZNF143	2.359103924479704	0.03534842515584881	0.01831912471846367	0.007077906180127857	0.04673809670571063	0.006149826481375654	NA	15	15	15
ENSG00000162366.7	PDZK1IP1	-2.3549945209290595	-0.012217416216198115	0.018522978811802426	0.06417944250639536	0.3186998567545851	8.277369977535402e-17	NA	26	26	26
ENSG00000204147.9	ASAH2B	2.3541683000147984	0.04137905776252019	0.018564203782422593	0.004522410470662722	0.1072172039355754	1.9620204059958874e-05	NA	18	18	18
ENSG00000273091.1	AP000255.6	-2.3541120042872055	-0.02236734402127751	0.018567015623244955	0.02273981701464999	0.044292043970509294	0.007594675353112986	NA	40	40	40
ENSG00000085721.12	RRN3	-2.3539571713975254	-0.04593602553565943	0.01857475108853243	0.0073283958850841255	0.11267959230154075	8.17676188957984e-06	NA	3	5	5
ENSG00000273344.1	PAXIP1-AS1	2.351628232491248	0.022029184859794108	0.0186914457696714	0.016788301800785645	0.1326505441436263	2.008714765520382e-06	NA	46	46	46
ENSG00000181896.11	ZNF101	2.3505637318046637	0.029009411945850137	0.018744997270962134	0.013965679157145972	0.11860566513415224	4.71159476954763e-06	NA	9	9	9
ENSG00000164039.14	BDH2	-2.349833811575876	-0.030745872380974586	0.018781794659061057	0.01279596909230107	0.18969908046447745	3.989916666639951e-09	NA	37	37	37
ENSG00000160948.13	VPS28	2.3449363010646973	0.027925161521643913	0.019030330521205636	0.01429050191481979	0.2444075913047576	5.481092063935912e-12	NA	7	7	7
ENSG00000124570.17	SERPINB6	2.3436198948098323	0.17043303596899717	0.019097623091940002	0.0003097579403517866	0.033473665997810265	0.020675173752012437	NA	5	5	5
ENSG00000273487.1	RP4-621B10.8	2.342365720544702	0.01852332354848415	0.01916192787223706	0.036942693180403816	0.0606441686774729	0.001721291133904395	NA	61	61	61
ENSG00000119636.15	BBOF1	2.337221082692967	0.03485923318578474	0.019427691489891392	0.007981530122865574	0.15494009316077498	8.292380211454362e-08	NA	20	20	20
ENSG00000001629.9	ANKIB1	2.3368022516556266	0.23889101657328266	0.019449468710562436	0.00024671195594316663	0.027181191091330468	0.033369107484600584	NA	18	18	18
ENSG00000136908.17	DPM2	2.3355865505754845	0.022471061150532125	0.019512800220462218	0.016261926277328666	0.2544883055417417	1.804034087833232e-12	NA	17	19	19
ENSG00000152926.14	ZNF117	2.333699316965102	0.014620045701304136	0.019611471886267346	0.039290978578217624	0.2297048171467664	4.229617593059303e-11	NA	42	42	42
ENSG00000164251.4	F2RL1	-2.3334433255494424	-0.030274194525632275	0.019624889590081577	0.01113341527008205	0.05056779267769376	0.002808355438687484	NA	16	16	16
ENSG00000123416.15	TUBA1B	2.3330369212699353	0.03832015831237837	0.019646207602476266	0.005970973833031229	0.04623867960292122	0.005862790966843678	NA	25	25	25
ENSG00000204653.9	ASPDH	2.3325586044776916	0.022913385267805442	0.019671323706794933	0.019051172399832575	0.16593755926383588	4.0217271746984776e-08	NA	21	21	21
ENSG00000124532.14	MRS2	2.332176696526839	0.015468455973463876	0.019691397574580098	0.03885705168095231	0.18732397096602224	6.913113813363922e-09	NA	43	44	44
ENSG00000117174.10	ZNHIT6	-2.332149277328494	-0.028562891608162885	0.019692839472125884	0.01424544755820235	0.12104732464940733	5.988719809710469e-06	NA	42	43	43
ENSG00000270164.1	LINC01480	2.331587258581415	0.029517848271219192	0.019722414758811837	0.01852016556554419	0.04463423489270055	0.006583850166768077	NA	44	45	45
ENSG00000137601.16	NEK1	-2.331451642093869	-0.03954301292976029	0.019729557153672618	0.00686455903879162	0.10481831599515533	2.1843856616286365e-05	NA	33	33	33
ENSG00000088986.10	DYNLL1	-2.3311224237635892	-0.0440014081746706	0.019746905205282994	0.0038199475791420487	0.039451746506966666	0.011413020932922959	NA	11	11	11
ENSG00000078081.7	LAMP3	2.3278447925116845	0.018491753561575768	0.019920346632939342	0.021428488073106003	0.08367076251703359	0.00015919871220044162	NA	19	20	20
ENSG00000254004.6	ZNF260	2.3270207803708622	0.04416046767275173	0.019964159272422347	0.0038756547515991432	0.050419435092119234	0.004239102728738678	NA	20	20	20
ENSG00000182134.15	TDRKH	-2.325135994287114	-0.018150037735595245	0.020064689512469147	0.028846135568054234	0.1906089753093257	4.815940060798282e-09	NA	31	31	31
ENSG00000022556.15	NLRP2	2.3243162144768	0.012987817982678994	0.020108552410732342	0.07585458973774958	0.3188337145071379	7.502388769989401e-16	NA	19	19	19
ENSG00000128891.15	C15orf57	2.322719052378416	0.012220073093892963	0.020194250082957593	0.076402826001257	0.3682142595184886	6.408369966259804e-19	NA	28	29	29
ENSG00000054282.15	SDCCAG8	2.3220533726956893	0.03637258564031941	0.020230061919425665	0.005916957278475136	0.09920312358645728	4.1302422087558365e-05	NA	11	11	11
ENSG00000129351.17	ILF3	2.3208118897384584	0.09968669661642528	0.020296998531014535	0.0014130576088498001	0.026475042004240883	0.03251857551163514	NA	4	4	4
ENSG00000242852.6	ZNF709	2.3204713327642366	0.024835649104624637	0.02031539396280217	0.019199448995714	0.09708104517868824	4.857971404823359e-05	NA	38	38	38
ENSG00000204920.10	ZNF155	2.315893287190968	0.03377822477163703	0.020564095942550924	0.009750218371674682	0.10975417397094817	1.833727523358172e-05	NA	21	21	21
ENSG00000153037.13	SRP19	-2.3146900593351245	-0.07293370576620758	0.0206299001808865	0.002271188277491526	0.05750574431058551	0.002219364731653824	NA	18	18	18
ENSG00000233569.1	RP11-500B12.1	2.3142724390714604	0.009007683191661408	0.020652782614201802	0.13907549103679484	0.24034299919536806	1.4110494565891643e-11	NA	102	102	102
ENSG00000276445.1	LLNLR-268E12.1	-2.313323649546138	-0.05708294405721191	0.0207048513716607	0.0038988220808277665	0.05267714457222203	0.002943949583636953	NA	13	13	13
ENSG00000263154.1	RP11-1055B8.2	-2.3118816188060025	-0.015593768800520843	0.02078420793740277	0.03968592843924346	0.13955867545336165	3.404915353711648e-07	NA	24	24	24
ENSG00000143344.15	RGL1	-2.3110562291313723	-0.0821606323701253	0.02082974925919618	0.0016629838467339766	0.026738595503376483	0.024959034925267198	NA	22	22	22
ENSG00000227533.5	SLC2A1-AS1	-2.3107559258391146	-0.007036856681266897	0.02084634022224279	0.2640262587695177	0.4101097340720918	1.2637746954348234e-21	NA	64	67	67
ENSG00000147679.11	UTP23	2.308460152926631	0.04666288261171088	0.020973556650844532	0.004716407966795217	0.047798530646336115	0.005524036332235558	NA	15	15	15
ENSG00000125864.13	BFSP1	2.306849064147432	0.027698655055378944	0.021063235927130664	0.01400428144950072	0.0787626307177437	0.00024464731696155966	NA	39	39	39
ENSG00000108465.14	CDK5RAP3	-2.306608969277939	-0.027473582920156246	0.021076629077559642	0.013591957882284164	0.2539647573204165	2.7402077304986742e-12	NA	9	9	9
ENSG00000250986.1	AC141928.1	2.304425139234948	0.07616958488723603	0.021198790166612618	0.0022118825497857344	0.06725450969657973	0.0009035169281494257	NA	7	7	7
ENSG00000075790.10	BCAP29	2.3044227456272313	0.03920175906733242	0.021198924400110602	0.005612096058244728	0.09012397878873377	6.123224838064377e-05	NA	12	12	12
ENSG00000243667.6	WDR92	-2.3028975047333198	-0.044736039715403915	0.021284610594338782	0.00553088347488603	0.0930729203896334	6.407522094355161e-05	NA	11	11	11
ENSG00000262246.5	CORO7	2.3019019596604164	0.04688439025282298	0.0213407016834584	0.005496404057851918	0.19534842770690128	1.3018146412504411e-09	NA	29	30	30
ENSG00000154319.14	FAM167A	-2.300704401001367	-0.012376072682875248	0.021408345168957205	0.06830068957964058	0.21136997522353115	5.298906934532824e-10	NA	107	112	112
ENSG00000164896.19	FASTK	2.297465955168896	0.04388840488768673	0.02159220303730529	0.005202542715021914	0.10884184821115256	1.2763746592541267e-05	NA	13	13	13
ENSG00000228672.3	PROB1	2.2959107719580385	0.05075280329587884	0.021680983711790378	0.002593218526795539	0.07113673504510047	0.0006312217457947356	NA	8	8	8
ENSG00000143376.12	SNX27	-2.2948985475958446	-0.023573382811606057	0.021738939073039216	0.01727277642988019	0.22321500074413111	1.0445257817200863e-10	NA	44	45	45
ENSG00000214078.12	CPNE1	-2.2936296550725186	-0.009033543183281968	0.02181178049819202	0.1367084110766177	0.5846568870317994	2.9821484479190132e-36	NA	48	48	48
ENSG00000236682.1	AC068282.3	2.2931231661207345	0.005807172583668503	0.021840915012298144	0.3417303685907469	0.6972136124117828	3.8462159371375916e-51	NA	41	41	41
ENSG00000239389.7	PCDHA13	-2.2924729065350697	-0.01092182502289315	0.021878369215937922	0.08016660490110655	0.357993782857086	3.586642626245077e-18	NA	82	82	82
ENSG00000100359.20	SGSM3	-2.2911759824608886	-0.06674019610344221	0.021953237469239512	0.002824561679502114	0.07723207980024979	0.0003487884980322395	NA	5	5	5
ENSG00000100077.14	GRK3	-2.289739368162034	-0.04330932799990743	0.02203642980906298	0.00717091987146648	0.026409791768753632	0.039399465113997036	NA	35	35	35
ENSG00000206538.8	VGLL3	-2.289726775908387	-0.019464995798380652	0.02203716021977182	0.030038929804515595	0.14020312784153485	5.652327424528719e-07	NA	24	24	24
ENSG00000171130.17	ATP6V0E2	2.2894127730550853	0.01190892619859961	0.022055380692945083	0.07177807878027996	0.5477665676609845	1.5007304177020388e-32	NA	13	13	13
ENSG00000117477.12	CCDC181	-2.2893734793983422	-0.04115137108971184	0.02205766168692538	0.0068251079370651455	0.040524588942514005	0.010350474479952965	NA	33	33	33
ENSG00000197134.11	ZNF257	-2.2890296058447883	-0.012460879446353351	0.02207763227969115	0.08476312957263842	0.21554331985709585	2.708869092661973e-10	NA	23	23	23
ENSG00000257135.5	RP11-320M2.1	-2.2862284480147603	-0.017482913861042775	0.022240897316066408	0.030882985978574466	0.052393708308559	0.002701136510498128	NA	50	50	50
ENSG00000166275.15	BORCS7	-2.2851441880905887	-0.009290099491889062	0.022304374518060426	0.07725962953164447	0.4077680791635277	4.909205370843253e-21	NA	43	43	43
ENSG00000118017.3	A4GNT	2.2847366876887025	0.020095176669544006	0.02232827202623713	0.03347463977741566	0.09580196048949856	4.7931698258324844e-05	NA	66	67	67
ENSG00000133739.15	LRRCC1	-2.2845822417031814	-0.017412772639724333	0.022337335193474552	0.038600121870636564	0.3221033852896307	5.899278232913136e-16	NA	59	60	60
ENSG00000255864.5	RP11-444D3.1	-2.2838157296264434	-0.021169018569539434	0.022382362841489183	0.02829098868182342	0.1050842743440157	2.7694182613179077e-05	NA	26	26	26
ENSG00000204634.12	TBC1D8	-2.2833460767817115	-0.016046174219406285	0.022409990892813193	0.03265842298567431	0.11576809118188665	6.752547580401182e-06	NA	39	40	40
ENSG00000145214.13	DGKQ	-2.283159398322281	-0.049763431329255696	0.022420980772164274	0.0035974380101714103	0.06142479790007081	0.0015744034620736767	NA	34	34	34
ENSG00000236882.7	LINC01554	-2.281200215752197	-0.014536964601435321	0.02253660200260845	0.04056494404009259	0.1106869677775916	1.2622887225749182e-05	NA	56	56	56
ENSG00000110057.7	UNC93B1	2.2795155064605583	0.026554119198903412	0.022636439262313672	0.02020820825483598	0.1293323248147005	1.7317868604263886e-06	NA	31	33	33
ENSG00000109072.13	VTN	2.27801535810685	0.02873028306445674	0.022725662576701208	0.011125208664678914	0.1352891493714697	4.136133011714631e-07	NA	25	25	25
ENSG00000148600.14	CDHR1	2.276209716377232	0.021996296872945607	0.02283346065143827	0.024055352308790474	0.25013455455604505	2.7401660056604403e-12	NA	76	81	81
ENSG00000197958.12	RPL12	-2.2760567798415408	-0.02027172834799627	0.02284261144319003	0.020368031830879943	0.3298128681266423	2.47592515287368e-16	NA	37	37	37
ENSG00000196700.8	ZNF512B	-2.2751251430678208	-0.1769318118409094	0.02289842376675872	0.0003594067270481176	0.09174710408833656	9.506849827297416e-05	NA	2	3	3
ENSG00000168393.12	DTYMK	2.2748443440962878	0.0439650458722645	0.02291526903631394	0.006421704764435755	0.04791568700860911	0.005006609966714715	NA	24	25	25
ENSG00000113812.13	ACTR8	-2.27431674212492	-0.013012046669638318	0.022946949256889466	0.038552319726421855	0.20837111139073008	6.921783960974872e-10	NA	10	10	10
ENSG00000136982.5	DSCC1	2.274290682332966	0.014855709107708054	0.022948515020363804	0.05319879843652584	0.31393568391776033	5.774763243835834e-16	NA	9	9	9
ENSG00000100151.15	PICK1	-2.274092252521495	-0.021307903781395413	0.02296044042158908	0.020579952120963512	0.12372143042279404	3.3991849005809103e-06	NA	63	63	63
ENSG00000066777.8	ARFGEF1	2.274050405678348	0.03935204949035025	0.022962956055450713	0.007384622060029588	0.042574465969054905	0.0070981167626746455	NA	19	19	19
ENSG00000144040.12	SFXN5	-2.2737891140698245	-0.04626280756068182	0.022978669083490787	0.004829147764572257	0.04050878821258402	0.009218326576285256	NA	42	42	42
ENSG00000168356.11	SCN11A	2.2706231117223674	0.027997405690423367	0.023169803141864776	0.012557243166810826	0.0650852562719859	0.0008648118479195303	NA	20	20	20
ENSG00000160963.13	COL26A1	-2.265341443059901	-0.020063408011288395	0.02349173471584918	0.028012114992992894	0.2664531148542253	2.9038933079621944e-13	NA	40	40	40
ENSG00000154930.14	ACSS1	2.265172685410491	0.06901355747995629	0.023502084622777974	0.0018397413089393166	0.025023580693687385	0.0423588106708404	NA	13	13	13
ENSG00000100341.11	PNPLA5	-2.260324823663871	-0.024623763338339277	0.02380109842347376	0.014641132327142604	0.13562782591329572	1.0296298652122286e-06	NA	52	54	54
ENSG00000119718.10	EIF2B2	-2.257707535675702	-0.024524423154154523	0.023963899116442137	0.013920482102099643	0.17569645651098367	2.3495256588267232e-08	NA	22	24	24
ENSG00000164930.11	FZD6	2.255952628810137	0.05091749258727499	0.024073598004276952	0.0029020311465356046	0.05782037978063201	0.0021654544939945968	NA	13	13	13
ENSG00000185022.11	MAFF	-2.253531733721481	-0.025429882895238815	0.02422564218096776	0.008116825040958262	0.0329258051503262	0.022617866716940254	NA	34	37	37
ENSG00000232956.8	SNHG15	2.2532039328572577	0.0260451511159703	0.024246293551200494	0.014761413551005688	0.07675848185946252	0.0003690287445188756	NA	41	42	42
ENSG00000198547.8	C20orf203	-2.2521985883416438	-0.013504094780560992	0.02430972519798578	0.04977154030609901	0.350162262944862	1.2180498965178099e-17	NA	12	12	12
ENSG00000174891.12	RSRC1	2.2517135740500906	0.05480890717227772	0.02434037830257987	0.0026580438681696075	0.024125446383997242	0.04772692413751374	NA	27	30	30
ENSG00000267060.5	PTGES3L	-2.251501581341041	-0.041723002659486044	0.02435378684765398	0.007417109938068497	0.08507941483610232	0.0001760747255615541	NA	27	27	27
ENSG00000106404.13	CLDN15	2.250683534027951	0.02541338296064802	0.024405588398297998	0.013656572879426981	0.12533230295540956	1.109963637329935e-06	NA	21	22	22
ENSG00000259224.2	SLC35G6	2.2504714385662172	0.026339583882805013	0.0244190345857975	0.012092561944811312	0.04431190120441508	0.007847042397164621	NA	16	16	16
ENSG00000065268.10	WDR18	-2.2500032397903693	-0.01142683404919638	0.02444873965120229	0.1176027553163758	0.4800182586736972	6.757285999568731e-27	NA	25	25	25
ENSG00000241852.9	C8orf58	2.2497834655300517	0.04565597577261578	0.024462694116309948	0.007477368609976148	0.1408689953345845	7.135875459970234e-07	NA	12	12	12
ENSG00000160953.15	MUM1	2.248946849430407	0.01815445389011975	0.024515877832501337	0.02568638499888575	0.26665842662205186	9.922893232701661e-14	NA	6	7	7
ENSG00000145476.15	CYP4V2	2.2481168307744386	0.018669069360149004	0.024568741126534524	0.032946266267148444	0.22056892822739613	4.070820984263528e-11	NA	56	57	57
ENSG00000203872.6	C6orf163	-2.2461853139686934	-0.04748491269808353	0.02469214051907684	0.005658528900589439	0.030285580152229118	0.027344056714942142	NA	13	13	13
ENSG00000204977.9	TRIM13	2.245592458229196	0.02570170594856473	0.024730124000251416	0.02041753889802081	0.23849932719345485	2.764765140677291e-11	NA	51	51	51
ENSG00000163945.15	UVSSA	2.2444164986485333	0.018602914359285565	0.024805615954453828	0.03213145832316724	0.24919877483119904	6.651107387112031e-12	NA	46	52	52
ENSG00000255198.4	SNHG9	2.242976451311347	0.03359950755981395	0.02489833309186595	0.008816660403183784	0.09063167527894923	8.998125753393662e-05	NA	6	7	7
ENSG00000001626.14	CFTR	-2.2411193817908903	-0.03474212554906128	0.025018343058372666	0.009799249818920516	0.11229168296987099	1.0801083088610433e-05	NA	23	23	23
ENSG00000141101.12	NOB1	-2.240930720413139	-0.04723671952623738	0.02503056295836173	0.005242608708199975	0.1525580160686268	8.82802759865534e-08	NA	11	11	11
ENSG00000115073.7	ACTR1B	2.240169750999172	0.0447440090884141	0.025079904641824205	0.005299675855291042	0.055074921281431474	0.0026542994828321073	NA	17	17	17
ENSG00000118181.10	RPS25	-2.238844170470523	-0.04093000367572111	0.025166057143835376	0.0051190329555732186	0.1273072175170586	3.072742569040864e-06	NA	15	16	16
ENSG00000141655.16	TNFRSF11A	-2.237464215703876	-0.03077578403564804	0.025256015591336074	0.012635722581745694	0.030821171144867283	0.022674968740510344	NA	28	28	28
ENSG00000255621.1	RP11-377D9.3	-2.2371572074484125	-0.012973822246645507	0.025276067085863708	0.05708654045203169	0.1988035949094816	8.418858223855876e-11	NA	26	26	26
ENSG00000204278.12	TMEM235	-2.2345177018356055	-0.03634045898964003	0.025449029127368773	0.014296062557914106	0.12431971635682937	1.962991041313073e-06	NA	40	40	40
ENSG00000177462.6	OR2T8	2.2342094923340574	0.010681930739177333	0.025469292157963085	0.0724623672945484	0.1392866063410878	9.432523735360813e-07	NA	78	80	80
ENSG00000138107.12	ACTR1A	2.2339328418434095	0.02473608838157671	0.025487492249310316	0.013763659038208139	0.18290946190961574	6.520575770031394e-09	NA	28	29	29
ENSG00000137877.9	SPTBN5	2.2328551648617587	0.01221550093744671	0.02555849705168528	0.078615395867652	0.2718044467449377	2.275423994632609e-13	NA	27	27	27
ENSG00000143110.11	C1orf162	2.2289599944455327	0.02840267730876791	0.025816566713867884	0.011891964076170446	0.08301220894552044	0.0001663053360901183	NA	72	72	72
ENSG00000134294.13	SLC38A2	2.2226014408679715	0.07533065793248266	0.026242686976276217	0.0026739546380149925	0.04828369101956245	0.003462191274421887	NA	12	12	12
ENSG00000183798.4	EMILIN3	-2.219218138438741	-0.015135099030911283	0.026471887653043598	0.055123971815122394	0.1500193570648329	2.206114096391706e-07	NA	56	56	56
ENSG00000173950.15	XXYLT1	-2.218454531348328	-0.021046150293750843	0.02652385651753469	0.025584983577974958	0.13086312542979034	1.8087810173870327e-06	NA	9	9	9
ENSG00000178750.2	STX19	2.2174292613595874	0.01144718065740051	0.026593771988292065	0.04889236570966296	0.03827219866056236	0.01085115256793902	NA	24	25	25
ENSG00000114520.10	SNX4	-2.2159271406063223	-0.03268959734292917	0.026696492427531644	0.007078658643822677	0.1001183523651958	3.7151477725433665e-05	NA	14	14	14
ENSG00000128928.8	IVD	2.215627966209004	0.02078549647429497	0.026716991922513752	0.027714588920537214	0.22413689349779092	9.52507412034239e-11	NA	45	45	45
ENSG00000113119.12	TMCO6	2.2152811099852165	0.08630525404723148	0.026740775602133015	0.0009474387923463131	0.03935410596204093	0.012337379239942438	NA	10	11	11
ENSG00000122547.10	EEPD1	2.2151641057652705	0.014202897529386258	0.026748802619722407	0.05062916992808066	0.1838973837330444	3.323723334901895e-09	NA	96	96	96
ENSG00000149922.10	TBX6	2.2149984489704426	0.013068344556014135	0.02676017098208823	0.041950300376021515	0.25453967926370263	3.1845386136827286e-12	NA	19	19	19
ENSG00000166823.5	MESP1	-2.2131839690512254	-0.057598449674035636	0.026884964860245244	0.0035764943375199447	0.03623294389480538	0.011023449004995313	NA	25	25	25
ENSG00000170439.6	METTL7B	-2.2131257750286757	-0.04595333101254294	0.026888975553260808	0.0050226587125918485	0.06765767666591188	0.0006754574964509567	NA	5	5	5
ENSG00000143412.9	ANXA9	-2.2124661669056485	-0.036518790779439134	0.026934471426286813	0.007919407345413665	0.056845647113113004	0.001475572868417333	NA	6	6	6
ENSG00000167525.13	PROCA1	-2.2111803942013633	-0.022762280553020646	0.02702334749795129	0.01228689611878003	0.1322571865123181	1.3185428754353755e-06	NA	20	20	20
ENSG00000129347.19	KRI1	-2.2077969796561803	-0.018252539765221405	0.02725842871739619	0.03586125392906225	0.3150344450579876	1.0818689489836225e-15	NA	26	26	26
ENSG00000279636.2	LINC00216	2.207490416926332	0.02976769895331166	0.027279815769835812	0.011321820058033002	0.07597844555494009	0.0002835383267512986	NA	7	7	7
ENSG00000183291.15	SELENOF	2.206667124563017	0.022610382933964012	0.027337323638519314	0.022747653115808345	0.316456145284896	1.8269911287789225e-15	NA	29	29	29
ENSG00000055813.5	CCDC85A	-2.205635967270004	-0.015361640306975614	0.027409498624609847	0.04246892002102833	0.1277451905545703	2.676427120858442e-06	NA	75	76	76
ENSG00000103671.9	TRIP4	2.2038781505780976	0.022133278582137587	0.02753291454306716	0.027936731419559657	0.1960089101011488	1.852907307999628e-10	NA	52	52	52
ENSG00000102580.14	DNAJC3	-2.2037400408603562	-0.11615577337634127	0.02754263147389926	0.0007280498501601965	0.0313503683877402	0.023691080586087297	NA	13	13	13
ENSG00000161328.10	LRRC56	-2.2022429613655183	-0.03668749971946934	0.027648150862682946	0.004380243078778317	0.12979415289859034	2.4234274463296997e-06	NA	10	10	10
ENSG00000267838.2	AC008746.12	-2.2018401213583054	-0.013524731015486523	0.02767660389324024	0.036705919329657166	0.2534755237256588	1.6482219007477292e-12	NA	22	22	22
ENSG00000270806.1	C17orf50	-2.201175850345503	-0.013463126390599925	0.027723577234343176	0.0806895087587891	0.3008601139742517	1.328233914525926e-15	NA	11	11	11
ENSG00000101213.6	PTK6	-2.200920465561141	-0.015126245845882232	0.02774165483297479	0.04835087154454443	0.30829817509202645	2.2349011638283233e-15	NA	35	35	35
ENSG00000136874.10	STX17	2.200101207223009	0.03731465926223039	0.027799715256289555	0.006946336102631001	0.07461971042166259	0.00029591874334744734	NA	26	26	26
ENSG00000163320.10	CGGBP1	2.1982569080216616	0.06533955719820884	0.027930803350880367	0.0022107476762279745	0.0657525132292641	0.0008705683500878982	NA	3	3	3
ENSG00000126457.21	PRMT1	2.192128554631655	0.048357324705773454	0.028370225443325542	0.0035507461344110014	0.1468653793178613	3.9296748009545883e-07	NA	11	11	11
ENSG00000129667.12	RHBDF2	2.1917164741600272	0.0655107818490524	0.028399985442120655	0.0024313316472296597	0.07117227278238966	0.00035613588452144734	NA	22	23	23
ENSG00000230658.1	KLHL7-AS1	2.1912135654489076	0.005736002068303816	0.028436341392438693	0.2853315811045719	0.5089510268448316	4.470471818626359e-29	NA	63	63	63
ENSG00000129103.17	SUMF2	-2.190768030423169	-0.018604342929318826	0.02846858320720963	0.030262902770694683	0.06979869394234492	0.0006588935819697001	NA	47	49	49
ENSG00000134184.12	GSTM1	-2.1902347681668144	-0.008549463049315262	0.028507214932729303	0.13713247557596894	0.1870164697151664	3.8636489660058634e-09	NA	54	54	54
ENSG00000281831.1	HCP5B	-2.1884175481218757	-0.0072088863677814636	0.028639201191956534	0.1547540649062785	0.4224614977672802	3.2785376670328183e-22	NA	72	74	74
ENSG00000156171.14	DRAM2	2.185587909337596	0.01602103919662191	0.028845767979427603	0.02870408636069877	0.3293416289697066	9.754970004739588e-17	NA	12	12	12
ENSG00000154040.20	CABYR	-2.185154181362301	-0.03734220882621261	0.028877543713740534	0.006992478117996016	0.029988551445569795	0.028362576587076638	NA	9	9	9
ENSG00000143416.20	SELENBP1	2.1833066820701017	0.04408515863762792	0.029013232803504835	0.006636488129771977	0.16961564655265773	5.0871272318431455e-08	NA	4	4	4
ENSG00000125821.11	DTD1	-2.1808392443814912	-0.031715128055275446	0.029195308754151453	0.008169274996585072	0.12507538162859194	2.4645978717595743e-06	NA	21	21	21
ENSG00000025423.11	HSD17B6	2.1785949496807357	0.03849028315937733	0.029361771695373885	0.008153381993211762	0.15522867163469878	4.920019836532204e-08	NA	3	3	3
ENSG00000197043.13	ANXA6	2.1780861709031947	0.02724787756488616	0.029399621968269878	0.013155068440206193	0.14390255340585356	5.766629474527937e-07	NA	94	96	96
ENSG00000103876.11	FAH	-2.1779455189277974	-0.1402552304608128	0.029410093085424204	0.0006733753966676286	0.022596197046008317	0.04258812760421078	NA	7	7	7
ENSG00000135912.10	TTLL4	2.1770765735381272	0.08003656930985345	0.029474854622753514	0.001505294903823802	0.03125224671407565	0.025732527113464472	NA	12	12	12
ENSG00000113494.16	PRLR	-2.1754769191532017	-0.028311318571556675	0.029594395894599324	0.017799623711800366	0.23447881728728176	3.518750043415015e-11	NA	18	18	18
ENSG00000186496.10	ZNF396	2.174812469629344	0.05604235831680907	0.029644172266390125	0.00250218979169465	0.02793708445659035	0.03241248174103305	NA	10	10	10
ENSG00000101019.21	UQCC1	2.173670043068186	0.03337394524381521	0.029729923988715733	0.004674023118258454	0.0955446741698206	6.33567952414475e-05	NA	23	23	23
ENSG00000032742.17	IFT88	2.1733854545809517	0.01960064660833871	0.02975131865078419	0.018286129953300492	0.1685266551419442	1.598494091492479e-08	NA	44	44	44
ENSG00000164344.15	KLKB1	-2.171392573798109	-0.028372397801625534	0.02990150979067172	0.010394909885519398	0.1371381196202862	6.864850623312434e-07	NA	17	17	17
ENSG00000185988.11	PLK5	2.171296741944191	0.011573494027728207	0.02990874844245458	0.08214445875106731	0.1887554208400949	7.287819848515044e-09	NA	72	72	72
ENSG00000241043.1	GVQW1	2.1700967974016936	0.016367721971190824	0.029999513760903783	0.04973267614847984	0.2315461234105156	6.269621162663908e-11	NA	21	21	21
ENSG00000186532.11	SMYD4	2.1687123759865927	0.012441089383738927	0.03010452720631169	0.07428206748789476	0.2314989268453284	1.911143126206352e-11	NA	50	51	51
ENSG00000023228.13	NDUFS1	2.1659257910813166	0.0315331809053157	0.030316858108128793	0.011837947562027235	0.19845334407852935	1.2945179569526664e-09	NA	40	40	40
ENSG00000151655.18	ITIH2	2.1635341802540466	0.04571250810674808	0.030500117753535172	0.003965689919993872	0.040038541341824364	0.011181452856041251	NA	8	8	8
ENSG00000104497.13	SNX16	2.163331958864698	0.01715962722706169	0.030515656713471194	0.03038254207103265	0.2374031936952602	3.4773198456991123e-12	NA	73	75	75
ENSG00000270171.1	RP11-338N10.1	-2.1631903787141598	-0.006381377111206053	0.030526539966625087	0.18613038631008755	0.4666749533864594	3.2669119889480477e-26	NA	46	46	46
ENSG00000175197.11	DDIT3	2.162579802610836	0.01482583331703682	0.030573513094456592	0.03602287402750498	0.07357383484863032	0.0005270652712071882	NA	95	95	95
ENSG00000213347.10	MXD3	2.162560669020532	0.014771409336300816	0.03057498609142607	0.033383383849778125	0.17676792946326686	2.531222164631085e-08	NA	27	27	27
ENSG00000161267.11	BDH1	-2.160957986016816	-0.019325492153810575	0.03069858500147163	0.023833113283925247	0.16627913472755418	6.923914462789236e-08	NA	54	54	54
ENSG00000137720.7	C11orf1	2.158413127520141	0.03481623796580298	0.030895725982198176	0.006545928820499668	0.10151107899693007	3.199622080076366e-05	NA	29	38	38
ENSG00000156574.9	NODAL	2.157153138625358	0.01580491184825593	0.030993734368621073	0.039814655534611186	0.2573176058596328	1.6112360929617446e-12	NA	13	13	13
ENSG00000172613.7	RAD9A	-2.1561511811251455	-0.033189146444771264	0.03107186212558116	0.007768326479214752	0.09536505199904964	5.822328195229171e-05	NA	3	3	3
ENSG00000168397.16	ATG4B	2.1559427474687625	0.04031207211418545	0.031088135986461127	0.006003398400746972	0.037158057733826	0.013952073504389937	NA	28	29	29
ENSG00000105668.7	UPK1A	-2.15544938127576	-0.01655874262473525	0.031126685659044598	0.02960577961848178	0.02991427591352485	0.0280579508201103	NA	37	37	37
ENSG00000147813.15	NAPRT	2.1542850219911776	0.005513608211478814	0.0312178267512174	0.2656525149434014	0.5242198878945513	7.714064446843804e-34	NA	41	42	42
ENSG00000160796.16	NBEAL2	-2.1511594091605497	-0.03192105799123121	0.031463619650058554	0.00870697336206154	0.09424391174383752	6.48352704623063e-05	NA	20	20	20
ENSG00000229206.3	RP11-397O4.1	-2.150326547900264	-0.009226586346313386	0.03152939388177076	0.0593196789410011	0.15653840171742145	1.7275000099509956e-07	NA	63	66	66
ENSG00000117640.17	MTFR1L	2.1485806108618357	0.030335826213141463	0.03166766002991061	0.010578883207809597	0.12565067726410573	1.8101846450984046e-06	NA	16	17	17
ENSG00000171067.10	C11orf24	-2.146002346553054	-0.11289214386900158	0.03187279148197065	0.0011710385866497688	0.0399865214637342	0.011036109941213585	NA	14	14	14
ENSG00000132305.20	IMMT	2.1433237556872173	0.020771515543376005	0.03208711058947887	0.020508048578042566	0.18912379396030324	2.3332257923628363e-09	NA	22	22	22
ENSG00000163950.12	SLBP	-2.140743327793555	-0.03606750025757531	0.032294742387734866	0.003129656797813539	0.03736737262698642	0.011006481933713988	NA	16	16	16
ENSG00000120324.8	PCDHB10	2.1400886048532497	0.025869391606940562	0.032347606812405026	0.012852309006802481	0.02513475368273561	0.038938962902637216	NA	44	44	44
ENSG00000043514.15	TRIT1	2.140053380457621	0.015809192786246075	0.03235045304328547	0.04853673583797124	0.23727330000261004	5.730614009028599e-12	NA	67	67	67
ENSG00000124191.17	TOX2	-2.1376433579576677	-0.01338269360237058	0.03254569990232925	0.050073091649466085	0.09474496748568802	7.074693917884829e-05	NA	33	36	36
ENSG00000187688.14	TRPV2	2.1363411239554324	0.013896241481133763	0.03265161920538568	0.05582806030854898	0.14937296981414375	2.2981514126277747e-08	NA	29	29	29
ENSG00000160218.12	TRAPPC10	-2.135198933135659	-0.02857728970548694	0.032744764026889625	0.014472709700049598	0.11359614919520965	1.2407720339157382e-05	NA	70	77	77
ENSG00000064309.14	CDON	-2.134103531683165	-0.03534108711228764	0.032834306858967696	0.006991152706505341	0.11032612363756587	6.847694076803205e-06	NA	3	4	4
ENSG00000183166.10	CALN1	2.1319245174603463	0.05388116762078625	0.033013052321580076	0.003236171391834756	0.06657035808172466	0.0010429918364932775	NA	45	45	45
ENSG00000161921.14	CXCL16	2.1318013623496115	0.06677574398094806	0.03302317960870242	0.0022832071494769445	0.08501282479095447	0.0001445234141519025	NA	5	5	5
ENSG00000128829.11	EIF2AK4	-2.1314352969100616	-0.02663986943268127	0.03305329759153137	0.007491831377822474	0.1331533404590904	1.1757094060337672e-06	NA	6	6	6
ENSG00000145868.16	FBXO38	-2.1285974931385137	-0.039366816653727016	0.03328757610234194	0.005894184345468319	0.046789236790853984	0.004925416481636748	NA	58	58	58
ENSG00000159461.14	AMFR	2.1276728997900647	0.042359303994196636	0.03336421333949902	0.005349917504072621	0.1092178567301412	9.011895870705523e-06	NA	9	9	9
ENSG00000203722.7	RAET1G	-2.1275150806804013	-0.01173094210468366	0.03337730964357741	0.0467772948340193	0.2323911603830938	3.0727065596151425e-11	NA	35	35	35
ENSG00000177212.3	OR2T33	2.1265923405324907	0.01983646897180499	0.03345396946216243	0.028477716441536884	0.0907594111692174	0.00010291467101826974	NA	21	22	22
ENSG00000167994.11	RAB3IL1	-2.1262840230681985	-0.0389493381756482	0.03347961754873194	0.010424661477316188	0.07122210349235306	0.000512126238811385	NA	39	39	39
ENSG00000106049.8	HIBADH	2.1258291691746045	0.03675695281306686	0.03351748631287351	0.006915444821546681	0.06989352451417853	0.0007466887984538274	NA	52	54	54
ENSG00000170889.13	RPS9	-2.125528686450278	-0.018124980302298255	0.03354252303096682	0.02656722776494381	0.3027082779998802	5.463562470484874e-15	NA	67	67	67
ENSG00000140830.8	TXNL4B	2.125375819439974	0.014193171202234005	0.03355526630162442	0.051493126123922935	0.1670719180346085	5.033970490159634e-08	NA	28	28	28
ENSG00000276234.4	TADA2A	2.123983568478975	0.01779492035780175	0.0336715175918292	0.026581675477491698	0.07650020101168041	0.00031502702565133886	NA	38	38	38
ENSG00000115252.18	PDE1A	-2.1217900169411035	-0.007493390495977695	0.03385537534887541	0.15683249428975937	0.5408812908125247	6.199596746192684e-32	NA	23	23	23
ENSG00000162728.4	KCNJ9	2.1196686024328573	0.06462039737727489	0.03403400260501349	0.002031955479362154	0.03574149071073414	0.014779210348470953	NA	7	7	7
ENSG00000132932.16	ATP8A2	2.1188490398299877	0.12214111521462413	0.03410322680805453	0.0007116224809992094	0.050819664425714235	0.0036296434352140225	NA	8	8	8
ENSG00000087903.12	RFX2	-2.1182975270202573	-0.09511847046109204	0.0341498779487145	0.0009200282859519575	0.059192763642369535	0.001316523645163105	NA	8	8	8
ENSG00000257218.5	GATC	-2.117023528690086	-0.007290921171016756	0.03425785096566093	0.21240786867837871	0.5312442146469728	4.056769771736073e-34	NA	49	49	49
ENSG00000114767.6	RRP9	-2.1166129683204327	-0.065970404649396	0.03429270859055225	0.0015263994634116206	0.03370023771273032	0.017818519602917627	NA	11	11	11
ENSG00000147573.16	TRIM55	2.1160766844304675	0.03613460231839194	0.034338286111955496	0.0077397625551248895	0.07987910867706298	0.00023088512074199502	NA	6	7	7
ENSG00000274220.1	RP11-77K12.9	2.1136195348352036	0.03616909084856542	0.03454777600888743	0.0071720454304938005	0.04037902294925228	0.010038148329250127	NA	19	19	19
ENSG00000275074.1	NUDT18	-2.112869691810976	-0.02780153356840593	0.034611922616931294	0.016909127243952396	0.2104843316053637	2.3646520939033617e-10	NA	14	14	14
ENSG00000089737.16	DDX24	-2.1115574871797302	-0.058735980542134573	0.03472442222053905	0.0014410796901130867	0.02754287060354183	0.031908666173167524	NA	18	18	18
ENSG00000169684.13	CHRNA5	-2.110988121358313	-0.00809761021337176	0.03477333288278072	0.12608383166168255	0.3676811576719447	3.4699407618022357e-19	NA	17	17	17
ENSG00000183397.5	C19orf71	-2.110108505070726	-0.018848720445421425	0.0348490108786736	0.020212276146496528	0.1011727325371536	3.399738835681448e-05	NA	37	37	37
ENSG00000223865.10	HLA-DPB1	2.1076318349564582	0.02674836313131212	0.03506284767124281	0.01306718955198473	0.12731284934989864	2.456988308748369e-06	NA	31	33	33
ENSG00000101138.11	CSTF1	-2.106774621537392	-0.05439478500470541	0.035137120333606414	0.0033464106362882094	0.05150861101041653	0.004038408812516657	NA	5	5	5
ENSG00000272156.1	RP11-477N3.1	-2.1062857550650884	-0.025451995995367693	0.03517953793290379	0.016476041344281836	0.10372239030353868	2.8178932402673408e-05	NA	16	16	16
ENSG00000048544.5	MRPS10	-2.104531556921578	-0.020114471567585366	0.03533210486768224	0.019930540947251073	0.11026853712004904	1.1704307092700826e-05	NA	30	31	31
ENSG00000177380.13	PPFIA3	2.1033187013177743	0.09331593918413425	0.03543791975741155	0.0009048188089896038	0.05978491829693345	0.001832024355293497	NA	16	16	16
ENSG00000185187.12	SIGIRR	2.1019998141258283	0.013056189069667079	0.03555329208640397	0.05733691927900252	0.32733576759259064	2.347275949129676e-16	NA	50	51	51
ENSG00000152669.8	CCNO	-2.1006684162603206	-0.013780881051181998	0.03567008367633227	0.04761022091019637	0.32066385637065864	4.0977122931697117e-16	NA	16	16	16
ENSG00000125877.12	ITPA	2.0992058763947563	0.022814794743942764	0.035798756222998135	0.016901506012299054	0.18909911595246934	6.193263379631874e-09	NA	8	8	8
ENSG00000213413.2	PVRIG	2.0974049086266318	0.011553875328733707	0.03595774693659763	0.06886168133172763	0.318845347291114	5.582292305042183e-16	NA	44	44	44
ENSG00000187783.11	TMEM72	-2.0967327409268557	-0.01798450003270552	0.03601724047723972	0.02712361411999311	0.08262426284361403	0.00021463394175575293	NA	20	20	20
ENSG00000147571.4	CRH	2.0965395322363247	0.055453997240711775	0.0360343568933738	0.003271639154444534	0.03703182681190921	0.01448252884009335	NA	9	12	12
ENSG00000163106.10	HPGDS	-2.0962471970958205	-0.04899334677730326	0.03606026813658438	0.00578726269336327	0.11412825234764536	8.748930811591934e-06	NA	30	30	30
ENSG00000163536.12	SERPINI1	2.0961463483064575	0.019837214294516563	0.03606921059421222	0.01473770516663813	0.06279525268580305	0.0007395277220241329	NA	124	124	124
ENSG00000157315.4	TMED6	2.0959547566973145	0.03500377983372507	0.03608620460141091	0.006434968705190906	0.05562973060071779	0.0025517129229615442	NA	2	2	2
ENSG00000037637.10	FBXO42	2.0932369659846937	0.022925460259505398	0.036328006398413625	0.014743893472961208	0.19088843190170626	4.5912324945525905e-09	NA	27	27	27
ENSG00000106565.17	TMEM176B	-2.090654085474251	-0.031610750789432845	0.03655908364988536	0.008547540338230436	0.08717928056462551	0.00012732907731559918	NA	25	28	28
ENSG00000187860.10	CCDC157	2.0886209917111436	0.03565549941328924	0.036741854035016876	0.006280619932560897	0.05322993948430056	0.0033306244697547216	NA	25	25	25
ENSG00000261701.6	HPR	2.0882835922502787	0.009796073560384214	0.03677226063676371	0.10659587001569348	0.40866555172482777	1.435644424846611e-23	NA	17	19	19
ENSG00000077943.7	ITGA8	-2.0875957873604793	-0.014664407260117725	0.0368343123329298	0.05876864081497877	0.11101417543800624	9.983142850966437e-06	NA	59	61	61
ENSG00000179820.15	MYADM	2.08621969929372	0.0392851731177435	0.03695872661308395	0.007321097825453894	0.07573934933611591	0.000439676400831374	NA	19	19	19
ENSG00000144792.9	ZNF660	-2.085662891810611	-0.011307018419864333	0.03700917005238834	0.08376723189275512	0.3559796652427357	1.52822449480827e-18	NA	90	94	94
ENSG00000173917.10	HOXB2	2.0825758946572455	0.030995236713317775	0.037289898340326484	0.012023030142082052	0.03138693261704111	0.026057178658377343	NA	35	35	35
ENSG00000165417.11	GTF2A1	-2.0823165905243792	-0.04069228987690907	0.03731356149329027	0.005195457748288453	0.025239884127632548	0.043311566754164886	NA	25	25	25
ENSG00000100744.14	GSKIP	2.0791884527536664	0.11108988239108769	0.037600032582772946	0.0009673138982207806	0.09723588286376726	4.400671540011177e-05	NA	12	12	12
ENSG00000120314.18	WDR55	2.0790732187593313	0.025225963311652586	0.03761062121429371	0.009841923198725382	0.11208463649938842	1.3200764222290186e-05	NA	14	15	15
ENSG00000014257.15	ACPP	2.0789737658107654	0.013438041756488998	0.037619761795397846	0.03028518740193629	0.09781380127300897	2.661093314146109e-05	NA	25	25	25
ENSG00000115107.19	STEAP3	2.0765824973199005	0.032494996626633806	0.03784010970601419	0.006954827491941567	0.05834789423082502	0.001957436144307388	NA	15	15	15
ENSG00000129204.16	USP6	-2.0759698007375396	-0.013992022489931618	0.0378967441424249	0.03286464901967151	0.13591103091500728	1.008692982091608e-06	NA	7	7	7
ENSG00000135124.14	P2RX4	-2.075833082423428	-0.02224800348877207	0.03790939149562554	0.015536455558929607	0.06897434249467857	0.0005939939550688402	NA	29	29	29
ENSG00000121361.3	KCNJ8	2.074854850769043	0.1025163170896823	0.03799998921106061	0.0007562214487713343	0.03711173510628606	0.012843949240103007	NA	1	1	1
ENSG00000204186.7	ZDBF2	-2.07475333419031	-0.07093282646501342	0.03800940158085818	0.0017104721048527762	0.11800098787706645	7.148038497938794e-06	NA	20	20	20
ENSG00000171574.17	ZNF584	-2.0742658732968486	-0.03602066366142191	0.03805462539007472	0.006742889963625627	0.08158666832086353	0.0002560942639695484	NA	8	8	8
ENSG00000132205.10	EMILIN2	-2.0720520694420226	-0.04821721629719808	0.0382605855551682	0.004215021524282929	0.08585395588881713	0.00011965788441330718	NA	7	7	7
ENSG00000123643.12	SLC36A1	-2.0705471860619893	-0.013959091648701755	0.03840113207973943	0.03827841619609726	0.08107223577331958	0.0002271286200069125	NA	87	87	87
ENSG00000120370.12	GORAB	2.0704623991819027	0.020924845623467168	0.038409063676839085	0.02978168720647828	0.2186468005520765	2.096522983920843e-10	NA	24	24	24
ENSG00000164610.8	RP9	-2.069829383984706	-0.01433218313149451	0.03846832465960979	0.03545669539785916	0.2483624233148489	1.0153872079027189e-11	NA	21	21	21
ENSG00000145217.13	SLC26A1	-2.0661008004975603	-0.015388186166554851	0.038818962680664856	0.03269806608661392	0.2587688886660651	1.1178641476135827e-12	NA	8	8	8
ENSG00000105258.8	POLR2I	2.0655231387919093	0.039764682996546875	0.038873528494084694	0.004460512273986661	0.1228796065198216	2.1468869060945978e-06	NA	14	14	14
ENSG00000167720.12	SRR	2.0653803498465892	0.01255427942884654	0.0388870263496965	0.04354619354974235	0.2389900702880973	2.268496258163731e-11	NA	14	14	14
ENSG00000163882.9	POLR2H	2.0653041426584187	0.015505334464885763	0.03889423185343587	0.03962410245993249	0.02582848812893208	0.04029303113591079	NA	85	85	85
ENSG00000115085.13	ZAP70	-2.0640872551684817	-0.017510110429663748	0.03900944413163184	0.03885403558474526	0.1654333473464055	5.2865561412135396e-08	NA	28	29	29
ENSG00000277232.2	GTSE1-AS1	-2.0634700265455503	-0.014676309278315522	0.039067992724381245	0.05131874281570303	0.09240798717443413	5.392446557906071e-05	NA	27	28	28
ENSG00000270604.5	HCG17	2.0633398405678163	0.011285615670815775	0.03908035133104024	0.05266835653250547	0.16395856496612687	1.2446837968843238e-08	NA	32	34	34
ENSG00000164684.13	ZNF704	2.0620418234277915	0.05066939397418853	0.03920375430900109	0.002667986445891083	0.04752269909274126	0.005057272600892275	NA	16	16	16
ENSG00000172399.5	MYOZ2	-2.061361793361145	-0.011596717980346049	0.03926853700621964	0.04206896366419818	0.13957619958602152	9.826201187792176e-07	NA	25	26	26
ENSG00000145725.19	PPIP5K2	2.0591819294599336	0.037195884128114844	0.039476813593210335	0.005277586572732492	0.06537954451535126	0.0008243298159488063	NA	51	51	51
ENSG00000278376.1	RP11-158I9.8	2.0565285366230457	0.011859815078619034	0.03973159856259196	0.06393384469564625	0.29586940628649083	6.106798727161696e-15	NA	48	48	48
ENSG00000150627.15	WDR17	2.055432746949389	0.04653457732979038	0.03983722525988598	0.0031357010384987422	0.04765217938281297	0.004643145521659556	NA	28	28	28
ENSG00000127578.6	WFIKKN1	-2.054696369248542	-0.005091335265146521	0.039908340859656624	0.28228645153522647	0.5730819489596958	1.767541228735453e-35	NA	96	100	100
ENSG00000005379.15	TSPOAP1	2.0546587319819056	0.03514584663884176	0.039911978566236246	0.006040749906985044	0.05087768128499158	0.004181988993802968	NA	22	23	23
ENSG00000119242.8	CCDC92	-2.0542484737349427	-0.028465817672178925	0.03995164898135805	0.010746726940862903	0.0537648126795325	0.0032062078655740647	NA	53	53	53
ENSG00000101307.15	SIRPB1	-2.0541681031744052	-0.005808518416283686	0.039959424426805557	0.22025663787137434	0.6419112715259938	1.3385686360213547e-44	NA	50	53	53
ENSG00000180376.16	CCDC66	2.0541387512807017	0.013037753390011892	0.03996226439417303	0.04425337263912489	0.3329462674027195	5.1877444956950494e-17	NA	36	40	40
ENSG00000084073.8	ZMPSTE24	2.0501336693342194	0.09296176762572965	0.04035138860517844	0.0010173424213411643	0.043350827660242834	0.008377959361120362	NA	6	6	6
ENSG00000160867.14	FGFR4	-2.0478969454612366	-0.013193712439341986	0.04057009823671976	0.08701271612652971	0.2934621472510611	2.7709022721367297e-14	NA	78	79	79
ENSG00000101342.9	TLDC2	2.047674155899661	0.04255610699414784	0.04059193780709087	0.007328846271691955	0.08188384759221097	0.00018441907039899982	NA	18	20	20
ENSG00000132313.14	MRPL35	2.047246137368257	0.04979421114753792	0.04063392348836078	0.003217510183945493	0.06902088198600645	0.0006674177366804582	NA	36	37	37
ENSG00000128039.10	SRD5A3	2.0467662519650496	0.016821288648011783	0.04068104072203631	0.03156786028514248	0.1387658492078359	9.438788787101372e-07	NA	47	47	47
ENSG00000125863.18	MKKS	2.0464969536305375	0.08466320435972319	0.04070750188246001	0.0012888412367605072	0.05575216830302045	0.002132021836267926	NA	10	10	10
ENSG00000105738.10	SIPA1L3	-2.044881631506712	-0.03479332817031141	0.04086652925249476	0.005943676601166918	0.060921459346300826	0.0015521121114773885	NA	39	40	40
ENSG00000197912.14	SPG7	2.0445390434817354	0.030150404606422897	0.040900324396128625	0.008907940708077927	0.05008846312955565	0.0043181797188086395	NA	27	27	27
ENSG00000151806.13	GUF1	-2.044401014079777	-0.009297100206812521	0.0409139472187575	0.11271460789544205	0.5311275753877175	5.9154248528015844e-31	NA	91	91	91
ENSG00000160862.12	AZGP1	-2.042815397938947	-0.0257617033132212	0.041070715699717535	0.016249267075970148	0.05836018548450346	0.0021359435006990967	NA	21	21	21
ENSG00000263603.1	CTD-2349P21.5	2.0425320769629507	0.03145366714212427	0.04109878092021026	0.008926535256606962	0.05306479136838354	0.002406138191921307	NA	16	16	16
ENSG00000283458.1	RP11-1I2.1	-2.042389058941033	-0.031163482685413534	0.04111295417486973	0.012363546226059022	0.05392250287923785	0.002943341924818631	NA	30	30	30
ENSG00000099956.18	SMARCB1	2.0422109513630002	0.05457803917366525	0.04113061063509305	0.002308243221280879	0.04990250157040288	0.0036456413932240772	NA	11	11	11
ENSG00000105287.12	PRKD2	-2.040146248454579	-0.017848515082509474	0.041335761533153166	0.03306267826711272	0.15381831937510612	7.15463654029043e-08	NA	47	47	47
ENSG00000002919.14	SNX11	2.0398892742972925	0.027245674293837816	0.04136135527716859	0.014348960862851954	0.1715101265582076	1.0282111537676664e-08	NA	21	21	21
ENSG00000105750.14	ZNF85	2.038785627391534	0.015721790787514688	0.041471427369109526	0.025597021690569703	0.1202066077321676	3.7224307763399948e-06	NA	93	93	93
ENSG00000186230.6	ZNF749	2.0384142462029557	0.0065814598809607215	0.04150852276314583	0.2371512382386698	0.6210789134933338	9.895281161248556e-41	NA	8	8	8
ENSG00000224478.1	RP11-13P5.1	2.0371088948433966	0.00968217605320632	0.041639130739097384	0.05944179409805466	0.0970379246170526	4.637814923288108e-05	NA	65	65	65
ENSG00000277288.3	C10orf142	-2.0352801921429715	-0.01893908901225379	0.04182268807277897	0.01657027458098919	0.05838635841411409	0.0020206726310267238	NA	31	36	36
ENSG00000176473.13	WDR25	2.03526088070275	0.0114987787569052	0.04182463012109114	0.06615272545015102	0.2471239421671027	9.106636301425132e-12	NA	84	85	85
ENSG00000085382.11	HACE1	-2.0352275855023128	-0.038464219157309486	0.04182797862067098	0.004353733651432292	0.15159290264535286	2.1775737817532653e-07	NA	30	30	30
ENSG00000083544.13	TDRD3	-2.035072428255204	-0.028512862139419975	0.041843585783668806	0.011470553442635135	0.06289184163944593	0.0011825122542231596	NA	42	42	42
ENSG00000225877.1	PSG8-AS1	2.0344224661730235	0.033549716512257736	0.0419090186150731	0.010114143051878268	0.061048093993100024	0.001314380927537025	NA	29	29	29
ENSG00000176393.10	RNPEP	-2.033520221710205	-0.058826295835877285	0.041999992687378085	0.001896048230529873	0.07014151502631817	0.00044972450132899745	NA	1	1	1
ENSG00000183691.4	NOG	-2.0330143995910768	-0.09226760838595421	0.04205106823010598	0.00093727382254955	0.02435661823311444	0.046248614378806716	NA	5	5	5
ENSG00000159733.13	ZFYVE28	-2.0328930310224673	-0.03278443289538432	0.0420633312740523	0.009649816044117538	0.029992892988619724	0.022337238224512505	NA	81	82	82
ENSG00000132681.16	ATP1A4	2.03273145460976	0.013488964508686788	0.04207966160246779	0.04756586487266636	0.1472978892466512	2.810203773639437e-07	NA	24	24	24
ENSG00000093000.18	NUP50	2.0270419123113412	0.02324015496807102	0.04265812655794948	0.01187198767906621	0.15988117435305432	7.069479829721639e-08	NA	17	17	17
ENSG00000157873.17	TNFRSF14	2.0267669943265187	0.04954566908182573	0.042686247389608994	0.0034573392733723376	0.06102978554483944	0.00158375224467328	NA	10	10	10
ENSG00000086232.12	EIF2AK1	2.0257225861499375	0.017589388896851667	0.042793220818905374	0.03666783315399631	0.09395033320741968	5.288171600599001e-05	NA	60	61	61
ENSG00000239332.5	LINC01119	2.0249644728193608	0.023083091445072083	0.04287101241472988	0.011508852914324887	0.07729478641548984	0.00021371992137579756	NA	22	22	22
ENSG00000179104.8	TMTC2	-2.0224614526490203	-0.03225207530816381	0.043128702006395576	0.009941424385672129	0.10618709983961	2.2378233159301214e-05	NA	58	58	58
ENSG00000102886.14	GDPD3	-2.0222238309019827	-0.02347563356453941	0.04315323340531316	0.012932777389362795	0.15698845235338993	4.3763990834331176e-08	NA	8	8	8
ENSG00000165502.6	RPL36AL	-2.0197690380742355	-0.015432567772249384	0.043407350147536855	0.03890536562812097	0.3678478866323344	7.475001457595989e-19	NA	38	38	38
ENSG00000157542.9	KCNJ6	-2.0182041915847138	-0.013106107559773058	0.04356999979642227	0.061592953253737204	0.19850838398563772	2.101324360963156e-09	NA	28	29	29
ENSG00000129467.13	ADCY4	2.0171662917706388	0.02728171829678299	0.043678162483852846	0.012145888892093601	0.11251673568324552	1.2825778219083845e-05	NA	19	19	19
ENSG00000010017.12	RANBP9	-2.0155307324569467	-0.12323562890271561	0.04384906929443902	0.00055900726435479	0.02535608838676984	0.04567926075466287	NA	4	4	4
ENSG00000235478.4	LINC01664	-2.0154472793637908	-0.011950483707069942	0.043857804796310504	0.02816830173840845	0.1347474496547825	5.243250154161684e-07	NA	51	51	51
ENSG00000067560.10	RHOA	2.0139027901834403	0.0954842866930638	0.0440197405558572	0.0007952387172344012	0.0347813120409237	0.01877055846947536	NA	5	5	5
ENSG00000123146.19	ADGRE5	-2.0131652429212994	-0.012514427076003785	0.04409724840954225	0.04472685700084231	0.12345757953646425	1.355362777108e-06	NA	76	77	77
ENSG00000164053.19	ATRIP	-2.0122628769442215	-0.01352505257025293	0.044192233504553265	0.040200707022359346	0.1166182804532344	5.851633673811844e-06	NA	17	17	17
ENSG00000120910.14	PPP3CC	2.009829875458516	0.03222580757647043	0.044449197656360545	0.009947731893106623	0.12805318556005826	1.619065304930083e-06	NA	13	13	13
ENSG00000120322.3	PCDHB8	-2.009159364031104	-0.007861163717946103	0.044520235669959864	0.10397842752946844	0.3738448969385022	2.3001361332397746e-19	NA	23	23	23
ENSG00000126524.9	SBDS	-2.008544620407561	-0.03834648172198609	0.04458544945283836	0.006865413849654112	0.02681028305064033	0.03551613341572538	NA	42	42	42
ENSG00000162753.11	SLC9C2	-2.0082810581662334	-0.02098865427921016	0.04461343357097065	0.011742958366333399	0.14023251781875493	7.547005568370396e-07	NA	3	3	3
ENSG00000006607.13	FARP2	2.0075604001976193	0.024247088917809547	0.04469002617551188	0.010876650918678621	0.10206583197229184	2.832409702999273e-05	NA	29	29	29
ENSG00000229321.1	AC008269.2	-2.0042815320039966	-0.010127881998523483	0.04503991103226083	0.053135657382114454	0.0568262554267704	0.002399818183388266	NA	28	28	28
ENSG00000242441.7	GTF2A1L	-2.004195057830257	-0.017858549631627307	0.04504916978065366	0.029395191880458388	0.1305613346137787	7.221384428169053e-07	NA	3	3	3
ENSG00000172081.13	MOB3A	2.002180240108899	0.05446910513647192	0.045265350081985886	0.0036807593741295685	0.08505415170404168	0.00012650614124107558	NA	21	22	22
ENSG00000138722.9	MMRN1	-2.0015325583177686	-0.01328261828803405	0.0453350287133805	0.04259722929675781	0.1989282133824274	1.0293180214392754e-09	NA	35	35	35
ENSG00000196236.12	XPNPEP3	2.0010634991004888	0.030151081381678543	0.045385547273626356	0.00506384212741114	0.03267363550282229	0.019812275010653423	NA	19	20	20
ENSG00000221955.10	SLC12A8	1.9999287423890988	0.020554416894378334	0.04550795897924004	0.01898481169976534	0.20238282117419745	9.50345614074168e-10	NA	63	64	64
ENSG00000128563.13	PRKRIP1	-1.9995454141872588	-0.015012464884452261	0.04554937327049551	0.03276462003594047	0.20686067652057025	7.351785334282246e-10	NA	70	71	71
ENSG00000250120.6	PCDHA10	1.9978484095973152	0.012920685167348653	0.045733097210306065	0.0380942031724241	0.1935934094176281	1.5992709944441065e-09	NA	75	75	75
ENSG00000196365.11	LONP1	-1.9974424194040923	-0.019119065037677428	0.04577714363003059	0.016689141226801183	0.18061812448714065	7.483825459791152e-09	NA	6	6	6
ENSG00000155926.13	SLA	-1.9935894961401295	-0.05289456780810314	0.04619693420317429	0.0032760835658165884	0.09723184578190353	3.658265644141194e-05	NA	10	10	10
ENSG00000182541.17	LIMK2	-1.9902800183681637	-0.05768227147601832	0.046560097884822946	0.001865957069568724	0.10476207926388126	2.3286396364112288e-05	NA	42	43	43
ENSG00000171109.18	MFN1	1.9899076118657122	0.02430511511361411	0.046601113710082125	0.013101929414778928	0.145442392656682	5.86297210454645e-07	NA	27	27	27
ENSG00000073060.15	SCARB1	1.9892323681645703	0.015529736706649807	0.046675560749732545	0.029670127632597763	0.05881411959193389	0.0018681662449967255	NA	53	53	53
ENSG00000103275.19	UBE2I	1.9884508359124975	0.06673219193089694	0.04676185126449782	0.001913688245988723	0.03226461556987905	0.022028100321029243	NA	26	26	26
ENSG00000121716.20	PILRB	1.988310384136815	0.005462802193810577	0.046777373043287135	0.21813362607378933	0.6891057493452707	1.9736151763552358e-50	NA	37	38	38
ENSG00000179399.14	GPC5	-1.9881575170114918	-0.023105822203515508	0.046794271809451594	0.013246908413540152	0.12823647614501302	1.4994158563041764e-06	NA	49	49	49
ENSG00000124523.15	SIRT5	-1.9871979471291494	-0.015655527660964005	0.046900465269146575	0.02831437937694085	0.10750260192934204	1.861332174565988e-05	NA	70	71	71
ENSG00000182240.15	BACE2	-1.986441300521346	-0.08556865879949636	0.04698434457418428	0.0014624953577565495	0.0609312243215805	0.0014165018992793167	NA	8	8	8
ENSG00000213366.12	GSTM2	-1.9851279339701056	-0.013063001590598497	0.04713023963357634	0.05229024101973305	0.06675949717407599	0.0008694520676850349	NA	66	67	67
ENSG00000090971.4	NAT14	1.9835666832711232	0.03504393884005214	0.04730416640108613	0.0050457187524946346	0.098690177894926	3.871112228130841e-05	NA	14	15	15
ENSG00000183250.11	LINC01547	-1.9815936605988644	-0.010228034878583247	0.047524737271462225	0.08141283687087657	0.1931678902934817	4.001748393635951e-09	NA	43	44	44
ENSG00000128268.11	MGAT3	-1.9806291115214452	-0.015459028814548002	0.0476328817733849	0.017050244894000494	0.1650909706193162	5.0036558340111374e-08	NA	26	28	28
ENSG00000153291.15	SLC25A27	1.9806153373118924	0.011381115491599965	0.04763442762415663	0.06602213033559452	0.4999837734783947	5.0786870077325015e-28	NA	19	19	19
ENSG00000184465.15	WDR27	-1.9791893017068631	-0.036319844894910844	0.0477946969788302	0.007334055927183918	0.07302350557817179	0.0003989726332416347	NA	26	26	26
ENSG00000175166.16	PSMD2	-1.9778586827235793	-0.04435117293717636	0.04794465115907539	0.005659030969057045	0.12720742676634425	1.1594823178399151e-06	NA	5	5	5
ENSG00000237604.1	AP001056.1	-1.9773684740066528	-0.03393704074130825	0.047999994823966455	0.007833499943479715	0.04341049821297843	0.007374779615180094	NA	1	1	1
ENSG00000241945.7	PWP2	-1.9772036708733842	-0.005476971906244163	0.04801861284853605	0.2830702763856815	0.5192028935149491	3.848776274293962e-31	NA	52	53	53
ENSG00000108468.14	CBX1	1.9770347907349504	0.0216408653257584	0.048037697752375846	0.01672380128176932	0.03863306768422426	0.01246890267342654	NA	64	64	64
ENSG00000175155.8	YPEL2	1.9757004813567114	0.025818140007153344	0.048188710380583796	0.012336406669343245	0.06816647140048564	0.0007584125962500246	NA	38	38	38
ENSG00000226251.5	RP11-15I11.3	1.9752885080808562	0.006494228293057633	0.04823541662650492	0.2057665894021694	0.4648391624502529	1.7036284367808732e-25	NA	59	60	60
ENSG00000169885.9	CALML6	-1.9752170166030352	-0.025511810688366925	0.04824352563141676	0.0066982507357176806	0.09192175626668853	6.820755047738232e-05	NA	5	5	5
ENSG00000120262.9	CCDC170	-1.9736577636568062	-0.02631368651571023	0.048420670797202706	0.00897371979105994	0.06331577571667288	0.0010862833308244613	NA	37	37	37
ENSG00000122417.15	ODF2L	1.9735855914209162	0.013716541137854974	0.04842888342391133	0.030040516747170183	0.12051601289127355	5.815230432517193e-06	NA	77	78	78
ENSG00000084710.13	EFR3B	-1.9719650065222634	-0.11128441937109741	0.04861360139574475	0.0005051574940287153	0.02627417773035708	0.03998741833803415	NA	2	2	2
ENSG00000145777.14	TSLP	-1.9711829409536497	-0.009262487928694944	0.048702954442339345	0.1090580212326168	0.2828707949150662	2.7659172596306143e-14	NA	24	24	24
ENSG00000132141.13	CCT6B	-1.970202349826943	-0.02518861125381071	0.04881518435871646	0.014629043218248207	0.12498652863134045	3.5573879884862258e-06	NA	19	19	19
ENSG00000090316.15	MAEA	-1.9657503950608284	-0.04521240998059198	0.049327450383953454	0.004340051128496907	0.07062999302384752	0.0007026579853035852	NA	11	11	11
ENSG00000101052.12	IFT52	1.9636612131701359	0.020775497105724895	0.04956939347743358	0.01843091081576017	0.2004856855959601	1.810312693763313e-10	NA	21	21	21
ENSG00000136100.12	VPS36	1.961909112467268	0.025407099987865008	0.04977306672114893	0.012993161313019802	0.09015005449074404	9.564102463722438e-05	NA	23	23	23
ENSG00000163293.11	NIPAL1	1.961766909839599	0.023722744933831977	0.049789627835768506	0.010897939736228672	0.12025122969731625	4.917230109965696e-06	NA	30	30	30
ENSG00000166349.9	RAG1	1.9617511032368387	0.01423850729213203	0.0497914689799138	0.035598709884899965	0.02546657637603396	0.04221882392864328	NA	79	79	79
ENSG00000185163.9	DDX51	1.9606200393917124	0.0356154267396128	0.049923362944500824	0.00848790843331331	0.16164802037323575	4.61808743770904e-08	NA	30	32	32
ENSG00000173715.15	C11orf80	-1.959831618872028	-0.022907450653043157	0.050015474248540366	0.013840575607719343	0.09926409166051073	2.5761275849467125e-05	NA	24	26	26
ENSG00000170634.12	ACYP2	-1.9593418452670974	-0.0433815283067002	0.05007276629730461	0.003627418396518453	0.09394895074273718	5.415392432381417e-05	NA	18	18	18
ENSG00000196284.15	SUPT3H	-1.959186844772662	-0.00833801346419595	0.050090909184070845	0.06804595369835298	0.1521933934970405	1.1868599442274962e-07	NA	32	32	32
ENSG00000240875.5	LINC00886	-1.9570758042491438	-0.027052701825909176	0.050338556662169534	0.014181369486295513	0.04663802714528114	0.00376807916652764	NA	28	28	28
ENSG00000272745.1	RP5-1007H16.1	-1.9570438991467205	-0.06011235067158471	0.050342307326441516	0.0023946987129134655	0.02661471411022076	0.037207797696505916	NA	10	11	11
ENSG00000051180.16	RAD51	1.9555494550830645	0.02579914538025414	0.050518252092906606	0.01166458271256372	0.05307218419362971	0.002984065422686639	NA	14	14	14
ENSG00000178404.9	CEP295NL	1.9548297904845429	0.006280426050855086	0.05060316369549835	0.29673642633446795	0.08261350790775107	0.00019137603100739895	NA	169	190	190
ENSG00000184984.9	CHRM5	1.9519697856793061	0.005517558596575372	0.050941791920761106	0.22486711694769285	0.38184482147423693	2.3666869783102106e-19	NA	67	68	68
ENSG00000129187.14	DCTD	1.9519043686575006	0.046934088294931016	0.050949559526444976	0.003672588083414222	0.03587288276865061	0.014511661556944597	NA	14	14	14
ENSG00000137269.14	LRRC1	1.9508346476222251	0.023715175723166042	0.05107671880739636	0.016405869287417406	0.13751350674526747	4.829698580410455e-07	NA	62	62	62
ENSG00000180855.15	ZNF443	-1.9506389822249524	-0.010945728799453503	0.051100006561207285	0.08287868246180108	0.33048148765823004	9.652848499983608e-17	NA	48	52	52
ENSG00000228793.1	RP1-223B1.1	1.9494596492147094	0.014266060453997429	0.05124055707528999	0.03791032880427454	0.20898082182847566	3.5524389309606674e-10	NA	26	26	26
ENSG00000188820.12	FAM26F	1.9489255081048338	0.016079004450986947	0.051304321337568855	0.02168556549709092	0.13371815829009326	5.056307448348185e-07	NA	17	17	17
ENSG00000144909.7	OSBPL11	-1.9466299684763424	-0.025788926658083647	0.05157911305759438	0.009642870946971333	0.13988160595336316	4.1693947111125345e-07	NA	15	15	15
ENSG00000136856.17	SLC2A8	1.9455472879371494	0.019321749199139617	0.05170914414228756	0.015443379998773054	0.1443534663496755	4.433936965300208e-07	NA	10	10	10
ENSG00000254333.1	NDST1-AS1	1.944215015320099	0.008331612569625025	0.051869527831775376	0.13069050718947672	0.2953376317141744	1.0140294183914295e-14	NA	18	18	18
ENSG00000111725.10	PRKAB1	-1.9421964368272755	-0.02592865284367147	0.0521133242920548	0.008635430831638728	0.02704889659154383	0.03709831113500687	NA	43	43	43
ENSG00000152457.17	DCLRE1C	-1.9397774897162054	-0.01831944784018117	0.05240673746805532	0.025183325010984317	0.10936498549042394	9.265234845703174e-06	NA	49	50	50
ENSG00000261000.1	RP11-534L20.5	1.9395681151350823	0.007213172542202871	0.05243219898732448	0.16114176774208333	0.4315441897846489	1.6397432290747872e-23	NA	20	20	20
ENSG00000161395.13	PGAP3	1.938557988718851	0.053190481364342464	0.05255518329552259	0.0016977642791479188	0.04011505683196073	0.010660376873752674	NA	20	21	21
ENSG00000254081.1	LINC01299	-1.938553003583237	-0.009200831583081097	0.05255579084026832	0.1041838075791914	0.32029257184716065	1.93817409867352e-16	NA	90	90	90
ENSG00000104343.19	UBE2W	1.9381111070163917	0.0571197137156562	0.052609668662643036	0.0031584387098878585	0.047810594416976264	0.004344571356498127	NA	21	22	22
ENSG00000068654.15	POLR1A	1.936815869973803	0.018977916329596996	0.05276785527976463	0.01944132551062032	0.20860307740107625	6.306514648135233e-10	NA	63	64	64
ENSG00000096654.15	ZNF184	-1.9363363467845867	-0.03360473916107314	0.05282651993478354	0.009904355110092633	0.0701036331113638	0.0005536569940750272	NA	12	12	12
ENSG00000142583.17	SLC2A5	1.9355557864320767	0.03702075226070719	0.052922129913368796	0.004130667424544378	0.10903025381987852	1.5946416965275627e-05	NA	11	11	11
ENSG00000168306.12	ACOX2	1.9352246324234013	0.03851279123662464	0.05296273626825707	0.00408696529467481	0.045941903545217384	0.006172290709891483	NA	23	23	23
ENSG00000167136.6	ENDOG	-1.9336873255109697	-0.02620696136197898	0.05315158311587073	0.00748736603869179	0.1217477271363324	4.917297953334333e-06	NA	6	6	6
ENSG00000260910.1	LINC00565	-1.9324509751200931	-0.036947903892162806	0.053303867502481325	0.006422382540410786	0.05308990499432323	0.003412095603408855	NA	8	8	8
ENSG00000229178.1	AC069513.4	-1.9321557914193217	-0.009286680337039091	0.0533402798651886	0.07822339467267342	0.24925417387572685	5.746350208084597e-12	NA	18	18	18
ENSG00000170043.11	TRAPPC1	1.9307934191619647	0.08692857314816331	0.05350860451418575	0.0011155047901904146	0.031657435033854084	0.024671999239246463	NA	7	7	7
ENSG00000133687.15	TMTC1	-1.9303203433286085	-0.08969977111709292	0.05356715793048711	0.0012288469604682132	0.061503116977976766	0.0016176182243293664	NA	13	14	14
ENSG00000166199.12	ALKBH3	1.9297339131407674	0.01324519004076481	0.053639815673044496	0.05354287415517199	0.17293390297581804	3.0043014205991125e-08	NA	70	71	71
ENSG00000205078.5	SYCE1L	1.9264635563628612	0.006481838221867117	0.054046518131284776	0.1691393539328112	0.4678429867144405	9.029296132998999e-27	NA	16	17	17
ENSG00000186298.11	PPP1CC	-1.9262420156462383	-0.03848914100882425	0.05407416182204451	0.0040253197474392054	0.062053877583478426	0.0015297681208071231	NA	18	18	18
ENSG00000117222.13	RBBP5	1.9253926856345698	0.06163011687946153	0.054180249967755514	0.001750121445266796	0.03580952231713143	0.014876046783708316	NA	5	5	5
ENSG00000173992.8	CCS	1.924721165291588	0.03955351387060503	0.05426425115439452	0.005481978941271126	0.0761087831390892	0.00031452264424464973	NA	15	15	15
ENSG00000168066.20	SF1	-1.9242791531606394	-0.027914581485493653	0.0543196022008552	0.006702978455912162	0.030745500169782208	0.02627826038884828	NA	16	16	16
ENSG00000116221.15	MRPL37	-1.9236003390485628	-0.027252350684126302	0.05440469853424831	0.012559783243639558	0.17920852699786036	1.795728555752176e-08	NA	26	26	26
ENSG00000130770.17	ATPIF1	1.923384780126799	0.053833060131184426	0.054431744318156124	0.003571152513553251	0.1382169254492664	7.691131533051209e-07	NA	23	23	23
ENSG00000092295.11	TGM1	1.9233146092535605	0.01126538708643793	0.054440550948955495	0.05895442272307991	0.17903081149498468	1.3036748205844893e-08	NA	58	58	58
ENSG00000165555.9	NOXRED1	-1.923134361186949	-0.029445951113981274	0.054463178007949156	0.013569223789455877	0.14471839714983753	6.081472260995561e-07	NA	27	28	28
ENSG00000106526.10	ACTR3C	1.9195018618469675	0.018890086924266587	0.05492085089019627	0.029866047099655423	0.1342577713015637	1.467029218764963e-06	NA	56	57	57
ENSG00000278535.4	DHRS11	1.9195007735494525	0.013428109469512199	0.05492098848811973	0.044296135273176745	0.252678198133469	1.5080798464162326e-12	NA	22	22	22
ENSG00000170248.13	PDCD6IP	1.9193898973977763	0.052584707142079815	0.054935008521724615	0.002240073961072656	0.050472620124015835	0.0040198281383795375	NA	14	14	14
ENSG00000100109.16	TFIP11	-1.9188761711120605	-0.07189564457231884	0.05500000697545376	0.0013835905173316546	0.027356831591337786	0.034040605987098016	NA	1	1	1
ENSG00000171798.17	KNDC1	-1.918499514256096	-0.054635321488919336	0.055047703651979786	0.002046107387210375	0.08022432414086389	0.00017819677488210733	NA	4	4	4
ENSG00000204381.11	LAYN	1.9181696542363795	0.03641469417603126	0.05508950268696312	0.007188070761275918	0.14159502091335915	5.894509585679127e-07	NA	23	23	23
ENSG00000114841.17	DNAH1	1.9175524775710873	0.0738420710347192	0.0551677808337596	0.0011219742697556694	0.0565580652644433	0.002411052280145195	NA	4	4	4
ENSG00000161265.14	U2AF1L4	-1.9169323850470577	-0.011550174623181454	0.0552465221592575	0.046233599290660246	0.24334549042751005	1.215405545724431e-11	NA	43	43	43
ENSG00000067533.5	RRP15	1.9160628457607998	0.007837580566698922	0.055357096790849276	0.12932971807003077	0.3826472867807639	2.5698792430263764e-19	NA	113	120	120
ENSG00000261462.1	CTA-254O6.1	-1.915524384209117	-0.019915719712168593	0.055425662475589645	0.023977337630911463	0.040068875252410124	0.01036180335385272	NA	55	55	55
ENSG00000142185.16	TRPM2	-1.9152149676263415	-0.009818960190893808	0.05546509443710987	0.07315844758213677	0.518402973643537	1.6530805467785997e-30	NA	37	37	37
ENSG00000183098.10	GPC6	1.9141105614393057	0.019366218141137002	0.05560603032823434	0.024499316918991935	0.16936633930773887	4.3274288347111184e-08	NA	14	14	14
ENSG00000271780.1	RP11-1017G21.5	-1.9137509264231594	-0.016798764603797332	0.05565198855584725	0.024804177129254302	0.09887446908135873	3.353366240077885e-05	NA	23	23	23
ENSG00000203697.11	CAPN8	1.9124569312151434	0.013367653657160215	0.05581761174835558	0.03973856195284304	0.10117774895111904	3.5782634738525294e-05	NA	34	34	34
ENSG00000103485.17	QPRT	1.9120115820377228	0.025724368926410286	0.05587470850912882	0.014628176552509529	0.16528250186734342	4.435924378938461e-08	NA	16	17	17
ENSG00000245156.1	RP11-867G23.3	1.911318731356538	0.028365756138492248	0.05596363333622833	0.009913216947800153	0.04849094833232885	0.004903298064133714	NA	17	17	17
ENSG00000281106.2	LINC00282	-1.9108038325112986	-0.03631505929347915	0.05602979502191692	0.007145992328934205	0.09325528503156108	7.150589964401582e-05	NA	30	30	30
ENSG00000131069.19	ACSS2	-1.9089381678572446	-0.016545971865149237	0.05627006857148053	0.02818351845325693	0.24281741824701844	4.0405923383597205e-12	NA	50	51	51
ENSG00000076258.9	FMO4	1.908854832738018	0.03367622116028958	0.056280821044574596	0.007663859421578207	0.03723755667083653	0.011856485908578206	NA	10	10	10
ENSG00000173338.12	KCNK7	-1.9084513763931152	-0.026915831223296834	0.05633290196230427	0.008735762828277071	0.06210486435457953	0.0013219724848245065	NA	7	7	7
ENSG00000126870.15	WDR60	1.9083177720303162	0.019040011575238883	0.05635015737241696	0.02978858407861575	0.2482151519227303	4.7667221335563536e-12	NA	28	28	28
ENSG00000130726.11	TRIM28	-1.902812345943757	-0.05695369799588429	0.05706503567307728	0.00204124886368723	0.08213146924005746	0.00015944503073387224	NA	6	6	6
ENSG00000182551.13	ADI1	-1.9013231556820034	-0.02013549012007549	0.05725969788844641	0.02173344263874375	0.35526715906062845	4.407125999738327e-18	NA	42	43	43
ENSG00000205810.8	KLRC3	1.9004205503767686	0.018069785867487597	0.05737795216597809	0.014942976507846229	0.08912528234583775	8.836797568497233e-05	NA	7	7	7
ENSG00000161243.8	FBXO27	-1.8995137081745315	-0.017425925724903108	0.057496965989201974	0.026671217849003694	0.2428809630992813	3.808598773812713e-12	NA	36	36	36
ENSG00000062038.13	CDH3	-1.8988806633194242	-0.02826471786573761	0.05758016828960279	0.00817001679060682	0.07132509790377795	0.0005574631546007772	NA	13	13	13
ENSG00000178449.8	COX14	-1.8985576728797489	-0.04645255745727197	0.057622658093688404	0.002618060171895185	0.03131585106315847	0.025160373254627496	NA	21	21	21
ENSG00000137857.17	DUOX1	1.894919707293297	0.01584013061204078	0.0581030398676256	0.03032123861704599	0.05727503836674325	0.0019319654965814484	NA	58	58	58
ENSG00000119723.16	COQ6	-1.893075131300843	-0.02570761135855882	0.05834787881033155	0.013133275756859691	0.02469945879502413	0.04768540659033686	NA	35	36	36
ENSG00000144867.11	SRPRB	-1.892931825579225	-0.030438147468503027	0.05836693625509495	0.011393689693529874	0.04569093400643003	0.006340584971249976	NA	35	35	35
ENSG00000278023.5	RDM1	1.8923655271236952	0.018086433732441703	0.05844229578721316	0.02268785975086876	0.12842401705206927	2.0350384140573147e-06	NA	22	22	22
ENSG00000234444.9	ZNF736	-1.8911801646663153	-0.008294036001533316	0.05860029821933837	0.05455193651585383	0.0947397758767588	4.194346151898259e-05	NA	82	84	84
ENSG00000144026.11	ZNF514	-1.8896015466099743	-0.005565191076181603	0.05881127017570962	0.22166843685448434	0.4068725223334059	2.159837520761224e-22	NA	46	48	48
ENSG00000108823.15	SGCA	1.8861468237558434	0.011700209975800494	0.059275172011950726	0.09754087426054972	0.3408580663840827	5.5212851113818196e-17	NA	13	13	13
ENSG00000170445.12	HARS	1.8851860188943639	0.028673451708509982	0.05940472774375469	0.010660265763322197	0.13818702166383995	9.935114774274051e-07	NA	22	22	22
ENSG00000095906.16	NUBP2	-1.8849342988230624	-0.048467457048432375	0.05943870870467207	0.0031787309950925173	0.10628885042236937	1.8522477243757778e-05	NA	10	10	10
ENSG00000157343.8	ARMC12	1.8845951835558918	0.03752151696599243	0.059484513082188196	0.008403492072008158	0.07994561390772817	0.00020843209801595648	NA	42	42	42
ENSG00000120669.15	SOHLH2	1.8832345461213602	0.004892171151103446	0.05966858928282928	0.23042257705139255	0.5537835154132802	2.0643333875152656e-33	NA	126	126	126
ENSG00000182919.14	C11orf54	1.8825363083926931	0.00824191514312166	0.05976323489927046	0.06602674992539895	0.4237893378513969	1.773959480316513e-22	NA	52	53	53
ENSG00000065621.14	GSTO2	1.8824045769167688	0.017785535287369918	0.059781104960272155	0.021229161355612758	0.25340566115941965	4.441756437819616e-12	NA	11	11	11
ENSG00000177981.10	ASB8	1.8822236724319845	0.01760116621300737	0.059805652818334214	0.019958544305923552	0.1967956033739764	2.380835850535605e-09	NA	37	38	38
ENSG00000275491.1	LINC01730	1.882219606701476	0.006219337185596435	0.05980620461422225	0.18355675078310535	0.5684003077987575	7.370349306109765e-35	NA	48	50	50
ENSG00000178573.6	MAF	-1.8751397347976808	-0.031043902682308375	0.06077350237602113	0.004985890401357735	0.03818973592459855	0.012714851778027052	NA	29	29	29
ENSG00000170191.4	NANP	1.8750622317721457	0.0191794560324574	0.06078416264631153	0.014814794285175919	0.033198633986846166	0.017309897432112704	NA	15	15	15
ENSG00000213533.11	TMEM110	1.8736772210359272	0.02791440770615878	0.06097492741337712	0.007006600301319437	0.03918309752389421	0.01103584407505034	NA	17	17	17
ENSG00000159111.12	MRPL10	1.8736226584485012	0.022265215554490857	0.06098245274617452	0.012017979849100302	0.17692989124288316	1.7739718606731753e-08	NA	9	9	9
ENSG00000127463.13	EMC1	1.8723928197890702	0.011525670320424697	0.0611522776754447	0.06391231356565696	0.2901115662891696	1.7073699787642828e-14	NA	22	23	23
ENSG00000259495.2	RP11-210M15.2	-1.8720725103939981	-0.01040039570683669	0.061196572527781795	0.0808544236788474	0.43391661715007995	6.877581754277322e-23	NA	13	13	13
ENSG00000139734.17	DIAPH3	-1.8708703174837542	-0.028121793809744094	0.0613630581187132	0.007340166732284954	0.09666101574990957	4.7934910827590554e-05	NA	21	21	21
ENSG00000244486.8	SCARF2	1.870080030964355	0.016227694177231092	0.061472705060761156	0.01704323892355579	0.06939945822356537	0.0007458494935314617	NA	35	36	36
ENSG00000225706.1	PTPRD-AS1	-1.867749588741531	-0.0061644297858483785	0.06179698308650237	0.1161749891710146	0.2964531567506931	1.1751109780978215e-14	NA	35	37	37
ENSG00000204956.5	PCDHGA1	-1.8667036238822847	-0.00854544939906863	0.061942987406418626	0.05414434050194146	0.15586504202476845	4.495908697351559e-08	NA	63	63	63
ENSG00000276070.4	CCL4L2	1.8665058003827573	0.01232581136023594	0.06197063330247832	0.11025532678637058	0.1759285819076838	4.191981217179996e-09	NA	35	35	35
ENSG00000197124.11	ZNF682	1.866016124996825	0.020189942639029654	0.062039109511789196	0.020478197620876933	0.2492847819846679	3.981934422432239e-12	NA	17	17	17
ENSG00000229921.6	KIF25-AS1	1.862917640304103	0.009921398676967374	0.06247385454201436	0.11402706883294055	0.20259982750575992	1.2375077523044664e-09	NA	32	32	32
ENSG00000233927.4	RPS28	1.8626652411275986	0.023549136863524202	0.06250937911117432	0.014088396322189407	0.3125806192097049	7.613250236178486e-16	NA	12	13	13
ENSG00000136319.11	TTC5	-1.8585380554518538	-0.02245277048796183	0.06309264442526083	0.01060382069971727	0.046354353649174035	0.005297637915907582	NA	25	25	25
ENSG00000120071.13	KANSL1	-1.853963981952022	-0.02656484401910868	0.06374431312311922	0.009553598511381439	0.21219064751192213	2.417629730143601e-10	NA	21	36	36
ENSG00000134207.14	SYT6	1.852675878248686	0.030433489495043473	0.06392882943160735	0.007807051129450413	0.19925270573291454	1.871859468300948e-09	NA	18	18	18
ENSG00000176148.15	TCP11L1	1.852585530724642	0.03644573728954648	0.06394178793230332	0.005905464158347889	0.10863800817747933	1.9436343296353386e-05	NA	18	18	18
ENSG00000176485.11	PLA2G16	1.85237607419562	0.14337807763682298	0.06397183852273777	0.0003134848555205798	0.041722110824289865	0.008863062337295578	NA	3	3	3
ENSG00000269736.1	CTD-2521M24.11	-1.852246177547972	-0.016409388530103097	0.0639904805677038	0.021391977210714765	0.02364914285812295	0.04983045368731222	NA	32	32	32
ENSG00000089177.18	KIF16B	-1.851791262674479	-0.049185378710671745	0.06405580279127414	0.004224446150054541	0.05868121413144575	0.0014870373353567624	NA	24	24	24
ENSG00000174899.10	PQLC2L	-1.8510049396205397	-0.014256323616205893	0.06416884247760495	0.03888273081423256	0.17845966161857324	3.060400300871188e-09	NA	17	17	17
ENSG00000172478.17	C2orf54	-1.8500257936323312	-0.019316328264371917	0.0643098320501805	0.01683562956670334	0.027613521204341518	0.031081790294704925	NA	21	21	21
ENSG00000170915.8	PAQR8	-1.849695730629546	-0.021334295521907007	0.06435741620350613	0.014007935086053748	0.229087254351968	7.073763567925642e-11	NA	18	18	18
ENSG00000163428.3	LRRC58	1.8496126328128928	0.03718511090695019	0.0643694007350453	0.004413141967302788	0.08339627127558319	0.00021512622802790033	NA	43	45	45
ENSG00000134255.13	CEPT1	-1.8492943374321043	-0.026054854697623562	0.06441532296822582	0.009720912888253438	0.029352201915688717	0.02423995860136269	NA	61	61	61
ENSG00000085832.16	EPS15	-1.848269539671305	-0.04482334810297435	0.06456335993092856	0.0034545775222018897	0.05038467022006225	0.0034845424816094327	NA	22	22	22
ENSG00000127951.6	FGL2	1.8482280327538227	0.048017581396764465	0.06456936171613467	0.0024849249477753178	0.043515399068586834	0.008137639790958709	NA	12	13	13
ENSG00000078674.17	PCM1	-1.8480021175274797	-0.011457303372223775	0.06460203650543804	0.03399420762044282	0.2769188815636487	2.1769038218930746e-13	NA	13	13	13
ENSG00000131941.7	RHPN2	1.847281930076351	0.034988290714445626	0.06470629045050957	0.0083561034192344	0.1379758455408998	7.095150810003376e-07	NA	11	11	11
ENSG00000132881.11	RSG1	-1.8439150449295136	-0.02468685746831117	0.06519552215105896	0.013388614845676734	0.136954821663144	8.799857443155546e-07	NA	22	26	26
ENSG00000135108.14	FBXO21	-1.8434386684003246	-0.030922000239474952	0.06526498868172188	0.008180686568363571	0.029253452082061773	0.03032675045548712	NA	32	32	32
ENSG00000189350.12	TOGARAM2	-1.8423731783884425	-0.017615461916699753	0.06542058231860604	0.03708957882168207	0.2658982801588033	5.422774500005261e-13	NA	31	33	33
ENSG00000158882.14	TOMM40L	1.8408193487682094	0.05694320780467975	0.06564803639917179	0.002816650843160329	0.03166912905598883	0.023903730345594974	NA	9	10	10
ENSG00000203999.8	LINC01270	-1.8402470573293228	-0.0191098710537394	0.0657319741795284	0.014636437951868865	0.09719919495518643	3.16018671648141e-05	NA	24	24	24
ENSG00000197763.14	TXNRD3	-1.839419679409426	-0.03541403085860899	0.0658534817866946	0.005748271570054566	0.061433477649968225	0.001613219580874831	NA	28	28	28
ENSG00000034693.14	PEX3	-1.8379430027228392	-0.01389712512317427	0.06607080456076622	0.025629274179962476	0.042571540079287824	0.008070200667265801	NA	42	42	42
ENSG00000133731.9	IMPA1	-1.8373644169400625	-0.043678643404936594	0.06615611611695735	0.003805916214833944	0.08135992046538981	0.00022276963468319648	NA	7	7	7
ENSG00000242612.6	DECR2	1.8365372329117684	0.009946454884971404	0.0662782407058242	0.06534296155306453	0.2871812723312433	5.189228904170747e-15	NA	11	11	11
ENSG00000047662.4	FAM184B	-1.83614250063396	-0.03993603568121379	0.06633658399644307	0.006519375229996106	0.05586256810727152	0.0023907479033503662	NA	20	20	20
ENSG00000169570.9	DTWD2	-1.8349886184094832	-0.030048757960710472	0.06650737586982525	0.011285775088191376	0.1327840936638633	1.6763853483076872e-06	NA	10	10	10
ENSG00000271952.1	LINC01954	1.8343725861945324	0.012793025655802242	0.06659870606773731	0.04454543600983113	0.2732373282638128	1.478960446203902e-13	NA	26	26	26
ENSG00000162877.12	PM20D1	-1.8342615804572266	-0.00732214762789273	0.06661517426290048	0.1203851349168321	0.15073892070872258	2.2805001706756267e-07	NA	36	36	36
ENSG00000115368.9	WDR75	-1.8333813874429472	-0.02186478749074033	0.066745873570628	0.016646516966690145	0.10903087875400326	1.0435531033899997e-05	NA	62	62	62
ENSG00000138376.10	BARD1	-1.8330355348091392	-0.029420023236074944	0.06679728676290576	0.005351336653348462	0.08348868930213044	0.00010316431604797778	NA	9	9	9
ENSG00000243335.9	KCTD7	-1.8322840591016174	-0.017458741449665333	0.06690911080917641	0.01766713473889822	0.07198296760069252	0.0004508515258461469	NA	63	64	64
ENSG00000196569.11	LAMA2	-1.8313071955370626	-0.023637286673618276	0.06705470425587846	0.013086215338996472	0.13430845352741064	1.000800806864682e-06	NA	13	14	14
ENSG00000146834.13	MEPCE	1.8311892043846978	0.011491165779492177	0.06707230750167828	0.0661309383236715	0.13449115402757345	8.159231804203231e-07	NA	95	97	97
ENSG00000239521.7	GATS	1.8295786008652548	0.03631220389712251	0.06731297601672105	0.005222067402074352	0.0528583595912976	0.0029882437042262878	NA	21	21	21
ENSG00000172057.9	ORMDL3	1.8288031744458444	0.03727558941219836	0.06742909926950431	0.0013120140758536391	0.026212207882185985	0.04024196234048293	NA	5	5	5
ENSG00000163686.14	ABHD6	-1.8286061067255837	-0.03462622408017132	0.0674586372156634	0.004432653911504892	0.044488959675533984	0.007026632918883911	NA	17	17	17
ENSG00000176749.8	CDK5R1	1.826454442160204	0.07542662456861937	0.06778183765460097	0.0009747799640130771	0.03701036000732179	0.014755932765506413	NA	26	26	26
ENSG00000167900.11	TK1	1.8257466805812204	0.0322122048403513	0.06788842815039436	0.025197594529106544	0.1502843472437234	1.2083436206157085e-07	NA	6	6	6
ENSG00000165626.16	BEND7	-1.8252688660990202	-0.04263043524247574	0.0679604660164987	0.003945738295735509	0.09329572901020967	7.059912123190011e-05	NA	19	19	19
ENSG00000214087.8	ARL16	1.8249846337010462	0.007892665136864737	0.06800334822565168	0.10256215163743515	0.4676950624119777	7.174584083397822e-26	NA	39	39	39
ENSG00000187010.19	RHD	1.8242462699573623	0.004253354765362495	0.06811484933136196	0.25466110663906116	0.44091786064387184	1.8230819110224996e-23	NA	84	88	88
ENSG00000178222.12	RNF212	1.823545989393296	0.017922798703751096	0.06822073831377261	0.014752611446669587	0.06778330517617705	0.0006766748808106422	NA	50	50	50
ENSG00000117419.14	ERI3	1.8233133007468367	0.02341608267519349	0.06825595296049035	0.008738308020890767	0.032330610281429945	0.021526102224419967	NA	70	74	74
ENSG00000103245.13	NARFL	-1.8229285644289839	-0.01964199740062582	0.06831421098863749	0.015424720196007234	0.19357132330601687	1.0999333808840471e-09	NA	8	8	8
ENSG00000010030.13	ETV7	-1.8210296014906258	-0.01222641883644467	0.06860235727811077	0.03820499082005405	0.11370673103929944	1.010677253089889e-05	NA	25	25	25
ENSG00000197375.12	SLC22A5	1.8204476343349525	0.03302555734712186	0.06869086396747856	0.005872548493833662	0.04403802784862002	0.008034067593075633	NA	39	40	40
ENSG00000181322.13	NME9	-1.820247241977633	-0.019938092759469107	0.06872136173499588	0.01617519727129739	0.13915585563620875	9.047376111787235e-07	NA	25	25	25
ENSG00000158321.15	AUTS2	1.8200976784438796	0.02293869379623482	0.06874413110096207	0.01564336697315933	0.11147869586273518	1.0135885322319934e-05	NA	32	32	32
ENSG00000107593.16	PKD2L1	-1.8193884655021935	-0.009000189769834192	0.0688521852081471	0.10973926854173041	0.08110883939036903	0.00020367882363149723	NA	101	101	101
ENSG00000186193.8	SAPCD2	1.818692528398429	0.080242374150677	0.06895835226029812	0.00149896151194652	0.05475903800827642	0.0024737156747655768	NA	8	16	16
ENSG00000135541.20	AHI1	-1.8168894233516588	-0.010421672462809884	0.06923404650077071	0.10133771924311391	0.4534813012591121	1.4838380150606398e-25	NA	99	107	107
ENSG00000110315.6	RNF141	-1.815517609866456	-0.03401250544918748	0.06944440223625153	0.005953515026568332	0.04485286227280067	0.005174704722123689	NA	24	24	24
ENSG00000180801.13	ARSJ	-1.8153663278555434	-0.03341748047126924	0.06946763212122911	0.0051056011187127215	0.02408187556761371	0.049918101227446735	NA	8	8	8
ENSG00000283317.1	RP11-122G18.11	1.815203953826557	0.01233144299746839	0.06949257232407324	0.039902103820469575	0.12937690335055446	1.6969855499980752e-06	NA	26	26	26
ENSG00000103253.17	HAGHL	1.812523973355528	0.056896382566247294	0.06990527312606541	0.002593438441095677	0.029157478709188125	0.0209064771349514	NA	4	4	4
ENSG00000196396.9	PTPN1	-1.8116737110477839	-0.034322471777287346	0.0700366279850919	0.0070486421588485575	0.09485850701798068	3.280771655342604e-05	NA	15	15	15
ENSG00000159322.17	ADPGK	-1.8113853608963273	-0.03985459998853645	0.07008122043547271	0.004063400311335208	0.05808860794202018	0.001682124903634733	NA	6	6	6
ENSG00000161904.11	LEMD2	-1.8104065719226983	-0.0195767348218014	0.070232760903364	0.014490191626924748	0.14682765946069146	3.154124881042705e-07	NA	47	49	49
ENSG00000270030.1	RP11-326C3.13	1.8097616549298847	0.010501231993951473	0.07033275669017068	0.05273677467516709	0.07732719532719691	0.0002675201677977337	NA	42	42	42
ENSG00000273448.1	RP11-166O4.6	1.809249025181318	0.014162782353373904	0.07041232435036407	0.0389808195460548	0.08046097762873879	0.00023367255447225864	NA	19	20	20
ENSG00000039068.18	CDH1	-1.8089299804223842	-0.015462701003166357	0.07046188205027538	0.022759463519734527	0.17471977892581658	1.372331147159222e-08	NA	34	34	34
ENSG00000137274.12	BPHL	-1.8065870503480002	-0.010136471151245167	0.07082669010387241	0.06426800631882257	0.2597690360174997	2.2364070147706347e-12	NA	23	29	29
ENSG00000100276.9	RASL10A	1.8047826604561341	0.017929727189748845	0.07110869878626229	0.021004880403121574	0.1492398664556694	1.8762976778022888e-07	NA	16	16	16
ENSG00000273073.1	RP11-109E12.1	-1.8046371244463268	-0.008567409478461747	0.07113148471756693	0.09855426355545767	0.28149275019005443	2.5079413386586342e-14	NA	36	38	38
ENSG00000111215.11	PRR4	1.8024736217874273	0.010618726197698942	0.07147092121542115	0.054995724688653116	0.3026523322853488	2.8999679048867867e-15	NA	45	45	45
ENSG00000237612.1	AP002856.7	1.8022747743568093	0.015745555853109106	0.07150218530454325	0.02866445614870211	0.09301443584190186	7.346243777557821e-05	NA	24	24	24
ENSG00000161905.12	ALOX15	1.802214495453274	0.019294431440379116	0.07151166495998443	0.013903857934042207	0.19127023851195926	3.409575447240329e-09	NA	21	22	22
ENSG00000277767.1	RP11-365P13.5	1.801504776888522	0.012198948887223648	0.07162335506581119	0.051341300555685546	0.24099042512603985	6.796765735137232e-12	NA	33	36	36
ENSG00000124678.17	TCP11	1.7998482637578574	0.00991315913688479	0.07188460069866301	0.07983052126008476	0.02960953788379186	0.027452895280063533	NA	76	77	77
ENSG00000171877.20	FRMD5	-1.7970987293336171	-0.02961846771341849	0.07231994741748897	0.009816264468835156	0.14955364504195073	3.19891570062886e-07	NA	29	29	29
ENSG00000105289.14	TJP3	1.7969973086065225	0.026323706080586172	0.0723360470321331	0.009182581136378168	0.06851630824070287	0.0007354990209912526	NA	5	5	5
ENSG00000136051.13	WASHC4	-1.7955573884193692	-0.031071572384682902	0.07256493797286476	0.013685687451994964	0.13186612068000134	8.99965670944644e-07	NA	84	104	104
ENSG00000117868.15	ESYT2	-1.7949243229220897	-0.039687658016683065	0.07266575806954038	0.005812777881475905	0.026190211193835636	0.0412078795484414	NA	25	25	25
ENSG00000085514.15	PILRA	1.793390140804302	0.004722337920636481	0.0729105629469222	0.23298085529502216	0.6258120604963049	1.3700214948707486e-41	NA	25	25	25
ENSG00000130433.7	CACNG6	-1.7932434169287272	-0.05300802455602872	0.07293401055614532	0.0025912600625560053	0.027023700471974964	0.033664895707878825	NA	2	2	2
ENSG00000251372.5	LINC00499	-1.7930300496515403	-0.007926557631513108	0.07296811930671318	0.17568816034363266	0.6078805396493159	1.1744246742831784e-38	NA	23	23	23
ENSG00000255284.1	AP006621.5	1.792915315224477	0.008021155242532649	0.07298646607156217	0.1059091175343614	0.3364325635297556	4.6464791493510115e-17	NA	14	14	14
ENSG00000271538.5	RP11-326I11.4	1.7927695162190673	0.01611251507969646	0.07300978570595343	0.022337970619476857	0.190811641407108	6.092472366163951e-09	NA	8	8	8
ENSG00000196843.15	ARID5A	1.7917736922427239	0.031645133079345716	0.0731692245615897	0.003991078999669577	0.06912910385370052	0.0007522833426359856	NA	17	17	17
ENSG00000103202.12	NME4	-1.7913909334117393	-0.05452970932713456	0.07323058284468116	0.0029695985902304747	0.12541997740865024	2.3934263720936422e-06	NA	5	7	7
ENSG00000184470.20	TXNRD2	1.791370398409439	0.029305882382995828	0.0732338759044771	0.011736608713063472	0.046984468796295316	0.004857481926874989	NA	35	37	37
ENSG00000108064.10	TFAM	-1.7904715040133334	-0.01878163325073217	0.07337814429015696	0.015824989305132722	0.18710374467968868	4.780279219645127e-09	NA	30	30	30
ENSG00000121570.12	DPPA4	1.7902003901825205	0.007126690550022789	0.07342170240522136	0.13755503555940687	0.2355635624793354	1.9136407675064843e-11	NA	92	93	93
ENSG00000141504.11	SAT2	-1.790168261575283	-0.05491788854708789	0.07342686570316449	0.001970552919218783	0.026207942439466118	0.04029590232437418	NA	4	4	4
ENSG00000167186.10	COQ7	1.789225259876797	0.01984363786804114	0.07357854517631733	0.015146225557455808	0.0826701110992111	0.00023499316242715337	NA	28	28	28
ENSG00000066923.17	STAG3	1.788929997367586	0.012359494808171471	0.07362609005584417	0.052816448736827636	0.2885975821429381	4.3170486691314796e-15	NA	68	70	70
ENSG00000213221.4	DNLZ	-1.7885113049264236	-0.007169539629374254	0.07369355340663986	0.08935462417424404	0.4776657598697448	2.4432974370553864e-30	NA	26	32	32
ENSG00000164292.12	RHOBTB3	-1.787166849438927	-0.036472792544625744	0.07391052553355172	0.006289373311125395	0.032916234716387306	0.0176878685786528	NA	53	54	54
ENSG00000128694.11	OSGEPL1	-1.7863296835904028	-0.03637955328535064	0.0740458934291712	0.006492947149490216	0.03055474422227258	0.025786627932633945	NA	25	25	25
ENSG00000167011.8	NAT16	-1.7857039036820557	-0.010233803406484186	0.07414721298230517	0.05595642707169533	0.14712144619036366	4.503498178498593e-07	NA	46	46	46
ENSG00000272871.1	RP11-408A13.4	1.7840097913895772	0.008409676052766027	0.07442207413943527	0.09697834788471603	0.3293672269327701	8.782829469065699e-17	NA	55	55	55
ENSG00000143199.17	ADCY10	1.7820272503415868	0.011399032750425643	0.07474478802898797	0.02722862128978086	0.12063841601017578	6.538842767905032e-06	NA	29	29	29
ENSG00000163964.14	PIGX	-1.7810134745057689	-0.013675538836946508	0.0749102495109065	0.03466739981531869	0.0770665290067744	0.0003757483335807713	NA	63	67	67
ENSG00000134775.15	FHOD3	-1.7803677904084947	-0.013139980032547778	0.075015789454284	0.04596367724949639	0.10550887343495026	1.908701707488532e-05	NA	71	71	71
ENSG00000163378.13	EOGT	1.7796727622485513	0.02482899394279538	0.07512953057118224	0.011277759849260728	0.09309022589410446	7.106112118523297e-05	NA	27	27	27
ENSG00000263958.1	RP11-676J15.1	1.7791950807353998	0.01865682867053622	0.07520778460256933	0.01574731000924662	0.17630330356110785	2.2915619935697986e-08	NA	31	31	31
ENSG00000111962.7	UST	-1.7788024778638154	-0.016104754823796415	0.07527215082048658	0.031763438694414926	0.05240773538786223	0.0021943227507957	NA	45	45	45
ENSG00000154229.11	PRKCA	-1.7777328773245287	-0.016425001169887977	0.07544773723530004	0.028824837003997412	0.10438210932603964	2.572020822316709e-05	NA	80	82	82
ENSG00000172375.12	C2CD2L	1.7756912689711766	0.0716075041712333	0.07578381726364353	0.001557276834510712	0.05612653181892552	0.002086342451661657	NA	15	15	15
ENSG00000065609.14	SNAP91	-1.7754116911921938	-0.09087645194424199	0.07582993500209621	0.0011157425085196045	0.03384582212647329	0.02050328883573426	NA	37	37	37
ENSG00000101181.17	MTG2	-1.775385745697733	-0.013032435869931186	0.07583421600075278	0.03172812811308741	0.030107404984868257	0.025593296809250748	NA	37	37	37
ENSG00000197568.13	HHLA3	-1.7736504963213948	-0.01255612699266838	0.07612097956287733	0.030818396245637335	0.19578210898011086	1.131837521382816e-09	NA	52	52	52
ENSG00000101670.11	LIPG	1.7724603211504957	0.016576223205778843	0.07631817628311315	0.020805450498416724	0.032881639674448966	0.01892310733211648	NA	35	35	35
ENSG00000255142.1	AP006621.6	1.770589363349396	0.014068570788810901	0.07662901202070609	0.03647079350341273	0.20605015186081613	9.850930013261129e-10	NA	17	17	17
ENSG00000100106.19	TRIOBP	-1.770306011688213	-0.027832718177992915	0.07667617715279307	0.007458729891533459	0.20351308034135648	8.320987538880309e-10	NA	45	45	45
ENSG00000086544.2	ITPKC	-1.770227943693289	-0.05749255976991063	0.07668917607229142	0.0020838523270283052	0.0908664367770078	0.00010190299512079793	NA	7	7	7
ENSG00000184454.6	NCMAP	-1.7699147516059972	-0.019123641698524853	0.0767413430178731	0.017782286635539806	0.18010419803735664	1.3564746273245678e-08	NA	7	7	7
ENSG00000230606.10	AC159540.1	-1.7694662101760752	-0.021728698308525595	0.07681610485214724	0.019371638079044715	0.12974012039135685	2.079316899969724e-06	NA	38	42	42
ENSG00000140905.10	GCSH	-1.7693906884771666	-0.026570650243830415	0.07682869846975983	0.00786645428051019	0.16136569905860024	3.9117453476895055e-08	NA	13	13	13
ENSG00000276085.1	CCL3L3	1.769057640157974	0.012687868571155524	0.0768842560057088	0.09741792513995215	0.14598249559087678	4.111925542864083e-07	NA	49	49	49
ENSG00000272769.1	RP11-725P16.2	1.7674953131302729	0.017428958275150373	0.07714531324422579	0.02183361592428098	0.08028279656014696	0.00025140899294660824	NA	31	31	31
ENSG00000128159.11	TUBGCP6	-1.7672812650245242	-0.02528505287666838	0.07718113583609608	0.01020644758548599	0.1419282553459816	8.651051626885223e-07	NA	33	35	35
ENSG00000198848.12	CES1	-1.7659223530994501	-0.013298747268664212	0.07740887647620416	0.03372063709835607	0.10697061678914146	7.372544665258853e-06	NA	21	22	22
ENSG00000182327.7	GLTPD2	1.7655548334130147	0.012099098093234744	0.0774705632259637	0.044524412509865316	0.02559212542096709	0.038966801102893855	NA	60	63	63
ENSG00000183793.13	NPIPA5	1.7650649717805775	0.0130161674705929	0.07755284685015441	0.04772894160101253	0.4181219505279679	3.644446094931687e-22	NA	39	48	48
ENSG00000154342.5	WNT3A	-1.7642012390968136	-0.0070270286757618304	0.0776981042066823	0.10759214528700659	0.2806806642052423	9.381203041550748e-14	NA	38	39	39
ENSG00000168505.6	GBX2	-1.7628469140239558	-0.01634903441333778	0.07792631248932629	0.03275790438305	0.07478633842692411	0.0004559388266166215	NA	30	30	30
ENSG00000103710.10	RASL12	1.7615673758178387	0.018104246081851467	0.07814242005987576	0.020919918549716872	0.13440994846531354	1.703023356038636e-06	NA	37	37	37
ENSG00000143194.12	MAEL	-1.7615626480483948	-0.0181692680220644	0.07814321946015505	0.02429073325482685	0.1925833615983416	3.1988630270962444e-09	NA	14	15	15
ENSG00000163754.17	GYG1	-1.761106841700775	-0.030127356299569065	0.07822032126325795	0.009763481163916806	0.04794763844723909	0.004962843521425883	NA	49	49	49
ENSG00000078487.17	ZCWPW1	1.7596746218723793	0.008796943085118655	0.07846299112104434	0.05162840949024211	0.312511887641466	1.5539418128133014e-16	NA	43	43	43
ENSG00000104518.10	GSDMD	-1.7588235233910814	-0.015097418395834393	0.07860748799978226	0.027169326914195113	0.29302163099295503	1.3763945896427396e-14	NA	21	21	21
ENSG00000168026.18	TTC21A	1.7588152862846471	0.041519396101304465	0.07860888752761767	0.00419496744513749	0.06603700935716103	0.0008409270421559388	NA	17	17	17
ENSG00000184840.11	TMED9	1.7582252389672484	0.06123533974062978	0.07870919243826265	0.0018618030436377171	0.08399580663740859	0.000153360707541435	NA	7	7	7
ENSG00000224924.6	LINC00320	1.7581162146192342	0.02170751171324705	0.07872773739224764	0.017397471654574313	0.21595559287523372	3.0068163699961047e-10	NA	30	30	30
ENSG00000146007.10	ZMAT2	1.7540549648930213	0.032401453439174964	0.07942108938739473	0.0049954238622511105	0.08782583204381307	7.36885280126802e-05	NA	63	63	63
ENSG00000023516.8	AKAP11	1.754046850509823	0.10464059941180727	0.07942247965957966	0.0005868847444179808	0.06922280693816536	0.0006350507547698331	NA	7	7	7
ENSG00000188227.12	ZNF793	-1.7538366139257453	-0.014727246534057471	0.07945850729658807	0.01695539421956762	0.06212843067249951	0.0012848939406049555	NA	41	44	44
ENSG00000090432.6	MUL1	-1.753314191119553	-0.006225269098410518	0.07954809092264364	0.07202533300407733	0.3144909810235108	2.0012820425684247e-15	NA	71	71	71
ENSG00000089050.15	RBBP9	-1.7532718034055232	-0.023278533963411778	0.07955536305121597	0.01178437392792079	0.09590174302410008	5.323049057738798e-05	NA	33	33	33
ENSG00000105968.18	H2AFV	1.752971805037863	0.07536415044649486	0.07960684687507062	0.001281623561950232	0.070975206080093	0.0005909888277013303	NA	10	10	10
ENSG00000251615.3	RP11-774O3.3	-1.7528347132095734	-0.017269891536469947	0.07963038272321624	0.029272718596612665	0.2288889408256927	3.425211145118916e-11	NA	17	18	18
ENSG00000143158.10	MPC2	-1.7519898955129032	-0.040868738219623384	0.07977554541521219	0.0024199302834335473	0.07074909540035418	0.0005552155884446441	NA	28	28	28
ENSG00000248508.6	SRP14-AS1	-1.7517255194952064	-0.011422154991456103	0.07982101657794548	0.022470462129910676	0.3333554261980144	2.9979157748237148e-18	NA	10	10	10
ENSG00000177685.16	CRACR2B	1.751446906098103	0.02859140195060851	0.07986895928385282	0.00533065255637369	0.0409294677895462	0.010201357730233344	NA	10	10	10
ENSG00000160221.16	C21orf33	-1.7511508213192892	-0.005161568913167623	0.07991993404486517	0.28572109373223664	0.5486309910885954	2.2166263861438373e-33	NA	31	33	33
ENSG00000197256.10	KANK2	1.7507673628717806	0.03259255832252827	0.07998599058560463	0.008661395902527848	0.16160169373280328	9.678515614293117e-08	NA	9	9	9
ENSG00000114166.7	KAT2B	-1.749728739530061	-0.042529460371200416	0.08016513209075557	0.003982663332698022	0.04532417689917807	0.006951587119179248	NA	41	43	43
ENSG00000185522.8	LMNTD2	-1.7494332516800108	-0.023398615589232934	0.08021615728646161	0.010631518873820363	0.04680429576072511	0.005228503843725879	NA	19	20	20
ENSG00000205809.9	KLRC2	1.7488787666312948	0.00510621484533414	0.08031197764224063	0.1302998041008045	0.39164560353797706	4.222465399552432e-20	NA	35	35	35
ENSG00000005471.15	ABCB4	1.7472531262383497	0.013096948918232007	0.08059343999545444	0.03548152550131558	0.17156343222341833	1.5035426196726984e-08	NA	15	15	15
ENSG00000123159.15	GIPC1	1.7470400340313712	0.04632687981987924	0.08063039396358963	0.00325088435855912	0.05100918782591962	0.004188191713008283	NA	18	19	19
ENSG00000260634.1	RP11-521O16.1	-1.7460621907627563	-0.020720478685040303	0.08080014582552855	0.010391427319654981	0.05815573724195287	0.002153475901262963	NA	10	12	12
ENSG00000284237.1	RP11-328D5.4	-1.7452265062088304	-0.03903112162728617	0.08094544905917109	0.00402770939674778	0.05992936296535314	0.0014243511649000744	NA	9	9	9
ENSG00000269416.5	LINC01224	-1.7448029027803873	-0.007866088470250537	0.08101918336796557	0.11850799708410406	0.4241487723282365	2.418757825571049e-22	NA	23	23	23
ENSG00000231437.3	LINC01750	-1.7429443400511302	-0.014785145969531737	0.0813433378113027	0.03707178055885337	0.3027019479215447	7.26011053732954e-16	NA	6	6	6
ENSG00000262098.1	CTD-2561B21.10	-1.7417990198476512	-0.022386342406190588	0.0815436182852074	0.012158268411295062	0.026778943502366075	0.036014521690366924	NA	35	35	35
ENSG00000281721.1	LINC01080	-1.7417517179428392	-0.012484186632890292	0.08155189849657245	0.045856629234362255	0.2642944466017338	9.328896978590141e-13	NA	8	8	8
ENSG00000231887.6	PRH1	1.7416530216012331	0.005517932363158415	0.08156917751496372	0.14327027510329177	0.3403728850752786	1.5354419470441885e-17	NA	29	30	30
ENSG00000032219.18	ARID4A	1.7412902940117225	0.05777780703849934	0.08163270667422419	0.0019733482516554983	0.02443832202313028	0.04767780347996231	NA	6	7	7
ENSG00000172123.12	SLFN12	1.7406143162365861	0.023435834216631285	0.08175120649168385	0.006375453013716087	0.04029922378493914	0.01051718458629005	NA	13	14	14
ENSG00000100473.15	COCH	1.7393012018111451	0.07689092593772022	0.08198179604624384	0.0018428698132423409	0.02401098859065948	0.04505495448303165	NA	15	15	15
ENSG00000225506.2	CYP4A22-AS1	-1.7364849019334634	-0.013050188958155047	0.08247813168425165	0.04308554457080782	0.10756680494130172	2.0024997217578343e-05	NA	48	49	49
ENSG00000275830.1	RP11-403A3.3	-1.7346949607067157	-0.0385567220568003	0.08279484936346684	0.0031927957356352277	0.04836824970775914	0.00457970385809507	NA	4	4	4
ENSG00000256980.4	KHDC1L	-1.7346603501412843	-0.02059211108386732	0.08280098316284165	0.02006811530115253	0.03529956799398906	0.016526923567829345	NA	69	69	69
ENSG00000111731.12	C2CD5	-1.734253626609607	-0.04095009795235399	0.08287309165426464	0.003446749701985413	0.029877530214464838	0.029367842221694907	NA	89	89	89
ENSG00000168140.4	VASN	1.7340889334384262	0.019689252731285863	0.08290230477093778	0.018314290508385032	0.045252656453685286	0.005961514809240853	NA	56	57	57
ENSG00000152910.18	CNTNAP4	-1.73218493550239	-0.015576276877495772	0.08324064035816733	0.02179241526838937	0.20653105699733107	1.1806407178476006e-10	NA	14	14	14
ENSG00000137070.17	IL11RA	-1.7317324877723321	-0.021809351719036592	0.08332120343315096	0.01598749596073018	0.0851572697044136	6.510417825794784e-05	NA	69	69	69
ENSG00000221953.5	C1orf229	1.7294912983146036	0.011771634299549446	0.08372120254012755	0.06221736128748425	0.2572261510210108	1.876815781819097e-12	NA	27	27	27
ENSG00000006453.13	BAIAP2L1	1.7294237391225509	0.0172203260730422	0.08373328435146134	0.015839960484498237	0.11005375656083796	1.5794546812369515e-05	NA	42	45	45
ENSG00000188185.11	LINC00265	-1.728723678365835	-0.04442830576668851	0.08385856142460305	0.0036520603201201946	0.028765624201145343	0.030107529197457895	NA	30	30	30
ENSG00000099330.8	OCEL1	-1.727866500680512	-0.006975165435755169	0.08401216144924734	0.08063564367731013	0.26265551086711275	4.208732487074359e-13	NA	48	49	49
ENSG00000160072.19	ATAD3B	-1.7274129709770933	-0.015438330190843464	0.08409352276320524	0.02680305627586331	0.029355292639061108	0.011846042391812164	NA	12	13	13
ENSG00000141994.15	DUS3L	1.727175055296022	0.009008045257324212	0.0841362293291585	0.04805220345762172	0.3999700512424666	6.792774910558941e-21	NA	16	16	16
ENSG00000167799.9	NUDT8	-1.7259066427382013	-0.03535191716571819	0.08436420948095119	0.004347908671809482	0.04271082860755058	0.007896471850260024	NA	16	16	16
ENSG00000266289.1	RP11-1C8.6	-1.7256495101897915	-0.03630572094443161	0.08441048649461698	0.003285105369840152	0.03183229369086848	0.020664993724725415	NA	2	2	2
ENSG00000114124.2	GRK7	1.725389814202679	0.023651969474822364	0.08445724570580734	0.014834205255738028	0.11757011193597185	2.5666991553398863e-06	NA	2	2	2
ENSG00000175772.10	LINC01106	1.7246765642709174	0.04258350979233266	0.08458577679723085	0.0026430800433024345	0.038134236733959985	0.010439090511395605	NA	10	10	10
ENSG00000070731.10	ST6GALNAC2	1.724384487394737	0.027165009378794673	0.08463845611515786	0.006606003221802541	0.0782802572932263	0.0002988097924117545	NA	17	17	17
ENSG00000101444.12	AHCY	1.7240742396986544	0.02081069378114125	0.08469444180974288	0.005986237587978576	0.029165961085579624	0.031513306744957406	NA	24	24	24
ENSG00000213462.4	ERV3-1	1.7236043968310935	0.005967120846986761	0.08477928425763812	0.1501371959537335	0.3872088716685033	2.023117265584873e-21	NA	41	42	42
ENSG00000116771.5	AGMAT	-1.72300842153448	-0.014705088313555551	0.08488700211792756	0.018891126147427433	0.1666321732499984	3.8701294698425984e-08	NA	20	20	20
ENSG00000182685.7	BRICD5	-1.7225155165332175	-0.03132754951786112	0.08497617444230066	0.009759630781413578	0.19475613132580166	1.8687448527184524e-09	NA	12	12	12
ENSG00000132953.16	XPO4	-1.721675564494625	-0.02882022352702544	0.0851283062001163	0.007247183037612192	0.060271162981329736	0.0015219473055187874	NA	15	15	15
ENSG00000088448.14	ANKRD10	1.7213220175559694	0.03765622432310307	0.08519240629684616	0.007210492519918575	0.03263325940218993	0.02149375997755542	NA	46	46	46
ENSG00000127870.16	RNF6	-1.7205586049934776	-0.05841241600054666	0.08533095051144415	0.002974245721128235	0.060065462510049725	0.0014215326591636235	NA	37	42	42
ENSG00000233878.1	AC073133.1	-1.7195527372937438	-0.011875887203283116	0.08551377357235074	0.035429633380853975	0.09400458874884576	3.4905908045888324e-05	NA	29	30	30
ENSG00000146918.19	NCAPG2	1.7182737834384152	0.038959768567050246	0.08574668892738824	0.004457219271416234	0.08571224750547267	0.0001334930665232785	NA	3	3	3
ENSG00000118514.13	ALDH8A1	1.7171753135804066	0.00633768018404974	0.08594714464957165	0.19857862792155978	0.5082567402065318	3.0969602942537427e-29	NA	124	124	124
ENSG00000168214.20	RBPJ	-1.7167482316890954	-0.06826672879976038	0.0860251834056108	0.001984771733684467	0.0332983665583954	0.021739449752008037	NA	15	15	15
ENSG00000146151.12	HMGCLL1	1.7158742535788538	0.05607714025946961	0.08618505994656346	0.002328391386029188	0.07887512760971171	0.00021352736582708884	NA	14	14	14
ENSG00000220205.8	VAMP2	-1.715571056748395	-0.01777904579686186	0.08624057969250244	0.016790497862464632	0.2845600507427481	4.220028250043616e-14	NA	17	17	17
ENSG00000198130.15	HIBCH	-1.7155709969792698	-0.01193027241695521	0.08624059063994531	0.02890371169692001	0.3240056503999958	4.500185579274072e-16	NA	24	24	24
ENSG00000007541.16	PIGQ	1.7139088904079887	0.01429292325909685	0.08654546002194018	0.026737850193964872	0.2942294454888596	2.913070861786719e-15	NA	41	43	43
ENSG00000014164.6	ZC3H3	1.7128444178354385	0.06598395405626302	0.08674116605024412	0.0016607778086364863	0.02955438750646153	0.028853783919609906	NA	28	28	28
ENSG00000157214.13	STEAP2	-1.7124116907468787	-0.01846819573020546	0.08682082612252304	0.01666478099833503	0.27627204148814244	8.310573530254382e-14	NA	32	32	32
ENSG00000162910.18	MRPL55	1.7105916251702824	0.03233146191058085	0.08715652607471142	0.00502983043867327	0.08810720705650524	3.797584972997232e-05	NA	15	15	15
ENSG00000139117.13	CPNE8	-1.7099599548254976	-0.02133461418824673	0.08727327838586994	0.016233558963036847	0.05752191165837805	0.0020653580001178213	NA	45	45	45
ENSG00000169752.16	NRG4	1.7097463053667945	0.01048051084451404	0.08731279599669739	0.07344382729311136	0.3742631863495625	9.764627674285539e-20	NA	25	25	25
ENSG00000164929.16	BAALC	-1.7095422907874416	-0.023159965340924023	0.08735054497069383	0.007263292485215481	0.1930646070378016	3.116646336376951e-09	NA	17	17	17
ENSG00000127952.16	STYXL1	1.7094682075501948	0.013849737651851336	0.08736425590772855	0.04776553525996308	0.2389523078158096	1.8821185423131988e-11	NA	20	20	20
ENSG00000259362.2	RP11-307C19.1	1.7078725872755296	0.015566128099817608	0.08765998665834002	0.022434885372669775	0.058241153705867285	0.00213638513377466	NA	15	15	15
ENSG00000185745.9	IFIT1	-1.7075938742645063	-0.03277205844018915	0.08771172581504443	0.006426550351600703	0.02699094656828281	0.03311644614033739	NA	10	10	10
ENSG00000270629.5	NBPF14	1.7071885643687708	0.028682806681818638	0.08778700985968044	0.0042435317750393565	0.03387980102791637	0.016356224772618447	NA	20	21	21
ENSG00000146477.5	SLC22A3	-1.7071731898661844	-0.012841996752704489	0.08778986661316508	0.025341341707393925	0.20580753179488748	3.843934555152408e-10	NA	53	54	54
ENSG00000173041.11	ZNF680	1.706262228762254	0.011122585591324386	0.08795926719962374	0.028851301834522496	0.1648772262079386	4.0695819907261524e-08	NA	49	50	50
ENSG00000114378.16	HYAL1	1.7060433626174927	0.035506288530242	0.08800000638039396	0.004296872537618058	0.055580828096104144	0.0014461327253199885	NA	1	1	1
ENSG00000188511.12	C22orf34	1.7055667375671513	0.02133895093375234	0.08808877678870941	0.018013580576039735	0.19002340360481754	5.3004742399917136e-09	NA	15	15	15
ENSG00000244482.10	LILRA6	1.7054674998896318	0.026490393798586316	0.08810726867547876	0.008460937271074713	0.1340914823801105	1.1990890266684738e-06	NA	14	14	14
ENSG00000168032.8	ENTPD3	-1.7051203995453244	-0.04028395166044477	0.08817197175803987	0.005608146741242722	0.21010915085512635	3.378162091608792e-10	NA	29	29	29
ENSG00000278311.4	GGNBP2	-1.7040586115658638	-0.033313575698483505	0.08837013786139118	0.007342561004173644	0.09492858125250866	6.845338061717771e-05	NA	28	30	30
ENSG00000150455.13	TIRAP	-1.7023304681251707	-0.030471949451770442	0.0886934363530261	0.008051736285074997	0.11196083967406747	9.682750397017192e-06	NA	11	11	11
ENSG00000020922.12	MRE11	-1.6980462277855841	-0.013634551007312846	0.08949903721846841	0.0508954522848733	0.33053272515916804	2.7552970799521973e-16	NA	72	72	72
ENSG00000166455.13	C16orf46	-1.6952536872241297	-0.025195923965079314	0.09002730629820126	0.011250266655271748	0.10534920385398154	2.7724284530770368e-05	NA	17	21	21
ENSG00000278514.1	AC068831.16	-1.6950044879586765	-0.031639616875491765	0.09007456941311293	0.0030056631103014767	0.02866130483586968	0.03213562831345023	NA	8	8	8
ENSG00000085978.21	ATG16L1	1.694525552467853	0.032529884893973564	0.09016546035454732	0.005197054498888508	0.12617724288972434	3.533755551233232e-06	NA	38	39	39
ENSG00000197479.6	PCDHB11	-1.6943983615539853	-0.017693968837951244	0.09018961066422808	0.02009078778341497	0.02432557306936396	0.03985524728441433	NA	19	19	19
ENSG00000242715.7	CCDC169	1.692633061961859	0.017449499154911	0.09052533381103026	0.023649017598933945	0.1662621214396406	5.4077018819086466e-08	NA	14	14	14
ENSG00000156239.11	N6AMT1	1.6924856339420138	0.02275716923184742	0.09055341697167768	0.01367530672382556	0.12427168667755074	3.153847641169036e-06	NA	41	42	42
ENSG00000198498.9	TMA16	1.6919814551788983	0.024141171776970425	0.09064950957806228	0.014999724455309636	0.0408806879055283	0.008743076687531636	NA	29	30	30
ENSG00000041802.10	LSG1	1.691699997252147	0.005960927566480746	0.09070318896691303	0.15239609066982848	0.4438850500340341	2.375513288369556e-24	NA	27	27	27
ENSG00000148450.12	MSRB2	1.689122655673259	0.020134358275268556	0.091195927012959	0.010847052826691572	0.04217877730021705	0.009215972091731807	NA	68	68	68
ENSG00000111615.13	KRR1	-1.6891041748141398	-0.017188890954075546	0.09119946795263414	0.017328211773836324	0.20266847184898096	3.612776958081745e-10	NA	18	18	18
ENSG00000271830.1	RP11-1C8.7	1.6854813615348034	0.007395237336811062	0.09189573784851765	0.12074586873885142	0.4564827968042183	8.392378050300475e-25	NA	57	57	57
ENSG00000175054.14	ATR	1.6851819792568137	0.031666902082439705	0.09195346678306363	0.004919387160061501	0.04256931734314254	0.008881022651947616	NA	26	26	26
ENSG00000163946.13	FAM208A	-1.6848053059426926	-0.015572804013283613	0.09202614088880139	0.02447019898681591	0.034033915693935365	0.019631244298820332	NA	79	79	79
ENSG00000136144.11	RCBTB1	-1.6846646023170437	-0.02883852783850066	0.09205329961627072	0.010293008306272639	0.12392174598163393	4.3105701734419945e-06	NA	26	29	29
ENSG00000259959.1	RP11-121C2.2	1.6833231220033558	0.017607680427544743	0.09231255668583233	0.01645199930129692	0.10499675353323884	2.0103869338665257e-05	NA	28	28	28
ENSG00000122025.14	FLT3	1.6828984845177712	0.00948423089804105	0.09239474503077072	0.09145558748756405	0.20160179097831035	4.336797283753412e-10	NA	55	56	56
ENSG00000184923.12	NUTM2A	1.6821639241294168	0.010541194545850115	0.09253705752039956	0.050521510851946685	0.33292788523705125	1.236745362854061e-16	NA	40	43	43
ENSG00000124783.12	SSR1	1.6821447286168454	0.021982468148207958	0.09254077878512325	0.014422175538174514	0.2082577558331842	3.2108794935984316e-10	NA	14	14	14
ENSG00000182087.12	TMEM259	1.6787868479228696	0.014180642603708667	0.09319359273949648	0.0389406254307265	0.22064702228775787	4.899371058540706e-11	NA	56	56	56
ENSG00000124743.5	KLHL31	1.6785577423653837	0.02048163325156999	0.0932382680566952	0.023164046079542353	0.02649298845717911	0.037816591314696016	NA	68	68	68
ENSG00000226409.2	RP11-735G4.1	1.678159559743258	0.01865089904912737	0.0933159540929918	0.02258192336193221	0.025308294994376253	0.04174558784541023	NA	88	88	88
ENSG00000100614.17	PPM1A	1.6775235929193029	0.02994043795748396	0.0934401399013692	0.004502324692401311	0.08312014943952746	0.00013008172189276054	NA	14	14	14
ENSG00000185201.16	IFITM2	-1.6772155925917482	-0.013426112634049301	0.09350033103897552	0.03335731326901899	0.2382193772472381	2.964677847103272e-11	NA	42	42	42
ENSG00000134744.13	ZCCHC11	-1.67712671608022	-0.015267515116383574	0.09351770556310443	0.03259902658165573	0.21302506874293786	3.9258555343956725e-11	NA	82	82	82
ENSG00000153066.12	TXNDC11	-1.6758198386995176	-0.020432405933208136	0.09377348700651397	0.01557828064910079	0.04575048738085695	0.005959185257262478	NA	31	31	31
ENSG00000204033.9	LRIT2	1.6751885118742607	0.021093813684983	0.0938972508464707	0.016500810664163507	0.14003253301347185	8.360909508521504e-07	NA	36	36	36
ENSG00000129422.14	MTUS1	-1.673381196398041	-0.017909802107422483	0.09425227714509214	0.016818594465061655	0.17874886270524526	8.273563865349727e-09	NA	44	45	45
ENSG00000213246.6	SUPT4H1	1.671239614440311	0.04723367080040429	0.09467435847153313	0.0026860623075029414	0.02803386001874595	0.03470029807942132	NA	16	16	16
ENSG00000123453.17	SARDH	-1.6702372653494408	-0.011209374729157088	0.09487242973256121	0.034724049010690934	0.24645496018854185	3.098119268833827e-13	NA	69	69	69
ENSG00000136492.8	BRIP1	-1.6700970611323371	-0.02062432238524535	0.09490016152580619	0.015500332563092599	0.1344171569004103	1.6071683958631518e-06	NA	35	35	35
ENSG00000249381.1	LINC00500	-1.6681997670071982	-0.008391308955811127	0.09527607714703504	0.14188171177987788	0.443357558310134	6.078695678376355e-24	NA	12	12	12
ENSG00000134825.15	TMEM258	-1.6674328156573517	-0.027456729195944492	0.09542837321934702	0.007652602530022048	0.07807710659210547	0.0003122442953270517	NA	22	23	23
ENSG00000118579.12	MED28	-1.6671530155483996	-0.02390405799772007	0.09548398256484206	0.013824923540833617	0.13876895118686042	7.001350304434518e-07	NA	42	42	42
ENSG00000100577.18	GSTZ1	-1.6665207307210097	-0.017459272599889566	0.09560974265744536	0.02358637258666584	0.11238053717339756	5.583475733844703e-06	NA	41	41	41
ENSG00000197766.7	CFD	1.6663408955348888	0.02233753337607614	0.09564553570317089	0.018167092928992636	0.16729885366333966	5.711875719160718e-08	NA	3	3	3
ENSG00000160224.16	AIRE	-1.6648627245601169	-0.019745738667877606	0.095940146422291	0.02013441952122723	0.06361107047873545	0.0013188461569613149	NA	23	25	25
ENSG00000103404.14	USP31	1.6633388220681626	0.024181083977427156	0.0962446317433298	0.006144196450926968	0.12603547151010447	1.854054137446359e-06	NA	16	16	16
ENSG00000139531.12	SUOX	-1.6607793404757587	-0.018976730069515228	0.09675777186401102	0.01258239360222832	0.23333944893940564	2.525415183398109e-11	NA	6	6	6
ENSG00000152465.17	NMT2	1.659511772456142	0.009982559596706983	0.09701271041229904	0.04623216022010096	0.19929462900886974	3.849065399730785e-10	NA	40	40	40
ENSG00000189298.13	ZKSCAN3	1.6586189538110927	0.016492419815012403	0.09719259999643216	0.029142182416979797	0.02668145547301077	0.03777674817726196	NA	40	43	43
ENSG00000105185.11	PDCD5	1.6584112240248141	0.017763270385967422	0.09723449265637094	0.02226270986916929	0.2260263956742739	7.02039559295664e-12	NA	19	19	19
ENSG00000158604.14	TMED4	1.657836071883661	0.018061930776639777	0.09735055833832719	0.008550727719843781	0.09501934072345483	6.618673637067313e-05	NA	14	14	14
ENSG00000040531.14	CTNS	-1.6558352808908992	-0.027407997604991133	0.09775518085986494	0.00747017515074139	0.08191181197313267	0.0002084643390528711	NA	18	18	18
ENSG00000108582.11	CPD	-1.655700155173029	-0.032386026646731764	0.09778255587850974	0.005029508042387994	0.052635160975868164	0.0032084097108853213	NA	15	15	15
ENSG00000107614.21	TRDMT1	1.6544174627793087	0.015081919093643089	0.09804272074095399	0.012354198328091563	0.08183912305464504	0.0001617961447123494	NA	37	37	37
ENSG00000105355.8	PLIN3	-1.653334658804225	-0.013952347646717957	0.09826277297568113	0.01665297931852137	0.07603569377845275	0.000353719153583456	NA	49	50	50
ENSG00000264016.2	CTC-297N7.9	1.653252122815993	0.007531451839358707	0.09827956247329703	0.08886346516069234	0.07651953432880143	0.0003301849909339648	NA	123	123	123
ENSG00000226816.2	AC005082.12	1.6526395884130405	0.011824121562690302	0.09840423603095709	0.039288485590397826	0.17604397039568112	1.3764499522701522e-08	NA	40	41	41
ENSG00000058085.14	LAMC2	1.6523976072364617	0.02666210720472575	0.09845352300036496	0.00862690257623046	0.14986621003375086	1.8112958777504551e-07	NA	13	13	13
ENSG00000150347.14	ARID5B	-1.6519081311116344	-0.04305049007037449	0.0985532802567891	0.0024449482201779043	0.04289242822928849	0.005725190934662975	NA	4	4	4
ENSG00000162066.14	AMDHD2	1.651038514694001	0.032021758472868825	0.09873071073298892	0.005313548318418298	0.07497132319125098	0.0003873599219888591	NA	6	6	6
ENSG00000131730.15	CKMT2	-1.6508258168418828	-0.020752575111471678	0.09877414691438889	0.013824142480500106	0.11570847083371542	7.687638528872901e-06	NA	29	29	29
ENSG00000101412.12	E2F1	-1.6502047943687128	-0.018055240999760743	0.09890105658241555	0.02335951837357065	0.13435972069914998	1.5612641365601964e-06	NA	27	27	27
ENSG00000030110.12	BAK1	1.6497375735334276	0.025919098095587272	0.0989966217345019	0.011638344096731425	0.1267794968955443	2.9024220851980527e-06	NA	16	17	17
ENSG00000272375.1	RP11-51J9.6	-1.6495004483934386	-0.015306701979008642	0.09904515139799219	0.025367361232162582	0.04849441084104672	0.005228884330394307	NA	47	47	47
ENSG00000055950.16	MRPL43	-1.6485386024694328	-0.011536280575832395	0.09924219603594907	0.038556595072561525	0.1872360074168969	2.0212175560761845e-09	NA	91	95	95
ENSG00000106392.10	C1GALT1	1.6480508454268972	0.011188919693010132	0.09934223785950369	0.0608093405910883	0.3720617361108916	1.5406523748063754e-19	NA	18	18	18
ENSG00000176155.18	CCDC57	-1.6472932397896773	-0.02019478479570843	0.09949778675008797	0.01727959780633725	0.21182588199270372	4.302732919206989e-10	NA	77	78	78
ENSG00000105404.10	RABAC1	-1.6462686450284156	-0.06623664039509157	0.09970846191504006	0.001106998373199562	0.04521545605892914	0.004696964459635714	NA	4	4	4
ENSG00000189157.13	FAM47E	-1.6449025645925677	-0.009705799462535985	0.09998990597636444	0.08023510267183757	0.4552740838450391	1.7077541824472738e-26	NA	48	48	48
ENSG00000165695.9	AK8	1.644665097330579	0.014430788895856006	0.10003889427644726	0.03144818287260737	0.31095262804278834	1.1646380444835336e-15	NA	23	23	23
ENSG00000081377.16	CDC14B	1.6441189914900154	0.03924796056801271	0.1001516257752881	0.003497923747568403	0.11876865669559387	6.969289231950133e-06	NA	28	28	28
ENSG00000198467.13	TPM2	-1.6439896517696733	-0.0064976264538844615	0.1001783399356682	0.08216399654705003	0.3405080305630629	8.411269444749566e-17	NA	20	20	20
ENSG00000187048.12	CYP4A11	-1.6439100776734634	-0.027277796225576502	0.10019477819796492	0.007750514439165948	0.06104247478691105	0.001568416165068105	NA	13	13	13
ENSG00000162604.12	TM2D1	-1.6436528106553483	-0.05818112718148358	0.1002479386352947	0.0020209428868913906	0.024267934385291987	0.04891888315990863	NA	7	7	7
ENSG00000240344.8	PPIL3	1.64344572583278	0.003987691558654005	0.10029074599450685	0.16156786880922733	0.5126683384950298	3.482700535722664e-29	NA	29	29	29
ENSG00000196139.13	AKR1C3	1.64333996480208	0.056668804165232636	0.10031261391505612	0.0014507044456769994	0.04214265975213535	0.00808994745594025	NA	8	8	8
ENSG00000169976.6	SF3B5	-1.642965303554354	-0.0779794395874289	0.10039011218757338	0.0009177481896482476	0.02444057944927769	0.0489587663537254	NA	5	5	5
ENSG00000106868.16	SUSD1	-1.6424828080304168	-0.03875075219889321	0.10048998616305369	0.006018544443379936	0.09446011898301256	7.11643350091815e-05	NA	52	52	52
ENSG00000130332.14	LSM7	1.6421632088889693	0.027250294295424478	0.10055618505667101	0.004501174878791579	0.04768963264514752	0.004484341160633504	NA	4	4	4
ENSG00000213967.10	ZNF726	-1.6419559899615033	-0.015364459631351558	0.10059912509312255	0.022893641898512097	0.026861931515924812	0.03777936836288265	NA	10	10	10
ENSG00000084652.15	TXLNA	-1.6412912463905	-0.03295057027957316	0.1007369723151963	0.00698601399178252	0.03997061270461273	0.01135524220426189	NA	58	65	65
ENSG00000119715.14	ESRRB	1.6411727870501212	0.009792843635151075	0.10076155290660763	0.0445864247062908	0.08148762814459888	0.0002288418404108813	NA	54	54	54
ENSG00000142089.15	IFITM3	-1.6407225906209102	-0.029376651113939153	0.10085501332367469	0.007661614265823378	0.22955256497442186	4.009690578212667e-11	NA	7	7	7
ENSG00000139344.7	AMDHD1	-1.6390192122181595	-0.022089797602606695	0.1012092585555222	0.014136925740899442	0.07854590547046643	0.00030455675281165144	NA	60	62	62
ENSG00000275066.4	SYNRG	1.6387877111649098	0.016496398152877765	0.10125747937156515	0.01792274154518455	0.03051322820501727	0.0260193690860524	NA	38	38	38
ENSG00000140265.12	ZSCAN29	-1.638417093662983	-0.01814962565907814	0.10133471572758362	0.024308826123752007	0.1302258275352596	1.6749726246764819e-06	NA	69	69	69
ENSG00000159674.11	SPON2	1.63748274087287	0.02159242329713494	0.10152964227922284	0.01266545854113197	0.11447940492735585	5.72228900219265e-06	NA	38	38	38
ENSG00000111666.10	CHPT1	1.6362029766183015	0.017111319877287475	0.10179711368161339	0.026083693542435074	0.2091171550862686	6.393266776570157e-10	NA	71	80	80
ENSG00000260911.2	RP11-196G11.2	1.6358761399638648	0.01628879468593011	0.10186551256194315	0.019314772299717425	0.11209540284652024	1.1201010253962367e-05	NA	29	32	32
ENSG00000165379.13	LRFN5	1.635047697331537	0.029758088395237813	0.10203904914720627	0.008573584537652904	0.06264926336604766	0.0014856512600938492	NA	27	28	28
ENSG00000278254.4	RP4-668E10.4	1.6341379089773502	0.013770621322454742	0.10222989649525059	0.02324710171830957	0.07034087440400111	0.0006348887407174816	NA	23	23	23
ENSG00000162779.21	AXDND1	1.633953126739233	0.021998891931594898	0.1022686931611698	0.010107566663785343	0.03956396992863657	0.012078827325215794	NA	15	15	15
ENSG00000130348.11	QRSL1	1.6335278226550363	0.006061140641797008	0.10235803403491822	0.10981811228344493	0.47111793744925295	1.1085913486056607e-25	NA	18	18	18
ENSG00000152894.14	PTPRK	-1.633451800881675	-0.022896215046973756	0.10237400997676446	0.011871741284047334	0.03681820766440102	0.015260655203911663	NA	96	100	100
ENSG00000185811.16	IKZF1	1.6332306184088692	0.0335734819087838	0.10242050265890269	0.007673052011778941	0.03743286435905968	0.013646713066277304	NA	33	33	33
ENSG00000273507.4	RP11-50D16.4	1.6317585057359882	0.011194419105415297	0.1027303697262616	0.07127259641364515	0.0797682558493421	0.0001238968209729212	NA	103	111	111
ENSG00000225194.2	LINC00092	-1.6312666303770549	-0.07504126959390288	0.10283407130955546	0.0011326706183235513	0.025282405330536502	0.04489649118160425	NA	9	9	9
ENSG00000164398.12	ACSL6	1.629763126094101	0.025001785149454052	0.10315156986564757	0.010352117600502489	0.0955021090598384	4.4858495590288625e-05	NA	21	22	22
ENSG00000250722.5	SELENOP	1.6273286799737539	0.03186450660737924	0.10366730984364339	0.004032170968155065	0.09397961414018394	6.498699522182733e-05	NA	29	29	29
ENSG00000092020.10	PPP2R3C	-1.6270892230788037	-0.017162773701094366	0.10371814954573852	0.011643434162710378	0.0876420390164321	0.00013494727073891038	NA	33	34	34
ENSG00000115129.13	TP53I3	-1.6264183339885778	-0.02852748078684541	0.10386069324059503	0.006215900027581468	0.12612315999189375	2.75591661054786e-06	NA	3	3	3
ENSG00000162244.10	RPL29	1.6261904043479278	0.03012547102516881	0.10390915682544123	0.010020650013499686	0.0529949913122964	0.0031355272042267665	NA	28	28	28
ENSG00000110975.8	SYT10	1.625946487754315	0.024958168659393494	0.10396103954058787	0.012049093281350062	0.0893312788635311	5.8371971895849594e-05	NA	38	38	38
ENSG00000154305.16	MIA3	1.6259394129275102	0.05384234467583609	0.10396254471137531	0.002715821860898348	0.13909111936950513	1.2719934224502143e-07	NA	12	12	12
ENSG00000042429.11	MED17	1.6244205028293246	0.010407825168976459	0.10428609422988501	0.04258621342368958	0.16738508719400313	4.5851633385752355e-08	NA	30	30	30
ENSG00000267397.1	RP11-873E20.1	1.6226354774518332	0.01913923834009957	0.10466735180937164	0.012145102092961331	0.091523564473962	5.231583201971234e-05	NA	9	9	9
ENSG00000198160.14	MIER1	-1.622452542711914	-0.02351113285771754	0.10470648666797022	0.00908074717751918	0.06725940742697141	0.0006836003985115184	NA	38	38	38
ENSG00000143256.4	PFDN2	1.6222896143032628	0.04245034389917846	0.10474135139337094	0.0030894327924519253	0.027862746366874032	0.0359669045320871	NA	23	25	25
ENSG00000171488.14	LRRC8C	1.6218131714377904	0.04023380016521629	0.10484335734017251	0.0033653745265544224	0.02781328444948551	0.034198000271376434	NA	9	9	9
ENSG00000177082.12	WDR73	-1.6196706254993658	-0.014737673117114967	0.10530304943189492	0.020271324596774644	0.07143473873848401	0.00032417637141449207	NA	13	13	13
ENSG00000203965.12	EFCAB7	1.6191117590782111	0.01779163211585037	0.10542321917099974	0.01813117285261672	0.11305068068452324	5.87027207064789e-06	NA	118	118	118
ENSG00000160111.12	CPAMD8	1.6185480962607564	0.019640868268969536	0.10554453044233454	0.015413007441412033	0.02719475768531709	0.035030281487925106	NA	32	32	32
ENSG00000139278.9	GLIPR1	-1.618173746125726	-0.022738820779059348	0.10562515910242606	0.011590168656118675	0.028232245332161388	0.0306882823614852	NA	32	32	32
ENSG00000116830.11	TTF2	-1.6113757705730192	-0.008662361971833305	0.10709784494510576	0.05453753488252586	0.3481832307118014	5.3201960090195175e-18	NA	24	40	40
ENSG00000152382.5	TADA1	1.6112630017333547	0.04070319952724685	0.1071224111969031	0.003412568150848885	0.03693805435543273	0.01243582091137773	NA	19	20	20
ENSG00000141349.8	G6PC3	1.610821768892647	0.03441225382994266	0.10721857495927994	0.005438804436912097	0.15529464881375898	1.2723405768353662e-07	NA	8	8	8
ENSG00000110455.13	ACCS	1.610223879061606	0.009112792101316455	0.10734899017084155	0.10266838756968252	0.4068212471771884	3.2873889209534947e-21	NA	55	55	55
ENSG00000203710.10	CR1	-1.6101490803065133	-0.008962558752223012	0.10736531454992514	0.07341306442433307	0.3473546119326992	4.169541288853891e-18	NA	62	63	63
ENSG00000113805.8	CNTN3	1.6100282499094654	0.024861226918080584	0.10739168921197947	0.009126228945238984	0.05261130762970968	0.0030974574332253146	NA	84	84	84
ENSG00000135048.13	TMEM2	1.609239059772937	0.015066230104676823	0.10756407858471242	0.012706097978136613	0.047634308788705206	0.004707351274511784	NA	42	42	42
ENSG00000172661.17	WASHC2C	-1.6089498005326512	-0.01303873364133975	0.1076273187433954	0.04394559790138661	0.10277134426251767	2.4657953439604995e-05	NA	37	40	40
ENSG00000163281.11	GNPDA2	1.608089642670597	0.010007005969387736	0.10781554726814738	0.052594639752448935	0.30836745353570605	2.68658649094843e-15	NA	48	48	48
ENSG00000171773.2	NXNL1	1.6080517395395253	0.01808558619983266	0.10782384760996133	0.016115952955643525	0.06892785771027574	0.000607802994752185	NA	7	7	7
ENSG00000274561.1	RP11-147L13.12	-1.6064094215484455	-0.02083829019365287	0.10818398215140082	0.014674349916617573	0.07759912415666692	0.00024924398692404207	NA	18	18	18
ENSG00000090382.6	LYZ	-1.6062556726783954	-0.016992788597035523	0.10821774554143354	0.0172408586457517	0.12477357713416455	3.64370034013354e-06	NA	14	14	14
ENSG00000104728.15	ARHGEF10	1.6048165180271268	0.021162826664911115	0.10853418972767087	0.011625881062793086	0.13986475019441735	5.671007957522561e-07	NA	40	40	40
ENSG00000130193.7	THEM6	-1.6033693657250336	-0.00803141775612643	0.10885313026317252	0.054036288169470634	0.2586316762836251	1.178614806623278e-12	NA	58	59	59
ENSG00000112339.14	HBS1L	1.6025790794769215	0.009328872668002414	0.10902761560345178	0.07406330346133212	0.3428950134519198	1.241996446003596e-17	NA	123	123	123
ENSG00000167747.13	C19orf48	1.6025119340122187	0.021144379708008185	0.1090424506735355	0.012978570543870468	0.15007117585108015	3.015635150230699e-07	NA	60	60	60
ENSG00000090470.14	PDCD7	1.6020362202506184	0.015823699769890374	0.1091476002511529	0.026211519073217015	0.06365061063908713	0.0011216754842463168	NA	29	29	29
ENSG00000149600.11	COMMD7	1.601725356693269	0.019577488601146147	0.10921635540625133	0.015426904670158234	0.12098474288241365	3.3045600248690896e-06	NA	43	43	43
ENSG00000224877.3	NDUFAF8	-1.600831357524331	-0.037700994100121295	0.10941427628658144	0.0030832457830951452	0.043958897548252815	0.007423337448253784	NA	23	23	23
ENSG00000140521.12	POLG	-1.6002065409359023	-0.02897889455149986	0.10955277158345933	0.009589451956363619	0.07626951981454726	0.00026128871770658257	NA	32	32	32
ENSG00000071794.15	HLTF	-1.600193862980062	-0.015730151447216515	0.10955558318152651	0.01334745964578875	0.16423666067815498	6.952104194364131e-08	NA	28	28	28
ENSG00000100191.5	SLC5A4	-1.5997418736778426	-0.012748440241925344	0.10965585839922684	0.032662718926798354	0.10780734171983188	9.315712539844554e-06	NA	40	40	40
ENSG00000124508.16	BTN2A2	-1.599566244777131	-0.009185646639849197	0.10969484177702828	0.07972779619358028	0.30148770934223595	4.7656065785873445e-15	NA	49	49	49
ENSG00000188677.14	PARVB	-1.5995555646561797	-0.023299676612856705	0.10969721273780002	0.01309936572891019	0.17085892018445134	4.717372162436663e-08	NA	24	28	28
ENSG00000212743.2	RP11-563J2.3	1.598193168640137	0.08628377338791442	0.10999999361086839	0.000849033760363873	0.024192944794388143	0.04512433003366576	NA	1	1	1
ENSG00000144746.6	ARL6IP5	-1.5976950700310832	-0.017223583521026358	0.11011085648026532	0.016520877258692925	0.2767616110782977	1.7523398117670334e-13	NA	37	37	37
ENSG00000267100.1	ILF3-AS1	1.5970896314425063	0.018380332480117514	0.11024572908242025	0.014416622662018055	0.03254013123468499	0.01887244468040906	NA	15	15	15
ENSG00000179115.10	FARSA	-1.5967827456083745	-0.04412996928252091	0.11031414338199975	0.002017955660972046	0.0715433292379489	0.0005824986912629191	NA	15	15	15
ENSG00000169385.2	RNASE2	1.5946587037477145	0.018441484021410062	0.1107885774761444	0.01217391059936696	0.04813828811589477	0.005382470125199571	NA	29	29	29
ENSG00000152092.15	ASTN1	-1.5942693000127923	-0.02837795207038453	0.11087573068705878	0.008059438874756483	0.08331194695502656	0.00013469554818372462	NA	48	48	48
ENSG00000158887.15	MPZ	1.5933642376593935	0.03530766160967242	0.11107850357897354	0.003104161708016577	0.03293796061436358	0.0185947854187958	NA	6	6	6
ENSG00000177692.11	DNAJC28	-1.5930097235662493	-0.019454882772428257	0.1111580097290393	0.012195291884166275	0.025161037446530032	0.036953863638769985	NA	16	16	16
ENSG00000112599.8	GUCA1B	-1.5928173773002658	-0.007451095406336791	0.11120116562627873	0.07786755560546335	0.3480118218475342	1.9240579024489893e-17	NA	34	34	34
ENSG00000137731.13	FXYD2	1.59240354495944	0.028088228722763998	0.11129406022801648	0.006045934970767639	0.024920470647906527	0.03903801665764932	NA	9	10	10
ENSG00000272848.1	RP1-137D17.2	-1.5914070781126217	-0.0332389833973598	0.11151799242631157	0.006188989430659939	0.04077983922962655	0.010201806615338916	NA	3	3	3
ENSG00000267454.5	ZNF582-AS1	-1.5912754271004264	-0.011571319338499472	0.11154760442770933	0.03953005862366789	0.216133333705668	1.5130982223238254e-10	NA	13	14	14
ENSG00000165568.17	AKR1E2	-1.5912585305819316	-0.012820384535475404	0.11155140537735729	0.02922310508527376	0.024942419753269184	0.04483023388607213	NA	39	40	40
ENSG00000255274.9	TMPRSS4-AS1	-1.5908886640857838	-0.029200099085425514	0.11163463415551367	0.008489751130357878	0.06028229113606335	0.001823975099050364	NA	12	12	12
ENSG00000129951.18	PLPPR3	-1.5908817206400394	-0.03694415618581863	0.1116361970647131	0.004728283517759006	0.06332817302015596	0.0012295830910136858	NA	17	17	17
ENSG00000089234.15	BRAP	-1.5896989505503158	-0.02906572736619754	0.11190268036024448	0.004037838793732622	0.07207315818897196	0.000489967528582063	NA	3	3	3
ENSG00000146425.10	DYNLT1	-1.5892343028335172	-0.0697660343595991	0.11200750471133035	0.001372293047215575	0.03862331504851988	0.009910746176524972	NA	13	13	13
ENSG00000176022.4	B3GALT6	-1.5886040134040564	-0.019677154780943774	0.1121498215389742	0.014970298899904498	0.096273080402285	6.269220590462159e-05	NA	28	28	28
ENSG00000259807.1	RP11-426C22.4	1.586386588800218	0.009996978006210336	0.11265164079462965	0.0388929396715755	0.09935982123064756	4.189151150744144e-05	NA	23	23	23
ENSG00000074276.10	CDHR2	-1.5856662922692566	-0.011336636079485143	0.11281502944500406	0.03346030072828421	0.2407760830338107	1.401438338282902e-11	NA	14	14	14
ENSG00000148834.12	GSTO1	-1.5855641195956498	-0.01493863736033134	0.11283822092843654	0.022812102953805403	0.05777653808425425	0.0012112331852946196	NA	55	55	55
ENSG00000215252.11	GOLGA8B	1.5851369877634445	0.009408251923382216	0.11293521338188137	0.06846623090686418	0.11577036816752062	1.0626934583837899e-05	NA	119	121	121
ENSG00000197728.9	RPS26	1.5843673572874062	0.003561140935794613	0.11311014575482349	0.2810249721061405	0.6926426371602861	1.0305989550157328e-50	NA	43	43	43
ENSG00000124249.6	KCNK15	1.5843586604051716	0.021306520335218605	0.11311212372305675	0.014111107736553701	0.05392016549425669	0.002822126598064555	NA	50	50	50
ENSG00000166965.12	RCCD1	-1.5837947152774619	-0.00976710144659004	0.1132404423118303	0.058821214461752536	0.27464995722884444	1.9415230874397633e-13	NA	81	83	83
ENSG00000154640.14	BTG3	-1.5832102758117663	-0.11017303272350953	0.11337354511711507	0.0006169669870364516	0.024368113318622625	0.04745384541717498	NA	2	2	2
ENSG00000173226.16	IQCB1	-1.583107047719953	-0.005677095334688323	0.11339706753684382	0.16405800611394916	0.4600010615461103	2.6836227151869213e-25	NA	45	45	45
ENSG00000258289.8	CHURC1	1.582493294461054	0.009182323757519838	0.11353700189874277	0.054304977466885326	0.4987465170469672	4.941048447266361e-28	NA	39	39	39
ENSG00000204657.3	OR2H2	-1.5822644793053242	-0.011513540359495924	0.113589206032223	0.03735334617279581	0.06293080723072803	0.0012761268598362847	NA	39	39	39
ENSG00000159445.12	THEM4	-1.5819893139709749	-0.022236755389640227	0.11365200998579046	0.011178019035008983	0.04864987530409467	0.004562643954367587	NA	36	36	36
ENSG00000262006.1	RP11-700H6.4	1.581806063291493	0.014070559510916111	0.11369385043472614	0.016533462825057903	0.051655981606938864	0.0022861259954142397	NA	9	9	9
ENSG00000131778.18	CHD1L	-1.5817410070291242	-0.013172737260301179	0.11370870723007391	0.03308838184369192	0.2619966480880435	6.433536881026839e-13	NA	26	28	28
ENSG00000081985.10	IL12RB2	1.581150742912354	0.014020717914418288	0.11384357478654301	0.013892241667277226	0.032591178020002616	0.021181185638053854	NA	20	20	20
ENSG00000125388.19	GRK4	1.58071751027867	0.014908101277206542	0.11394264285229432	0.023822698788213702	0.1387944317810648	4.253849647236422e-07	NA	19	19	19
ENSG00000135643.4	KCNMB4	1.580361561121745	0.04430908443052348	0.11402408915546745	0.002827315114500013	0.038498476857883816	0.012245480090956813	NA	8	8	8
ENSG00000205927.4	OLIG2	1.5801812944315985	0.033119311276047864	0.11406535425615112	0.004113153595971413	0.03037249622492515	0.028119996844487214	NA	21	21	21
ENSG00000170745.11	KCNS3	1.5798775651952048	0.01865767016396306	0.11413490793335446	0.013950315791084134	0.03954810287539715	0.010444846278275256	NA	59	66	66
ENSG00000269486.2	CTC-360G5.9	-1.5796760240880463	-0.008390971278995511	0.11418107906080519	0.058247763293638975	0.2506061956357451	5.9702691636373076e-12	NA	10	10	10
ENSG00000264247.1	LINC00909	1.5793363896802273	0.01648728066604419	0.11425891929867217	0.019238883524019836	0.20409483326472402	4.408424666044088e-10	NA	9	9	9
ENSG00000243321.3	LINC01998	-1.5790954477755208	-0.015382007534398619	0.11431416569078323	0.029267292575055833	0.10515759373542348	2.124357257737134e-05	NA	25	25	25
ENSG00000197181.11	PIWIL2	1.5790713532276481	0.009421356136872937	0.11431969156818243	0.05930446148377572	0.13957548371007078	6.611929477954907e-07	NA	23	23	23
ENSG00000169242.11	EFNA1	-1.5788232700204554	-0.024291227316343054	0.11437659954648455	0.008326114298679969	0.09208611299593032	7.137003887524293e-05	NA	29	29	29
ENSG00000141198.14	TOM1L1	1.5784098765309884	0.02202179100559835	0.11447147769429265	0.012508489547325384	0.1342585085576918	1.1626368414896903e-06	NA	33	33	33
ENSG00000271892.1	CTD-2228A4.1	-1.5780506008832416	-0.007385882786947944	0.11455398552669749	0.05411164622015985	0.13807786285778306	1.0253065445675987e-06	NA	13	13	13
ENSG00000244607.5	CCDC13	1.5770481754402206	0.04041546828083042	0.11478444049060624	0.0033314728722925076	0.04035919790524766	0.011008113698804544	NA	25	25	25
ENSG00000123124.13	WWP1	-1.5764556402188619	-0.014865892829614777	0.11492083420964527	0.01063838309510885	0.062474143818898875	0.0012115518018558505	NA	59	62	62
ENSG00000137288.9	UQCC2	-1.5721220218911791	-0.036123339805266455	0.11592225519526056	0.0024064202901927442	0.03052153408424361	0.0263359682946414	NA	9	9	9
ENSG00000176927.15	EFCAB5	-1.5709682982183968	-0.01651462416426397	0.11619001266324144	0.016995659374267814	0.027507195763784242	0.036008186554972316	NA	21	21	21
ENSG00000159079.18	C21orf59	-1.5707982693513198	-0.02032595559002922	0.11622951420616322	0.011465894113975772	0.1084142110571981	9.689922894312856e-06	NA	17	17	17
ENSG00000026559.13	KCNG1	-1.5705272625094964	-0.04623892028402975	0.11629249702402539	0.0017257193419758158	0.08079056521138077	0.00014921055390339702	NA	4	4	4
ENSG00000100336.17	APOL4	-1.5699176875424334	-0.02311874654244277	0.11643426210077597	0.007446315398511618	0.09798360238987132	4.218697348949049e-05	NA	6	7	7
ENSG00000260186.5	LINC02137	-1.568538585876972	-0.012015730783966998	0.1167554922653718	0.06078252099646891	0.4786311401840172	1.0986019139397315e-27	NA	9	9	9
ENSG00000165494.11	PCF11	-1.5667173731776072	-0.047103235802043314	0.11718076810133336	0.002579218932885138	0.0309240009375938	0.02584223062703296	NA	6	7	7
ENSG00000128510.10	CPA4	1.56663712845081	0.029312468459208398	0.11719953417962388	0.005830290742378726	0.06436778815962102	0.0008415076626806622	NA	3	3	3
ENSG00000133789.14	SWAP70	-1.566060583524701	-0.053686645175010116	0.11733443469233772	0.002516501594226758	0.12111467075426564	4.265779512066661e-06	NA	11	11	11
ENSG00000230438.6	SERPINB9P1	1.5657635112791572	0.005289186415416306	0.11740399149636004	0.22107045180891988	0.554419008068609	2.482913028578486e-33	NA	12	12	12
ENSG00000160282.13	FTCD	1.564728930374254	0.009699596598564467	0.11764648199943029	0.06323973600801731	0.37852326574970857	7.355559355335549e-20	NA	16	16	16
ENSG00000168582.4	CRYGA	1.561572835345838	0.010540915755547905	0.11838865301592079	0.05096921148492387	0.09656168879762522	5.841066596788362e-05	NA	32	32	32
ENSG00000120088.14	CRHR1	-1.561401983629494	-0.04977130091998336	0.11842893414944353	0.0036568571674663467	0.05951915944509095	0.0014422500716814413	NA	6	9	9
ENSG00000164010.13	ERMAP	-1.5613104493731242	-0.010834835037012285	0.11845051929385222	0.04149121182540134	0.2615810336561449	9.38906704039106e-13	NA	18	18	18
ENSG00000100395.14	L3MBTL2	-1.5604735107485894	-0.009953737399373738	0.1186480250131624	0.027838780627560004	0.16950606169910348	2.173504027798818e-08	NA	55	56	56
ENSG00000197928.10	ZNF677	-1.5599910105178392	-0.008982230451856614	0.11876200555027382	0.054344150233403624	0.05188726116752507	0.003238776045110535	NA	86	87	87
ENSG00000102786.14	INTS6	1.5590923327723132	0.1031808892518463	0.11897452809894862	0.0007456791815246679	0.0245919875363816	0.04316803337449996	NA	4	4	4
ENSG00000171160.17	MORN4	-1.5584393518971922	-0.014507332116421837	0.11912913426793928	0.02313962784848223	0.2820895120689306	5.97582198443285e-15	NA	76	76	76
ENSG00000256043.2	CTSO	1.5582234298670206	0.015351364575156698	0.1191802927169249	0.013685207136145142	0.19772536225687834	1.6334435895503727e-09	NA	8	8	8
ENSG00000167695.14	FAM57A	1.5576965856184204	0.005253848587301213	0.11930519028330633	0.1515504205209273	0.4379214915776816	3.53553878246256e-23	NA	97	103	103
ENSG00000169062.14	UPF3A	-1.5571662706780494	-0.007342223424960139	0.11943101419390371	0.06014433015517212	0.1386082910458229	2.631657159587358e-07	NA	32	32	32
ENSG00000150477.14	KIAA1328	1.556720234389703	0.014776686681046551	0.119536922409252	0.026127385592269743	0.07011370779114003	0.0006922108507259366	NA	65	65	65
ENSG00000161542.16	PRPSAP1	1.5561238665684365	0.025061344978792324	0.11967864073913574	0.013787134250962724	0.16305323176970354	5.536933056322832e-08	NA	12	12	12
ENSG00000267079.1	RP11-820I16.1	1.555866620036623	0.008749363573234144	0.11973981233399779	0.1021488173074074	0.2836286530614636	7.105810770645065e-14	NA	40	40	40
ENSG00000160695.14	VPS11	-1.5546206872599762	-0.007912272340263303	0.12003643388125138	0.10717938508954789	0.4364610160723757	1.292433261537006e-23	NA	44	45	45
ENSG00000108187.15	PBLD	-1.5540594983721492	-0.01724570838694389	0.12017022498431161	0.02105845741080274	0.32227819832435584	3.4137786313741364e-16	NA	13	14	14
ENSG00000108846.15	ABCC3	1.5533099387724212	0.01462870132533226	0.1203491069916827	0.026480129320512212	0.08076075360478485	0.00020893367140860058	NA	27	31	31
ENSG00000143363.15	PRUNE1	1.5515511323440359	0.01877998959426466	0.12076966366128272	0.023567491802763463	0.040875817663441116	0.009213692167856422	NA	41	42	42
ENSG00000138688.15	KIAA1109	-1.5504335265189908	-0.013767525072872926	0.12103749679134412	0.014975073861413803	0.17182086238037678	3.3857866523770726e-08	NA	23	23	23
ENSG00000203326.11	ZNF525	-1.5497121692679203	-0.015469988475560567	0.12121061597311976	0.018983772953383705	0.11307920263985526	9.464550090596986e-06	NA	12	12	12
ENSG00000253807.5	LINC01170	-1.547225082113582	-0.018582127722270667	0.12180897978640604	0.012219195674498941	0.051401160682572375	0.003598107319556649	NA	32	32	32
ENSG00000099256.18	PRTFDC1	1.544578916260991	0.019525686064501974	0.12244814922446144	0.01733994335843954	0.21577891034276156	1.5782014419885855e-10	NA	76	77	77
ENSG00000188269.8	OR7A5	1.5445173374181171	0.023602586948842444	0.12246305446017233	0.010693905591868412	0.0382535983677515	0.010488422458678736	NA	14	14	14
ENSG00000214491.8	SEC14L6	1.5442128760224694	0.011101209135668415	0.12253677055518777	0.046087590093410485	0.32240030345296583	1.0250242327338683e-15	NA	18	18	18
ENSG00000214063.10	TSPAN4	1.5436522010000753	0.030146864681468835	0.12267261171745786	0.006403449419438189	0.06734761429152125	0.0008339785246083553	NA	18	19	19
ENSG00000137500.9	CCDC90B	-1.5402306082673893	-0.023449681576723603	0.12350415146910447	0.006460537557118919	0.1576689297454358	1.2328403169309804e-07	NA	20	20	20
ENSG00000263063.1	RP11-388C12.1	1.539393442466365	0.006207672852776195	0.12370827396652202	0.08538945187056471	0.093729669193286	5.393973980000085e-05	NA	48	48	48
ENSG00000079246.15	XRCC5	1.5391209068174998	0.023143381459673353	0.12377478193410876	0.013680692963773774	0.20020493106285106	4.368713738814489e-10	NA	11	11	11
ENSG00000179965.11	ZNF771	-1.537790420615709	-0.07194363275622673	0.12409986656566867	0.0008596786300796726	0.030660863114611223	0.022382558752942296	NA	4	4	4
ENSG00000267795.5	SMIM22	1.5341471851343118	0.010367617692092324	0.12499344735699337	0.05620988565551808	0.19153500362786188	2.8220355747200078e-09	NA	32	34	34
ENSG00000164111.14	ANXA5	1.5336822019679957	0.00932047446054248	0.1251078544088854	0.05435938793873264	0.5503462606588619	2.966518606435651e-33	NA	37	37	37
ENSG00000198515.13	CNGA1	1.5329399475533456	0.005774266754589222	0.1252906519693705	0.1398432065159605	0.3147728349550757	9.649322895806952e-16	NA	122	122	122
ENSG00000157800.17	SLC37A3	-1.5325758862257282	-0.01136680083971356	0.12538038667255835	0.026521243905668755	0.037881794153031265	0.012780896106068682	NA	64	65	65
ENSG00000160191.17	PDE9A	-1.5318553328922375	-0.0469723597594156	0.12555813804236313	0.0019738863811723756	0.0316279053286754	0.024331756012421612	NA	2	2	2
ENSG00000132122.11	SPATA6	1.5303627791481165	0.01780803211227123	0.12592695672765272	0.010372625108366276	0.07222241094943573	0.0005372170257268769	NA	48	48	48
ENSG00000177084.16	POLE	1.5302921636722526	0.008285269115485766	0.12594442710787326	0.09511385840592343	0.3558431941865492	1.3775631887710079e-18	NA	30	30	30
ENSG00000161551.14	ZNF577	-1.528930887077293	-0.009930365041128899	0.12628157822638797	0.03608891335495047	0.15171619218224744	1.9720150840052274e-07	NA	61	62	62
ENSG00000146085.7	MUT	-1.5287552117494756	-0.02580107155032312	0.1263251393754838	0.008865485264367335	0.1070578840976606	4.007552034863649e-06	NA	30	31	31
ENSG00000197535.14	MYO5A	1.52764637304141	0.07783908576037532	0.12660036147946332	0.0012447917391131813	0.041043331737796805	0.009635159770245715	NA	12	12	12
ENSG00000162620.15	LRRIQ3	1.5273310261893434	0.006225283893689457	0.12667871813722903	0.06800854341502365	0.2441853222314151	2.435272779143628e-12	NA	48	49	49
ENSG00000283033.1	RP11-219A15.5	1.5266123023392664	0.005869456823337235	0.12685744605790153	0.1323285034241044	0.3986859427982309	7.384806608905408e-21	NA	43	43	43
ENSG00000122218.14	COPA	-1.5252251594592072	-0.011069763372267824	0.12720294728537831	0.026622453259322106	0.24121407702100214	2.410125226446658e-12	NA	38	38	38
ENSG00000170175.10	CHRNB1	-1.5250395189446382	-0.016081509605145653	0.12724924100976276	0.014211067057741554	0.2366095169020312	2.5871437305189304e-11	NA	11	11	11
ENSG00000156113.22	KCNMA1	1.5244070652788382	0.03932696315296069	0.12740705626416365	0.0023154706875259086	0.033973095642455604	0.018992270878206617	NA	22	22	22
ENSG00000140718.20	FTO	1.5243879991817206	0.018140214108737358	0.12741181616324712	0.01879492043933313	0.3203686819429473	2.420306909687477e-16	NA	47	47	47
ENSG00000235021.1	RP11-439E19.7	1.5241372703364278	0.017250547487865406	0.12747442412274249	0.016961793827463826	0.07313598701151465	0.0005573157313495515	NA	15	16	16
ENSG00000157379.13	DHRS1	-1.5237023523269844	-0.005613523126731199	0.12758308158558876	0.086464518468198	0.41875443107585736	4.65841597856304e-22	NA	39	39	39
ENSG00000234465.10	PINLYP	1.5234653612424374	0.010078640808407906	0.12764232041852505	0.04179885835787508	0.17892700716431306	1.2367319462570828e-08	NA	48	48	48
ENSG00000198756.10	COLGALT2	1.52282688718478	0.014707986380224077	0.1278020213130409	0.03138583707861227	0.31320285674849024	2.484346988422199e-15	NA	46	46	46
ENSG00000250790.4	RP11-46H11.3	1.52071631984575	0.018841011680125693	0.12833104148126723	0.013140734734334936	0.1546496619671181	1.330360992769217e-07	NA	6	6	6
ENSG00000169914.5	OTUD3	-1.5179833101851203	-0.007660482826966117	0.12901860612000401	0.0699059632167042	0.3184928920607977	6.145182465158637e-18	NA	103	104	104
ENSG00000172780.16	RAB43	1.5168915482142011	0.03281127650177769	0.12929406784603842	0.009283930280651078	0.05093266912477625	0.003838367243372143	NA	52	52	52
ENSG00000168772.10	CXXC4	1.5157462605826872	0.049615693448110836	0.12958352529337092	0.0033496246300993553	0.04422735700698525	0.006983846657605404	NA	8	23	23
ENSG00000184584.12	TMEM173	1.5148140159854495	0.03236347016423264	0.1298195099926099	0.0060383513033398315	0.02692935928924032	0.03922127018608937	NA	15	15	15
ENSG00000154845.15	PPP4R1	1.5145634274440025	0.03149265492956478	0.12988299983976792	0.004147265563593634	0.10933171039361317	1.9698815980861727e-05	NA	14	14	14
ENSG00000153885.14	KCTD15	1.5131955157903705	0.01503578414968715	0.130230002947602	0.016818680137865243	0.2428725645261471	7.487297654892575e-12	NA	29	29	29
ENSG00000183044.11	ABAT	1.5126127269005045	0.026332829431518146	0.13037805948883557	0.007252994441697396	0.07533775028886239	0.0003045419098217735	NA	32	32	32
ENSG00000161048.11	NAPEPLD	1.511744528647762	0.03525587137615068	0.13059886597218676	0.005300743859239083	0.07783266125738601	0.00033491944042775664	NA	25	25	25
ENSG00000165995.18	CACNB2	-1.5112776339256682	-0.06015668793789541	0.1307177299246357	0.001265170939330435	0.035619641845773424	0.016752731822632937	NA	8	8	8
ENSG00000132436.11	FIGNL1	-1.5108931843887863	-0.012781491286039863	0.13081566763178465	0.04246945953416639	0.26930523954264113	2.9369211227891346e-13	NA	30	30	30
ENSG00000170776.21	AKAP13	-1.5086485446455706	-0.021805710272424738	0.13138862149804856	0.0041406707532705795	0.08351198727250936	0.00019948095053754408	NA	20	20	20
ENSG00000169604.19	ANTXR1	-1.5084814262800517	-0.03539898991182015	0.13143135686435134	0.0039597954648434835	0.05487187246339133	0.002979443805871589	NA	20	20	20
ENSG00000141956.13	PRDM15	-1.508193377578907	-0.009540511240930012	0.13150504172502087	0.05201130651757924	0.17790428026125854	1.5246238703296988e-08	NA	41	41	41
ENSG00000103316.10	CRYM	-1.5081828480011197	-0.029146574138345597	0.13150773587078846	0.006515776560886726	0.10656711822978487	5.3029649415068294e-06	NA	8	8	8
ENSG00000180113.15	TDRD6	-1.5077325015668084	-0.005969847653003728	0.13162300361401322	0.1389840872796026	0.5275904554494567	1.8969490782421248e-30	NA	45	45	45
ENSG00000172058.15	SERF1A	-1.507626640296452	-0.0213692146617506	0.1316501105400988	0.010109720707693686	0.4393706495515276	5.100849612137526e-24	NA	7	8	8
ENSG00000134058.11	CDK7	1.507521523245526	0.038677891306171136	0.1316770311818022	0.003536585591874089	0.07433411496586753	0.0004289233112687224	NA	16	17	17
ENSG00000166928.10	MS4A14	-1.5072272608155144	-0.01512037433494922	0.1317524149413611	0.04070846108236559	0.25292795879452223	2.7169104709439912e-12	NA	39	40	40
ENSG00000168291.12	PDHB	1.5067836585301444	0.02371914137052521	0.13186611959594924	0.006277592265670516	0.03962792601112493	0.010332195571467915	NA	42	42	42
ENSG00000172167.7	MTBP	1.5055654437117532	0.013383000812943082	0.13217876499535694	0.03587486497165468	0.2748495722477112	2.072148170115549e-13	NA	66	66	66
ENSG00000047579.19	DTNBP1	1.504819025057203	0.015082853515445499	0.13237061109522733	0.017061201610377604	0.2242005305009697	9.945588685140857e-11	NA	31	31	31
ENSG00000117153.15	KLHL12	-1.5032712720129862	-0.01714531008126326	0.1327691050699341	0.013826990088823281	0.08049514973625421	0.0001669763648849956	NA	21	21	21
ENSG00000138182.14	KIF20B	-1.5024161304380306	-0.016175178313536338	0.13298967309048026	0.01831811024818696	0.13931146039966322	9.19231495378485e-07	NA	62	62	62
ENSG00000179954.15	SSC5D	1.500394577118381	0.014914654023434072	0.13351222342215152	0.013704003150479595	0.027977066088898057	0.032299459688169184	NA	34	34	34
ENSG00000123240.16	OPTN	1.5000306936188195	0.018239041593535787	0.13360645199331841	0.015120843193750975	0.06310005442883264	0.0010889499148091495	NA	22	22	22
ENSG00000155087.3	ODF1	-1.4997552424307732	-0.016164680907050002	0.1336778150006556	0.01350275633883264	0.11218169933058686	1.1460495003458176e-05	NA	13	13	13
ENSG00000272787.1	KB-226F1.2	-1.499638579369124	-0.005032043144453411	0.133708048579863	0.14280720215887982	0.12650508103302208	3.5967282317621215e-06	NA	82	85	85
ENSG00000149089.12	APIP	-1.499358214672343	-0.005459683513077681	0.13378072755731732	0.19145372247537396	0.6156971051960226	1.2195715975467574e-41	NA	55	55	55
ENSG00000106009.15	BRAT1	1.4988373301043572	0.05227845550455874	0.13391583766446385	0.002054714822360704	0.04464669978930003	0.007113085551570439	NA	8	8	8
ENSG00000222041.10	CYTOR	1.4980874867818061	0.24239625661652447	0.1341105217485523	7.413162240928336e-05	0.30568039996708257	5.771890574835313e-15	NA	3	4	4
ENSG00000244411.3	KRTAP5-7	-1.4973925808857291	-0.007506549311175026	0.1342911376171234	0.05482452972593377	0.1319900046300857	2.1429745123056907e-06	NA	64	65	65
ENSG00000186198.3	SLC51B	1.4965201080960795	0.0339936486695091	0.13451817189387744	0.004186675271738129	0.07736658049978787	0.00026486587353732817	NA	3	3	3
ENSG00000167840.13	ZNF232	-1.494595091181695	-0.009930520931648146	0.13502014804194987	0.034549686612036626	0.07513593536344394	0.00025619003718325734	NA	23	23	23
ENSG00000266904.5	LINC00663	-1.494036437673188	-0.007505620461068733	0.13516609573646673	0.040761747776875454	0.18923352040885952	2.713738186347049e-09	NA	17	17	17
ENSG00000085063.14	CD59	-1.4937378734582296	-0.05031140149846789	0.13524414531682205	0.0027216637461924755	0.098199161850956	3.676515848595238e-05	NA	8	8	8
ENSG00000120685.19	PROSER1	1.4926114706546285	0.02287759545152936	0.13553891899996262	0.009661741663025995	0.09095042153340432	6.56577607922744e-05	NA	21	21	21
ENSG00000083828.15	ZNF586	1.4913902229010398	0.006427811597589539	0.13585907354231794	0.06375805008569235	0.09314029573850964	5.484575345645145e-05	NA	52	52	52
ENSG00000100429.17	HDAC10	1.4909973632574787	0.006515957987514963	0.13596218717375616	0.07728526916263066	0.08425109478870069	0.00010884547914362387	NA	82	86	86
ENSG00000166035.10	LIPC	-1.4907008692988208	-0.01173477237808398	0.13604004776616452	0.030718212844234746	0.02558471760616076	0.04115009448068432	NA	37	37	37
ENSG00000213780.10	GTF2H4	1.4897962094165882	0.009232564674900464	0.1362778281252961	0.026580140465893652	0.028149928549919982	0.032883045969592385	NA	78	79	79
ENSG00000155324.9	GRAMD3	-1.489523783460167	-0.043517144111321085	0.13634949524466797	0.0029998717227545666	0.0420036738726549	0.009531774720451485	NA	17	17	17
ENSG00000008130.15	NADK	1.4866149878775639	0.01756594652348465	0.13711652700769225	0.009336039811343635	0.04653764774905229	0.005153507960302762	NA	4	4	4
ENSG00000166405.14	RIC3	1.4858082981948397	0.019166002248557166	0.1373298345998324	0.013962990283333674	0.0534556445629287	0.0029204831983771326	NA	55	57	57
ENSG00000151657.11	KIN	-1.4834862067100216	-0.032117492443901816	0.1379452784692816	0.00427409018607669	0.04687203771504755	0.003685524725335337	NA	4	4	4
ENSG00000182175.13	RGMA	-1.4834731788654922	-0.027150873055957474	0.13794873733809015	0.005007400629318438	0.033265782027200444	0.01856761497878117	NA	26	27	27
ENSG00000204084.12	INPP5B	1.4829008818686527	0.01531266494032442	0.13810074711827197	0.015032452534930425	0.14805886287923298	4.0982794235347427e-07	NA	43	43	43
ENSG00000107020.9	PLGRKT	-1.482256244740723	-0.022629362294012193	0.13827212597393676	0.008653419637410627	0.13326283625081553	1.246838406762644e-06	NA	15	15	15
ENSG00000093183.13	SEC22C	-1.4811766010929317	-0.010145140879978445	0.13855951972671152	0.03714938355452228	0.2457923562371448	1.0640596272081183e-11	NA	28	28	28
ENSG00000148334.14	PTGES2	-1.4806381942422508	-0.03467934689306604	0.1387030118012431	0.0030425083868466122	0.03370733870499037	0.018160076996686758	NA	39	39	39
ENSG00000106809.10	OGN	-1.4804939037425415	-0.01694987033934595	0.1387414864427533	0.012967010275342649	0.05599584010448677	0.0026261440703132114	NA	26	26	26
ENSG00000138029.13	HADHB	-1.4801161895709942	-0.03001728774174616	0.1388422417511779	0.006059299884104452	0.14752389739497812	2.431841485575047e-07	NA	13	13	13
ENSG00000172575.11	RASGRP1	-1.4798505134599778	-0.06840377924158288	0.1389131446436768	0.0014482052781809194	0.07099831472066608	0.0003589024360339274	NA	19	19	19
ENSG00000113263.12	ITK	1.47977540148283	0.014585017387076954	0.13893319537206736	0.01786391422647631	0.07143025802321176	0.00034941342809613615	NA	27	27	27
ENSG00000174348.13	PODN	-1.4796708993267096	-0.023904382358927504	0.13896109535426915	0.010451452916646523	0.061345595831453624	0.0014098606377432078	NA	66	66	66
ENSG00000177565.16	TBL1XR1	1.478420406066975	0.03260680364722674	0.13929528681471173	0.005477326280105039	0.03896078784123284	0.011416742112202585	NA	6	6	6
ENSG00000178921.13	PFAS	1.47831916830859	0.026035353253879734	0.13932236942480314	0.008632145956755485	0.09937268316946166	3.668174041173019e-05	NA	21	21	21
ENSG00000130669.17	PAK4	1.478126226569779	0.010466662777851387	0.13937399544173207	0.026682601496517792	0.23430297910024706	3.7594965217087315e-11	NA	47	47	47
ENSG00000143147.14	GPR161	1.477479630169911	0.01754957403567456	0.13954711461461153	0.009404308261089794	0.032970615461972566	0.01552951240022901	NA	36	36	36
ENSG00000162998.4	FRZB	1.477139304781247	0.009434158129398556	0.13963829950494172	0.050609481260253456	0.02664161465901952	0.03638823599282308	NA	124	133	133
ENSG00000254847.1	RP11-51B23.3	-1.4718735432378194	-0.018013818450367983	0.14105502920076915	0.019931331724647276	0.03317334070859646	0.019261128488161056	NA	13	13	13
ENSG00000255328.1	RP11-326C3.12	1.4713324274821826	0.0050871012845930905	0.14120123777755378	0.2627825274320208	0.5120931631171101	9.989034091488709e-30	NA	30	30	30
ENSG00000133816.13	MICAL2	-1.4708277769499432	-0.06063763701201381	0.14133769845563973	0.0013491604386146891	0.036181004675951416	0.015969350248390538	NA	6	6	6
ENSG00000204681.10	GABBR1	1.470086189622985	0.03247459173340974	0.14153841219877372	0.006521861246035001	0.10180866451129636	3.922875829694715e-05	NA	49	55	55
ENSG00000216921.7	AC131097.4	-1.4700493137421766	-0.027011386622175008	0.14154839852471	0.0061362612086056706	0.0509292029318562	0.0026408790987271554	NA	8	8	8
ENSG00000248712.7	CCDC153	1.4680413507913355	0.05310186575077511	0.1420929910078707	0.002811275521731523	0.037412948361724416	0.013058798869489078	NA	9	9	9
ENSG00000258700.5	LINC00871	-1.4677465614097502	-0.017899661743279373	0.14217307800107967	0.01813768251260353	0.044365278263931086	0.006700407074287605	NA	87	87	87
ENSG00000204070.9	SYS1	1.4677307319389068	0.025251782477582328	0.14217737945774953	0.008626696460283509	0.06688182444183638	0.00046155336221695946	NA	39	39	39
ENSG00000185559.13	DLK1	-1.4672879801552794	-0.00792716403951839	0.14229773209858024	0.0702647728996118	0.055530574062168006	0.002656725931568781	NA	77	78	78
ENSG00000274828.1	RP11-567M16.6	1.4670137095429177	0.006518719575750514	0.14237232595166963	0.09343033963182534	0.3687285436784207	3.2133807419536807e-19	NA	30	30	30
ENSG00000273209.1	RP11-107N15.1	1.4667593009602709	0.012597340177527264	0.14244154473135442	0.022298528975576326	0.15243416454553582	3.907681949566113e-08	NA	22	22	22
ENSG00000196357.11	ZNF565	1.4644392419450172	0.016090789198556776	0.14307397261397395	0.02802675600706243	0.13701736558987998	5.955387347780969e-07	NA	11	11	11
ENSG00000100304.12	TTLL12	1.4643436482835195	0.011165522035366743	0.14310007675628733	0.02101843634831108	0.07686986901866284	0.0003913743929908797	NA	29	31	31
ENSG00000217702.2	RP11-287D1.4	1.4642599474936204	0.0044174836914789226	0.14312293626540587	0.19441428238762942	0.3905647312207548	8.055431874753694e-21	NA	37	37	37
ENSG00000275358.1	RP5-1025A1.3	1.4636080376657896	0.009677369115141133	0.14330107515983098	0.029836830239766368	0.12174608324163548	5.113808294913424e-06	NA	15	16	16
ENSG00000273230.1	RP11-1246C19.1	-1.463211872673319	-0.02643344283095368	0.14340941306328597	0.008751474019716845	0.02465948649180333	0.048855215629144716	NA	24	24	24
ENSG00000165409.16	TSHR	1.4620487582064492	0.017357445615862437	0.14372784907930794	0.012707314813604324	0.11803921823201075	6.032731407912434e-06	NA	11	11	11
ENSG00000223704.1	LINC01422	1.4590406438874004	0.01162886378172865	0.14455392142236195	0.03465919679830886	0.08000391394445043	0.0002457776423798225	NA	55	56	56
ENSG00000123297.17	TSFM	1.4589491736270797	0.009900196017333841	0.14457909737985808	0.027988313607319924	0.21116327801060547	5.071476432758056e-10	NA	36	36	36
ENSG00000129673.9	AANAT	1.4580621872500432	0.01283444853908088	0.14482340273493097	0.032739933829267445	0.12714563087794414	3.127065326451676e-06	NA	26	26	26
ENSG00000240707.2	LINC01168	1.456712258471468	0.012361028333634618	0.14519582453662713	0.043903523151679794	0.17870365844354405	1.2235527677407854e-08	NA	27	28	28
ENSG00000111664.10	GNB3	1.4535363758223587	0.019723410608133395	0.14607488756538214	0.021368269642685803	0.2900220833294402	3.897613284455332e-14	NA	4	4	4
ENSG00000169826.7	CSGALNACT2	-1.4521720288007096	-0.006015562594243726	0.14645377808149765	0.11910170010521944	0.5286500938947859	8.938716916648488e-32	NA	22	22	22
ENSG00000008382.15	MPND	-1.451932536654157	-0.038630175186851634	0.14652036454854547	0.0013363741373800485	0.043724924671344284	0.0069873430800830956	NA	4	4	4
ENSG00000146857.3	STRA8	-1.4516476586949734	-0.013393777057895254	0.14659959987832388	0.02134830977305504	0.07137966188363737	0.0004469917545595336	NA	6	6	6
ENSG00000228741.2	SPATA13	-1.4502959106865465	-0.014470660277423004	0.14697601893170134	0.018103585807635228	0.12156308136863372	6.064269775851146e-06	NA	17	17	17
ENSG00000235979.8	AC004448.5	1.4501125718080157	0.017151835257211208	0.14702712987934508	0.007778287857065072	0.13735670304376207	9.996151843453251e-07	NA	31	111	111
ENSG00000125337.16	KIF25	1.4488883120285905	0.011621970988189437	0.14736877571396492	0.040142288834944764	0.10276046720178512	1.5065733906649146e-05	NA	28	28	28
ENSG00000112697.15	TMEM30A	-1.4480309607599269	-0.03590750773644349	0.14760839197664455	0.004755761312441388	0.1224932187004807	3.646047451017946e-06	NA	48	48	48
ENSG00000044459.14	CNTLN	-1.4479357331551046	-0.012033673261124004	0.1476350249654385	0.023021313548403352	0.14317161325838834	5.33409543829873e-07	NA	39	39	39
ENSG00000116874.11	WARS2	1.4477433557883697	0.007155742429684384	0.1476888397303675	0.08789866719064975	0.3550226866399468	3.3623598773714723e-18	NA	13	13	13
ENSG00000171793.13	CTPS1	1.446339189116808	0.0217094205654152	0.14808208904716508	0.009629974292210883	0.033287757355853966	0.017623420600058382	NA	42	42	42
ENSG00000095397.13	WHRN	-1.446211134844021	-0.019540885382052144	0.14811799154627725	0.013819546954204301	0.11359642738597175	1.0054811351148802e-05	NA	57	59	59
ENSG00000188130.13	MAPK12	1.4451732931367254	0.011028299844937082	0.14840921599222273	0.029283456703516637	0.1938222778296796	2.2679292872230306e-09	NA	26	26	26
ENSG00000095485.16	CWF19L1	-1.4450853947523585	-0.0056641400867547724	0.1484339008660777	0.1271860839717111	0.4619773198426021	2.5149002304575e-25	NA	20	20	20
ENSG00000228065.10	LINC01515	1.4449864958989533	0.012576652867943586	0.14846167879693142	0.026788223419039123	0.07824267758437288	0.00025649207697023274	NA	25	25	25
ENSG00000101224.17	CDC25B	1.444466559661929	0.021807137663030527	0.14860777969599825	0.010280235526016306	0.02776865777197253	0.03420864897401109	NA	25	26	26
ENSG00000268836.1	LA16c-OS12.2	1.4433224080253377	0.008996729677409082	0.14892967030972729	0.07575793452593241	0.16139459658415287	5.988051524021351e-08	NA	22	22	22
ENSG00000186051.6	TAL2	1.4424483917381181	0.020922758566608943	0.1491759206234226	0.015922565137140285	0.042324271880043104	0.00731196247652576	NA	31	31	31
ENSG00000162390.17	ACOT11	-1.4415513977640813	-0.02633804151804645	0.14942896780997217	0.0053042275608984	0.1286614849709325	3.06220343287311e-06	NA	7	7	7
ENSG00000166669.13	ATF7IP2	-1.4413396717117979	-0.0197639924663288	0.14948874470810122	0.014310806961451638	0.09592898087908178	6.329519617133846e-05	NA	26	27	27
ENSG00000083535.15	PIBF1	1.4408106758709391	0.016136337547873126	0.14963817655289374	0.021496328559546363	0.20151911815088208	2.892229871770921e-10	NA	15	15	15
ENSG00000145451.12	GLRA3	1.440613412239722	0.02472812636518386	0.1496939291567835	0.0046463775748352785	0.04598823194690402	0.005582579035183254	NA	24	24	24
ENSG00000254999.3	BRK1	-1.4385057610815974	-0.02892912712428951	0.1502906040247502	0.006030787209656738	0.07920650819882681	0.0002774243425508799	NA	43	43	43
ENSG00000055732.12	MCOLN3	1.4384657993169012	0.00515065800642988	0.1503019346707694	0.1626779061077404	0.3916972365676644	1.3035018299956235e-20	NA	41	41	41
ENSG00000160299.16	PCNT	-1.438441827385516	-0.01988651317675083	0.15030873191711577	0.013985095883501306	0.14699969761106374	4.249313725510689e-07	NA	41	41	41
ENSG00000246379.6	RP11-461O7.1	1.4383493228069002	0.026920040325261387	0.15033496380785474	0.003841503114873521	0.04809342395010581	0.004452540149158388	NA	18	18	18
ENSG00000138750.14	NUP54	-1.437513116631977	-0.009862622834071742	0.1505722485314703	0.05958817311358656	0.3316877000816525	2.1060315631847812e-16	NA	96	96	96
ENSG00000198089.15	SFI1	-1.4370313154237453	-0.01208201602346477	0.1507090956725144	0.01705508710419395	0.21797190582144046	7.494681332380327e-11	NA	44	44	44
ENSG00000092200.12	RPGRIP1	-1.4369237335068132	-0.00802694468414179	0.15073966536328237	0.05777630741213118	0.02674668798628688	0.03378375635239035	NA	82	84	84
ENSG00000163141.18	BNIPL	1.436281827789932	0.01775382182901634	0.15092216283610888	0.020392812551839307	0.05664990138731639	0.002095288092306954	NA	19	19	19
ENSG00000182648.11	LINC01006	1.4360894405088225	0.007972609552474075	0.15097689242484275	0.05939568020939463	0.3309218575403379	1.192103296662653e-16	NA	32	32	32
ENSG00000085998.13	POMGNT1	1.4352320667648726	0.025448785111040192	0.1512209786905799	0.00661221695787312	0.04949150200745974	0.003586023630578098	NA	11	12	12
ENSG00000063854.12	HAGH	1.4333855583010136	0.016670653172854863	0.15174768322244336	0.01624091696502595	0.3291499212185354	1.128979948295066e-16	NA	17	17	17
ENSG00000205959.3	RP11-689P11.2	-1.4321020655834191	-0.01098266246768874	0.15211461341931964	0.03361453620931737	0.28693024086646435	7.605304653832626e-14	NA	48	50	50
ENSG00000228716.6	DHFR	-1.4314403719721809	-0.006331350005606149	0.15230404480553705	0.10960237035321176	0.5086347945083545	3.779253945890665e-29	NA	87	87	87
ENSG00000108515.17	ENO3	1.4286770731462233	0.01306700694548769	0.15309707038418593	0.02468830182497467	0.1300028313218167	1.348321979428864e-06	NA	24	24	24
ENSG00000103111.14	MON1B	1.4284154249245196	0.022749085864695363	0.15317232200134118	0.007396780668588807	0.16202581830628135	1.1658596397410686e-07	NA	20	20	20
ENSG00000213057.5	C1orf220	1.428173567170543	0.04812791229455886	0.15324190677861046	0.00122279128387032	0.02804107788583326	0.034569236469883816	NA	5	5	5
ENSG00000138030.12	KHK	-1.4255091655815424	-0.024586911574272056	0.15401007256556384	0.006575208229049294	0.11696824781113363	8.46606964017574e-06	NA	14	14	14
ENSG00000119574.12	ZBTB45	-1.422207080503388	-0.024652234331873257	0.1549661438988049	0.007759141186391238	0.0407839089687703	0.008882544954257611	NA	13	13	13
ENSG00000107104.18	KANK1	-1.4220308460955655	-0.01806779578869965	0.15501729645406262	0.017969302729291203	0.1712100090370942	1.9258802596763842e-08	NA	77	77	77
ENSG00000198732.10	SMOC1	-1.4211143808191105	-0.06116645617469588	0.15528350992649204	0.001310951371000139	0.0917993720929793	8.788126440280391e-05	NA	3	3	3
ENSG00000259459.5	RP11-321G12.1	1.420469337132729	0.004130258168097328	0.15547108927671505	0.14885044203119766	0.4577200368625963	4.068227825958183e-26	NA	30	30	30
ENSG00000273424.1	CTA-223H9.9	1.4198685867692917	0.02210637248011376	0.1556459427280226	0.004555458230108825	0.06268136852048989	0.0012433750620328302	NA	5	5	5
ENSG00000231533.1	RP1-232L24.3	1.4193807426891776	0.009457986208004924	0.15578804363388513	0.027435247929718725	0.0622856230881251	0.0014124679650745595	NA	65	65	65
ENSG00000185352.8	HS6ST3	-1.4186691137764647	-0.05618285665192248	0.15599550588085556	0.0012830189772640359	0.0260855471624714	0.040299739712151325	NA	37	37	37
ENSG00000214293.8	APTR	1.417400291820391	0.007715992427928036	0.15636592742340777	0.05084865188379979	0.19219171666927926	3.3084036963459274e-09	NA	50	50	50
ENSG00000084072.16	PPIE	1.4165110619254506	0.006390082788203607	0.15662592772396722	0.11936059740543026	0.4786018304439922	7.811338436847032e-27	NA	24	24	24
ENSG00000237638.1	AC007386.2	1.4155321773464749	0.015118822639919696	0.15691252093081806	0.01854998460067789	0.02784022408732944	0.03446422788885523	NA	23	23	23
ENSG00000070808.15	CAMK2A	-1.4148025830991005	-0.0598635105242267	0.15712638654928113	0.0013061236669270483	0.06641033746479624	0.0009635805016001061	NA	13	13	13
ENSG00000172954.13	LCLAT1	-1.414117504567312	-0.011064490794745656	0.15732740436423887	0.01574550839849459	0.11459031349881033	2.2647549293216893e-06	NA	22	22	22
ENSG00000160949.16	TONSL	-1.413367569937832	-0.013987984726910605	0.15754767583242713	0.015556800872310893	0.1023421690540236	1.2115945563817227e-05	NA	30	31	31
ENSG00000135506.15	OS9	-1.4131917595060208	-0.023919983718226363	0.15759934882542403	0.008011859894850053	0.053509236399354884	0.0032934077480583266	NA	21	21	21
ENSG00000125124.11	BBS2	-1.411631254708151	-0.030969071486716234	0.15805856462533174	0.007152310151302277	0.08619476987054568	0.00017019079159010642	NA	25	25	25
ENSG00000128218.7	VPREB3	-1.4114133793302475	-0.006541385715735194	0.15812276019897398	0.059409327965164675	0.2630849505120958	1.1386018112995415e-12	NA	9	9	9
ENSG00000259218.5	LINC00928	-1.4110813475573647	-0.0070037703100201305	0.15822062918992463	0.07465409406373077	0.07561392779517799	0.00027346702096729426	NA	52	53	53
ENSG00000175643.8	RMI2	-1.4107660070425085	-0.0047775187769709656	0.15831362076462108	0.10586447086496768	0.5198405163433264	7.985828937999406e-32	NA	29	30	30
ENSG00000186020.12	ZNF529	-1.4084944763244038	-0.033079130815705265	0.15898470143832322	0.005898459612953561	0.10376970375227278	2.676425393433756e-05	NA	21	21	21
ENSG00000144182.16	LIPT1	-1.4083024624872267	-0.009060751589902001	0.15904152681296457	0.05999726558297391	0.2784942276156305	1.2573551203495828e-13	NA	37	38	38
ENSG00000133107.14	TRPC4	1.406688040578139	0.01207418474302353	0.1595199135759453	0.03677837237154999	0.07787442640469501	0.0002272789314310333	NA	90	90	90
ENSG00000002016.17	RAD52	-1.406673674377808	-0.02000093462526752	0.1595241754602108	0.009839118751469714	0.12524668972137634	3.037247619415355e-06	NA	25	29	29
ENSG00000129493.14	HEATR5A	1.4056378727757624	0.06493983377189859	0.1598316839087902	0.001313191489821116	0.03443419787712243	0.016858448848463426	NA	7	32	32
ENSG00000118004.17	COLEC11	-1.4030810708416734	-0.004667746597661927	0.16059266511483683	0.13240516284911424	0.2414604319660064	6.322707953022233e-12	NA	37	37	37
ENSG00000128266.8	GNAZ	-1.4028286602279048	-0.012622341502712369	0.16066793835186877	0.016789033522077716	0.08128810967345003	0.00015501170676163783	NA	42	44	44
ENSG00000267368.1	UPK3BL	-1.402821121464243	-0.014035365903276403	0.16067018695233615	0.03014295459223225	0.1462274512846118	4.1158761363555565e-08	NA	6	8	8
ENSG00000188039.13	NWD1	-1.4002241978778325	-0.009306832281502213	0.16144619184331066	0.039388720982969395	0.27011564585067305	7.600380558055712e-13	NA	33	33	33
ENSG00000160959.7	LRRC14	-1.3968502438071229	-0.03333768853484165	0.16245860960434932	0.003495057278154348	0.042352182029191617	0.00819989978130509	NA	5	5	5
ENSG00000167895.14	TMC8	-1.3952185222678921	-0.019318275667354966	0.1629499531893256	0.008045970704748455	0.11910206405992335	4.43294164168094e-06	NA	8	8	8
ENSG00000196912.12	ANKRD36B	-1.3947582786880135	-0.018517424609305774	0.16308874405099416	0.016776009234985047	0.13323230314296852	1.153328769827383e-06	NA	8	11	11
ENSG00000057252.12	SOAT1	-1.3947092373692132	-0.052667256405763044	0.16310353818428858	0.0012052739178443754	0.0414142805384158	0.008153070300831759	NA	14	14	14
ENSG00000153406.13	NMRAL1	-1.3946852176284814	-0.010495713656732058	0.16311078450963756	0.026459047248259905	0.248098367202141	4.453675765996412e-12	NA	59	59	59
ENSG00000185972.5	CCIN	1.3946305825856067	0.0151141833985791	0.16312726782709208	0.03451990227682335	0.033734465512328934	0.020005522720835348	NA	53	53	53
ENSG00000122642.10	FKBP9	1.3945576671750952	0.030543769747264877	0.16314926826306564	0.004426630701788205	0.07609654081936161	0.00016499020487983286	NA	41	41	41
ENSG00000092203.13	TOX4	-1.3943551211273246	-0.017767707621960005	0.16321039330222664	0.013115595425232605	0.17290484863205968	1.2858279743561996e-08	NA	43	43	43
ENSG00000168615.11	ADAM9	-1.3934687562097334	-0.0216239649823628	0.16347808666816666	0.007148860241607895	0.0372749252003123	0.013625898762770646	NA	26	26	26
ENSG00000134253.9	TRIM45	-1.3933332086264412	-0.03623715144901483	0.16351905290542912	0.003751036144906559	0.07382489858478992	0.00043044737404517584	NA	9	9	9
ENSG00000171791.12	BCL2	1.392725193245152	0.019951014502300256	0.16370290721797276	0.0026176730772906475	0.03342176487439202	0.019428394884942937	NA	47	47	47
ENSG00000165650.11	PDZD8	-1.391761273647122	-0.01818613527892009	0.16399470060109012	0.009281934566892292	0.14463057916996444	5.476231051765989e-07	NA	9	9	9
ENSG00000109084.13	TMEM97	-1.3910652896606521	-0.009234907439702903	0.16420562923707605	0.04406450136199269	0.200382429545792	1.3327319225411589e-09	NA	29	29	29
ENSG00000260025.1	RP11-490M8.1	1.389074049564975	0.018511335357611194	0.1648102339306855	0.012650754894297662	0.02430005151459301	0.04617496014814134	NA	63	63	63
ENSG00000053501.12	USE1	-1.3880283823125679	-0.04881586105592802	0.1651284026893619	0.0015278189217929	0.07571253118447749	0.00040644052012559065	NA	3	3	3
ENSG00000137338.5	PGBD1	1.3873681888850857	0.017696416708722868	0.16532951997776457	0.025398773982425255	0.10202522549050136	3.09064889678413e-05	NA	30	30	30
ENSG00000125787.11	GNRH2	1.3872718660718102	0.012964737590182211	0.16535887857448905	0.024705851122074497	0.15349017987329533	1.3411099213081384e-07	NA	21	21	21
ENSG00000269893.6	SNHG8	-1.3872256022925724	-0.02115579371539195	0.16537298088247931	0.01015103257200016	0.12592310378001062	3.868590000805983e-06	NA	30	30	30
ENSG00000235770.5	LINC00607	1.3864012423495178	0.01522883262769612	0.16562441731343158	0.018146711169215957	0.0629248404474658	0.0012089640762884331	NA	18	18	18
ENSG00000140025.15	EFCAB11	1.3858671607456974	0.014340129195633548	0.16578746998537808	0.018935475886204613	0.11674329637045533	5.185024567940522e-06	NA	41	41	41
ENSG00000140937.13	CDH11	1.3852700776573759	0.018385569525528448	0.16596989965775	0.0136943720339439	0.06522815939484372	0.0008952404591463761	NA	44	45	45
ENSG00000170606.14	HSPA4	-1.3843215728509901	-0.0231448501038453	0.16626001129346601	0.007532048245155358	0.08376017780516909	0.00016219553896379494	NA	18	18	18
ENSG00000126883.16	NUP214	1.3836749206568655	0.01538842649547682	0.16645801617264622	0.009783375427414504	0.04204131582868677	0.009446813876396357	NA	39	42	42
ENSG00000101197.12	BIRC7	-1.3836639792818521	-0.017005009593447345	0.1664613679459488	0.014044205239796163	0.03339358802118657	0.020149203802801816	NA	35	35	35
ENSG00000129451.11	KLK10	-1.3818650438187021	-0.012239201439163827	0.16701314290634162	0.029964051926545537	0.08895891295630103	6.439392280624719e-05	NA	15	15	15
ENSG00000132821.11	VSTM2L	1.3814941951565318	0.013354330454260306	0.16712706142313039	0.020451872647487754	0.03841317817347252	0.012460228176949022	NA	80	87	87
ENSG00000254852.8	NPIPA2	-1.3813117374377228	-0.015586684249451983	0.16718313081361091	0.013863211638099573	0.03011927688256822	0.028591081209291037	NA	21	25	25
ENSG00000117601.13	SERPINC1	-1.3809675018256122	-0.008406346335553332	0.16728895315561887	0.029622799430178648	0.11907658341201995	4.333465045352882e-06	NA	39	40	40
ENSG00000137713.15	PPP2R1B	-1.380333887841458	-0.009135454751134408	0.16748386558997985	0.03526945681931641	0.2404348313719968	1.4691111204417695e-11	NA	32	32	32
ENSG00000271743.1	CTD-2541M15.3	-1.380136252445996	-0.004231425138926607	0.16754469711270592	0.18472100393680746	0.2303700390993149	3.6851780271391504e-11	NA	124	125	125
ENSG00000078237.6	TIGAR	1.3796606149353767	0.019363132342807836	0.1676911648006516	0.014720961354412719	0.04521126300215423	0.006356908471451061	NA	22	25	25
ENSG00000135951.14	TSGA10	-1.3793681730914191	-0.021668777474316194	0.16778126699255358	0.01001364884082094	0.12557128939741186	1.592909539101264e-06	NA	19	20	20
ENSG00000070985.13	TRPM5	-1.378864101399201	-0.013891138364452132	0.16793665830024707	0.028322970560868257	0.025565690209673027	0.044353714493309014	NA	27	27	27
ENSG00000185324.21	CDK10	1.378778656175605	0.02567539614168717	0.16796300939870312	0.008197396152751224	0.13799181424645438	2.1618773028404226e-07	NA	8	8	8
ENSG00000197893.13	NRAP	-1.3780736090490209	-0.018837940267847336	0.1681805627276991	0.014728287890838538	0.07269600346760431	0.0005316974408478902	NA	24	24	24
ENSG00000115468.11	EFHD1	-1.3779808070691657	-0.03572729011316551	0.16820921397932032	0.002518310218260828	0.04844065994051118	0.005191380945567938	NA	13	13	13
ENSG00000188086.13	PRSS45	-1.377398871164306	-0.007653631476215736	0.16838896170182738	0.06943360454429084	0.14488332119989233	4.28579801838969e-07	NA	35	35	35
ENSG00000164934.13	DCAF13	1.3772525952201118	0.018428495996797644	0.1684341659210029	0.010263082766170196	0.02760906221232456	0.035899782577470375	NA	51	52	52
ENSG00000241935.8	HOGA1	-1.3765479279318324	-0.01327814202424196	0.16865205960606366	0.014428047097290725	0.10923740920317336	1.3698173472968258e-05	NA	22	22	22
ENSG00000083807.9	SLC27A5	1.376493582837432	0.016270445119444227	0.1686688727053589	0.01488997020584231	0.2179935265548892	2.758040237207536e-10	NA	21	21	21
ENSG00000158683.7	PKD1L1	-1.3763239922645167	-0.01941728931831911	0.168721348143269	0.01535993194797767	0.03611676563040004	0.01256650478756144	NA	26	26	26
ENSG00000084234.16	APLP2	1.3762326813702892	0.04254889394063561	0.16874960702261566	0.0024707099404246385	0.035462066761723934	0.016159381251155094	NA	7	7	7
ENSG00000249846.6	LINC02021	1.3760137318387202	0.006360635548531951	0.16881738195265017	0.08983066622732494	0.22014252992194056	1.5816240554170509e-10	NA	36	38	38
ENSG00000168488.18	ATXN2L	1.3754757665767314	0.04963779216500016	0.16898399363341632	0.0016320907890642563	0.03370941681332903	0.019295297400074643	NA	24	24	24
ENSG00000126790.11	L3HYPDH	-1.3752174430567474	-0.006029100705475217	0.16906404209819248	0.06243107407806579	0.28020098596009513	1.5657186939736347e-13	NA	43	44	44
ENSG00000188895.11	MSL1	1.3748428015068936	0.016250357261981114	0.16918018535896295	0.013603023113516547	0.15767915918393266	4.9977222745520366e-08	NA	52	56	56
ENSG00000143486.15	EIF2D	1.3747461150831435	0.03286787926187598	0.16921016899428232	0.004512788641576398	0.038585127277785417	0.013205244526266651	NA	13	15	15
ENSG00000110074.10	FOXRED1	1.3745360875012038	0.00971915135042765	0.169275314833376	0.059144092847227756	0.3857228416107369	6.663960464266031e-20	NA	30	30	30
ENSG00000095917.13	TPSD1	-1.373696331456203	-0.013792528435927874	0.16953597627895167	0.03309951617846509	0.1942735382364497	1.8085786042034793e-09	NA	5	5	5
ENSG00000240771.6	ARHGEF25	1.3733718959295742	0.02907060595227487	0.16963676208186806	0.002903583671886917	0.029529417685184457	0.02655547976015533	NA	12	12	12
ENSG00000102763.17	VWA8	1.3729990989594765	0.02290171709776887	0.16975262681333692	0.006547292422406888	0.029124234855885705	0.028746670022192087	NA	11	11	11
ENSG00000233901.5	LINC01503	1.3727085033080622	0.02095517371413587	0.1698429846416586	0.011890605070189275	0.08580676893357718	0.0001302738364643316	NA	19	19	19
ENSG00000250673.2	RP11-6L6.2	1.372494216868269	0.00831732663347256	0.16990963797286174	0.07317603858210786	0.2515703674431972	2.1567500279165513e-12	NA	19	20	20
ENSG00000227917.2	RP11-143M1.3	1.3722038269042969	0.03014199944464514	0.1699999944274716	0.005709069618158491	0.03313565711104974	0.020646017398981663	NA	1	1	1
ENSG00000169251.12	NMD3	1.3715745716906977	0.0347012228209194	0.17019591426703062	0.003135616367925963	0.03824172652189045	0.013484430262225313	NA	16	16	16
ENSG00000138095.18	LRPPRC	-1.3709419555981104	-0.011765674996955662	0.17039305104625135	0.01752259990858265	0.3481342209629407	3.064165946930176e-17	NA	11	11	11
ENSG00000182600.9	C2orf82	-1.3701992405561076	-0.0049992794466948015	0.17062471532122625	0.1217214154807593	0.5033766889788366	1.5867383105183163e-28	NA	33	33	33
ENSG00000162496.8	DHRS3	-1.3700324617806383	-0.05536759798382572	0.1706767686195798	0.0017397219373033687	0.026667530460429387	0.035415255605267565	NA	13	13	13
ENSG00000260261.1	RP11-480A16.1	-1.3676961008959936	-0.012195661238055266	0.17140722093763439	0.03247671294983599	0.06937470841256903	0.0006438904538236925	NA	57	58	58
ENSG00000138161.13	CUZD1	1.3675188038446517	0.006514056840571482	0.17146274742510625	0.06657855615557769	0.20097781589945954	1.1856530603128793e-09	NA	57	58	58
ENSG00000151360.9	ALLC	-1.3674205519557692	-0.005547187318362485	0.1714935240805836	0.11884653354182874	0.2634137109067049	1.1338046381523179e-12	NA	74	76	76
ENSG00000204967.10	PCDHA4	1.366308230827292	0.013860836148626572	0.1718422386648939	0.0199321864097224	0.10548951085970244	2.0302938814575694e-05	NA	43	45	45
ENSG00000124275.14	MTRR	1.3647689197250275	0.01135265532371359	0.17232569025769162	0.020307356794155962	0.29106434947347154	1.5760530561723118e-14	NA	37	38	38
ENSG00000197646.7	PDCD1LG2	-1.364731934188855	-0.011965338009387913	0.17233731881262482	0.03312774412542412	0.09534571138128946	5.152729124078953e-05	NA	20	20	20
ENSG00000132394.10	EEFSEC	1.363890233839859	0.01965688197881281	0.1726021149869772	0.007583590086308836	0.05119857919146846	0.003054299961976821	NA	23	23	23
ENSG00000272856.1	RP11-710E1.2	-1.3614685024612327	-0.006145021303924492	0.1733656808118792	0.07521473846572002	0.0635459260516131	0.0012692052631248527	NA	56	56	56
ENSG00000244045.12	TMEM199	-1.3610652955720275	-0.012734236729569736	0.17349305570734852	0.02776988882211966	0.19188715704892711	3.824010886816152e-09	NA	19	19	19
ENSG00000205279.8	CTXN3	-1.3588703512556544	-0.011165674354254699	0.17418767543010716	0.04772776451877803	0.03632409058021986	0.014571513476242259	NA	80	80	80
ENSG00000213937.3	CLDN9	1.3564324889079096	0.015322917220550432	0.17496160201245814	0.02863961464925344	0.16225098109052336	8.489576939559782e-08	NA	33	33	33
ENSG00000146700.8	SSC4D	-1.3558011803499863	-0.015595883250547235	0.1751624356653826	0.015120185330542546	0.10953270053867352	1.7056746977781988e-05	NA	35	44	44
ENSG00000039650.11	PNKP	-1.3554366657898766	-0.011915742722724321	0.17527847437230148	0.03162641669708488	0.2222534411168204	1.6155961309349378e-10	NA	19	19	19
ENSG00000086619.13	ERO1B	-1.354202875429112	-0.009664501994090293	0.17567166191229178	0.04622092531947664	0.2216973967677144	4.4301396612779524e-11	NA	25	25	25
ENSG00000151388.10	ADAMTS12	1.3541929385243157	0.01015483814097834	0.17567483129945471	0.03525637443136534	0.11426477633791217	5.7327885363641415e-06	NA	44	44	44
ENSG00000140379.7	BCL2A1	-1.3541494881174274	-0.025039387769229073	0.17568869035745505	0.007346997624241611	0.06878427707639763	0.0007670790421964956	NA	19	19	19
ENSG00000247982.6	LINC00926	-1.3540137349317445	-0.01394990581296759	0.17573199581071763	0.016771905805370718	0.14442056302286746	3.23644561885297e-07	NA	17	17	17
ENSG00000124784.8	RIOK1	-1.3530338254546022	-0.014691328403789197	0.17604482445116287	0.01162209490568902	0.0964927656045354	5.610802741628959e-05	NA	20	20	20
ENSG00000136770.10	DNAJC1	-1.353015901517113	-0.025929182134997855	0.17605055039624762	0.0034083864434409058	0.02972654552805237	0.027618118127332846	NA	24	24	24
ENSG00000169733.11	RFNG	1.3529127340256573	0.020325789454252948	0.17608351077589135	0.0071483906667836085	0.1382199326985569	7.569598472126194e-07	NA	19	19	19
ENSG00000181004.9	BBS12	-1.3524204391029926	-0.021594849836663054	0.1762408545698515	0.012510911624285047	0.07754143985752743	0.00031962613210290017	NA	65	67	67
ENSG00000122550.17	KLHL7	1.3506128857922794	0.011343278912076565	0.17681947086963312	0.027495492615882595	0.04147099754247063	0.00981594294915564	NA	159	163	163
ENSG00000215595.1	C20orf202	1.350262967921193	0.008281576000029602	0.17693164650627935	0.02854902578087612	0.03533453327413956	0.011757456621722777	NA	33	33	33
ENSG00000133835.14	HSD17B4	1.350057843904522	0.048748411373281474	0.1769974292034978	0.0010382891769444118	0.06124384110727665	0.0016485565550377465	NA	9	9	9
ENSG00000093072.15	CECR1	1.3498734583668175	0.007875993038296678	0.17705657667829555	0.05312807991788554	0.4039033434783649	5.561021175360925e-21	NA	42	42	42
ENSG00000254880.1	PKNOX2-AS1	1.3484465959514513	0.04754526467674548	0.17751478573012713	0.0021042912041579096	0.02454000564514089	0.045231159152852134	NA	2	2	2
ENSG00000215712.10	TMEM242	-1.3470876119499797	-0.013723867816758885	0.17795201743371447	0.014829188581774382	0.19098644997585293	1.5137358746947922e-09	NA	33	33	33
ENSG00000152422.15	XRCC4	1.3468068563405675	0.005532676547968258	0.17804244596215968	0.08891935910526899	0.21736238359306148	7.435654891306635e-11	NA	62	63	63
ENSG00000129194.7	SOX15	-1.346519561746439	-0.029710660326872886	0.17813501603487025	0.004084182149318989	0.08387663570691667	0.00012787839423239472	NA	5	5	5
ENSG00000230453.9	ANKRD18B	1.3464159897787982	0.015782285766968402	0.17816839705980203	0.014628536062858431	0.035552110791659965	0.01598994443956658	NA	22	22	22
ENSG00000141854.9	MISP3	-1.3462109449108848	-0.01220631764063029	0.17823449631610222	0.04376104316596465	0.3612292093113704	5.779624237069763e-19	NA	9	9	9
ENSG00000128699.13	ORMDL1	-1.3460757242134758	-0.00922023233015009	0.17827809669970818	0.05231478802698952	0.2421828694798036	8.784600957341781e-12	NA	63	63	63
ENSG00000125247.15	TMTC4	-1.3420083551431345	-0.01662384778732081	0.17959328660702023	0.013947797403956852	0.10183477780333586	2.684714046220916e-05	NA	57	57	57
ENSG00000147533.16	GOLGA7	-1.3413281961945696	-0.018006511621594518	0.17981391908034805	0.004635378211883262	0.07928157102090971	0.00012556212832383774	NA	22	22	22
ENSG00000185803.8	SLC52A2	1.3409095308672858	0.02247122591381252	0.1799498274096647	0.006900370268467609	0.05983523407365009	0.0015455997617098286	NA	17	17	17
ENSG00000164440.14	TXLNB	1.340872214253238	0.014785041584793157	0.17996194493919415	0.014417611516877683	0.0538195043303167	0.0017434516443276358	NA	22	22	22
ENSG00000271943.1	RP11-222K16.1	-1.3399345402480223	-0.018119681964893195	0.18026662748948308	0.015022795032368242	0.03403120650203572	0.019206834128837745	NA	11	11	11
ENSG00000160803.7	UBQLN4	1.339478798843036	0.019652893579723833	0.1804148518726839	0.010692304827940948	0.21683301889366674	5.119465358704538e-11	NA	14	14	14
ENSG00000077514.8	POLD3	1.3390635210770991	0.008790022741438183	0.18054999476022837	0.042137078868797764	0.0486407872972297	0.004367354665022823	NA	71	73	73
ENSG00000124767.6	GLO1	1.336325795324305	0.023400755267189464	0.18144280872415242	0.010158902277478806	0.16159838718115382	5.129923351562258e-08	NA	33	33	33
ENSG00000099954.18	CECR2	-1.3362579895902544	-0.02759005108827489	0.18146496270939505	0.007431031230557484	0.060304946117785176	0.001642229478471532	NA	20	20	20
ENSG00000159579.13	RSPRY1	-1.335705900144397	-0.02402541985048398	0.1816454201297374	0.008221852575660701	0.03467014036012847	0.016641929544065275	NA	26	26	26
ENSG00000078725.12	BRINP1	-1.3351990497015562	-0.01867569165648347	0.18181120781659188	0.00844207384397436	0.02725570524945538	0.03724066601621586	NA	57	58	58
ENSG00000122376.11	FAM35A	1.3347658387331611	0.009553156574333966	0.18195299743869586	0.03444011693929025	0.11450434566069526	5.257169058416615e-06	NA	35	37	37
ENSG00000155085.15	AK9	-1.3337250757488326	-0.006564770099407569	0.1822939736026512	0.08162262710958672	0.2775722088035793	4.0163960728358735e-14	NA	115	116	116
ENSG00000188687.17	SLC4A5	-1.3334483525751428	-0.02110684274707835	0.18238471371580656	0.010643259717229714	0.08617828206302347	0.00011765254044706167	NA	16	16	16
ENSG00000248455.5	LINC02217	1.3325574143305248	0.01777219894842602	0.18267708819519668	0.021252247800411427	0.08325170745020204	0.00021852892023041656	NA	14	14	14
ENSG00000108592.16	FTSJ3	-1.3308772782933354	-0.007077944121131396	0.1832293947454171	0.07667948283171788	0.4081751170499265	4.983776897018558e-22	NA	67	67	67
ENSG00000136270.13	TBRG4	1.3308367283966476	0.01116165000608069	0.1832427398777422	0.007945083452074727	0.07482368070202625	0.0004475656858335376	NA	36	36	36
ENSG00000160161.9	CILP2	1.330084065899438	0.012792270636751106	0.1834905748642679	0.02098715467641573	0.09503362360445912	1.5796053574658547e-05	NA	22	22	22
ENSG00000151470.12	C4orf33	1.3297292806034413	0.0065113754363882856	0.18360748383196757	0.06373820988807906	0.2825473931423667	6.285559011868625e-14	NA	63	63	63
ENSG00000184956.15	MUC6	1.3290967863521819	0.012304161139689955	0.18381604039396193	0.023554547611300984	0.06895767683105263	0.0005859858827603894	NA	47	47	47
ENSG00000187624.8	C17orf97	1.3283300510827931	0.006790028145721177	0.18406909633690172	0.03941037880834804	0.3234064781006014	4.835326430294339e-16	NA	12	13	13
ENSG00000180398.11	MCFD2	-1.3279952863272557	-0.008771900297989146	0.1841796641113681	0.045608349051693954	0.4619538265922845	1.5750054946168398e-25	NA	19	19	19
ENSG00000157833.12	GAREM2	-1.3262961151165724	-0.07042954473721304	0.1847416331581675	0.001175741054356526	0.030671243650023557	0.027535222928437044	NA	10	10	10
ENSG00000103356.15	EARS2	1.3261698948672735	0.010983464815640944	0.18478342871539088	0.032374942532742486	0.19302120015133667	2.426480482239843e-09	NA	37	37	37
ENSG00000163121.9	NEURL3	1.3257638498411601	0.005457129414626712	0.18491793065697182	0.042328468169321634	0.0847301061680771	8.804067175724971e-05	NA	24	24	24
ENSG00000137185.11	ZSCAN9	1.3249597574244925	0.05809056468094268	0.1851844990703172	0.0019188796802863954	0.03339737166603848	0.021238820653096863	NA	49	49	49
ENSG00000274312.1	RP11-167B3.2	-1.3242509514055238	-0.00581530702146624	0.18541971428017734	0.12919331482782778	0.3695387991512519	8.606931031241398e-19	NA	7	7	7
ENSG00000203908.3	KHDC3L	1.3237870689327307	0.01001354757347644	0.18557377190401825	0.03273493557626159	0.14359287881686156	2.3526713314873305e-07	NA	22	22	22
[truncated: 2,990 more rows]
