# Supplementary material for: Exploring the Impact of Cerebrovascular Disease and Major Depression on Non-diseased Human Tissue Transcriptomes
Source: Front Genet. 2021 Jul 19;12:696836. doi: 10.3389/fgene.2021.696836 (PMC8327210; doi:10.3389/fgene.2021.696836)
Supplement: Supplementary Data Sheet 2 — All TWAS results. [file Data_Sheet_2.zip › cytokines_TWAS/CRP/CRP.en.Brain_Putamen_basal_ganglia.csv]

gene	gene_name	zscore	effect_size	pvalue	var_g	pred_perf_r2	pred_perf_pval	pred_perf_qval	n_snps_used	n_snps_in_cov	n_snps_in_model
ENSG00000157837.15	SPPL3	16.7657180155566	0.2567793838661074	4.3473067756601695e-63	0.009559118894221308	0.0674420666220308	0.0017014210796583607	NA	18	27	27
ENSG00000115234.10	SNX17	-16.616503541724814	-0.23390315294587227	5.293096896562298e-62	0.010045834796870783	0.05952113321063519	0.0030036204264321078	NA	43	43	43
ENSG00000175970.10	UNC119B	-12.725619083655845	-0.33146821371878066	4.260842101108718e-37	0.007589440420223545	0.08729011607799324	0.00028816909019992404	NA	34	36	36
ENSG00000184949.15	FAM227A	-12.273341582982052	-0.13781592764880307	1.259460690706335e-34	0.016350092765524665	0.1529180432642586	1.2728774869716088e-06	NA	16	16	16
ENSG00000237541.3	HLA-DQA2	12.25090350036295	0.04176772449514294	1.661346514082087e-34	0.15717005210396467	0.4762712567099351	1.5480547942483822e-23	NA	40	41	41
ENSG00000204525.16	HLA-C	-11.908578711975963	-0.06701658537851658	1.0678185447997288e-32	0.06424288523459752	0.4170119245897499	2.4395369614001504e-19	NA	19	19	19
ENSG00000204371.11	EHMT2	11.527998535425535	0.20502445153156368	9.53342929569365e-31	0.0066036898151396435	0.20867352836710865	3.352112960685401e-09	NA	9	9	9
ENSG00000100201.20	DDX17	-11.084721040548565	-0.25898159260525916	1.4881354950006855e-28	0.003824807886688945	0.049871342862994224	0.0066124143639849425	NA	14	14	14
ENSG00000134575.9	ACP2	11.07704706165442	0.2736271164360796	1.6213192284125828e-28	0.003670226372726945	0.0297191277848664	0.03619928905925748	NA	3	3	3
ENSG00000196126.11	HLA-DRB1	-10.078839155651163	-0.054610506125326454	6.85309599830625e-24	0.06616920843123202	0.42739546150596	4.670985238627752e-20	NA	100	102	102
ENSG00000204410.14	MSH5	9.723859806392118	0.17788140240287134	2.3856301584736967e-22	0.004530608515716746	0.07187548003627223	0.0008808840479215352	NA	14	15	15
ENSG00000157895.11	C12orf43	9.491270549235141	0.34498174319927116	2.2823519822853586e-21	0.002196177808369702	0.04540375587895806	0.01059574775584223	NA	3	3	3
ENSG00000240053.8	LY6G5B	-9.42877603960658	-0.10313865349742232	4.149020089060709e-21	0.016938571834496183	0.27578564773637393	6.6042535222158634e-12	NA	36	37	37
ENSG00000213676.10	ATF6B	9.41925734347932	0.11833174651969812	4.5428974777110835e-21	0.013356532314256077	0.1295305145947579	2.8033898197251404e-06	NA	12	13	13
ENSG00000213625.8	LEPROT	-9.002654745359616	-0.08932539535420293	2.2032433867422743e-19	0.01760917763318093	0.33395143858312226	6.687029447961122e-15	NA	16	16	16
ENSG00000004534.14	RBM6	-8.900280512147722	-0.05933895871152734	5.570572072338543e-19	0.0491298909837568	0.2538548545371525	5.465152355699049e-12	NA	98	142	142
ENSG00000214530.8	STARD10	8.824531105657123	0.06155747965302521	1.0991937991850444e-18	0.04512426455317867	0.28308730438731816	2.8345320377171367e-13	NA	14	15	15
ENSG00000204257.14	HLA-DMA	-8.776267196179905	-0.13944663257240164	1.6899005896314965e-18	0.004610171266518274	0.09578254409253588	0.000176035061772226	NA	2	2	2
ENSG00000164068.15	RNF123	8.748035428791834	0.2293153241953728	2.170991119994868e-18	0.002960395132265326	0.0912971215785822	0.00015502438404036215	NA	18	18	18
ENSG00000244219.6	GS1-259H13.2	8.554018887641714	0.12770823451004015	1.1887544401693847e-17	0.011051214086016984	0.0960580200162537	0.00016587748563186332	NA	17	17	17
ENSG00000170684.8	ZNF296	8.540107102415284	0.06909509818511599	1.3409748611531001e-17	0.02957988775544347	0.11419752205332125	2.444386781926155e-05	NA	44	44	44
ENSG00000274029.1	RP11-340F14.6	8.469690458319942	0.10820292347694611	2.4604600164183573e-17	0.012363332103413956	0.048932639943913836	0.00843512224139171	NA	53	55	55
ENSG00000179344.16	HLA-DQB1	-8.285499529243769	-0.026327586842241797	1.1761437595837977e-16	0.2001010126209078	0.4948402501281179	1.9058314990445113e-25	NA	81	81	81
ENSG00000176920.11	FUT2	8.121045360262078	0.08153901959241855	4.62185237007743e-16	0.02354644238550867	0.05658431258280144	0.004198774697642415	NA	28	28	28
ENSG00000197165.10	SULT1A2	7.861962704805374	0.03439555588294812	3.781606392314356e-15	0.09212064054767291	0.29122598983014303	1.5594880721778665e-12	NA	10	10	10
ENSG00000198218.10	QRICH1	-7.861803326085737	-0.10729028605223127	3.786422233870105e-15	0.01099280007796383	0.06602482304851695	0.0013731329702375756	NA	46	46	46
ENSG00000213672.7	NCKIPSD	7.86139375536557	0.053717294768945795	3.798825675286815e-15	0.046634340294851306	0.4764367800195221	3.9574285106045206e-24	NA	18	18	18
ENSG00000198502.5	HLA-DRB5	-7.830607819382903	-0.0268241446167819	4.855169611021059e-15	0.19248512131878678	0.616246012076603	2.0855193478233364e-36	NA	51	54	54
ENSG00000213658.11	LAT	7.798844366652145	0.1370696157109781	6.247665837243216e-15	0.006385936215550116	0.06259846793999184	0.002234961409977089	NA	26	26	26
ENSG00000145692.14	BHMT	-7.775223006003298	-0.06980748005092594	7.531460717764872e-15	0.024420135753035414	0.08369899757991088	0.00037534828177284487	NA	27	27	27
ENSG00000066651.18	TRMT11	7.711514374623952	0.07626751115238463	1.2433345078693508e-14	0.021206936899314164	0.10459647115996316	6.655812878766289e-05	NA	27	28	28
ENSG00000122971.8	ACADS	-7.595638486217053	-0.0959132496910986	3.062784833819271e-14	0.012641439719707116	0.15129626896139511	9.915641764776142e-07	NA	48	49	49
ENSG00000233232.6	NPIPB7	-7.544913740583855	-0.07510131270642327	4.5258696205816697e-14	0.01789280952259782	0.06698674069454963	0.001653863562850914	NA	8	8	8
ENSG00000178952.10	TUFM	7.540795737006139	0.11825259846089073	4.671122920618232e-14	0.008211068452884222	0.20786043971949325	4.7536494573349114e-09	NA	21	21	21
ENSG00000244731.7	C4A	7.491043743971532	0.056163842762122995	6.832803757317811e-14	0.02373163507225363	0.106002336500678	5.570255686224634e-05	NA	59	59	59
ENSG00000176909.11	MAMSTR	7.485279663448467	0.04759425256559523	7.139494223593728e-14	0.06125452262823506	0.11283666186586225	1.8957751254012705e-05	NA	46	46	46
ENSG00000173273.15	TNKS	-7.428466192814992	-0.07816251801123635	1.098641523305322e-13	0.017499280956925795	0.11147648407645712	2.4257545783290837e-05	NA	24	24	24
ENSG00000138031.14	ADCY3	-7.411623237372725	-0.10275965902870704	1.2476278358078974e-13	0.011416549488305332	0.11629840173109905	2.399450643303305e-05	NA	21	23	23
ENSG00000231852.6	CYP21A2	7.410719392985946	0.07789194956577364	1.2561612410402502e-13	0.020359126759618665	0.10945971050610988	3.5102306089912264e-05	NA	12	12	12
ENSG00000134569.9	LRP4	-7.320948766136362	-0.2516310155902942	2.4622384011492913e-13	0.0018806282865589856	0.07993049155175465	0.0005658807034917441	NA	13	15	15
ENSG00000132837.14	DMGDH	-7.308978187820153	-0.10603744955575571	2.6918145645101156e-13	0.009490591742573398	0.13583819647308729	4.742860483072975e-06	NA	7	7	7
ENSG00000159228.12	CBR1	7.270851253214809	0.09056599028582607	3.572291338879519e-13	0.015032913081259045	0.2679828703318655	8.17577532629825e-12	NA	23	23	23
ENSG00000224389.8	C4B	-7.249232649140011	-0.08997901557419227	4.1913940855337865e-13	0.012232631932257973	0.1374104494844882	4.6951496748027125e-06	NA	68	68	68
ENSG00000196683.10	TOMM7	7.130290843317695	0.08635826117276335	1.0015706375338321e-12	0.012553281832414805	0.19928988268276576	1.6590657866780693e-08	NA	39	39	39
ENSG00000230725.5	RP4-738P15.1	-7.053528298730207	-0.16209178536729965	1.744370120431985e-12	0.00403890114469159	0.04194898451121581	0.011441973696263085	NA	28	28	28
ENSG00000251417.2	RP11-1348G14.4	-7.045716553874307	-0.06245729221035229	1.8450950925690996e-12	0.025447076720227054	0.10860343175422008	4.4306438367685446e-05	NA	27	27	27
ENSG00000226913.1	BSN-AS2	-7.002460640839282	-0.06436851173270083	2.5150555463876686e-12	0.025456652970268393	0.09028834828737116	0.00011223351226983999	NA	30	30	30
ENSG00000165916.8	PSMC3	7.001494805791436	0.16731463416100575	2.5324582120567387e-12	0.0030358967596605196	0.0630857898967377	0.002628447593444965	NA	18	21	21
ENSG00000196502.11	SULT1A1	-6.993262251023612	-0.06259457808535963	2.685668047982806e-12	0.02184382259731392	0.03475987792770743	0.018060267133067468	NA	14	15	15
ENSG00000261390.5	MAFTRR	-6.977555459479018	-0.04745046745055533	3.0036026735385166e-12	0.04826260245368372	0.2386280098968958	1.4349435528474853e-10	NA	12	12	12
ENSG00000011295.15	TTC19	6.867578386283734	0.10760982773620291	6.530087329571034e-12	0.006901279498022043	0.18850131067578707	3.9801196700291606e-08	NA	36	36	36
ENSG00000174939.10	ASPHD1	6.707723990412057	0.10407042860560105	1.9768338382667442e-11	0.009075612797515219	0.08890101427377614	0.0002758986371971416	NA	19	21	21
ENSG00000221843.4	C2orf16	-6.6741462284177775	-0.0987431904015686	2.4867557208982554e-11	0.010836314780190743	0.061150969393636775	0.002716265486351477	NA	13	14	14
ENSG00000148384.12	INPP5E	-6.661415490180682	-0.07044821846275438	2.7120273106296242e-11	0.01935989676236712	0.18079956712669645	6.597023143944796e-08	NA	14	14	14
ENSG00000109919.9	MTCH2	6.565155191693524	0.07033847027325436	5.1978698457833414e-11	0.015953615200640123	0.17470537201526665	6.486993887230457e-08	NA	13	13	13
ENSG00000177352.9	CCDC71	-6.537419177735627	-0.09768834513139224	6.25894476402225e-11	0.009817221545263162	0.0895927735381616	0.00028548746030518466	NA	28	28	28
ENSG00000114054.13	PCCB	-6.530218627756402	-0.05645062681401539	6.56737553609732e-11	0.02605649170261867	0.14260692376394213	1.7745208776198544e-06	NA	42	42	42
ENSG00000100997.18	ABHD12	6.502882245674727	0.13538505184581417	7.87954755717985e-11	0.004751916333437936	0.1336020110974452	5.983829533068987e-06	NA	38	38	38
ENSG00000233393.1	AP000688.29	6.500056545055375	0.04526424833906994	8.028982717926495e-11	0.04971860240482287	0.2270029720437983	1.2119007769223987e-09	NA	22	22	22
ENSG00000137411.16	VARS2	6.470512195288395	0.051234918409574046	9.767126945477408e-11	0.03335654084787441	0.3471705556180829	7.447928032918683e-16	NA	56	56	56
ENSG00000196993.8	NPIPB9	-6.347859618659321	-0.0566304457477046	2.1833116804333107e-10	0.02204083395977629	0.06987813844085232	0.001456265573499491	NA	14	14	14
ENSG00000206344.7	HCG27	6.242976098928126	0.031472447922684436	4.2932252600234593e-10	0.0905307206503711	0.22329899059201386	4.143663278948756e-10	NA	41	45	45
ENSG00000090273.13	NUDC	-6.239736466381642	-0.10301219900621819	4.383086972718442e-10	0.006584830300066167	0.09745567777625436	0.00013169114834529817	NA	30	31	31
ENSG00000100413.16	POLR3H	6.2207983946489565	0.07438207338985381	4.946313984991938e-10	0.011728255766731213	0.17861434373294285	5.0959399671103904e-08	NA	58	59	59
ENSG00000134905.16	CARS2	6.1842836629368785	0.149842019428869	6.238510133302291e-10	0.0033465008657609947	0.055885923928457405	0.004053623163671893	NA	7	7	7
ENSG00000214941.7	ZSWIM7	-6.174449353631651	-0.04921743969484658	6.639445973626652e-10	0.026328820055947284	0.19921247885208926	1.4321364898040449e-08	NA	40	40	40
ENSG00000226686.7	LINC01535	6.170704355304995	0.013418418289512039	6.798644165524336e-10	0.39448828344379866	0.6762810486465712	1.9834053946523154e-44	NA	58	60	60
ENSG00000143515.16	ATP8B2	-6.1596387693702335	-0.2900147228555217	7.291106568647976e-10	0.0010750857041399897	0.035966441253847715	0.02300627581983027	NA	4	4	4
ENSG00000115604.10	IL18R1	6.154246080997974	0.024904193548392475	7.543547759998811e-10	0.13386407043586282	0.5662996119966417	3.0343426626627067e-31	NA	44	44	44
ENSG00000093167.17	LRRFIP2	-6.077668147917788	-0.07789776562022463	1.2194278474457954e-09	0.009999849902628515	0.1408268565436892	2.942847309499952e-06	NA	23	23	23
ENSG00000272823.1	RP11-295M18.6	6.037552989826411	0.0291628026154071	1.5646878892071708e-09	0.07144702220693214	0.15237885682374128	1.3087161621462735e-06	NA	22	22	22
ENSG00000239467.5	AC007405.6	-6.0338307475742505	-0.06281301456465371	1.6011776981019993e-09	0.019109217446873706	0.12977273586717178	1.0236540991206102e-05	NA	33	33	33
ENSG00000257218.5	GATC	-6.025874806938302	-0.01979798098093692	1.6819734492423547e-09	0.20473266392607828	0.5974994550317582	1.4434457440138554e-33	NA	45	45	45
ENSG00000177628.15	GBA	6.006066372071847	0.1664038301283671	1.9007840545552975e-09	0.002611453271603623	0.047944248573293324	0.007037170938363747	NA	2	2	2
ENSG00000134548.9	SPX	6.005599134995912	0.12981049035332118	1.906266453554377e-09	0.00475907427158426	0.0950020881513337	0.00015978615845557272	NA	34	34	34
ENSG00000149084.12	HSD17B12	-5.9958912425890265	-0.026731439066104437	2.0237243272319846e-09	0.09822398535585318	0.5803882056854832	6.8207101746865e-32	NA	35	35	35
ENSG00000104892.16	KLC3	5.994531342214451	0.04477644310719447	2.040731061510014e-09	0.0358044414575783	0.2352539414419229	4.714444701015599e-10	NA	13	13	13
ENSG00000242252.1	BGLAP	-5.960983766641459	-0.14133997252200556	2.5072387691668776e-09	0.003679052106240645	0.050924220635664416	0.005593362429865825	NA	3	3	3
ENSG00000248144.5	ADH1C	-5.95993308780713	-0.027543141556179613	2.523412367904442e-09	0.08611089896908666	0.1911712197362336	3.867526313958933e-08	NA	89	89	89
ENSG00000115602.16	IL1RL1	5.924404492421753	0.026355828333325206	3.134311055837801e-09	0.10862409312139917	0.507072549996161	2.0347872861008573e-25	NA	44	44	44
ENSG00000184110.14	EIF3C	5.911081105516594	0.035646749152773424	3.398696242123841e-09	0.06267667960653522	0.042633145203303545	0.014592921685578075	NA	57	59	59
ENSG00000100372.14	SLC25A17	5.887062977960636	0.06997162059742815	3.931189435394116e-09	0.013871972062290483	0.10765829729186037	6.844138530890166e-05	NA	28	28	28
ENSG00000169592.14	INO80E	-5.880706664964168	-0.08209700222566942	4.085185843288545e-09	0.010660788248190006	0.1026366172728487	7.132823825018258e-05	NA	35	38	38
ENSG00000142599.17	RERE	5.87529401081598	0.07616485011179347	4.220935309457469e-09	0.01204726241781867	0.08451454882820318	0.0003132392170192284	NA	18	18	18
ENSG00000100239.15	PPP6R2	-5.856396924592557	-0.054359014909066056	4.73016935619752e-09	0.024978836659017276	0.28461186453803744	1.0686941357209064e-13	NA	25	25	25
ENSG00000231925.11	TAPBP	5.854543809668948	0.0899062106897389	4.783211173205018e-09	0.007278059748848886	0.049793396192646174	0.005062743969387345	NA	41	42	42
ENSG00000125458.6	NT5C	-5.821537210960529	-0.10107082061482543	5.830881960778577e-09	0.006064632335259206	0.11313269798000775	3.105762767545061e-05	NA	21	21	21
ENSG00000139343.10	SNRPF	-5.785393120725748	-0.07590543970534336	7.2342945465999825e-09	0.010155652834097645	0.04161346529370509	0.012134700737442264	NA	18	19	19
ENSG00000196968.10	FUT11	5.771343597130973	0.0857583150138771	7.864193174504274e-09	0.00897550930158765	0.04578268552157915	0.009007668307972509	NA	19	19	19
ENSG00000204536.13	CCHCR1	-5.747291588845208	-0.062260716668874685	9.068426855310409e-09	0.010978372193514555	0.2118712020705746	4.956580986778348e-09	NA	20	21	21
ENSG00000238078.1	LINC01352	5.744573985981576	0.025103922369794248	9.215269670335267e-09	0.08476883058837847	0.2571441307728025	2.849058305914361e-11	NA	18	18	18
ENSG00000111725.10	PRKAB1	-5.722759977625033	-0.11659797977866657	1.0480728690278996e-08	0.004702996532103024	0.05783449224084505	0.003924483075392875	NA	44	44	44
ENSG00000172500.12	FIBP	5.713714394814879	0.08340539877110821	1.1053645682982386e-08	0.00857308841544316	0.1944345192389557	3.0387995532681908e-09	NA	29	29	29
ENSG00000178252.17	WDR6	-5.705906803382443	-0.051775195268663574	1.1572530918141192e-08	0.02337165857500388	0.19167084743031065	2.5686687648080012e-08	NA	82	84	84
ENSG00000146540.14	C7orf50	5.702480678154327	0.08767070347455065	1.1807629928176616e-08	0.009287673936773865	0.1810178836808391	6.50185966704435e-08	NA	7	7	7
ENSG00000172818.9	OVOL1	5.698445767854728	0.07219937894951625	1.2090458070327607e-08	0.011734241837676624	0.07142057094302615	0.001202558799898877	NA	10	10	10
ENSG00000227888.4	FAM66A	5.697849197693456	0.02086767380414672	1.2132829493806046e-08	0.18476623435789655	0.3356798293007133	5.013411104598604e-15	NA	31	32	32
ENSG00000154319.14	FAM167A	-5.6864963118735705	-0.053494978006982434	1.2967218513584492e-08	0.02799142351685697	0.16828453812217	1.861652896933849e-07	NA	41	41	41
ENSG00000138092.10	CENPO	-5.662623305564846	-0.11906515756730646	1.4907617959303085e-08	0.004704422989239995	0.10388286450712446	7.789226755167143e-05	NA	8	8	8
ENSG00000241468.7	ATP5J2	5.637193405335176	0.13914962439648773	1.728439565607498e-08	0.003780371127999905	0.13509254288886433	5.4045760279440905e-06	NA	29	29	29
ENSG00000125618.16	PAX8	5.585693258371401	0.018714405818842865	2.3276977267496022e-08	0.15180067409943634	0.2908716954512742	1.825113089485766e-13	NA	27	28	28
ENSG00000181315.10	ZNF322	-5.542624646762092	-0.04333240675505236	2.9797114891714695e-08	0.034802469043140986	0.18810333410071148	1.861004705493494e-08	NA	34	35	35
ENSG00000163586.9	FABP1	-5.539229730343114	-0.019989790176891883	3.0380490259862563e-08	0.14641522213400043	0.37607088169724895	1.3721711721102054e-17	NA	17	19	19
ENSG00000142233.11	NTN5	5.523241253561925	0.04506058970755329	3.3280226061809506e-08	0.03489303714902996	0.10852739728566974	9.8561656445368e-06	NA	51	52	52
ENSG00000157322.17	CLEC18A	-5.512355686155071	-0.0205209245572873	3.5406247638141807e-08	0.1425242522468309	0.3855819298719231	4.8092517295898176e-18	NA	19	19	19
ENSG00000146205.13	ANO7	5.451867115526701	0.030181327644104586	4.984369708546943e-08	0.06415856503689182	0.23431999036982634	7.544510122005785e-11	NA	35	36	36
ENSG00000100162.14	CENPM	5.447137638438149	0.049908859347626136	5.118685368725096e-08	0.02230248631615839	0.1233168169347563	1.2586962754716345e-05	NA	47	47	47
ENSG00000167491.17	GATAD2A	-5.435528099332691	-0.15850110684730742	5.463437413177189e-08	0.002470686538023264	0.028725448507013567	0.04331818123134197	NA	24	24	24
ENSG00000164989.16	CCDC171	-5.401649651407845	-0.027400619021320887	6.60308186907312e-08	0.07235475789550525	0.2264289095079673	1.1072583215492013e-09	NA	58	59	59
ENSG00000115677.16	HDLBP	-5.3989616208513	-0.08695763160263717	6.70277095270003e-08	0.008406428771581905	0.07796443090479381	0.0006808820272690681	NA	19	19	19
ENSG00000167077.12	MEI1	5.369918939037138	0.022048470850043377	7.877204131105015e-08	0.10924779741382042	0.08667629440604611	0.0002881704606749141	NA	131	134	134
ENSG00000152219.4	ARL14EP	-5.356936975731362	-0.1814024552448549	8.464462920427239e-08	0.0016395341391255251	0.08296549480167083	0.0003548834974319363	NA	16	16	16
ENSG00000263001.5	GTF2I	-5.347347271893399	-0.08491645558952567	8.925266864579425e-08	0.011424797138980458	0.16462206179527508	1.906385636959147e-07	NA	19	20	20
ENSG00000154328.15	NEIL2	5.262741539600798	0.05377076205590162	1.4192302736290265e-07	0.026146156208809387	0.1976777948416232	4.504751551072824e-09	NA	36	36	36
ENSG00000232629.8	HLA-DQB2	5.230164860270117	0.02914891353094106	1.6935894054164845e-07	0.05981299648966319	0.2540340647869456	5.0940064754358406e-12	NA	15	16	16
ENSG00000168813.16	ZNF507	-5.217507136759608	-0.07034556069668794	1.8134723852866908e-07	0.011947510665823492	0.15582967161173727	6.169342538526634e-07	NA	18	18	18
ENSG00000240972.1	MIF	5.204743821558851	0.05949388843176264	1.9426440820447362e-07	0.014542964241417527	0.05448074733946978	0.003886361725451508	NA	30	30	30
ENSG00000178467.17	P4HTM	5.194797997351924	0.21567464350637777	2.0494224803699296e-07	0.0011975277307572523	0.0919949633265166	0.00020304523065361985	NA	62	62	62
ENSG00000124562.9	SNRPC	-5.176063959849678	-0.0468574956721531	2.2661579738678733e-07	0.02484674222309728	0.30879621863145396	1.5621445851290286e-13	NA	51	52	52
ENSG00000101004.14	NINL	5.164423580641377	0.03868453198643462	2.411809835466704e-07	0.033765633112219015	0.237575220052298	3.8686561282118873e-10	NA	24	26	26
ENSG00000233276.3	GPX1	-5.145229885779759	-0.10573074133445425	2.6719340589514544e-07	0.0051158389971900226	0.09496909973322497	0.00014838918938437073	NA	28	28	28
ENSG00000196275.13	GTF2IRD2	-5.136399598714169	-0.022323377456283627	2.800518565572369e-07	0.13373464330335114	0.444962113053712	4.619247778823328e-21	NA	42	43	43
ENSG00000196260.4	SFTA2	5.094043024160531	0.051025542273284936	3.505071694776257e-07	0.01994137045490424	0.1774679147909121	1.0511324387833053e-07	NA	13	13	13
ENSG00000111775.2	COX6A1	-5.064828378136542	-0.11388523398092934	4.087684435005847e-07	0.0041923216983431304	0.06954012927725847	0.0009473061997761444	NA	27	27	27
ENSG00000065060.16	UHRF1BP1	5.039673372786555	0.028674480157131418	4.663270208469917e-07	0.06402969416910798	0.28185743720227713	3.4997983252549735e-12	NA	53	55	55
ENSG00000134222.16	PSRC1	5.002381106659751	0.09236603355719775	5.662650541905622e-07	0.007854045344023529	0.053837007529819014	0.005089364794021923	NA	26	26	26
ENSG00000272221.1	XXbac-BPG181B23.7	-4.964519704949693	-0.01808870199339577	6.887129388882779e-07	0.19215642307681174	0.40853433806385175	1.1511558467800822e-19	NA	100	104	104
ENSG00000175170.14	FAM182B	4.954358950409643	0.024057442502422952	7.256913474013992e-07	0.0959871004437254	0.14946056432924185	1.6770245323887996e-06	NA	56	57	57
ENSG00000273295.1	AP000350.5	4.952246507165463	0.010656951181870036	7.336158918321399e-07	0.3946034950709284	0.7202985450278334	5.490644041210563e-50	NA	39	39	39
ENSG00000099977.13	DDT	4.943068188558095	0.07866900254311214	7.690257064635554e-07	0.007251602374466597	0.1690757380261239	2.4829167144211386e-07	NA	5	5	5
ENSG00000132470.13	ITGB4	4.915747396433029	0.13120787473402795	8.844438003670861e-07	0.0028481805532736756	0.03517356178815797	0.020172113028089068	NA	27	27	27
ENSG00000164404.8	GDF9	-4.909595574556829	-0.07494018411224428	9.126441224891108e-07	0.009899862560134	0.09906782134140336	6.735073178615625e-05	NA	17	17	17
ENSG00000110871.14	COQ5	4.908692961847176	0.04333307625640018	9.168538989787022e-07	0.02627216501267103	0.1898043883857993	2.7208863863545955e-08	NA	34	35	35
ENSG00000197943.9	PLCG2	-4.883474604728337	-0.018936938254291106	1.042325796174352e-06	0.13958446222369011	0.2194205136331632	1.5006294027438673e-09	NA	34	34	34
ENSG00000228022.5	HCG20	4.870937117694304	0.02645564176896079	1.110701876277156e-06	0.0644783308093721	0.06080327495274317	0.003107117081078156	NA	53	53	53
ENSG00000149499.11	EML3	-4.861450641020051	-0.07600259733432932	1.165286383240838e-06	0.008016919572207017	0.20570138360484205	2.824328550694214e-09	NA	20	20	20
ENSG00000166997.7	CNPY4	4.837215754159067	0.16377654188602073	1.3167048205383057e-06	0.0018617679888041528	0.033174731668854075	0.025701290154934924	NA	9	9	9
ENSG00000171695.10	LKAAEAR1	4.8355935144886155	0.04089418182856617	1.327489477519396e-06	0.0347794852607505	0.21849490610927114	1.0693758989348323e-09	NA	16	16	16
ENSG00000170291.14	ELP5	-4.8334981974599005	-0.04602040981682784	1.3415449433825153e-06	0.021487868632244857	0.21366934781948196	4.6507613489806635e-09	NA	27	28	28
ENSG00000135334.8	AKIRIN2	-4.779699923548464	-0.1016016464231276	1.7555702280754888e-06	0.004195182266724233	0.028530809687865314	0.04272473270296818	NA	32	32	32
ENSG00000197557.6	TTC30A	4.757920078008272	0.0798069486033309	1.9559790710978967e-06	0.007218952361902696	0.05022035972006021	0.0061663149366954035	NA	48	48	48
ENSG00000025156.12	HSF2	4.751558352775689	0.1333428624091419	2.0185488716527915e-06	0.002204443158597165	0.04799489672967433	0.009113023145208357	NA	3	3	3
ENSG00000235209.1	CTA-150C2.13	-4.735809914551518	-0.014632306158713023	2.1818201362350235e-06	0.20691349442264512	0.3153050086910963	4.4039720168077596e-14	NA	79	82	82
ENSG00000101639.18	CEP192	-4.733046431483537	-0.017702684107207295	2.21174868467097e-06	0.15577472298803433	0.4800327377584057	1.64697500853461e-23	NA	28	29	29
ENSG00000119661.14	DNAL1	4.726596731443578	0.09355410186368748	2.283140538816221e-06	0.005626380149296917	0.04663592510989045	0.008152534622036198	NA	22	22	22
ENSG00000275764.1	RP11-582E3.6	-4.704456994612906	-0.019735948290712752	2.545425124812121e-06	0.11858601377278617	0.16062717575547272	6.829889993072418e-07	NA	147	150	150
ENSG00000188986.6	NELFB	-4.70066532569544	-0.36794728624267675	2.5931521303043133e-06	0.0003117897916310003	0.14862892065181862	4.9965356553612e-07	NA	6	17	17
ENSG00000169689.14	CENPX	-4.689838287061324	-0.03306954017670435	2.7342105058897428e-06	0.034856857771365636	0.3214717389530115	3.6975926467545305e-15	NA	6	6	6
ENSG00000197457.9	STMN3	-4.677519037797331	-0.08028711437209002	2.9036662351298055e-06	0.008090073925197885	0.0889219649461563	0.00024882729021527924	NA	27	27	27
ENSG00000204463.12	BAG6	4.641336317604063	0.03219986860724778	3.4616317340086166e-06	0.03239792259203281	0.1746863027171365	2.030717893671503e-08	NA	37	38	38
ENSG00000168803.14	ADAL	-4.633179082716189	-0.020996111357639305	3.600927824303567e-06	0.10100994816816733	0.284794545751404	2.2088877276084937e-12	NA	51	52	52
ENSG00000234745.10	HLA-B	4.608256766260139	0.06606188791780282	4.060590265167062e-06	0.009245819854264637	0.03273239113480566	0.03092714835709356	NA	39	39	39
ENSG00000183336.8	BOLA2	-4.590019916582668	-0.03207309396050849	4.432037179133837e-06	0.04318506945319457	0.17031574938466448	2.0535201176958185e-07	NA	11	11	11
ENSG00000155542.11	SETD9	4.589559835689563	0.018492219471104382	4.441816605987155e-06	0.11363425849743902	0.4243240599886121	4.097294601113667e-20	NA	63	63	63
ENSG00000223496.2	EXOSC6	-4.559676628090582	-0.022657471675589836	5.123245046019728e-06	0.08052667003339414	0.5400993461877419	1.1244571494461752e-29	NA	12	12	12
ENSG00000099974.7	DDTL	-4.546493481854955	-0.06490644141581672	5.454705839635086e-06	0.009483581968587654	0.029312709430709887	0.04288028608944187	NA	11	11	11
ENSG00000213689.11	TREX1	-4.534039848037384	-0.055017847622175466	5.78661048330437e-06	0.013903055578134286	0.18368655026587874	6.73818680711978e-08	NA	12	13	13
ENSG00000159210.9	SNF8	4.533742635255719	0.05947110627261338	5.794763006074036e-06	0.009861112424718776	0.17170212438552668	1.4356546644119098e-07	NA	8	8	8
ENSG00000272787.1	KB-226F1.2	-4.520054675674248	-0.04898916900399761	6.182366245880999e-06	0.01528859043298976	0.047797163512234286	0.00931485075477883	NA	15	17	17
ENSG00000163933.9	RFT1	-4.511502923113917	-0.025090681601024893	6.436989610915718e-06	0.07873142518192555	0.3331051531543997	6.887980832282439e-15	NA	27	29	29
ENSG00000158113.12	LRRC43	-4.509000190517731	-0.15465780612604832	6.513385040634075e-06	0.0016172993538394118	0.031678419665500265	0.031978250464922184	NA	6	11	11
ENSG00000172803.17	SNX32	4.503509472705258	0.06167113462148413	6.68403870523141e-06	0.009350908004663849	0.19325912059546516	4.8577506042347465e-09	NA	17	17	17
ENSG00000268401.1	CTC-344H19.4	4.488522142803391	0.03540534159712227	7.171897068490505e-06	0.03331967023267701	0.18940273901684865	4.0963254354515697e-08	NA	38	39	39
ENSG00000137806.8	NDUFAF1	-4.476926764685265	-0.03909986267603371	7.572521132683284e-06	0.024256639819986294	0.1840035693212887	6.860809468957852e-08	NA	26	26	26
ENSG00000137804.12	NUSAP1	4.4744251999495575	0.020574071707905223	7.661714158329372e-06	0.08704281318394506	0.3333611073831981	7.662611201713656e-15	NA	19	19	19
ENSG00000198093.10	ZNF649	-4.46730501310016	-0.039711834334799787	7.92111535462742e-06	0.02680297030850241	0.1030382899288785	8.643105860414973e-05	NA	58	63	63
ENSG00000204428.12	LY6G5C	-4.463670485386788	-0.018153985375274583	8.056743699414405e-06	0.11941489624575637	0.4987935338496227	9.304008075285973e-26	NA	23	27	27
ENSG00000164081.12	TEX264	4.46148062577917	0.11290941347181749	8.139530623371266e-06	0.0036929677720734227	0.05976152791953467	0.0016810869474201625	NA	5	5	5
ENSG00000158296.13	SLC13A3	4.448770473078245	0.07615303534407854	8.636324567013338e-06	0.0077378776098639265	0.08596109210110728	0.00028444030153791097	NA	29	29	29
ENSG00000213523.10	SRA1	-4.435668020447248	-0.06044498889444804	9.17872076118888e-06	0.008280354623945944	0.09821494809927897	0.0001262265847928265	NA	44	45	45
ENSG00000169750.8	RAC3	-4.4310443503548385	-0.09824820893692801	9.377779722898298e-06	0.0033304925365976444	0.08305877414485534	0.00046510398143005135	NA	5	5	5
ENSG00000198231.12	DDX42	4.396917477030575	0.05462528308395312	1.0979906590403167e-05	0.013536158715677368	0.1131388374680598	3.685514094209191e-05	NA	41	41	41
ENSG00000133433.10	GSTT2B	-4.389815075605552	-0.011871514802994969	1.1344709417851903e-05	0.2672482581700245	0.6277393054963756	2.4632939673646886e-36	NA	46	47	47
ENSG00000149177.12	PTPRJ	-4.362574717790136	-0.044021732895092626	1.285406647606108e-05	0.019592465553910966	0.08378817233714289	0.00013700330365119435	NA	25	25	25
ENSG00000106477.18	CEP41	4.355207094834087	0.12455681355598602	1.3294117231716029e-05	0.0026349196208610057	0.09342711114049254	0.0001946514947217041	NA	20	20	20
ENSG00000167711.13	SERPINF2	4.353096427076463	0.01941674924255572	1.3422807452913193e-05	0.11755284124100038	0.28766235031767834	1.8354720666084426e-12	NA	84	85	85
ENSG00000101464.10	PIGU	4.34393347633698	0.06873506430918859	1.3995391181212267e-05	0.006054367785387252	0.09593081956250173	0.00017216559046546767	NA	3	3	3
ENSG00000183172.8	SMDT1	-4.334941402296129	-0.06172433127790678	1.4579895493953374e-05	0.010013337223756006	0.2003173640446319	1.3193834469557924e-08	NA	26	26	26
ENSG00000236609.3	ZNF853	-4.330921023031728	-0.08399000793012873	1.4848693709915121e-05	0.004698034226744535	0.0723276187882818	0.0009986167501859651	NA	32	33	33
ENSG00000117899.10	MESDC2	4.326324406040538	0.0609453781972062	1.5161807951861574e-05	0.008498408966023038	0.08586116533358039	0.00034980642717273515	NA	11	11	11
ENSG00000232504.4	ST3GAL5-AS1	-4.313335791015256	-0.062478484688818045	1.6080959038566188e-05	0.008041393590649634	0.07019333654817067	0.001491021061716336	NA	22	23	23
ENSG00000204520.12	MICA	-4.312977405655374	-0.01970286531895782	1.6107058454377898e-05	0.13903601984900907	0.4674901549044113	1.3704668342593226e-22	NA	35	37	37
ENSG00000111275.12	ALDH2	4.298999999465975	0.10723976838891916	1.7157047303022866e-05	0.002909209256799249	0.10060379254098316	0.00010639153847772516	NA	23	23	23
ENSG00000015475.18	BID	-4.297492293463013	-0.06937334781050646	1.7274126451055526e-05	0.010081341617456668	0.17396504900975684	1.501256060227578e-07	NA	37	37	37
ENSG00000178904.18	DPY19L3	-4.290267681513854	-0.058724437589775136	1.7845788490874012e-05	0.012703944977324775	0.05106314613973654	0.005536947368516875	NA	31	31	31
ENSG00000184381.18	PLA2G6	4.289572036029102	0.08466872255326867	1.7901774299962445e-05	0.006067279901718962	0.11077121458714682	4.3480665675237294e-05	NA	13	13	13
ENSG00000132793.11	LPIN3	4.271350379848899	0.048369730785907485	1.9429286299521735e-05	0.013755647112685435	0.08901961256350327	0.000260402308399721	NA	31	31	31
ENSG00000196967.10	ZNF585A	-4.265312641782924	-0.07856280213715425	1.9962247094110692e-05	0.005290759387035975	0.04853444890517563	0.008519455816576043	NA	10	11	11
ENSG00000176222.8	ZNF404	4.2631261768741675	0.03721326045422464	2.0158661174430637e-05	0.022685658738056905	0.15847117917302153	2.2889086105124913e-07	NA	32	33	33
ENSG00000124678.17	TCP11	4.218209193640928	0.04451799093347616	2.4625030342370952e-05	0.018345682866936056	0.059571688984745075	0.002920411803822809	NA	11	12	12
ENSG00000196670.13	ZFP62	4.216661401653907	0.18355254169255295	2.4794584099351548e-05	0.00098193350200153	0.049622311700824484	0.007215174252102203	NA	3	3	3
ENSG00000090861.15	AARS	4.202826818250324	0.2015257325507025	2.63602262212216e-05	0.0008571708426334791	0.062403961125316376	0.0026942798897107946	NA	10	10	10
ENSG00000271904.1	CTC-498M16.4	-4.197372993812753	-0.019691794784243308	2.700290003843317e-05	0.08208651950470991	0.2733193352259679	5.042238832230054e-12	NA	36	36	36
ENSG00000185917.13	SETD4	4.196398856986946	0.023776181559130055	2.711924861083867e-05	0.05807080046615426	0.3191424079418886	3.1189542566696474e-14	NA	69	69	69
ENSG00000197852.9	FAM212B	4.1931926030662945	0.03258003844355994	2.7505571669332544e-05	0.029146005149552925	0.09062997311606152	0.00023471458686462535	NA	33	33	33
ENSG00000117245.12	KIF17	-4.191430990719945	-0.047527396002158974	2.7720050650347183e-05	0.015506962918797976	0.11423332590545435	1.4689164570902307e-05	NA	33	33	33
ENSG00000215440.11	NPEPL1	4.182308151830239	0.07237113455620336	2.8856448957142868e-05	0.007072928356117736	0.08555719706783083	0.00027414269248719834	NA	14	14	14
ENSG00000237651.6	C2orf74	4.178277461450864	0.024307848086126082	2.9372519803079495e-05	0.06344584479514911	0.4690012757450943	6.7366967365895135e-25	NA	25	25	25
ENSG00000219435.5	TEX40	4.171182669304307	0.04050917837100175	3.0302282246048933e-05	0.01980598115513771	0.17418429864102208	4.200527404103705e-08	NA	6	6	6
ENSG00000272505.1	RP11-981G7.6	4.170435069736641	0.03515348438362624	3.0401866941475194e-05	0.03449669622098657	0.1469256959612537	2.171905875680669e-06	NA	49	49	49
ENSG00000103051.18	COG4	-4.1495096424983435	-0.08885897931277636	3.3318825316307024e-05	0.004419050466306626	0.0845714636436766	0.000288760989241554	NA	2	2	2
ENSG00000063176.15	SPHK2	-4.149126349707728	-0.07644626492152738	3.337465709805913e-05	0.006819740765957823	0.08121606147228656	0.0004874196038569498	NA	5	5	5
ENSG00000148120.16	C9orf3	-4.082815029561906	-0.06907245791880112	4.449343649518017e-05	0.006956900607616039	0.05268369419058391	0.005285927089696486	NA	43	43	43
ENSG00000174953.13	DHX36	-4.056535098701472	-0.12736842786362873	4.980608079200167e-05	0.0017678824469888564	0.03932123749760034	0.014895513169832932	NA	27	27	27
ENSG00000213471.9	TTLL13P	-4.034481744327015	-0.11119642451781629	5.4722944205788055e-05	0.0022951523032091014	0.03095942651406153	0.03348162567633238	NA	2	2	2
ENSG00000187764.11	SEMA4D	4.014751274916572	0.024322426785398695	5.9508515962879416e-05	0.05537101453714986	0.2680891137823788	1.7201986551396465e-12	NA	134	134	134
ENSG00000140043.11	PTGR2	-4.005441850737274	-0.02592849493461926	6.190166096526068e-05	0.03942782717244357	0.4276879867759375	2.169670940558932e-20	NA	13	13	13
ENSG00000141013.16	GAS8	-4.004262396084831	-0.02031005072728131	6.221128289897076e-05	0.06550015125882944	0.27581843319109794	1.895676496296457e-12	NA	34	34	34
ENSG00000166582.9	CENPV	-4.002474449951829	-0.016457833984553714	6.268343887609766e-05	0.09992212714428086	0.4838844419385859	6.065817703304089e-25	NA	26	26	26
ENSG00000203809.6	LIN28B-AS1	-3.9881331659469503	-0.08376765404891988	6.65952804642563e-05	0.0037313306086878325	0.05597367368663614	0.004343151428439152	NA	10	10	10
ENSG00000112701.17	SENP6	3.9796798587723616	0.0760269297513455	6.900813475933625e-05	0.005374921386006981	0.08961486842753008	0.00021708493477099304	NA	51	51	51
ENSG00000159231.5	CBR3	3.9781085466629045	0.05485488971619554	6.946566006758218e-05	0.008846648368183456	0.14579318016326914	2.236060745461276e-06	NA	14	14	14
ENSG00000139714.12	MORN3	-3.976871233601912	-0.06332103141778854	6.982795165578966e-05	0.012902904487008704	0.16683891348363492	2.992242262352365e-07	NA	23	28	28
ENSG00000254532.1	RP11-624D11.2	-3.9684240941502416	-0.020819225012955876	7.234949461807934e-05	0.0704606925115844	0.16703194591939205	1.3526254510218402e-07	NA	28	28	28
ENSG00000225156.2	AC012354.6	-3.9535691906861175	-0.03302885018635984	7.699398565271853e-05	0.03132700328284392	0.09844345711137913	0.0001371076464575469	NA	34	34	34
ENSG00000204248.10	COL11A2	3.9441546947000368	0.023259471408080577	8.008195321036976e-05	0.03607218569497044	0.10288997810878553	9.596130852146842e-05	NA	121	126	126
ENSG00000073605.18	GSDMB	3.9379854349226213	0.0556818735491738	8.216858087046837e-05	0.014536605864645235	0.10837599700654003	2.140129950302774e-05	NA	25	26	26
ENSG00000133059.16	DSTYK	-3.932168244127226	-0.03430035739255737	8.418311294465023e-05	0.032321863436573776	0.12241168100310065	1.3895050301347863e-05	NA	47	48	48
ENSG00000170322.14	NFRKB	3.923297726649107	0.06968533336225233	8.734510162468378e-05	0.00783662921988949	0.09702753176043798	7.084166330888728e-05	NA	15	15	15
ENSG00000130584.10	ZBTB46	-3.9190649058362577	-0.042302139336222185	8.889317601598678e-05	0.02077703449962248	0.13434453358608772	2.124220603144762e-06	NA	22	22	22
ENSG00000267260.1	CTD-2162K18.4	-3.91773947324841	-0.0459438129064861	8.938323280682088e-05	0.015226646877215646	0.0703747794215452	0.0012096929851246273	NA	21	23	23
ENSG00000125450.10	NUP85	-3.912722161093963	-0.023808031051824198	9.126151408119731e-05	0.051978974738092876	0.27655293454001745	4.469455563322026e-12	NA	17	17	17
ENSG00000260698.1	RP11-439E19.9	3.9014917247999987	0.02130346539754159	9.560173034998074e-05	0.05567743057974429	0.07370088586538563	0.0008946006581351484	NA	36	36	36
ENSG00000267289.1	CTD-2623N2.11	-3.8836475253608693	-0.048779712147643775	0.00010290104914060516	0.011350283641609032	0.09868953603267523	5.602118455044784e-05	NA	3	3	3
ENSG00000130193.7	THEM6	-3.8797571978387526	-0.0285131928166018	0.00010456078677029918	0.03760120867744457	0.1821264851632127	1.0019852629910943e-07	NA	30	30	30
ENSG00000260448.5	LCMT1-AS1	3.8754623858934627	0.04937706998000489	0.00010642241897924158	0.010067278574265606	0.04058201606736785	0.016466740230139186	NA	30	31	31
ENSG00000164053.19	ATRIP	-3.8685616623085535	-0.01935252956053254	0.00010947925195756718	0.08668424999218038	0.03056243525542829	0.03484496766507263	NA	46	50	50
ENSG00000253678.1	RP11-981G7.3	3.866230711798501	0.032119105777752684	0.00011053038280353831	0.03932812060115561	0.2677684546342348	8.724284422241074e-12	NA	7	7	7
ENSG00000105707.13	HPN	-3.848621886435217	-0.05339322635539634	0.00011878419046650838	0.01168464488979931	0.06539448047436337	0.0017401322059269811	NA	62	64	64
ENSG00000151893.14	CACUL1	-3.837261210895452	-0.13864384072479286	0.0001244141146238915	0.0018212225751286484	0.06695808735057683	0.0019528688865614067	NA	3	3	3
ENSG00000135424.15	ITGA7	-3.8271446040500705	-0.09334528493840173	0.00012963836354685105	0.003552543369030312	0.057249129146941184	0.004049539283933209	NA	16	17	17
ENSG00000148296.6	SURF6	-3.8196894950669527	-0.03760647918482153	0.00013361977368645176	0.016135482676942352	0.17782191971295647	2.3994237256207987e-08	NA	14	14	14
ENSG00000274363.1	RP11-104O19.4	3.818545353452005	0.06899524536275	0.0001342409069604262	0.00635312634324394	0.05909718302660081	0.0037592302854651226	NA	12	12	12
ENSG00000125630.15	POLR1B	3.814895479600143	0.02123879088206733	0.0001362405860130515	0.05298092602684795	0.22250425318764605	5.049502852038621e-10	NA	14	14	14
ENSG00000108963.17	DPH1	3.8144875544173327	0.03516357432037048	0.00013646581376417275	0.02645911257355983	0.03019000018616972	0.03990211028498341	NA	91	92	92
ENSG00000127399.14	LRRC61	-3.812748343374915	-0.015531364534465686	0.00013743002613181724	0.13603847093111507	0.4694162999988881	2.2963333395815395e-23	NA	24	24	24
ENSG00000143369.14	ECM1	-3.8104202599594297	-0.0989997603474825	0.00013873075515935299	0.003598953451288518	0.07563802466992979	0.00022647976120900807	NA	4	4	4
ENSG00000168907.13	PLA2G4F	3.8000709951795786	0.06299831192974176	0.00014465463979264156	0.00647063327778993	0.032452971690603016	0.029343497195120773	NA	12	12	12
ENSG00000149292.16	TTC12	3.794018616333859	0.017128235026618782	0.0001482285531337393	0.10611402928951733	0.4522759720219695	1.431378028741952e-22	NA	22	22	22
ENSG00000078043.15	PIAS2	-3.7936703813348	-0.08840242528753178	0.0001484366936665076	0.0034553629772316853	0.048732063034628535	0.007615484930563556	NA	4	4	4
ENSG00000104112.8	SCG3	-3.7750323523747453	-0.040705811583747725	0.00015998689831720923	0.022419219936223547	0.2483288172261085	4.6034397004969294e-11	NA	7	7	7
ENSG00000055211.12	GINM1	3.7600243021021247	0.0769585217426649	0.00016989685170340694	0.005092628990607377	0.08136292883759813	0.0004217140677863977	NA	24	24	24
ENSG00000188820.12	FAM26F	3.7329095308935973	0.05512426049966138	0.00018928059394394628	0.009423834797774963	0.036244859368450365	0.022171020738107748	NA	16	16	16
ENSG00000169682.17	SPNS1	3.7308048148013118	0.025682032089699203	0.0001908690585896177	0.033081824773084544	0.09404238214337124	0.0002120456047695145	NA	47	49	49
ENSG00000100418.7	DESI1	3.7303852529524204	0.04442389724445861	0.00019118720297363006	0.013051006135676786	0.05953403535994493	0.003224256051364607	NA	19	19	19
ENSG00000103932.11	RPAP1	-3.7274950910179645	-0.017084628638548073	0.00019339232654318365	0.11191238212846592	0.36256480744748143	2.2291538476182403e-16	NA	45	45	45
ENSG00000169231.13	THBS3	-3.6972580562830264	-0.08292145626635732	0.00021794076760689316	0.0035671166568595875	0.07420801126604762	0.0009917028450057974	NA	25	25	25
ENSG00000137310.11	TCF19	3.6900283555321343	0.04952071323693862	0.0002242290567656832	0.018976603832285756	0.1691793790735262	2.8537793795647046e-07	NA	9	9	9
ENSG00000185290.3	NUPR2	3.6881950874039804	0.01855569573057605	0.00022585046212976868	0.12251350643884916	0.4189862216932706	1.4187536448989762e-20	NA	33	33	33
ENSG00000051128.18	HOMER3	3.685636625939562	0.07608174489651565	0.00022813165656592618	0.0038621639215961965	0.09850844033180232	0.00012136369671799118	NA	18	18	18
ENSG00000172346.14	CSDC2	3.6786209983058464	0.017769731385444888	0.00023449843477132317	0.07719686942351253	0.2563175873356618	1.3326894487626856e-11	NA	80	80	80
ENSG00000111850.10	SMIM8	3.6614917003051195	0.03670167642172888	0.0002507509859272369	0.021565580985147315	0.11892908798421843	2.409601761385184e-05	NA	37	38	38
ENSG00000176428.5	VPS37D	3.651385900781618	0.021337312217636947	0.00026082897433351535	0.059264859990029166	0.08314564704965634	0.00046046751414184666	NA	112	113	113
ENSG00000138442.9	WDR12	3.6469067053350646	0.2054293753899223	0.0002654162361604821	0.0006979936054109048	0.0406749893677755	0.015030922052173287	NA	13	13	13
ENSG00000257086.1	RP11-783K16.13	-3.646008811657402	-0.026682956773261324	0.0002663448462208291	0.04217242118581082	0.11459396776840745	2.6652174862249123e-05	NA	17	17	17
ENSG00000037042.8	TUBG2	-3.6451483435366088	-0.03421252132930527	0.0002672376075623629	0.02759478249947548	0.3113103552253473	5.416844371474765e-14	NA	42	44	44
ENSG00000090372.14	STRN4	-3.6428571816908852	-0.06844363472750388	0.00026962845430821263	0.005408075370692022	0.08019025136482939	0.0006611551151288531	NA	46	46	46
ENSG00000196557.12	CACNA1H	3.6395477638098024	0.19570024286979118	0.00027311727616980796	0.0007730721076060883	0.04353520409461328	0.01336390121004354	NA	9	9	9
ENSG00000248538.6	RP11-10A14.5	-3.639480019034821	-0.0993248026000088	0.0002731891333528654	0.003535451401474341	0.05384564947680138	0.004279051268884553	NA	3	3	3
ENSG00000181444.12	ZNF467	-3.6276581015103107	-0.02229447221619962	0.00028600364373959473	0.05805382426461435	0.34739839981358633	1.235805679695042e-15	NA	28	28	28
ENSG00000120451.10	SNX19	-3.6247222128649974	-0.016897823456425383	0.00028927220839191996	0.08349972393620878	0.4146094943061622	8.74478620506226e-20	NA	50	50	50
ENSG00000114796.15	KLHL24	3.622033491466121	0.06688415949979022	0.0002922962669246516	0.006293690676324491	0.18901006036509674	1.4084196954899129e-08	NA	55	55	55
ENSG00000164985.14	PSIP1	-3.611376644767069	-0.08501990541260303	0.00030457594717324307	0.0033185858540498232	0.05286717097231225	0.005143273548053417	NA	21	22	22
ENSG00000212643.2	ZRSR1	-3.5887246434873528	-0.08264530032357154	0.0003322995877662414	0.003804622794684501	0.02648508718038333	0.048938760178268134	NA	3	3	3
ENSG00000134490.13	TMEM241	-3.583666442404086	-0.0892061012980284	0.0003388046991682587	0.003119272488288294	0.08296479765569305	0.00029662783388542235	NA	11	12	12
ENSG00000145287.10	PLAC8	3.5726489528334997	0.04335541168541565	0.0003533883535565103	0.01383415837441389	0.10492319731736292	5.225862710967981e-05	NA	15	15	15
ENSG00000189298.13	ZKSCAN3	3.565961438250716	0.0356215294060082	0.00036252467929226857	0.024387020406781743	0.03417019557007354	0.025372110288393517	NA	28	28	28
ENSG00000158985.13	CDC42SE2	3.5649261827569716	0.0652012325263847	0.0003639586078441043	0.006167454226453744	0.14801706151569186	1.4291391826375997e-06	NA	8	8	8
ENSG00000160972.9	PPP1R16A	3.5633440331116657	0.06953701774072535	0.00036616028644649394	0.005331620967639235	0.030896226835640743	0.03228857744678172	NA	24	24	24
ENSG00000254531.1	FLJ20021	-3.5588475489327642	-0.051625735581378764	0.0003724856527624863	0.01123269193457918	0.23308169973436266	4.4180929065812753e-10	NA	23	23	23
ENSG00000163931.15	TKT	3.5567539412548914	0.043347540463859344	0.00037546552886734007	0.013950748838545015	0.2066808326085765	4.1648976389239664e-09	NA	30	30	30
ENSG00000266472.5	MRPS21	3.5564287630075695	0.061156710817744896	0.0003759303564002949	0.007843872193757515	0.11936649104020253	1.4913696824628524e-05	NA	17	17	17
ENSG00000108556.7	CHRNE	3.552055057592634	0.014264097688413632	0.00038223487106720547	0.14490676598487268	0.2755848529645775	5.374863311419606e-12	NA	64	65	65
ENSG00000149541.9	B3GAT3	-3.5461012796821567	-0.07527325540277965	0.0003909759103237779	0.004039516473571689	0.06960998516439569	0.001573511490361575	NA	12	12	12
ENSG00000097046.12	CDC7	-3.5391686272492446	-0.028788412106351965	0.00040138936132573234	0.01716879051444271	0.10007165347880632	0.00012043033352429607	NA	38	45	45
ENSG00000088986.10	DYNLL1	3.539026755940671	0.10546433023465142	0.0004016051453607662	0.002038830565817873	0.04237579174735573	0.0141674870393029	NA	12	12	12
ENSG00000169371.13	SNUPN	3.5297222713756327	0.07380939261854692	0.0004159961059580189	0.004955885170241407	0.08523788314395815	0.00027906472788084033	NA	2	2	2
ENSG00000162244.10	RPL29	3.5269052334014126	0.09069056159671927	0.00042044722134497854	0.004475752898139547	0.0280338894785305	0.0398450339600101	NA	17	19	19
ENSG00000179918.18	SEPHS2	-3.526428654526152	-0.08743976829461625	0.00042120463338177606	0.003215305662765895	0.06403803816930606	0.002067325221135857	NA	10	10	10
ENSG00000116704.7	SLC35D1	3.523757739740769	0.023270929299331004	0.00042547306871862606	0.0407202187627969	0.040191346039228415	0.015754726881031113	NA	90	92	92
ENSG00000149485.18	FADS1	3.5202183820152246	0.059405263532060375	0.00043119161831237806	0.008416460566419077	0.0938214818812956	0.00019118776364004676	NA	8	8	8
ENSG00000168806.7	LCMT2	-3.5085211619651773	-0.0363880623485477	0.0004506053842771338	0.015013127061425987	0.04260771974620527	0.0129087444724698	NA	33	33	33
ENSG00000163808.16	KIF15	-3.498340247912769	-0.02702711133105451	0.0004681634610627995	0.038066354095766655	0.07195831924918253	0.0009364871381910099	NA	13	13	13
ENSG00000117906.13	RCN2	3.4953035023971677	0.061743159484212086	0.0004735229735395898	0.004563019475873385	0.07457629897162486	0.00082874374596368	NA	44	45	45
ENSG00000131470.14	PSMC3IP	-3.491995365411676	-0.032781523757024665	0.00047942656589327465	0.020257761969508764	0.06721204568651196	0.0015590118263853743	NA	35	35	35
ENSG00000136875.12	PRPF4	3.4752298716344145	0.031040111139040677	0.0005104157651331727	0.025972862843926147	0.06835139410434808	0.001598993432334991	NA	39	39	39
ENSG00000110660.14	SLC35F2	-3.467372130706731	-0.02097486071208587	0.0005255737308687089	0.06782096850987926	0.23347919468323325	1.83707154771858e-10	NA	15	15	15
ENSG00000111886.10	GABRR2	3.4656735644381036	0.027024193114722532	0.0005289050203083768	0.02757406131986509	0.05333385241364042	0.004848729010793529	NA	29	29	29
ENSG00000172725.13	CORO1B	3.4630832943307754	0.13773688559582087	0.0005340230534329251	0.0012820031505303665	0.05396380634517002	0.004591478745116339	NA	6	6	6
ENSG00000187955.11	COL14A1	-3.4596151174955048	-0.038039667208279594	0.0005409479929307969	0.01762890686752302	0.042066955032250435	0.01330439884259813	NA	20	20	20
ENSG00000172795.15	DCP2	-3.457575480572557	-0.05548981002437363	0.0005450595299050238	0.007707932587872096	0.10453900442388957	5.1797795611150176e-05	NA	16	16	16
ENSG00000125945.14	ZNF436	3.454061063863561	0.09402335125088908	0.0005522123246987157	0.002682933099499528	0.07649709382806212	0.0008633399184359343	NA	9	9	9
ENSG00000232956.8	SNHG15	3.452311896442577	0.03800583427343333	0.0005558048550985183	0.016042965267312578	0.16816464683971946	2.844466155380855e-07	NA	22	22	22
ENSG00000168116.13	KIAA1586	-3.4483422109087734	-0.041049185941960865	0.000564038918132568	0.012080488377603086	0.1167617608540487	2.623400846994325e-05	NA	23	24	24
ENSG00000248712.7	CCDC153	3.4330841254439384	0.08091085261744432	0.0005967569076454661	0.00475047363314007	0.05690128842389735	0.004470645163543594	NA	4	4	4
ENSG00000145428.14	RNF175	-3.431738401305657	-0.1130804627316313	0.0005997257540469459	0.001661711514368286	0.12498875748802725	1.1271885276523687e-05	NA	24	24	24
ENSG00000196313.11	POM121	-3.4303004959937917	-0.044844339570448574	0.0006029131524481488	0.01586337382729862	0.09823670875302644	0.0001274998085706569	NA	47	49	49
ENSG00000078902.15	TOLLIP	3.4291356000132254	0.048244702883424126	0.0006055069249657626	0.013453986994676136	0.06617854320007081	0.0016800151027705522	NA	55	55	55
ENSG00000138399.17	FASTKD1	3.42906953790498	0.027747769152977036	0.0006056543304296683	0.032856004648080465	0.24010799881739384	1.1651434604641777e-10	NA	39	39	39
ENSG00000102606.17	ARHGEF7	3.406269794952276	0.03451889090186755	0.0006585706362796151	0.018513606901946887	0.34424053056250586	1.3882419751007895e-15	NA	25	25	25
ENSG00000171130.17	ATP6V0E2	3.404004084273583	0.01709867168455482	0.0006640576045694673	0.08533580968621213	0.489040375132195	8.881701890781266e-26	NA	47	48	48
ENSG00000118420.16	UBE3D	-3.401269319909602	-0.028721568387612074	0.0006707371119262312	0.04698923646886511	0.2849316246692881	2.4644505898383055e-12	NA	25	26	26
ENSG00000132423.11	COQ3	3.3969795283671207	0.08557361324454509	0.0006813406394778512	0.002364152845435685	0.04312897314433867	0.013364413615298252	NA	11	11	11
ENSG00000151917.17	BEND6	-3.3963215908677675	-0.026109503653105236	0.0006829806477181016	0.0339528287742269	0.3826464365984307	2.787847027176404e-18	NA	31	31	31
ENSG00000104626.14	ERI1	3.3947796494724907	0.04130824763877922	0.0006868385563489642	0.015988895965914802	0.09206593753519124	0.00018103332801449852	NA	31	31	31
ENSG00000196235.13	SUPT5H	3.385301041416648	0.06328339523177533	0.000711002314367905	0.00632345179449763	0.03204395410217534	0.033708124062610235	NA	37	37	37
ENSG00000186088.15	GSAP	-3.3849799113603285	-0.016717077103873688	0.0007118346386689514	0.08114205774403692	0.220663823456985	6.495460562329449e-10	NA	72	72	72
ENSG00000176209.11	SMIM19	3.376850597833723	0.02409742229137236	0.0007332086369780353	0.04144795667746994	0.4033785694231662	1.984038205822889e-18	NA	15	16	16
ENSG00000064999.13	ANKS1A	-3.3763226697314166	-0.08067565132135406	0.0007346171016485825	0.0039161966057770095	0.02353403940268996	0.042180996071711836	NA	13	13	13
ENSG00000164010.13	ERMAP	-3.3737663567608536	-0.020671900262979312	0.0007414727301701087	0.053748637817479954	0.16331018302784095	2.6442473997021665e-07	NA	51	51	51
ENSG00000118997.13	DNAH7	3.372226203279395	0.025513430006868603	0.000745631815070477	0.03008426590941846	0.2453497411584656	6.427900202703625e-11	NA	19	19	19
ENSG00000246375.2	RP11-10L7.1	3.3716154627441814	0.010809578877343191	0.0007472870715502594	0.20025564755794376	0.5493661680223784	1.1461319195087583e-29	NA	16	16	16
ENSG00000036672.15	USP2	3.3714871888933367	0.08958510232518122	0.0007476351584638847	0.0029009412290092193	0.08083090258657681	0.0005946292190052838	NA	12	12	12
ENSG00000204839.8	MROH6	3.3671382280203526	0.043166550812633465	0.0007595260769654377	0.009911012955540071	0.11015739342786153	5.043580466456419e-05	NA	16	16	16
ENSG00000072682.18	P4HA2	3.3622704320508734	0.03949069705695812	0.0007730437475797733	0.01632573000337246	0.06916392483130426	0.0014861058353061074	NA	58	59	59
ENSG00000263627.1	PPP4R1-AS1	-3.361325271369089	-0.01422406452297534	0.0007756941767544617	0.14587144748728925	0.3604916537289592	2.0789973945320216e-16	NA	4	4	4
ENSG00000162994.15	CLHC1	3.3555530471126165	0.014221174609578602	0.0007920646433811177	0.11777070244007713	0.5285889515540557	1.1773454592108144e-27	NA	12	12	12
ENSG00000170430.9	MGMT	-3.355370849197038	-0.020229131445589764	0.0007925865533200601	0.06043088914036914	0.38722737529144174	1.2875042984634594e-17	NA	29	29	29
ENSG00000126005.16	MMP24-AS1	3.3520610869233964	0.01339318618757699	0.0008021231775886781	0.08316932667567005	0.3543158293182596	4.215414352356288e-16	NA	99	100	100
ENSG00000119509.12	INVS	3.349016369671566	0.03182109629533149	0.000810990040251409	0.021446872680355996	0.10295458679439384	8.432587087152907e-05	NA	30	32	32
ENSG00000150867.13	PIP4K2A	-3.3478218780812243	-0.04825755319257461	0.0008144934260303526	0.010318991887273043	0.21790735478562176	2.0259995231842907e-09	NA	27	29	29
ENSG00000103549.21	RNF40	-3.3460448084787338	-0.06529972881335615	0.0008197314775589725	0.006503731799439857	0.14818551270487398	1.5166209076846986e-06	NA	11	12	12
ENSG00000218739.9	CEBPZOS	-3.3422787710955477	-0.02902926553235421	0.0008309356277548164	0.021001401440163662	0.16757856848103742	2.6283370153865976e-07	NA	9	9	9
ENSG00000133069.15	TMCC2	3.340271798026409	0.045307607638850673	0.0008369643375277407	0.01241051172070322	0.09911249253534808	8.59954494802877e-05	NA	37	37	37
ENSG00000110395.6	CBL	3.335571659617091	0.050080026684952844	0.0008512421175567345	0.008810188709476965	0.11385567107862872	2.646519033332313e-05	NA	15	15	15
ENSG00000214013.9	GANC	3.3263730508433746	0.056431268725815255	0.0008798408774041115	0.00813406181532102	0.07111713516158706	0.0012221976936519598	NA	51	51	51
ENSG00000104866.10	PPP1R37	-3.3202931710779744	-0.08403025817145307	0.0008992296241684518	0.002751034782993212	0.04209913602707025	0.009497611901953106	NA	10	10	10
ENSG00000167670.15	CHAF1A	3.3182031830353185	0.017115438919931426	0.0009059855489399734	0.06628371515358554	0.34462793328539604	1.9137890691555252e-15	NA	20	20	20
ENSG00000249476.1	CTD-2587M2.1	-3.3174845033177354	-0.014402248056170542	0.0009083195425170936	0.09446953296846959	0.24141557233345906	1.3048975063118862e-10	NA	45	45	45
ENSG00000023516.8	AKAP11	3.3125365363425994	0.08998916282940615	0.0009245404910014671	0.002850759925280244	0.092069735630534	0.0002342342012652942	NA	22	33	33
ENSG00000260328.1	RP11-416I2.1	-3.303542240008559	-0.026971356295025253	0.0009547158535087907	0.024094583930192898	0.050867261750577035	0.005409704026737539	NA	91	91	91
ENSG00000119820.10	YIPF4	-3.293618508881537	-0.03859035433055008	0.0009890663749374871	0.015051634308416384	0.11414007776069475	3.4594685729522604e-05	NA	30	31	31
ENSG00000261126.7	RBFADN	-3.2929034643719266	-0.01772294374410103	0.0009915851424159856	0.07640445050946287	0.3324835645635659	8.240573029945014e-15	NA	27	27	27
ENSG00000147439.12	BIN3	3.2909976680555353	0.056760138729531735	0.0009983274085151506	0.008919284055122257	0.11511651201985434	3.164200382417433e-05	NA	16	16	16
ENSG00000117640.17	MTFR1L	3.2907762934689577	0.09278483250702758	0.0009991133258499716	0.002464712670066327	0.0376676583962308	0.017574099282885995	NA	4	4	4
ENSG00000143156.13	NME7	-3.289372016356273	-0.04361074073738286	0.0010041121035422856	0.01231150631435553	0.03933200817860874	0.016740401135448144	NA	22	22	22
ENSG00000091436.16	MAP3K20	3.2889826244156026	0.03979536718709541	0.0010055023087710707	0.014128668298769142	0.08063951814872633	0.0004076702299682655	NA	129	131	131
ENSG00000114270.17	COL7A1	3.2857911366159174	0.047387385697551916	0.001016963871207419	0.00913810534015764	0.04331793814455843	0.01229210741915417	NA	23	24	24
ENSG00000243477.5	NAT6	3.2853814278213145	0.06062587226774013	0.0010184439817222815	0.008298775370690684	0.0825706758787525	0.0005468867198088099	NA	34	34	34
ENSG00000091542.8	ALKBH5	-3.256033575135735	-0.06032049323630434	0.0011298039048300043	0.005305161558942473	0.12242874212953975	9.476853933651187e-06	NA	13	13	13
ENSG00000259439.2	LINC01833	3.252364805354004	0.048015107778943605	0.0011444902698869695	0.010884947512967695	0.18874411839953156	5.149108026844929e-08	NA	24	24	24
ENSG00000128536.15	CDHR3	-3.241345392049058	-0.03314427823411853	0.0011896694674799063	0.016595615295261577	0.1914448595672933	3.5836034705587427e-08	NA	29	29	29
ENSG00000144231.10	POLR2D	-3.241216373794228	-0.03378874857672638	0.0011902080641277872	0.020909076847826155	0.1945403110073058	3.034029537268498e-08	NA	9	9	9
ENSG00000146733.13	PSPH	3.2341959131837177	0.02620521386955529	0.0012198574583498992	0.04800746656915525	0.2869839382265707	2.036084231531359e-12	NA	18	19	19
ENSG00000055955.15	ITIH4	3.233647097478508	0.02902837159746231	0.001222203776390219	0.02560627694398309	0.2829852328782593	3.1703219792523313e-12	NA	32	33	33
ENSG00000105287.12	PRKD2	-3.2322177280514195	-0.04899380225477731	0.001228334250718577	0.010717481996983072	0.15636714271680785	6.838298423158785e-07	NA	11	11	11
ENSG00000064419.13	TNPO3	3.2257976286061028	0.03352679638475671	0.0012562214682121005	0.017049354888735487	0.07501417223562458	0.0008598244861221496	NA	26	26	26
ENSG00000100249.4	C22orf31	-3.2235013736624096	-0.03461843821408294	0.0012663369115464456	0.02206058357790017	0.10760344579856053	5.391176745904952e-05	NA	15	19	19
ENSG00000043514.15	TRIT1	3.220837629723657	0.04086439416855705	0.0012781654033456142	0.01629489768699931	0.27203928950352513	3.5203030079997727e-12	NA	24	24	24
ENSG00000163568.14	AIM2	3.2119431688553726	0.049495518312173484	0.0013184045306744413	0.008987930829759242	0.031757686660094195	0.030724372635985438	NA	13	13	13
ENSG00000162813.17	BPNT1	-3.190059232791111	-0.11506208107970285	0.0014224363630252613	0.0017135183396351054	0.04509359607023895	0.010456215029227871	NA	3	3	3
ENSG00000103342.12	GSPT1	-3.1877108368695235	-0.054593713223157245	0.0014340386781640138	0.0056878711037839265	0.10721526085159937	4.0097500428209036e-05	NA	20	21	21
ENSG00000057468.6	MSH4	3.185309286943935	0.021411424356339435	0.0014459937698486063	0.049995292908101306	0.20549556041937056	9.910655353305259e-09	NA	28	28	28
ENSG00000142197.12	DOPEY2	3.176631798467193	0.10284765687553746	0.0014899607050689768	0.0018686790910924394	0.04370698938486802	0.012268059226859435	NA	21	21	21
ENSG00000055483.19	USP36	-3.1687964356035647	-0.03438467506199197	0.0015307156374057326	0.016172373534568192	0.2545345310171664	2.37345966621469e-11	NA	4	4	4
ENSG00000178750.2	STX19	3.166590621340872	0.026592674352721297	0.0015423728061496873	0.016862814107148485	0.06146727271752165	0.002015124109856559	NA	5	6	6
ENSG00000274750.2	HIST1H3E	3.1638135952667903	0.010252243878341203	0.0015571649353512999	0.16117617290252984	0.3516014254691394	2.1059520951822118e-16	NA	32	33	33
ENSG00000196839.12	ADA	-3.1590213146516994	-0.04315896306685622	0.0015829991248558402	0.009638834716156106	0.03027103225617505	0.03359704104940876	NA	16	16	16
ENSG00000132603.13	NIP7	-3.1577872626593764	-0.036749932544450935	0.0015897152322395598	0.010736386050920596	0.06842741345744521	0.0014253099041577006	NA	14	14	14
ENSG00000130856.15	ZNF236	3.1552079850125034	0.055068884964406546	0.001603837278829919	0.00755376551231506	0.040103601027010764	0.01687700901066827	NA	36	36	36
ENSG00000269978.1	RP11-338N10.3	-3.1534539896610743	-0.027434404854421297	0.00161350661180633	0.02337737729848304	0.07502687643710991	0.0004736918878021475	NA	8	8	8
ENSG00000075399.13	VPS9D1	-3.15199732733968	-0.046477146163565644	0.001621577575687784	0.00797247768548265	0.09455176445862262	0.0001467327424422516	NA	8	8	8
ENSG00000146243.13	IRAK1BP1	3.1482819682455574	0.045171342714821795	0.0016423318972389575	0.008155127696285958	0.04626620834790853	0.007696655935648347	NA	34	34	34
ENSG00000114735.9	HEMK1	-3.1417553849156366	-0.03670233059331875	0.0016793827752081029	0.023600316872327016	0.062250143209142524	0.002781660325449532	NA	18	18	18
ENSG00000232311.1	RP1-249I4.2	-3.1415273538588058	-0.03632939046949506	0.0016806910839331367	0.012993100358604962	0.053578556152473325	0.005077757461463283	NA	16	17	17
ENSG00000117877.10	CD3EAP	-3.1414992377947617	-0.05960264719212571	0.0016808524623657317	0.0063219171651105075	0.06324580182374116	0.0021938882442965454	NA	9	9	9
ENSG00000139168.7	ZCRB1	3.132386161409031	0.0919222561295749	0.0017339165356930046	0.0028144942889306228	0.038731057453428634	0.016471307435067733	NA	7	7	7
ENSG00000183793.13	NPIPA5	3.1314690047324674	0.020788888288657426	0.001739341449866356	0.05714763656529915	0.4024079766128796	6.868994742439931e-19	NA	23	33	33
ENSG00000204172.12	AGAP9	-3.1301227097340982	-0.021138713452378603	0.0017473329589631455	0.036432811459357346	0.3614052219000665	9.25551571041412e-17	NA	6	17	17
ENSG00000186834.3	HEXIM1	-3.1293719937689484	-0.040055457453931735	0.0017518038019672304	0.010603067386176163	0.10103675136923697	0.00010491856168127724	NA	13	19	19
ENSG00000132518.6	GUCY2D	3.1238974740867715	0.03808453484862002	0.0017847263261169788	0.01687449042282909	0.053644044445066166	0.005585377446774585	NA	16	16	16
ENSG00000156050.8	FAM161B	3.1208262451608046	0.027220679768899518	0.0018034440964312239	0.025013645468822024	0.062303567052961285	0.002780422731179474	NA	56	57	57
ENSG00000183662.10	FAM19A1	-3.1149539000301116	-0.035594507630825487	0.0018397366023072742	0.020695885210603653	0.08397848851386351	0.00044953850608758165	NA	20	20	20
ENSG00000261770.1	CTC-459F4.1	3.114773721652756	0.009174714784564796	0.0018408606854561247	0.21849763704496714	0.4224619262580365	4.791568464005161e-20	NA	22	22	22
ENSG00000203791.14	METTL10	-3.1133248921036802	-0.019863725821880108	0.0018499224980638707	0.05495380690234092	0.297764101907092	4.627681945666259e-13	NA	52	52	52
ENSG00000272810.1	U91328.22	-3.1127889302328744	-0.02847572609031258	0.0018532850833458533	0.026999103435244618	0.028419931312579163	0.04343425234460302	NA	22	22	22
ENSG00000250075.5	RP11-584P21.2	3.1106812045884693	0.019185710645086177	0.0018665633344471775	0.04020411041564323	0.058870840524061836	0.002684626213706165	NA	36	36	36
ENSG00000213246.6	SUPT4H1	3.1101189651688954	0.04691698743562559	0.001870120066605527	0.00864606242454114	0.134845679336297	3.6159462996087362e-06	NA	20	20	20
ENSG00000204634.12	TBC1D8	-3.107876226568582	-0.08163517413735252	0.0018843696892531093	0.0027669609909082788	0.04446661081127386	0.011527793473908008	NA	4	4	4
ENSG00000148848.14	ADAM12	3.1035253376107237	0.025292346578633433	0.0019122985964826426	0.030119523389568123	0.0733393904165779	0.0008943498540698168	NA	47	47	47
ENSG00000205643.10	CDPF1	3.100910696550975	0.07451998573198734	0.001929264656791906	0.004592554373672731	0.033378475305502905	0.024789784198345682	NA	10	10	10
ENSG00000006282.20	SPATA20	3.094143627806452	0.012459739790705061	0.001973819064215442	0.14207982811468797	0.5681652149887871	8.945897841858151e-31	NA	30	31	31
ENSG00000198039.11	ZNF273	-3.0922441235263225	-0.04253374911133767	0.00198649409508722	0.009366619050979333	0.17487178351062113	1.7998820094426497e-07	NA	57	58	58
ENSG00000136448.11	NMT1	3.089493047214983	0.029113752876665483	0.0020049839932688475	0.015536913460397567	0.15785522782325742	3.5935040899514475e-07	NA	26	28	28
ENSG00000100300.17	TSPO	-3.086953687617277	-0.07635379001894967	0.0020221909946652817	0.002602336646111545	0.06925636248877033	0.0015509707184817026	NA	38	39	39
ENSG00000262246.5	CORO7	3.0846117447188544	0.13613360238303765	0.0020381802870380514	0.0010007787328380308	0.08822890257936672	0.00013691907187267816	NA	4	5	5
ENSG00000114744.8	COMMD2	3.082828765743446	0.023483552230828476	0.0020504310141870262	0.03927576802865968	0.30940552110471903	1.7809252148827506e-13	NA	15	15	15
ENSG00000129451.11	KLK10	-3.0788963209441724	-0.02428168086702869	0.0020776897407631867	0.0337230160620197	0.18905740910546293	3.886620459111643e-08	NA	17	17	17
ENSG00000175826.11	CTDNEP1	3.0758780042649247	0.059500380072597614	0.002098837005120816	0.005441010105340227	0.03922799674222389	0.0170976888777467	NA	18	19	19
ENSG00000184227.7	ACOT1	-3.0735726468364035	-0.011387134482961895	0.0021151218288680187	0.1350042381832509	0.3669051946795308	9.979665890463611e-17	NA	35	37	37
ENSG00000160326.13	SLC2A6	3.072943444411258	0.08685477742681821	0.002119586539055811	0.003638939230969033	0.10757662954120636	5.558805768277339e-05	NA	7	7	7
ENSG00000277782.1	RP11-775C24.5	-3.070019994496593	-0.018541599661664642	0.00214044440936281	0.040149059979095146	0.17215387308995886	6.6371008043277e-08	NA	35	35	35
ENSG00000115825.9	PRKD3	-3.0671000958533448	-0.07753493271485408	0.0021614646422586157	0.0027398266608440677	0.12167832400625785	1.3685818226656704e-05	NA	12	12	12
ENSG00000086205.16	FOLH1	-3.063416205220871	-0.12010713806601568	0.0021882547937923233	0.0015825757555335703	0.10552814742827624	6.484362265853652e-05	NA	15	16	16
ENSG00000111671.9	SPSB2	-3.0604242876285506	-0.017947884802503512	0.0022102363504829777	0.05771567483864969	0.35674440404197	9.574567453295496e-17	NA	12	12	12
ENSG00000203721.6	LINC00862	3.0579411310882123	0.03609040028223702	0.0022286335269246483	0.01411968174379094	0.06006583375040023	0.0032659503974697595	NA	34	34	34
ENSG00000066379.14	ZNRD1	-3.0539957166964293	-0.023588157144394196	0.0022581530493640334	0.04498143258641062	0.038584298792408316	0.01788582606809322	NA	93	96	96
ENSG00000138750.14	NUP54	-3.051710790494647	-0.020090274898817973	0.002275412208539226	0.05412085992801471	0.251118601112161	8.783244020005803e-11	NA	75	77	77
ENSG00000164039.14	BDH2	-3.050785681879955	-0.03443183087587284	0.00228243430767956	0.01480566878584993	0.13909171215168908	3.8291310176389285e-06	NA	87	87	87
ENSG00000138029.13	HADHB	-3.0472534485224143	-0.048107126229410935	0.002309428950572873	0.009561174389859109	0.2667375529096981	1.4395389689234586e-11	NA	46	46	46
ENSG00000117407.16	ARTN	3.0373706406688363	0.01774365524089449	0.0023865181281256427	0.056259465445825885	0.1260995967440698	1.1632828419786748e-05	NA	42	42	42
ENSG00000152760.9	TCTEX1D1	-3.0367036589838405	-0.0360693363408281	0.002391804721489476	0.013827190444077573	0.06331766349315553	0.0020244262776366625	NA	23	23	23
ENSG00000162877.12	PM20D1	-3.035216630092784	-0.013115036173228416	0.002403629743316193	0.07729829089467491	0.18552287583686333	1.868609834563819e-08	NA	20	20	20
ENSG00000146574.15	CCZ1B	-3.0339302060833053	-0.006939387587484604	0.0024139026792805492	0.26940495339329046	0.4177216097971414	1.1981639735912262e-19	NA	55	56	56
ENSG00000188690.12	UROS	3.032631798733383	0.014670701395075205	0.0024243120463503373	0.09276737617298543	0.5852422962595867	6.6399078167260095e-34	NA	19	19	19
ENSG00000140386.12	SCAPER	-3.032371448153996	-0.03768511937520662	0.0024264042224648773	0.00818647661924406	0.11366404616503567	4.1192159746423624e-05	NA	68	69	69
ENSG00000026103.21	FAS	-3.0305478159036707	-0.012989596884778881	0.0024411053113527017	0.10081271075242162	0.4380555734075895	4.487159035952003e-21	NA	38	38	38
ENSG00000119698.11	PPP4R4	-3.0297309388868348	-0.07183126686292218	0.002447716907537126	0.002643377474217692	0.13116517566673194	2.8797460756447565e-06	NA	44	44	44
ENSG00000057593.13	F7	3.023655243158993	0.058215532792073366	0.002497408584351564	0.006140413341118493	0.0921515379878	0.00022604971707488515	NA	12	12	12
ENSG00000204977.9	TRIM13	3.0203222874666684	0.05721244406663034	0.0025250584023954	0.006820959113426533	0.0812674612035136	0.0004611310931833424	NA	16	16	16
ENSG00000232677.6	LINC00665	3.007863326073392	0.015047244105507155	0.0026309142929593775	0.05522048271715612	0.2745941178124633	8.18890773350827e-12	NA	53	53	53
ENSG00000078124.11	ACER3	3.0042645578965423	0.06049910659635971	0.002662237199404336	0.00490857482665698	0.028078381348880424	0.03687575943678285	NA	22	23	23
ENSG00000177302.14	TOP3A	3.002130812287772	0.05519817977154135	0.0026809694415272354	0.006791905700155774	0.06871355748414341	0.0011831659592987556	NA	14	15	15
ENSG00000124191.17	TOX2	-3.0021113064120195	-0.02872486327581653	0.002681141238646213	0.022344101679470024	0.039716472947232184	0.016221856296717897	NA	46	46	46
ENSG00000181264.8	TMEM136	2.9987918138781655	0.04154093090581174	0.002710524487297463	0.012293483164078956	0.09857025389474396	0.00011597016782730014	NA	87	88	88
ENSG00000126432.13	PRDX5	2.998424798172266	0.031590339297761554	0.0027137912106452895	0.014491761161469378	0.15245550757269533	1.04406337541733e-06	NA	31	31	31
ENSG00000108379.9	WNT3	2.9980291028446757	0.03021158802852109	0.002717317234384114	0.023953815497430794	0.12498460416732594	1.5461128188949523e-05	NA	32	52	52
ENSG00000108587.15	GOSR1	2.994524225546227	0.022042794465743854	0.002748732269313468	0.03558836378152033	0.24155462567124586	1.7253096721926252e-10	NA	37	37	37
ENSG00000198909.7	MAP3K3	-2.9931489379935323	-0.033584158924483125	0.0027611496685485144	0.018798130983225452	0.1268442424051434	1.1530950916270015e-05	NA	62	62	62
ENSG00000152778.8	IFIT5	-2.9928085698162152	-0.04522941240788865	0.002764230734672655	0.010412559194797515	0.13167248958596708	6.274875055465899e-06	NA	25	25	25
ENSG00000173209.22	AHSA2	-2.9908673056635817	-0.011931243456550052	0.0027818634753192157	0.15394445742149945	0.5064954784038028	2.7793204810146397e-25	NA	42	42	42
ENSG00000164088.17	PPM1M	-2.984933341410866	-0.03929780574643553	0.002836401266815202	0.011869875905442818	0.12083591590845318	1.5819527375471024e-05	NA	31	31	31
ENSG00000126602.10	TRAP1	2.9838511604399627	0.038355210805602814	0.0028464519858813556	0.00974268227973089	0.1302195552797131	7.084755345956615e-06	NA	19	20	20
ENSG00000010626.14	LRRC23	-2.98319905582621	-0.018025349957543922	0.002852524075209809	0.05214897651226718	0.3456375148757124	2.7875480642140355e-15	NA	40	40	40
ENSG00000008294.20	SPAG9	-2.979240082083393	-0.1641322464400462	0.0028896426997985438	0.0006843271465551897	0.03700745923564993	0.02065132925216505	NA	9	9	9
ENSG00000277147.4	LINC00869	2.9774361249878236	0.0706174702346583	0.0029067020542670997	0.0069901606590078436	0.08265623061815107	0.0005262556680528478	NA	5	6	6
ENSG00000243708.10	PLA2G4B	2.9715329440562686	0.04556883512045466	0.0029631708131054313	0.008765340139812412	0.15979585553079792	4.3196214992940957e-07	NA	19	19	19
ENSG00000181896.11	ZNF101	2.9707655021136348	0.02796657958567425	0.002970585092719527	0.02144433450191918	0.13221297830758988	3.562773192987676e-06	NA	12	12	12
ENSG00000169519.20	METTL15	2.967654553454801	0.0334919514135347	0.0030008137592901466	0.01500324458138464	0.055491837606436084	0.00208866572987931	NA	28	29	29
ENSG00000169783.12	LINGO1	2.963487745650474	0.028398966630470358	0.0030417417284447986	0.019514974068167545	0.16034475775353166	5.414548839482814e-07	NA	35	35	35
ENSG00000119673.14	ACOT2	-2.961345414722852	-0.022066855462062968	0.0030629821038538267	0.03523936413254458	0.2035929580379111	4.539378740467121e-09	NA	39	40	40
ENSG00000178295.14	GEN1	2.9613141972036807	0.019194724865603738	0.0030632926107981052	0.05212715851383096	0.15267038728372778	1.1215747056497823e-06	NA	67	68	68
ENSG00000002933.7	TMEM176A	-2.9606335593652373	-0.048687683975749546	0.00307006975632509	0.008931508364732903	0.08999772122636436	0.00025175601204393454	NA	19	20	20
ENSG00000138738.10	PRDM5	-2.957643985748291	-0.12784182456415152	0.003099999311256024	0.0009068008976371603	0.054942429856934864	0.004629639609716567	NA	1	1	1
ENSG00000136197.12	C7orf25	-2.9528910707611415	-0.029873357321092375	0.0031481303004278144	0.028255684127109396	0.1459933251192627	4.6010949520926455e-07	NA	39	39	39
ENSG00000221995.5	TIAF1	-2.9475092728188024	-0.03151309997736098	0.003203451445455424	0.020853351820117078	0.07679131285478301	0.000685117920944101	NA	62	64	64
ENSG00000102886.14	GDPD3	-2.945249458595201	-0.02057920170549003	0.0032269437402281174	0.04606564978194081	0.0601429191887789	0.0028110202139821163	NA	70	81	81
ENSG00000260725.1	AC005307.1	-2.944176068990446	-0.017047051103850963	0.003238157248646232	0.03944976334933319	0.06386162584491957	0.0020114264216970807	NA	66	67	67
ENSG00000117748.9	RPA2	-2.9382902116624665	-0.015443790865328549	0.0033002793103950826	0.09167280171772171	0.5565096089101917	9.208845564964522e-31	NA	11	11	11
ENSG00000160392.13	C19orf47	-2.9332191259446954	-0.04245541952186869	0.003354670342658118	0.006897864167961445	0.03390062645698267	0.02738277153578359	NA	23	23	23
ENSG00000136824.18	SMC2	-2.930596658324464	-0.020722764852279047	0.003383117262053708	0.051157829734565466	0.3841895649152298	5.552194331291401e-18	NA	16	16	16
ENSG00000117174.10	ZNHIT6	-2.9304929558848056	-0.03634366659341041	0.0033842466635675005	0.013527286486789664	0.04424724172015964	0.011129594630197205	NA	43	43	43
ENSG00000126266.3	FFAR1	2.9300088906995776	0.03273439753688462	0.003389523058373283	0.015232573829406003	0.13216335057020956	3.478326357107628e-06	NA	5	5	5
ENSG00000182628.12	SKA2	-2.926614382498467	-0.11422540761615428	0.003426734710201348	0.0011645996907399536	0.05596844977011056	0.004292359584895452	NA	11	11	11
ENSG00000273125.1	LINC01990	2.9250284273035443	0.028868967464175433	0.003444247582044448	0.01505223425377952	0.17895565390949028	8.626453193863701e-08	NA	13	13	13
ENSG00000124587.13	PEX6	-2.9213128646718802	-0.013249312776953993	0.003485596037545118	0.08988077991498918	0.488996755515867	3.1165451757871977e-24	NA	13	13	13
ENSG00000171045.14	TSNARE1	2.9201589058134765	0.01651882988558421	0.0034985294464959004	0.06880665569231587	0.06746420719944805	0.0015322621092542991	NA	111	117	117
ENSG00000184206.11	GOLGA6L4	-2.919831350196936	-0.009428567460558172	0.0035022085928981643	0.16815549773905092	0.1907845265842372	3.110040793731704e-08	NA	61	62	62
ENSG00000198952.8	SMG5	-2.9157166488717534	-0.037907108454529326	0.0035487262945106375	0.012908244911280961	0.058104325182497515	0.0033944426720395483	NA	41	42	42
ENSG00000171121.16	KCNMB3	2.9152038839456953	0.04898515035466376	0.0035545624481319346	0.005238808326668811	0.027329877835312644	0.04998234493292513	NA	6	6	6
ENSG00000188385.11	JAKMIP3	-2.907311967945168	-0.014083985813827887	0.0036454943517442015	0.1114027438982171	0.4443950097549349	2.0788123282018915e-21	NA	39	39	39
ENSG00000186446.11	ZNF501	-2.9065313391163845	-0.03754554347931297	0.0036546028866187553	0.014229701193174979	0.11533715615538916	2.8951141041674407e-05	NA	9	9	9
ENSG00000164048.13	ZNF589	2.8991168205305975	0.015334508877222227	0.003742154384480997	0.05560760801390507	0.2401627678829621	5.612924761649065e-11	NA	10	10	10
ENSG00000101557.14	USP14	2.8973106287692936	0.052219070401840505	0.003763768879704469	0.00875608436156288	0.15752707958753162	6.922212347599002e-07	NA	18	18	18
ENSG00000186792.16	HYAL3	-2.8966412270168953	-0.014427144936563196	0.0037718083116617908	0.08167510139487262	0.25622031773545856	6.478092322289646e-11	NA	66	66	66
ENSG00000173145.11	NOC3L	2.894188088445081	0.038549807653051035	0.003801403772870438	0.014848085139805579	0.13086077968876386	8.666446435270607e-06	NA	37	37	37
ENSG00000272512.1	RP11-54O7.17	-2.8847441410200187	-0.016645204289193426	0.0039173188784077774	0.06123890614540168	0.2687652189123513	4.9571460949297644e-12	NA	3	3	3
ENSG00000178445.9	GLDC	-2.882370390849371	-0.08526937164969724	0.0039469547482241405	0.0014524879088585	0.027361098587250682	0.043362179821805666	NA	9	9	9
ENSG00000074755.14	ZZEF1	2.8797855066375653	0.034944212814440226	0.003979458047490944	0.014568488254715291	0.0916285237919692	0.00021455616544316608	NA	53	54	54
ENSG00000263154.1	RP11-1055B8.2	-2.8796589583463965	-0.03704582974830688	0.003981055535766117	0.012591174865938326	0.035976089827395266	0.022851009989727944	NA	11	11	11
ENSG00000152128.13	TMEM163	2.8757096624552427	0.052751009146088323	0.0040312032267197815	0.006678950543102319	0.08837985324909761	0.00022652151040051456	NA	25	25	25
ENSG00000137269.14	LRRC1	2.87451980047461	0.023028810033035245	0.0040464239719204455	0.029347875804713715	0.13443792732369014	4.9542077969956295e-06	NA	43	44	44
ENSG00000138030.12	KHK	-2.8701435222813547	-0.02868024991542362	0.004102855260183411	0.019104268145763405	0.15963645218530956	4.1927022573899283e-07	NA	27	27	27
ENSG00000155749.12	ALS2CR12	-2.8690627707095433	-0.012265955076056932	0.004116900869856677	0.0957976257830303	0.3599093671316703	1.0694379177852831e-16	NA	20	20	20
ENSG00000239332.5	LINC01119	2.866795821883911	0.08018064416985439	0.004146504323947972	0.0024970101570958884	0.030153636009896564	0.03958144216588006	NA	12	12	12
ENSG00000188707.5	ZBED6CL	2.8643838136048823	0.014299988229738167	0.004178214032072916	0.08511777018544807	0.2371653826186649	1.7525519989262484e-10	NA	16	16	16
ENSG00000275557.1	RP11-353N4.6	-2.8636513211960732	-0.043225166203498616	0.004187887273643869	0.00996486639993587	0.04662967218707455	0.009707332422926766	NA	7	9	9
ENSG00000028839.9	TBPL1	-2.8622179153439395	-0.0368383928847823	0.004206875527225634	0.012132236184427481	0.04313238509437582	0.01181826519133884	NA	44	47	47
ENSG00000198937.8	CCDC167	-2.853691882915034	-0.02511131759732159	0.004321442166495865	0.025581162656655006	0.24067369258089466	1.8604634384254118e-10	NA	26	26	26
ENSG00000131626.16	PPFIA1	-2.8506738263800937	-0.1319695897751437	0.004362669695330638	0.0009552479115837459	0.09968487600143806	9.047723969244152e-05	NA	5	6	6
ENSG00000104497.13	SNX16	2.8476301116159966	0.01779833140599785	0.0044046085171863675	0.05912250157879064	0.2809857313193338	3.613597418458277e-12	NA	109	110	110
ENSG00000214435.7	AS3MT	-2.8378197763385686	-0.014555140576026599	0.004542282193223001	0.050623891923995995	0.2149299955763584	1.4740115940835384e-09	NA	35	35	35
ENSG00000260947.1	RP11-384P7.7	-2.8374095267962613	-0.012820555639611791	0.004548123449302035	0.0831861509388606	0.2187933749529393	3.0066745055556066e-12	NA	54	54	54
ENSG00000203722.7	RAET1G	-2.8373425824265643	-0.017413787228644863	0.0045490772688128065	0.04013459468958	0.15931259470316406	3.651880009869634e-07	NA	53	53	53
ENSG00000183760.10	ACP7	-2.8337272856528926	-0.047531420093916324	0.004600857711655587	0.007675686744743916	0.030683866168232782	0.036777224902476965	NA	19	20	20
ENSG00000120647.9	CCDC77	-2.8331959530730475	-0.014619962215137746	0.00460851260050039	0.06733673095181433	0.2086838430810964	3.399223151151588e-09	NA	23	28	28
ENSG00000138107.12	ACTR1A	2.827152826881656	0.022903633831142963	0.0046963908662819975	0.02134055893600398	0.14049535160498666	1.1300343531781073e-06	NA	66	67	67
ENSG00000196932.11	TMEM26	2.8265956577460836	0.015830285512556653	0.004704569037803255	0.055265848329083815	0.15085324947773768	8.331499566618602e-07	NA	25	25	25
ENSG00000166965.12	RCCD1	-2.8265483228376347	-0.03738761591472344	0.0047052644170422105	0.013173641267573609	0.2581395258991221	1.5656014812016667e-11	NA	6	7	7
ENSG00000221953.5	C1orf229	2.8163739178745715	0.027227980943068972	0.004856910252409444	0.024865950557175897	0.09090176249745242	0.00023022439829158682	NA	34	34	34
ENSG00000182771.18	GRID1	-2.811591579151378	-0.020893295735901034	0.004929705506667342	0.0289005825348907	0.1267258569789948	7.691737819327092e-06	NA	67	75	75
ENSG00000071082.10	RPL31	-2.8101919725556597	-0.061673063535691984	0.004951195757784842	0.0037746450525642755	0.03951647552156015	0.016147494537371125	NA	39	39	39
ENSG00000138075.11	ABCG5	-2.803980439789869	-0.030855114921342342	0.005047596720630904	0.014558784968070773	0.06728514890784139	0.00160592982175186	NA	10	10	10
ENSG00000119718.10	EIF2B2	-2.8019855352028644	-0.019237173641169208	0.005078915079544194	0.0375768890431542	0.17330614501651428	6.286764512224567e-08	NA	54	54	54
ENSG00000163605.14	PPP4R2	2.8014618507595896	0.0803617804676382	0.005087165549764717	0.003056581183906653	0.05423373346923585	0.00412967656876653	NA	16	16	16
ENSG00000096093.15	EFHC1	-2.8009504039271707	-0.035360650891438174	0.0050952349121898	0.011892385054351393	0.13498987732759035	5.287798130447099e-06	NA	8	8	8
ENSG00000145476.15	CYP4V2	2.798927844803745	0.04642978084788427	0.005127259345244995	0.007948871294921243	0.19349836879119287	1.6591052577369642e-08	NA	19	20	20
ENSG00000179041.3	RRS1	-2.7965548463166527	-0.06344772934538702	0.005165064352080277	0.002505311566486563	0.053720230455767584	0.005605797353223565	NA	20	20	20
ENSG00000144218.18	AFF3	-2.795770470965092	-0.0801317548822973	0.005177615770565303	0.002807332450686332	0.09487437942407967	0.00013756290695457	NA	14	14	14
ENSG00000229178.1	AC069513.4	-2.7955509949311756	-0.013046791378086021	0.005181132713879915	0.09175218643105924	0.353365064986493	1.169943976572557e-16	NA	7	8	8
ENSG00000118518.15	RNF146	-2.794210511455661	-0.04046411949500914	0.00520265987779406	0.00771384407659522	0.04341374891104915	0.0130482823837998	NA	29	30	30
ENSG00000263280.1	LA16c-325D7.2	2.79393773016173	0.018464254472392336	0.005207050425252724	0.043706319224916614	0.212253554128888	9.424498418822519e-10	NA	7	7	7
ENSG00000141759.14	TXNL4A	-2.792300549085579	-0.07920022663814145	0.005233472064127823	0.0023058963249619484	0.06566318498980626	0.0020101262576395426	NA	24	24	24
ENSG00000157954.14	WIPI2	-2.78913888573713	-0.03117915126918351	0.005284839619167509	0.0195792683526546	0.04883366427219701	0.0070262256817945215	NA	50	50	50
ENSG00000205307.11	SAP25	2.781695159236639	0.01738987097633537	0.005407580703630183	0.06776136058063963	0.20382783059912676	1.2188746844343587e-08	NA	118	120	120
ENSG00000070882.12	OSBPL3	-2.777937823741544	-0.03669814078625478	0.005470508506414004	0.01850058681939337	0.08543231477299637	0.0002592655228266805	NA	27	27	27
ENSG00000181163.13	NPM1	2.7774104311601757	0.018650025936879974	0.005479393974593139	0.04892393817147527	0.05398649015090557	0.00518430431786265	NA	104	122	122
ENSG00000141753.6	IGFBP4	-2.773750069604602	-0.03815076836108247	0.005541423267138297	0.009503937112171625	0.09069583865060074	0.0002308833003161997	NA	42	43	43
ENSG00000170290.3	SLN	2.773304174134094	0.03094225879510054	0.0055490226489879856	0.01590434025838873	0.08345211276654096	0.0003087478258865707	NA	37	37	37
ENSG00000073050.11	XRCC1	-2.7687446342644715	-0.04675443276437104	0.0056272722162957235	0.0067265804581364	0.11651993992056894	3.0160148927821033e-05	NA	4	4	4
ENSG00000162692.10	VCAM1	-2.7616207171268616	-0.037654243458108465	0.005751525003787475	0.012401229488255332	0.03225646387293378	0.0254692998395893	NA	18	18	18
ENSG00000101460.12	MAP1LC3A	-2.759987249468248	-0.033937054751950545	0.005780361750417221	0.010412923469114078	0.10423367012030783	8.37665844323431e-05	NA	24	24	24
ENSG00000281831.1	HCP5B	-2.7571759921430687	-0.010392880496947806	0.0058302962257958954	0.12611555651381687	0.3133925819577621	2.0707173529861814e-14	NA	40	43	43
ENSG00000113621.14	TXNDC15	2.753712236210406	0.021207154897112845	0.00589235516828359	0.03906285812508787	0.18335683223713029	1.3640372136517482e-08	NA	88	89	89
ENSG00000119041.10	GTF3C3	-2.7523406416293126	-0.046513814893213316	0.00591709367846585	0.005665878102198651	0.08742825448923174	0.0003073036682862999	NA	11	11	11
ENSG00000157045.8	NTAN1	-2.751452349710173	-0.24249004755676945	0.00593316509186856	0.00028288068296133034	0.0314390682216295	0.03280090084112418	NA	15	17	17
ENSG00000196588.14	MKL1	-2.7501100058411634	-0.02621697392689483	0.005957526082718738	0.016770002036959292	0.09754112694877876	0.00014592287719783647	NA	33	33	33
ENSG00000183955.12	KMT5A	-2.747762528935894	-0.05768674568050685	0.006000345052550815	0.006450467197447264	0.046711889522232736	0.008667074107365533	NA	25	25	25
ENSG00000221955.10	SLC12A8	2.7451600713325885	0.07482608016379068	0.006048138911951803	0.003163811183587004	0.06025876755283185	0.0028622811675887787	NA	11	11	11
ENSG00000197245.5	FAM110D	2.744676260272507	0.036065343904185726	0.006057061761051427	0.011371492906192977	0.0499193943127715	0.00743798686943137	NA	6	6	6
ENSG00000178573.6	MAF	-2.7446621656918473	-0.17924478272226205	0.006057321882792206	0.0004237420296581492	0.03213861498601887	0.03433362336730463	NA	2	2	2
ENSG00000259959.1	RP11-121C2.2	2.744061454429959	0.038468611989465655	0.006068417634021669	0.011015678912122885	0.10056633042977317	8.87259757343489e-05	NA	14	14	14
ENSG00000160307.9	S100B	-2.7432137553058524	-0.051734827065740494	0.006084106651685619	0.005135989420226761	0.05667549109284398	0.003170208087984003	NA	35	35	35
ENSG00000126267.8	COX6B1	2.740944940008895	0.040012722994992374	0.006126277262395738	0.011173979916683056	0.09946187594063008	0.00011788591602424807	NA	56	57	57
ENSG00000160886.13	LY6K	-2.7380418102954094	-0.013336105904366888	0.006180621772640766	0.07670705348374245	0.20838319595032026	1.85748758145632e-09	NA	23	23	23
ENSG00000198270.12	TMEM116	-2.735731697397968	-0.0570430648090255	0.006224175148387462	0.00446791051168725	0.0309197109056396	0.029887717450144787	NA	9	9	9
ENSG00000189171.14	S100A13	2.7347500809429013	0.025021573731715766	0.006242765416117457	0.03632215430137674	0.4082572211698312	1.4485479055276948e-19	NA	51	52	52
ENSG00000158987.20	RAPGEF6	-2.7341893900861844	-0.0499535498333749	0.0062534064331069795	0.007741169689637593	0.05826061057429425	0.003932233057339301	NA	23	24	24
ENSG00000091140.13	DLD	-2.7340271345830125	-0.043220433093327945	0.0062564888282303464	0.007664698249130842	0.1354934705291674	5.1004756919224635e-06	NA	13	13	13
ENSG00000140995.16	DEF8	-2.72788849323851	-0.020095795452578377	0.006374115076948307	0.031166622335150777	0.15551967693468347	4.887402946791379e-07	NA	23	23	23
ENSG00000272849.1	RP11-347I19.8	-2.726721680917497	-0.042637067230798596	0.006396696854797068	0.010723896320573816	0.08643545547550258	0.0003653220216802683	NA	10	10	10
ENSG00000275874.1	PICSAR	2.722619041202443	0.010847747670529543	0.006476669508117494	0.12145780435247198	0.15437046446474295	1.017214412027587e-06	NA	67	68	68
ENSG00000188672.17	RHCE	-2.722588435366452	-0.009308250732295483	0.006477269471772366	0.16455344478537068	0.4709320358840322	3.031546380064211e-23	NA	18	18	18
ENSG00000203663.3	OR2L2	2.712990666707302	0.013725753217541716	0.006667898457647568	0.10968148241686175	0.2081615680615697	6.329941415450226e-09	NA	40	40	40
ENSG00000273492.5	AP000230.1	-2.707477175349464	-0.010617406543777708	0.006779673250942005	0.13519257010625743	0.4382924690585037	1.0602450285073691e-20	NA	52	52	52
ENSG00000069956.11	MAPK6	2.702871221845643	0.03756885679677296	0.006874337413317636	0.010212450851349439	0.1648705566013696	3.843200113799553e-07	NA	32	32	32
ENSG00000166164.15	BRD7	-2.6995860695429634	-0.16418799134547363	0.00694257951311985	0.0005349860788235304	0.033567041816554295	0.028425315060428936	NA	6	6	6
ENSG00000196549.10	MME	-2.6957458083222803	-0.12749575867517093	0.00702312381888201	0.0009849433133258083	0.03952143880996317	0.016941642473402463	NA	28	28	28
ENSG00000109220.10	CHIC2	2.694944468599141	0.08565017663542711	0.0070400362866585384	0.002323743944384965	0.05751459332747411	0.0037529282892089775	NA	7	7	7
ENSG00000120675.5	DNAJC15	2.6933550445498167	0.010946434937053178	0.007073689712102479	0.1314328142897792	0.6319661917423974	2.3127265263323208e-37	NA	53	53	53
ENSG00000142892.14	PIGK	-2.6926821523767814	-0.07014114591803845	0.007087980559324127	0.00302963179520043	0.10559934137360766	6.821837273110446e-05	NA	19	19	19
ENSG00000245975.2	RP11-30K9.6	2.6918538524725366	0.03721315154320966	0.007105607538208683	0.012038360379341787	0.07056297099251327	0.0009268056705949656	NA	6	6	6
ENSG00000008988.9	RPS20	2.6841103163249964	0.05364781108415805	0.007272310588294564	0.006391241952054489	0.21158520651765275	3.964906855144503e-09	NA	22	23	23
ENSG00000141698.16	NT5C3B	-2.6812662046623688	-0.046915112364645586	0.007334414478868179	0.005530539567677542	0.15010928274856605	5.576072141717371e-07	NA	26	31	31
ENSG00000117305.14	HMGCL	-2.6797078537284604	-0.08252524250096972	0.007368643962385295	0.0019831416109926596	0.10264074574184057	7.128730219799262e-05	NA	8	8	8
ENSG00000103351.12	CLUAP1	2.6774067865869564	0.00873966747831405	0.007419449411751204	0.18065079953736782	0.4661178229600602	5.846155714828289e-23	NA	76	78	78
ENSG00000134716.9	CYP2J2	-2.6757868325964393	-0.043721966552276594	0.007455404733591744	0.009221321841674603	0.09444748797632567	7.549567319697848e-05	NA	20	21	21
ENSG00000105738.10	SIPA1L3	-2.6731752510970916	-0.028582180085710892	0.007513698620351721	0.017431364445659153	0.11732823658780255	1.9557632656628165e-05	NA	44	44	44
ENSG00000164733.20	CTSB	-2.6720034015569714	-0.024783598224102834	0.007539988412389394	0.02603310522512156	0.2431445812775415	2.0190807288795825e-10	NA	32	32	32
ENSG00000165476.13	REEP3	-2.669596694267424	-0.11311116309787045	0.0075942403388172324	0.0011917524132975487	0.032561073409458005	0.029226350396062733	NA	13	13	13
ENSG00000166762.16	CATSPER2	2.669584564730092	0.02656629571869284	0.007594514646509708	0.01808018107488239	0.12764565520595034	9.638326278368137e-06	NA	12	12	12
ENSG00000272564.1	RP11-548P2.2	-2.6695483438877172	-0.018178230948290384	0.00759533382836853	0.042040137326175356	0.13985699540506424	2.8204557353423923e-06	NA	35	35	35
ENSG00000167515.10	TRAPPC2L	2.66905671472419	0.06250048642144077	0.007606460503743156	0.003465392909346172	0.03830781020290104	0.017436741737151144	NA	9	10	10
ENSG00000150477.14	KIAA1328	2.6688859359291945	0.051372682336024246	0.007610329030724667	0.0057273688299565905	0.07161843926979483	0.0007509592029399454	NA	9	9	9
ENSG00000266402.3	SNHG25	-2.666753784036779	-0.04568606196584547	0.0076587757891372794	0.008100720730914104	0.028964481453004287	0.04419684632802017	NA	4	4	4
ENSG00000101197.12	BIRC7	-2.6642504714329256	-0.02505810514743502	0.007716008729907284	0.013044486971237989	0.04179325268182399	0.014254756576178468	NA	6	6	6
ENSG00000281005.1	LINC00921	2.6617720845587973	0.0409133354780104	0.007773049076168201	0.011743668470028204	0.030200884750323575	0.03539723344742881	NA	9	9	9
ENSG00000132010.15	ZNF20	2.659025956948253	0.031109540975257036	0.007836692508714358	0.016392813540911256	0.1223333560219479	1.5214690036245319e-05	NA	22	23	23
ENSG00000166426.7	CRABP1	-2.658219717288151	-0.018091057714533683	0.007855466118709584	0.040375304489787794	0.2538922647717807	7.605305694815612e-11	NA	30	30	30
ENSG00000133739.15	LRRCC1	-2.65665473671913	-0.03634954364266225	0.007892022349516272	0.010068202877670946	0.14348955461169788	2.237135459464492e-06	NA	18	18	18
ENSG00000075790.10	BCAP29	2.6564941324360127	0.023011314138500567	0.007895782497301723	0.02060214519072388	0.21561947394143205	7.974994176848389e-10	NA	18	18	18
ENSG00000132881.11	RSG1	-2.656254106008015	-0.0441012452990531	0.007901405107280829	0.008027685238899185	0.1262767045044993	1.3186465537394438e-05	NA	26	26	26
ENSG00000049245.12	VAMP3	2.6510296381568828	0.07239321032410961	0.008024679924696656	0.0028239353333503235	0.042468718908615914	0.013384796466053709	NA	31	32	32
ENSG00000140057.8	AK7	-2.648276292961513	-0.054174306627112014	0.008090337436503533	0.004429790245972393	0.07325869241493373	0.0005899093766382786	NA	20	20	20
ENSG00000115935.17	WIPF1	-2.6432317284379585	-0.028359721417172492	0.008211881210455211	0.022451644534620122	0.3157307248135598	5.653374655290519e-14	NA	15	15	15
ENSG00000103168.16	TAF1C	-2.6422148644144188	-0.019647726569045818	0.008236578521621414	0.04035780174014113	0.35017465084583616	8.155644734719836e-16	NA	17	17	17
ENSG00000019485.13	PRDM11	2.641292960605665	0.030097625338912477	0.008259026888824437	0.014891273177211312	0.08064713528146716	0.00040751806184526166	NA	53	53	53
ENSG00000148700.14	ADD3	-2.639175755819121	-0.12205427916626947	0.008310788202509018	0.0009502723342550306	0.043464550225315327	0.013506464629478705	NA	20	20	20
ENSG00000213639.9	PPP1CB	2.6360438189446618	0.04530742616857512	0.008387889899351861	0.01111815957586523	0.0848092621363419	0.0001932392726981633	NA	42	42	42
ENSG00000169756.16	LIMS1	2.6357427015392387	0.05458015387004107	0.008395336385551469	0.003928889099922373	0.06192495183813036	0.002160256393404231	NA	32	33	33
ENSG00000197008.9	ZNF138	2.6349864469800437	0.018461143501278948	0.008414064270884447	0.034521356623439636	0.18487019157138534	2.7977722432068484e-08	NA	23	23	23
ENSG00000183426.16	NPIPA1	-2.634421383765197	-0.010268796421151647	0.00842808187498047	0.15317405284871285	0.3912341638597989	7.820687126151236e-19	NA	74	80	80
ENSG00000167653.4	PSCA	-2.63248110578878	-0.016203978823111417	0.008476373752423539	0.05518429844826367	0.15068515202146304	1.2600292064987e-06	NA	44	46	46
ENSG00000087365.15	SF3B2	2.630159112746222	0.033091688521216425	0.008534491343206411	0.013130722367212974	0.1449317189024672	1.0982064462088315e-06	NA	44	44	44
ENSG00000105668.7	UPK1A	-2.627681511807685	-0.01081479305699408	0.008596896328367768	0.11794057370068922	0.14010809852444148	3.8406273725201145e-06	NA	67	67	67
ENSG00000163125.15	RPRD2	-2.6270396836323235	-0.02833676401080537	0.008613128862720558	0.017633327699652576	0.028126214596304263	0.034883313476093934	NA	40	41	41
ENSG00000147813.15	NAPRT	2.626034038950585	0.008726800633252188	0.00863861781318811	0.16147647763654616	0.4438002205080041	6.954406059660362e-22	NA	48	48	48
ENSG00000230658.1	KLHL7-AS1	2.625763722615553	0.007705309524750377	0.008645480706261737	0.23822420479912088	0.4779115631276177	4.959945115052004e-24	NA	37	37	37
ENSG00000165661.16	QSOX2	2.624201098211698	0.021569985676487564	0.008685248799608952	0.03168077613677316	0.05680726080333444	0.003923130620549218	NA	79	90	90
ENSG00000128039.10	SRD5A3	2.618489373694235	0.02383691315646796	0.008832004232530066	0.028383739760675993	0.13812484498117406	3.523314157308744e-06	NA	21	21	21
ENSG00000136235.15	GPNMB	-2.618001242433406	-0.010297447310268366	0.008844648308537512	0.11735628777327843	0.40511300002241296	9.76616179990039e-19	NA	20	20	20
ENSG00000204348.9	DXO	2.615891790323991	0.02687358103520883	0.00889947563489745	0.02619434414915064	0.03524440173963088	0.023268824136957186	NA	79	83	83
ENSG00000268573.1	RP11-158H5.7	-2.6145845694064445	-0.056437511666294696	0.00893360412151376	0.004289259307647808	0.040775320686792654	0.012058916016037344	NA	3	3	3
ENSG00000141524.15	TMC6	-2.614167165850011	-0.023091842825851357	0.008944526148954404	0.03294348801792691	0.09257016385737916	0.000149964977673652	NA	130	130	130
ENSG00000177042.14	TMEM80	-2.6129108377398893	-0.007793634164396458	0.008977471973135689	0.2002785356964415	0.5113175400949748	1.1558304813790418e-26	NA	24	24	24
ENSG00000014257.15	ACPP	2.6104785381810607	0.01581718340147626	0.00904156450951703	0.031492257485850016	0.17209331277945486	2.0542885480362693e-07	NA	5	5	5
ENSG00000136169.16	SETDB2	-2.609804860479544	-0.04152078584746599	0.009059388417850636	0.007460353482043158	0.032415926823253	0.032650043489846486	NA	23	23	23
ENSG00000245937.7	LINC01184	-2.6073162220388997	-0.03428783284633511	0.009125504176554923	0.010899136894593238	0.12676083774205027	1.3363121918714315e-05	NA	42	43	43
ENSG00000139719.9	VPS33A	2.606847316938356	0.018497085165220785	0.009138009712573825	0.023206090136897145	0.12032124593474297	1.8436809243094726e-05	NA	68	74	74
ENSG00000157368.10	IL34	2.605283142113622	0.09953507288429739	0.009179836414718747	0.0013680122538213381	0.042309712192529166	0.01380920404320723	NA	7	7	7
ENSG00000030110.12	BAK1	2.601023357596265	0.05004317410767542	0.00929461253477773	0.007353985836255338	0.12608917242060966	5.3104896917244065e-06	NA	14	23	23
ENSG00000187024.13	PTRH1	-2.600052195877012	-0.02640996875970258	0.009320958193665106	0.016693594018844155	0.032152493536083154	0.03153650276324535	NA	25	25	25
ENSG00000143194.12	MAEL	-2.599984097558989	-0.013280825575782132	0.009322808061102493	0.10065932167091773	0.25154044541304604	2.8687702116230788e-11	NA	57	58	58
ENSG00000256073.3	URB1-AS1	-2.595776130414179	-0.0732702575663977	0.009437753467902278	0.002921557054591119	0.0331690630301341	0.030132097460768663	NA	22	22	22
ENSG00000184719.11	RNLS	-2.5953148808225253	-0.04697603921257649	0.009450429586177063	0.006150255362099316	0.04864002296435847	0.006469549931411897	NA	8	8	8
ENSG00000267475.1	CTD-2538C1.2	2.594221535930861	0.04991086838928494	0.009480537705779021	0.006333228037706322	0.03503816973839825	0.02472854768675725	NA	15	15	15
ENSG00000273344.1	PAXIP1-AS1	2.5936234796757542	0.028584934269534155	0.009497042923659455	0.014439116724322573	0.10618511670854884	6.0902977133979795e-05	NA	32	32	32
ENSG00000143442.21	POGZ	2.593542026249229	0.08236003108686177	0.009499292865357584	0.002577556306442569	0.13798523565793405	3.2182871405644552e-06	NA	26	26	26
ENSG00000128011.4	LRFN1	-2.593355441023309	-0.019889052792289877	0.009504448594745474	0.043774112463372664	0.04100341012421694	0.01562577380619718	NA	96	103	103
ENSG00000106809.10	OGN	-2.592261816584458	-0.033312279796533624	0.009534717872784952	0.010709542447627708	0.0745634542008545	0.0008733819059505378	NA	45	46	46
ENSG00000161328.10	LRRC56	-2.590600816602569	-0.06463940707564962	0.009580855382032077	0.0023580900360352305	0.058668783519298724	0.0038132706721494673	NA	5	5	5
ENSG00000107611.14	CUBN	-2.589329959808313	-0.023637873967893457	0.00961629021323029	0.021157176556807874	0.0906938221846692	0.00019836998515012104	NA	29	29	29
ENSG00000145020.15	AMT	2.5890378671810863	0.021041489573047256	0.009624451019463444	0.032867587051575546	0.244005669161288	2.346600571213604e-10	NA	31	35	35
ENSG00000018510.13	AGPS	-2.584478143808118	-0.059457761739941606	0.009752648555555863	0.003070439044653879	0.03684931282282428	0.021882995751809603	NA	15	16	16
ENSG00000105926.15	MPP6	2.584291110545847	0.02771132570561042	0.00975793937521658	0.01203620696219791	0.18743952996964855	5.3630960194905874e-08	NA	28	28	28
ENSG00000104783.11	KCNN4	-2.5829481677758106	-0.018968016242189627	0.009796003888414673	0.036297874939508486	0.2128606843112636	2.940095711585626e-09	NA	60	61	61
ENSG00000241058.3	NSUN6	-2.5821308235244795	-0.012047418337821685	0.00981923550298972	0.08375700594162223	0.4121381829639799	2.3825216083042707e-19	NA	79	79	79
ENSG00000272514.5	CFAP206	2.582095058135672	0.020633224365997366	0.009820253193302804	0.03707434337415204	0.12823274426247028	9.920488983791272e-06	NA	67	67	67
ENSG00000280989.1	LINC00581	-2.5816051113109384	-0.02556430805441787	0.009834203906584963	0.020539272420517406	0.03793332624611452	0.015489521519113347	NA	32	32	32
ENSG00000166896.7	ATP23	2.580894191227564	0.009497135528347715	0.009854478000488805	0.08352975320519013	0.43347746642611024	7.933159922761095e-21	NA	16	16	16
ENSG00000136810.12	TXN	-2.5777151355076806	-0.02775991863252757	0.009945594986619096	0.021872819919854045	0.08762107848604546	0.0002607844981597738	NA	67	68	68
ENSG00000275830.1	RP11-403A3.3	-2.5755066343119912	-0.07367282315335426	0.010009335307275179	0.0031166380372073437	0.037721912938683454	0.020506826262626083	NA	3	3	3
ENSG00000166796.11	LDHC	2.575075557266603	0.011485275034564308	0.010021819127335324	0.10855782398266184	0.3496587827616602	5.068057426182644e-16	NA	14	14	14
ENSG00000167965.17	MLST8	2.571794051597763	0.03773714254929177	0.010117305683570608	0.011909358833378927	0.20505380599496087	3.6578450248014674e-09	NA	28	29	29
ENSG00000114770.16	ABCC5	-2.5704090796018795	-0.06163107959623064	0.01015784866431342	0.004168874797958401	0.07336926181036765	0.0011791813972328398	NA	26	27	27
ENSG00000145736.14	GTF2H2	-2.564725298355679	-0.00983852531371132	0.010325751850844623	0.13526008384545332	0.2409817416877865	1.052808535238258e-10	NA	25	26	26
ENSG00000112619.7	PRPH2	-2.5636600975702164	-0.0187709582050331	0.010357492094958311	0.04482429850419962	0.2473166457130917	1.1712593525146309e-10	NA	18	18	18
ENSG00000108509.20	CAMTA2	2.5624269637427664	0.46750914219437045	0.010394344724185794	7.689725192425365e-05	0.04008197741983895	0.015778402711256728	NA	5	5	5
ENSG00000136999.4	NOV	2.555757917196848	0.0336919089651973	0.010595680502493626	0.01022206465568535	0.0870107801837117	0.00031785227627071337	NA	11	11	11
ENSG00000129055.12	ANAPC13	2.5545086492629747	0.09464902730862927	0.010633778775956636	0.0014110715494044693	0.05041094301647786	0.007441485481796281	NA	52	52	52
ENSG00000164306.10	PRIMPOL	2.553080537687761	0.03719271475306188	0.01067748034374045	0.009964072127891953	0.030871453482922855	0.03390829282502425	NA	23	23	23
ENSG00000273576.1	RP11-390P24.1	-2.548756312309644	-0.04757123986097057	0.010810781224247352	0.005257412007233656	0.04417868586827477	0.012467341115493032	NA	8	8	8
ENSG00000174529.7	TMEM81	2.5487122238882245	0.03734017161848573	0.010812147901810775	0.01074813805816472	0.15465665056306535	8.497623750388992e-07	NA	15	15	15
ENSG00000243335.9	KCTD7	-2.5466392516004204	-0.034144956533879764	0.010876580683903438	0.0106427498974841	0.0843464619975968	0.0003750347043921028	NA	17	19	19
ENSG00000232931.5	LINC00342	-2.5435513846105313	-0.06715999365525772	0.01097319158391176	0.002715126963377771	0.031024644149395025	0.03099251765225433	NA	14	14	14
ENSG00000185187.12	SIGIRR	2.540118460277009	0.02053170785027776	0.011081492833776503	0.022946246069316386	0.2900076224672762	4.894974390693574e-13	NA	14	14	14
ENSG00000107902.13	LHPP	2.539407597700687	0.021367820044199473	0.011104037303014977	0.03684789002896906	0.2779628036403192	1.0056851643431745e-12	NA	53	53	53
ENSG00000232112.3	TMA7	-2.539246021635619	-0.07258659386234925	0.011109167245014836	0.002538539468844184	0.08527121714066738	0.00033265473352406716	NA	16	17	17
ENSG00000170889.13	RPS9	-2.534597472780963	-0.02114988282682349	0.011257660263213275	0.028531479433896553	0.3292567773855473	6.751089975518859e-15	NA	45	45	45
ENSG00000129347.19	KRI1	-2.5325941733833575	-0.013941001031599563	0.011322195182089708	0.08659710063120653	0.3974970053438411	9.523429590667856e-19	NA	63	63	63
ENSG00000099817.11	POLR2E	-2.5299220897154457	-0.024056770235487066	0.011408785693258278	0.022526144811123916	0.27461046035617603	9.201447833852273e-12	NA	29	29	29
ENSG00000177432.6	NAP1L5	2.5287049370390635	0.02901240256320961	0.011448422775258071	0.011931505968440207	0.05574198508623425	0.004769090409563964	NA	100	102	102
ENSG00000052795.12	FNIP2	2.525287145408796	0.04185848288481662	0.011560378857533304	0.010624875268476938	0.14636655068787416	6.276749403279258e-07	NA	13	13	13
ENSG00000168385.17	SEPT2	-2.524642964674195	-0.03085841701022506	0.0115815886674428	0.013862761018814498	0.35879774168319817	1.8780411026102938e-16	NA	18	19	19
ENSG00000198547.8	C20orf203	-2.5203482141114066	-0.026633090976029918	0.011723878994387878	0.015279801882678466	0.17307345048979295	1.2249679568650476e-07	NA	9	9	9
ENSG00000070193.4	FGF10	2.5196547621790315	0.029431026165390735	0.011746998737441405	0.018180221514442995	0.030183372756057005	0.03871732995915956	NA	42	42	42
ENSG00000090487.10	SPG21	-2.5194639620195916	-0.01396328698231677	0.011753367120246178	0.08287396731776797	0.2527654361788077	4.421628713208392e-11	NA	59	63	63
ENSG00000011275.18	RNF216	-2.5177256502292162	-0.04127640397223054	0.011811528357553601	0.007850515904830019	0.04071631092466925	0.013632538909726663	NA	18	18	18
ENSG00000166275.15	BORCS7	-2.515380399358845	-0.01293176412531816	0.011890401278555873	0.046038287843990666	0.3868426330330249	4.765552748697115e-19	NA	38	38	38
ENSG00000278376.1	RP11-158I9.8	2.5142511495084143	0.019126893831035673	0.011928545282798455	0.03547339285742905	0.2766852392503203	1.8969018886971154e-13	NA	56	56	56
ENSG00000232229.5	LINC00865	2.5114792641922112	0.008549063787421865	0.01202263488677895	0.14037816512543524	0.5358573095700461	1.6249697137312704e-28	NA	21	21	21
ENSG00000270171.1	RP11-338N10.1	-2.5084325762120216	-0.007708121059845087	0.0121268108796343	0.19022101967544713	0.3944179895944261	4.973262952112581e-18	NA	27	27	27
ENSG00000253138.5	LINC00967	-2.5065712999223644	-0.018543558637518966	0.012190846796983935	0.03148006602857084	0.12196365481119327	1.869081683310061e-05	NA	67	67	67
ENSG00000120370.12	GORAB	2.5061316233548503	0.07988755035970337	0.012206017243818177	0.0026795017162071413	0.0632539227609278	0.002185269003007253	NA	6	6	6
ENSG00000273971.1	RP11-77K12.10	-2.5061052599862177	-0.02346859717196855	0.012206927407632887	0.024017073842675395	0.053027723139937206	0.0040376649525841295	NA	18	18	18
ENSG00000183291.15	SELENOF	2.5057915446343286	0.022936748208678998	0.0122177626718868	0.026948742591593373	0.3598409384988678	2.8712950219381156e-16	NA	57	57	57
ENSG00000143107.8	FNDC7	2.505151575935357	0.02911378995223485	0.012239892671465307	0.0155636062001969	0.045100772947946816	0.009168625246645941	NA	15	15	15
ENSG00000171109.18	MFN1	2.50405599003194	0.023685642900172582	0.012277860281432596	0.02098176145662914	0.1761360871665787	1.0630814991668988e-07	NA	29	29	29
ENSG00000147649.9	MTDH	-2.501106531264159	-0.06933887402985878	0.012380593039632331	0.002543031836683385	0.05436112996917869	0.004649492084419072	NA	23	23	23
ENSG00000243955.5	GSTA1	2.5008887415235397	0.014783123369968799	0.012388208985379357	0.04770343220425949	0.05518006515130952	0.0036377253713477994	NA	44	44	44
ENSG00000164924.17	YWHAZ	-2.500738165507255	-0.06343740353781495	0.012393476942982989	0.0032108090566841407	0.08713623922892641	0.0003697198649646833	NA	39	39	39
ENSG00000132507.17	EIF5A	-2.4999951544655894	-0.029496017900125387	0.012419500520547551	0.019034157015527638	0.21153295119047566	5.055947481767378e-09	NA	8	8	8
ENSG00000169957.9	ZNF768	-2.4978041724796665	-0.24580773636332254	0.012496520514510254	0.00027932312501481946	0.04400549205902557	0.012444166447410256	NA	5	5	5
ENSG00000137601.16	NEK1	-2.49672765288783	-0.04996902652941466	0.012534518338592222	0.004795291341357196	0.10860710246548982	3.359725039740774e-05	NA	25	25	25
ENSG00000159352.15	PSMD4	-2.4950005351557403	-0.054028001898924254	0.012595694020534072	0.005177093504894382	0.10500370109707684	5.76527514619219e-05	NA	18	18	18
ENSG00000124140.13	SLC12A5	2.4944648383492543	0.07763859469988875	0.012614722398882092	0.0014625575320061964	0.11020958550370734	2.708632993412663e-05	NA	8	9	9
ENSG00000146477.5	SLC22A3	-2.486754901854731	-0.017057385755702013	0.012891418003491119	0.03653083981978823	0.1913484717462325	3.359468526411904e-08	NA	34	34	34
ENSG00000260306.1	RP11-645C24.5	-2.48400324025172	-0.01821017478347008	0.012991462589299865	0.05578184700659576	0.2207538522270457	1.383329088472403e-09	NA	27	28	28
ENSG00000172232.9	AZU1	-2.480920227676077	-0.02559802687312708	0.01310436965676863	0.018572647361113494	0.034815043647930595	0.025144180396762864	NA	14	14	14
ENSG00000141458.12	NPC1	-2.4805440056817525	-0.03888942629251984	0.01311820701620747	0.009972814998540386	0.0816709404985997	0.0005096920963877899	NA	67	70	70
ENSG00000196263.7	ZNF471	2.479665668536936	0.0421746444684994	0.013150562364175807	0.008597526772167992	0.1010882382237491	0.00010509291659700064	NA	28	28	28
ENSG00000164118.12	CEP44	-2.477613370151442	-0.02283702185207898	0.01322643819690829	0.018368111483465552	0.1450005074803523	2.0050305059414452e-06	NA	29	29	29
ENSG00000041357.15	PSMA4	2.474283620891256	0.03545014764109229	0.01335036645371874	0.008044511795926846	0.0946713359082088	0.0001513748347046686	NA	29	30	30
ENSG00000137720.7	C11orf1	2.471745582701537	0.04705708235953575	0.013445516597555583	0.00591081677093814	0.06281746209978444	0.0022955957996741317	NA	30	31	31
ENSG00000121068.13	TBX2	2.467649954743439	0.019699269512590253	0.013600324345168287	0.022255413131856118	0.045041699411820534	0.009708457944335344	NA	52	52	52
ENSG00000112679.14	DUSP22	2.466715185013816	0.03154890792989288	0.013635876975262981	0.013888001902041426	0.09277348449504952	0.00021506587341043983	NA	29	29	29
ENSG00000115561.15	CHMP3	-2.4658288819144945	-0.03618979125007528	0.013669662043368207	0.0090894685770982	0.1728698792103768	1.371353178436548e-07	NA	60	60	60
ENSG00000100678.18	SLC8A3	2.465692929246317	0.02899061919782316	0.013674850970858615	0.013240014827802815	0.2137394928948428	2.1351433077683227e-09	NA	49	49	49
ENSG00000261187.1	RP11-1007O24.2	2.465434478419036	0.0184291438831832	0.013684720103045311	0.035837963231201704	0.04003961526066036	0.015275684388871209	NA	25	25	25
ENSG00000166987.14	MBD6	2.4646242986433444	0.06694798330083025	0.013715698187808783	0.0029776718644417993	0.0541529782193274	0.0047780343684543924	NA	17	17	17
ENSG00000122674.11	CCZ1	2.4629639762015323	0.005940743289436692	0.01377937596012668	0.1789595435994355	0.3019440163265095	2.962800128184565e-13	NA	43	43	43
ENSG00000248485.1	PCP4L1	2.4622442323647484	0.08978913931582683	0.01380706106770077	0.0009147929495271531	0.02746188726185665	0.047475852479726535	NA	13	13	13
ENSG00000116791.13	CRYZ	-2.461780262877173	-0.007171091776960352	0.013824933784154243	0.2044122002901378	0.3641142396510462	5.1970794533547655e-18	NA	246	247	247
ENSG00000100242.15	SUN2	-2.4584871020356425	-0.06013243223354646	0.013952378820885342	0.007519410632484405	0.0735103554778879	0.0010849426152236019	NA	30	32	32
ENSG00000167216.16	KATNAL2	2.457760834028767	0.03861835489518222	0.013980624518219806	0.006920988241084274	0.039517111065185635	0.016945109764846804	NA	23	23	23
ENSG00000198826.10	ARHGAP11A	2.456730040374702	0.03391797246308934	0.0140208003503287	0.009528257125300792	0.03967454571230867	0.015789771652067595	NA	50	50	50
ENSG00000182134.15	TDRKH	-2.455477690257911	-0.024906746657441553	0.01406974857187044	0.01713433323919733	0.1432458391054028	2.6696380960279944e-06	NA	18	18	18
ENSG00000131558.14	EXOC4	2.4473126741131823	0.028795708654805716	0.014392591971684127	0.011728756061042952	0.11965055661627402	2.125951853501761e-05	NA	32	32	32
ENSG00000101306.10	MYLK2	-2.440657582324297	-0.026963067646277997	0.014660548214597093	0.015897195274762455	0.12296900761489618	6.421151000778998e-06	NA	10	10	10
ENSG00000257272.1	RP11-317N8.3	2.4403091068522915	0.015167070398332073	0.014674699380843438	0.061177367627127666	0.1016755067029088	4.560940383709945e-05	NA	48	51	51
ENSG00000174606.13	ANGEL2	2.438888870954803	0.04352046631673792	0.014732498047776722	0.0053628390407364805	0.029294240492859367	0.04241795157188927	NA	19	19	19
ENSG00000058453.16	CROCC	-2.4349246567034686	-0.02014328308831466	0.01489489075760755	0.028907893903159742	0.2656852311470062	1.58408606500773e-11	NA	19	21	21
ENSG00000140459.17	CYP11A1	2.434528016537728	0.055463727153100134	0.014911225462822874	0.00673977202046068	0.10377478152586272	8.389833232912021e-05	NA	33	33	33
ENSG00000242247.10	ARFGAP3	2.4338348194071098	0.033928008796492305	0.014939811076605308	0.009541399211157433	0.16423376938293605	3.9685556293157024e-07	NA	10	10	10
ENSG00000162878.12	PKDCC	-2.4323427974899374	-0.03592419550637405	0.0150015019498972	0.01162144811013375	0.08483346669022608	0.00029796708186394347	NA	16	16	16
ENSG00000138767.12	CNOT6L	-2.4313538618312185	-0.03327213303755578	0.0150425151911093	0.009520541025796195	0.19008558720941335	1.2393031660830418e-08	NA	16	16	16
ENSG00000226816.2	AC005082.12	2.4295575151891526	0.029731208488589265	0.015117266155840746	0.014343411430581963	0.05237077523739988	0.006564914277455128	NA	25	25	25
ENSG00000114988.11	LMAN2L	2.4253349917932656	0.034665059961686846	0.015294266701368	0.009982247905275618	0.08162019586516506	0.0002769090244128815	NA	12	13	13
ENSG00000008441.16	NFIX	-2.4252360537375566	-0.07106028218196414	0.015298435790883115	0.0019667051875630615	0.039774131984030285	0.017501353255250516	NA	45	45	45
ENSG00000261098.1	RP11-819C21.1	-2.423560193431332	-0.04160429723665797	0.01536920599139623	0.009274953719262352	0.09023639251517576	0.0002584354374245814	NA	17	17	17
ENSG00000174080.10	CTSF	-2.4233817243326032	-0.021867347872208114	0.015376759546895153	0.02447866795225826	0.2186428297168623	2.3196200302765445e-09	NA	62	62	62
ENSG00000134851.12	TMEM165	-2.42320220278423	-0.032301925377951256	0.015384360943019123	0.009104284351406033	0.05965239482224445	0.0032514227063684216	NA	64	65	65
ENSG00000180113.15	TDRD6	-2.4214377871704635	-0.014166410238473254	0.01545924694751898	0.06238893059094585	0.23398142021623694	4.0527268571029416e-10	NA	34	34	34
ENSG00000106077.18	ABHD11	2.421199148330408	0.039263048089719824	0.015469399938878676	0.008396786612049616	0.034271454090578995	0.02451685819666702	NA	25	25	25
ENSG00000270806.1	C17orf50	-2.4195931750814736	-0.015516176673135446	0.015537879520140756	0.06794042527636496	0.3289064813301667	2.1134608415789105e-14	NA	18	18	18
ENSG00000261019.1	RP11-111K18.2	2.419452149571307	0.02048821491677847	0.015543905646995999	0.04087433056395411	0.12938389678132753	5.049462171730444e-06	NA	66	66	66
ENSG00000125844.15	RRBP1	2.417580314336426	0.042851697104828	0.015624085607192778	0.004932862097642568	0.15013277364159494	8.653523739311957e-07	NA	22	22	22
ENSG00000005471.15	ABCB4	2.417105784476614	0.031249792000239772	0.015644469795729865	0.01767791392973554	0.13659087651236215	2.1515722354359336e-06	NA	26	26	26
ENSG00000166166.12	TRMT61A	-2.415033993543159	-0.08197385169592114	0.015733741212498077	0.0017794018027056124	0.03554422461167443	0.022091650566250613	NA	14	14	14
ENSG00000117593.9	DARS2	2.4145821871434916	0.023122835164489243	0.015753268510821226	0.015831056563563026	0.10812862632263677	2.766337178276541e-05	NA	14	14	14
ENSG00000136982.5	DSCC1	2.4103308477316285	0.012814821475470972	0.015938060058572304	0.05826244081084263	0.3508785451080887	3.2713339824068064e-17	NA	19	19	19
ENSG00000115816.14	CEBPZ	-2.4102551742206724	-0.029766256653420545	0.01594136652682636	0.012313451561628322	0.07201621209540755	0.0013179991003335284	NA	12	12	12
ENSG00000214078.12	CPNE1	-2.4077532404602704	-0.011119608235626697	0.016051025848109718	0.0952127692077395	0.4218921596237183	2.987586578705414e-21	NA	79	79	79
ENSG00000106624.10	AEBP1	2.4069279610805667	0.020021856071307777	0.016087342863335644	0.028988918746535045	0.22211326647111096	1.366033167627342e-09	NA	20	20	20
ENSG00000154099.17	DNAAF1	2.4067034653502275	0.04729450193786248	0.016097234448449516	0.0075862830257656414	0.056158297211303804	0.003895532877094001	NA	23	23	23
ENSG00000187010.19	RHD	2.4064996111437345	0.005580767484656098	0.016106221171198722	0.28966392173126443	0.5467971323826482	8.969533221431905e-31	NA	27	27	27
ENSG00000012660.13	ELOVL5	2.4063205349359755	0.04471356340892724	0.01611411921722829	0.005406473694169258	0.08579909245698789	0.00026840246317123937	NA	26	26	26
ENSG00000168781.21	PPIP5K1	2.4031981296821483	0.05364671827571341	0.01625237918889681	0.0028944574167155184	0.042751103827638165	0.011984647222999724	NA	12	12	12
ENSG00000276085.1	CCL3L3	2.4022528158135414	0.013670310507246191	0.01629444271428441	0.10488993423176038	0.07932561223203427	0.0006032217423824014	NA	75	76	76
ENSG00000148110.15	MFSD14B	-2.399578075137644	-0.04402312465387947	0.016413979038135854	0.0074438177481367255	0.11850151368211052	2.590966204659145e-05	NA	26	26	26
ENSG00000164896.19	FASTK	2.399200366127896	0.06282955475540299	0.01643092108383287	0.003003133064165473	0.03806641568652955	0.01491476101059517	NA	6	6	6
ENSG00000250790.4	RP11-46H11.3	2.392246484745906	0.03558762451374866	0.01674559222147784	0.009205157817358986	0.07922321288137765	0.0004210708369009501	NA	12	12	12
ENSG00000224478.1	RP11-13P5.1	2.3916330927897382	0.03039059570934807	0.016773601193351313	0.01088477967668186	0.08669274995971682	0.000361411504711795	NA	6	6	6
ENSG00000153827.13	TRIP12	2.389801599380185	0.052860011231052134	0.016857476527218085	0.0032701354274214216	0.044710411209274485	0.010731243614402343	NA	30	30	30
ENSG00000232310.6	RP11-557H15.4	2.387732740843979	0.01961237785613525	0.01695266487076257	0.022843266381177126	0.1839445705650292	7.192060269880418e-08	NA	21	21	21
ENSG00000163354.14	DCST2	-2.3841948041376044	-0.024494976305842797	0.01711653898188217	0.023034402339499733	0.15926904393528413	2.4465554067618904e-07	NA	11	12	12
ENSG00000204351.11	SKIV2L	-2.381388434065373	-0.01968816866042936	0.017247514362371003	0.029905499044369753	0.2651311161325803	1.2661263376795547e-11	NA	20	20	20
ENSG00000237765.6	FAM200B	-2.3813080191973257	-0.030687114068913567	0.01725128030443224	0.013998526516848546	0.07312898496355429	0.0010162884052111543	NA	26	26	26
ENSG00000005020.12	SKAP2	2.380313293707937	0.04580604132801224	0.01729792438168663	0.006457587310830783	0.04494757480107598	0.00999215620871031	NA	52	57	57
ENSG00000188185.11	LINC00265	-2.376385091144709	-0.03772698316356486	0.017483205909053102	0.008874911592358167	0.06539009941506528	0.0008479268843781182	NA	48	48	48
ENSG00000101019.21	UQCC1	2.3750859428183686	0.030181640390671255	0.017544864560153004	0.007286687199069134	0.0749145756014585	0.0008690653291879023	NA	49	53	53
ENSG00000172613.7	RAD9A	-2.372723413866497	-0.023626275822247394	0.01765748079968615	0.025538211484116977	0.19078189718460506	8.680314379438518e-09	NA	37	39	39
ENSG00000022556.15	NLRP2	2.3681297302011513	0.01619883678732575	0.017878265752695688	0.05041383372488333	0.2509367143906785	6.969123224546602e-11	NA	14	14	14
ENSG00000158258.16	CLSTN2	-2.367609016823368	-0.029625862550738555	0.017903444638191518	0.013006692262990699	0.027667917269355736	0.04620824580257773	NA	60	60	60
ENSG00000175463.11	TBC1D10C	2.3669619348461293	0.029060162207380447	0.0179347773123448	0.015339350095987076	0.05699375621462295	0.0034263651734476827	NA	15	16	16
ENSG00000162366.7	PDZK1IP1	-2.3669051328556376	-0.014395981901339427	0.01793753004150136	0.04279025176382437	0.2275355420309627	9.12879234931524e-11	NA	5	5	5
ENSG00000079819.18	EPB41L2	2.364248948796609	0.05266993873963707	0.018066667633156026	0.0042015216825311355	0.0942262680075312	0.00012415527964974586	NA	27	27	27
ENSG00000197599.12	CCDC154	-2.362083789322628	-0.01261721395315787	0.01817253437985628	0.06987847606336826	0.2935758565067276	5.078620316761474e-14	NA	30	30	30
ENSG00000197728.9	RPS26	2.357397698441491	0.004797939870618439	0.018403525357328948	0.40972360075141495	0.6720270902298652	7.148598569954923e-42	NA	93	94	94
ENSG00000266904.5	LINC00663	-2.3573788295516547	-0.021216158765255115	0.01840446063058422	0.019278232782714084	0.12164326589611615	7.684474676137002e-06	NA	11	11	11
ENSG00000205571.13	SMN2	-2.3573715324584206	-0.012886963630035348	0.018404822336370436	0.07836347457381583	0.10409381512690488	7.53285964150612e-05	NA	25	29	29
ENSG00000275074.1	NUDT18	-2.356547154607632	-0.030014910336400122	0.018445725568471304	0.01844665370625162	0.2405815541376357	1.2158369057157214e-10	NA	10	10	10
ENSG00000168917.8	SLC35G2	-2.3550587092502084	-0.024845845855332904	0.018519779439132866	0.017016302133735266	0.1642221584831495	1.3823122761401643e-07	NA	27	27	27
ENSG00000138448.11	ITGAV	-2.351979884878481	-0.02597954848321705	0.018673784737207665	0.02093803234648233	0.2770245974630309	7.222412065261886e-12	NA	54	54	54
ENSG00000168297.15	PXK	-2.3490979865492765	-0.050849593360730534	0.018818953662622248	0.005369504299638449	0.09095370690758108	0.00025374103289543603	NA	33	33	33
ENSG00000136881.11	BAAT	-2.348848502944285	-0.023994551799244274	0.0188315671189723	0.030727952590176917	0.029627213319439388	0.040620155081553415	NA	49	49	49
ENSG00000133103.16	COG6	2.3488243163983245	0.04035465648129317	0.018832790341673476	0.007454513155132894	0.15832222733578194	3.446237316677355e-07	NA	53	53	53
ENSG00000130684.13	ZNF337	-2.3478976014644464	-0.05651995602229714	0.01887971086680444	0.0052086958464996605	0.04941350077291545	0.007422275706595338	NA	21	21	21
ENSG00000197016.11	ZNF470	-2.347543444809422	-0.04361318422872283	0.018897669162916717	0.007179793189089332	0.10343791629855267	4.992440005058809e-05	NA	8	8	8
ENSG00000112130.16	RNF8	-2.3455990815625336	-0.05029442498618488	0.018996528779903363	0.00522790260216498	0.09454522241169776	0.00015308815472448028	NA	8	8	8
ENSG00000251632.1	LINC02172	2.3450418158640782	0.014726906852407465	0.019024945759657595	0.04497986339282295	0.08795763225374044	0.0002632566594075032	NA	54	54	54
ENSG00000182013.17	PNMAL1	2.3437599164135476	0.0517898811293077	0.019090455539843728	0.005133699952985978	0.10758266919473844	5.854620776524617e-05	NA	22	22	22
ENSG00000129467.13	ADCY4	2.3416459333445467	0.07410397537526081	0.019198918652904202	0.002548873950747662	0.09424725214274232	0.0002116687221791392	NA	5	5	5
ENSG00000142794.18	NBPF3	-2.341028318778365	-0.0076409554242056876	0.019230708390901633	0.14024489945439741	0.5887792796048829	9.880678651549156e-34	NA	20	22	22
ENSG00000115718.17	PROC	2.337362794751893	0.013460882137898896	0.019420327962430064	0.06939985912770938	0.18103491065534388	7.826300483582656e-08	NA	41	44	44
ENSG00000259362.2	RP11-307C19.1	2.337042782218566	0.018654217508588724	0.019436959660400047	0.03638238519982123	0.09039604502240522	0.00023222298986488515	NA	13	13	13
ENSG00000080644.15	CHRNA3	-2.3349476356796477	-0.011945599217053742	0.019546156424631922	0.06118423448072688	0.3593191346428914	8.28610148302511e-17	NA	15	15	15
ENSG00000171574.17	ZNF584	-2.3330893423686105	-0.05287519925859075	0.01964345670829379	0.004042717603634654	0.0519359330556137	0.004940481042537129	NA	9	9	9
ENSG00000127947.15	PTPN12	-2.332400825138262	-0.035350135821516804	0.019679614745960337	0.008164922668778506	0.12031048463606	2.0753496086992868e-05	NA	21	21	21
ENSG00000152926.14	ZNF117	2.3316293933177463	0.016303655441469805	0.01972019614532262	0.03334057535731984	0.18176698425802176	4.248830710671922e-08	NA	38	38	38
ENSG00000175920.16	DOK7	2.3316002560449105	0.049940307934400206	0.019721730351363816	0.006812523525682866	0.03815641511774293	0.02021256361310575	NA	15	17	17
ENSG00000100804.18	PSMB5	2.330549105918517	0.024255782907457005	0.01977714779822582	0.014073053042251475	0.029660564394863743	0.035443816768951114	NA	80	81	81
ENSG00000244462.7	RBM12	-2.3299506217276176	-0.03424055943289768	0.019808761056861048	0.005978116990257106	0.06548632450014581	0.0017179946269737447	NA	10	11	11
ENSG00000160058.18	BSDC1	2.3279101495637717	0.02144384245442962	0.01991687520077986	0.032890778068545415	0.06831837083069213	0.0011508615772180956	NA	44	44	44
ENSG00000129559.12	NEDD8	-2.326002378243911	-0.07810757581912749	0.02001842380887017	0.001872051759920655	0.0652520277716615	0.0022251720566004193	NA	30	30	30
ENSG00000115085.13	ZAP70	-2.3229138549738524	-0.02849176031478581	0.020183780677580136	0.013797937859007117	0.057421282593057885	0.0029590814979777546	NA	15	15	15
ENSG00000249846.6	LINC02021	2.322553673698266	0.014282817092923353	0.020203141857942683	0.04520186469905813	0.169354702903555	1.5079312400073323e-07	NA	25	27	27
ENSG00000278023.5	RDM1	2.3222862860611615	0.03762963935928487	0.020217525488726348	0.009041374606090198	0.05185352431244016	0.005387263876291015	NA	22	22	22
ENSG00000010818.9	HIVEP2	-2.3210335484936544	-0.051688193835651736	0.02028503328140497	0.006284111313018008	0.029911670583804967	0.037592871817870716	NA	46	46	46
ENSG00000100416.12	TRMU	2.3184448698351643	0.04332784294898058	0.020425155877448337	0.00562059006769741	0.08980089997320123	0.0002943693499606357	NA	17	17	17
ENSG00000135541.20	AHI1	-2.3183678182838126	-0.018992702802651626	0.020429339507722518	0.042043060556992556	0.3994618271960835	1.0132180619348072e-18	NA	30	32	32
ENSG00000002919.14	SNX11	2.3154740508611398	0.05313752108324323	0.020587003068654675	0.004824271420843577	0.032816238361483736	0.023119470565750103	NA	20	20	20
ENSG00000111215.11	PRR4	2.314573200974642	0.01632633395326075	0.02063630090716823	0.03937661161923888	0.2821461210600526	6.261616939437807e-13	NA	77	77	77
ENSG00000262223.6	RP11-1055B8.3	-2.3141066784210262	-0.0238079621922407	0.020661871177824993	0.01782267248211483	0.1284795937148055	7.124394531418278e-06	NA	35	36	36
ENSG00000196284.15	SUPT3H	-2.313921312778719	-0.01373181839647389	0.02067203880215658	0.037472816153768004	0.08781002861833706	0.00034802716407714737	NA	25	25	25
ENSG00000105185.11	PDCD5	2.312381981228937	0.039820492625590474	0.020756642446960814	0.008521036322108141	0.15701784793991175	7.675640128748105e-07	NA	12	12	12
ENSG00000239389.7	PCDHA13	-2.310599332318707	-0.01233382078370724	0.020854996168427863	0.06260069957727275	0.22292749246656046	1.6262679465318809e-09	NA	55	55	55
ENSG00000269998.1	LINC01930	-2.3099038599626667	-0.023494355274102572	0.020893477328768194	0.018621867576647386	0.0291758878996344	0.03991234295162823	NA	43	44	44
ENSG00000104883.7	PEX11G	-2.3096716806412885	-0.03399176640388813	0.020906337806866158	0.009537666677551996	0.0695291791639241	0.0010694090833989148	NA	20	21	21
ENSG00000058085.14	LAMC2	2.3076180553421493	0.013473224316376374	0.021020389385913017	0.05478997789279901	0.3328631035291333	5.514080602299725e-15	NA	96	99	99
ENSG00000145241.10	CENPC	-2.306697448683643	-0.020721094371028183	0.02107169259050079	0.01723426683644637	0.048522444076148086	0.006775185295493689	NA	44	44	44
ENSG00000197774.12	EME2	2.3066462984639853	0.02155260044919719	0.02107454626616035	0.022213212901012403	0.2108060168516805	5.138364303292648e-09	NA	19	20	20
ENSG00000066294.14	CD84	2.3019340453956945	0.011477984814056924	0.0213388919004561	0.012836712776108403	0.056595848106092486	0.003958034421420729	NA	47	47	47
ENSG00000144026.11	ZNF514	-2.301222772529939	-0.007058481823174367	0.02137904233587952	0.1967941383996624	0.3561984915317553	8.798167424819692e-16	NA	47	49	49
ENSG00000143125.5	PROK1	-2.30109446283199	-0.012228474152019842	0.021386292252841405	0.07275166068156325	0.11937125650085227	1.719888341653363e-05	NA	54	54	54
ENSG00000006125.17	AP2B1	-2.3000597739200797	-0.044273298440043116	0.021444833839946487	0.0045184086478412275	0.15812807748091026	3.696602889341157e-07	NA	14	15	15
ENSG00000188725.7	SMIM15	2.293058964392545	0.06146450425792314	0.021844610473854935	0.002366576292561429	0.049350764708568806	0.007542840211030694	NA	13	15	15
ENSG00000270972.1	RP11-326C3.15	2.2928860852702186	0.010860654518746899	0.021854564128534884	0.12616578407777865	0.1801480788672438	5.2041505142704016e-08	NA	31	31	31
ENSG00000180481.10	GLIPR1L2	-2.291899108905533	-0.009046299656545543	0.02191146570251672	0.14805555644072885	0.5933621954925085	6.327292698715463e-34	NA	37	37	37
ENSG00000156113.22	KCNMA1	2.291178622427754	0.03552817057362738	0.021953084844293792	0.00594710741553709	0.17549270682882168	9.395866755602976e-08	NA	17	17	17
ENSG00000275358.1	RP5-1025A1.3	2.2903119406972667	0.02632225343109056	0.02200324011583257	0.01462189619801407	0.07750043874354656	0.0005435807073389323	NA	23	23	23
ENSG00000113328.18	CCNG1	2.2900561941527218	0.039595527780447386	0.02201805932152241	0.007925062260711612	0.04775079296712488	0.008876769889321305	NA	40	41	41
ENSG00000196365.11	LONP1	-2.288406399291729	-0.014447458010275239	0.02211386532940997	0.04495277396391145	0.3205796338303406	1.4470140792622387e-14	NA	17	17	17
ENSG00000167083.6	GNGT2	2.287165857005608	0.0355474029917628	0.022186144076054275	0.004875425489274369	0.03167637540501498	0.032167854132687176	NA	11	11	11
ENSG00000095906.16	NUBP2	-2.2853354257947216	-0.0683552999680233	0.022293167218138867	0.002115395146383231	0.12068268637586173	1.7673689367704527e-05	NA	5	5	5
ENSG00000088298.12	EDEM2	2.282549395356456	0.02170957958101891	0.022456924709674305	0.02125480334988428	0.07518658401534406	0.0009588526384533973	NA	28	28	28
ENSG00000182272.11	B4GALNT4	-2.2817594469508746	-0.023267125985742144	0.02250354621814041	0.01859147318905785	0.03011369058548332	0.03849558082929664	NA	59	60	60
ENSG00000142534.6	RPS11	2.2811145904642274	0.1103426756047059	0.02254166698043286	0.0011064254615033764	0.051895562650657916	0.006501269102887916	NA	9	9	9
ENSG00000115155.16	OTOF	-2.28086970317434	-0.061481739098604056	0.022556158217613136	0.002280703228229908	0.02891900473529514	0.0399712671579889	NA	10	10	10
ENSG00000230606.10	AC159540.1	-2.2779760628780017	-0.05592716050635288	0.022728003813947267	0.0035099216991819485	0.05845012267127162	0.0026454764616037703	NA	29	31	31
ENSG00000256053.7	APOPT1	-2.2774672646214347	-0.019296194806075362	0.02275833730111299	0.02770048268809739	0.3228022556567506	3.3888189374745867e-14	NA	13	13	13
ENSG00000137877.9	SPTBN5	2.2773801182920645	0.015550963333210294	0.022763536309777777	0.04878149177676825	0.21176130495331255	1.80185170117203e-09	NA	18	18	18
ENSG00000170703.15	TTLL6	-2.2769172886134577	-0.023239796504465803	0.02279116527529088	0.011573162493530178	0.042982464693417315	0.011439705585309318	NA	15	15	15
ENSG00000128872.9	TMOD2	-2.2765561137528416	-0.03539758872406437	0.022812746115341176	0.008831335692479571	0.07586776122953377	0.0009162705113289977	NA	48	48	48
ENSG00000157168.18	NRG1	2.2731342155586725	0.018685890086765095	0.02301809309382278	0.02883282155187812	0.2357544513263817	4.4833399841675245e-10	NA	27	27	27
ENSG00000135473.14	PAN2	-2.271725273043968	-0.04270913140048118	0.023103108733247165	0.0079518253040709	0.03872185026922703	0.018017951080928497	NA	35	36	36
ENSG00000110429.13	FBXO3	-2.271419100270754	-0.06069552148239912	0.023121619232993947	0.0029110233670061364	0.02988914013160258	0.0392700107569883	NA	10	10	10
ENSG00000148600.14	CDHR1	2.2708853251102994	0.02324520587018066	0.023153920847463975	0.017882966519966584	0.3412562179354846	9.31701681438092e-16	NA	48	48	48
ENSG00000271967.1	RP11-134K13.4	-2.270121528629816	-0.030213606861788984	0.023200210442635524	0.009229477638689006	0.0944846921435931	0.00014654520831511173	NA	14	14	14
ENSG00000151725.11	CENPU	-2.2697102599638654	-0.01986531048910435	0.023225168489315107	0.02971084110591936	0.14244419637467418	2.61840699658518e-06	NA	31	31	31
ENSG00000186469.8	GNG2	-2.268983189399972	-0.06514854513565813	0.02326934817108477	0.004762507955458906	0.09001278280307126	0.00020250155975644	NA	16	16	16
ENSG00000184923.12	NUTM2A	2.2683861716688556	0.009957714964105809	0.023305679863600045	0.10378060919939097	0.3918909525428892	1.5481792712715653e-18	NA	33	36	36
ENSG00000135643.4	KCNMB4	2.2639065434553025	0.025927902710416707	0.023579863416188063	0.01819642579734545	0.15314788225650056	1.0676001963271576e-06	NA	35	35	35
ENSG00000141076.17	UTP4	2.2623936099908253	0.01947024461129016	0.023673095381889404	0.03883558521098779	0.22072517503496267	4.5849783262641773e-10	NA	22	22	22
ENSG00000188573.7	FBLL1	2.2617748678984917	0.030030485093147336	0.023711316366292978	0.009389471111733808	0.14649685839252188	1.322667952822045e-06	NA	22	22	22
ENSG00000153291.15	SLC25A27	2.2557287069779526	0.01313753150460816	0.02408762659054244	0.06575832801751101	0.42628485370319386	8.456045579189261e-21	NA	81	82	82
ENSG00000175567.8	UCP2	-2.2550513458099197	-0.021512681155057455	0.02413010607554754	0.024801606921494974	0.1701700348717675	2.770907468735043e-07	NA	27	27	27
ENSG00000115661.13	STK16	2.253850205253205	0.05851494741957358	0.024205593161257626	0.0033920118645419106	0.12811773764182854	7.948670048332706e-06	NA	2	2	2
ENSG00000089154.10	GCN1	-2.2528880207618114	-0.06156305924466428	0.024266210370653928	0.0034709165966618693	0.08991324753423008	0.00019089283321745463	NA	10	11	11
ENSG00000254470.2	AP5B1	-2.251069521761968	-0.025474738062703825	0.024381134449877214	0.013367468907232673	0.04371230218481958	0.010770802480802994	NA	18	18	18
ENSG00000065621.14	GSTO2	2.2500835566751545	0.02171349438731486	0.02444364168910235	0.02052548347395783	0.19482435348867025	1.1368587099627464e-08	NA	21	21	21
ENSG00000237310.1	GS1-124K5.4	2.24843430785776	0.012051435161627684	0.024548509586312876	0.0721372555893848	0.3037799043767521	3.5429301107446864e-13	NA	63	63	63
ENSG00000274292.1	RP11-347I19.7	2.2479300670054645	0.0178981756763469	0.02458064957961224	0.027627698626971252	0.06528334823537618	0.001687394434498424	NA	48	50	50
ENSG00000125247.15	TMTC4	-2.2472793493422576	-0.03139935547719755	0.024622179789345864	0.009360555320382222	0.09288287721906964	0.00016253867035896728	NA	47	47	47
ENSG00000039068.18	CDH1	-2.2465578269627184	-0.02205714524856947	0.02466829996758561	0.018181640714701304	0.1509165111892892	9.13602493469458e-07	NA	32	32	32
ENSG00000162882.14	HAAO	2.245456572774863	0.028980234792357177	0.024738837127424262	0.012279497891342857	0.10896909728308696	5.610074601465167e-05	NA	18	18	18
ENSG00000164197.11	RNF180	2.2448544624403355	0.021261696226321708	0.02477747711808838	0.01861013163384148	0.035994181738357285	0.022853850378397253	NA	25	25	25
ENSG00000274605.1	RP11-12G12.7	2.2445312926741137	0.07575749790785527	0.024798237851479884	0.002206779937366742	0.028809558925739675	0.04326786227389809	NA	5	5	5
ENSG00000176533.12	GNG7	-2.24236207676672	-0.10915786111382657	0.024937980704945153	0.0009869321012255965	0.029901443216650093	0.039090726953228516	NA	8	8	8
ENSG00000234465.10	PINLYP	2.2409967409448317	0.015227831671347315	0.025026286114992732	0.04095695697731584	0.2650642509446111	1.760782651167378e-11	NA	28	28	28
ENSG00000124713.5	GNMT	2.236463092791362	0.012832575301519116	0.025321452285950837	0.06033874808316494	0.3687601525318343	7.5375929230615e-18	NA	11	12	12
ENSG00000162869.15	PPP1R21	2.235642392393496	0.026287843692052518	0.02537520536474226	0.011697385591168851	0.11656131971980373	1.9519510753157413e-05	NA	8	8	8
ENSG00000176386.8	CDC26	-2.2333652289551775	-0.01748683406864148	0.025524869204600748	0.033889295340715754	0.1529228805713328	1.1157722705611934e-06	NA	26	26	26
ENSG00000134207.14	SYT6	2.232564416398917	0.031066953780356416	0.025577682856275315	0.009785229625670362	0.02997227383394624	0.039672682289168995	NA	79	79	79
ENSG00000235173.6	HGH1	-2.2315364187545446	-0.054540633664220274	0.025645617929527114	0.0033872494719594673	0.03726328814067472	0.019941577385350504	NA	9	10	10
ENSG00000132874.14	SLC14A2	2.2297159873765433	0.018632256284404233	0.025766303834061317	0.04172122064105677	0.05873005831286453	0.0039237586488615325	NA	63	63	63
ENSG00000256574.6	OR13A1	-2.228863297738735	-0.01692975698378786	0.025823001794890346	0.04642150801494459	0.10486691903632676	6.410799120325134e-05	NA	28	28	28
ENSG00000272940.1	CTA-384D8.33	-2.2267542350374674	-0.012510323081631526	0.025963703536531997	0.05303620781329419	0.04988507379448743	0.007948721590566353	NA	33	33	33
ENSG00000127578.6	WFIKKN1	-2.225481483473637	-0.007878151851906384	0.026048932811197315	0.1489045667600173	0.4742399907777896	4.177459578384944e-24	NA	27	27	27
ENSG00000108823.15	SGCA	2.2243324838906284	0.012104567537807961	0.02612608270764307	0.10616463378853826	0.2813606468037955	3.8928112208034857e-13	NA	12	12	12
ENSG00000180228.12	PRKRA	-2.2242541559211064	-0.09276428119214439	0.02613134924453781	0.0012181670529355297	0.06385173411649657	0.001625186588914927	NA	38	38	38
ENSG00000164105.3	SAP30	-2.224204628414844	-0.05806412562994037	0.026134679798518003	0.002598932963881682	0.04474535513976295	0.010635923140291164	NA	4	4	4
ENSG00000198805.11	PNP	-2.224117585408316	-0.045950034744858044	0.026140534029579957	0.005638403653692114	0.18514022550665074	5.397446459712208e-08	NA	7	7	7
ENSG00000276269.1	RP11-403A3.2	-2.223805959148121	-0.037307566069450446	0.026161502297989008	0.005823895846840838	0.04429570487420098	0.01269170273434134	NA	5	5	5
ENSG00000236682.1	AC068282.3	2.2232152719317257	0.005449475993706991	0.02620128752284579	0.3364835997121796	0.7098671086957242	6.993705740722573e-47	NA	22	22	22
ENSG00000163803.12	PLB1	-2.2208290001576367	-0.05092312830234489	0.02636254557573445	0.004566983473815921	0.0578887641537131	0.0039846212569058116	NA	14	15	15
ENSG00000125877.12	ITPA	2.2205572331590226	0.0250338519312531	0.02638096516581816	0.015508479603604821	0.20428414786325197	8.585941837627205e-09	NA	14	14	14
ENSG00000120457.11	KCNJ5	2.2197870912228392	0.027080225164094463	0.026433223603270044	0.01466760291854519	0.06182883860346537	0.0023174719234668995	NA	26	26	26
ENSG00000136874.10	STX17	2.2186934237604437	0.029000619952003957	0.02650758873367375	0.01091385301716373	0.07225560634254345	0.001170500825218762	NA	50	50	50
ENSG00000163536.12	SERPINI1	2.2145252750053723	0.03477128241872219	0.026792665998709473	0.005691719168371657	0.07602271504749393	0.0006479808948877063	NA	14	14	14
ENSG00000129204.16	USP6	-2.2115178108215336	-0.03302481301764463	0.026999999886918227	0.007140651797446111	0.06939345873204049	0.0010724760102641716	NA	1	1	1
ENSG00000125965.8	GDF5	-2.210063926997251	-0.010767484234119856	0.027100725952572253	0.049551371589273946	0.18604415347215236	4.349816854057652e-08	NA	45	45	45
ENSG00000107521.18	HPS1	-2.2088443289210935	-0.01497931490819655	0.027185470529386736	0.034615602746378524	0.13696299077292634	5.50624009903037e-06	NA	48	49	49
ENSG00000007933.12	FMO3	2.2046072189535275	0.011495944825640361	0.027481668759272614	0.10289180406650453	0.08789394303860758	0.00021292394074290933	NA	222	228	228
ENSG00000177990.11	DPY19L2	2.204513059229693	0.03973135542738483	0.0274882825599349	0.0063693689328461036	0.10046970547796327	0.00011844138518805059	NA	12	12	12
ENSG00000154265.15	ABCA5	2.202979866477356	0.06084253477590742	0.027596167727174728	0.0037071419454766923	0.02792464687802948	0.0447570302358769	NA	29	29	29
ENSG00000188266.13	HYKK	2.2026458014827313	0.017015475181400442	0.027619723055323456	0.027203365940621282	0.10873935038795317	3.3843122262610044e-05	NA	67	67	67
ENSG00000159674.11	SPON2	2.202140476093614	0.020465480057020077	0.027655387115932926	0.013612401998727612	0.10673780953082553	6.609481556870047e-05	NA	61	61	61
ENSG00000213512.1	GBP7	2.2018407399868645	0.016834610683318894	0.027676560179475628	0.03752520098713913	0.19775394152391002	1.8290890496244092e-08	NA	30	31	31
ENSG00000174373.16	RALGAPA1	2.201628964953565	0.032851254209831975	0.02769152818595436	0.007998460309457446	0.06363309069118929	0.0013806841944142849	NA	38	39	39
ENSG00000067208.14	EVI5	2.2011149575778384	0.03454157821649432	0.02772788665084852	0.011149775735572442	0.12673651672999953	1.0699338753567817e-05	NA	160	160	160
ENSG00000273958.1	RP11-219B17.3	2.2004183766793033	0.013994764539932623	0.027777225199728552	0.053662350773088556	0.03614310801368275	0.024753312074824025	NA	43	43	43
ENSG00000246898.1	LINC00920	-2.1980768756115285	-0.007612707857773334	0.02794362809836257	0.21793416178989095	0.410457263829887	5.760434358450841e-20	NA	40	41	41
ENSG00000085982.13	USP40	-2.190407661619737	-0.04810649497607471	0.028494684871373764	0.006193359118363762	0.04423073596739914	0.010302161837862726	NA	34	34	34
ENSG00000248197.1	LINC00290	2.190384365873264	0.030344020995612776	0.02849637290123789	0.009939441974583482	0.05236503357469977	0.006007205654243559	NA	28	28	28
ENSG00000181027.10	FKRP	-2.1903751026477845	-0.021602996740698262	0.0284970441464736	0.028892964995139287	0.0738584287673008	0.0010596062381339503	NA	38	40	40
ENSG00000143322.19	ABL2	2.1859761127828365	0.023418468511431745	0.02881735299244177	0.015534197845360819	0.15658441755581026	4.4907246523647315e-07	NA	14	14	14
ENSG00000271425.7	NBPF10	2.1834864616394043	0.14927606996949758	0.029000004882240756	0.0001974413370376815	0.3542003621672569	2.89211009402448e-16	NA	1	9	9
ENSG00000129595.12	EPB41L4A	2.18347075381529	0.018394298896824788	0.02900116043426358	0.022315179604871338	0.05963905378787127	0.0034235001364383193	NA	62	62	62
ENSG00000283440.1	RP11-445H22.3	-2.183385026088381	-0.034943765988022776	0.029007467725359313	0.009929875569478743	0.1100787697737399	4.79705641055433e-05	NA	17	17	17
ENSG00000171219.8	CDC42BPG	2.1819472652974667	0.02004858563385664	0.02911342494197069	0.027162617435249996	0.03605204990360688	0.018342794657281027	NA	38	39	39
ENSG00000206384.10	COL6A6	2.1817919153526986	0.021558256620345453	0.029124893526037417	0.018333227072282254	0.03277549652343236	0.031138885581122776	NA	45	46	46
ENSG00000128928.8	IVD	2.1812831114445723	0.018162339580151707	0.02916248278786002	0.029002680426653243	0.2751348010127028	1.906630207100901e-12	NA	74	75	75
ENSG00000171103.10	TRMT61B	-2.179463137932822	-0.037073785144948745	0.02929728018779925	0.012873418880174814	0.08756050280383007	0.00025593634414743197	NA	15	15	15
ENSG00000189058.8	APOD	-2.178909989468899	-0.07140687546360606	0.029338355533941107	0.0026222924744866882	0.050312148392976284	0.007048840745187378	NA	7	7	7
ENSG00000093183.13	SEC22C	-2.178888910879865	-0.023000136357575543	0.02933992175387058	0.019485371230116358	0.11544748546411908	2.081005286426101e-05	NA	26	26	26
ENSG00000167984.17	NLRC3	-2.177476804299179	-0.007487306677232766	0.029445010645105175	0.14837666135600516	0.3672452262928075	9.049448691589256e-18	NA	45	45	45
ENSG00000109339.19	MAPK10	2.176642871100865	0.04695848091372465	0.02950722385086486	0.0048569848048208575	0.16845860934417187	1.7575314906384366e-07	NA	11	11	11
ENSG00000121570.12	DPPA4	2.173923216289906	0.012005688379622962	0.029710902169710725	0.07242106757453054	0.28066058028727026	4.0738821776923174e-12	NA	14	14	14
ENSG00000160310.17	PRMT2	2.173011424707582	0.0528628720479387	0.029779457428349452	0.0036532737478160715	0.07821962557765502	0.0005689606674919419	NA	15	15	15
ENSG00000103642.11	LACTB	-2.1727637042925934	-0.01859115221914044	0.029798106366786252	0.020281854478928774	0.1501153551257212	1.0678735593137593e-06	NA	13	13	13
ENSG00000196542.8	SPTSSB	-2.170341569000168	-0.03431814214736507	0.029980979730387724	0.01152418799601327	0.05770611753723736	0.0027003183497995267	NA	27	27	27
ENSG00000180096.11	SEPT1	-2.1651771052918	-0.015397348220518454	0.030374124938814334	0.03803357912448283	0.15804125272916714	8.066978671921964e-07	NA	28	28	28
ENSG00000064199.6	SPA17	2.1638798767883354	0.04092624022765971	0.030473569713196886	0.005490818740406721	0.06423740449141531	0.0017761628690474418	NA	15	15	15
ENSG00000228594.3	FNDC10	-2.163457397385713	-0.03805020630743604	0.030506017050473615	0.006300009372452415	0.030841024147864264	0.03545053687036976	NA	11	11	11
ENSG00000254427.1	RP11-430H10.1	2.1600532143813953	0.010579844618924143	0.030768550281787762	0.08243380037266425	0.3606691513633684	1.501486967742728e-17	NA	16	16	16
ENSG00000166199.12	ALKBH3	2.1597950912457766	0.012327406930195864	0.030788535826053037	0.05505962436619053	0.24552801918176664	5.870633455495748e-11	NA	78	79	79
ENSG00000167720.12	SRR	2.15774355951248	0.011816442443905466	0.030947775232266432	0.05627189923628524	0.2795053122081756	3.1670608702777112e-12	NA	21	21	21
ENSG00000138095.18	LRPPRC	-2.1567135202245167	-0.01572095494782912	0.031027992880737407	0.033211070806638404	0.3373641672816063	2.359102718647992e-15	NA	34	36	36
ENSG00000196458.10	ZNF605	2.1566906147505147	0.0469701942043453	0.031029778745332314	0.0059592256792478674	0.08334342443520981	0.0004876190373267095	NA	10	11	11
ENSG00000182606.14	TRAK1	2.1505856994263914	0.022038250288169376	0.03150891506914589	0.017142868670578983	0.03194792171181192	0.029707445114314307	NA	92	93	93
ENSG00000106404.13	CLDN15	2.150190627098656	0.03327456085667712	0.03154013925246336	0.007326797576089219	0.1527628617667755	7.451407320754159e-07	NA	15	16	16
ENSG00000142252.10	GEMIN7	-2.1495152793485786	-0.023386907022486088	0.03159357621022276	0.02340044768855874	0.06660360244417213	0.0017792429594180894	NA	34	34	34
ENSG00000213123.10	TCTEX1D2	2.1475443249148536	0.04597487676745154	0.03174997236873714	0.004945071553573035	0.06018280354390721	0.0026714344427258337	NA	24	24	24
ENSG00000113494.16	PRLR	-2.1440622383450934	-0.021792843810574513	0.0320279002301574	0.02739026574773828	0.2258991866449	6.250966164077229e-10	NA	36	36	36
ENSG00000224924.6	LINC00320	2.143940152075704	0.02048188695862557	0.032037682445812954	0.02621516494231286	0.2892872391810272	1.5294009663517425e-13	NA	18	18	18
ENSG00000197958.12	RPL12	-2.142848969066288	-0.0157996410702741	0.03212522774995041	0.028314250350602782	0.3976788146639855	8.068728736216286e-19	NA	51	51	51
ENSG00000129993.14	CBFA2T3	-2.1422980163855927	-0.07376070508573195	0.032169508366579	0.00159546411320718	0.028659964063341276	0.04215826375387307	NA	10	10	10
ENSG00000167900.11	TK1	2.1404614063440053	0.039462975869160005	0.03231749654570711	0.017668665429766132	0.07347690052296478	0.00024881412297383774	NA	17	17	17
ENSG00000108468.14	CBX1	2.138564091446084	0.05050140981258316	0.032470988282961945	0.0034402682339135402	0.05808409212534753	0.0034974839903745554	NA	19	19	19
ENSG00000136856.17	SLC2A8	2.1377591763341406	0.019551677109551163	0.032536293895217644	0.015589828764893378	0.13065064347821942	4.994936865062341e-06	NA	10	10	10
ENSG00000161904.11	LEMD2	-2.136051704439711	-0.02846665152628459	0.03267519966406131	0.008766891581255624	0.08666598291019856	0.00015363708446300777	NA	10	10	10
ENSG00000115252.18	PDE1A	-2.135564675087365	-0.007665956647980375	0.03271491330637814	0.15777658397022679	0.5203905683034278	4.001941675075175e-27	NA	12	12	12
ENSG00000185483.11	ROR1	-2.1339995915172576	-0.011355967961052864	0.03284281425597264	0.06300047010743492	0.21972145487691885	1.5799558298930776e-09	NA	47	47	47
ENSG00000169918.9	OTUD7A	2.133844948299119	0.015524600019245717	0.03285547513906853	0.0319515023744962	0.21354694778586428	4.8362396971844324e-09	NA	49	49	49
ENSG00000128891.15	C15orf57	2.132872799857021	0.011155005920484268	0.032935162202385945	0.07891366600496402	0.2585126321749461	4.430084564789196e-12	NA	66	68	68
ENSG00000071794.15	HLTF	-2.1316404920784833	-0.021739868489918664	0.033036412293183985	0.016696064572917946	0.2279895073680237	7.065435359532192e-10	NA	47	47	47
ENSG00000112041.12	TULP1	-2.130900508828947	-0.015395406907177419	0.03309733946859822	0.041784607608386225	0.20981331917328705	5.180226108346257e-09	NA	10	10	10
ENSG00000197863.8	ZNF790	2.1295280945943924	0.035294648963285546	0.03321059301994487	0.009124685618134358	0.048511032660038984	0.0074604415936538205	NA	17	17	17
ENSG00000136816.15	TOR1B	2.1290128510848705	0.02011202984160615	0.03325319718143761	0.022796812885021823	0.1280473286371082	9.39411525766333e-06	NA	21	21	21
ENSG00000278214.1	LINC02139	2.1285875418192512	0.06390646881928991	0.033288400139814406	0.00343683492259095	0.03343499734664608	0.024848707847312947	NA	10	10	10
ENSG00000273203.1	AC006946.16	-2.1280608550891986	-0.015964896389416276	0.03333203832931518	0.03967560067272417	0.036358283191786855	0.022238690145635755	NA	48	48	48
ENSG00000147533.16	GOLGA7	-2.12763331669328	-0.0261724870347424	0.03336749765070479	0.011258510532870945	0.18406535215985068	2.778741832050203e-08	NA	39	40	40
ENSG00000181754.6	AMIGO1	2.1272169435912702	0.06266820853827114	0.033402061958007816	0.0029147714228192857	0.13801172701981745	3.3591407807147106e-06	NA	12	12	12
ENSG00000066427.21	ATXN3	2.1259595333808505	0.02104651731276935	0.03350662912461114	0.014836228249833978	0.03327612425571283	0.030024003225412026	NA	20	20	20
ENSG00000225431.1	LINC01671	-2.125934536686052	-0.0687969160226193	0.033508710703855304	0.002805860103257419	0.03085911349008565	0.03627120145818865	NA	4	4	4
ENSG00000154889.16	MPPE1	-2.125276947350259	-0.02120257740638156	0.03356351066320969	0.028488049532823273	0.20689727634984226	6.655028767124805e-09	NA	7	7	7
ENSG00000118181.10	RPS25	-2.124871389399179	-0.03385667334207183	0.03359734588541216	0.007142221994470822	0.17905457864864835	6.739718653103758e-08	NA	7	7	7
ENSG00000223768.1	LINC00205	-2.1225978635751663	-0.007582007293311142	0.03378756414611359	0.15259468081710667	0.4611013766275573	6.514564324809575e-23	NA	53	53	53
ENSG00000198315.10	ZKSCAN8	2.1223145851480276	0.051562472732956194	0.03381132949765544	0.003311091047151929	0.04635257102206898	0.007611897424604539	NA	59	59	59
ENSG00000140718.20	FTO	2.121382463506219	0.04838308032282087	0.03388962980413664	0.004758395829531204	0.15942389306162946	2.8524319177265023e-07	NA	12	12	12
ENSG00000233569.1	RP11-500B12.1	2.1209617455824	0.010214143019646188	0.03392502180106304	0.11106453888184172	0.17390272522874184	1.8654571665755404e-07	NA	53	53	53
ENSG00000090565.15	RAB11FIP3	2.119642674256035	0.03035382512533997	0.0340361907823272	0.0068948471217501	0.05777387641355191	0.0035871206040107837	NA	12	12	12
ENSG00000172954.13	LCLAT1	-2.119218773712251	-0.030791200595925827	0.034071982418433094	0.006818224624331057	0.030670411535983967	0.03643194743585065	NA	12	13	13
ENSG00000146802.12	TMEM168	-2.1159933167858846	-0.04658833742523402	0.034345375980971565	0.0048400667420755985	0.03710670574533514	0.020110650978206523	NA	16	16	16
ENSG00000128309.16	MPST	2.1153385446331225	0.023694499876342933	0.0344011035433627	0.014508969252707423	0.21571105587746064	1.7207311551012874e-09	NA	19	19	19
ENSG00000268713.1	CTC-444N24.8	-2.1150520954426266	-0.017824901313867166	0.03442550747405179	0.020429897369820912	0.08291045944700311	0.00044052761460548436	NA	34	35	35
ENSG00000261701.6	HPR	2.1147806011011343	0.013915469395492023	0.0344486509835838	0.05477085370679316	0.3994809488871925	1.059275416059901e-18	NA	26	27	27
ENSG00000120669.15	SOHLH2	2.112515487357887	0.006776281598277081	0.03464225900668644	0.1756309060867703	0.5097826087442285	3.086764200923427e-27	NA	130	130	130
ENSG00000253807.5	LINC01170	-2.1123849532072154	-0.014245503844761712	0.03465344453207819	0.03445211518664553	0.19844647828940573	1.7952971913025396e-08	NA	53	53	53
ENSG00000189099.11	PRSS48	-2.11228696782668	-0.011009554213295823	0.03466184296669238	0.09012191515506672	0.1081941949858796	3.6030044079062454e-05	NA	59	59	59
ENSG00000185619.18	PCGF3	2.1052042099602004	0.04087331500129816	0.035273535960537394	0.004095243838033369	0.07241290212075106	0.0008783814598225776	NA	7	7	7
ENSG00000128159.11	TUBGCP6	-2.103181551778852	-0.05305663946512852	0.035449902289837465	0.0034634354520094125	0.1741338420825942	1.7003095989788476e-07	NA	5	5	5
ENSG00000275329.1	RP11-83N9.6	-2.1022457445860563	-0.028250153960157086	0.03553175454810285	0.010092347617120166	0.08176398455560335	0.00039944343088268617	NA	3	3	3
ENSG00000168404.12	MLKL	-2.1017685579635206	-0.060128111168433945	0.03557355467203332	0.0034841311444848443	0.043509226173775256	0.011385942043008185	NA	17	17	17
ENSG00000025423.11	HSD17B6	2.099647937370926	0.03760578429631327	0.035759822537223075	0.007940036967289498	0.13653687145467766	1.3755203506827578e-06	NA	13	13	13
ENSG00000184209.14	SNRNP35	2.097465203443073	0.015532056244464021	0.03595241434217649	0.052896304183732284	0.03589873481590306	0.011533091345698186	NA	139	150	150
ENSG00000119681.11	LTBP2	-2.0960638136770076	-0.025974034239461638	0.036076530506528225	0.012192190197009177	0.05884383551972674	0.003689625902572851	NA	10	10	10
ENSG00000185105.5	MYADML2	2.093908659644305	0.031564342093779056	0.03626811771739787	0.009368852496362606	0.07955884710326645	0.0004168575360073632	NA	30	30	30
ENSG00000145868.16	FBXO38	-2.088915331403664	-0.0541152398877701	0.0367153454946194	0.003398672598826193	0.03824719247941243	0.018751007092378043	NA	18	18	18
ENSG00000169570.9	DTWD2	-2.0878548934253667	-0.02629672263305931	0.036810926097890335	0.01923697979045921	0.03288426029585905	0.030945847498600906	NA	38	38	38
ENSG00000197157.10	SND1	2.086791974506153	0.02428764026186767	0.0369069429142355	0.01542142488380167	0.1869327952126192	1.4576084135039941e-08	NA	33	34	34
ENSG00000160963.13	COL26A1	-2.0861054441365683	-0.013247391654825547	0.03696907267213623	0.05672831366444422	0.3064395599728609	3.2195763874853116e-13	NA	67	67	67
ENSG00000267838.2	AC008746.12	-2.0859744080111233	-0.008547327593186247	0.036980941321484065	0.08724682147490496	0.2980393389309692	4.5088788259512593e-13	NA	37	37	37
ENSG00000137364.4	TPMT	2.0822587967090613	0.02879048519711206	0.037318837288384976	0.012789568591508742	0.0934834339128682	0.0002098690048271069	NA	30	30	30
ENSG00000156052.10	GNAQ	2.0780453794280467	0.034098240248202016	0.03770517970146017	0.006454748274284306	0.11220794876360507	2.9959069730585725e-05	NA	23	23	23
ENSG00000111300.9	NAA25	-2.077091663917993	-0.04479636536348852	0.037793099824663036	0.00492851190819754	0.18929532280487776	3.1022907845694734e-08	NA	20	20	20
ENSG00000041802.10	LSG1	2.0767350451016275	0.010023468760902203	0.037826020193964895	0.0686164765703177	0.3851600212651399	5.555841598740496e-19	NA	12	12	12
ENSG00000170324.20	FRMPD2	-2.076396528260223	-0.0402912929700469	0.03785729208906716	0.00981021770094639	0.08761168921940785	0.0002885034040586791	NA	20	38	38
ENSG00000186205.12	MARC1	-2.0759641533112854	-0.045767845855210716	0.037897266495836586	0.0043586502770477644	0.0665672591799081	0.0018344079559936288	NA	16	16	16
ENSG00000115073.7	ACTR1B	2.075545342691738	0.02411373767338776	0.03793602106335791	0.015430620660976254	0.12804085934705095	7.885974125472301e-06	NA	66	66	66
ENSG00000179477.9	ALOX12B	2.0754185784586068	0.06515151870899616	0.037947757812766617	0.0035969851888087764	0.051127649169193184	0.006866983312251307	NA	6	6	6
ENSG00000146122.16	DAAM2	2.0747936387842834	0.05013545363286816	0.03800566439981935	0.0027416841292398583	0.11028817291163644	3.648574725227945e-05	NA	17	17	17
ENSG00000137070.17	IL11RA	-2.0745133624529015	-0.03197586677631597	0.0380316590589444	0.010270084798776103	0.11984102325448392	1.6918076193462384e-05	NA	22	22	22
ENSG00000136908.17	DPM2	2.0735273984447073	0.02338144835184183	0.03812322399121611	0.012436192631901355	0.08493235112783966	0.00028322770953677817	NA	21	22	22
ENSG00000162004.16	CCDC78	2.0732726065562836	0.02040264440025129	0.03814691657216998	0.024136365263148222	0.17445390201048666	7.840626760866747e-08	NA	46	47	47
ENSG00000174695.9	TMEM167A	-2.071304417072539	-0.03608781451565677	0.03833035676621484	0.007416684189011687	0.1439664059143556	2.6322615819817413e-06	NA	22	22	22
ENSG00000121716.20	PILRB	2.0701676846501043	0.00745280872544576	0.03843664430565642	0.14139842157707191	0.5870401846671548	1.723338938154831e-33	NA	46	46	46
ENSG00000093000.18	NUP50	2.0697320349514796	0.03723767002489115	0.03847744507506069	0.004165999259078521	0.08087878796941612	0.00037712266673277237	NA	14	15	15
ENSG00000271553.1	RP11-274B21.10	2.0685338918279137	0.008607890026551022	0.03858984704616539	0.08574563698364739	0.3331960605835196	7.395561892043242e-15	NA	31	31	31
ENSG00000269416.5	LINC01224	-2.06796954136223	-0.009416066960280573	0.03864288732276677	0.12024763316419897	0.3048738841506269	2.7628119698116386e-13	NA	59	59	59
ENSG00000125827.8	TMX4	2.0671527618646377	0.05694575363695693	0.03871976175543691	0.003264674018512183	0.04647739303263145	0.00906388433664916	NA	33	34	34
ENSG00000146281.5	PM20D2	2.066938459970507	0.022177989798275535	0.038739953132111045	0.022966769156198476	0.10756843153517943	6.488324647557321e-05	NA	64	64	64
ENSG00000172830.12	SSH3	2.0666634871605467	0.09498800165724551	0.03876587398421702	0.0011181660815297505	0.03714333032878208	0.019881431884819768	NA	10	10	10
ENSG00000088035.15	ALG6	-2.057651965911968	-0.02165892150852818	0.03962355442578229	0.016460595962295144	0.1044413522641347	7.432656843058684e-05	NA	36	36	36
ENSG00000143851.15	PTPN7	2.0574694490478627	0.05373379381335754	0.039641090728866735	0.003450167001856215	0.07457814430042836	0.0009263152412261867	NA	19	19	19
ENSG00000204033.9	LRIT2	2.0573225620547113	0.050464715225004786	0.039655208481048886	0.004414057991017885	0.1280400518946971	1.0369964165508056e-05	NA	8	8	8
ENSG00000105258.8	POLR2I	2.05634616094856	0.04821388116372417	0.0397491618375575	0.002545994073830942	0.0510392639746135	0.006128677749249074	NA	13	13	13
ENSG00000135108.14	FBXO21	-2.054601329387422	-0.018656711544900204	0.039917527167484576	0.03559007084811193	0.18125430654517707	8.394986117584129e-08	NA	78	78	78
ENSG00000226067.6	LINC00623	-2.053748846054077	-0.3084682611008226	0.04000000625346857	8.660922723314052e-05	0.25879892888516864	5.073249544637214e-11	NA	1	4	4
ENSG00000115084.13	SLC35F5	2.053580519142981	0.06168704854728314	0.04001630922387695	0.0029023692179905433	0.031015962032950463	0.030733552620051542	NA	12	12	12
ENSG00000148290.9	SURF1	-2.0531982432463494	-0.009894991011441812	0.04005335473851246	0.12341521805578047	0.4240778202333307	6.637902413032576e-20	NA	72	73	73
ENSG00000129673.9	AANAT	2.052653077733323	0.022226394273659696	0.04010623585165102	0.017711477767284527	0.032531737444321134	0.030108973117487205	NA	18	20	20
ENSG00000185896.10	LAMP1	-2.0523605900303	-0.04222739478335164	0.04013463159159899	0.0051963554595451725	0.029467755448233383	0.03690915382505163	NA	35	35	35
ENSG00000271538.5	RP11-326I11.4	2.0512513790472444	0.0150026464448437	0.04024247272188941	0.0328024260983003	0.0977584235107176	0.00012857039084469393	NA	21	24	24
ENSG00000116663.10	FBXO6	2.0497579120077756	0.050252059366248096	0.04038806059782157	0.0036032778608721143	0.04150550243007027	0.01361324384177525	NA	12	12	12
ENSG00000112118.18	MCM3	2.048597024741826	0.017914790687209872	0.04050153582549453	0.019630382317601863	0.060504895591941714	0.0033514920772609127	NA	73	73	73
ENSG00000255198.4	SNHG9	2.047946779282751	0.04841156559710028	0.04056521450037717	0.003623489012496568	0.07130874615093334	0.0010286698502421118	NA	4	4	4
ENSG00000180801.13	ARSJ	-2.046984825505017	-0.05009080752763217	0.040659574482573686	0.00289423107624578	0.05475159711879507	0.005133723144294413	NA	19	19	19
ENSG00000173456.4	RNF26	-2.042351377995334	-0.04648587087021017	0.041116689090167906	0.004155847687903042	0.09470874166158813	0.00010166464469578671	NA	4	4	4
ENSG00000099968.17	BCL2L13	2.042166427619671	0.04849712779524495	0.041135025441264045	0.0052374586601561055	0.06789874160293015	0.0017112202509757595	NA	14	16	16
ENSG00000203880.11	PCMTD2	2.0388359594206698	0.022069404705304354	0.04146640211732715	0.01684543930199651	0.16452168041496992	2.347357983073717e-07	NA	24	24	24
ENSG00000241945.7	PWP2	-2.0387646305094855	-0.007049643397709631	0.04147352389279883	0.20240483790593947	0.4870840934794887	5.397890985753272e-24	NA	22	22	22
ENSG00000104980.7	TIMM44	-2.0377129665688005	-0.013227063719484091	0.04157864667139837	0.02165456486084606	0.21371260061789074	2.5629869937924557e-09	NA	23	23	23
ENSG00000278058.1	RP11-70D24.2	2.0336271396204713	0.01762328802991398	0.041989203342759227	0.01918365147897488	0.026404784382466618	0.04360453249671902	NA	31	31	31
ENSG00000145777.14	TSLP	-2.032968767379873	-0.010852631431664221	0.04205567854015991	0.07619497239769762	0.25664959044652474	1.565184522571893e-11	NA	16	16	16
ENSG00000163467.11	TSACC	-2.032264574552154	-0.014427625746661359	0.04212687874306309	0.029192269835083603	0.05411589569585549	0.0048880338351667725	NA	33	33	33
ENSG00000128510.10	CPA4	2.030875434323201	0.02373297812111648	0.04226763234416212	0.013512539178593116	0.02652724268463099	0.04367364887495297	NA	7	8	8
ENSG00000163320.10	CGGBP1	2.029736497211547	0.03462633662970901	0.04238333092949104	0.0078755958146517	0.2114785428109142	2.16788344496173e-09	NA	22	22	22
ENSG00000160948.13	VPS28	2.0286499451676154	0.020646973029275616	0.04249395757029446	0.019137680330707035	0.1468032601495213	1.3368973677314435e-07	NA	13	13	13
ENSG00000183726.10	TMEM50A	-2.0281575806683665	-0.023106025144754377	0.04254416771341255	0.015456880985562593	0.029473158162094462	0.04101750614310377	NA	52	52	52
ENSG00000100395.14	L3MBTL2	2.0279593336505974	0.024063421118590847	0.04256439862916584	0.014447099898922924	0.05123645496235149	0.00544119075492995	NA	29	30	30
ENSG00000127952.16	STYXL1	2.0268846188140808	0.017093848558494426	0.0426742138891466	0.03594055128464091	0.14696466348979212	1.8421123152564087e-06	NA	24	24	24
ENSG00000007080.10	CCDC124	2.0264556283326574	0.04243130430130415	0.04271811534608302	0.00533291134489456	0.0875793568561586	0.000331806405741114	NA	20	21	21
ENSG00000148516.21	ZEB1	2.0253688637825626	0.04311562331286487	0.04282950214782252	0.002970603887014097	0.038092543349898346	0.0179485852008319	NA	31	31	31
ENSG00000227373.5	RP11-160H22.5	-2.0243908676823072	-0.02624467937169567	0.04292995065382857	0.009766897363789322	0.032819690649213466	0.02961612542602935	NA	39	39	39
ENSG00000092295.11	TGM1	2.0210043312420827	0.018658550679722895	0.04327931673448768	0.023463051891646308	0.12393813607440793	6.125894231184349e-06	NA	19	19	19
ENSG00000187048.12	CYP4A11	-2.020839438911165	-0.023544402349801086	0.0432963887181756	0.011825005666001014	0.08719325123505442	0.00031512239279966734	NA	13	13	13
ENSG00000147804.9	SLC39A4	-2.0206366752001457	-0.02029731398652506	0.04331738948223784	0.01926325191640063	0.07562545100368408	0.000811491363571862	NA	12	12	12
ENSG00000147869.4	CER1	2.0192351106833697	0.029362027320531	0.04346278864360219	0.010206775937922142	0.028156208059049514	0.045788935553715666	NA	18	18	18
ENSG00000105808.17	RASA4	2.0170924206485847	0.011353888505178673	0.043685869454584955	0.059865893399891325	0.08674669488786667	0.00018907876300509232	NA	39	39	39
ENSG00000103174.11	NAGPA	2.016373192307236	0.030797912015637963	0.043760966558595786	0.010751161438233505	0.035749634177969	0.023988716766634624	NA	41	41	41
ENSG00000197375.12	SLC22A5	2.015682261407897	0.03223129138391531	0.0438332116675373	0.009316272015126494	0.17941753635710442	3.7644615277405914e-08	NA	33	33	33
ENSG00000234840.1	LINC01239	-2.014647744226462	-0.006788511243395502	0.04394157111250083	0.23804668955408137	0.09734739206875576	0.00014730307011142868	NA	136	139	139
ENSG00000152669.8	CCNO	-2.0120096397797855	-0.015207075836718984	0.04421892083540516	0.035410177092154924	0.4025566661690166	8.204889313399909e-19	NA	14	14	14
ENSG00000108465.14	CDK5RAP3	-2.010730359053633	-0.0398677626356844	0.044353945502914126	0.004557212690898935	0.09764496613133276	0.00012666333130292526	NA	16	16	16
ENSG00000233927.4	RPS28	2.0106989713549526	0.019177440982559513	0.04435726275902782	0.022911023439888815	0.35909208447819263	6.572683304051973e-16	NA	14	14	14
ENSG00000204186.7	ZDBF2	-2.007719846329326	-0.05601433586643827	0.0446730704536263	0.0024721473436546417	0.1111695091752669	2.796839265292149e-05	NA	11	11	11
ENSG00000064393.15	HIPK2	-2.0069524327413286	-0.08407237756481564	0.044754728096254755	0.0012877870916657977	0.04585899185908991	0.010907113065282777	NA	15	15	15
ENSG00000183798.4	EMILIN3	-2.006124365880479	-0.015133569908585774	0.044842980811307	0.03179612948134334	0.13454695349543958	4.487185990306405e-06	NA	38	39	39
ENSG00000148484.17	RSU1	-2.0060656466700753	-0.03094081392011592	0.044849244485834334	0.008401071314529752	0.1302285385126286	8.866806022197753e-06	NA	20	20	20
ENSG00000274070.1	GATSL2	-2.0057026780272054	-0.029020258417600194	0.04488797932666263	0.010088310429192233	0.09342002931613867	0.00020705018110504968	NA	13	16	16
ENSG00000171763.18	SPATA5L1	-2.0043440765358267	-0.018032653642743923	0.04503321541915601	0.03496238241362848	0.14249633495885125	2.0127757418890598e-06	NA	46	46	46
ENSG00000122507.20	BBS9	-2.004025293383299	-0.013474720441178681	0.045067351046649794	0.04524526828567303	0.19480895470004897	2.062649530066461e-08	NA	39	39	39
ENSG00000189157.13	FAM47E	-2.0011542736996706	-0.01181236285931754	0.045375766977498136	0.09099364696901302	0.4821705417757156	5.389392964657956e-24	NA	14	14	14
ENSG00000272335.1	RP11-53O19.3	2.0010511770855484	0.02593131850597734	0.045386875017156235	0.010486254120792023	0.09999897566058667	0.00010978340550868776	NA	96	96	96
ENSG00000174514.12	MFSD4A	2.0005771933487995	0.03008686010665605	0.04543797340685838	0.008110125594467476	0.09503524623413848	0.00014449717213447938	NA	11	11	11
ENSG00000027001.9	MIPEP	-1.9993931050772094	-0.011908805751174917	0.04556583736739705	0.04441075190582605	0.3255709718516445	8.120145091161342e-15	NA	6	6	6
ENSG00000163945.15	UVSSA	1.999351187590058	0.01424490086333202	0.045570369385112434	0.04360475992119838	0.2445176357541811	1.3072868033294194e-10	NA	56	58	58
ENSG00000131480.8	AOC2	1.9991057134188923	0.025683583438042	0.04559691708707407	0.009621398387783402	0.03524199298518454	0.02484922399238861	NA	33	36	36
ENSG00000111912.19	NCOA7	-1.9980315869085095	-0.058183317340629856	0.04571323575109874	0.0030622467987001345	0.07796748403921429	0.0005234161642891418	NA	27	27	27
ENSG00000198848.12	CES1	-1.9964539132839312	-0.01159239214489812	0.04588453744733532	0.04470637437391782	0.1623688299399351	2.904687347589726e-07	NA	18	19	19
ENSG00000120278.15	PLEKHG1	-1.9956105670259436	-0.05135617051281862	0.04597632842428926	0.003401727251720812	0.06213997879542023	0.002305639626012723	NA	20	20	20
ENSG00000214226.8	C17orf67	-1.9951910819048135	-0.01846715974082057	0.04602204333421409	0.01410214918796298	0.08616382784978563	0.00028960085906090866	NA	16	16	16
ENSG00000189143.9	CLDN4	-1.99514698526355	-0.010644985933963468	0.04602685114830103	0.07190970029710247	0.21705947646747267	2.591977946364057e-09	NA	21	21	21
ENSG00000277149.4	TYW1B	1.9942446300715886	0.009538073742969973	0.04612532699343776	0.1400769760715556	0.3883144905622849	1.0247527890275407e-17	NA	21	22	22
ENSG00000126106.13	TMEM53	-1.9917639145918955	-0.019880433760381833	0.046396967273729946	0.015082412524365714	0.032774335740436235	0.03278218237685412	NA	45	45	45
ENSG00000188766.12	SPRED3	1.9914818446941818	0.040931598090341116	0.04642793924721061	0.006164872360318804	0.03387188230638348	0.024671638989222304	NA	15	15	15
ENSG00000100991.11	TRPC4AP	-1.9911893067775506	-0.036196355338449226	0.04646007901894686	0.008970924209626517	0.027462676898060204	0.03819161544358442	NA	34	34	34
ENSG00000171055.14	FEZ2	-1.9908801555274398	-0.07138175182008685	0.046494064372315604	0.002861686493305269	0.029086082892445676	0.038707942883039206	NA	8	8	8
ENSG00000171303.6	KCNK3	-1.988928730117195	-0.02491998007814626	0.04670907009293906	0.017129965165921968	0.033697639301235906	0.028782675962080118	NA	40	41	41
ENSG00000106771.12	TMEM245	-1.9889046719274748	-0.017288719713997116	0.04671172600811174	0.016771240467451872	0.2915849177056663	6.037822562202201e-13	NA	56	56	56
ENSG00000078487.17	ZCWPW1	1.9868976256597441	0.013515063672586956	0.046933742808361274	0.0349158860975641	0.2910347606824145	2.279554380163705e-13	NA	30	30	30
ENSG00000270030.1	RP11-326C3.13	1.9861487528954316	0.0142672302094249	0.04701680923597839	0.04185577074593986	0.06503842912863117	0.001761211156808472	NA	28	28	28
ENSG00000175166.16	PSMD2	-1.9855619560337419	-0.045340352878941205	0.04708198428052014	0.004245683969935951	0.03930305608760964	0.01697056278358323	NA	4	4	4
ENSG00000179889.18	PDXDC1	-1.9846339181358854	-0.02315426699451753	0.04718521581913901	0.014550461895172305	0.17258874273707184	1.9956192207653348e-07	NA	13	14	14
ENSG00000064835.10	POU1F1	1.9831070784707123	0.01740149236408045	0.0473554701112448	0.02742389904529284	0.08662373898598602	0.00026438797633743976	NA	18	18	18
ENSG00000247982.6	LINC00926	-1.9830150398829038	-0.06464130630391175	0.04736574960474076	0.001579020474491912	0.050127811711514536	0.006983871305815447	NA	7	7	7
ENSG00000134744.13	ZCCHC11	-1.9776862226748604	-0.024453703745553956	0.04796411546497738	0.017262953346502994	0.13654918866914684	8.461768341673543e-08	NA	66	66	66
ENSG00000106113.18	CRHR2	1.9775582649717864	0.07941546721607569	0.047978561406971834	0.0015896879370537313	0.07411614427105638	0.0011073797887359636	NA	13	13	13
ENSG00000139133.6	ALG10	1.9771242110795462	0.017797885450905687	0.04802759169285665	0.026655389122691515	0.04549336330856151	0.005964021056190646	NA	36	36	36
ENSG00000152214.12	RIT2	1.975547102497287	0.032253379366358546	0.04820609481153276	0.005869158896888856	0.0940891538715942	0.00017943303642835645	NA	19	19	19
ENSG00000118579.12	MED28	-1.9754904086140201	-0.030325884645914552	0.0482125220038996	0.010936710092901557	0.1306721631959076	5.055808257235579e-06	NA	34	34	34
ENSG00000077254.14	USP33	-1.9744847899953302	-0.05609520703896918	0.04832664524571095	0.0030344367102889723	0.13002986739406633	5.84971282048582e-06	NA	28	28	28
ENSG00000185129.5	PURA	-1.9743852135244961	-0.09382164620050559	0.048337958078886134	0.0005485065132245167	0.0391262921320975	0.014841804041763381	NA	2	2	2
ENSG00000092020.10	PPP2R3C	-1.9732127904767929	-0.024552036870233915	0.04847132383907324	0.010687787219166989	0.12493391890988187	1.0447214527126816e-05	NA	27	32	32
ENSG00000100294.12	MCAT	1.972969978807877	0.049382472240784236	0.04849898280571403	0.0024912901171819835	0.05818652072197066	0.003210857583855353	NA	9	9	9
ENSG00000135835.11	KIAA1614	1.972867549072368	0.010177018596399854	0.04851065467346085	0.05347710410027127	0.14834675697831667	1.8576426394786683e-06	NA	77	77	77
ENSG00000027847.13	B4GALT7	-1.972751633983781	-0.03751598782523859	0.04852386604230381	0.0061715870847570565	0.07988384635660699	0.0005574558365607462	NA	20	20	20
ENSG00000085063.14	CD59	-1.9712234962951827	-0.056291449987147565	0.04869831750041019	0.0036550626798402862	0.06541303794194034	0.0005861513847028803	NA	6	6	6
ENSG00000154845.15	PPP4R1	1.9706649389130189	0.04317816397280436	0.048762213418966596	0.0039305455513714595	0.052782377939505035	0.00559856620477701	NA	13	13	13
ENSG00000170837.2	GPR27	-1.9696061368574462	-0.02404824558371743	0.04888352777675677	0.015350168220469654	0.051485337124492325	0.00670436159262906	NA	68	68	68
ENSG00000256660.5	CLEC12B	-1.9694709283627942	-0.022030420059327392	0.048899037786815674	0.02051450728883065	0.03737921677540729	0.01815820241101757	NA	15	15	15
ENSG00000121417.13	ZNF211	1.9685112554819497	0.016234421722074812	0.049009242346795774	0.017146456738269675	0.09848359986219413	8.058131753751349e-05	NA	35	35	35
ENSG00000176390.11	CRLF3	-1.9673416219603692	-0.024748968083079123	0.04914383964258696	0.012267272212796613	0.05823942964813807	0.003812712802385456	NA	32	32	32
ENSG00000083807.9	SLC27A5	1.966039795172823	0.017436105187661546	0.04929401391811321	0.021325864923957764	0.19029152980781874	4.699290930985062e-08	NA	29	29	29
ENSG00000129194.7	SOX15	-1.9654527180561605	-0.020325842574593037	0.04936186298958689	0.01722976214196656	0.07906204641127433	0.000674400390302241	NA	20	20	20
ENSG00000272720.1	CTA-228A9.3	1.9650593468495918	0.03348782456453781	0.04940736910589633	0.00814411866667041	0.05203208391135517	0.005095085889997486	NA	27	27	27
ENSG00000204278.12	TMEM235	-1.964948642731605	-0.02228244710301211	0.04942018196568522	0.02965151523132952	0.1897355050964991	3.2057495076787636e-08	NA	26	26	26
ENSG00000112357.12	PEX7	1.9646524598297272	0.013044308714447188	0.049454475787979034	0.0514920096552387	0.219305638735882	1.5321083764692426e-09	NA	85	85	85
ENSG00000127838.13	PNKD	1.9645114072859113	0.020776647408037138	0.04947081470868578	0.01315536791577946	0.06334841265902122	0.0017894946270618946	NA	43	43	43
ENSG00000166002.6	SMCO4	1.964052224257139	0.03777500544491579	0.049524035867143816	0.005588809696432112	0.036100367527952176	0.018205234367426784	NA	20	21	21
ENSG00000214954.8	LRRC69	-1.9630603371741804	-0.029687137183159747	0.04963916350459713	0.011244750391981148	0.07218834368972459	0.0009176058393248033	NA	16	16	16
ENSG00000101104.12	PABPC1L	-1.9619080913190545	-0.022740868860275095	0.04977318562901265	0.0210290788741228	0.20119016489948607	8.968501192255274e-09	NA	34	34	34
ENSG00000215712.10	TMEM242	-1.961198469797381	-0.014682241184673603	0.04985587531106817	0.02826400879082437	0.14514767058196812	2.472903070254576e-06	NA	44	45	45
ENSG00000234602.7	MCIDAS	-1.9606821685766802	-0.04116066811623884	0.04991611043086004	0.004648535952342172	0.0399317715675883	0.017236962269832772	NA	8	8	8
ENSG00000128311.13	TST	1.9601685346329012	0.03949229407795533	0.04997609490348264	0.006241893724296198	0.054974729582142036	0.005297272791074616	NA	49	49	49
ENSG00000120071.13	KANSL1	-1.9600738984087864	-0.11037031612724699	0.04998715353635332	0.0007761828626275786	0.08714647321622263	0.00019547659297792868	NA	4	10	10
ENSG00000090612.20	ZNF268	-1.9583171880888102	-0.025101147677954523	0.05019280516756661	0.016427182862998903	0.13188533987300022	4.4309751694686375e-06	NA	19	22	22
ENSG00000138356.13	AOX1	1.9580397719801326	0.013326342884395449	0.05022534600226832	0.05198229768784328	0.04370409912831864	0.01313172060858664	NA	85	85	85
ENSG00000141504.11	SAT2	-1.956714721680705	-0.041748105036702544	0.05038101807717096	0.004786930331555297	0.05575554774953955	0.0024645079294415635	NA	15	15	15
ENSG00000215845.10	TSTD1	-1.9565728986745352	-0.03775326037672589	0.05039770392616373	0.0056452258829752956	0.0520933663227652	0.006034622509490358	NA	22	22	22
ENSG00000119147.9	C2orf40	-1.9563170210481806	-0.015496142457380634	0.050427820315588304	0.03203406088197947	0.1744005427791434	1.1741308758797536e-07	NA	52	53	53
ENSG00000167723.14	TRPV3	1.955764233739385	0.022136026032329635	0.05049293398673891	0.020445247910150312	0.19411534729022367	3.5905573132070325e-09	NA	20	20	20
ENSG00000198467.13	TPM2	-1.9557142932916667	-0.010638497666452364	0.0504988200174306	0.03839530544229167	0.11974170122530135	2.10635175092165e-05	NA	56	56	56
ENSG00000186230.6	ZNF749	1.9555866745670156	0.00679218072997378	0.050513863898674884	0.18592354020476812	0.5567915325962701	2.726404259931525e-30	NA	10	10	10
ENSG00000124299.13	PEPD	1.955484910544882	0.020551184273714152	0.050525862680800275	0.016647259935026006	0.15973094025870296	1.8456095682983729e-07	NA	8	8	8
ENSG00000185339.8	TCN2	-1.9533319608160131	-0.015729478826188265	0.0507802726894722	0.0333801746777306	0.07175472856989569	0.001113947389913771	NA	52	54	54
ENSG00000242441.7	GTF2A1L	-1.952184960975882	-0.010398662273240957	0.0509162490398072	0.0997933928552866	0.16628066339630745	3.417985442114341e-07	NA	51	51	51
ENSG00000169994.18	MYO7B	-1.9518428901450324	-0.03325337665549417	0.05095686037833217	0.007732543450687725	0.05123996773687045	0.006398433848813595	NA	9	9	9
ENSG00000103245.13	NARFL	-1.9504085932510586	-0.03902009712219172	0.0511274384511076	0.004257873307702148	0.04235607277775342	0.012691432476862469	NA	7	7	7
ENSG00000162881.6	OXER1	1.9494347998110004	0.014513667510041624	0.0512435220549236	0.03172342445577881	0.07180130364731499	0.0012136781076008793	NA	42	43	43
ENSG00000183960.8	KCNH8	-1.9465159321877739	-0.03459508253399928	0.05159279603098788	0.006163305157281085	0.07180177674992677	0.0009371531493355813	NA	29	29	29
ENSG00000260019.1	LINC01992	1.9431337118148804	0.05564422308135332	0.052000004745985345	0.0028422035061224735	0.026440845579747674	0.04969969763316965	NA	1	1	1
ENSG00000156574.9	NODAL	1.9426973896942676	0.015762404103026467	0.05205273181830994	0.03598480829317162	0.12224855501667768	1.7900589052635013e-05	NA	30	30	30
ENSG00000169684.13	CHRNA5	-1.9426105046316369	-0.0071908903976332025	0.05206323672650441	0.14214948555869622	0.3903829351726092	7.218255379589252e-18	NA	31	31	31
ENSG00000161217.11	PCYT1A	1.9422520056755406	0.04427155351915383	0.052106600085419105	0.0029010718806040297	0.03233103676316338	0.031331883160548635	NA	13	13	13
ENSG00000054282.15	SDCCAG8	1.9392495491367265	0.026681262404025435	0.052470958841302616	0.010341183830944477	0.034057666821998456	0.027855258699136926	NA	13	13	13
ENSG00000158825.5	CDA	-1.9385387740200335	-0.021083005562983474	0.05255752504732666	0.01584740164833856	0.19477216666907152	7.186568439572531e-09	NA	12	12	12
ENSG00000132681.16	ATP1A4	1.9385126190755586	0.02024077676393133	0.05256071276743992	0.0175167756716024	0.11273138715039174	2.264896637951315e-05	NA	10	10	10
ENSG00000138376.10	BARD1	-1.9384992514572372	-0.009304965848108087	0.05256234205242004	0.05336224392213706	0.27661745225294104	7.902120230884718e-12	NA	86	87	87
ENSG00000064270.12	ATP2C2	1.9368540075843046	0.04220982984069135	0.05276319187972199	0.004757832737702282	0.07606474617846655	0.0008931984707732359	NA	7	7	7
ENSG00000110025.12	SNX15	-1.936599535370831	-0.018898627334741302	0.05279431481481773	0.02445385428426225	0.16054557718384474	4.210275896791811e-07	NA	14	14	14
ENSG00000106392.10	C1GALT1	1.9340036021019682	0.010633765109819242	0.05311268496793643	0.086108886525489	0.4910940361445281	1.9801887282135667e-26	NA	23	23	23
ENSG00000224790.2	AP000704.5	1.9339751355303578	0.01320605711377224	0.05311618503343083	0.051022764965228944	0.2679182945841043	1.0209892936912637e-11	NA	11	11	11
ENSG00000268038.1	LINC01785	1.9337317616006846	0.013812436093782934	0.05314611658437839	0.040864916217797545	0.04115553251792459	0.01591589898051151	NA	106	108	108
ENSG00000205809.9	KLRC2	1.932834254026417	0.005532271740782927	0.05325661914621267	0.14531226765172164	0.4569707012053598	1.6564923684786994e-23	NA	42	42	42
ENSG00000101213.6	PTK6	-1.9324779010571855	-0.01799360529904298	0.05330054708915376	0.0261209800170227	0.15372946948182495	6.614950465272791e-07	NA	19	19	19
ENSG00000176732.6	PFN4	1.9323283305259387	0.021130495501921538	0.05331899379503338	0.009761953321177665	0.0326955618380396	0.028831654831669933	NA	5	5	5
ENSG00000130433.7	CACNG6	-1.9310753603066437	-0.011701252094757517	0.0534737335960703	0.05644995892866034	0.08658402072264172	0.0002730224546062619	NA	40	40	40
ENSG00000162390.17	ACOT11	-1.929217964599831	-0.029051541464468873	0.05370380888482841	0.008854186547432518	0.1402291218824824	3.4602449450073004e-06	NA	9	11	11
ENSG00000242612.6	DECR2	1.929093118283067	0.011945151123831522	0.05371930317550441	0.04660312482221126	0.22697335000867566	3.8520630716106884e-10	NA	12	12	12
ENSG00000150051.13	MKX	-1.9268366098403933	-0.06389830145032377	0.053999995440264986	0.0013583308279169538	0.039562815064803115	0.01774914839660903	NA	1	1	1
ENSG00000163121.9	NEURL3	1.9245329151770691	0.016245680464721197	0.05428781905174768	0.014549099723736789	0.10958143099108507	5.440330466989802e-05	NA	5	5	5
ENSG00000065268.10	WDR18	-1.9225195670447606	-0.011399989035172814	0.05454041391039334	0.08998080407413886	0.3410079838922977	6.043283601033825e-16	NA	25	25	25
ENSG00000104760.16	FGL1	-1.921964585168884	-0.016563056748294565	0.05461021410790884	0.02778598439397416	0.0933143961013097	0.00013499653886664062	NA	54	62	62
ENSG00000197937.12	ZNF347	-1.920842615364821	-0.015412434141953087	0.05475155209083749	0.02854346532845105	0.1867264722368898	4.6429804613063286e-08	NA	30	31	31
ENSG00000125755.18	SYMPK	-1.92044678017219	-0.05271343641979883	0.05480148940897811	0.0022612794401165584	0.09173154304281872	0.00022659408412233095	NA	8	8	8
ENSG00000144161.12	ZC3H8	1.9193059308621783	0.024296522130621636	0.05494562788197728	0.015138928785098565	0.06775535687548936	0.0015788976070537414	NA	23	24	24
ENSG00000109670.13	FBXW7	1.9165886728231551	0.03864983576124741	0.05529020817070654	0.004241866227657174	0.07825772195438449	0.0007473944908784018	NA	19	19	19
ENSG00000215014.4	RP5-832C2.5	1.916280789072179	0.012915286821450857	0.0553293648062666	0.040655064974470134	0.07248856813083547	0.0010824651769854776	NA	18	19	19
ENSG00000204531.17	POU5F1	-1.9154212248243683	-0.010564947755413483	0.055438806481535055	0.08210933165732767	0.250671045095953	9.405873926601999e-11	NA	53	53	53
ENSG00000182446.13	NPLOC4	-1.9128093545506994	-0.03824166944290897	0.055772463160515554	0.005294660811758534	0.04632804424521069	0.010357944082658716	NA	17	17	17
ENSG00000204681.10	GABBR1	1.9111350171525592	0.018401870756676576	0.055987232136610776	0.025671503200469604	0.14414301780629946	8.924604141699903e-07	NA	55	57	57
ENSG00000155666.11	KDM8	-1.910890125170495	-0.016769056868540876	0.056018702345670655	0.029571685156598682	0.13872382407049336	3.7116859873685034e-06	NA	38	38	38
ENSG00000174165.7	ZDHHC24	1.9105236443778733	0.00968944700423916	0.056065825023833574	0.05931820444547803	0.2304890101675453	1.85349979241635e-10	NA	76	76	76
ENSG00000142089.15	IFITM3	-1.9104962149119014	-0.03726694526271987	0.05606935327521127	0.00610681969526971	0.08955415876573777	0.00012852288683485306	NA	5	5	5
ENSG00000112319.17	EYA4	1.909700290907514	0.010184493178377798	0.056171813508848985	0.05667751586866566	0.11394418106636996	4.0189499397313255e-05	NA	63	63	63
ENSG00000168071.21	CCDC88B	-1.9096823602571527	-0.0174967029799559	0.056174123537037074	0.01603515780508919	0.16481344942072018	4.245822366689716e-07	NA	25	25	25
ENSG00000152092.15	ASTN1	-1.903466965153784	-0.05687873280092003	0.05697964028225061	0.0032123853967861303	0.1420944860469137	2.2871311283866573e-06	NA	20	20	20
ENSG00000162391.11	FAM151A	-1.903310775756836	-0.056068116466999794	0.05700000560130508	0.002455996114846492	0.07037931768550594	0.0014132086658900044	NA	1	1	1
ENSG00000111665.11	CDCA3	1.9029803448953009	0.036028126182843456	0.05704310998023526	0.008929293025857862	0.10793903019569852	2.181488402251209e-05	NA	3	3	3
ENSG00000133597.10	ADCK2	1.9029481686530068	0.03381706776325285	0.05704730878762216	0.00948104004351374	0.044559519191760606	0.011228475574490684	NA	16	16	16
ENSG00000134897.13	BIVM	1.9016649213032781	0.022593246856616248	0.05721497461364899	0.017181644717010978	0.11145747155654276	2.673132494529345e-05	NA	44	44	44
ENSG00000130348.11	QRSL1	1.899949737279004	0.0076978926619444155	0.05743971600575178	0.09173990315892612	0.3602435228327823	2.9483263170345807e-16	NA	24	24	24
ENSG00000186496.10	ZNF396	1.899616387355016	0.026070865614015094	0.05748348009402068	0.011903220349621624	0.07700320673710001	0.0007207509451849236	NA	24	24	24
ENSG00000162819.11	BROX	1.8977751668693361	0.04123723664741427	0.05772570584012125	0.005482462067760818	0.0506800097691368	0.006960555624909338	NA	37	37	37
ENSG00000134077.15	THUMPD3	-1.8962552770356618	-0.03680234713936059	0.05792629696961776	0.008854797980092671	0.08192736322723572	0.0005776731387914202	NA	30	30	30
ENSG00000179546.4	HTR1D	-1.8961952921356569	-0.03675937405774895	0.057934225489313054	0.00531841934630527	0.13077817819910922	5.817279767188906e-06	NA	8	8	8
ENSG00000117266.15	CDK18	-1.8910400511305425	-0.08776534724008017	0.058618998022414555	0.0010994189707071566	0.09472138702382216	0.00017383933224753448	NA	4	4	4
ENSG00000267454.5	ZNF582-AS1	-1.8909783953372823	-0.009713019335762995	0.05862722828485082	0.07466483510258279	0.2909229315547647	9.55684184619624e-13	NA	32	32	32
ENSG00000118407.14	FILIP1	1.8909204984537111	0.025222136528079222	0.058634957654406544	0.011712716627530468	0.033352080162061364	0.02808059052340429	NA	25	25	25
ENSG00000111581.9	NUP107	1.890692794261018	0.008750574001155599	0.058665364906999584	0.06368453636043277	0.2969874220250276	2.115678270385884e-13	NA	30	30	30
ENSG00000152583.12	SPARCL1	-1.8884870417477564	-0.04880335575977915	0.0589605959200205	0.0027973319622681962	0.09632043682254016	0.00010868236712461044	NA	14	14	14
ENSG00000165695.9	AK8	1.8883547573255264	0.01244079874733824	0.058978340785773145	0.055837956478910725	0.2282460586289297	3.924973361614727e-10	NA	29	29	29
ENSG00000188171.15	ZNF626	-1.8868654193662897	-0.0177668030544619	0.059178429319846605	0.025288026641719343	0.09890662514702253	0.0001144489038744231	NA	23	24	24
ENSG00000149922.10	TBX6	1.886839897083861	0.01725732390394723	0.05918186307363547	0.01974900321415011	0.0976902222904753	0.00012750907828268395	NA	23	23	23
ENSG00000274828.1	RP11-567M16.6	1.8860835700608058	0.008273075679871148	0.05928369397675637	0.08957505849076003	0.3175323102817437	1.7417983412746142e-15	NA	36	37	37
ENSG00000184840.11	TMED9	1.8857956828090128	0.04864219003370569	0.0593224929365009	0.0032073068052992587	0.11749987413527688	2.263870931197872e-05	NA	10	10	10
ENSG00000116830.11	TTF2	-1.8855352195519361	-0.014974804553240408	0.05935761408116738	0.02601862246482355	0.2396947823992197	8.288935683673857e-11	NA	17	20	20
ENSG00000111615.13	KRR1	-1.8842157288929453	-0.023323897230581567	0.059535800826709125	0.012192996015841506	0.12478683950602025	7.914861980906372e-06	NA	17	17	17
ENSG00000177984.6	LCN15	1.8825826284873348	0.00724026401158575	0.05975695239011361	0.13588522570841927	0.28430806183490404	1.6748451005903386e-12	NA	23	28	28
ENSG00000157315.4	TMED6	1.8822472089942583	0.009277913860561432	0.05980245854835312	0.07372026515246655	0.04848226843275495	0.00804475592802718	NA	32	33	33
ENSG00000088888.17	MAVS	1.8803772995184984	0.05114640034938149	0.06005667508702635	0.0038490505104571233	0.15236184429785418	4.961438121949333e-07	NA	6	6	6
ENSG00000236485.1	LINC01945	-1.880076335768684	-0.014398872846280057	0.06009767508589114	0.059073637948936566	0.3009539582365486	3.011239397014975e-13	NA	37	38	38
ENSG00000143575.14	HAX1	-1.879581796648208	-0.024509323743798495	0.060165096067762505	0.012055316751411143	0.24260247725272666	1.2766068201626105e-10	NA	14	14	14
ENSG00000103485.17	QPRT	1.8789172576859448	0.018606695863134175	0.060255792027578095	0.02389809877923949	0.1789451893413812	5.5670859566803393e-08	NA	21	26	26
ENSG00000143119.12	CD53	1.8783313835204394	0.151067382313307	0.060335845838608404	0.00037298812603394634	0.0773623331850492	0.0008021500237901536	NA	6	6	6
ENSG00000262098.1	CTD-2561B21.10	1.8768969699284541	0.01810614465863616	0.06053221625663296	0.016854658372060103	0.03665394725775833	0.02096352810772	NA	41	41	41
ENSG00000111364.15	DDX55	1.8737950246171613	0.010219149075826385	0.0609586824357559	0.053096154306434065	0.1570392245131228	7.299404603916146e-07	NA	80	80	80
ENSG00000197077.13	KIAA1671	-1.8734193138871962	-0.03257270371636243	0.06101050503131636	0.0056558283846967535	0.09593890455314408	0.00015666076129614088	NA	16	16	16
ENSG00000168152.12	THAP9	-1.873291124719027	-0.029198053005707263	0.061028194788988264	0.00941361107434169	0.08402020562547148	0.0004865648561414173	NA	53	53	53
ENSG00000170381.12	SEMA3E	1.8731991184008923	0.02621269956092638	0.06104089403033982	0.020490364933821288	0.08559854726561537	0.0003739018890268212	NA	28	28	28
ENSG00000075643.5	MOCOS	-1.8707919452340247	-0.01968256077557674	0.061373924502789605	0.021629135679344852	0.05907040852541257	0.003570660953888421	NA	32	32	32
ENSG00000158050.4	DUSP2	-1.8699447019304374	-0.03992271749977819	0.061491497312160665	0.004193768679793773	0.06381337019340788	0.0023420367934268637	NA	10	10	10
ENSG00000143774.16	GUK1	1.8691931593253135	0.043350084962810356	0.06159594565412651	0.003752775998091526	0.08825503299699734	0.00033814054038967204	NA	26	26	26
ENSG00000163964.14	PIGX	-1.8680499221774143	-0.024942067339603722	0.06175511276666249	0.012328109418851721	0.16650526441681532	2.864755502809267e-07	NA	25	25	25
ENSG00000105732.12	ZNF574	1.8671065402257436	0.024119956692635794	0.06188671128425001	0.009622015355236819	0.06468942346736921	0.002278334844971409	NA	59	63	63
ENSG00000197020.10	ZNF100	-1.86698594861634	-0.00861415005919252	0.061903550114058	0.09837466832872874	0.3757585777322601	3.760064559609266e-17	NA	106	106	106
ENSG00000183208.12	GDPGP1	1.866105636275119	0.021209879909165136	0.06202658757968906	0.015365145848185748	0.056455319403808914	0.0042456306969108105	NA	22	22	22
ENSG00000160877.5	NACC1	-1.8654571172514307	-0.07634751724845908	0.062117357681496066	0.0010931636451215704	0.03952351646531777	0.017261929005353255	NA	9	9	9
ENSG00000087053.18	MTMR2	-1.8626855464651455	-0.05918260667772096	0.06250652056655515	0.0018654337207744329	0.04016952480761487	0.01711598331031493	NA	16	16	16
ENSG00000155026.16	RSPH10B	-1.862497494873531	-0.01312366431066531	0.06253299822800185	0.037660452318840805	0.10746479044399178	5.911850306215929e-05	NA	17	17	17
ENSG00000115649.15	CNPPD1	1.8624491830926122	0.030385706124373815	0.06253980202351836	0.005909205142789848	0.14365686486493756	2.828365288255529e-06	NA	2	6	6
ENSG00000163634.11	THOC7	1.8622352119199546	0.03251818534373846	0.06256994315461242	0.007271453053384331	0.08635540289765505	0.00037360119692312217	NA	33	33	33
ENSG00000188511.12	C22orf34	1.8616359253442079	0.013184922694238734	0.06265442583611498	0.05580001796162392	0.3362409436564553	1.4364935876851626e-15	NA	37	37	37
ENSG00000104728.15	ARHGEF10	1.8607223352326248	0.02975503642434416	0.06278339803528221	0.008039951268647563	0.030506636012402062	0.03502958266639825	NA	29	29	29
ENSG00000228570.7	NUTM2E	1.8598805269621037	0.008462222657274943	0.06290243097912745	0.10227354049466317	0.33846840078209445	2.492461293055968e-15	NA	65	68	68
ENSG00000204969.6	PCDHA2	1.859870538771976	0.018966686031937137	0.06290384444330724	0.027187576031217804	0.041036176241967065	0.013382545967059588	NA	22	22	22
ENSG00000139629.15	GALNT6	-1.8596879570417393	-0.016071933484060254	0.06292968685832494	0.033707803669358	0.2494786567526104	1.0040208228794241e-10	NA	17	17	17
ENSG00000143847.15	PPFIA4	1.8586537047812401	0.06886864000276764	0.06307623949498967	0.0011864857376941572	0.05087793529818595	0.0063253676765479385	NA	9	9	9
ENSG00000177666.16	PNPLA2	-1.8578965313260267	-0.024748870132753415	0.06318370907823574	0.012683278920315745	0.07003883312440931	0.0015180779339579401	NA	32	34	34
ENSG00000226251.5	RP11-15I11.3	1.857313626585793	0.006377070219226351	0.06326654685053378	0.1834326157072925	0.4906344715670468	1.4279700401473027e-24	NA	23	23	23
ENSG00000142675.17	CNKSR1	1.8570195726599608	0.00827247700556612	0.06330836949550316	0.12645292854292403	0.4592936530384353	3.821005714693933e-23	NA	32	32	32
ENSG00000136869.13	TLR4	-1.8554203611074613	-0.022405842723687716	0.06353622202797944	0.015182758171015595	0.04896531754902987	0.007922781042178586	NA	88	88	88
ENSG00000267666.2	AC004156.3	-1.8553432456522223	-0.0070227339898215856	0.06354722638786321	0.21853758161649503	0.2241767969328787	1.255797047135366e-09	NA	94	95	95
ENSG00000267079.1	RP11-820I16.1	1.855336064874304	0.009397600436103602	0.06354825116355514	0.10886079835515379	0.3003864242316051	3.671120401821929e-13	NA	23	23	23
ENSG00000234177.5	LINC01114	-1.853549770917017	-0.01875004716331075	0.06380359934758865	0.02568433072843066	0.194167151089808	1.6522134945437192e-08	NA	51	52	52
ENSG00000135698.9	MPHOSPH6	1.8518906633122072	0.027518616487134617	0.06404152493675792	0.00603334668989873	0.11041981014916946	3.547333627860926e-05	NA	7	7	7
ENSG00000113140.10	SPARC	-1.8513053540810203	-0.048433965824377895	0.0641256362767277	0.004541280566808518	0.03464901245294149	0.021280128744640404	NA	7	7	7
ENSG00000091157.13	WDR7	1.8508084151643496	0.0766128024759965	0.06419712001533212	0.0012539187380463954	0.07066912670671434	0.0011699167421812722	NA	5	5	5
ENSG00000101363.12	MANBAL	-1.8475632002820772	-0.046929615460916146	0.06466555741764075	0.004185396315144166	0.0787154782821772	0.0006662705056748282	NA	24	24	24
ENSG00000122026.10	RPL21	1.8469039872713073	0.04874018294619541	0.06476105676673129	0.002870375849758394	0.0432514504132862	0.011118353065745464	NA	18	18	18
ENSG00000271991.1	RP11-79O8.1	1.8468414166777405	0.008579785667751177	0.06477012733282013	0.10639264298775104	0.06953391983183647	0.0015255714664457961	NA	105	105	105
ENSG00000240045.1	RP11-451G4.2	-1.846536769546638	-0.014073132720184818	0.06481430557957152	0.04460846767647874	0.3142126285710585	5.948388293075974e-14	NA	34	36	36
ENSG00000273329.1	RP11-448A19.1	1.8442909286296563	0.029446081213505965	0.06514075281173556	0.006174966424943219	0.030814569612781662	0.035997488599199184	NA	13	13	13
ENSG00000076242.14	MLH1	-1.8435861140658032	-0.04516239847638662	0.0652434812310175	0.004727445102152161	0.028395245382279367	0.045532815879511065	NA	14	14	14
ENSG00000172167.7	MTBP	1.8426771532584891	0.016914765416283336	0.0653761616799115	0.03157245445459104	0.219435676650162	1.7357620400504824e-09	NA	77	78	78
ENSG00000198363.17	ASPH	-1.8424153373730645	-0.06519709598901964	0.06541442003042323	0.0023185356516249225	0.02810266810786544	0.039792317541582925	NA	23	23	23
ENSG00000183484.11	GPR132	-1.8422405261417696	-0.040348132455445856	0.0654399749350402	0.004204411250063165	0.03351961331143958	0.02717754975005552	NA	12	12	12
ENSG00000156239.11	N6AMT1	1.8415171754610131	0.03319565274057229	0.06554580598869811	0.00718501534194452	0.14241921693334308	1.2620898267384993e-06	NA	5	5	5
ENSG00000165171.10	WBSCR27	-1.8399899960207988	-0.005021372222655361	0.065769706052298	0.19602891770126207	0.4876255744522149	2.9731503330072543e-24	NA	33	34	34
ENSG00000160710.15	ADAR	1.8391327833029858	0.020116806697847867	0.06589565816378297	0.014817029806225882	0.038513211529147016	0.01973075471072103	NA	46	48	48
ENSG00000169683.7	LRRC45	-1.837493114137437	-0.012430163557826533	0.06613713207455481	0.05430638668553091	0.10747252682485328	4.587868526426453e-05	NA	70	70	70
ENSG00000101220.17	C20orf27	1.8369728662430163	0.08353648393546996	0.06621390112439395	0.0009320986665517318	0.10802258255289612	6.586639809381949e-05	NA	4	4	4
ENSG00000116885.18	OSCP1	1.8355487107627422	0.04955505591371539	0.06642442862266332	0.002471490293989163	0.08061521255918305	0.0005318438217674297	NA	8	10	10
ENSG00000111664.10	GNB3	1.8346080530651871	0.02233195336058061	0.06656378460866626	0.022994429404830968	0.2662188504263031	9.635641501285332e-12	NA	6	6	6
ENSG00000054356.13	PTPRN	-1.8335234400920917	-0.03947830517608802	0.06672476598403408	0.0029855759334479147	0.17915445962761026	4.677592333381924e-08	NA	15	15	15
ENSG00000100341.11	PNPLA5	-1.832642331616805	-0.02487129934839499	0.06685577852305102	0.009510901545349539	0.027378083134171147	0.04412568114437409	NA	55	55	55
ENSG00000156299.13	TIAM1	-1.8319469306071452	-0.030791501400316904	0.06695932758809149	0.010745982189528682	0.1643084321502223	3.817088972282695e-07	NA	11	11	11
ENSG00000276234.4	TADA2A	1.8315459488542807	0.02369772661074278	0.06701909598703948	0.013957284638774072	0.11838110229904912	1.7066321285722618e-05	NA	22	22	22
ENSG00000171150.7	SOCS5	1.8284039015506435	0.016121711204713545	0.06748895626711489	0.02282561624379381	0.029193802979140787	0.04111701428110905	NA	62	63	63
ENSG00000170500.12	LONRF2	1.8264996642890268	0.04161969088205739	0.0677750317811829	0.0037445869242163483	0.06905488235038708	0.0015666416467186636	NA	27	27	27
ENSG00000183527.11	PSMG1	1.8259255130405796	0.011992623253495026	0.06786148256947618	0.032214266770082135	0.2562995264362722	1.9623691172057856e-11	NA	27	27	27
ENSG00000133466.13	C1QTNF6	-1.8256108688619983	-0.0075394407535183845	0.06790889745983623	0.11102085542005853	0.3447251675760645	2.8976556293927197e-15	NA	106	106	106
ENSG00000166347.18	CYB5A	-1.8247398045435304	-0.024186431179734808	0.06804030349500262	0.013854826098044039	0.06824635591414714	0.0010001381531967231	NA	29	29	29
ENSG00000174007.7	CEP19	-1.8242000950902748	-0.017684383233844005	0.06812182723955026	0.01879387521611748	0.1079890139560373	3.6197078597824496e-05	NA	52	52	52
ENSG00000100036.12	SLC35E4	1.8213231405409545	0.015375742083245547	0.06855775086459716	0.01541344301060159	0.15211344790432588	7.679053977820077e-07	NA	12	12	12
ENSG00000091622.15	PITPNM3	1.8209542392046933	0.08855867612695684	0.06861381323473852	0.0011216362427935507	0.0305350717496284	0.0302931987969952	NA	16	16	16
ENSG00000213221.4	DNLZ	-1.8200744909951478	-0.006073234559067368	0.06874766168426474	0.10494049595716043	0.33773668940658697	6.072297286734527e-16	NA	26	34	34
ENSG00000136068.14	FLNB	1.819694150269002	0.010024628961964028	0.06880559465642025	0.06828768905631884	0.08890663391543248	0.00023229437309921905	NA	84	85	85
ENSG00000249381.1	LINC00500	-1.8186123156826697	-0.01432843672945935	0.06897059756268473	0.050105284259772544	0.1383982291987076	3.0567832457588227e-06	NA	43	44	44
ENSG00000122490.18	PQLC1	1.817930886473425	0.022900070315155636	0.06907469686308657	0.011561512627359143	0.198939385669311	1.660875642065877e-08	NA	30	30	30
ENSG00000231437.3	LINC01750	-1.8173393206841633	-0.013573125376553027	0.06916517270706837	0.03908892369452922	0.4142070936846903	8.237990193176702e-20	NA	9	9	9
ENSG00000183250.11	LINC01547	-1.8172380576947011	-0.017220462875368287	0.06918066992542803	0.021310484762770626	0.08984927379428871	0.00024689966498239795	NA	19	19	19
ENSG00000085382.11	HACE1	-1.8166202452672477	-0.03344660383324	0.06927528130962285	0.005008854000800279	0.09593469173842972	9.298898515340755e-05	NA	55	57	57
ENSG00000153317.14	ASAP1	1.8163408836057484	0.03784995015100429	0.06931809744620583	0.005867675098184041	0.067820973109391	0.0015332305753989306	NA	13	13	13
ENSG00000278311.4	GGNBP2	-1.8154697176574814	-0.01903765530372169	0.06945175556326202	0.018290260583906676	0.07011154772912419	0.0013253248644984695	NA	47	48	48
ENSG00000272989.1	LINC02012	1.8131975543515584	0.015444101220461848	0.0698013569197367	0.022232820735206386	0.07230966626956795	0.0012082844489946488	NA	18	18	18
ENSG00000153214.9	TMEM87B	1.8119346858261793	0.038914782908628875	0.0699962891282015	0.005219260388478721	0.03059031795763073	0.0349127593869254	NA	22	22	22
ENSG00000141994.15	DUS3L	1.811098811447722	0.016706417039322945	0.07012555749229678	0.0163267815632125	0.2557013505636436	3.2132299799259434e-11	NA	8	8	8
ENSG00000067533.5	RRP15	1.811094308844483	0.007037418985066118	0.07012625435212155	0.14969788922591243	0.3247703954925608	2.1648982730720703e-16	NA	120	120	120
ENSG00000099994.10	SUSD2	1.8107045643217885	0.01032708586355028	0.07018659595102	0.0612092668985146	0.07996531297923586	0.00047129099670631614	NA	85	89	89
ENSG00000170915.8	PAQR8	-1.8075950661091444	-0.016675822485963613	0.07066954670116903	0.01614821056698116	0.1740348558092022	1.5854714780537907e-07	NA	68	69	69
ENSG00000143603.18	KCNN3	1.8075423031191036	0.01983874218074581	0.0706777650257955	0.011780203050604187	0.1033957350186632	9.119639251802672e-05	NA	25	26	26
ENSG00000104870.12	FCGRT	1.805690209817717	0.037363589201031756	0.07096674275238277	0.004736955447505093	0.03093864401038571	0.034903663148786734	NA	26	26	26
ENSG00000214087.8	ARL16	1.8045863289454334	0.008795598775255051	0.07113943895415678	0.08422379717000801	0.29066670278661155	1.0931016037719207e-13	NA	43	43	43
ENSG00000107862.4	GBF1	1.8045179114546412	0.06202020753930923	0.07115015382929442	0.002114516839792185	0.10870847580369676	5.4421755255232e-05	NA	4	4	4
ENSG00000196388.8	INCA1	1.804171385421607	0.008949551901392959	0.07120444365300253	0.08898070691563817	0.04236678959440266	0.014504755693272168	NA	101	105	105
ENSG00000146151.12	HMGCLL1	1.803009851481528	0.06761185605346567	0.07138666752320004	0.0018602086812573436	0.05957083527944774	0.0023899269596907233	NA	7	7	7
ENSG00000152137.6	HSPB8	1.8017632943294126	0.06601647390046941	0.07158265502009295	0.0020811052759880377	0.09720488279690533	0.00014903706478979823	NA	19	19	19
ENSG00000119878.5	CRIPT	-1.7999071564429252	-0.007826812291546296	0.07187529947793549	0.06341930204735725	0.29380907151785435	1.2877829400149722e-13	NA	50	50	50
ENSG00000166925.8	TSC22D4	1.7990972034401258	0.10886645336557496	0.07200330595765872	0.00034355218965333785	0.03160497509729552	0.03170812611486366	NA	21	21	21
ENSG00000103316.10	CRYM	-1.7989995567993462	-0.030424223859568292	0.07201875081928724	0.008662286176951431	0.1830666049855312	3.855174301288508e-08	NA	11	11	11
ENSG00000095485.16	CWF19L1	-1.7987198675871614	-0.007838370826174118	0.07206300454446837	0.10327045370241808	0.4441036046540392	6.144850754348985e-22	NA	49	49	49
ENSG00000181029.8	TRAPPC5	1.7984148150672727	0.046758959987672585	0.07211129675975682	0.0022543446580444737	0.05253946271111337	0.0055591051931384965	NA	10	10	10
ENSG00000134779.14	TPGS2	1.7982903146245905	0.013924670055328528	0.07213101377432472	0.034634269436929155	0.2762701561311271	5.1672284344853216e-12	NA	54	54	54
ENSG00000167994.11	RAB3IL1	-1.7981125924010049	-0.04639971504290482	0.07215916712019961	0.003839308500692282	0.08451809435936315	0.0002639231415601207	NA	6	6	6
ENSG00000273487.1	RP4-621B10.8	1.795405577596584	0.021940610523175055	0.07258910446207985	0.016693288524266353	0.05053533330238634	0.004977952224325675	NA	29	29	29
ENSG00000237720.1	AC011995.1	1.7949208062333244	0.040891734963949294	0.07266631844682257	0.0031176918640556947	0.10659666822309884	5.2532442511078444e-05	NA	7	7	7
ENSG00000160282.13	FTCD	1.7948822163767097	0.012532681991589526	0.07267246789524129	0.04944103019588866	0.3075358824060808	7.993129616530334e-14	NA	17	17	17
ENSG00000260911.2	RP11-196G11.2	1.7936592082728182	0.03016921032272625	0.07286757991482472	0.00995399530310994	0.11857804523198102	1.4198383279183831e-05	NA	22	22	22
ENSG00000283033.1	RP11-219A15.5	1.7924632991501204	0.0065623021066011245	0.07305878304980651	0.13630543615358345	0.2788472449156158	2.2531582914402234e-12	NA	50	52	52
ENSG00000267100.1	ILF3-AS1	1.789931095501431	0.026721514343119337	0.07346498918281043	0.006537722616985968	0.055541958502379335	0.0037557986830938843	NA	6	6	6
ENSG00000146918.19	NCAPG2	1.789678119620353	0.0745575365041667	0.07350567186647325	0.0015000109235688015	0.048021060397802406	0.00930290927506783	NA	4	4	4
ENSG00000268836.1	LA16c-OS12.2	1.787764126126282	0.010772911323387773	0.07381407090629469	0.0670507276359709	0.2670364547570357	6.048150275374153e-12	NA	10	11	11
ENSG00000256269.7	HMBS	1.7870301255639562	0.00915475738362551	0.07393261965395083	0.061951021285384385	0.10286610332864557	7.085443293006743e-05	NA	69	69	69
ENSG00000138764.14	CCNG2	1.7858698653697502	0.020153891561014426	0.07412033121621939	0.015368423563364068	0.10027895237471272	9.177985244244048e-05	NA	30	30	30
ENSG00000144285.17	SCN1A	1.7846906151999802	0.05906614292612251	0.07431151402264898	0.001637479438221508	0.03224326338880425	0.030129579971462175	NA	44	44	44
ENSG00000172057.9	ORMDL3	-1.781632680819569	-0.08220700257443084	0.07480915141950811	0.0011292350250818603	0.029417525522374206	0.0380768113399988	NA	4	4	4
ENSG00000153936.16	HS2ST1	-1.7807879124114396	-0.023285348544637492	0.07494710485002024	0.013001187957036406	0.16062180227624884	4.905570998593179e-07	NA	118	118	118
ENSG00000243678.11	NME2	-1.7800932640526117	-0.04964093123911904	0.07506069878389546	0.0026100703806253493	0.07064291716430447	0.0012251803958954154	NA	22	22	22
ENSG00000081189.15	MEF2C	-1.7795437500334466	-0.0560614735708893	0.0751506588625777	0.001940026995120106	0.03232641036412123	0.031282190894937736	NA	7	7	7
ENSG00000132386.10	SERPINF1	-1.7785897926461876	-0.009927710317771501	0.07530703878459398	0.048297953966856114	0.10291435930738324	4.3597268885421195e-05	NA	51	51	51
ENSG00000108244.16	KRT23	-1.7783176427838885	-0.009539046291836472	0.07535170032420685	0.059680120895674454	0.08462658211861919	0.00037811250474080037	NA	28	29	29
ENSG00000104635.13	SLC39A14	1.7768207119830135	0.012962886974527035	0.07559774297963821	0.03261664275338881	0.04398854671606402	0.010733656783588662	NA	50	50	50
ENSG00000151779.12	NBAS	-1.7763951977145556	-0.018427132400189828	0.07566780208386235	0.01743532446350245	0.06766579607066264	0.0018172117590628059	NA	50	51	51
ENSG00000259577.1	CERNA1	1.7756799090458113	0.01859612158767774	0.07578569069338097	0.015090830529128914	0.1896947879548357	1.0313004039962415e-08	NA	39	39	39
ENSG00000147416.10	ATP6V1B2	-1.7749700369136936	-0.03603352679969201	0.07590283471957981	0.0052416846027126375	0.05624082598710707	0.0037820597634738978	NA	48	48	48
ENSG00000162971.10	TYW5	1.773612095183046	0.015186036695142369	0.07612733564242848	0.038639452492573716	0.1096641382215658	5.752536669538393e-05	NA	43	43	43
ENSG00000138769.10	CDKL2	-1.7721616059566423	-0.035466434656587074	0.07636773490106843	0.004141436978912965	0.10448688454421708	4.184490728738091e-05	NA	23	25	25
ENSG00000167595.14	PROSER3	-1.772139855914928	-0.02693769062382946	0.07637134438647761	0.011219989471809914	0.0990466398770146	0.00012963221270846688	NA	33	33	33
ENSG00000090006.17	LTBP4	1.771433956175282	0.013827531645297396	0.076488566141987	0.030605189138097767	0.028643504859523564	0.04441385601235491	NA	72	72	72
ENSG00000137500.9	CCDC90B	-1.7712970267892123	-0.021442890381611533	0.07651132162572137	0.013910050455368764	0.2042737524541514	8.272715219305158e-10	NA	47	47	47
ENSG00000177105.9	RHOG	-1.7710186687508807	-0.03161481244347957	0.07655759731650372	0.008016972302044952	0.12678292073672565	1.008472640613697e-05	NA	57	58	58
ENSG00000185684.12	EP400NL	1.767162208622934	0.021356347577999202	0.07720106670356033	0.024868231936424786	0.15466774326078986	9.533365801194805e-07	NA	71	96	96
ENSG00000220205.8	VAMP2	-1.7656550612713737	-0.01894241752860911	0.07745373639975961	0.017136271134366193	0.18671789642582529	1.3306067672474344e-08	NA	9	9	9
ENSG00000135312.6	HTR1B	1.7655370161015853	0.016567082977196782	0.07747355480985914	0.01880569694109037	0.04356620359285356	0.010593862213544209	NA	125	125	125
ENSG00000185721.12	DRG1	1.7648248621398233	0.018107296699436573	0.07759320482544488	0.01015852494839424	0.047560581640500636	0.008395117181651614	NA	27	29	29
ENSG00000259495.2	RP11-210M15.2	-1.7645497930536513	-0.00956641278825237	0.07763945985755816	0.09014188323563793	0.39774902796783423	3.2773067012524105e-19	NA	10	10	10
ENSG00000271830.1	RP11-1C8.7	1.7632223441169776	0.015792656204382242	0.07786299665839541	0.025588909226886267	0.14884753952470245	5.98236359429101e-07	NA	20	20	20
ENSG00000198130.15	HIBCH	-1.7626160550211325	-0.010803034176531787	0.07796526739278681	0.03863880329119918	0.4592194015484666	3.6321726198202716e-22	NA	20	20	20
ENSG00000186283.13	TOR3A	1.762400366082006	0.032984111814986165	0.0780016768417705	0.004678557828553406	0.053388816615590126	0.005504882323634718	NA	11	11	11
ENSG00000235979.8	AC004448.5	1.7620030512031957	0.06449905928616667	0.07806878196157406	0.0014413637304393357	0.1046899035686334	5.492693866941482e-05	NA	2	3	3
ENSG00000227051.6	C14orf132	1.7616476493110609	0.042609892337429296	0.07812884794103293	0.0037284885710960874	0.03368865128112533	0.02860384777646255	NA	7	7	7
ENSG00000162753.11	SLC9C2	-1.760851217091214	-0.014475356390684037	0.07826358847361237	0.015711614575518555	0.14672812360659707	1.3118878022685938e-06	NA	19	19	19
ENSG00000174567.7	GOLT1A	1.7561544963571787	0.03696344969644522	0.07906203200751959	0.005356092577270693	0.055865003147257786	0.004447961285142152	NA	36	36	36
ENSG00000069482.6	GAL	1.7551326855656042	0.04058622020596023	0.07923661463629034	0.0052172348002916934	0.08067376449829443	0.0005789753573801142	NA	10	11	11
ENSG00000163956.10	LRPAP1	-1.75368516320771	-0.05864584252034755	0.07948446920235315	0.0027696276797690733	0.0718124827564182	0.0009936801193724599	NA	23	24	24
ENSG00000048544.5	MRPS10	-1.7524517443031389	-0.015533197120964548	0.07969616058390411	0.022353065079714955	0.2985344259579528	1.3107772264750965e-13	NA	23	23	23
ENSG00000141349.8	G6PC3	1.752217404177149	0.060798991835265465	0.07973643208346871	0.0018537269666470903	0.047951899371491545	0.008960826761050745	NA	13	13	13
ENSG00000166135.13	HIF1AN	1.751985829511725	0.02096457241296235	0.079776244584708	0.016661088945977225	0.0927652220670584	0.00012973759722325218	NA	19	19	19
ENSG00000141384.12	TAF4B	-1.7518607226088732	-0.026382248347675163	0.07979775978467875	0.010063728011043417	0.08778212558234261	0.0002902453804862232	NA	46	46	46
ENSG00000101307.15	SIRPB1	-1.7514798532759552	-0.005457824026778901	0.07986328864224244	0.1632409714425043	0.5324168078525066	2.5001246061951273e-30	NA	14	16	16
ENSG00000144134.18	RABL2A	1.7496898894575752	0.054301749441329206	0.08017183926172157	0.002388485467716496	0.1185288327650711	4.2340878094742215e-06	NA	17	18	18
ENSG00000064115.10	TM7SF3	-1.7480045813704232	-0.013053863919336973	0.08046323411503313	0.043748205889686455	0.1924758365492636	2.8833933152888508e-08	NA	69	69	69
ENSG00000107105.14	ELAVL2	-1.7448159143693835	-0.03456077873867008	0.08101691770111057	0.003048125678683769	0.029704319201881463	0.04015713266547885	NA	18	18	18
ENSG00000091490.10	SEL1L3	-1.7437651401868013	-0.06105665480593251	0.08120005140488022	0.0024580844485042235	0.048464468331892316	0.007741163083363967	NA	7	7	7
ENSG00000116141.15	MARK1	-1.7427732532617666	-0.038589379007778084	0.08137323012036123	0.003189881269234323	0.04690710925155797	0.007954313445074001	NA	4	4	4
ENSG00000064763.10	FAR2	-1.741204108755447	-0.036582966160483725	0.08164780731022168	0.005185081782045231	0.04727553627228205	0.008294454551697548	NA	73	74	74
ENSG00000136243.16	NUPL2	-1.7409394763981711	-0.008787904150532063	0.08169418806899165	0.05964360387051691	0.16957770181946222	2.0162028624607422e-07	NA	27	27	27
ENSG00000205078.5	SYCE1L	1.7402637847079578	0.006024898622118756	0.0818127100645961	0.16681531592570087	0.4700343631891938	4.7981310520206506e-24	NA	13	13	13
ENSG00000101152.10	DNAJC5	1.739415722849607	0.10326223299745678	0.08196166459629389	0.0006733464823247735	0.02946149139787725	0.04282324747161106	NA	8	8	8
ENSG00000036257.12	CUL3	-1.7382202557205833	-0.02612477024345838	0.08217201128305789	0.005704022197981148	0.041140913466159265	0.014563850364924885	NA	17	17	17
ENSG00000156802.12	ATAD2	-1.736806413190284	-0.029962631367764187	0.08242134668787257	0.004757885860833796	0.03376814702570415	0.02892971060517271	NA	22	22	22
ENSG00000134201.10	GSTM5	-1.7362792239670126	-0.005109466465611093	0.08251447495244116	0.21895529420119084	0.4730693027433897	1.4018795578373688e-23	NA	47	47	47
ENSG00000185088.13	RPS27L	-1.735316787340875	-0.03592365678684763	0.08268470991029604	0.005586538060936462	0.029802004400474036	0.03912979526719304	NA	38	38	38
ENSG00000169515.5	CCDC8	1.735022692338691	0.024956150716053442	0.08273678592609389	0.01183971290163031	0.2186309592044971	1.7383245011011367e-09	NA	11	11	11
ENSG00000184647.10	PRSS55	-1.7349115976708451	-0.027174826008987085	0.08275646460680955	0.011027112897477038	0.03154814702139536	0.032907785063491554	NA	13	13	13
ENSG00000182685.7	BRICD5	-1.733655076270594	-0.06395210500789773	0.08297930188735589	0.0023855926440716833	0.03259120324360877	0.027758964183332496	NA	6	6	6
ENSG00000123453.17	SARDH	-1.7333142584880896	-0.028687504269396723	0.08303982783037418	0.0058343196210571486	0.15722080872752078	4.2111334939517456e-07	NA	15	15	15
ENSG00000005379.15	TSPOAP1	1.7332224218199646	0.023557577278839146	0.08305614325132801	0.011506518333856247	0.11238977740863224	3.715142262075821e-05	NA	46	46	46
ENSG00000143178.12	TBX19	1.731226381202495	0.027170557263473536	0.08341139585531837	0.01219820417269927	0.034569428684413955	0.02679301360103113	NA	15	15	15
ENSG00000177483.11	RBM44	1.7308981390354314	0.010005628564682597	0.08346993361626666	0.052047086539158835	0.11022057456239508	4.2404097459142776e-05	NA	30	30	30
ENSG00000161542.16	PRPSAP1	1.7298172138702312	0.02973440936828222	0.08366293792005304	0.012177945999978694	0.15718366384820615	4.1533236059702475e-07	NA	7	9	9
ENSG00000263958.1	RP11-676J15.1	1.729152589554748	0.023806493304070274	0.0837817890395618	0.011456273063755252	0.0988641948108808	8.78562839928977e-05	NA	9	9	9
ENSG00000084072.16	PPIE	1.729105986356979	0.00914618907030298	0.0837901279599716	0.08152866620926344	0.37764232013464505	6.6234485963615874e-18	NA	14	14	14
ENSG00000163702.18	IL17RC	1.7288497131271379	0.021403720582360317	0.0838359960940695	0.009132908434179762	0.07726173131850833	0.0006857212318860452	NA	46	46	46
ENSG00000203697.11	CAPN8	1.7280897172033127	0.00788903662251767	0.08397214075271388	0.08965741297840521	0.22430981390259466	8.142463482154577e-10	NA	30	30	30
ENSG00000021300.13	PLEKHB1	-1.7278059853864933	-0.03706986437476721	0.08402301395212199	0.003424145931888592	0.04878869676440577	0.006811554818383036	NA	24	24	24
ENSG00000254986.7	DPP3	1.7276678790125541	0.03426768598354821	0.08404778549201818	0.004543278128512603	0.05175944666340488	0.005071901406187008	NA	40	40	40
ENSG00000176946.11	THAP4	1.7265820986022964	0.03540305820321582	0.08424274320154651	0.006366520334130493	0.08349875575015417	0.00037992732044521714	NA	25	26	26
ENSG00000267147.2	LINC01842	-1.7250485676920153	-0.02060121989505937	0.08451872024854083	0.015292354144562148	0.05979037443290607	0.0034838699198237078	NA	5	5	5
ENSG00000163812.13	ZDHHC3	1.7238929106279486	0.050387101558351105	0.08472717738507289	0.0026045904913235382	0.039714370968858055	0.015033311728726503	NA	22	22	22
ENSG00000272856.1	RP11-710E1.2	-1.7238548879780369	-0.01552485768899365	0.08473404296196563	0.023291233873560815	0.06837151429967639	0.0009091853325698213	NA	16	17	17
ENSG00000104064.16	GABPB1	1.7230936618391306	0.026869938035505036	0.08487158882085583	0.008916521709622077	0.15451540215378165	9.028064869207918e-07	NA	20	20	20
ENSG00000146729.9	GBAS	1.720815545852061	0.04997170397122615	0.08528430052749823	0.0040871956763209975	0.10522598845329048	5.72225890622807e-05	NA	9	9	9
ENSG00000160953.15	MUM1	1.7192874759616674	0.010991060988824521	0.08556203928378613	0.036182079479430404	0.1554140101364851	5.128189305466521e-07	NA	43	44	44
ENSG00000116991.10	SIPA1L2	-1.7190440769491766	-0.01826337738088299	0.08560634639960489	0.02158873926059955	0.05069182687773277	0.00635725519553746	NA	53	53	53
ENSG00000230438.6	SERPINB9P1	1.717877889902022	0.007096630131589514	0.08581889049064664	0.15947489649630958	0.38532180741211103	7.220804632458089e-18	NA	39	39	39
ENSG00000084676.15	NCOA1	1.717753159058763	0.0282963065329582	0.0858416486042185	0.008333221814938336	0.12995131658524714	6.559560425745531e-06	NA	20	20	20
ENSG00000276070.4	CCL4L2	1.7171865985905947	0.011508330313409702	0.08594508336628721	0.0912320517885663	0.0904362910770242	0.00011916188036921216	NA	37	37	37
ENSG00000114200.9	BCHE	1.716657262141926	0.03199376787797724	0.08604181325591168	0.007787264971198426	0.11049687455130193	5.5175477673556166e-05	NA	6	6	6
ENSG00000153495.10	TEX29	-1.7156906202326057	-0.008581587757833653	0.08621868243194152	0.09520307335597379	0.310799370669588	3.9639367272470767e-14	NA	27	27	27
ENSG00000080608.9	PUM3	-1.7152550670502873	-0.015290691831095223	0.08629847273892863	0.02819005333453297	0.03834554600323827	0.017399696387715897	NA	33	33	33
ENSG00000197766.7	CFD	1.7148868338221583	0.009643956372368768	0.08636597701771652	0.08677011286246204	0.128024689497413	5.57672175958385e-06	NA	45	46	46
ENSG00000180376.16	CCDC66	1.7147166550771837	0.009086401631732539	0.08639718848174109	0.06630413652175746	0.331882966751849	1.3949698159697851e-14	NA	59	61	61
ENSG00000144746.6	ARL6IP5	-1.7112202259831577	-0.020464363563645213	0.08704046627726493	0.012026664850098593	0.26013602779614137	2.5949948338995865e-12	NA	10	10	10
ENSG00000183876.8	ARSI	-1.7111096092630025	-0.011906978926124702	0.08706088060950914	0.05692895411626903	0.06174064019583665	0.002564657123124009	NA	86	86	86
ENSG00000114638.7	UPK1B	-1.7108368366268922	-0.03249770516888108	0.08711123735498659	0.005509587117561589	0.04024281264559781	0.016350055666127294	NA	37	37	37
ENSG00000213337.8	ANKRD39	-1.7102144135195265	-0.04072613056074245	0.08722623133966287	0.0026574960127562957	0.03255688041435078	0.032437108510015286	NA	7	7	7
ENSG00000177106.14	EPS8L2	-1.7099804178065883	-0.027565080473910104	0.08726949421395726	0.008937648951542945	0.06393599490570498	0.0018349989610203586	NA	14	14	14
ENSG00000010318.20	PHF7	1.709617858505696	0.03525430338858241	0.08733656108259528	0.004313632021916905	0.02952950904530027	0.0351147561279026	NA	10	10	10
ENSG00000077092.18	RARB	-1.70903404426415	-0.034242845615134285	0.08744464348520181	0.006006666050823586	0.03315604307626956	0.02685482910718734	NA	55	57	57
ENSG00000248161.5	RP11-499E18.1	-1.7050676438936219	-0.014305145506688093	0.08818180930850908	0.017511071635628463	0.03534547415089751	0.02459868358753926	NA	29	29	29
ENSG00000023191.16	RNH1	1.7041469847374375	0.03188526123936018	0.08835363070662293	0.004787788649762014	0.05563056443776832	0.00422923506052773	NA	19	19	19
ENSG00000087191.12	PSMC5	1.701115620529651	0.018090221009226342	0.08892127826416488	0.0238160121368273	0.13769250378321368	1.866048741701583e-06	NA	82	82	82
ENSG00000197568.13	HHLA3	-1.7004372015665992	-0.013604682909654582	0.08904871926515376	0.036288319700335726	0.2741463057931712	1.153993332326306e-11	NA	57	57	57
ENSG00000146670.9	CDCA5	1.7001295796187144	0.025065376125123155	0.0891065545143664	0.012991941881288643	0.0507157046127442	0.006712476741391031	NA	12	12	12
ENSG00000277288.3	C10orf142	-1.7000507304205983	-0.007535255491976429	0.08912138363004599	0.06085681435352299	0.17138543391968802	1.2099182855861988e-07	NA	49	54	54
ENSG00000163162.8	RNF149	1.699508463916436	0.014127165093518735	0.08922342118350744	0.038152048088092916	0.1667389568465374	3.4229342730492193e-07	NA	60	60	60
ENSG00000144199.11	FAHD2B	1.6992597950327717	0.0223149905033558	0.08927024433026541	0.018698776608373765	0.2283600610898268	1.072334822566667e-09	NA	14	16	16
ENSG00000182087.12	TMEM259	1.6967336914909805	0.035572023513523995	0.08974701994482712	0.006165621263663736	0.14286811502929278	3.2729443039863613e-06	NA	15	16	16
ENSG00000180190.11	TDRP	-1.6966014994591527	-0.024770069348203003	0.08977202614587282	0.007759140615878027	0.04187656778331192	0.014036172894837615	NA	27	27	27
ENSG00000197124.11	ZNF682	1.6953977346420288	0.070533079343619	0.08999999538011233	0.001172551617603668	0.10844123280315453	6.101991800168977e-05	NA	1	1	1
ENSG00000142046.14	TMEM91	1.6942478801277017	0.026945522207552114	0.09021818997033941	0.006883670555204697	0.12284196278458527	1.5513365724119312e-05	NA	47	47	47
ENSG00000168026.18	TTC21A	1.6942048727072176	0.05445897895197495	0.09022635924243756	0.0016701958929855494	0.042938629479621536	0.013511648822250696	NA	11	11	11
ENSG00000205669.2	ACOT6	-1.6941088906231374	-0.015492020988089286	0.09024459321408278	0.020905482334876043	0.0885489017329099	0.00030808023382504544	NA	18	18	18
ENSG00000244342.5	LINC00698	1.6938317503592928	0.007791063043306633	0.09029725892914109	0.10728415495875422	0.09217274833801643	0.0002213312986742776	NA	98	98	98
ENSG00000103671.9	TRIP4	1.6934280196482252	0.01934331168484033	0.09037402522327136	0.020390691956878603	0.15097226507233835	1.0514555330724954e-06	NA	45	45	45
ENSG00000173226.16	IQCB1	-1.6919396943837075	-0.005055299881469645	0.0906574725424377	0.23348193224396283	0.4701026231158914	4.73216302666621e-23	NA	91	92	92
ENSG00000104228.12	TRIM35	-1.6918182674427766	-0.011865234991060571	0.09068062947453101	0.02773993126501118	0.21631163917916224	2.530890468859873e-09	NA	22	23	23
ENSG00000182600.9	C2orf82	-1.6917999951176177	-0.007593644787723705	0.09068411454131685	0.0816863027530701	0.43442808031299307	1.5660354386631685e-21	NA	54	54	54
ENSG00000100987.14	VSX1	1.690030777322696	0.012259804870442653	0.09102206667606207	0.038434251561396446	0.23400750887087146	4.22985482481761e-10	NA	17	17	17
ENSG00000213937.3	CLDN9	1.689785979559129	0.01644615713279797	0.09106890706784929	0.025215531274801035	0.1857587814269695	3.2723668263877685e-08	NA	16	16	16
ENSG00000124275.14	MTRR	1.6890298706471985	0.030768515742536546	0.09121370577509119	0.00467679114751698	0.1556327686869589	8.794600275178683e-07	NA	15	16	16
ENSG00000187837.3	HIST1H1C	1.6868840808647192	0.021628668763221587	0.09162564366555238	0.014795174366350868	0.1963079523148424	2.3456726966275094e-08	NA	21	21	21
ENSG00000115423.18	DNAH6	-1.6851925392876193	-0.037836581155990874	0.09195143003022603	0.0034852945590608704	0.06946394302585276	0.0013385334837985447	NA	26	26	26
ENSG00000139197.10	PEX5	1.6840238610547782	0.0076928454512434265	0.0921770574449861	0.10804658581233047	0.4858167797322256	1.5974267580837087e-25	NA	96	97	97
ENSG00000099956.18	SMARCB1	1.6839377222949459	0.01674113006181931	0.09219370515178199	0.016007312667770758	0.1416749803483911	4.7101581696723567e-07	NA	34	35	35
ENSG00000183379.8	SYNDIG1L	-1.682740586638406	-0.059195130365111814	0.0924253210600635	0.0027667069959212195	0.08728634110871533	0.00023068818196193442	NA	18	18	18
ENSG00000112981.4	NME5	1.6798116333869173	0.02233875895440495	0.0929939709899786	0.005393808663967577	0.07590152658688715	0.0005385284836172333	NA	4	4	4
ENSG00000273448.1	RP11-166O4.6	1.6793746155264029	0.009102952201119539	0.09307905730354495	0.08902542671889938	0.17809675350549473	1.2886049314351474e-07	NA	60	60	60
ENSG00000109323.8	MANBA	1.679310055584036	0.018834047703218185	0.09309163226233615	0.013893706316468345	0.052645288191239294	0.0056840453855116066	NA	30	30	30
ENSG00000254901.7	BORCS8	1.6765116119826922	0.033427185235080786	0.09363802364750966	0.005735530294335878	0.12051798754105075	1.270419194147774e-05	NA	21	21	21
ENSG00000064309.14	CDON	-1.6750503613319974	-0.014520526178902546	0.09392435101812271	0.018026822906301504	0.12034960025156635	2.1464628806980294e-05	NA	19	24	24
ENSG00000176155.18	CCDC57	-1.6750200732507905	-0.03685191893218254	0.09393029328941936	0.005208099936765032	0.0952734031476963	0.0001917767613545492	NA	11	11	11
ENSG00000134917.9	ADAMTS8	-1.674776585026439	-0.01788543877579532	0.09397807462177567	0.01252987285654466	0.10025896637444404	5.122524363901666e-05	NA	34	36	36
ENSG00000119979.16	FAM45A	-1.6732283817350309	-0.03013079229005795	0.09428234510123719	0.005871751378722566	0.08433320429327418	0.0004445919177891639	NA	10	10	10
ENSG00000078674.17	PCM1	-1.672521800624452	-0.013991101543133029	0.09442147265303019	0.01985734365046321	0.15150536401352432	1.2331228974984349e-06	NA	23	23	23
ENSG00000119314.15	PTBP3	1.6718452214156196	0.04446919917567359	0.09455484693970427	0.001889994231081045	0.027157185503701758	0.038541988758158514	NA	17	17	17
ENSG00000183230.16	CTNNA3	1.6716637483051446	0.03996702763985312	0.09459064646423558	0.003111446084501074	0.04626332480623509	0.010677424669334036	NA	60	60	60
ENSG00000104613.11	INTS10	1.6698401183680511	0.02269368708887634	0.09495100056054742	0.015712211313165938	0.0778108657075479	0.0005484719651932311	NA	28	28	28
ENSG00000274723.1	RP11-618L22.1	-1.669454746917776	-0.013918607003874045	0.09502729156687419	0.030119796496823593	0.08371256495137694	0.0003316836264473603	NA	18	18	18
ENSG00000226124.6	FTCDNL1	-1.6681470460055674	-0.006328737117893014	0.0952865398965031	0.1462930860499868	0.3808727379705164	5.7986994980103696e-18	NA	32	32	32
ENSG00000173614.13	NMNAT1	1.667310962467548	0.0166655734466811	0.09545258794867884	0.02006498347635536	0.04146171654519353	0.012014037475804016	NA	36	37	37
ENSG00000217702.2	RP11-287D1.4	1.6648128909044808	0.004558982401848853	0.09595009129145503	0.2275846012543019	0.4340853917403908	6.866732109046861e-21	NA	36	38	38
ENSG00000070423.17	RNF126	-1.6626357531966849	-0.038025529429733064	0.09638536976773983	0.004211386652613883	0.0627238958785615	0.0023711001131139268	NA	10	10	10
ENSG00000099917.17	MED15	1.662524326127371	0.03686801912082102	0.09640768998216091	0.004760389492861362	0.06462118566881822	0.001965517613661838	NA	28	28	28
ENSG00000213462.4	ERV3-1	1.6614649032830213	0.007900845429386051	0.09662011206082319	0.08414842580059213	0.3980038735196837	1.3849309999731692e-18	NA	19	20	20
ENSG00000189114.6	BLOC1S3	1.66067232005999	0.02324043662306542	0.09677927552339104	0.011618344750173941	0.06839615982452132	0.001481344978420689	NA	29	29	29
ENSG00000141562.17	NARF	1.6581439040104249	0.01726098027967419	0.09728842405857045	0.020344628352443966	0.250335606747148	9.499324823070795e-11	NA	34	35	35
ENSG00000166471.10	TMEM41B	-1.6558036246044605	-0.02633720583154854	0.097761593534027	0.00655379736514152	0.05118142182542701	0.005307720689022663	NA	9	9	9
ENSG00000236502.1	SIX3-AS1	-1.655587282650283	-0.04472087751440196	0.09780542733406856	0.003595994688943588	0.04131398914891987	0.013802293153642764	NA	8	8	8
ENSG00000144681.10	STAC	1.6552498085161043	0.014569050296954414	0.09787383550277219	0.0275704042705062	0.07829257752659194	0.0005456534354523212	NA	31	32	32
ENSG00000185149.5	NPY2R	-1.6550168676896118	-0.007618014802317899	0.09792107639723557	0.0979730123160404	0.3299576432499096	1.572111898111789e-14	NA	15	15	15
ENSG00000183019.7	MCEMP1	-1.6528761579107272	-0.006874278888074837	0.0983560703679402	0.07518559105417744	0.029038846613985127	0.043415741518326466	NA	69	71	71
ENSG00000188659.9	SAXO2	-1.6528362437983544	-0.008927690419958193	0.09836419557971142	0.06491593066843872	0.24288754246486546	4.505162823253855e-11	NA	25	25	25
ENSG00000167842.15	MIS12	1.6510544037866925	0.009111380544803779	0.09872746654747404	0.05333605983437645	0.14900975015026566	1.2896529395291495e-06	NA	82	86	86
ENSG00000095951.16	HIVEP1	-1.6506678513499342	-0.05751514737501891	0.09880641577501112	0.0021047426234058813	0.03467400887609552	0.02489770958342269	NA	20	21	21
ENSG00000142082.14	SIRT3	-1.6483469107537083	-0.02016225339388375	0.09928150353528223	0.01246293004313941	0.10801886117631453	4.6528189424270254e-05	NA	85	85	85
ENSG00000167136.6	ENDOG	-1.6477577072566287	-0.03246153250633956	0.09940240091514425	0.0038146399172997217	0.08748780402249462	0.00029114294375890277	NA	11	12	12
ENSG00000205084.10	TMEM231	1.6474611149550467	0.02871251478192713	0.09946330247219158	0.0064697841899413	0.047213466176921536	0.00747770721275078	NA	13	13	13
ENSG00000203965.12	EFCAB7	1.6466087972894121	0.027783894393424657	0.09963848105559471	0.008108993512897312	0.13157660695925394	3.875342651085898e-06	NA	43	43	43
ENSG00000130332.14	LSM7	1.645746882643463	0.04083005847625402	0.09981588232172976	0.0016323839752531212	0.040284193336052515	0.014831169682824281	NA	6	6	6
ENSG00000196569.11	LAMA2	-1.6454500361914466	-0.02533323709770153	0.0998770382324815	0.00725166380865656	0.0716755609593752	0.001088771971188653	NA	11	12	12
ENSG00000124532.14	MRS2	1.6451173161124804	0.009056717242536849	0.09994562029357862	0.059952242536962824	0.3897530374328017	1.0742570065469071e-17	NA	38	41	41
ENSG00000270673.1	YTHDF3-AS1	1.6443071643164309	0.022474484379848583	0.10011277021622202	0.016432200495036246	0.0619613364021569	0.002836657994863155	NA	50	50	50
ENSG00000023608.4	SNAPC1	-1.644054256711431	-0.0347730192536838	0.10016499555382838	0.004092914235311476	0.03115970165659336	0.028888513661814462	NA	7	7	7
ENSG00000139508.14	SLC46A3	1.6420715453099246	0.0158928233082016	0.10057517783906786	0.016020120008962253	0.10077325602566264	9.491411433556958e-05	NA	51	51	51
ENSG00000162728.4	KCNJ9	1.6418744914657382	0.021582028703145968	0.10061601726618398	0.01145456708345075	0.08072002201497272	0.00029687434015716267	NA	5	5	5
ENSG00000136213.9	CHST12	1.6389980921373895	0.014834693559738026	0.10121365703210412	0.014792572263580403	0.14298114771003384	3.214187651148755e-06	NA	12	15	15
ENSG00000235109.7	ZSCAN31	-1.6370948754976065	-0.0065859294167778405	0.10161064717913873	0.14088969316203198	0.3802546257130931	7.421265053126258e-18	NA	36	36	36
ENSG00000204381.11	LAYN	1.6368110401026974	0.014314644552681574	0.10166995822946039	0.03668684271679703	0.3775793044459805	8.375323825687812e-18	NA	51	52	52
ENSG00000139405.15	RITA1	-1.6361641169725742	-0.02934316755100812	0.1018052441348879	0.004469255016620183	0.04991326724511675	0.00586480773568869	NA	34	34	34
ENSG00000131845.14	ZNF304	1.6361607320750742	0.030032361292668504	0.10180595236836688	0.007668470873925968	0.1706564373133828	2.3659311082647385e-07	NA	10	10	10
ENSG00000132975.7	GPR12	-1.635431307508578	-0.07792279357808563	0.10195866383982381	0.0008529818061470837	0.12369182529012746	7.821450587206324e-06	NA	10	10	10
ENSG00000164002.11	EXO5	-1.635044387682607	-0.02650093246608743	0.10203974290178579	0.011607945211008146	0.05580294928226374	0.004967964590394954	NA	22	22	22
ENSG00000261000.1	RP11-534L20.5	1.6347409651172309	0.006521580492413406	0.10210336100434314	0.1466418205172337	0.3898674815989029	6.835639023872044e-18	NA	29	30	30
ENSG00000125872.7	LRRN4	1.6343232417107258	0.02076387224851834	0.10219099601363363	0.008457347832899555	0.10248441193844422	4.949941468160168e-05	NA	29	29	29
ENSG00000132394.10	EEFSEC	1.6342480120772767	0.023177801559064234	0.10220678494436322	0.010608706160100127	0.11448653133699185	3.007598291446773e-05	NA	14	14	14
ENSG00000161981.10	SNRNP25	1.634048253814445	0.026428578341635905	0.10224871892699663	0.011729890970723524	0.1799486535576367	5.080394577747982e-08	NA	14	14	14
ENSG00000068097.14	HEATR6	1.6334389328182721	0.012661763713922263	0.10237671439089338	0.027351331747455184	0.11249488114844836	2.7376214701007105e-05	NA	13	13	13
ENSG00000165995.18	CACNB2	-1.6312019525683823	-0.023769326016271217	0.10284771345792924	0.006818291251845951	0.06795702445993193	0.001767818186251919	NA	31	36	36
ENSG00000270195.1	RP11-572O17.1	1.631030053024496	0.04373416421860461	0.10288397831694253	0.0022640965803312095	0.03715241260869522	0.018651904243263084	NA	10	10	10
ENSG00000163686.14	ABHD6	-1.6307389079602006	-0.032115033069435514	0.10294542305511488	0.00570406731331082	0.11617628384988073	1.936806239933524e-05	NA	30	30	30
ENSG00000165650.11	PDZD8	-1.6304124518862848	-0.01427456613252504	0.10301435471202353	0.023893488505454388	0.2686607905627995	1.5926457185368845e-12	NA	62	62	62
ENSG00000174485.15	DENND4A	-1.6275325856615916	-0.03865297548530065	0.10362403372327135	0.00549445588920142	0.05279168830708924	0.005561734752435658	NA	18	18	18
ENSG00000161692.17	DBF4B	-1.6272894227947592	-0.008336307529247241	0.1036756432775501	0.12852773425312117	0.3453884345067945	3.1155987956921117e-15	NA	79	80	80
ENSG00000258289.8	CHURC1	1.6270988630855339	0.011123280012353944	0.10371610246869836	0.036764011345724254	0.3156574638002536	6.58716047731987e-14	NA	43	43	43
ENSG00000140905.10	GCSH	-1.625273572866185	-0.012123003548898748	0.10410427982752173	0.027645162871975132	0.14428307343476807	3.9964559187222297e-07	NA	101	101	101
ENSG00000127463.13	EMC1	1.6250538988118364	0.009790064174009875	0.1041510747612367	0.07356995212686121	0.5024896268775793	1.6320236074072526e-25	NA	17	19	19
ENSG00000197070.13	ARRDC1	1.624578909718759	0.05850100315963427	0.10425231399132345	0.0012511074689898335	0.10006769322954376	0.00010298384579456691	NA	4	42	42
ENSG00000271614.1	ATP2B1-AS1	1.6242402687761703	0.047041991725910094	0.1043245396797521	0.002944852632387595	0.04285299665221517	0.012428462118321677	NA	39	39	39
ENSG00000120322.3	PCDHB8	-1.623397885724267	-0.007882373501333856	0.10450437640184156	0.0559784887718095	0.1586388370865266	5.233254418087555e-07	NA	67	67	67
ENSG00000134014.16	ELP3	1.623236354709537	0.006192855605281455	0.10453888907445205	0.12676765964164693	0.43820607871172795	5.657157729795766e-21	NA	73	74	74
ENSG00000271780.1	RP11-1017G21.5	-1.6230778096228848	-0.010475029594287196	0.10457277257558317	0.04609775979739202	0.05971964312252107	0.002782974077922017	NA	40	41	41
ENSG00000070718.11	AP3M2	-1.621305869389101	-0.02192885710541498	0.1049520568852163	0.013925023741056829	0.17260646098659058	1.7809271835950414e-07	NA	33	33	33
ENSG00000023228.13	NDUFS1	1.6210715982966724	0.024958742449814657	0.10500228430835265	0.009979108674781557	0.1526124538794182	4.916745170731749e-07	NA	12	12	12
ENSG00000241935.8	HOGA1	-1.620159477476549	-0.01781346129550789	0.10519802363391642	0.013718769546486749	0.1827245688887425	9.265356776563873e-08	NA	4	4	4
ENSG00000128266.8	GNAZ	-1.6199072736666917	-0.014237302491439856	0.1052521971476546	0.02389541762065415	0.08423352426032274	0.0002572923800509496	NA	67	77	77
ENSG00000063854.12	HAGH	1.61893995053285	0.01497141665496112	0.10546018400538058	0.02391914644178386	0.2657192808658484	1.8373593169235567e-11	NA	37	38	38
ENSG00000165714.10	BORCS5	-1.6170886062682126	-0.020629547133478508	0.10585915593381133	0.017373989080323844	0.07050428329929638	0.0012960394361919713	NA	33	33	33
ENSG00000088854.12	C20orf194	-1.6167586113998298	-0.031162499960778304	0.10593039666914308	0.004909845920782938	0.08946530321545547	0.00020855227713670912	NA	6	7	7
ENSG00000160336.14	ZNF761	-1.616320313893673	-0.025132457242962567	0.10602507703613058	0.007292823366550054	0.10629946131555497	6.937769694289367e-05	NA	8	8	8
ENSG00000272663.1	RP11-191L17.1	-1.6161473736151581	-0.010084474428998791	0.10606245379364926	0.03213384658077401	0.04867768529920337	0.005900278886269986	NA	34	34	34
ENSG00000243795.1	LINC02044	1.6156083281735545	0.00910891480433203	0.10617902215888549	0.0794122907808959	0.21965884381615985	1.8553273259461573e-09	NA	39	39	39
ENSG00000144455.13	SUMF1	1.6138266380547548	0.01511422181801512	0.10656503486354474	0.03497417055629702	0.2454594387593369	1.1801632560960403e-10	NA	49	52	52
ENSG00000183513.8	COA5	1.6137146720484679	0.044129282920938914	0.1065893299978166	0.002763235742860925	0.028271257151627087	0.045484508993531785	NA	20	20	20
ENSG00000105186.15	ANKRD27	1.6110448749857418	0.018872632964013758	0.10716994192688636	0.015534088195322327	0.1662257827679576	1.7332021950772107e-07	NA	35	35	35
ENSG00000169752.16	NRG4	1.6108646727656368	0.009390752877819689	0.10720922134513881	0.06506869271890228	0.1826552279633346	6.287054147642738e-08	NA	48	48	48
ENSG00000163161.12	ERCC3	1.6103948941764017	0.012140701919223479	0.10731167453492843	0.019931789194739476	0.24167159580756276	2.1043146255209683e-10	NA	42	45	45
ENSG00000159212.12	CLIC6	1.610051784790036	0.010009275177240306	0.1073865516542381	0.07583666571776562	0.22399112671372767	1.6776598587974382e-09	NA	33	33	33
ENSG00000235021.1	RP11-439E19.7	1.609740084333544	0.012955696094621239	0.10745461023696884	0.04095622818149033	0.08149189541352017	0.0003692912366603823	NA	20	20	20
ENSG00000124459.11	ZNF45	1.6080576679744458	0.010980873362681939	0.10782254931876598	0.01659184549170193	0.036469269391471736	0.02076407729168264	NA	45	46	46
ENSG00000079246.15	XRCC5	1.60680371214711	0.026326278058075657	0.10809743368824232	0.009558951349102727	0.05535052447400867	0.003386004294727721	NA	24	24	24
ENSG00000143473.12	KCNH1	1.6066062121616251	0.03875513086918325	0.10814077892173143	0.0059449206239253136	0.03833275399378835	0.02037411134172565	NA	47	48	48
ENSG00000241106.6	HLA-DOB	1.6056325680353518	0.0075811529979881815	0.10835466527737375	0.09597549482006879	0.32825497035976986	6.666525565404488e-15	NA	34	35	35
ENSG00000145217.13	SLC26A1	-1.6036014928577176	-0.01721393505517474	0.10880192147828355	0.014830952118705217	0.06415746987191802	0.002388135187652253	NA	23	23	23
ENSG00000089050.15	RBBP9	-1.6029354988645064	-0.03690017456246294	0.10894889528609743	0.0049577514287974635	0.05766901164463114	0.003643130193092455	NA	9	9	9
ENSG00000068745.14	IP6K2	-1.602737077191873	-0.016586280585317817	0.10899271400037609	0.022375919394703667	0.12378147427616785	1.4734722340104874e-05	NA	13	13	13
ENSG00000160221.16	C21orf33	-1.6017648406006442	-0.005245433142423809	0.1092076206665154	0.2314922165838345	0.5320525002662602	1.185727168272519e-30	NA	20	20	20
ENSG00000197362.14	ZNF786	1.6014805628753477	0.006555566701304849	0.10927052170537115	0.06523667446565781	0.2593564556533811	2.384426927961209e-11	NA	47	48	48
ENSG00000106459.14	NRF1	-1.6011701668581608	-0.016056001963074315	0.10933923454999024	0.018254438155766998	0.06140783148465899	0.002223263406057058	NA	50	51	51
ENSG00000150361.11	KLHL1	1.5998653462925436	0.00975753370637634	0.10962845842038355	0.05706197203426043	0.15244616129319047	1.2351351328612095e-06	NA	66	66	66
ENSG00000166478.9	ZNF143	1.5993062539949667	0.018143038792353773	0.10975257060523191	0.011671980681983869	0.0689066053901404	0.0015565184769768755	NA	15	15	15
ENSG00000275491.1	LINC01730	1.5965365494520736	0.005479946094865684	0.11036905232534826	0.15536954899296077	0.4741039269375527	2.3992813546304648e-23	NA	16	16	16
ENSG00000159788.18	RGS12	-1.596453378920383	-0.017909378067774664	0.11038760666418289	0.011713077016880076	0.08593806016291723	0.00033226003294077074	NA	34	34	34
ENSG00000255284.1	AP006621.5	1.5962529298619077	0.007925708057228777	0.11043233454750906	0.08565620795586665	0.3575009250341433	7.648512688799489e-16	NA	22	22	22
ENSG00000166435.15	XRRA1	-1.5955530764628376	-0.003864240074751593	0.11058861096783111	0.36702521895200535	0.6305857817363695	7.216290892668975e-37	NA	97	97	97
ENSG00000095319.14	NUP188	-1.5947790351710014	-0.05628881495751246	0.1107616568084183	0.001921570486496788	0.05451536033729188	0.004234491260385323	NA	13	13	13
ENSG00000148935.10	GAS2	-1.5945539977658731	-0.02957129340394579	0.11081200660779791	0.009472902661057228	0.057682098594491124	0.002573216577488237	NA	7	7	7
ENSG00000135318.11	NT5E	1.590999957792648	0.035667428097924975	0.11160958526683376	0.005209175946929579	0.059557462442105476	0.002656138656003772	NA	57	57	57
ENSG00000166428.12	PLD4	-1.5892683961715324	-0.019410566355105845	0.11199981063503447	0.01118152868241186	0.04077054906224334	0.015702964807936756	NA	42	44	44
ENSG00000233608.3	TWIST2	1.5870263617084215	0.022608707057157208	0.11250667421415297	0.01565305691171839	0.03096125915004113	0.03705018525401532	NA	15	15	15
ENSG00000144119.3	C1QL2	1.5860066652079226	0.04404277225619904	0.11273779759931278	0.0029334385897124573	0.0506667961048425	0.007352880195803569	NA	4	4	4
ENSG00000151572.16	ANO4	1.5838674792696423	0.04074455629143245	0.1132238793432451	0.0032133514563604526	0.0832760542848955	0.0004086821887280551	NA	16	16	16
ENSG00000203780.10	FANK1	-1.5798040370952156	-0.014101667188361384	0.11415175080997879	0.026734106730241486	0.16147759837292625	1.9592871183178846e-07	NA	30	32	32
ENSG00000133895.14	MEN1	1.5797292008247124	0.04257139691456152	0.11416889535467928	0.002782158424907503	0.038627660586231335	0.015793242097588846	NA	12	12	12
ENSG00000235475.1	LINC01372	1.577966446978004	0.017174106711553512	0.11457331827622574	0.02067448272275987	0.10595528297354946	7.274221811826553e-05	NA	11	11	11
ENSG00000137948.18	BRDT	1.576843454439652	0.02538824826175672	0.11483155013186265	0.00874820157132917	0.05564975794613235	0.003257694065646761	NA	18	19	19
ENSG00000168398.6	BDKRB2	-1.5761024203314158	-0.005038873377521064	0.1150022013603895	0.1698818369133184	0.1508114066877354	8.625096747211703e-07	NA	204	208	208
ENSG00000225742.5	LINC02036	1.5760885442188755	0.01376969740317189	0.11500539876365941	0.01582364212000008	0.08555668324813889	0.00019290017138374864	NA	13	13	13
ENSG00000090581.9	GNPTG	-1.5750824526733034	-0.04221241864590207	0.11523741381000867	0.0030144051898783044	0.039194488261381916	0.017245619338302574	NA	11	11	11
ENSG00000010319.6	SEMA3G	-1.5730096117368362	-0.027651674464234714	0.11571659262396629	0.007676308350184988	0.08183078871746385	0.0005541523866209635	NA	24	26	26
ENSG00000180776.15	ZDHHC20	-1.5724908083796285	-0.023849943052842864	0.11583676918168537	0.00914700374217785	0.035812011380305465	0.022289668613869516	NA	27	27	27
ENSG00000134815.18	DHX34	-1.5723330997499934	-0.020459741615558143	0.11587332053407358	0.00915422334840128	0.09518811041809516	0.00012346931616240747	NA	29	29	29
ENSG00000182230.11	FAM153B	-1.5714505645844203	-0.03801314824176133	0.11607802869605365	0.005460848381190561	0.09476800164800918	0.0001919997623826853	NA	31	31	31
ENSG00000066136.20	NFYC	1.5713222121384622	0.011655507881184309	0.11610782430469646	0.02816651006973058	0.07315604546713901	0.0008922367736079166	NA	90	90	90
ENSG00000280165.1	PCDH20	1.570602819942134	0.03062936634246537	0.11627493455053582	0.0064707894631081606	0.09188865801793072	0.00019639686704001435	NA	46	46	46
ENSG00000142507.9	PSMB6	-1.569554506657641	-0.048169809345840586	0.11651878935043063	0.0013004669525860913	0.035113636319516035	0.024799768712689272	NA	3	3	3
ENSG00000169629.11	RGPD8	-1.5693867821519034	-0.006304794250074814	0.11655784206479453	0.15115422803791656	0.4410355528313027	6.749611087492504e-22	NA	36	36	36
ENSG00000145451.12	GLRA3	1.5688858613037444	0.034462669605950215	0.11667453690982178	0.004877465112039217	0.07777162050899067	0.0006821223682212205	NA	5	5	5
ENSG00000138621.11	PPCDC	-1.567398487286984	-0.023281437175301106	0.11702157733827336	0.008373203344498871	0.0634137432836099	0.0019299928690987688	NA	25	25	25
ENSG00000225331.1	LINC01678	-1.5655894865015492	-0.012857066173910121	0.1174447528691949	0.040271375360003935	0.1197604132623512	1.0300829781706318e-05	NA	11	11	11
ENSG00000124574.14	ABCC10	-1.5636742607493315	-0.02825023707868221	0.1178940853923047	0.006908214571321716	0.04108982278208205	0.014370159349529397	NA	35	35	35
ENSG00000070731.10	ST6GALNAC2	1.5635359642301838	0.014952606985160087	0.11792658338239685	0.01841925671251286	0.11749699688312193	2.589981130710568e-05	NA	30	30	30
ENSG00000243649.8	CFB	-1.5634696312216037	-0.014797885484268964	0.11794217332168286	0.01106182251487296	0.029888798477469412	0.04047306225171849	NA	35	35	35
ENSG00000037280.15	FLT4	-1.561715575444332	-0.005995775739191699	0.11835500790275973	0.09336603213481154	0.3183973354582256	3.879510166678319e-14	NA	15	16	16
ENSG00000086232.12	EIF2AK1	1.5610836235475836	0.014978614130949355	0.11850402150547058	0.02434717240442094	0.16129066858305935	4.6554070379069433e-07	NA	23	23	23
ENSG00000268362.5	CTD-2017D11.1	1.5603997031964694	0.011080164409166829	0.11866545493724755	0.04179548713485456	0.18948964279660385	3.952086485725013e-08	NA	37	38	38
ENSG00000154945.6	ANKRD40	-1.5586386050021768	-0.036672624590338355	0.11908194046091097	0.004552994036213594	0.2079996017744737	5.67458205629422e-09	NA	10	10	10
ENSG00000160439.15	RDH13	-1.5577448868763604	-0.00775974131310006	0.11929373536360391	0.06988119281881014	0.028873548405822038	0.043003187117592365	NA	60	63	63
ENSG00000125821.11	DTD1	-1.5573245103808455	-0.02172918485080653	0.11939345894941118	0.011810049845967978	0.07826787213982929	0.0005318290974785329	NA	53	53	53
ENSG00000181817.5	LSM10	-1.5547735691070559	-0.08706418203204999	0.12000000607284067	0.0006805780133781045	0.06489543086447097	0.0021044782474159453	NA	1	1	1
ENSG00000258144.1	RP11-554L12.1	1.5547735691070557	0.01638004849838119	0.12000000607284075	0.0128594858243188	0.06745676616507333	0.001800735701730116	NA	1	1	1
ENSG00000249335.1	CTC-340D7.1	-1.5533656287238307	-0.0137091686711052	0.12033580944926664	0.023676795476963785	0.06901006805091209	0.0015008732089177275	NA	27	27	27
ENSG00000240344.8	PPIL3	1.552972047669436	0.0035846323570772904	0.1204298126626258	0.15310849746812075	0.5039880761321869	2.702111487907778e-25	NA	20	20	20
ENSG00000235314.1	LINC00957	1.5520801654422693	0.026719369432666753	0.12064304324571071	0.007511844662387228	0.07064001117580586	0.001370239236237558	NA	30	30	30
ENSG00000138443.15	ABI2	1.552019813819673	0.0640428249523002	0.12065748273689107	0.0008924609257089632	0.07244790795868293	0.0009824554978793269	NA	31	31	31
ENSG00000108852.14	MPP2	-1.5517860449518188	-0.035948547062787654	0.12071342612106555	0.005351717597148219	0.033702606382709915	0.0220008514395826	NA	11	11	11
ENSG00000204963.5	PCDHA7	1.5514079299580832	0.010839895816080398	0.12080395604213238	0.03044733852507645	0.11846644963164404	1.9157399470063558e-05	NA	30	30	30
ENSG00000138378.17	STAT4	1.5504281199851047	0.02926689439751323	0.12103879359042094	0.005024980975955745	0.0720056519960711	0.0010100829112985178	NA	26	26	26
ENSG00000237248.4	LINC00987	1.5501417323972382	0.022963142862139435	0.12110750141390204	0.01665870443252506	0.0451049591785037	0.009783617015124127	NA	17	17	17
ENSG00000126457.21	PRMT1	1.5495568070642451	0.023331420434268925	0.12124792682852965	0.007548979472106753	0.1900432287805141	2.345087931965648e-08	NA	6	6	6
ENSG00000114354.13	TFG	1.5491775920526094	0.031277786586479554	0.12133903455861897	0.006034726260309703	0.10604616324291467	6.201148363746025e-05	NA	10	10	10
ENSG00000100221.10	JOSD1	-1.5485846944285746	-0.05263601050080282	0.12148158758040993	0.003041559698035183	0.0742811352157649	0.0010386297810496825	NA	6	6	6
ENSG00000115380.19	EFEMP1	-1.5483182504285626	-0.023698346953117167	0.12154569254172193	0.012866424808865589	0.05912264315561541	0.0034976477550147673	NA	38	38	38
ENSG00000121005.8	CRISPLD1	1.545344842344866	0.026236559685087566	0.12226287431005727	0.008739096784018739	0.05029433298254846	0.005231268580786434	NA	32	32	32
ENSG00000154957.13	ZNF18	1.5451823346157976	0.034855266826916455	0.12230216605459189	0.0036118465447180217	0.03117650917532312	0.03102543224186268	NA	7	7	7
ENSG00000198520.10	C1orf228	-1.544481927783787	-0.03158037219792949	0.1224716260483113	0.005401037190373028	0.03128779035887684	0.02538442047654776	NA	9	9	9
ENSG00000152527.13	PLEKHH2	1.5436457304932485	0.01519281595989992	0.12267418008770806	0.028235715764752676	0.2135168709214743	2.0321490281673142e-09	NA	45	45	45
ENSG00000162623.15	TYW3	-1.5433750760222635	-0.007081942968312805	0.12273979739301899	0.05048743653052756	0.15691493530980322	8.196880513763003e-07	NA	58	58	58
ENSG00000196378.11	ZNF34	1.5431271292215076	0.012244591125043985	0.12279993352617351	0.03283357680548239	0.12456664399310663	1.4483278023953098e-05	NA	14	14	14
ENSG00000281721.1	LINC01080	-1.542425646065392	-0.011578240316883107	0.12297019342266859	0.041152922011700226	0.2535675754228217	4.665090695507506e-11	NA	17	17	17
ENSG00000270074.1	RP11-351I21.11	-1.5415297703058455	-0.010812547633071086	0.12318790318478537	0.051014842937670835	0.03778796158832256	0.01834853337365741	NA	27	28	28
ENSG00000167972.13	ABCA3	-1.5405687210702608	-0.016649945445995823	0.12342178547436386	0.013302602213899978	0.11321513956926825	2.571933209466022e-05	NA	25	25	25
ENSG00000163870.14	TPRA1	-1.5393457883280337	-0.020235209339268694	0.12371990118437017	0.01209558711945882	0.14097463643231928	3.5593037817673327e-06	NA	73	73	73
ENSG00000197134.11	ZNF257	-1.538824790993819	-0.009018726999161918	0.1238470758960357	0.08434904144115211	0.26525367765265884	1.9492592408600726e-11	NA	41	44	44
ENSG00000164308.16	ERAP2	1.537470811456318	0.005264961986095616	0.12417805748892138	0.17612427085494453	0.5068485818120904	1.8270099131202272e-26	NA	57	59	59
ENSG00000163138.18	PACRGL	1.5361090394756158	0.004566766537455459	0.12451163964254104	0.18716313841239354	0.2307618323444853	3.584727555004136e-11	NA	129	137	137
ENSG00000171853.15	TRAPPC12	1.5343348341206722	0.03347621288612078	0.12494730026091887	0.006662773955537424	0.05084317123041053	0.0063250771390966345	NA	56	56	56
ENSG00000136205.16	TNS3	1.5337326874133062	0.05859291859076823	0.12509542873921414	0.0018125325515893082	0.06961244245187698	0.0015735563333384294	NA	15	15	15
ENSG00000138772.12	ANXA3	1.5330272631826918	0.0317130476693594	0.12526913764941738	0.004784477439447124	0.04199347968366985	0.014100153120087503	NA	12	12	12
ENSG00000143951.15	WDPCP	1.5326462731445634	0.021739957883709932	0.12536303363232298	0.007616307108157999	0.10733198375752873	4.7595879913228835e-05	NA	25	25	25
ENSG00000160224.16	AIRE	-1.5321124016943122	-0.025974661218136037	0.12549469991062245	0.005722708590131622	0.042747803163134666	0.010618415610163566	NA	6	6	6
ENSG00000249242.7	TMEM150C	1.5315153149946539	0.01849862440650286	0.12564208431176685	0.009827729217498355	0.03782806967115681	0.01720232596243295	NA	37	37	37
ENSG00000158008.9	EXTL1	1.531296572129032	0.03575930913227245	0.12569611236837508	0.004810064115814575	0.029677340233560907	0.040341510513298144	NA	15	15	15
ENSG00000275409.1	RP11-131L12.4	1.5294479318717635	0.011740907041483447	0.12615343763247566	0.026542595136397777	0.0525200943774289	0.005905510120108599	NA	50	51	51
ENSG00000231500.6	RPS18	1.5284973942348834	0.021474503585941992	0.12638909001260878	0.008203639144067396	0.07049496359229324	0.000999964977835921	NA	22	27	27
ENSG00000165457.13	FOLR2	1.527429613884157	0.01575535060175906	0.12665421723894216	0.014378460161196217	0.03616509449009165	0.022825403831495117	NA	61	61	61
ENSG00000065518.7	NDUFB4	1.526800333220304	0.04367715942725945	0.12681066872391306	0.002773422667802458	0.04451985436190454	0.011314911508609044	NA	12	12	12
ENSG00000230124.6	ACBD6	1.5254055391412709	0.024363917092324036	0.12715797802444923	0.008953797256284129	0.028700690466323973	0.045318242760868564	NA	48	48	48
ENSG00000074219.13	TEAD2	-1.5249716699857996	-0.02907261677177569	0.1272661639761491	0.007619881071562419	0.06114769458860138	0.003168681639734069	NA	29	29	29
ENSG00000204084.12	INPP5B	1.5239075767890677	0.01982763977584986	0.12753180048976542	0.008641573096717372	0.09288694624001176	0.00019338532938178204	NA	36	36	36
ENSG00000170954.11	ZNF415	-1.522885042577854	-0.0067352910940197104	0.1277874685318645	0.12014168399622463	0.2340174987508329	6.010288525578533e-10	NA	185	187	187
ENSG00000164610.8	RP9	-1.5226458031562018	-0.012967166323329442	0.12784734395955108	0.02141860334085149	0.11273450303412573	1.3479119753731677e-05	NA	34	34	34
ENSG00000272566.1	RP11-462G22.2	1.5225391612613208	0.0063472590183985015	0.12787404069150546	0.08708903137736715	0.07063850422810197	0.0013225381102641145	NA	48	49	49
ENSG00000096063.15	SRPK1	-1.521827734343744	-0.03534094601299578	0.1280522502489808	0.004793634446190083	0.07933271348628275	0.000459769942302601	NA	13	13	13
ENSG00000272905.1	RP11-265E18.1	-1.5216899677448585	-0.014769583275884172	0.1280867825307115	0.03001094614080574	0.09669293702238596	0.00017159079238420702	NA	44	44	44
ENSG00000214955.5	AP000318.2	-1.5204179938201756	-0.008964083488840993	0.12840595492376541	0.03331632881920063	0.028385870459127494	0.045893280630528416	NA	26	28	28
ENSG00000140368.12	PSTPIP1	1.5199949716858037	0.015447763422805736	0.1285122394052555	0.018028642148939966	0.09459269014748484	0.00011697246724632107	NA	17	18	18
ENSG00000250786.1	SNHG18	-1.5192220299601682	-0.012718271991027628	0.12870661791523216	0.04435456730070887	0.2384223063563334	3.3155273441324237e-10	NA	37	37	37
ENSG00000270604.5	HCG17	1.5167463504911607	0.007083525856216971	0.1293307369742043	0.06720439026368295	0.2032702194561393	5.437709832680484e-09	NA	31	31	31
ENSG00000054116.11	TRAPPC3	1.5155527642389066	0.030377956071092536	0.1296324787775243	0.00760072489707731	0.0406482874423685	0.014099921364429934	NA	34	68	68
ENSG00000100099.20	HPS4	1.5152018507687806	0.013525787534082047	0.12972129453925138	0.013754275491580668	0.14772072158974414	4.0246114516426297e-07	NA	71	71	71
ENSG00000213930.11	GALT	1.5148744199473312	0.06801831805166302	0.12980420947219207	0.0009756290371885155	0.03003377583755745	0.03920831867843835	NA	2	2	2
ENSG00000172236.16	TPSAB1	-1.5145680721441148	-0.020234593375425627	0.12988182282573488	0.01553338456692454	0.06463346964089019	0.0023649974172959237	NA	12	12	12
ENSG00000130770.17	ATPIF1	1.5141063752955095	0.025472009907564142	0.12999886198216212	0.0068622847173627636	0.0981238247625066	0.00011343080266840955	NA	58	58	58
ENSG00000203877.8	RIPPLY2	-1.513625565359715	-0.0659558975882661	0.1301208332637104	0.0017766667569402415	0.05149572434328878	0.00518456275571759	NA	18	18	18
ENSG00000181092.9	ADIPOQ	-1.5134584234102815	-0.00641099867655797	0.13016325442872048	0.07336727637006812	0.03770680570008916	0.02036276890346436	NA	49	49	49
ENSG00000144959.9	NCEH1	-1.5093483839637978	-0.07795984798563113	0.13120977618593554	0.000568255567732286	0.07202986473666895	0.0011484277848794785	NA	7	7	7
ENSG00000112139.14	MDGA1	-1.5083333757985269	-0.021155964702398576	0.1314692252083264	0.013407229383903341	0.082852410178776	0.0005423639821435279	NA	36	36	36
ENSG00000137135.17	ARHGEF39	1.5082322672689756	0.03294299718778231	0.13149509160247488	0.0080228635165213	0.05717462051361026	0.0036472507377879257	NA	9	9	9
ENSG00000185043.10	CIB1	1.5080712421412104	0.03004494835686268	0.13153629448495446	0.006596399851010082	0.1720887903083292	1.0292372750155755e-07	NA	26	27	27
ENSG00000034239.10	EFCAB1	1.5076441785543369	0.005072829260345763	0.13164561937999636	0.12272109020559074	0.3957804104079365	1.0095938886089023e-18	NA	12	12	12
ENSG00000273079.5	GRIN2B	1.5074348669907145	0.03175295830309615	0.1316992271928836	0.0029943577247657414	0.042449040375645584	0.010480273713513462	NA	63	63	63
ENSG00000164615.4	CAMLG	1.5071025364341062	0.010903561762804218	0.1317843767588357	0.05026119032988266	0.5673333279618441	8.637446493296245e-32	NA	10	11	11
ENSG00000160072.19	ATAD3B	-1.5054267684265508	-0.013047024517602679	0.1322143913088625	0.042054206069902095	0.11377229199622528	4.030488277501095e-06	NA	30	32	32
ENSG00000273257.1	RP11-177J6.1	1.5042879057674239	0.023167503162093556	0.13250725178037234	0.013075893115196998	0.04950412226147103	0.007347086579611353	NA	13	13	13
ENSG00000132781.17	MUTYH	-1.5037786721224105	-0.03763707541603917	0.13263836451628827	0.002698440750223847	0.03496002543009386	0.027101852888104905	NA	17	17	17
ENSG00000189350.12	TOGARAM2	-1.502876884880631	-0.010416119708741749	0.13287079474853172	0.07884791480014913	0.3488225434750756	1.70894824755629e-15	NA	14	14	14
ENSG00000198830.10	HMGN2	-1.502709161487961	-0.03219286767557889	0.1329140592020888	0.006387038351631005	0.03426731012362856	0.02709684922972653	NA	12	12	12
ENSG00000181104.6	F2R	1.5022962099939752	0.013389141281089386	0.1330206270267845	0.028776878326389414	0.036241115795867536	0.023526621687597143	NA	27	28	28
ENSG00000104518.10	GSDMD	-1.5020988399303654	-0.012751587869561237	0.13307158444818107	0.027705130710961687	0.35831161908207504	4.4147178517917958e-16	NA	15	15	15
ENSG00000169302.14	STK32A	-1.5011798525902693	-0.016504280473847336	0.13330904955046313	0.015173311355497314	0.07172516324580143	0.001146397638406038	NA	28	28	28
ENSG00000170037.13	CNTROB	1.4991312408583388	0.030141209779295533	0.13383958839221582	0.004494603903709089	0.04820420277485634	0.008214489430825075	NA	14	15	15
ENSG00000115919.14	KYNU	1.496546429947545	0.015275328856118268	0.13451131810114123	0.018407292967458647	0.06292824659109739	0.0023563510055749732	NA	35	35	35
ENSG00000187634.11	SAMD11	-1.4960280010602804	-0.016285910581886894	0.1346463584768388	0.025633883765648416	0.091907077966446	0.00022819176814512998	NA	20	21	21
ENSG00000167693.16	NXN	-1.4945985057228537	-0.022975849031151463	0.13501925637092815	0.008792690181041871	0.041833814376567816	0.013944805117114364	NA	35	35	35
ENSG00000171793.13	CTPS1	-1.4943603781614285	-0.02218928705131089	0.13508145175286126	0.009574443009399202	0.08336115650808988	0.0004348003014437008	NA	30	30	30
ENSG00000273198.1	GS1-304P7.3	1.4932252017839511	0.01230878083610344	0.1353782473213717	0.025298398756178276	0.14373245185772013	1.878663840997639e-06	NA	66	66	66
ENSG00000244733.5	RP11-506M13.3	-1.4926341142879749	-0.01961045150672014	0.13553298839650688	0.011451996647902696	0.2119221637680626	5.0871066837121805e-09	NA	5	7	7
ENSG00000154162.14	CDH12	-1.4902496637361502	-0.039193130019219896	0.13615860234392807	0.004291124549196562	0.04662449072014378	0.010112111259727214	NA	31	31	31
ENSG00000157764.12	BRAF	-1.489984863433002	-0.02015540828368302	0.13622821593972592	0.009069500183491307	0.048816032563161436	0.007750355356628364	NA	81	84	84
ENSG00000131730.15	CKMT2	-1.4892026460061172	-0.036463862019728864	0.13643401425615997	0.003963936702330586	0.12263207706151733	1.3061818043770489e-05	NA	9	9	9
ENSG00000144909.7	OSBPL11	-1.48843342848445	-0.023720521601048008	0.13663662627151768	0.008728401921166992	0.09640656291916262	0.0001251849939334745	NA	30	31	31
ENSG00000139567.12	ACVRL1	1.48744305751423	0.024244508060025094	0.13689783196114486	0.006711912163000351	0.03808201909921058	0.01834122860853728	NA	30	31	31
ENSG00000103742.11	IGDCC4	1.4866302430918237	0.018485205861021124	0.13711249563631492	0.020972148747935602	0.05094753822083167	0.005567884644560187	NA	74	75	75
ENSG00000110628.13	SLC22A18	1.4857582120371575	0.019593185644507575	0.13734308698280212	0.015643896239092844	0.05340927943705053	0.004111738251157772	NA	18	18	18
ENSG00000152910.18	CNTNAP4	-1.4855324267550563	-0.010007578259175958	0.13740284014485865	0.03416008957155319	0.29443384381124205	6.444158846201693e-13	NA	37	37	37
ENSG00000178248.11	LINC01658	-1.4850113738505752	-0.008516421517337398	0.13754081120206776	0.11083808003577077	0.0920942762164496	0.00021900739200855665	NA	71	87	87
ENSG00000144369.12	FAM171B	1.4849653503133753	0.04010668086733509	0.1375530030359485	0.0018697185443347284	0.044276926933503116	0.007864349931022438	NA	14	14	14
ENSG00000131697.17	NPHP4	1.4848919780960184	0.029423420955311252	0.13757244137649555	0.007657802216560299	0.09857875262092383	0.00013377754650508602	NA	48	49	49
ENSG00000185052.11	SLC24A3	-1.4823482134778567	-0.04054756602321257	0.1382476657715578	0.003919291685165028	0.04956256177962636	0.006198879615542121	NA	17	18	18
ENSG00000166321.13	NUDT13	-1.482204618338902	-0.008346901564601928	0.13828585810371352	0.04767148751538056	0.164115963093403	2.9905385314271486e-07	NA	67	67	67
ENSG00000231713.2	AF064860.7	-1.4820403442895989	-0.01587795965131637	0.13832956042369135	0.023064914749049505	0.029833761983479364	0.040636807889098917	NA	12	13	13
ENSG00000151023.16	ENKUR	1.4813986137812012	0.02598167102548957	0.13850038391473873	0.004871618594115182	0.061653621623681265	0.002621579812441615	NA	43	44	44
ENSG00000127084.17	FGD3	-1.4801514340129949	-0.03340329942288206	0.13883283790813483	0.005043060133419267	0.10642679370522212	5.895076688125973e-05	NA	4	4	4
ENSG00000178163.7	ZNF518B	1.4780877580110299	0.030166935842752176	0.13938429035338484	0.005776379547127652	0.027686370751663726	0.040667038964591264	NA	9	9	9
ENSG00000105607.12	GCDH	-1.477681006626228	-0.009053697678671485	0.13949318051498374	0.04033201376270697	0.4526270963758862	1.4332199139890871e-21	NA	17	17	17
ENSG00000197062.11	ZSCAN26	1.4767055149222243	0.0078100714219023855	0.13975459321511596	0.08133481125922218	0.2392178775989225	3.112728339928383e-10	NA	37	37	37
ENSG00000169914.5	OTUD3	-1.4766575794886427	-0.010631664738340508	0.13976744868539273	0.03490211960126452	0.3944544047146745	4.815128229795967e-18	NA	28	28	28
ENSG00000152954.11	NRSN1	-1.4752395734395836	-0.019042428258768125	0.14014814562286587	0.014451071413312106	0.08158191564164742	0.0004737767861358191	NA	41	41	41
ENSG00000186340.14	THBS2	1.4738328294623053	0.013745254120898677	0.14052660673157005	0.02632729293867643	0.15085862933661232	7.691418413524541e-07	NA	50	50	50
ENSG00000026652.13	AGPAT4	-1.473354641935605	-0.03733617515699796	0.14065543398424762	0.0022162443401652176	0.05131076909604902	0.0056559110714790115	NA	7	7	7
ENSG00000182586.8	LINC00334	1.4728329254893542	0.008710492153177693	0.1407960918203248	0.036639245562264514	0.0783021968681848	0.0007625636554181987	NA	50	50	50
ENSG00000119723.16	COQ6	1.472551618581014	0.005719301072106958	0.1408719786889823	0.07212748713334625	0.17521818962122765	1.651124501699189e-07	NA	86	88	88
ENSG00000014164.6	ZC3H3	1.4720618083821448	0.03321263640816376	0.1410041875690418	0.003878893575345019	0.05064107169432895	0.007126267723419656	NA	21	21	21
ENSG00000116874.11	WARS2	1.4716757361341284	0.007264429646930244	0.14110846285018008	0.07561390295471312	0.34596446069433834	2.3766326849418346e-15	NA	12	12	12
ENSG00000198089.15	SFI1	-1.4697306785754551	-0.021645127337993068	0.1416347103938531	0.01119735092175275	0.08736954427000322	0.00030440557368669325	NA	21	21	21
ENSG00000278740.1	RP11-147L13.14	1.4687312639793055	0.007997573699306783	0.14190569406793135	0.08031055507725683	0.28591670085516696	2.4619005355639254e-12	NA	24	24	24
ENSG00000125124.11	BBS2	-1.4685915326673553	-0.0258876190294995	0.14194361286200635	0.010882788033785324	0.12046464367044528	1.900095712774168e-05	NA	38	38	38
ENSG00000124813.20	RUNX2	1.4675805120042489	0.006585526980793442	0.14221820478224892	0.08312507679951377	0.24770417709577225	6.318970382184851e-11	NA	110	110	110
ENSG00000164161.9	HHIP	-1.4673650248769843	-0.03132183609114156	0.14227678351216738	0.004978627863758683	0.03967759531200292	0.017066158065639273	NA	29	29	29
ENSG00000125637.15	PSD4	-1.4669367485968259	-0.02887893678707239	0.14239326254669246	0.00607359140383589	0.14396348891501998	2.194713073232143e-06	NA	28	28	28
ENSG00000121691.4	CAT	1.4664786548083968	0.0107431550713247	0.14251793212422734	0.02776220844840219	0.1985725569257629	2.005473591805547e-08	NA	61	61	61
ENSG00000242715.7	CCDC169	1.465242096562624	0.010841387816012184	0.14285487809428132	0.0446038025920239	0.29425923060315845	1.579452914382402e-13	NA	9	9	9
ENSG00000136098.16	NEK3	1.4648537684243135	0.05117519864151819	0.14296081849004114	0.0036808963323032157	0.12437321674311135	8.429260973234984e-06	NA	18	18	18
ENSG00000255693.1	RP11-766N7.3	1.464112659193572	0.017935141187980317	0.14316316895237213	0.005591052320377988	0.13264861306410666	3.241197957375549e-06	NA	13	13	13
ENSG00000008735.13	MAPK8IP2	-1.4639161350355843	-0.019295793979384458	0.1432168642235096	0.008149155119352911	0.12792160538692968	9.56395526377592e-06	NA	23	23	23
ENSG00000274312.1	RP11-167B3.2	-1.4638875567530405	-0.007356920333782395	0.1432246738053273	0.10316622882341463	0.348492312562676	6.889158235041594e-16	NA	17	17	17
ENSG00000198185.11	ZNF334	1.463582579773439	0.02789973401892324	0.14330803515541918	0.006846241052067443	0.031729158012576475	0.03423269122412306	NA	11	11	11
ENSG00000068885.14	IFT80	-1.4630464197090876	-0.02238363169908826	0.1434546775220509	0.007905788949176627	0.18615753193587184	2.2000121118559943e-08	NA	22	22	22
ENSG00000158023.9	WDR66	-1.4627704142767657	-0.02877772541709816	0.14353021120439757	0.005394425768356611	0.1505795197417249	1.3298751704288912e-06	NA	25	25	25
ENSG00000264247.1	LINC00909	1.4626700779026425	0.015546025341341188	0.143557677555829	0.020100195126384553	0.1969152918444516	1.756641601185008e-08	NA	9	9	9
ENSG00000128218.7	VPREB3	-1.4598076867936178	-0.009693154362072867	0.1443429353828203	0.031059073878459877	0.06324704619069584	0.0014159261942956675	NA	12	12	12
ENSG00000023041.11	ZDHHC6	-1.4595663408688464	-0.01718090053271361	0.1444092955402548	0.019387490646982513	0.08446735101129274	0.0003408850632237312	NA	17	18	18
ENSG00000197535.14	MYO5A	1.4592694475887358	0.041156359008433056	0.1444909609968455	0.0034132078501192885	0.1173611622303761	3.0040965809720116e-05	NA	31	31	31
ENSG00000204099.11	NEU4	1.45887150282855	0.016629109718666865	0.14460047785915991	0.018828141476632743	0.05637958510238932	0.003347450392685368	NA	39	39	39
ENSG00000114859.15	CLCN2	-1.4583703170582534	-0.02459414880419649	0.14473849777756986	0.004891898449996194	0.10603100066491436	7.695937382058133e-05	NA	10	10	10
ENSG00000172058.15	SERF1A	-1.4576684655515684	-0.027317683284451968	0.14493194800377443	0.00608587563295647	0.376217866945651	5.013570324896266e-17	NA	12	14	14
ENSG00000184313.19	MROH7	1.4572573132358977	0.022945286878974923	0.1450453652385479	0.008403687276996388	0.041864650631196286	0.015132593608938504	NA	19	19	19
ENSG00000120693.13	SMAD9	-1.4572049070000062	-0.013191398208849639	0.14505982649324467	0.02283665750360234	0.09531120429992736	7.269995982502566e-05	NA	12	12	12
ENSG00000182648.11	LINC01006	1.453844954328248	0.010567886208241083	0.1459892968626745	0.023684795076002286	0.11352709041323925	9.41740943383612e-06	NA	33	33	33
ENSG00000186453.12	FAM228A	1.4537550254028262	0.011567869948505925	0.14601423656696308	0.022374725615613978	0.10197232096597901	8.861105255964473e-05	NA	14	14	14
ENSG00000228031.2	AC078842.3	1.453590515792661	0.008350084631357611	0.14605986793500012	0.05391673347388057	0.035464773007438284	0.024582620171850842	NA	40	41	41
ENSG00000181798.2	LINC00471	-1.4528949123213162	-0.005814450642964576	0.14625293377095858	0.12511938552938376	0.22992116033310464	6.665057915006887e-10	NA	41	41	41
ENSG00000152133.14	GPATCH11	1.4516170982120844	0.02073742871163003	0.14660810185028336	0.00789776874943734	0.08280636305859751	0.00032024166321992925	NA	24	24	24
ENSG00000139531.12	SUOX	-1.4508510118059266	-0.016604235315376102	0.14682135149031214	0.012139687390166692	0.17944766094076206	6.258682957392655e-08	NA	15	15	15
ENSG00000181404.15	WASHC1	-1.4481906259954616	-0.007060218202619435	0.14756374549261758	0.12465364500751443	0.3681339678323784	1.2277357762565922e-16	NA	31	32	32
ENSG00000049167.13	ERCC8	1.4476858680396527	0.02348979372390817	0.1477049239992783	0.01574212214273876	0.028102848867168708	0.04477909987873145	NA	44	44	44
ENSG00000161036.12	LRWD1	-1.4476260950750266	-0.023663293606334554	0.14772164905920762	0.004745721320261248	0.052568520255371086	0.00532291726345592	NA	11	11	11
ENSG00000204572.9	KRTAP5-10	1.4470093594170914	0.01789617066019887	0.14789430224289396	0.01206955139570098	0.07230299223131689	0.0009558188611657985	NA	20	21	21
ENSG00000117601.13	SERPINC1	-1.4464704739880716	-0.007846840085776513	0.1480452876897132	0.042006543928532245	0.051283467605664636	0.004491744507590462	NA	87	88	88
ENSG00000065883.14	CDK13	1.4460792121819683	0.013743353417929795	0.14815498557723086	0.016372133157463317	0.02793513006931472	0.04725178803680028	NA	53	53	53
ENSG00000213906.9	LTB4R2	-1.4456521417359436	-0.012846191858879582	0.14827479398397073	0.016574267822608447	0.08773236842370033	0.00030336913911425847	NA	34	34	34
ENSG00000066382.16	MPPED2	-1.4452023036659354	-0.07369221349112037	0.14840106953121013	0.0013031570988565376	0.08880366693492944	0.0001662492394827154	NA	4	4	4
ENSG00000155754.14	ALS2CR11	1.4440703423714552	0.011445505703790172	0.14871918954661653	0.028131855374652397	0.09576076641098516	0.00014914159923930205	NA	39	39	39
ENSG00000138650.8	PCDH10	1.4432336047359793	0.014561184578546844	0.14895467608070898	0.014115900523707762	0.09821304557066038	0.00011123785070400471	NA	86	86	86
ENSG00000082293.12	COL19A1	1.4419125904885894	0.025239750722294334	0.14932703388993643	0.011428704257621087	0.034793993885217984	0.023530336914635804	NA	46	46	46
ENSG00000232388.4	LINC00493	-1.4419002241263013	-0.030356423408238173	0.14933052298242847	0.006579071240894314	0.05068862138631676	0.006067022231370476	NA	26	26	26
ENSG00000278535.4	DHRS11	1.4411987593322417	0.008291242301405832	0.14952853879966374	0.05065077204387866	0.39638343188907305	2.472307056501114e-19	NA	27	27	27
ENSG00000127419.16	TMEM175	-1.4407015817813331	-0.019562218231481073	0.14966900784814752	0.012384967721395359	0.12848106845531365	7.541974528963121e-06	NA	31	31	31
ENSG00000071462.11	WBSCR22	1.4386733316065752	0.03183329673572343	0.1502430986425321	0.004366261925054052	0.04190551156343995	0.01288633701314282	NA	12	12	12
ENSG00000213366.12	GSTM2	-1.4385250919945924	-0.016075154724347524	0.15028512322595813	0.018643919164366876	0.05834979185778887	0.0027767366870158692	NA	24	24	24
ENSG00000272462.2	U91328.19	-1.4373134306670237	-0.006762079614118181	0.15062895431153941	0.10617948965547525	0.2958631219633059	1.7914477925120127e-13	NA	61	62	62
ENSG00000154928.16	EPHB1	-1.4372455855433728	-0.019136549679375375	0.15064822432092526	0.008398755851058795	0.08380708615248389	0.0004580810144830791	NA	25	25	25
ENSG00000250673.2	RP11-6L6.2	1.436757314285755	0.009757525938161172	0.15078696314214607	0.04149622751452767	0.22210008872477835	1.2526248012664975e-09	NA	16	16	16
ENSG00000188611.14	ASAH2	-1.4359796427160512	-0.008531753551495403	0.15100813405396293	0.06792793283812283	0.3609041232508077	3.7575986462940753e-16	NA	28	28	28
ENSG00000166747.12	AP1G1	-1.4346687340368376	-0.01520953968982464	0.15138151783130865	0.01637683684065504	0.04316506661175847	0.012458028879474285	NA	23	26	26
ENSG00000158805.11	ZNF276	-1.4339722773508636	-0.010476538810526787	0.1515801742146518	0.017974285732140816	0.15141017215508454	5.348468986317904e-07	NA	52	52	52
ENSG00000136802.11	LRRC8A	-1.43229821823603	-0.08900364600515136	0.15205849280387587	0.0005930607627431179	0.02925604646998188	0.041039335567948934	NA	4	4	4
ENSG00000156787.16	TBC1D31	-1.431514274213269	-0.018552734657156914	0.15228287897450238	0.007451971158313935	0.1177107131092202	1.6861902919331547e-05	NA	8	8	8
ENSG00000267808.1	AC018755.17	-1.4314466512151733	-0.00703341728391872	0.1523022463238271	0.0877261304657559	0.0654830326850496	0.0015524340104670373	NA	93	93	93
ENSG00000157259.6	GATAD1	-1.4309820252210204	-0.038523291279467305	0.1524353667507511	0.0024988007818722998	0.08679997956979281	0.00017852784630226223	NA	7	7	7
ENSG00000122033.14	MTIF3	1.4303010916590317	0.021109212413094946	0.15263062162940502	0.00916261555044591	0.08050821824265361	0.0006044155212990617	NA	26	26	26
ENSG00000105750.14	ZNF85	1.4298881790922702	0.010436132179495345	0.15274911525770488	0.021990370395171068	0.1110672637164506	4.2318421890618514e-05	NA	21	21	21
ENSG00000271983.1	RP11-28H5.2	1.42978506986329	0.014829996771201897	0.15277871545904467	0.02241431139976637	0.03973432308193353	0.017143520545371358	NA	21	21	21
ENSG00000169826.7	CSGALNACT2	-1.4294070783747475	-0.006490428859926097	0.15288726512991718	0.1144960353003831	0.531926872001892	3.4055122542793804e-28	NA	37	38	38
ENSG00000105669.13	COPE	1.4292629535901693	0.045237300334790884	0.15292866959959353	0.0017510426473005707	0.0757277397075875	0.0008408006987192117	NA	6	6	6
ENSG00000154518.9	ATP5G3	1.4291268642206698	0.04865178399748493	0.15296777346818027	0.0019096213336045752	0.03285872175830778	0.021846428837288302	NA	14	14	14
ENSG00000281538.1	RP4-669P10.20	-1.4281216574614273	-0.01222142752080166	0.1532568448292571	0.020600635355449193	0.13517009969237312	4.6390509867372525e-06	NA	22	26	26
ENSG00000258548.5	LINC00645	1.426478499496905	0.008130827284310041	0.1537302687684305	0.038378225134588655	0.07536817276523827	0.0009285202059212156	NA	49	49	49
ENSG00000124613.8	ZNF391	-1.4263555638294838	-0.011106703105430514	0.1537657334410436	0.03634817504890936	0.2623133242326801	1.843836279718713e-11	NA	62	62	62
ENSG00000133216.16	EPHB2	1.4258358117315937	0.02194863282799172	0.15391574107213019	0.010467812532415386	0.11933788477137572	1.5211771343323875e-05	NA	11	11	11
ENSG00000167604.13	NFKBID	-1.4242864369559474	-0.01656053743347972	0.15436357206106244	0.014183588176257035	0.04744461862326787	0.008753481100930645	NA	35	35	35
ENSG00000176623.11	RMDN1	1.4234598130937546	0.012226774899437699	0.15460290391716022	0.015942260090716268	0.3914622962336661	4.5935142856991363e-20	NA	21	21	21
ENSG00000160323.18	ADAMTS13	-1.423220886805344	-0.013593026696778691	0.1546721325718182	0.018466720496232804	0.12643938357985418	1.2224537765121687e-05	NA	32	32	32
ENSG00000105278.10	ZFR2	-1.4231993718182636	-0.0187932364579677	0.15467836767343673	0.009741601051860593	0.10487731474420926	8.000459944300877e-05	NA	58	58	58
ENSG00000106399.11	RPA3	1.4229368842624996	0.06651921313621698	0.1547544526536317	0.0016847775265490107	0.033183809977083666	0.027289760109668538	NA	9	9	9
ENSG00000041515.15	MYO16	-1.4227336946223328	-0.008397183558394968	0.15481336898055886	0.062460822045148634	0.03217185364562181	0.03098482328602635	NA	69	69	69
ENSG00000216490.3	IFI30	1.4225006935225983	0.030176507001029907	0.15488095032550853	0.004560000992389325	0.09612447615417764	0.0001723618554460277	NA	18	19	19
ENSG00000167644.11	C19orf33	1.4221499971644624	0.00660867911440657	0.15498271110209683	0.12849339892364048	0.3316637701852476	5.8116253789141245e-15	NA	48	49	49
ENSG00000211445.11	GPX3	1.4202818284105416	0.013059404435619794	0.15552564925488582	0.014578903843072198	0.11210955024362508	3.9809642076391795e-05	NA	18	18	18
ENSG00000248508.6	SRP14-AS1	-1.4201405325162484	-0.012585100676082366	0.1555667721482361	0.008482804031273517	0.15958320835201012	3.485619138568687e-07	NA	15	15	15
ENSG00000186204.14	CYP4F12	-1.4195526147444122	-0.011087688772760427	0.15573796892050598	0.027313955130378643	0.09972997873819	8.035858338649953e-05	NA	20	21	21
ENSG00000152582.13	SPEF2	1.4177083292362092	0.011393648747550564	0.1562759373116242	0.024372016725831117	0.14847025318282242	8.684598289019402e-07	NA	103	105	105
ENSG00000151704.15	KCNJ1	1.4173587143684856	0.020311687264646352	0.15637807687847502	0.004820170494832526	0.06973229832338508	0.0012725558220650973	NA	12	12	12
ENSG00000166451.13	CENPN	1.4158157749675868	0.009355630840912075	0.15682944968243873	0.031803593035935364	0.16727081507030658	1.5001528009325874e-07	NA	51	52	52
ENSG00000110104.11	CCDC86	-1.4157083942840205	-0.008518570644721285	0.1568608996458119	0.04623468302279039	0.1908127937072546	3.5764150624101416e-08	NA	38	43	43
ENSG00000146215.13	CRIP3	1.4152779654274068	0.02930524094510203	0.15698701288620737	0.0064169566159522	0.05831735725279591	0.003488466072899659	NA	24	24	24
ENSG00000197935.6	ZNF311	1.4151240822308222	0.010342528980049663	0.15703211844664997	0.04199911672955684	0.14110146293091333	3.0592901268225288e-06	NA	22	22	22
ENSG00000177946.5	CENPBD1	1.4149989986087566	0.012355502246815498	0.1570687896411764	0.010765853118501218	0.043606466716435366	0.01232402512708562	NA	10	10	10
ENSG00000112697.15	TMEM30A	-1.4137530388084303	-0.03869519013666329	0.15743442640307592	0.0053841652720778704	0.1835101917737508	1.955583242187338e-08	NA	51	51	51
ENSG00000240707.2	LINC01168	1.413426848168781	0.01628021200674955	0.15753025607667037	0.017060941276127527	0.09771462849488573	0.00012077611252106065	NA	15	15	15
ENSG00000109519.12	GRPEL1	1.4126419012894824	0.01668396385575393	0.1577610422549418	0.014382652403252264	0.18105269045238567	4.473676482532887e-08	NA	43	43	43
ENSG00000277863.1	RP11-282A11.4	1.4125502833943855	0.004876479314740921	0.1577879959771077	0.15039175827562945	0.20831866468335195	1.516241898247096e-09	NA	108	108	108
ENSG00000179979.8	CRIPAK	1.412343277164343	0.006553531596651622	0.15784890946249952	0.06307802264750963	0.20479395440455667	6.044325100215459e-09	NA	39	39	39
ENSG00000131389.16	SLC6A6	-1.4115577651009994	-0.02789054958008447	0.15808021565719232	0.0040523060400797645	0.0453925111629676	0.009134623500827391	NA	19	19	19
ENSG00000173726.10	TOMM20	1.4110157569331243	0.08552014622570751	0.15823996796983508	0.0007990657536803892	0.047594463285304166	0.008180882791986425	NA	16	16	16
ENSG00000081377.16	CDC14B	1.4098934654087194	0.018798138266757213	0.15857114248487225	0.007211068203012529	0.07172434284466436	0.0006854085163913661	NA	63	63	63
ENSG00000111321.10	LTBR	1.4098545585219113	0.011474755678137773	0.15858263283491425	0.033022688365281175	0.27732186783712776	4.960007946142585e-13	NA	42	43	43
ENSG00000167840.13	ZNF232	-1.4098389071654944	-0.004852977115074793	0.15858725531939788	0.20210599558997114	0.07257559326039921	0.0010361493638489474	NA	146	160	160
ENSG00000124523.15	SIRT5	-1.4095562628995442	-0.018821065506310332	0.15867074926372382	0.007873657422212814	0.044681410821681485	0.008781629077785137	NA	55	56	56
ENSG00000198663.16	C6orf89	-1.4087433775557716	-0.013073210840718323	0.1589110634406069	0.02114900940216645	0.06218887264638581	0.00248267552825306	NA	56	57	57
ENSG00000132376.19	INPP5K	-1.4081475435557884	-0.03187966768413085	0.15908738536832667	0.00416322000275305	0.05120656582066495	0.006724505386724145	NA	11	11	11
ENSG00000107960.10	STN1	1.4080562597525665	0.019697086665222883	0.15911441156209005	0.010679093397913649	0.0745439554600753	0.0007872756386445175	NA	52	52	52
ENSG00000138722.9	MMRN1	-1.407744126989829	-0.004222252651909862	0.15920685026864012	0.2627404405159081	0.2527714668676541	5.378995368554342e-11	NA	134	136	136
ENSG00000081760.16	AACS	-1.4064668608384834	-0.016552891584609077	0.1595855384144158	0.013411400332898104	0.20060981722038115	1.1243674485891894e-08	NA	30	30	30
ENSG00000175318.11	GRAMD2	-1.4061530714948154	-0.021843053414827625	0.15967867589352924	0.00490222650451462	0.03174321732971773	0.033614604952804966	NA	48	48	48
ENSG00000241043.1	GVQW1	1.4055135354586468	0.013327557899836752	0.15986862724517037	0.031457603716550715	0.16949568347402302	1.2275160018808323e-07	NA	10	10	10
ENSG00000260186.5	LINC02137	-1.4047489720571578	-0.015156178996866916	0.16009593769529706	0.037442989479002715	0.28472011097547945	1.2850682107531566e-12	NA	21	21	21
ENSG00000269893.6	SNHG8	-1.403862178994221	-0.010418163756337969	0.16035989391623462	0.03660016158324998	0.22536155247285014	3.004294470180529e-10	NA	109	114	114
ENSG00000143376.12	SNX27	-1.4036274722021997	-0.03839976426139319	0.16042981001425793	0.0031958660986342777	0.06920828928605034	0.0014022092998446122	NA	36	36	36
ENSG00000100726.14	TELO2	-1.4033487373052798	-0.012744849987783097	0.16051287143642767	0.02651441039240848	0.20882129421177112	5.13417557535273e-09	NA	45	45	45
ENSG00000132535.18	DLG4	-1.4021648450461486	-0.05130889797447252	0.1608660268447386	0.0019101839798934589	0.040366606214610884	0.015416924675609437	NA	23	24	24
ENSG00000251372.5	LINC00499	-1.4016065979730594	-0.010608248549743968	0.1610327556412735	0.0646249937136931	0.3681767749357214	5.353767185287889e-17	NA	8	8	8
ENSG00000140873.15	ADAMTS18	1.4013264132464334	0.003952530228690065	0.16111648616498175	0.21430693334022935	0.4716963150977164	3.7789317697790816e-23	NA	18	18	18
ENSG00000204653.9	ASPDH	1.4008200195873395	0.007970823601462274	0.16126790048612716	0.05856871335264353	0.2360319737822333	2.0457091598448427e-10	NA	57	64	64
ENSG00000165502.6	RPL36AL	-1.4005260144663934	-0.014577129567819935	0.16135585883427062	0.023178585679304153	0.30321797183142923	1.8878751888932672e-13	NA	24	24	24
ENSG00000151789.10	ZNF385D	1.400341210767662	0.028596661561180237	0.16141116562344293	0.004014004440657187	0.042836338084355816	0.0116443280679763	NA	11	11	11
ENSG00000186377.7	CYP4X1	-1.4001589488027482	-0.06602887209985368	0.1614657257604989	0.0006276368206731487	0.06527162937470765	0.002060385305147629	NA	4	5	5
ENSG00000139053.2	PDE6H	-1.399981733535956	-0.01074317834089472	0.16151878852021928	0.0354184814451238	0.04053540384874047	0.015733372289925773	NA	37	37	37
ENSG00000138600.9	SPPL2A	-1.3999622900425888	-0.02109107736877288	0.1615246111983356	0.003664972395400599	0.08033413552989407	0.0005040899072870928	NA	11	11	11
ENSG00000109771.15	LRP2BP	-1.3997011291910308	-0.022934908737633417	0.16160283553028842	0.007063708701258532	0.03744916534391937	0.020494285811021824	NA	16	16	16
ENSG00000007001.12	UPP2	1.399460633668523	0.026087385344908603	0.16167489536415103	0.008871957754851684	0.028274080150074245	0.04128243871841076	NA	24	25	25
ENSG00000144649.8	FAM198A	-1.3970774311058636	-0.024482443377249988	0.1623902877665031	0.005489146583880994	0.054135531761787314	0.0047515447972936746	NA	15	15	15
ENSG00000143882.10	ATP6V1C2	1.3966095231112297	0.005487923637365074	0.1625310249902443	0.0976259305943845	0.04903049977673633	0.005178923522175275	NA	70	70	70
ENSG00000065600.12	TMEM206	1.3959106558808667	0.020091270276980332	0.16274140139499538	0.017143653853077208	0.2451814192663709	3.718860763679312e-11	NA	50	51	51
ENSG00000138381.9	ASNSD1	1.3955512122420928	0.009628493596505862	0.16284968281950707	0.048985055061247396	0.3338978396819625	1.5326575419793887e-15	NA	26	26	26
ENSG00000197580.11	BCO2	-1.3949416575166007	-0.015514156881194459	0.16303343372894408	0.01934518176794423	0.2492279992692221	9.016908832067045e-11	NA	25	35	35
ENSG00000166900.15	STX3	-1.394693891407211	-0.021781119974333518	0.1631081677580246	0.007514872348905717	0.04060741616469758	0.015520545592547869	NA	15	15	15
ENSG00000157927.16	RADIL	-1.3941096575548761	-0.01378917293762517	0.16328449327961425	0.025057345337077673	0.20540073323191155	2.368021525096477e-09	NA	10	10	10
ENSG00000146909.7	NOM1	-1.393722303588124	-0.012390790864469226	0.16340147839298724	0.0217739950506358	0.0548061744314292	0.004969145718693418	NA	30	30	30
ENSG00000251396.6	LINC01301	1.39199992069168	0.02644964895120579	0.16392242197115625	0.00586829590855559	0.062358660210674335	0.002494553544705791	NA	19	20	20
ENSG00000107249.21	GLIS3	1.3919370650487493	0.07169851650235134	0.16394145662529735	0.0008607076029500049	0.04003394375153698	0.0164311407613507	NA	17	17	17
ENSG00000205138.3	SDHAF1	-1.391804349297396	-0.03300767710328544	0.16398165257546937	0.0040074860620800245	0.03468487954789981	0.024515410144630875	NA	23	23	23
ENSG00000272130.1	RP11-360I2.1	-1.3909722906306417	-0.006611048828899096	0.16423382949357235	0.1213037629773686	0.2489261827910611	2.9885954958089464e-11	NA	33	42	42
ENSG00000173950.15	XXYLT1	-1.389743766846686	-0.010388319050986408	0.16460669938189898	0.031323372854738796	0.1452148992851522	7.413253410662242e-07	NA	28	28	28
ENSG00000123240.16	OPTN	1.38972744037173	0.015366919777135078	0.16461165892759988	0.009794614363570082	0.10785789199922532	5.178114791711209e-05	NA	24	26	26
ENSG00000169692.12	AGPAT2	1.388177193486333	0.021284751257590124	0.1650830952073168	0.012365285754476657	0.06491129272294463	0.001506055673883113	NA	25	30	30
ENSG00000072736.18	NFATC3	1.387775003954437	0.022411001694210782	0.16520556853562451	0.0076481993614249556	0.034674779608472615	0.024289343010560405	NA	24	24	24
ENSG00000214491.8	SEC14L6	1.3877569103286016	0.007244353629774706	0.16521107994945572	0.06406793491440657	0.4164920874307869	7.093230025113101e-20	NA	25	25	25
ENSG00000133816.13	MICAL2	-1.3871558393885046	-0.021511235120448547	0.16539424799800528	0.011431845296853257	0.11885440867122544	2.3032888270728394e-05	NA	66	67	67
ENSG00000049323.15	LTBP1	-1.3864232682708686	-0.011041596826115345	0.16561769549189687	0.02968119596750713	0.12378532521898768	1.3810166324725827e-05	NA	38	39	39
ENSG00000017260.19	ATP2C1	1.386313889431259	0.021472724053662302	0.16565107750345065	0.01128267591310503	0.08063205535735007	0.0005727694944206684	NA	49	49	49
ENSG00000151388.10	ADAMTS12	1.3857695175347131	0.010804392657409035	0.16581729306399784	0.027173409278895947	0.14337394767695474	1.945768583280512e-06	NA	12	12	12
ENSG00000215114.8	UBXN2B	-1.3844108365155994	-0.023508122340001065	0.16623269268040064	0.008169477016050742	0.06802390767875056	0.0015118405919285756	NA	40	40	40
ENSG00000270761.1	RP11-385F7.1	1.38189973690346	0.008211688586563315	0.16700248875559598	0.06084136091509407	0.15913952309379298	3.835199293418922e-07	NA	62	64	64
ENSG00000182208.13	MOB2	1.3792944166525276	0.03449894450435872	0.16780399730844842	0.0031936331698343107	0.03577232628716485	0.024052667239812614	NA	7	7	7
ENSG00000276445.1	LLNLR-268E12.1	-1.3785401590586117	-0.019231138818196162	0.16803657775491898	0.016199202834645415	0.10331157113338024	8.463236124224478e-05	NA	18	18	18
ENSG00000275765.5	RP11-54C4.3	-1.377064682889287	-0.012362693019115936	0.16849225055877537	0.035477838279793686	0.1524508375403443	9.90525020053617e-07	NA	62	62	62
ENSG00000219481.10	NBPF1	1.3765679573137366	0.11878010964944531	0.16864586330164166	0.0002522798325914727	0.1930286263594604	2.040571594568757e-08	NA	6	15	15
ENSG00000092036.18	HAUS4	1.37527663301468	0.005281659181923676	0.1690456979919419	0.08392099962779308	0.4770577087462548	1.3120083291346225e-23	NA	40	41	41
ENSG00000228793.1	RP1-223B1.1	1.3743111481809944	0.007372550139162289	0.1693451068191696	0.06110094204555192	0.2756376359189601	4.215249975455924e-12	NA	31	31	31
ENSG00000250241.5	RP11-9G1.3	-1.3739011200779714	-0.011963038585486065	0.16947238187277391	0.025717956506812967	0.07569319590937049	0.0008217657499237543	NA	68	68	68
ENSG00000197251.3	LINC00336	-1.373778529083977	-0.01486550201972337	0.16951044874004906	0.016838602030613218	0.1134753692800014	2.2036010594837227e-05	NA	6	6	6
ENSG00000128268.11	MGAT3	-1.3711134746798055	-0.015666057183441676	0.17033958511379577	0.008806693664973797	0.1549261878326244	9.84084189461952e-07	NA	18	18	18
ENSG00000186654.20	PRR5	-1.3706468107398566	-0.01596647265440242	0.17048508304332177	0.012661788451549716	0.1157719712811522	3.498391230066717e-05	NA	24	25	25
ENSG00000182472.8	CAPN12	1.3699568137183382	0.0153851898248628	0.17070038304612922	0.027230635926515694	0.033217096998122066	0.026578759417298974	NA	41	41	41
ENSG00000254333.1	NDST1-AS1	1.3691782700191333	0.00763627118377888	0.1709435567857841	0.07483071726938104	0.25412132096372586	3.5847942437018044e-11	NA	10	10	10
ENSG00000187715.13	KBTBD12	1.3690346404681069	0.022039572303929136	0.17098844700013227	0.009181584331264809	0.10805547896201073	4.3920003789083474e-05	NA	22	22	22
ENSG00000146350.13	TBC1D32	1.3683696385790474	0.015614536065295309	0.17119640284469761	0.012794562240108436	0.09111608257607537	0.0001682855218749273	NA	16	16	16
ENSG00000281404.1	LINC01176	-1.368158754403311	-0.012357550659802836	0.1712623889534135	0.01597077331914637	0.16635825585798095	5.870301968579595e-08	NA	10	10	10
ENSG00000152061.23	RABGAP1L	-1.3676895324127674	-0.022312598763281014	0.17140927783717008	0.003238717955744334	0.030953208266193986	0.035706767493028	NA	17	17	17
ENSG00000166035.10	LIPC	1.3651313962202039	0.0116317233691429	0.17221175574690928	0.027914517561240294	0.09197775934111913	0.0001342442981307468	NA	24	24	24
ENSG00000235180.1	LINC00601	-1.3645937340029248	-0.023811524510809968	0.17238077527532203	0.004712505677133828	0.03336987735370454	0.02376798579707622	NA	5	5	5
ENSG00000080573.6	COL5A3	1.3644362483448789	0.021832569297414502	0.17243030596454512	0.009932609553653935	0.14530871307019766	1.605330278061384e-06	NA	45	46	46
ENSG00000183569.17	SERHL2	1.3644085282273104	0.004359486682942433	0.1724390252983472	0.04607980325383177	0.1040174266688074	4.2910861779962896e-05	NA	31	31	31
ENSG00000100191.5	SLC5A4	-1.363779969918809	-0.016509823827243333	0.17263682618448395	0.016911289048646184	0.14118161245220165	1.7258934970279712e-06	NA	39	39	39
ENSG00000162490.6	DRAXIN	-1.363556450327618	-0.03820098027591735	0.17270720640196902	0.002923969287631031	0.033245227589288696	0.02548196570833973	NA	7	7	7
ENSG00000110074.10	FOXRED1	1.3632921783302863	0.01066040289230745	0.17279044611758498	0.049184486856325454	0.293268116797882	7.796571022022924e-14	NA	33	33	33
ENSG00000135951.14	TSGA10	-1.3632734399158228	-0.008474677623560462	0.1727963494340441	0.061734461238284445	0.2443699974115744	2.098366330710289e-10	NA	57	58	58
ENSG00000151348.13	EXT2	1.361728405182134	0.020529939167764463	0.17328361340984477	0.009051985862740756	0.08352747084016304	0.0003082955332639915	NA	28	28	28
ENSG00000168961.16	LGALS9	1.3614036967988437	0.019183991272108677	0.17338614850101286	0.009139974254983469	0.034169642272748865	0.02759271669577759	NA	44	45	45
ENSG00000103510.19	KAT8	1.3608087381362894	0.02006820049646389	0.1735741397701045	0.01227361306624146	0.14000886415926275	1.6450959092934196e-06	NA	22	22	22
ENSG00000144362.11	PHOSPHO2	-1.3602147008143322	-0.009571935973689162	0.1737619918303418	0.031915408937135833	0.1273142558453243	9.961872314182159e-06	NA	40	40	40
ENSG00000154764.5	WNT7A	-1.3600681246644915	-0.020874673799455016	0.17380836687130985	0.004748905462564644	0.1025858796776126	8.065200993952793e-05	NA	5	5	5
ENSG00000100504.16	PYGL	1.3584744725995648	0.020552899917704648	0.17431317734689866	0.010946832296824301	0.028192129360955907	0.03583868571426868	NA	78	78	78
ENSG00000127903.13	ZNF835	-1.3577796655650536	-0.023742072641224063	0.17453360912602167	0.008113092510172835	0.030076111232591893	0.036757589814898906	NA	17	18	18
ENSG00000107020.9	PLGRKT	-1.3568971118930433	-0.015538822134710169	0.17481390466112057	0.01323160855755684	0.1471683528920625	1.6973427056962925e-06	NA	23	23	23
ENSG00000157214.13	STEAP2	-1.355861249703105	-0.017311945838488413	0.175143318831812	0.010047072384304793	0.11035516228562177	4.2089695491863844e-05	NA	41	42	42
ENSG00000225783.6	MIAT	-1.3555151361367619	-0.04451122329660811	0.17525348946348485	0.0027318455805370907	0.06866998755227885	0.0011448466993375273	NA	8	8	8
ENSG00000137857.17	DUOX1	1.3552626019107628	0.015285109520921018	0.1753339056872929	0.018490275078741784	0.11358476931170587	2.835128274988113e-05	NA	11	11	11
ENSG00000137274.12	BPHL	-1.3551380938979445	-0.010418866656420483	0.17537356376807844	0.03732199559453343	0.13177710498509645	3.0174265115731663e-06	NA	11	16	16
ENSG00000248455.5	LINC02217	1.352687826544535	0.01607070422168631	0.1761553811022596	0.02874945803957802	0.0985887451728378	9.196200336065092e-05	NA	21	21	21
ENSG00000272002.1	RP11-557L19.1	-1.3520729089950414	-0.010970798694939323	0.17635199276414948	0.019535171087971495	0.2179199659317161	2.4799784997613153e-09	NA	12	12	12
ENSG00000175130.6	MARCKSL1	-1.3517262434666133	-0.029810814039651922	0.17646290651051477	0.005491812280750996	0.07392229068935144	0.0004502855526310461	NA	31	33	33
ENSG00000189306.10	RRP7A	-1.350266340614015	-0.00804936541494487	0.1769305650453804	0.047418123858727894	0.21923957345980166	3.4427434379923346e-10	NA	26	30	30
ENSG00000111554.14	MDM1	1.348809625727607	0.01773950358349356	0.1773981221254255	0.0169413089235102	0.059243231648566486	0.0030053089059048923	NA	24	24	24
ENSG00000077063.10	CTTNBP2	-1.3483995188277764	-0.03289031886002207	0.1775299186646465	0.003370869724127557	0.0615547231727592	0.002383303642660559	NA	27	27	27
ENSG00000239900.12	ADSL	1.3460246153156314	0.0149269533908939	0.17829457825221984	0.009589708493735779	0.07730539368988061	0.00062386413567765	NA	12	12	12
ENSG00000129925.10	TMEM8A	-1.3446003412507328	-0.03007023352948735	0.17875433310489286	0.011670350734064775	0.21965118845864695	2.7653500675173467e-09	NA	6	8	8
ENSG00000146530.11	VWDE	1.3439114781839088	0.005877904146003365	0.17897701386956477	0.06176980242765225	0.2967301684279796	3.0540968613326946e-13	NA	66	67	67
ENSG00000180834.7	MAP6D1	-1.3424111538366539	-0.032184447668977385	0.17946272018770038	0.004256715108576438	0.1475163583957531	1.2261226633898191e-06	NA	14	14	14
ENSG00000156171.14	DRAM2	1.3422123896730118	0.005797086226312895	0.17952714038566853	0.06352499141943302	0.4359234524024468	7.440130072209222e-22	NA	16	17	17
ENSG00000124209.3	RAB22A	1.3418306209625734	0.02805280548920346	0.17965092124603166	0.004572743299669861	0.04546969726578799	0.011066944091451718	NA	23	23	23
ENSG00000185963.13	BICD2	1.341710991855628	0.03057232378479961	0.17968972163922314	0.0036472286751097873	0.04466914160534477	0.010613511065082293	NA	8	8	8
ENSG00000272463.1	RP11-532F6.3	1.3404488450748668	0.0049281931485309965	0.1800994647363322	0.10598369743827414	0.20857753461138265	3.4304189386635773e-09	NA	30	31	31
ENSG00000196655.11	TRAPPC4	1.3403641807665319	0.006464565806385284	0.1801269749670421	0.07916042757798172	0.4383784962844176	1.802109170401622e-22	NA	13	13	13
ENSG00000104738.16	MCM4	-1.3403379539811056	-0.0207704562195487	0.18013549754939961	0.007938055766648047	0.1318329459338562	3.290810809308085e-06	NA	32	32	32
ENSG00000133665.12	DYDC2	1.3402608602997443	0.016758588688588684	0.1801605514297705	0.02571657366643049	0.1969129445322964	7.8315708157767e-09	NA	10	10	10
ENSG00000248905.8	FMN1	1.3397297802014125	0.00708401017169962	0.1803332120235377	0.03218102517013948	0.15334374909134102	1.0784483802129844e-06	NA	45	45	45
ENSG00000179454.13	KLHL28	1.3391160593350304	0.026515749872115073	0.1805328932027317	0.004917396292823204	0.11308858798113865	2.9351604609206566e-05	NA	35	35	35
ENSG00000160862.12	AZGP1	-1.337618830124725	-0.016673208058596664	0.18102072296564276	0.017852024869626722	0.06672534951537375	0.0012449608502851338	NA	34	34	34
ENSG00000127022.14	CANX	-1.3370517403669455	-0.009250401987108671	0.18120574842236192	0.02902446948755906	0.2438674165811097	1.1110390910757805e-10	NA	36	38	38
ENSG00000182551.13	ADI1	-1.3369922609213798	-0.013479297701749908	0.18122516302570557	0.02256155792469595	0.3478333053281993	2.3322729095658254e-15	NA	44	45	45
ENSG00000187783.11	TMEM72	-1.3367931555157173	-0.008773491569017485	0.18129016398012743	0.032394750204302096	0.04294472618187392	0.012635984376371043	NA	41	41	41
ENSG00000133398.3	MED10	1.3363424817688632	0.015897541596712722	0.18143735711474518	0.011984095058176653	0.09742609886995976	8.09827426520928e-05	NA	23	23	23
ENSG00000253764.1	RP11-439C15.4	1.336252993936298	0.021209414881687892	0.1814665950053801	0.006745649939135581	0.13507953949077947	5.133126967905072e-06	NA	8	8	8
ENSG00000183281.14	PLGLB1	1.334687759018784	0.007727092797362626	0.1819785615922329	0.06854017082577782	0.08222323514627879	0.0004875998513497377	NA	47	49	49
ENSG00000272899.3	RP11-309L24.4	1.3340390193317395	0.019918357863496383	0.1821910691112939	0.005531465795050231	0.08160294708976305	0.0004009107422011756	NA	8	8	8
ENSG00000281649.1	EBLN3P	-1.3340102589314187	-0.056217122068769346	0.1822004944081601	0.002018184288443406	0.059673249714929384	0.002777694688764516	NA	6	6	6
ENSG00000164251.4	F2RL1	-1.3337964412085883	-0.00617487660864633	0.18227057763318555	0.08414532712381144	0.14934357847087398	7.118047916997195e-07	NA	56	56	56
ENSG00000227917.2	RP11-143M1.3	1.3331100083118606	0.019297528259149856	0.18249570546557237	0.010310088638680555	0.030049758861183	0.04000512202198541	NA	3	3	3
ENSG00000185689.15	C6orf201	1.3322456178888895	0.01916656072276351	0.18277949081483236	0.014124289106743826	0.045151588630794784	0.010062987664786563	NA	18	18	18
ENSG00000100156.10	SLC16A8	-1.3320730215884276	-0.007869599576153281	0.18283619453193678	0.035290281802691795	0.11125881614316553	4.12752727934026e-05	NA	41	41	41
ENSG00000274523.4	RCC1L	1.3318734441677589	0.047844006678965476	0.1829017787137951	0.0010055070953126704	0.03581200867503194	0.02404524785259873	NA	8	9	9
ENSG00000253719.3	ATXN7L3B	-1.331420379678288	-0.023929114817631065	0.1830507273288653	0.006773185217873913	0.06833972064758895	0.0014499209575628733	NA	33	33	33
ENSG00000135976.17	ANKRD36	1.3307739772179443	0.047498334564830054	0.18326339295991234	0.002482053723721334	0.0659752251975345	0.001872431928224689	NA	7	7	7
ENSG00000118514.13	ALDH8A1	1.3305098279598127	0.00553944453600462	0.18335035041944936	0.13648536816310808	0.456985885160443	3.1050339772144767e-22	NA	91	92	92
ENSG00000163281.11	GNPDA2	1.3279877037249344	0.011002861502391909	0.1841821691005021	0.022860435832220718	0.2411545180835581	6.441418698667629e-11	NA	23	23	23
ENSG00000274372.4	RP11-94I2.4	1.327741413374086	0.010018490572374816	0.1842635473176263	0.020889147298140443	0.03773792422538266	0.0181639317091004	NA	14	15	15
ENSG00000167895.14	TMC8	-1.32731053248981	-0.011423423838986212	0.18440598117457174	0.021329334951552228	0.07460491346099929	0.0010042752760805616	NA	33	33	33
ENSG00000132698.14	RAB25	1.326340431850397	0.01353345631503016	0.1847269601311642	0.03158636214640517	0.03780835665303861	0.018670061046576984	NA	18	18	18
ENSG00000198837.9	DENND4B	-1.3242854466260086	-0.015059974602325405	0.18540826202930194	0.007762369892271118	0.11748872594405026	1.6433574633278467e-05	NA	39	40	40
ENSG00000129422.14	MTUS1	-1.3242727344062615	-0.013306952913589978	0.18541248236556562	0.0239466215903439	0.1972857783206213	1.878593478170692e-08	NA	51	54	54
ENSG00000259363.5	CTD-2054N24.2	1.3240516945607714	0.010323033698789081	0.1854858768541472	0.04280901423337842	0.15394130093879024	5.105628755280275e-07	NA	38	39	39
ENSG00000255621.1	RP11-377D9.3	-1.3239560757427125	-0.011797490253827642	0.18551763296409118	0.025949053353526444	0.1689778838082404	1.525431188697757e-07	NA	15	15	15
ENSG00000144559.10	TAMM41	1.323780201838151	0.016605783326814054	0.18557605321026316	0.017959172223551156	0.09005041693317384	0.00026591505456849423	NA	42	44	44
ENSG00000154175.16	ABI3BP	1.3235766560895905	0.007322273201181485	0.18564368222785554	0.05354214786208712	0.21918428734794296	2.0048356398242484e-09	NA	69	69	69
ENSG00000225830.12	ERCC6	1.3233952766406143	0.0198737070963252	0.18570396174339354	0.013418669508635784	0.04015997720453003	0.016511700979190122	NA	37	37	37
ENSG00000180884.9	ZNF792	1.3224689783572734	0.012972890229403043	0.18601203274164246	0.01991819678310492	0.08233267398664297	0.0005362357600604927	NA	16	17	17
ENSG00000118965.14	WDR35	1.3214945715237785	0.016893198456435655	0.18633651137210994	0.010151902148560188	0.02679891219314446	0.04151067847602052	NA	51	51	51
ENSG00000281205.1	LINC00950	-1.3204928080637224	-0.022783477803810227	0.18667053565721814	0.005642946324258663	0.08374775108870187	0.0004455290221298439	NA	19	19	19
ENSG00000145075.11	CCDC39	1.3199204149687147	0.06653768194234702	0.18686159076203523	0.0008987517761525777	0.03065149871384708	0.028332311529899207	NA	3	3	3
ENSG00000166261.10	ZNF202	-1.3192283478885214	-0.013085960758652308	0.1870927838582529	0.016673179464033717	0.05556439047497757	0.0041059727806701035	NA	29	29	29
ENSG00000172780.16	RAB43	1.3163401194623743	0.01778945311034267	0.188059910888294	0.015188054050682593	0.050774582498271714	0.004842905487782846	NA	39	40	40
ENSG00000275700.4	AATF	-1.3141191076186363	-0.027091691557894784	0.18880612493556925	0.005710832662240042	0.04292202634843472	0.012935622768099262	NA	12	12	12
ENSG00000177108.5	ZDHHC22	-1.3130655852966693	-0.009810164627716394	0.1891608491674438	0.05653821052171242	0.02733097047967521	0.049701935157994016	NA	139	140	140
ENSG00000151327.12	FAM177A1	-1.3126317423616565	-0.010608169326330798	0.18930706815513876	0.024344174250548738	0.056721978846818434	0.003604895610191768	NA	122	122	122
ENSG00000273230.1	RP11-1246C19.1	-1.3115218593167919	-0.022102749014207553	0.1896815134969394	0.01076979882242516	0.09099657595501344	0.00024823980273502914	NA	20	25	25
ENSG00000140488.15	CELF6	-1.3113958153651586	-0.03270579306201031	0.18972407189375118	0.00230001262613556	0.030565338614280624	0.035301436282678775	NA	3	3	3
ENSG00000150893.10	FREM2	-1.3110265222128619	-0.005864780221844718	0.189848803224007	0.09656325186561143	0.3679081903108606	4.3665309740553475e-17	NA	16	16	16
ENSG00000183160.8	TMEM119	-1.310579061508179	-0.04864018459272124	0.19000001712493397	0.0011822782486234987	0.09152575074998157	0.0001476174839672616	NA	1	1	1
ENSG00000147586.9	MRPS28	-1.3105790615081785	-0.06142257444073626	0.1900000171249342	0.0006847555876747638	0.0448793397911192	0.010971958532469241	NA	1	1	1
ENSG00000122870.11	BICC1	1.309829334846942	0.05163141629833668	0.19025357696029244	0.0016676814656390235	0.02837107784775188	0.044424650741211984	NA	10	10	10
ENSG00000175773.12	RP11-121M22.1	-1.3098105716176904	-0.009833203790758749	0.19025992593639451	0.0443830453097486	0.20047351290741716	1.6486624658462492e-08	NA	10	11	11
ENSG00000141854.9	MISP3	-1.3090482438960716	-0.012942414064600918	0.19051800926756424	0.03773843939424063	0.2957307740981638	9.216924888434382e-13	NA	26	26	26
ENSG00000164111.14	ANXA5	1.309021900314306	0.008060756449943704	0.19052693239867569	0.0572131096777136	0.5008284082877521	2.2706732915003684e-25	NA	36	36	36
ENSG00000277987.1	RP11-167B3.3	-1.3089853653797436	-0.013672975559551612	0.190539308066915	0.02129899974867225	0.04515962703735271	0.010030244126015123	NA	15	15	15
ENSG00000141971.12	MVB12A	1.3069003359746687	0.040476779416607975	0.19124656199420043	0.002831134368761008	0.043687230402326714	0.011737134720430522	NA	13	14	14
ENSG00000188243.12	COMMD6	1.306667127469082	0.029281309110523082	0.1913257876129344	0.00686682511128683	0.1021257764440674	0.00010890788334235891	NA	82	82	82
ENSG00000092148.12	HECTD1	-1.3058779524547743	-0.015278553482649851	0.19159406535784984	0.01725146480853632	0.033725588027140214	0.029195739992007176	NA	84	84	84
ENSG00000137563.11	GGH	1.3057041719935187	0.007832211368610882	0.19165317867815035	0.029720725601548474	0.2558066632059525	2.731314734903592e-11	NA	50	50	50
ENSG00000160695.14	VPS11	-1.3049828976946758	-0.009370786498542005	0.19189867139932015	0.05257822703309213	0.2920374590714349	7.198438645988401e-13	NA	48	49	49
ENSG00000147592.8	LACTB2	1.3042153104314875	0.007773623587195338	0.19216018111184208	0.031308891184193825	0.23104386760755324	2.2427648856556108e-10	NA	107	107	107
ENSG00000183647.10	ZNF530	-1.3033773645589624	-0.011215671883423484	0.19244596038198813	0.029670865843589765	0.1839561100051256	6.34917823396256e-08	NA	22	23	23
ENSG00000166928.10	MS4A14	-1.3029467773919063	-0.014780907604086676	0.19259293247762355	0.032050483795119475	0.15447766242751285	7.023913951798076e-07	NA	24	28	28
ENSG00000055732.12	MCOLN3	1.3029035170592849	0.006874258038105669	0.19260770306386543	0.07015910618458986	0.2503529017554585	5.726703873579296e-11	NA	7	7	7
ENSG00000078369.17	GNB1	1.3024302172678348	0.07211116209056037	0.19276935850551125	0.0006082572824384359	0.044113948140549177	0.010576259014962326	NA	3	3	3
ENSG00000054611.13	TBC1D22A	1.3020920112624097	0.0069387960561884095	0.19288493375622429	0.07559576954359039	0.049293818879122035	0.007200148914035771	NA	81	84	84
ENSG00000177981.10	ASB8	1.3018435508758017	0.009828036241851025	0.1929698726431428	0.032755593782313394	0.1806508260607376	3.99849467759369e-08	NA	28	28	28
ENSG00000227869.1	RP11-807H17.1	-1.3009913466666947	-0.018917472232754105	0.19326141670807795	0.01852245007472528	0.04496254986893655	0.011051934886497859	NA	31	31	31
ENSG00000187166.1	H1FNT	-1.2989452048891856	-0.010864599055425176	0.19396273458600788	0.020411057967212102	0.06296742190809654	0.002144085672299142	NA	17	17	17
ENSG00000143469.18	SYT14	1.2977138251762015	0.010769394310105875	0.19438569113954485	0.018406728637955293	0.10823437178014178	2.4062645607480604e-05	NA	21	26	26
ENSG00000103202.12	NME4	-1.2933421416772508	-0.01811640802869352	0.19589275151865082	0.011296659454228128	0.03226520898974646	0.029023450041340788	NA	31	32	32
ENSG00000213413.2	PVRIG	1.2924091014746433	0.009541343250264433	0.1962155064390395	0.04306495966509396	0.2443094817577168	2.430874662109797e-10	NA	41	41	41
ENSG00000213714.1	FAM209B	-1.2924081685618942	-0.00493634233744842	0.1962158293447256	0.09498712241414112	0.02466060908158563	0.04956479885792217	NA	104	113	113
ENSG00000101493.10	ZNF516	-1.2920932310922664	-0.012329130370934005	0.19632485975367686	0.020391948572071626	0.026888244703162482	0.04791052931453973	NA	54	54	54
ENSG00000162398.11	LEXM	-1.290655958475923	-0.03504087052446434	0.19682300271811926	0.0021669017862635917	0.05718738728371076	0.002794240991204729	NA	7	7	7
ENSG00000118004.17	COLEC11	-1.2899456832513965	-0.0026197953817715404	0.19706951777943071	0.23756702183804368	0.2918668955850756	9.545778751817874e-13	NA	95	95	95
ENSG00000074842.7	MYDGF	-1.2892249491203935	-0.02597110090265764	0.19731989379164783	0.004934741180310286	0.10074273109017058	5.128709259071108e-05	NA	20	20	20
ENSG00000079689.13	SCGN	1.2889159878929495	0.011526707451901387	0.19742729517958912	0.025648176767328983	0.048577592001543234	0.008485400555812992	NA	33	33	33
ENSG00000106823.12	ECM2	1.2877341364251609	0.04167808421530069	0.19783852633616816	0.0018156487618007338	0.02899620546169845	0.039312359577427	NA	31	31	31
ENSG00000163959.9	SLC51A	-1.287725144462307	-0.01835647906320075	0.19784165753516114	0.010339663569172597	0.06061127228272116	0.002586187213032921	NA	4	4	4
ENSG00000196357.11	ZNF565	1.2874744269716991	0.03647047719265994	0.19792897747256344	0.0037508317086438476	0.060402349674696265	0.002573827410611641	NA	10	10	10
ENSG00000084207.15	GSTP1	1.2868084414111958	0.01267612638826	0.19816106396468647	0.01785093501006878	0.22136428855926674	1.313154420065231e-09	NA	65	67	67
ENSG00000087116.14	ADAMTS2	-1.2865663639625349	-0.0065237268215303165	0.19824547381659696	0.04211207378937054	0.24855574405346714	1.2292400074312284e-10	NA	11	11	11
ENSG00000204219.9	TCEA3	-1.286233828331123	-0.008005526602280275	0.19836146834988655	0.037858521683349286	0.2744552863973629	7.47523753628605e-12	NA	39	39	39
ENSG00000120088.14	CRHR1	1.2856071424300808	0.012742255839385933	0.1985802027853476	0.010736184547141134	0.04625594962246896	0.010004864246119523	NA	17	28	28
ENSG00000134775.15	FHOD3	-1.2850906412431569	-0.012103858733788603	0.19876061157946157	0.029395091938764186	0.13947551012689874	3.127478692404208e-06	NA	41	41	41
ENSG00000166173.10	LARP6	-1.2844233637330156	-0.029640837253138413	0.19899386240949446	0.0032166764152551314	0.15683297812449148	2.0702693245936877e-07	NA	34	35	35
ENSG00000057252.12	SOAT1	-1.284398902120572	-0.015290658917892368	0.1990024169116985	0.012375579143318702	0.15041124357607566	1.3240987404266389e-06	NA	37	37	37
ENSG00000142185.16	TRPM2	-1.2837720224666094	-0.009613572634711713	0.19922173551967082	0.03374502791290925	0.30045468729498753	2.721410389678586e-14	NA	17	17	17
ENSG00000102763.17	VWA8	1.282617435009139	0.034485512988316334	0.19962613884371738	0.003067836677057188	0.051661968873646914	0.002953435297939073	NA	10	10	10
ENSG00000170949.17	ZNF160	-1.2819676967318994	-0.016992807628940204	0.19985397828542462	0.013709868380790441	0.13297786746960927	4.636130866632574e-06	NA	18	18	18
ENSG00000090432.6	MUL1	-1.281354414065286	-0.015240216107277287	0.2000692082537704	0.012736444383384412	0.12091129436071375	1.3780963787247925e-05	NA	30	30	30
ENSG00000259865.1	RP11-488L18.10	1.2784307070477463	0.009468415434303424	0.2010976026311212	0.02022957587157605	0.1010322193538028	6.308355491602453e-05	NA	43	43	43
ENSG00000165474.5	GJB2	1.2767056579185903	0.009138102465859095	0.201706183197349	0.04998631300984275	0.2378922014861374	3.4142946068544787e-10	NA	28	28	28
ENSG00000184497.12	TMEM255B	-1.276052781054908	-0.005408719003006594	0.20193686176140346	0.11596249673517334	0.18348541665901813	7.892306279023638e-08	NA	64	64	64
ENSG00000278662.4	GOLGA6L10	1.2732267607465502	0.006257093788590611	0.20293758707726528	0.11067198883160427	0.29420557672001113	3.269690551535845e-13	NA	23	23	23
ENSG00000004139.13	SARM1	1.2732113371675493	0.020175076519248193	0.2029430586315133	0.008958371819177387	0.05182671861941488	0.00629111875970945	NA	41	41	41
ENSG00000003249.13	DBNDD1	-1.2731782059353196	-0.019751615373884895	0.20295481238451063	0.006096915667999585	0.054442877977835084	0.003826616927717786	NA	13	13	13
ENSG00000105479.15	CCDC114	1.2729164521905738	0.013053119827850183	0.20304769050063942	0.018131913523390077	0.1438141310796451	1.3213294008345535e-06	NA	9	12	12
ENSG00000226581.1	RP11-340I6.8	1.271894775917607	0.008890647747023342	0.20341050824015527	0.0381185216014244	0.057306868723787464	0.0033090704378667536	NA	26	28	28
ENSG00000164296.6	TIGD6	-1.2705655409673404	-0.009081123309042954	0.20388325245261885	0.03181119721290737	0.07376277048834859	0.0009623574968865516	NA	24	24	24
ENSG00000164972.12	C9orf24	1.2704085873652768	0.019056348420746678	0.2039391259517448	0.00851306623297315	0.07363418864074049	0.0006996946928094021	NA	20	20	20
ENSG00000270996.1	RP11-342K6.4	1.2697070743465355	0.009426182129322004	0.20418899192593565	0.046096102539825115	0.15147816091184174	4.5094129706756494e-07	NA	34	35	35
ENSG00000187624.8	C17orf97	1.269659247462088	0.0049063197193285266	0.2042060350850865	0.06456832988424453	0.3879507081802116	3.771033202824925e-18	NA	35	35	35
ENSG00000221944.6	TIGD1	1.2691147443760422	0.031698401382796525	0.20440014228672887	0.0032536804589602167	0.06374905745584776	0.002327689336211551	NA	4	4	4
ENSG00000135205.14	CCDC146	1.2686637899015933	0.03830017796631356	0.20456100238899622	0.002394871416087226	0.052543166608824084	0.005757245852503505	NA	10	11	11
ENSG00000140525.17	FANCI	-1.2686025258477032	-0.02045153976148915	0.20458286300970763	0.011790357346214603	0.047259270717306116	0.007752527371165702	NA	16	17	17
ENSG00000107984.9	DKK1	1.2681907416941565	0.014164463946196904	0.2047298424851639	0.02984653573948975	0.17073871995618842	1.1318311821443243e-07	NA	13	14	14
ENSG00000165806.19	CASP7	-1.2678390083673419	-0.01711262678310242	0.2048554486182369	0.011142467340580133	0.2661013547536913	1.005603823424134e-11	NA	53	54	54
ENSG00000114698.14	PLSCR4	-1.2678161163809005	-0.08511562351327384	0.20486362542902725	0.0005786894921518322	0.02903156563038993	0.03992562666932152	NA	9	10	10
ENSG00000130559.18	CAMSAP1	-1.2674227616718108	-0.04338040458198604	0.20500416525431697	0.0013579271748370258	0.06593956631375941	0.0019187808524176078	NA	11	11	11
ENSG00000168505.6	GBX2	-1.2673268908294284	-0.01683031356723596	0.20503842911129688	0.01879316417578463	0.04260759624244603	0.01025803922251756	NA	22	26	26
ENSG00000100567.12	PSMA3	1.2668852436206397	0.037108308085749754	0.205196325831973	0.004869911612054716	0.032828770459763616	0.030494757200875487	NA	15	15	15
ENSG00000232721.2	RP11-403I13.5	1.2665533025749214	0.023028779188056427	0.20531505881973788	0.023369171046690035	0.07838159698602601	0.0006408359333521368	NA	3	6	6
ENSG00000134825.15	TMEM258	-1.2652820116904029	-0.028152914420430306	0.20577025251777625	0.0062055591392510805	0.059517548217687975	0.0024601810831254727	NA	11	11	11
ENSG00000197013.9	ZNF429	1.2644841289056954	0.013481587172055678	0.20605631371745947	0.022931730851596565	0.10288677694111503	8.824745456460175e-05	NA	66	66	66
ENSG00000013288.8	MAN2B2	1.2630615620780703	0.02553401177724505	0.20656705641654538	0.0042880896705068845	0.04522160690115133	0.007954041184153566	NA	2	2	2
ENSG00000196218.12	RYR1	-1.2610554964416725	-0.019075880990699644	0.20728885315180212	0.010279107231024532	0.03712071601283018	0.018711729903662343	NA	6	6	6
ENSG00000101412.12	E2F1	-1.2605106254758933	-0.008298475795421752	0.20748521727317693	0.07708067228898774	0.28115753369776514	3.7562138063396174e-13	NA	29	29	29
ENSG00000179270.6	C2orf71	-1.2596030342404518	-0.010583436475930297	0.2078126004096833	0.05171761689875001	0.2723232854050172	9.701661854640754e-12	NA	36	36	36
ENSG00000274922.1	RP11-88E10.5	1.2573070636405406	0.008919324469980212	0.20864246718223012	0.03192825732040129	0.04622312626945043	0.008098415230602053	NA	44	44	44
ENSG00000055813.5	CCDC85A	-1.2569356612718694	-0.02362989041020774	0.20877693402107433	0.007018918438764431	0.06474717929971215	0.0018784652671790835	NA	22	22	22
ENSG00000182197.10	EXT1	1.2565949660301114	0.007560085026019637	0.20890033850926115	0.06316046867393557	0.033981773227739	0.024800889424186002	NA	109	109	109
ENSG00000166183.15	ASPG	-1.2557196058860882	-0.008445644826923006	0.20921764828178546	0.05198919738626713	0.09056060394160834	0.00027511666268912195	NA	51	52	52
ENSG00000156990.14	RPUSD3	1.253178029377023	0.014954555195147861	0.21014092382876648	0.015943952754116603	0.1956067592179816	1.7225488438099447e-08	NA	20	20	20
ENSG00000163602.10	RYBP	-1.2530286181512427	-0.01492395674664431	0.21019529190169306	0.01589457038381621	0.0753769854033935	0.0007837122049976397	NA	42	42	42
ENSG00000059691.11	GATB	1.2492545006790565	0.030565857011537308	0.21157200377457686	0.004650327763778511	0.0680356344421629	0.0012161542687901936	NA	3	3	3
ENSG00000168702.17	LRP1B	-1.2479600815730687	-0.013586491338375611	0.21204567615839653	0.020147438747927106	0.25845911189766096	2.5069704971963807e-11	NA	30	31	31
ENSG00000104825.16	NFKBIB	1.2431139487185465	0.03806399871119475	0.21382584639122248	0.002589394885981433	0.028593699961378026	0.04329383445364291	NA	18	18	18
ENSG00000147654.14	EBAG9	-1.2419251940120446	-0.021574537483455187	0.2142641635739687	0.006330526559001769	0.0335386289409532	0.02916791615678323	NA	39	39	39
ENSG00000161551.14	ZNF577	-1.2417659801266456	-0.014352919122427097	0.2143229180246431	0.0167474875339515	0.13345393277899634	5.957339505847304e-06	NA	40	40	40
ENSG00000278668.1	RP11-227G15.11	-1.2409711629422	-0.00407493669492199	0.2146164019379584	0.13529579127203983	0.1000621964065942	0.00010266675805962528	NA	107	108	108
ENSG00000267723.1	CTD-2189E23.1	1.2402728517421233	0.016816535858502932	0.2148744903025097	0.011722953700256476	0.06098850632535361	0.0014293411690159735	NA	4	4	4
ENSG00000132436.11	FIGNL1	-1.2401151125734737	-0.011198978583025713	0.21493281997516445	0.0394614897588276	0.17119198288265192	2.3693553253221287e-07	NA	34	34	34
ENSG00000090382.6	LYZ	-1.238209489161213	-0.017557013556776257	0.21563839394204076	0.012386154093604022	0.0828834272810806	0.0005241217305870417	NA	14	14	14
ENSG00000167703.14	SLC43A2	-1.2377291738654224	-0.015628794140870875	0.21581649789301682	0.005300088861014451	0.09714250179588622	0.0001133516208786938	NA	25	26	26
ENSG00000196172.9	ZNF681	-1.237123704227194	-0.003313454002910863	0.21604116077534707	0.09844935922035121	0.08145340127420776	0.0005029003091380895	NA	53	54	54
ENSG00000273899.4	NOL12	1.2364647769086194	0.017975341822972845	0.2162858507251566	0.007673300204017524	0.02814701294493081	0.04308011991183705	NA	14	14	14
ENSG00000149089.12	APIP	-1.2354087009060286	-0.004625614839775055	0.21667843620415772	0.19226700544021805	0.6208959482864574	7.881199802193248e-37	NA	65	65	65
ENSG00000157542.9	KCNJ6	-1.2342558861892443	-0.030190506656807056	0.21710756843015544	0.0038323527604291413	0.07889906757388117	0.0006610233097766638	NA	11	11	11
ENSG00000188004.9	C1orf204	-1.2325826523319419	-0.007230605195061796	0.21773151243948285	0.06947915644906986	0.23184701180352865	1.0673716177720004e-10	NA	27	27	27
ENSG00000161016.17	RPL8	-1.2324857168444843	-0.01964606999724056	0.21776769886522285	0.007206042470239919	0.1782877885717011	8.887671952604314e-08	NA	16	16	16
ENSG00000178222.12	RNF212	1.2320929705616233	0.013312215062394708	0.2179143569538774	0.011965419789501917	0.04733745996457917	0.007754698340835819	NA	80	82	82
ENSG00000159692.15	CTBP1	-1.2319481638686136	-0.03702779906653475	0.21796844812679028	0.0027103469041937344	0.061341110706034166	0.0025931089195729644	NA	8	8	8
ENSG00000140830.8	TXNL4B	1.2314928261150202	0.03653935179981604	0.21813859813038816	0.0026907763246738665	0.048145318402860085	0.009091163801976295	NA	4	4	4
ENSG00000227388.2	RP11-112J3.16	-1.2313907844694403	-0.014180980852455288	0.2181767420058932	0.014347893994147324	0.0335135369212539	0.02749004939328921	NA	27	27	27
ENSG00000100304.12	TTLL12	1.2298495500812838	0.007490556451888258	0.2187534491712536	0.04720447371986184	0.19378526748148195	1.1441410901355506e-08	NA	48	50	50
ENSG00000011523.13	CEP68	1.2289484736109566	0.037698606443947125	0.21909112549892018	0.0021321665545876523	0.04472516409849097	0.009850514504828012	NA	8	8	8
ENSG00000166938.12	DIS3L	-1.227686361811235	-0.01627548452792912	0.21956472805007965	0.020240115552641557	0.15403431336477322	4.282580730515235e-07	NA	35	37	37
ENSG00000184925.11	LCN12	-1.2258320058763865	-0.019178423162395552	0.22026190021025482	0.006621668630728317	0.22000439175699066	2.3368238059030787e-09	NA	20	42	42
ENSG00000241837.6	ATP5O	-1.224742977805989	-0.023799085155769274	0.22067207560168656	0.004745682747447696	0.1424399644112083	3.001538583550705e-06	NA	21	21	21
ENSG00000196821.9	C6orf106	1.224251338185604	0.012352647363332105	0.22085742783461604	0.024179110035619768	0.3176436258448789	3.042518730119244e-14	NA	12	12	12
ENSG00000096872.15	IFT74	1.2234987105182875	0.017762666812954953	0.2211413909235822	0.007719349069726717	0.0895345536864256	0.0002445625356668189	NA	43	43	43
ENSG00000134697.12	GNL2	1.2231587902795458	0.017702020068171256	0.22126972707854786	0.007584808017900743	0.08497405373989493	0.0002773832691336305	NA	8	8	8
ENSG00000166770.10	ZNF667-AS1	1.2229447930748165	0.008366021540411177	0.22135054863830927	0.02783221920952035	0.2476880058154485	7.21010056977441e-11	NA	24	25	25
ENSG00000055950.16	MRPL43	-1.222866631650691	-0.019212792049001646	0.22138007358879408	0.0037698361003687558	0.12683555763298288	6.534687147063276e-06	NA	9	10	10
ENSG00000153885.14	KCTD15	1.222662533901516	0.0209195859321845	0.22145718344256515	0.004780579565768012	0.18740244764962244	1.5970481637966344e-08	NA	4	4	4
ENSG00000203279.3	RP11-498P14.5	-1.2214205318688784	-0.0045470004812031665	0.22192683724094753	0.09444070339884256	0.30883986010143405	9.274504413691214e-15	NA	43	43	43
ENSG00000094963.13	FMO2	-1.2213521793784954	-0.002761705559219093	0.22195270492140895	0.18815287194886937	0.12111939942423887	1.2437198863638913e-05	NA	172	179	179
ENSG00000155755.18	TMEM237	1.2205361305446523	0.020287644125687312	0.2222617016052002	0.008840190551885913	0.1438182682648931	3.012849127592508e-06	NA	21	21	21
ENSG00000134809.8	TIMM10	1.2186475606371396	0.009269711602932416	0.22297798919197298	0.02869207843414471	0.2779181739679629	5.363539548161384e-12	NA	13	13	13
ENSG00000161618.9	ALDH16A1	-1.2177811286115043	-0.006330231907320475	0.2233071575106319	0.043324676544916244	0.38941070778445214	1.1322885450210927e-17	NA	16	18	18
ENSG00000086506.2	HBQ1	1.2174952464300763	0.02417791032323774	0.2234158439511431	0.005195726691251589	0.03410674166431862	0.02759623094903293	NA	7	7	7
ENSG00000185272.13	RBM11	1.2162818086850435	0.015106692973238611	0.22387758884208442	0.013197312029964532	0.12398850280939222	1.2399517964280685e-05	NA	36	37	37
ENSG00000275142.1	RP5-999L4.2	1.2161663373901406	0.011107940146857656	0.22392156423034904	0.01734249873401838	0.07945783208767204	0.0005178980186054861	NA	14	14	14
ENSG00000234928.1	LINC01659	-1.215814502959948	-0.012885074832004155	0.2240555928015331	0.04494296423420716	0.16697073550913966	1.7709233726272102e-07	NA	10	10	10
ENSG00000186198.3	SLC51B	1.2148759379875507	0.009824317445810155	0.2244134123290017	0.05873682296178838	0.05667882621313361	0.004042455996061411	NA	54	57	57
ENSG00000115129.13	TP53I3	-1.2129847847378201	-0.02623609999093452	0.2251356377905981	0.004143934277132389	0.06321267290165168	0.0013856843887627814	NA	28	28	28
ENSG00000166341.7	DCHS1	-1.2082981116176879	-0.006363578178528572	0.22693261457781155	0.037943472796460306	0.2661383002212684	6.3374548060908614e-12	NA	48	48	48
ENSG00000085365.17	SCAMP1	1.2079246949454483	0.022559748807196613	0.22707622969853358	0.007584237010219465	0.09777270233059518	8.747290309985993e-05	NA	95	95	95
ENSG00000198429.9	ZNF69	1.2069620474351812	0.0268233645671019	0.22744676037158074	0.004475972128951891	0.04466995660517879	0.009462438592284123	NA	3	3	3
ENSG00000251580.1	RP11-539L10.3	-1.2068221414229092	-0.005690030302908485	0.22750064715488705	0.04556306776260821	0.2199452407255176	3.8530215392710274e-10	NA	15	16	16
ENSG00000093072.15	CECR1	1.206253817088961	0.00828913486049396	0.2277196388860866	0.043599400905913806	0.40898993469162653	4.409068302504832e-19	NA	41	42	42
ENSG00000124279.11	FASTKD3	1.205851135170019	0.016974387448444008	0.2278748947250404	0.01216410870451434	0.04492353081522616	0.011351695413109555	NA	16	16	16
ENSG00000100564.8	PIGH	1.2056995159240695	0.018837558851034445	0.22793337175326867	0.010838233274838426	0.13342703873573358	5.059268813041964e-06	NA	12	12	12
ENSG00000137033.11	IL33	-1.2026862044541282	-0.03563717007136888	0.2290977744228231	0.0028878444441800995	0.11572161890068673	1.911845586641042e-05	NA	12	12	12
ENSG00000271522.1	RP11-36B6.1	1.2023810815650826	0.010653465386985724	0.2292159155234541	0.02186916029271559	0.13202888441364288	8.201007952145066e-06	NA	6	6	6
ENSG00000100577.18	GSTZ1	-1.2016785783924924	-0.01557458811555908	0.22948808384871533	0.016260936114646164	0.2487759763614469	1.0934284285036251e-10	NA	34	35	35
ENSG00000075340.22	ADD2	-1.2014109994980762	-0.0520064098289027	0.2295918114416433	0.0015804123380214244	0.02791664954942177	0.04756877691357735	NA	44	44	44
ENSG00000122376.11	FAM35A	1.2010625446705232	0.014097610377591266	0.22972694077712907	0.011675136646083942	0.1412277976000106	3.7651656171572907e-06	NA	11	15	15
ENSG00000162585.16	FAAP20	-1.2000019302410196	-0.01568457905373874	0.2301385907925071	0.01399004373898719	0.09037656721161999	0.00020291879637068948	NA	51	52	52
ENSG00000112214.10	FHL5	-1.1998940682403776	-0.012431511931450551	0.2301804839993269	0.018756808353034598	0.04038012189018293	0.011559912844945987	NA	78	78	78
ENSG00000204149.10	AGAP6	1.1998544178535344	0.022181435486183888	0.23019588542763347	0.004409356740152432	0.1271705746711304	9.713719011358673e-06	NA	16	17	17
ENSG00000230587.1	AC093609.1	1.1996313976367428	0.01402533967290037	0.23028252698273488	0.014673557352077208	0.0302967834810352	0.034687417958495115	NA	18	18	18
ENSG00000203797.9	DDO	1.1985696867538722	0.01765752327623196	0.23069531101800056	0.010959896623698373	0.03429817628374125	0.02240642093700738	NA	31	32	32
ENSG00000013306.15	SLC25A39	-1.1983250982713436	-0.017562915116344977	0.230790479394531	0.017134474776650126	0.15755634059190182	7.337793088550057e-07	NA	34	35	35
ENSG00000123297.17	TSFM	1.1973650715630009	0.014072712555091231	0.23116429152475015	0.009403000488041328	0.10871268487749068	3.1474181154058365e-05	NA	27	27	27
ENSG00000162620.15	LRRIQ3	1.1965993018201522	0.003036117989452094	0.2314627727422932	0.15801667000308725	0.3819246968346453	2.0067109360358358e-17	NA	42	44	44
ENSG00000171469.10	ZNF561	1.1963354108005957	0.010122516144825136	0.23156569539838845	0.023156002298447803	0.07026675609393614	0.0010809571722327708	NA	95	95	95
ENSG00000197226.12	TBC1D9B	-1.196133120326662	-0.0057126697860665	0.23164461464171793	0.07387700709061534	0.24414295466644384	8.203852058558449e-11	NA	76	77	77
ENSG00000113593.11	PPWD1	1.195697624503611	0.013133472257648026	0.23181457871258204	0.025209581639086712	0.2012758457251956	8.059056534850197e-09	NA	54	54	54
ENSG00000156381.8	ANKRD9	1.1956441250809235	0.01536217517227914	0.23183546442042846	0.013231640288406326	0.3389549966471765	7.388113646690333e-15	NA	7	7	7
ENSG00000109072.13	VTN	1.1955076551765629	0.014638014011902947	0.23188874713119034	0.010223131922416666	0.080065819883813	0.0005386081714094048	NA	39	39	39
ENSG00000160932.10	LY6E	1.195213206787508	0.0254454854746741	0.23200373988399314	0.006295322117024899	0.047441582227499564	0.007915664370076026	NA	12	12	12
ENSG00000219626.8	FAM228B	-1.1945253701282013	-0.00845937957037765	0.23227252271758514	0.03822290125813309	0.2855567485636501	2.779103427228913e-13	NA	33	33	33
ENSG00000198793.12	MTOR	-1.1941194778511763	-0.011995131158594352	0.23243123506387797	0.012555483355550765	0.13098148113002572	8.953842174390821e-06	NA	22	22	22
ENSG00000144791.9	LIMD1	-1.1934558077762882	-0.012964743146580434	0.23269090967145734	0.017882703316606154	0.18143935575528705	8.270601868264069e-08	NA	17	17	17
ENSG00000265763.3	ZNF488	-1.1925251577654936	-0.05026475394674759	0.23305539226464067	0.0014362333919951888	0.1326860561015073	4.047030069904333e-06	NA	2	16	16
ENSG00000254081.1	LINC01299	-1.1914303680170826	-0.004763120384866933	0.23348467715902288	0.1355242684045837	0.4373857040102358	3.769839598162259e-21	NA	109	116	116
ENSG00000078142.12	PIK3C3	1.1912920451431661	0.03645229961183805	0.23353895567551175	0.003853117642726274	0.0953889949860787	0.00013038958842896006	NA	15	15	15
ENSG00000225056.1	RP11-218C14.5	1.189483070312044	0.014499176486795532	0.2342496291013303	0.016238908656785143	0.0975001331449634	8.107505204176607e-05	NA	25	26	26
ENSG00000179632.9	MAF1	-1.1889250918604581	-0.08398676300412197	0.23446914525523332	0.0005639567444173297	0.03770068726704606	0.020020776633358918	NA	11	11	11
ENSG00000237987.1	RP11-503C24.2	1.188473592639498	0.007669912753341749	0.23464687768843873	0.0481692015740467	0.14845008860205205	8.043962190414474e-07	NA	15	15	15
ENSG00000086991.12	NOX4	1.1882941571936172	0.014649162190440497	0.23471753884721336	0.015599509475270307	0.055809411716991116	0.0042939656338278785	NA	14	14	14
ENSG00000218672.1	AC008060.7	1.18709422743678	0.0066544169814845905	0.23519045505528902	0.05370175294979487	0.16142278001575078	2.5264670125037444e-07	NA	18	18	18
ENSG00000167695.14	FAM57A	1.1868779927024793	0.00789227488338524	0.23527574914688187	0.044437211360162716	0.28464908227431224	1.8919046979707567e-12	NA	22	22	22
ENSG00000130177.14	CDC16	1.1860470475702825	0.018791968899320666	0.23560372033705168	0.009221219844759376	0.026215870985376533	0.04702023292611126	NA	26	26	26
ENSG00000147536.11	GINS4	1.1850542557635833	0.009746477765306983	0.2359959958653941	0.018993791103675575	0.04688948446099351	0.008006665151218461	NA	40	40	40
ENSG00000183454.16	GRIN2A	1.1850421346056488	0.014178677803989027	0.23600078807475777	0.016534218303712916	0.23650567908055545	1.310848957359468e-10	NA	21	21	21
ENSG00000173801.16	JUP	1.1849169626772997	0.017447173035894013	0.23605027995404604	0.011563822026511546	0.11957154002489673	1.4930154171919073e-05	NA	35	39	39
ENSG00000133704.9	IPO8	-1.184748199550235	-0.019377667086824354	0.23611701903094595	0.007312746741290664	0.06307500968319292	0.002349237160665979	NA	65	65	65
ENSG00000157379.13	DHRS1	-1.1845951428654267	-0.0034678883106098895	0.2361775583772141	0.12900601998202932	0.4487692697110704	1.2799176891967599e-21	NA	32	32	32
ENSG00000037757.13	MRI1	1.1838868215306522	0.006301860321314642	0.23645786754290588	0.13069979961753755	0.3124252170254713	8.64683229071431e-14	NA	43	44	44
ENSG00000225675.2	LINC01771	1.1837814878378767	0.011442562359262274	0.23649957209692696	0.015898384250980283	0.0897413962093099	0.0001852434926210012	NA	15	15	15
ENSG00000102858.12	MGRN1	1.1817851815553884	0.004478424103831773	0.23729094904336645	0.14592917806956376	0.6159531482282402	1.2253166932469428e-36	NA	19	19	19
ENSG00000157601.13	MX1	-1.1808064814586043	-0.0145863592371342	0.23767960868434423	0.01921175761608589	0.15556406497138808	8.632688960173804e-07	NA	5	5	5
ENSG00000168952.15	STXBP6	-1.1807454093063785	-0.00909367672304308	0.237703876444318	0.03140600829125911	0.06239553406181556	0.0016243066754617365	NA	50	51	51
ENSG00000174990.4	CA5A	1.180403823467686	0.00850095091802213	0.23783964198631058	0.027843670523531622	0.2469141780084556	2.8095575121197854e-11	NA	15	16	16
ENSG00000000460.16	C1orf112	1.1799762196553316	0.012305227856356623	0.2380096731101441	0.020176295759735143	0.06504723643040218	0.002095432626870535	NA	45	45	45
ENSG00000174370.9	C11orf45	1.1799017591290282	0.012739178440665569	0.23803929014728364	0.012651058153938787	0.20179046419150345	9.954220501622998e-09	NA	10	10	10
ENSG00000162139.9	NEU3	-1.1791023908925167	-0.03988543200530766	0.2383574066882349	0.0020671866030168365	0.08413717633232956	0.0002637049563180096	NA	18	18	18
ENSG00000129480.12	DTD2	1.1789121047072135	0.005558674884037465	0.23843317716893442	0.0525316164712245	0.16587525158548713	2.997583454876479e-07	NA	76	80	80
ENSG00000185024.16	BRF1	1.1789001627565012	0.017671424149770736	0.23843793292782745	0.007333987125509477	0.02695988321358293	0.048064946061021324	NA	22	23	23
ENSG00000204946.9	ZNF783	-1.1786461634826884	-0.014258782072782795	0.2385391013800543	0.01294606649401536	0.07669675956780245	0.0007550441173340332	NA	31	31	31
ENSG00000136490.8	LIMD2	-1.1782855884714472	-0.031104963304138766	0.23868277119998738	0.00446121991137828	0.0308654365940024	0.03719728495121883	NA	38	38	38
ENSG00000070031.3	SCT	-1.1781741263321055	-0.009432805097188444	0.2387271952426765	0.020748229291250624	0.036673026089901424	0.020962907278228683	NA	11	11	11
ENSG00000229694.6	LINC00484	-1.1776277570264824	-0.006278639455173998	0.23894503908118847	0.0868136385211875	0.07292076542977392	0.0006402936370831361	NA	98	100	100
ENSG00000204267.13	TAP2	-1.1771265345202875	-0.01187421810691132	0.23914500567193675	0.021387197599800647	0.09308758831944716	0.00010058851163486569	NA	64	64	64
ENSG00000162413.16	KLHL21	-1.1765985364112608	-0.015837145938664598	0.23935578223729215	0.013950988193850891	0.0901483564188222	0.00016515439458055582	NA	52	53	53
ENSG00000111907.20	TPD52L1	-1.175705235071141	-0.015174331966300815	0.23971268593884076	0.01349138684182651	0.13201202881835974	2.168738255662598e-06	NA	23	23	23
ENSG00000130590.13	SAMD10	1.1741281910135017	0.0644116097564803	0.24034368323005506	0.0008118594125476904	0.04812971004442626	0.0061239753287630535	NA	16	16	16
ENSG00000259459.5	RP11-321G12.1	1.1737354343563884	0.0039227825420034175	0.24050101250887346	0.10188105240729746	0.4552898299804432	4.6701828253813e-23	NA	20	20	20
[truncated: 2,425 more rows]
