# Supplementary material for: Exploring the Impact of Cerebrovascular Disease and Major Depression on Non-diseased Human Tissue Transcriptomes
Source: Front Genet. 2021 Jul 19;12:696836. doi: 10.3389/fgene.2021.696836 (PMC8327210; doi:10.3389/fgene.2021.696836)
Supplement: Supplementary Data Sheet 2 — All TWAS results. [file Data_Sheet_2.zip › cytokines_TWAS/CRP/CRP.en.Artery_Tibial.csv]

gene	gene_name	zscore	effect_size	pvalue	var_g	pred_perf_r2	pred_perf_pval	pred_perf_qval	n_snps_used	n_snps_in_cov	n_snps_in_model
ENSG00000160712.12	IL6R	38.59251333695671	0.6895604754963898	0.0	0.007870286691143829	0.12455524269968335	3.2254640068169173e-15	NA	12	12	12
ENSG00000157837.15	SPPL3	25.28697285402152	0.5076833846719164	4.4431408307033193e-141	0.005125126306605498	0.07696714815226682	9.055121936393278e-10	NA	19	20	20
ENSG00000135124.14	P2RX4	-21.930381772032533	-0.16325084717222846	1.3330434614368809e-106	0.03413148494158238	0.27276830056865137	1.5250578404333903e-35	NA	29	29	29
ENSG00000130202.9	NECTIN2	20.445532323916122	0.27970743341971027	6.583613843955859e-93	0.010243470102097734	0.08245352546222244	2.0565393740707044e-10	NA	34	40	40
ENSG00000115216.13	NRBP1	19.274667841952503	0.44965084089972884	8.766131914196889e-83	0.004127249533536357	0.07620292945067775	9.102191014070604e-10	NA	21	22	22
ENSG00000163239.12	TDRD10	-18.160654056642585	-0.3309052456156493	1.057572044405677e-73	0.006529791959191122	0.09325857051681803	9.328192113326741e-12	NA	21	21	21
ENSG00000115234.10	SNX17	17.62889944620189	0.5456619098780716	1.4781634501715061e-69	0.0023574172038947263	0.04109056074062113	1.0832067245668151e-05	NA	10	11	11
ENSG00000110931.18	CAMKK2	-16.87405946924807	-0.21123991516630503	6.982827193198195e-64	0.01608968177332779	0.1405359396403902	2.2838710652796823e-17	NA	37	38	38
ENSG00000122971.8	ACADS	-15.582750855423678	-0.19536190870558684	9.536107513446489e-55	0.013212650039853523	0.12267521952776113	4.1751523762962866e-15	NA	8	8	8
ENSG00000266970.1	RP11-806H10.4	13.491269072303428	0.4056640865703619	1.7604395978445381e-41	0.0025858972754940128	0.017672000720257156	0.0036195976471029455	NA	8	8	8
ENSG00000160710.15	ADAR	13.242185472439191	0.27582393054492244	5.007030990002416e-40	0.004983420089438431	0.029445734518367787	0.00020756744396305238	NA	35	35	35
ENSG00000237541.3	HLA-DQA2	13.072074533515863	0.028725369039172853	4.7550817275327246e-39	0.3855887224768415	0.7018245560364458	3.596154727853837e-148	NA	67	69	69
ENSG00000100201.20	DDX17	-13.049792407932967	-0.3883833370446227	6.372079176159615e-39	0.0025288592263166465	0.04888836440062931	1.2765520960510634e-06	NA	14	14	14
ENSG00000157895.11	C12orf43	12.728653183443361	0.08141650699108095	4.0984787837021035e-37	0.06990980785733397	0.3772301301316795	4.958359540869394e-53	NA	64	73	73
ENSG00000100211.10	CBY1	12.630655225635294	0.10471934223432626	1.430818286437191e-36	0.0325582842136707	0.3411943138887265	1.4963481737761702e-46	NA	38	38	38
ENSG00000090621.13	PABPC4	-12.5948929596116	-0.19394294472267523	2.2526531915116764e-36	0.008855634581009136	0.14952621229129376	2.387449152136085e-18	NA	7	7	7
ENSG00000186567.12	CEACAM19	-12.590870099016438	-0.08692089093210531	2.370459154029517e-36	0.039905859796185994	0.18263043055309428	1.119799026034191e-22	NA	94	95	95
ENSG00000175970.10	UNC119B	-12.357901417210178	-0.21297339744312221	4.415333582558343e-35	0.0071082171245124524	0.08756023913121465	6.234704613697896e-11	NA	13	13	13
ENSG00000184949.15	FAM227A	-12.271353922742604	-0.1154407720686222	1.2907671655977957e-34	0.025016690944830697	0.16189872788670345	6.888782818342232e-20	NA	27	27	27
ENSG00000163568.14	AIM2	12.00862754034711	0.27606783641575794	3.201135172930704e-33	0.003973775387434923	0.02052435752345245	0.001983916608343582	NA	27	27	27
ENSG00000175164.13	ABO	11.532421577727463	0.13068317129864568	9.056002963340303e-31	0.016807872504973072	0.18136066212060675	1.550825354012798e-22	NA	38	39	39
ENSG00000104853.15	CLPTM1	11.377022284943335	0.30670211823213983	5.4426479978796076e-30	0.003364849559172648	0.013388638667742096	0.012769344152775973	NA	62	63	63
ENSG00000167384.10	ZNF180	11.12293064962134	0.2605291080229156	9.703132744638619e-29	0.0035172819271048444	0.014130300551623641	0.010399169109974394	NA	23	23	23
ENSG00000183682.7	BMP8A	11.060243182267214	0.19586408323307428	1.9556657200600406e-28	0.006620256735527557	0.04980155988075263	9.685109303934641e-07	NA	2	2	2
ENSG00000204525.16	HLA-C	-11.01370246915542	-0.054529019917168714	3.2823167453324685e-28	0.08245201192648184	0.5181044711107216	5.488027080637981e-84	NA	68	71	71
ENSG00000079459.12	FDFT1	10.91076600965498	0.07355711111136314	1.0238991121712378e-27	0.048040823972253496	0.3361101140307853	8.907126513821953e-46	NA	11	11	11
ENSG00000204388.6	HSPA1B	-10.604973277011318	-0.14290159934862745	2.8254475236049234e-26	0.010034543929695532	0.029747297477673237	0.0001868020822032255	NA	25	25	25
ENSG00000196126.11	HLA-DRB1	-10.521568050202918	-0.10854936839394863	6.872026199550218e-26	0.018039142242452642	0.2360767205274183	5.910529883864692e-30	NA	70	71	71
ENSG00000240053.8	LY6G5B	-10.194706739313157	-0.10928983216499111	2.093754718222242e-24	0.018794696803615483	0.29586731439801384	1.3152104179430217e-39	NA	90	90	90
ENSG00000182179.12	UBA7	-10.140124723454937	-0.24732723531131665	3.666311770077204e-24	0.0033162929166795302	0.06111884549909151	6.152291158164332e-08	NA	17	17	17
ENSG00000186074.18	CD300LF	10.072001374654448	0.14040817999776453	7.346763980169331e-24	0.009673455276366101	0.031325914121259665	0.00011666321811994106	NA	27	27	27
ENSG00000196735.11	HLA-DQA1	-9.891636836165295	-0.07166113882115764	4.5256673686889924e-23	0.03474428210572267	0.249058225241869	9.243284581014076e-32	NA	24	25	25
ENSG00000189050.15	RNFT1	9.859709527141218	0.12868839113467162	6.222915424429918e-23	0.012070753837446213	0.059911115950654924	9.070315455615506e-08	NA	37	37	37
ENSG00000198945.7	L3MBTL3	-9.710118860799776	-0.19075217837680536	2.7301855219941964e-22	0.00568668548305442	0.05022873371310338	9.625623090733764e-07	NA	25	25	25
ENSG00000089041.16	P2RX7	-9.70135191359104	-0.41004096646090576	2.97529822004291e-22	0.0011330858504868407	0.017244937977489074	0.0046499648391302145	NA	16	16	16
ENSG00000018625.14	ATP1A2	9.632829332278101	0.2159608692516315	5.810707712920585e-22	0.006339095344954804	0.11795814227885633	1.0564417074544042e-14	NA	38	38	38
ENSG00000004534.14	RBM6	-9.525886038516107	-0.05011099506749486	1.636399410099565e-21	0.06997712375093589	0.5189173997149537	6.463415883855784e-84	NA	33	33	33
ENSG00000164078.12	MST1R	9.500799363054254	0.09849075798039231	2.0828521800965855e-21	0.01846816805622611	0.06423857467861885	2.9050426025409068e-08	NA	39	39	39
ENSG00000198754.5	OXCT2	9.396613668622951	0.06687398802269634	5.634737575879672e-21	0.04106958095314263	0.12965443671140148	6.010115947989893e-16	NA	25	27	27
ENSG00000203896.9	LIME1	-9.386805469305147	-0.09827550722119183	6.18476025245771e-21	0.017891843286752092	0.13971641084711695	3.0544786741862984e-17	NA	44	44	44
ENSG00000138085.16	ATRAID	-9.204644655074153	-0.10957599074066447	3.428035630172968e-20	0.015180633344220254	0.21594541502936188	2.4566186077790037e-27	NA	29	29	29
ENSG00000172247.3	C1QTNF4	-9.142252873728419	-0.050251074181407916	6.116461672323508e-20	0.05991140883990781	0.18544851380022695	7.436250110852744e-23	NA	42	42	42
ENSG00000138092.10	CENPO	9.108212256922279	0.07766186631948578	8.375058444335674e-20	0.028325788633312574	0.15607000872130009	4.032667085284807e-19	NA	38	39	39
ENSG00000204257.14	HLA-DMA	-9.100860012780506	-0.20960927445356012	8.961933194474533e-20	0.002700029577299979	0.06526807664268443	2.3660924826091664e-08	NA	13	13	13
ENSG00000214530.8	STARD10	8.983781618857776	0.09160518892345078	2.6161671626119767e-19	0.019652246705183472	0.2186807877623452	2.098938460333521e-27	NA	19	19	19
ENSG00000224389.8	C4B	-8.908237228533695	-0.06620765167596837	5.185035792470152e-19	0.0342600896085872	0.12045384137764285	7.041232489863162e-15	NA	93	94	94
ENSG00000114054.13	PCCB	-8.839459792507078	-0.1044399814288024	9.61825157883854e-19	0.014795383918879993	0.10609126757726603	3.137289547805567e-13	NA	37	37	37
ENSG00000138031.14	ADCY3	8.714952103112386	0.06196870396538019	2.9088161571324096e-18	0.04117198401736488	0.2702409771757747	1.3928774392634853e-35	NA	48	49	49
ENSG00000204463.12	BAG6	8.686741599997942	0.05387064039605988	3.7298321377156065e-18	0.05263616070365119	0.5018673730895883	1.191407863218766e-80	NA	22	23	23
ENSG00000184110.14	EIF3C	8.62071347265585	0.07367802083334848	6.653821439113197e-18	0.027370476061487622	0.10226537448401696	9.387031679989711e-13	NA	15	15	15
ENSG00000164068.15	RNF123	8.469805989005764	0.09368704164135516	2.4580209418910447e-17	0.016451735109337628	0.18500759932316949	3.536315622079456e-23	NA	23	23	23
ENSG00000196683.10	TOMM7	8.302109020229759	0.12090091337086926	1.02279285221806e-16	0.008957798785446348	0.2290865946008242	7.593842938269605e-29	NA	15	15	15
ENSG00000187244.10	BCAM	-8.252839266282166	-0.22162283815276185	1.5467502253037498e-16	0.002827432837584168	0.0301024893032376	0.00015336468609546366	NA	41	42	42
ENSG00000062370.16	ZNF112	-8.192504825678352	-0.08414374073989286	2.558449668121288e-16	0.01835479628300253	0.0973997122847004	2.5800867235879666e-12	NA	27	27	27
ENSG00000008710.19	PKD1	8.188734463897811	0.2651968773607243	2.639872453790188e-16	0.0019410351073352065	0.05368845171212385	3.364655385057476e-07	NA	19	19	19
ENSG00000205609.12	EIF3CL	8.005918973271699	0.2488718981215054	1.1857778686413185e-15	0.002244761658928099	0.0180752656949139	0.003553758642588164	NA	4	4	4
ENSG00000176046.8	NUPR1	-7.9991818376316255	-0.0503970193122941	1.2524863847079728e-15	0.04733472172349669	0.28411845240433475	3.206247580465645e-37	NA	25	25	25
ENSG00000165916.8	PSMC3	7.95864575151546	0.2013931070022292	1.7393242774854424e-15	0.0026927081083688038	0.09317850775936894	9.132700182992024e-12	NA	20	20	20
ENSG00000243649.8	CFB	-7.932785053219445	-0.09480832793680431	2.142851337447148e-15	0.013796655660580085	0.10557180938893794	4.791218297868112e-13	NA	32	36	36
ENSG00000110871.14	COQ5	7.928661430358003	0.02995191420362643	2.2152056775919093e-15	0.1457807618166967	0.5333769642355494	7.637939510424093e-89	NA	50	51	51
ENSG00000125637.15	PSD4	-7.9225870159445515	-0.0940825580248042	2.326191892794831e-15	0.014082185665692633	0.14300852680868253	1.7797223928233478e-17	NA	34	34	34
ENSG00000176476.8	SGF29	-7.893899167519668	-0.1505378249482833	2.9288883004707646e-15	0.005074881812935125	0.10465438950632397	3.3558802304589173e-13	NA	15	15	15
ENSG00000149177.12	PTPRJ	-7.799837577221651	-0.1747853774329433	6.198690584737163e-15	0.004313791609550022	0.06239505858618734	3.2843046585028246e-08	NA	15	15	15
ENSG00000188322.4	SBK1	-7.760605544399479	-0.13492195993286896	8.452482793773847e-15	0.006516015905233763	0.022487772266414862	0.0010512430796645075	NA	8	8	8
ENSG00000176182.5	MYPOP	7.7174847190122735	0.3074679060497194	1.1864774798949776e-14	0.0033835172628535666	0.017480531244624453	0.004429760271177592	NA	47	49	49
ENSG00000197165.10	SULT1A2	7.705571393408993	0.028266583529999417	1.302591282935714e-14	0.13771202304943175	0.34045043653335644	9.170980131296372e-48	NA	20	20	20
ENSG00000213672.7	NCKIPSD	7.692402732821994	0.05132661262762101	1.4439724966561264e-14	0.04513807842099957	0.2891823452134836	7.358996210875119e-39	NA	24	25	25
ENSG00000167272.10	POP5	-7.602884387533812	-0.18990329114499938	2.896021962440413e-14	0.0034421744560156863	0.03588482508934062	3.861070499239806e-05	NA	45	46	46
ENSG00000125459.14	MSTO1	7.541865354140896	0.5402397655566461	4.632959778632896e-14	0.0004375096477196151	0.010155893416195813	0.03004525453550396	NA	4	4	4
ENSG00000101246.19	ARFRP1	7.5052783542243064	0.258137028372612	6.129820618041545e-14	0.0016810206028179588	0.025751691584297555	0.0004997448771421948	NA	13	13	13
ENSG00000089163.4	SIRT4	-7.471135660113725	-0.08786920908358023	7.950563560093629e-14	0.010679995813427812	0.08112226020371413	3.5201101571908117e-10	NA	14	14	14
ENSG00000261390.5	MAFTRR	-7.405978444907471	-0.030690978193412623	1.3018698014970963e-13	0.12767930344322176	0.4125699443980079	3.6705400530514216e-60	NA	11	11	11
ENSG00000178252.17	WDR6	-7.382104051370454	-0.059427518446664704	1.5580734592296543e-13	0.031081844230794475	0.34559235270004457	1.8343421374384545e-48	NA	55	56	56
ENSG00000188566.13	NDOR1	7.360479321000164	0.6761027851228236	1.8325102228379498e-13	0.0002500030790850825	0.11641418158372854	1.594887490352584e-14	NA	10	12	12
ENSG00000178952.10	TUFM	7.334614312789011	0.053458269026188165	2.2236090458130778e-13	0.035564593207057286	0.35459040043943835	5.691718281086187e-49	NA	35	35	35
ENSG00000146205.13	ANO7	7.317483925897917	0.042455194166997674	2.5266338987248884e-13	0.05950496545623507	0.18765595141444416	1.840940958682877e-23	NA	15	16	16
ENSG00000170855.3	TRIAP1	7.280420790624117	0.11433436627676724	3.327805321467089e-13	0.00792738221621072	0.0549960411569036	3.1572724723588904e-07	NA	36	36	36
ENSG00000270154.1	RP11-419I17.2	7.279210556947746	0.08036169749477358	3.3577926037907744e-13	0.018592276457739285	0.034565225579190326	5.790290162150394e-05	NA	27	27	27
ENSG00000221838.9	AP4M1	-7.257376815395172	-0.038121296165426026	3.946691242451157e-13	0.07317020676000702	0.28760847984800963	7.527456658255061e-38	NA	50	51	51
ENSG00000233232.6	NPIPB7	-7.242316137024066	-0.05127777056352262	4.41086195570239e-13	0.037183004153880095	0.08770730473998856	5.2538066578968786e-11	NA	10	11	11
ENSG00000232629.8	HLA-DQB2	7.2407447760053	0.019010674049269295	4.462274418346229e-13	0.2633507275064212	0.6508285771246431	1.4614268352648407e-126	NA	44	45	45
ENSG00000258366.7	RTEL1	7.190967003893376	0.06010216580845748	6.433402997653962e-13	0.028004896708287118	0.2486464001873044	3.721793009774497e-32	NA	31	31	31
ENSG00000011295.15	TTC19	7.172915976750747	0.08713679721485672	7.341691684227288e-13	0.011866834300589194	0.12247972531086085	3.739940666578812e-15	NA	19	19	19
ENSG00000272221.1	XXbac-BPG181B23.7	-7.169605675112931	-0.02089057428346625	7.521409203029087e-13	0.3138445489674095	0.6107213658649501	5.492615866615791e-112	NA	108	110	110
ENSG00000100979.14	PLTP	7.163468390392403	0.0936675570177409	7.866100693205573e-13	0.012976413620963393	0.1361231134395128	8.442545907378695e-17	NA	15	15	15
ENSG00000187492.8	CDHR4	7.08196874889129	0.08680297609697693	1.4212071247838259e-12	0.012671974321346018	0.06590852309538026	1.546589006468957e-08	NA	23	24	24
ENSG00000206344.7	HCG27	6.9543798459278126	0.04200591700413169	3.5411630091947962e-12	0.06103230928280956	0.3323768292330704	3.1828332254602248e-46	NA	55	57	57
ENSG00000145692.14	BHMT	-6.951772343831401	-0.06966724430886227	3.6072520077872257e-12	0.018377335647847694	0.07689184149361207	9.1726982395328e-10	NA	14	14	14
ENSG00000196236.12	XPNPEP3	6.935034745392708	0.04849816474558618	4.061213319657419e-12	0.04012602128912785	0.19661526586132172	2.0278574439490624e-24	NA	31	31	31
ENSG00000067182.7	TNFRSF1A	6.9331356775786	0.15108715127100888	4.1161307680689294e-12	0.0038243694936445135	0.09454523041269686	8.864715843183e-12	NA	22	23	23
ENSG00000152219.4	ARL14EP	-6.9282307052563725	-0.12506467860661236	4.261364096780249e-12	0.006136519287564594	0.06541722465539758	1.1208668020786579e-08	NA	35	35	35
ENSG00000179639.10	FCER1A	-6.926727491576418	-0.08316643696559799	4.306870640226283e-12	0.013189351268681277	0.11187319235094706	8.095664213012227e-14	NA	24	24	24
ENSG00000170425.3	ADORA2B	-6.922833807209199	-0.017469943171773368	4.426970282362867e-12	0.2615588334575067	0.4853127481471277	2.745708970330916e-76	NA	22	22	22
ENSG00000100997.18	ABHD12	6.91995217159604	0.0501748869555026	4.517961554337216e-12	0.04186906275708269	0.35234414304966943	6.057252044824243e-49	NA	72	72	72
ENSG00000175220.11	ARHGAP1	6.917021658957973	0.16572267332446988	4.612375926037427e-12	0.0037093170382718884	0.03256787351367735	6.952240784341559e-05	NA	19	19	19
ENSG00000196968.10	FUT11	6.915175059330387	0.12082238839381043	4.672859635835598e-12	0.005454655910322535	0.08429142360170311	1.5305168639031177e-10	NA	13	13	13
ENSG00000196502.11	SULT1A1	-6.904457578485612	-0.045322246261935394	5.039561378987231e-12	0.045272034992641014	0.2332132128428726	2.0513186890444006e-29	NA	41	46	46
ENSG00000111816.7	FRK	-6.90071769518854	-0.0695139243127176	5.174046465528671e-12	0.017440323488838897	0.17999816293682658	1.776331159792609e-22	NA	12	12	12
ENSG00000214941.7	ZSWIM7	-6.894974078182908	-0.06498008229663849	5.387462612897716e-12	0.018696002949593206	0.16474048103797814	1.8324375150930684e-20	NA	7	7	7
ENSG00000142252.10	GEMIN7	-6.873390308628571	-0.07008696128440638	6.2693721381362105e-12	0.02128931579608694	0.14384163399620056	1.1047983837723622e-17	NA	62	62	62
ENSG00000213658.11	LAT	6.847477282371049	0.10116482818782833	7.516362341767508e-12	0.00888730200779617	0.09931732430242056	2.0762808801964563e-12	NA	15	16	16
ENSG00000110917.7	MLEC	-6.843380476934946	-0.17543770885350563	7.734586125890078e-12	0.0029685631020260556	0.08171096009582535	3.1982517974093174e-10	NA	21	21	21
ENSG00000110079.16	MS4A4A	6.805228792970917	0.2801629088136907	1.0088877014879684e-11	0.001079872192033183	0.019079927855425304	0.0028426511452921853	NA	6	6	6
ENSG00000251417.2	RP11-1348G14.4	-6.738939629601687	-0.023448174304467065	1.5954666998447337e-11	0.15302178071467745	0.3371857054323511	2.34288182517829e-46	NA	58	58	58
ENSG00000180210.14	F2	6.73025317486866	0.0695248954776213	1.6936812771292927e-11	0.019273649723758522	0.08206990887729672	2.3316466897975483e-10	NA	14	15	15
ENSG00000163798.13	SLC4A1AP	-6.723990426561643	-0.3281631644527611	1.7681405457628776e-11	0.0010030639938814912	0.013609066276593095	0.010952055480747637	NA	3	4	4
ENSG00000153814.11	JAZF1	-6.699175167876294	-0.13602113800935595	2.095992260220846e-11	0.004526330859228827	0.11378507591992025	5.644881127082344e-14	NA	10	10	10
ENSG00000110536.13	PTPMT1	-6.679523051648771	-0.1424861647433338	2.3972113306230196e-11	0.004517860168498402	0.012672601059142452	0.015051380473825182	NA	12	13	13
ENSG00000141027.20	NCOR1	-6.6734801192504145	-0.24085021565938078	2.4980743801907162e-11	0.0013921702681137073	0.04708607491749309	1.894936124240799e-06	NA	15	15	15
ENSG00000185614.4	FAM212A	-6.622190958356049	-0.1211281824965273	3.5391343605362367e-11	0.006082605316754397	0.039852810931976464	1.330531748972464e-05	NA	17	17	17
ENSG00000176953.12	NFATC2IP	6.619139724435686	0.175681864178729	3.6129523585554175e-11	0.00292781916543935	0.02644280753327896	0.00041342586387517206	NA	20	20	20
ENSG00000169682.17	SPNS1	6.616250473446862	0.11205727623821216	3.6842392627604585e-11	0.00667202712755954	0.05467701327836179	2.707866365433343e-07	NA	11	11	11
ENSG00000100138.13	SNU13	-6.607500538611304	-0.17809144592239795	3.9086276304098554e-11	0.002934443170489526	0.06344373168762946	3.012304776780259e-08	NA	14	14	14
ENSG00000196381.10	ZNF781	-6.5909940487734735	-0.0757212857847604	4.368914018917055e-11	0.01556602662234932	0.10960691248421522	1.403151594419833e-13	NA	30	30	30
ENSG00000116641.17	DOCK7	6.535174694058243	0.10066378226536798	6.3535336626001e-11	0.007384032599863664	0.1329770886096112	2.8061071631659067e-16	NA	19	19	19
ENSG00000214944.9	ARHGEF28	6.497282594518645	0.09619230332075451	8.178375251028622e-11	0.00908092276149388	0.07732333192580118	7.013549281337264e-10	NA	14	14	14
ENSG00000171700.13	RGS19	-6.467972256848412	-0.14128763820341195	9.932672764056356e-11	0.004236631893543587	0.08366133143515214	1.2411121697995221e-10	NA	6	6	6
ENSG00000173421.16	CCDC36	6.466909903537488	0.020493862610792193	1.0002724641878198e-10	0.20614216356503215	0.3601330973111351	4.341774280300814e-50	NA	81	84	84
ENSG00000188612.11	SUMO2	6.461082063060491	0.21650224782255148	1.0395692123398729e-10	0.001827117529426541	0.07269908554976663	2.659019602132745e-09	NA	7	7	7
ENSG00000149084.12	HSD17B12	-6.433526716192566	-0.019913042535457608	1.2467666833525252e-10	0.1966490670188651	0.6278947245181102	9.229071008917e-118	NA	50	50	50
ENSG00000204428.12	LY6G5C	-6.423563466484543	-0.10091286779948265	1.3312060449533476e-10	0.008967203802086748	0.08003254625803749	3.385846348917228e-10	NA	15	15	15
ENSG00000167083.6	GNGT2	6.419396225120579	0.16907461649811545	1.3681588389099362e-10	0.0026234795998398225	0.02687936758815349	0.00040224295763644896	NA	8	9	9
ENSG00000160767.20	FAM189B	-6.401657336595247	-0.13923554691967854	1.53699313231872e-10	0.004141321545491938	0.07227968032481262	2.7023417798680536e-09	NA	29	30	30
ENSG00000173281.4	PPP1R3B	6.392915745356988	0.10648978484480556	1.6275195202876192e-10	0.007371073826846262	0.036217342856364784	3.846465232337408e-05	NA	41	41	41
ENSG00000100412.15	ACO2	6.381903867401505	0.12188950592544745	1.7489975160928664e-10	0.005512922312496814	0.04925805032774275	1.323431238319087e-06	NA	35	35	35
ENSG00000231389.7	HLA-DPA1	6.376408591610126	0.09818847552213654	1.8128886880124984e-10	0.007912975657653927	0.16896317386312665	8.140413551844598e-21	NA	32	37	37
ENSG00000178057.14	NDUFAF3	6.3741132652938335	0.29185900727128433	1.840245548727425e-10	0.0009708168717772385	0.029232754250755336	0.00021225897515032982	NA	11	11	11
ENSG00000110514.19	MADD	-6.333308345898439	-0.13629810224624406	2.399593280806073e-10	0.004436788359999904	0.042546749333300056	5.400113258424136e-06	NA	14	14	14
ENSG00000104884.14	ERCC2	-6.3239646071377	-0.1634793835476462	2.5493614071366824e-10	0.0032246661815004776	0.05013119864061685	1.0989253338391592e-06	NA	10	10	10
ENSG00000090273.13	NUDC	-6.320257676707978	-0.11893881274608309	2.6112751022168655e-10	0.005237466233430449	0.08291191797888982	1.7574824461487962e-10	NA	40	41	41
ENSG00000165915.13	SLC39A13	6.320070096278834	0.11696988106008205	2.6144468293872486e-10	0.004992606432583777	0.11680607418818716	2.614354439573994e-14	NA	19	19	19
ENSG00000175489.9	LRRC25	-6.3174463317880445	-0.1831625246378788	2.659207424291338e-10	0.0025735231514824697	0.04247697230870903	7.721913402816915e-06	NA	16	16	16
ENSG00000168806.7	LCMT2	-6.277647905086773	-0.09844031525815143	3.437332255332909e-10	0.007870052250744887	0.08302619978744613	2.1316154929110654e-10	NA	8	8	8
ENSG00000243509.4	TNFRSF6B	6.2680908066800525	0.15724678905754422	3.6550163071448966e-10	0.003187713042481874	0.02711437088561219	0.0003559204120759818	NA	16	16	16
ENSG00000233393.1	AP000688.29	6.248289171997484	0.07453670436440471	4.149728684150545e-10	0.01808713318359652	0.09492064223221824	6.9417351427767575e-12	NA	5	5	5
ENSG00000178425.13	NT5DC1	-6.24281019417952	-0.06687215379992034	4.29778315433145e-10	0.014608092292569097	0.18539511589161686	6.246858893573186e-23	NA	45	45	45
ENSG00000162613.16	FUBP1	-6.225235835942949	-0.14259317763912324	4.808321745775412e-10	0.0032519510750907933	0.11956414107314008	7.87666819896058e-15	NA	13	14	14
ENSG00000090060.17	PAPOLA	-6.2157263763913795	-0.30143146279741306	5.108776162487468e-10	0.0008664801263138771	0.021734256028134256	0.0014619492981827586	NA	11	11	11
ENSG00000226686.7	LINC01535	6.201734103481816	0.017260569025657663	5.584437206355087e-10	0.26249586459451685	0.5586852472910875	3.1012148267004916e-95	NA	34	34	34
ENSG00000176194.17	CIDEA	-6.200307517053812	-0.08549377438739082	5.635294201930459e-10	0.011121450799220327	0.026735746841605863	0.00041460454400916514	NA	30	30	30
ENSG00000263002.7	ZNF234	-6.188426590552737	-0.11053006735618598	6.076769496270506e-10	0.006462073541986629	0.08647636641758491	7.587755788885788e-11	NA	6	6	6
ENSG00000255046.1	RP11-297N6.4	-6.187904057455546	-0.10453293020987607	6.096941546811735e-10	0.008011629011670806	0.026287524068557774	0.0003239183520860467	NA	5	5	5
ENSG00000263001.5	GTF2I	-6.183831462943327	-0.072052305210921	6.256416300511427e-10	0.01894738771749161	0.22863926880466146	6.933456545868144e-29	NA	15	16	16
ENSG00000130511.15	SSBP4	-6.178853117487227	-0.10632151372197576	6.456893264038793e-10	0.006981783793576557	0.050543734511988216	9.109238466540855e-07	NA	28	28	28
ENSG00000125618.16	PAX8	6.178687854738953	0.01921401289931205	6.463654722406998e-10	0.16834308828362307	0.3579709765471862	3.1163348119745977e-50	NA	42	43	43
ENSG00000167077.12	MEI1	6.141110909135584	0.04275678146006601	8.194634018984848e-10	0.04412021177500588	0.1649284315427699	9.791169530087724e-21	NA	48	50	50
ENSG00000084764.10	MAPRE3	-6.134079385777353	-0.20517365043695798	8.565374163865017e-10	0.0019635166116910635	0.018495774628869872	0.0033674584911248377	NA	9	9	9
ENSG00000153214.9	TMEM87B	-6.127378765776811	-0.05638228556181415	8.933862323126901e-10	0.025145288192890768	0.1262198323979726	1.7366765141777857e-15	NA	38	38	38
ENSG00000145040.3	UCN2	6.104105223944299	0.26960411037440823	1.0337816692762762e-09	0.0011067740935281109	0.0142309586880871	0.010016782044038022	NA	2	3	3
ENSG00000179344.16	HLA-DQB1	-6.091508428278283	-0.02064404137571737	1.1185169562790571e-09	0.16598994718641563	0.5961486384110067	2.960511272895002e-108	NA	35	39	39
ENSG00000213676.10	ATF6B	6.083635837177776	0.06927908768927465	1.1748728941812147e-09	0.019864691564616982	0.1770432802047429	3.04685581339594e-22	NA	26	26	26
ENSG00000112514.15	CUTA	-6.04725875066287	-0.13197981225953362	1.4733104034799065e-09	0.004120500327224529	0.08145974178126074	2.1019537467388454e-10	NA	43	44	44
ENSG00000083312.17	TNPO1	-6.046971048007361	-0.3516389555005916	1.47594267593835e-09	0.0006788653984771109	0.012074948056760426	0.01794604547030941	NA	13	13	13
ENSG00000008300.16	CELSR3	6.03513383695623	0.0983205591495687	1.5883099167838073e-09	0.007348867621341413	0.043190108398414674	5.964769280619415e-06	NA	14	14	14
ENSG00000088543.14	C3orf18	5.969136775015782	0.2762854801480158	2.3851210819026647e-09	0.0009958636017855082	0.010107852550476066	0.027717475377626262	NA	14	14	14
ENSG00000196993.8	NPIPB9	-5.968153169317743	-0.029461024997447786	2.399540622931867e-09	0.085262584335355	0.19857456233163448	6.577574393249195e-25	NA	7	7	7
ENSG00000125510.15	OPRL1	-5.967849793869558	-0.05378929300872667	2.4040051783425467e-09	0.02508531747653152	0.18257652128556284	6.855205921925091e-23	NA	12	12	12
ENSG00000257218.5	GATC	-5.956493902811854	-0.03945242734632017	2.5770672241757782e-09	0.059655070056516185	0.3714877284957835	1.3543588746757597e-52	NA	52	53	53
ENSG00000158104.11	HPD	-5.944068828775259	-0.10583000860464888	2.7803276731381725e-09	0.007809056755999768	0.07394941430696331	1.2691669537013344e-09	NA	21	22	22
ENSG00000197457.9	STMN3	-5.934846157264833	-0.250443175320109	2.9412115837860624e-09	0.001269609817076765	0.01895291598938005	0.0028940739494562264	NA	14	15	15
ENSG00000010310.8	GIPR	5.921178339427939	0.10390437379401118	3.196429974382936e-09	0.010006527136372954	0.022188837020402426	0.001324665568699335	NA	40	40	40
ENSG00000204536.13	CCHCR1	-5.921084942240377	-0.027142763908343748	3.19824605468189e-09	0.09416006178984923	0.3619886227474911	1.0005883978873761e-50	NA	142	147	147
ENSG00000198586.13	TLK1	5.9162957219678525	0.11834854324497433	3.292729723165563e-09	0.004802111421385171	0.08364433251572699	1.1749035821043127e-10	NA	18	18	18
ENSG00000080815.18	PSEN1	-5.88244503843537	-0.21738228316792854	4.042495986168172e-09	0.00164269460027248	0.045322947204471206	3.134626664760063e-06	NA	5	5	5
ENSG00000254772.9	EEF1G	5.87737519742322	0.08949739157407416	4.168227450999447e-09	0.008505559756015227	0.16814112120190844	6.227463645587695e-21	NA	10	10	10
ENSG00000154328.15	NEIL2	5.839623993219256	0.038786959957988566	5.231876619980597e-09	0.05206610359285971	0.188515444167651	1.8995789231966193e-23	NA	67	70	70
ENSG00000087157.18	PGS1	-5.825665864335181	-0.17148723749069375	5.688532970420667e-09	0.0020543321966129827	0.03530608345317677	4.589157922872826e-05	NA	15	15	15
ENSG00000174744.13	BRMS1	-5.78901013241358	-0.1969414474741735	7.080242725416607e-09	0.0019449464677357366	0.03874933523427236	2.0231607668327522e-05	NA	30	31	31
ENSG00000178467.17	P4HTM	5.787142060369201	0.10412145394888753	7.159402927066049e-09	0.0060063356163511045	0.051048622493783086	7.886745645699417e-07	NA	42	43	43
ENSG00000134802.17	SLC43A3	-5.772843816364073	-0.15490976890672584	7.794468386852297e-09	0.0029159894160005187	0.011985892949840931	0.017959760271520603	NA	35	35	35
ENSG00000175213.2	ZNF408	5.772427876181498	0.06982116562376094	7.813739333169278e-09	0.014225407950910245	0.06850520322179099	8.789811162314514e-09	NA	25	28	28
ENSG00000225399.4	RP11-3B7.1	5.754524748397348	0.02968018792788188	8.688587670657302e-09	0.08038737927614245	0.15221859129692042	8.847446293095278e-19	NA	53	56	56
ENSG00000143537.13	ADAM15	-5.741182988002883	-0.13182144307002466	9.401742849199976e-09	0.003832847804504733	0.013271065966624652	0.01293633598384199	NA	41	42	42
ENSG00000198502.5	HLA-DRB5	-5.740433904872301	-0.017781180711722522	9.443427338869958e-09	0.22769878100854718	0.7175323151237725	1.2131508909691117e-156	NA	56	60	60
ENSG00000137411.16	VARS2	5.736184025001957	0.02641137120312256	9.683344653184569e-09	0.10928871348865599	0.5050974578874105	5.4748230124343195e-81	NA	89	92	92
ENSG00000093167.17	LRRFIP2	-5.729723613082619	-0.10086846086292334	1.0059440204076544e-08	0.006344547272035699	0.11418101465948162	3.7113603404600965e-14	NA	25	25	25
ENSG00000270210.1	RP11-373D23.3	5.654721113779937	0.08387166877623721	1.560995244632203e-08	0.008573379355275948	0.1168116570410009	1.6557509298066563e-14	NA	21	21	21
ENSG00000204516.9	MICB	-5.649450277742365	-0.013885118289588135	1.6096173294617765e-08	0.2828116369152909	0.6114223717871877	9.341769282728297e-114	NA	87	90	90
ENSG00000117877.10	CD3EAP	-5.6440078556066196	-0.18851630714854017	1.661364882147261e-08	0.0022595712459134655	0.043420985399375465	5.9253241940402156e-06	NA	4	4	4
ENSG00000228022.5	HCG20	5.633852304469754	0.05628085312207652	1.7622796194923797e-08	0.01980601023614761	0.08250062434848505	1.7804672634121932e-10	NA	23	23	23
ENSG00000204308.7	RNF5	5.628653538780563	0.07789312092369786	1.8162179017598507e-08	0.009424103648439354	0.08365899436233913	9.402143530876036e-11	NA	57	59	59
ENSG00000142233.11	NTN5	5.564020555467527	0.06116575015405127	2.63628872161499e-08	0.017845068719508063	0.0781819658180052	6.730893350283297e-10	NA	38	39	39
ENSG00000133275.15	CSNK1G2	5.533318354837722	0.25267111309413903	3.1422838181196214e-08	0.0009200827660858403	0.03399917957240835	6.628905260679925e-05	NA	6	6	6
ENSG00000181444.12	ZNF467	-5.529163837286229	-0.07246648360403075	3.2176073769475484e-08	0.012219549485874675	0.10568542735149054	3.637841592724967e-13	NA	26	26	26
ENSG00000149480.6	MTA2	5.5200662080532865	0.18997468969999037	3.3887195763411516e-08	0.0016608058036152707	0.04084644416943778	7.963878644843408e-06	NA	14	14	14
ENSG00000185909.14	KLHDC8B	-5.508932021383965	-0.1251754543953024	3.6101727831966504e-08	0.004150076905812514	0.0274500428237815	0.000322384610534348	NA	34	34	34
ENSG00000129219.13	PLD2	5.478689020637304	0.0524959112306918	4.2848868339239924e-08	0.019543002345382362	0.24009387557611905	3.8228757830538437e-31	NA	38	38	38
ENSG00000203880.11	PCMTD2	5.474356604588627	0.046331443983767144	4.391040356463977e-08	0.027713383169934745	0.18671289191521687	2.656400877494314e-23	NA	72	73	73
ENSG00000187775.16	DNAH17	-5.44914190183117	-0.06961449923908057	5.0613419934564335e-08	0.011789935407879128	0.10062374863272447	9.165090976012996e-13	NA	13	13	13
ENSG00000115590.13	IL1R2	-5.444715603428337	-0.11310585802533783	5.188822063178988e-08	0.004118390996562576	0.014477616149931209	0.009465193124181762	NA	31	31	31
ENSG00000175115.11	PACS1	-5.412888347387798	-0.24353900313915652	6.201616286786103e-08	0.0012538357440818495	0.042854983353109034	6.731014383847517e-06	NA	13	13	13
ENSG00000172292.14	CERS6	5.409464433217967	0.0712276973972408	6.321350288830491e-08	0.011004238624073867	0.08570981767863818	6.532518556499278e-11	NA	31	31	31
ENSG00000134905.16	CARS2	5.39735735468	0.03559901922221684	6.76296033236066e-08	0.04832863479179206	0.3008491082467057	7.701445442065523e-40	NA	37	38	38
ENSG00000274414.1	RP5-965G21.4	-5.374102115934224	-0.03945336264658156	7.696523296344447e-08	0.03259969429523142	0.05085311955343731	6.367405981198785e-07	NA	82	82	82
ENSG00000244219.6	GS1-259H13.2	5.373455066637082	0.08218454741288121	7.724206030677395e-08	0.012383961217031725	0.08192210852476832	2.47173270353416e-10	NA	18	18	18
ENSG00000124562.9	SNRPC	-5.358169276728026	-0.15800635458239978	8.40694557598701e-08	0.0022225598949422347	0.07785415097171443	5.558530766174568e-10	NA	34	35	35
ENSG00000111711.9	GOLT1B	5.354899594093825	0.17417707746367303	8.560393933068977e-08	0.001986784248695181	0.05777190212697076	9.961300851701189e-08	NA	14	15	15
ENSG00000198373.12	WWP2	5.350678770763594	0.10805600026780096	8.762494233897931e-08	0.005126383966939384	0.059735791928072074	7.687456581223197e-08	NA	21	21	21
ENSG00000196220.15	SRGAP3	5.349513560514689	0.026153830790602416	8.819095310434804e-08	0.0873877180081492	0.2868143565938776	5.188237916755677e-38	NA	45	45	45
ENSG00000241468.7	ATP5J2	5.333193725536015	0.22161708453555645	9.650026301243806e-08	0.0013167360856028317	0.05761859953828179	1.6080364560013242e-07	NA	12	12	12
ENSG00000184381.18	PLA2G6	5.319555748839137	0.0979521695306933	1.0402093649229963e-07	0.006046040435714065	0.0978818689972712	3.9672862358345514e-12	NA	14	15	15
ENSG00000236104.2	ZBTB22	5.317866371990414	0.15343733356268383	1.0499112829787305e-07	0.0023427652339311736	0.06379456554650527	2.119818379196995e-08	NA	10	10	10
ENSG00000176903.4	PNMA1	-5.315606910794266	-0.13101277979568235	1.0630241271070324e-07	0.0033186373574824292	0.06465188168862886	1.890543236906914e-08	NA	20	20	20
ENSG00000146109.4	ABT1	5.306790959411188	0.1255183116698438	1.1157200497037337e-07	0.003764995277124299	0.04383204059878132	4.681932598947533e-06	NA	27	28	28
ENSG00000187105.8	HEATR4	-5.300507599094182	-0.023922824440124536	1.1548115870054428e-07	0.09217838283954657	0.2195434547644997	1.110699400143746e-27	NA	46	46	46
ENSG00000125458.6	NT5C	-5.281567839548352	-0.08414747635062725	1.2808303813285373e-07	0.008270323949121038	0.1273181245332632	1.100923886328092e-15	NA	22	22	22
ENSG00000125611.15	CHCHD5	-5.265255009213797	-0.10642628112314688	1.3999489579555563e-07	0.00582734809874399	0.11497120396709334	4.2836219342211795e-14	NA	22	22	22
ENSG00000244731.7	C4A	5.261876623814223	0.0248277099144996	1.4259244206204905e-07	0.04770188331287674	0.20516673789522652	1.4718363939615989e-25	NA	55	55	55
ENSG00000196275.13	GTF2IRD2	-5.257375567632164	-0.026561240678713332	1.461257002906962e-07	0.09648855885495	0.5335654490830016	3.87592155893865e-89	NA	14	16	16
ENSG00000196419.12	XRCC6	-5.251906407074179	-0.1901581449800042	1.505329531458111e-07	0.0015575856035399446	0.03579124991229676	3.3238586023135064e-05	NA	18	18	18
ENSG00000140374.15	ETFA	5.2465219637143266	0.09505268598709239	1.5499737819386405e-07	0.005230946720009259	0.07172142068433622	3.978928246998119e-09	NA	15	15	15
ENSG00000166529.14	ZSCAN21	-5.24362193837181	-0.046235789239887456	1.574546656592481e-07	0.027548520560474084	0.13773889591370314	3.287631672394363e-17	NA	18	18	18
ENSG00000137312.14	FLOT1	-5.242219331329214	-0.11546125019787613	1.58656616170335e-07	0.0035663300583811753	0.0558731498410872	2.420996627382367e-07	NA	63	63	63
ENSG00000065060.16	UHRF1BP1	5.234866634843472	0.023110665238242033	1.6510403320007022e-07	0.09990861835491066	0.5105142409027621	2.5115799218409538e-82	NA	73	73	73
ENSG00000114735.9	HEMK1	-5.229582948939328	-0.1495571758101982	1.6989286113783026e-07	0.0027240205367196914	0.06309723381780115	3.752946538892913e-08	NA	19	19	19
ENSG00000160679.12	CHTOP	5.222395671127555	0.07491347004453637	1.766230701082605e-07	0.011243935399041234	0.062481574087040415	3.2076971565329235e-08	NA	37	38	38
ENSG00000198740.8	ZNF652	-5.2166970773093695	-0.07994989529962719	1.821417682267637e-07	0.007098458347036086	0.056927619470611826	1.819775266689124e-07	NA	16	18	18
ENSG00000204531.17	POU5F1	-5.2089457058368085	-0.017462852473226896	1.8991667207390732e-07	0.18573916213099106	0.40946441706786896	6.71387848985167e-60	NA	90	91	91
ENSG00000198218.10	QRICH1	-5.200558754003402	-0.1271933452627738	1.9869029588395228e-07	0.0035260689702807367	0.062182514235529014	4.2754162141972296e-08	NA	22	22	22
ENSG00000122484.8	RPAP2	5.197873007942047	0.13147035218246628	2.0158175914530878e-07	0.003160103192995472	0.022910175444920883	0.000998348102326361	NA	27	27	27
ENSG00000082701.14	GSK3B	5.189090157468597	0.06564153371411492	2.1132406876064787e-07	0.0129548454567538	0.1669275712029336	4.1100020954424934e-21	NA	36	36	36
ENSG00000100417.11	PMM1	-5.158950223046925	-0.11906446028806807	2.483383179755649e-07	0.0036921582560544538	0.0970921949220574	4.1675426484621785e-12	NA	16	16	16
ENSG00000165689.16	SDCCAG3	-5.158551552402669	-0.06594483590766743	2.488675884723041e-07	0.017552324589046125	0.18474782434771314	5.519963158268488e-23	NA	53	64	64
ENSG00000235358.1	RP11-399E6.1	-5.152134803345362	-0.019438628397723565	2.575377988650688e-07	0.12245915593089816	0.21255258758652812	4.599887182258432e-27	NA	57	57	57
ENSG00000076201.14	PTPN23	-5.1389901818745685	-0.12039262339031566	2.762188292036559e-07	0.003463026844214527	0.07182869806565988	3.706696301011232e-09	NA	13	13	13
ENSG00000187796.13	CARD9	-5.1203432628384755	-0.0884947469949635	3.049800074734268e-07	0.008004596736886027	0.05189967244359756	6.122806605518074e-07	NA	28	36	36
ENSG00000204469.12	PRRC2A	-5.0971161432600995	-0.4784488405186458	3.448667613763801e-07	0.0002586524828722908	0.022737048570219357	0.0010763127212051217	NA	7	7	7
ENSG00000106290.14	TAF6	-5.0966103649333485	-0.09422591600733651	3.457890059383238e-07	0.005608529841019448	0.04656477837632289	2.620408265322556e-06	NA	30	30	30
ENSG00000120265.16	PCMT1	5.096235290473587	0.09957045725902113	3.464744597364685e-07	0.005054194258013078	0.12996504219546134	2.3525895341328344e-16	NA	25	25	25
ENSG00000170581.13	STAT2	5.095211066061549	0.46663192616820376	3.483529315794382e-07	0.00029246618652175303	0.01457013745459462	0.008680359049942077	NA	2	2	2
ENSG00000197114.11	ZGPAT	5.094317436218262	0.33528651799473763	3.4999991438829535e-07	0.00034823003136384863	0.015649386118628605	0.006933831010366946	NA	1	1	1
ENSG00000049759.17	NEDD4L	-5.077572657855672	-0.05153185831779839	3.8228733366801833e-07	0.018876158789170608	0.1309932732769446	2.6545844199790607e-16	NA	55	55	55
ENSG00000170468.7	RIOX1	-5.073690813544135	-0.15806907787829122	3.9017283952682965e-07	0.0020544663953530272	0.06226455031870981	4.473949012010019e-08	NA	3	3	3
ENSG00000149489.8	ROM1	5.062642166626779	0.06737412322549242	4.1348550857433587e-07	0.010480656074007118	0.12464985449101	1.2876505678290872e-15	NA	18	18	18
ENSG00000146112.11	PPP1R18	5.058843658156449	0.059942335414170364	4.218065138217819e-07	0.01048345626462529	0.0998753569136587	2.2471630788419434e-12	NA	43	43	43
ENSG00000188227.12	ZNF793	-5.056854481654333	-0.21947237720061352	4.262282189006491e-07	0.0011662981141467713	0.01547837820074204	0.007228023174983174	NA	18	18	18
ENSG00000176697.18	BDNF	5.043708696115087	0.144124781235795	4.565942565213503e-07	0.0023388614915740517	0.02573970863116411	0.0005320954549294748	NA	9	9	9
ENSG00000240972.1	MIF	5.039372421177787	0.01250075763122036	4.670608478179204e-07	0.31391580077761316	0.5052698365752446	9.280837286125947e-81	NA	40	40	40
ENSG00000213246.6	SUPT4H1	5.032114037178516	0.07507690425632511	4.851005490934882e-07	0.007851821800397583	0.13227766416387193	3.7525722721074996e-16	NA	17	17	17
ENSG00000133243.8	BTBD2	-5.031460099271249	-0.055059679266469735	4.86758423350391e-07	0.015755657311286364	0.13877424622073656	3.743084059358078e-17	NA	42	43	43
ENSG00000172543.7	CTSW	-5.028316115548288	-0.031282661851543624	4.948056919080176e-07	0.053681436503826285	0.2355117401765693	3.9794132659005117e-32	NA	17	17	17
ENSG00000137804.12	NUSAP1	4.987436222816432	0.06461116395604609	6.118580820822716e-07	0.01216705052725655	0.05045922588549729	8.267563250069842e-07	NA	15	15	15
ENSG00000151640.12	DPYSL4	4.976623408666153	0.01465403018929557	6.470303042731095e-07	0.2739455214925567	0.5262504450299805	3.1155302484021506e-88	NA	43	43	43
ENSG00000174306.21	ZHX3	-4.97545288543867	-0.09398457317795397	6.509526645856952e-07	0.005088116571876418	0.012561721773644108	0.01608424095099061	NA	45	45	45
ENSG00000198265.11	HELZ	4.972516265710336	0.21425549389413462	6.608942412316655e-07	0.0012882609122368271	0.04237288482743822	6.9747055718036025e-06	NA	9	9	9
ENSG00000273295.1	AP000350.5	4.97141453463676	0.011825442283416922	6.64661633593068e-07	0.34120126653715177	0.6372751480614235	4.340803810948675e-122	NA	63	63	63
ENSG00000244165.1	P2RY11	4.953551756188685	0.043652952480606695	7.287096422548329e-07	0.03128630747578833	0.22160099452188356	3.3845534923995735e-28	NA	75	75	75
ENSG00000134825.15	TMEM258	-4.951261084399642	-0.15489572001788096	7.37341025756059e-07	0.0020650552712882823	0.062283475468626275	4.934306683700029e-08	NA	7	7	7
ENSG00000111713.2	GYS2	4.949534708912687	0.051080633312954864	7.439111094634973e-07	0.021877112890396174	0.08467100005671435	1.158547171175654e-10	NA	58	60	60
ENSG00000188603.18	CLN3	4.946876733512819	0.15616332661703516	7.54136980588127e-07	0.0017872028152235667	0.025586291202673462	0.0005361213012194172	NA	25	26	26
ENSG00000114988.11	LMAN2L	4.93649230238833	0.0764091009915417	7.954017532484918e-07	0.007645780232773453	0.11198496375323053	9.659674578061664e-14	NA	36	38	38
ENSG00000128604.19	IRF5	4.9352260743724665	0.052563885396902175	8.005797083855102e-07	0.01891002106362607	0.17959446868470122	2.2160215083727817e-22	NA	25	25	25
ENSG00000140326.12	CDAN1	-4.931147245108268	-0.14945498848000627	8.174808314681432e-07	0.002414464465152967	0.05050325915905884	9.563960810249616e-07	NA	12	12	12
ENSG00000188186.10	LAMTOR4	-4.924141141729718	-0.16365083259644883	8.473166564781069e-07	0.001973626988271318	0.03326770320519345	6.722351910658525e-05	NA	16	16	16
ENSG00000166582.9	CENPV	-4.923407764180366	-0.014952048206813983	8.504997313131429e-07	0.18800531661782405	0.4666901177259279	1.6172425798694994e-71	NA	38	38	38
ENSG00000108474.16	PIGL	-4.920922169377597	-0.11333175413234288	8.613738245475084e-07	0.0031711910280968385	0.09222792856582043	1.2611427725666914e-11	NA	12	12	12
ENSG00000099974.7	DDTL	-4.917106980213199	-0.014843155236617916	8.783255788663857e-07	0.21471637783768488	0.4309637869516005	1.1130589942559552e-63	NA	39	40	40
ENSG00000091436.16	MAP3K20	-4.915213525855763	-0.16931969699745256	8.868574586695283e-07	0.001567076793834314	0.020921923379589414	0.0017631226448239497	NA	11	11	11
ENSG00000139579.12	NABP2	-4.895936928821151	-0.5317634325233416	9.783844480223663e-07	0.000210493677378858	0.02573178156543055	0.0005271093412368389	NA	2	2	2
ENSG00000184939.15	ZFP90	4.88227210499209	0.06463987749837719	1.0487040667147806e-06	0.010662557469270945	0.04895034725893259	7.600897764200969e-07	NA	40	41	41
ENSG00000015475.18	BID	-4.870602367099304	-0.09549649781050186	1.1125854122609784e-06	0.006416934966519387	0.07859440922221242	6.906725312369496e-10	NA	7	7	7
ENSG00000243789.10	JMJD7	4.8617256101573005	0.0650030154575293	1.1636685248245899e-06	0.012515925861199081	0.11607670921747795	1.697876939794263e-14	NA	37	38	38
ENSG00000205710.3	C17orf107	4.857145612035988	0.019361938259790202	1.1909001865143296e-06	0.1327017317470045	0.4073373287965781	9.846196007478134e-59	NA	19	19	19
ENSG00000149932.16	TMEM219	-4.85674710898009	-0.4011562711126883	1.1932983788691768e-06	0.000296803132644011	0.014631954210731619	0.009105785626729384	NA	7	7	7
ENSG00000172336.4	POP7	-4.852162104062496	-0.12963682022773076	1.221227373576947e-06	0.0022587056533283716	0.014709233153237125	0.00833855286306229	NA	59	59	59
ENSG00000072682.18	P4HA2	4.852067767582604	0.044853553111137735	1.221808563447266e-06	0.022502097881161146	0.25794216623078264	2.351758117452136e-33	NA	28	30	30
ENSG00000100395.14	L3MBTL2	4.844328858070154	0.08653169008323204	1.2704036639039872e-06	0.005547315079415863	0.05253309473851545	5.340087630507147e-07	NA	18	18	18
ENSG00000109758.8	HGFAC	4.841166390859572	0.06606779011604232	1.2907923219923681e-06	0.0133026760021559	0.03339474824330005	7.745859886540566e-05	NA	22	22	22
ENSG00000206053.12	HN1L	-4.820475412708308	-0.036496095695652396	1.432165081734985e-06	0.03569625446356418	0.09726368238950232	3.6324129565163798e-12	NA	65	65	65
ENSG00000155542.11	SETD9	4.8164115879496805	0.014216582329472451	1.4616288171541225e-06	0.24652263260644258	0.5966958029089908	3.9712333582356996e-107	NA	26	26	26
ENSG00000170291.14	ELP5	-4.801448388602911	-0.03267376535207147	1.5752211033770408e-06	0.04398904468810207	0.22570946677632134	5.681513959446532e-29	NA	54	59	59
ENSG00000063176.15	SPHK2	-4.795641957834199	-0.24136057683550372	1.6215468696646163e-06	0.0009292833914683648	0.039825199968257737	1.4436750388416645e-05	NA	4	4	4
ENSG00000197586.12	ENTPD6	-4.7951700865338776	-0.051269225628858286	1.625368629288954e-06	0.0182533028804105	0.2235275249496644	7.529871315127429e-29	NA	23	23	23
ENSG00000117500.12	TMED5	4.792781417675819	0.20420009991008622	1.6448480570698212e-06	0.0011953915277404812	0.0162583131129765	0.005922549599542579	NA	35	36	36
ENSG00000198453.12	ZNF568	-4.792345968402537	-0.05774056019359266	1.6484232138659218e-06	0.015384126282035532	0.06872685207776673	8.562738819873391e-09	NA	21	21	21
ENSG00000186407.6	CD300E	4.779882277788859	0.1899164679883772	1.7539786697029932e-06	0.0014194712485981072	0.011406250259082144	0.021691916815082337	NA	6	6	6
ENSG00000099977.13	DDT	4.767042294720603	0.0360717233407016	1.8695007561091381e-06	0.036438968239810875	0.3027382262820332	7.69399939149855e-41	NA	15	15	15
ENSG00000204682.5	CASC10	4.764144954228747	0.09357888332409117	1.8965613547940118e-06	0.00585313418238384	0.05279458182715329	5.164093315690573e-07	NA	11	11	11
ENSG00000248144.5	ADH1C	-4.75854253559104	-0.05439375585625772	1.9499580481060488e-06	0.01701130783536036	0.12460338899281286	1.481881667569269e-15	NA	57	59	59
ENSG00000104936.17	DMPK	4.757238467947375	0.09838811866727461	1.9625927615524675e-06	0.005515167916343016	0.11524157564809648	4.0891581237184015e-14	NA	25	25	25
ENSG00000183793.13	NPIPA5	4.744536171877382	0.02180804730201852	2.089846346150492e-06	0.10323923949129613	0.480282065108703	8.192496811552082e-75	NA	70	82	82
ENSG00000101460.12	MAP1LC3A	-4.739317615308234	-0.044985151497370854	2.144391512450683e-06	0.02013568727080888	0.2786902988217353	5.932661481318491e-37	NA	15	16	16
ENSG00000108556.7	CHRNE	4.737041621635452	0.014786189321944924	2.1686063973601284e-06	0.21718193788678375	0.4486028104521893	5.6183429961272535e-68	NA	17	17	17
ENSG00000223496.2	EXOSC6	-4.728952696998017	-0.012917083807060593	2.2568095134785654e-06	0.27116314545873654	0.6894270663758366	6.4618464431586e-145	NA	19	19	19
ENSG00000103197.16	TSC2	4.717217425099391	0.1150526075681769	2.39092137244751e-06	0.0033344351493491573	0.07646995540601216	1.1906145973706953e-09	NA	23	23	23
ENSG00000176171.11	BNIP3	4.715629464738534	0.17376826448987848	2.4096461337611135e-06	0.0015498684153059106	0.04811073516163295	1.8974194236619e-06	NA	4	4	4
ENSG00000060642.10	PIGV	4.71109703841789	0.08789582379271288	2.4638687557932985e-06	0.004642634146832893	0.05958099931345405	9.027723943805924e-08	NA	37	37	37
ENSG00000160785.13	SLC25A44	4.703678667131189	0.05664791009430142	2.5551528954185393e-06	0.014213190158558365	0.12443613845847085	2.7149008394322263e-15	NA	39	39	39
ENSG00000181315.10	ZNF322	-4.699533172742746	-0.02173912006177973	2.6075686527853486e-06	0.10634675934857427	0.4207376639860657	2.472381492724845e-62	NA	71	73	73
ENSG00000101639.18	CEP192	-4.696983497156436	-0.016331509152531953	2.640317748585876e-06	0.16986810939957964	0.5835848639094392	4.818988289757006e-103	NA	22	22	22
ENSG00000168016.13	TRANK1	4.692320678242949	0.07329107818652819	2.7012327416182127e-06	0.007052348151130805	0.03670293920855342	2.990892988192285e-05	NA	50	50	50
ENSG00000214022.11	REPIN1	-4.683580595213007	-0.08574593034356415	2.8190653535487044e-06	0.006129333402342607	0.1043804421747188	5.895027908525768e-13	NA	12	12	12
ENSG00000169592.14	INO80E	-4.680791993335818	-0.03881692481329914	2.8576877407778517e-06	0.03137425783632408	0.2659254770050473	2.9024134998119224e-36	NA	23	23	23
ENSG00000183336.8	BOLA2	-4.676204710451226	-0.02839071751579819	2.9223289415550537e-06	0.05410178026289393	0.13594830334419306	8.442923668736177e-17	NA	15	16	16
ENSG00000135269.17	TES	-4.668625205667135	-0.07655662683165734	3.0322196337571055e-06	0.006841084896693453	0.06873711390490539	7.2979069891876786e-09	NA	26	26	26
ENSG00000158113.12	LRRC43	-4.658598163481878	-0.04674306571163949	3.1836998175486793e-06	0.023130296827560844	0.07145481811487266	4.146079875947676e-09	NA	8	8	8
ENSG00000073614.12	KDM5A	-4.654374599049937	-0.09242562662980026	3.249655384837759e-06	0.00548794736821657	0.10773260512284936	3.1695415018571194e-13	NA	17	17	17
ENSG00000142949.16	PTPRF	4.652970293892865	0.12618370074076957	3.2718739878939253e-06	0.002408451743901349	0.05787617335563878	1.4735273433294586e-07	NA	9	9	9
ENSG00000116406.18	EDEM3	-4.6475530836399646	-0.04376520346225056	3.3589567109733046e-06	0.024297957557285747	0.29490377063651674	6.28450052978524e-39	NA	31	31	31
ENSG00000164535.14	DAGLB	-4.6456716946108205	-0.031197681199558715	3.389717144675874e-06	0.03879967587411068	0.2964589894564005	1.5925930962841614e-39	NA	14	15	15
ENSG00000110395.6	CBL	4.645320304047611	0.09835245944708382	3.3954921883146757e-06	0.004670359810158082	0.13984522498853094	1.6260711155595943e-17	NA	28	28	28
ENSG00000187741.14	FANCA	-4.643750149217006	-0.021048319474482113	3.421412886713982e-06	0.09236253747805737	0.3076692914021267	7.614915504700055e-41	NA	24	24	24
ENSG00000164053.19	ATRIP	-4.639295935460032	-0.07444677825751432	3.495981424415689e-06	0.008140919119776106	0.04338484319130025	4.675213126010852e-06	NA	12	12	12
ENSG00000213689.11	TREX1	-4.637361286388307	-0.05945265296242551	3.5288527989746248e-06	0.011641259781146853	0.12931633218242386	6.99141397540587e-16	NA	22	26	26
ENSG00000175315.2	CST6	-4.63661610083354	-0.07531827772252579	3.5415930401754737e-06	0.008497747599530255	0.08096280773185874	2.7646513798026177e-10	NA	35	35	35
ENSG00000174684.6	B4GAT1	-4.6286968944095666	-0.07608596319935579	3.6797389661945463e-06	0.007923134602586607	0.08630341164395756	9.052628631954452e-11	NA	18	18	18
ENSG00000111801.15	BTN3A3	4.624116173025575	0.11331532198344303	3.7619899071284954e-06	0.0030869654631391747	0.06507135583390124	2.3922708760959016e-08	NA	49	52	52
ENSG00000117407.16	ARTN	4.604827785534794	0.08606589121430325	4.128073304288112e-06	0.00616740007834763	0.02291754769232025	0.0010638308723827717	NA	38	38	38
ENSG00000062524.15	LTK	-4.603613224281744	-0.10962996726826581	4.152232863319994e-06	0.004246121297009588	0.04732473814358863	1.6532305615965788e-06	NA	6	6	6
ENSG00000129003.15	VPS13C	-4.588775579372681	-0.10270190738910677	4.458534342429159e-06	0.004127821729203441	0.06762309906983721	9.608818182559559e-09	NA	18	18	18
ENSG00000007312.12	CD79B	-4.5870999958606955	-0.06988276911743636	4.494454421659526e-06	0.009869114479164734	0.04752965104430745	1.8273142477286529e-06	NA	50	50	50
ENSG00000184492.6	FOXD4L1	4.565499660645442	0.08019135606307723	4.983060029136006e-06	0.006045203698658769	0.01060232576585825	0.026908219781807987	NA	7	8	8
ENSG00000138074.14	SLC5A6	4.554339550479622	0.04422895728931245	5.255041608610274e-06	0.02450161938635265	0.15148105482262536	4.805095365145819e-19	NA	59	62	62
ENSG00000159231.5	CBR3	4.548956404639816	0.07765006277592204	5.391260936076225e-06	0.007143721720584663	0.0934434121904772	1.1399459725049682e-11	NA	20	29	29
ENSG00000267605.5	CTD-3220F14.1	-4.546108808954733	-0.04232075958662208	5.4646793274980906e-06	0.024764352168895016	0.04810403906393046	1.4261581602083788e-06	NA	23	23	23
ENSG00000102882.11	MAPK3	-4.542721204186126	-0.12137766529847414	5.5532674543100375e-06	0.002899896223663958	0.05977864943506165	8.597062233536226e-08	NA	6	6	6
ENSG00000169689.14	CENPX	-4.531737247803452	-0.0309682656655156	5.850058646854555e-06	0.03682453435935697	0.3876547493306532	4.0227444186809606e-55	NA	8	8	8
ENSG00000137942.16	FNBP1L	-4.509658815662312	-0.08742537562440111	6.4931969564168e-06	0.004306972225377143	0.08571102988441262	1.1527609995868693e-10	NA	8	8	8
ENSG00000158792.15	SPATA2L	-4.508514994307275	-0.10611332041337003	6.5282956048444685e-06	0.0038801097964230313	0.06249845286529845	3.135878346460381e-08	NA	11	11	11
ENSG00000010704.18	HFE	-4.499854878071137	-0.18296076955794272	6.799986947259455e-06	0.00119784653292787	0.02514967362700236	0.0005090368661726824	NA	14	14	14
ENSG00000141458.12	NPC1	-4.499105452969747	-0.04576766526354088	6.824000296110862e-06	0.0200744630673394	0.20443186044766276	9.407835481829326e-26	NA	35	35	35
ENSG00000134824.13	FADS2	-4.483188905445652	-0.04893489267248428	7.3535777074737946e-06	0.017156221219242488	0.1363347422674494	4.286176467755371e-17	NA	9	9	9
ENSG00000178149.16	DALRD3	4.47250206335267	0.07487615926934156	7.730965408682442e-06	0.007285768623905236	0.02803547095320229	0.00029663646308969986	NA	41	42	42
ENSG00000181666.17	HKR1	-4.47108965105764	-0.0862082557412622	7.782206449027864e-06	0.00657697959194594	0.058012441837462465	9.586653337156787e-08	NA	10	10	10
ENSG00000163933.9	RFT1	-4.470065376915065	-0.016070216472756697	7.819569138139836e-06	0.18565205521167663	0.5572922591460767	1.2907838724180547e-94	NA	37	38	38
ENSG00000175170.14	FAM182B	4.463794736562755	0.033163184283055765	8.05207063682801e-06	0.04792562750133264	0.14042192557831815	3.124482831207799e-17	NA	45	45	45
ENSG00000271151.1	RP11-394I13.2	4.455626584489135	0.04805405340630133	8.364852125083014e-06	0.019578266268609285	0.10511943986265697	1.8492300618241966e-13	NA	17	17	17
ENSG00000270659.1	RP11-105N14.1	4.4554078008745766	0.05439190538362358	8.37338759503762e-06	0.01304344808988252	0.05706951884080092	1.4779232042701408e-07	NA	26	26	26
ENSG00000171703.16	TCEA2	4.446917229797987	0.055625719696464807	8.711138314538293e-06	0.012280877241126033	0.14965355556371931	1.4219467615769702e-18	NA	31	31	31
ENSG00000169203.16	NPIPB12	4.436607692246373	0.02936930048531506	9.138762488064525e-06	0.04045924584258934	0.12832617712514024	6.80862208412217e-16	NA	16	16	16
ENSG00000105700.10	KXD1	-4.436526911888988	-0.11366619570802192	9.142191023052817e-06	0.003039228706724776	0.07091088937363721	4.101942325895094e-09	NA	8	8	8
ENSG00000105926.15	MPP6	4.433393717599008	0.04417717564596163	9.276124517812508e-06	0.016236121676539532	0.12816599753396166	5.4355697534119e-16	NA	24	24	24
ENSG00000125107.17	CNOT1	-4.433225001549449	-0.36385644883252155	9.283389494813839e-06	0.000285563077341883	0.010105677006660863	0.02808817877545209	NA	21	22	22
ENSG00000129353.14	SLC44A2	-4.428251256272874	-0.08736318350957656	9.500019609660613e-06	0.0047799671078091474	0.04468531691533285	4.269003626144035e-06	NA	25	25	25
ENSG00000103932.11	RPAP1	-4.410771103856522	-0.03062129120866422	1.0300315630874621e-05	0.04775734451249308	0.3110044539003123	1.1841234770160893e-41	NA	15	16	16
ENSG00000267534.2	S1PR2	-4.407242414510226	-0.10295636483534637	1.046949930987417e-05	0.003851927314451387	0.04437053941260143	4.6026820130590796e-06	NA	10	10	10
ENSG00000128872.9	TMOD2	-4.406446379736104	-0.07487679613679574	1.050803051799338e-05	0.007141171385560892	0.054532618075200434	2.5927492454498093e-07	NA	69	69	69
ENSG00000176222.8	ZNF404	4.404838288792626	0.024278526266268065	1.0586281918432367e-05	0.060384491555044176	0.31777393638483764	2.1783176058228253e-42	NA	41	41	41
ENSG00000204438.10	GPANK1	4.404211217460566	0.06619341796061778	1.0616946410614213e-05	0.005315035455795882	0.01842033051570465	0.0034795598204005037	NA	57	59	59
ENSG00000163050.16	COQ8A	-4.4022836870683495	-0.07995433564689143	1.0711736757984148e-05	0.007303555741591979	0.10229707351272167	1.2638360742018434e-12	NA	15	15	15
ENSG00000140367.11	UBE2Q2	4.396353427164242	0.08049061727631475	1.1008463678734347e-05	0.00557651673741635	0.054002345416422674	3.3546631136547405e-07	NA	28	29	29
ENSG00000167183.2	PRR15L	-4.392549246615589	-0.03965132443911124	1.1202924279743603e-05	0.026202344344934358	0.038690677253844175	1.817291698698193e-05	NA	38	38	38
ENSG00000213996.12	TM6SF2	4.391740374389976	0.05639389934107605	1.1244692566861629e-05	0.012854666812653983	0.045547592459693635	2.267663534126135e-06	NA	32	32	32
ENSG00000073605.18	GSDMB	4.380742571996609	0.09512156030925814	1.1827553989858076e-05	0.00540554620544698	0.06477315587273849	1.670207543275451e-08	NA	18	19	19
ENSG00000168010.10	ATG16L2	-4.379192048585529	-0.16562437263971538	1.1912012192250397e-05	0.0015175951541039467	0.04394633234993857	3.30388633234039e-06	NA	17	17	17
ENSG00000153827.13	TRIP12	-4.368236026011003	-0.4152582276765688	1.252540893888192e-05	0.0002302504458412496	0.028100626119968424	0.0002750261607003664	NA	4	4	4
ENSG00000169750.8	RAC3	-4.3640151434897625	-0.0937853348341385	1.2769673166022148e-05	0.0038864710227801396	0.031508380300201165	9.55851455599593e-05	NA	5	5	5
ENSG00000237651.6	C2orf74	4.359410782209406	0.01016001683912242	1.3041310840901871e-05	0.37357187966800914	0.7332394290773354	5.814784287561933e-166	NA	54	54	54
ENSG00000179588.8	ZFPM1	4.357455231972533	0.18727700767060934	1.3158340165276716e-05	0.00127375372452029	0.027413477399762624	0.00034138246320935167	NA	5	5	5
ENSG00000139597.17	N4BP2L1	-4.349469524075247	-0.08928639475030098	1.3646724662706237e-05	0.004128029280777542	0.05328650572067023	3.8012556812101323e-07	NA	32	36	36
ENSG00000163257.10	DCAF16	-4.339342167205309	-0.04854722091842268	1.4290986275451971e-05	0.017946879723621884	0.19509145668817995	7.03080002820062e-25	NA	77	77	77
ENSG00000151150.21	ANK3	4.337889953455081	0.06967884806915581	1.4385714806069889e-05	0.008891453684219305	0.05968949290529287	9.342501916525512e-08	NA	23	24	24
ENSG00000100401.19	RANGAP1	4.336743244800354	0.1419672362659479	1.4460937904235358e-05	0.0022215427187728563	0.03457517780663892	5.4007558870450264e-05	NA	32	33	33
ENSG00000213190.3	MLLT11	4.335851885439091	0.15823115682291217	1.4519669268504555e-05	0.001644006665416272	0.0295598786501268	0.00018731231108766997	NA	6	6	6
ENSG00000166471.10	TMEM41B	-4.334375323167559	-0.10903680540777956	1.4617460257624951e-05	0.003479351847371267	0.03171344533002461	0.00011633018871466884	NA	23	23	23
ENSG00000198909.7	MAP3K3	-4.334196689360186	-0.15568631377898587	1.4629333464036298e-05	0.0017362868758668175	0.04954517370394832	1.0206840630508734e-06	NA	16	17	17
ENSG00000115221.10	ITGB6	-4.333756178512777	-0.0213520109440484	1.4658652097710386e-05	0.08380327800133547	0.1866716566307196	2.9500658176950965e-23	NA	41	41	41
ENSG00000100196.10	KDELR3	-4.33010705475405	-0.10889089597267258	1.4903686929108752e-05	0.0033862160034143483	0.030051911683095355	0.00016523550611073436	NA	27	27	27
ENSG00000037042.8	TUBG2	-4.31964847084799	-0.04363363005966643	1.5627793898786773e-05	0.020474540211801395	0.22653519988449836	6.916847899830941e-29	NA	18	19	19
ENSG00000132002.7	DNAJB1	-4.3176151933548885	-0.07663356995330903	1.5772409734101347e-05	0.006566181707871807	0.046475775944857904	2.2056056963663985e-06	NA	31	31	31
ENSG00000157322.17	CLEC18A	-4.316117244049412	-0.01400770436680691	1.587976578857102e-05	0.17562318016339673	0.498705374776482	2.250403465388968e-81	NA	8	8	8
ENSG00000174125.7	TLR1	-4.312808338242919	-0.18203376764597695	1.6119384801457824e-05	0.0012802430273006675	0.027696833590876237	0.00028952942252191406	NA	10	10	10
ENSG00000163431.12	LMOD1	-4.3113202342162955	-0.14566338920477734	1.622826786216003e-05	0.001522424526300557	0.07584412370910451	7.745159949760593e-10	NA	18	18	18
ENSG00000179965.11	ZNF771	-4.3089977119677085	-0.15149566180667692	1.639960646642643e-05	0.00158053837511102	0.03880315399507566	1.6403708148262837e-05	NA	10	11	11
ENSG00000115419.12	GLS	-4.307666145436527	-0.13296123323444273	1.649861584620845e-05	0.002245705629283751	0.06471227339026693	2.3108787889491758e-08	NA	10	11	11
ENSG00000188747.8	NOXA1	-4.301918775245558	-0.2357459400049462	1.6932538657004953e-05	0.0009720317258650477	0.3217191278576363	1.291082018601401e-43	NA	7	44	44
ENSG00000204305.13	AGER	-4.296442488574642	-0.060867650443555785	1.7356096994286454e-05	0.0068213749394780854	0.09237233575259253	1.6424514641767957e-11	NA	15	18	18
ENSG00000106526.10	ACTR3C	-4.295436316301882	-0.028286598318573306	1.743500838364193e-05	0.0469398003099364	0.1361976766640674	1.8915301822675318e-17	NA	11	11	11
ENSG00000169567.11	HINT1	-4.290342848606356	-0.1536500900042999	1.783974901137724e-05	0.0016322218462097163	0.0328418804610808	7.91863256866837e-05	NA	21	21	21
ENSG00000126091.19	ST3GAL3	-4.2874223028125975	-0.09623602721631555	1.80758451354949e-05	0.003516099747273788	0.05725139590228955	1.5813808538538374e-07	NA	15	15	15
ENSG00000203760.8	CENPW	4.286816754401645	0.1418870099876397	1.8125168691551596e-05	0.0021776567754666232	0.010392763855541672	0.027965561864682208	NA	8	8	8
ENSG00000168813.16	ZNF507	-4.285862412010773	-0.04949053759261887	1.8203162822661175e-05	0.01786003188277699	0.15418524955617938	7.1078270570116135e-19	NA	34	35	35
ENSG00000158483.15	FAM86C1	-4.2833613474337255	-0.01872199502494101	1.8409083435835663e-05	0.09153537551521604	0.4260379299372275	1.0699791214756e-62	NA	29	30	30
ENSG00000004455.16	AK2	4.281560947518436	0.19546817086545692	1.8558687708055515e-05	0.0008484924219903261	0.011788597457756064	0.01921587980066857	NA	18	18	18
ENSG00000112701.17	SENP6	4.27807103211773	0.12091370125413578	1.885198684555934e-05	0.0027833591609425466	0.07787801374771204	8.414716118710911e-10	NA	36	36	36
ENSG00000118473.21	SGIP1	4.276543407997022	0.0447723112629765	1.8981755855818317e-05	0.01784449687134622	0.13945140477274573	4.013813446021237e-17	NA	9	9	9
ENSG00000168090.9	COPS6	-4.272752081391659	-0.17543452603286383	1.9307508673338002e-05	0.0012788141574060685	0.0647447893875061	2.3937886218504972e-08	NA	6	6	6
ENSG00000149541.9	B3GAT3	-4.271517440514058	-0.2614462263850534	1.9414734027519994e-05	0.0005127894799416686	0.033893160264024266	6.746858297075186e-05	NA	6	6	6
ENSG00000175806.14	MSRA	-4.2676706717534865	-0.08797013847764164	1.975246398684498e-05	0.0044626739140452764	0.056924587332354025	1.7139625194068654e-07	NA	19	19	19
ENSG00000124104.18	SNX21	4.257277998189842	0.058960924713361916	2.06930977206356e-05	0.010360038374178523	0.0995834342474026	2.0067645603916584e-12	NA	6	6	6
ENSG00000135473.14	PAN2	-4.252739498330712	-0.10398556681121061	2.1117117749396054e-05	0.003586639064573972	0.03708961254490373	2.847879010165855e-05	NA	28	29	29
ENSG00000013364.18	MVP	-4.251532898651821	-0.1596538970597311	2.1231231451373235e-05	0.0015740229675279256	0.013590056743731671	0.011616881093819956	NA	19	20	20
ENSG00000173083.14	HPSE	4.250785997330889	0.17461668190692725	2.1302163267044707e-05	0.0017329773762130639	0.011702081138900687	0.01992561152511769	NA	9	9	9
ENSG00000204644.9	ZFP57	-4.248656571397483	-0.009608656059446054	2.1505631392258215e-05	0.3572104471548585	0.6376379407277067	1.2747740330884032e-121	NA	13	13	13
ENSG00000281831.1	HCP5B	-4.246945928385892	-0.015510558360898343	2.1670423196413034e-05	0.1543857992664373	0.37086066350663743	1.1544769824482882e-52	NA	80	84	84
ENSG00000177051.5	FBXO46	4.243319027967247	0.07300625376317908	2.202379898949248e-05	0.004625778767732553	0.017404864082050074	0.0043970567010530905	NA	49	49	49
ENSG00000163935.13	SFMBT1	4.242205690434064	0.07612167552111752	2.213336926793842e-05	0.0070581413552877476	0.0640102196753973	3.2360070965776864e-08	NA	13	14	14
ENSG00000204655.11	MOG	-4.23451637792957	-0.044685751365673036	2.2904409262822738e-05	0.01623813091630165	0.07785733590565785	8.141537097461107e-10	NA	12	12	12
ENSG00000119673.14	ACOT2	-4.234257597111009	-0.021023950053338614	2.2930797776739624e-05	0.07956870816232142	0.36390807338666425	1.3607043423596657e-51	NA	102	105	105
ENSG00000158865.12	SLC5A11	-4.23419446733023	-0.009135272176479177	2.2937239663697116e-05	0.30129880358949457	0.5230841300588661	4.2032293240634693e-85	NA	18	18	18
ENSG00000174851.15	YIF1A	-4.230024627659816	-0.08764155403533348	2.336657291740803e-05	0.005631224447325077	0.08671496274310304	5.828808093544203e-11	NA	38	38	38
ENSG00000185432.11	METTL7A	4.229162615107585	0.13740456385850602	2.345627582476433e-05	0.0018684162761933832	0.038656233342225975	2.0898762509347345e-05	NA	24	24	24
ENSG00000124678.17	TCP11	4.226936595520999	0.03677734643214946	2.3689438411886763e-05	0.03013704435082811	0.08091214071664482	2.4800209519417253e-10	NA	18	19	19
ENSG00000185499.16	MUC1	-4.22250465797625	-0.05678420180833229	2.4160240431270192e-05	0.012137799922552437	0.11598506525799612	1.6287900183970938e-14	NA	22	23	23
ENSG00000143552.9	NUP210L	4.216012491097081	0.036695557720304584	2.4865999281959825e-05	0.03238122733219892	0.06134327193853286	6.083051330960982e-08	NA	34	34	34
ENSG00000243477.5	NAT6	4.215599396146283	0.07507756329364906	2.4911563906602778e-05	0.006756909006612702	0.07725748034397521	5.033875952424609e-10	NA	4	4	4
ENSG00000149499.11	EML3	-4.207800085131652	-0.12131716590416743	2.5786884030122225e-05	0.002310704942831703	0.029203712515965888	0.0002176674550576524	NA	26	26	26
ENSG00000105650.21	PDE4C	4.201878084739478	0.06713540638173908	2.6470968915020704e-05	0.007449429411786214	0.0617557469777612	3.7813244444524334e-08	NA	15	17	17
ENSG00000203722.7	RAET1G	-4.197927767429902	-0.07996978497125953	2.6936851499241835e-05	0.004957815764327448	0.03928753884320578	1.5128589501165494e-05	NA	13	13	13
ENSG00000140718.20	FTO	4.197015788459706	0.049701443992185255	2.704550856857109e-05	0.016296973005201554	0.09100859495597537	1.7986396057797398e-11	NA	123	123	123
ENSG00000114270.17	COL7A1	4.192539042368491	0.08743552069121122	2.7584958915491196e-05	0.006427543173140922	0.019589583039402225	0.002405144075281632	NA	29	31	31
ENSG00000126218.11	F10	-4.189926359905074	-0.07372831075811118	2.7904499917355544e-05	0.007237993556744903	0.110844010196326	9.6318253742543e-14	NA	8	8	8
ENSG00000067208.14	EVI5	4.175330352036594	0.06798584157771383	2.9755393265633917e-05	0.0074997091732383015	0.049190700261196506	1.4353065783071276e-06	NA	42	42	42
ENSG00000127399.14	LRRC61	-4.167509546488853	-0.01668451695099329	3.079456198761935e-05	0.12513601354822426	0.32661153662413195	4.504153117497047e-44	NA	34	34	34
ENSG00000066455.12	GOLGA5	4.15362852947026	0.18257197527961003	3.2724426371313446e-05	0.0011232528548437547	0.0136427588236352	0.011707175223923049	NA	34	34	34
ENSG00000167914.11	GSDMA	4.152200493418734	0.01795847128412416	3.292935693865802e-05	0.11199165838061267	0.30082910546572483	5.915750545339901e-41	NA	14	15	15
ENSG00000148296.6	SURF6	-4.152081318091878	-0.01826840354893663	3.294651421961424e-05	0.08914275732252379	0.4638177911233806	9.779632517767821e-71	NA	54	56	56
ENSG00000137802.13	MAPKBP1	-4.151514290174641	-0.10383549206668499	3.302826375937523e-05	0.003807034237484191	0.0426597480348432	6.9949898681549274e-06	NA	12	12	12
ENSG00000136485.14	DCAF7	-4.145993901632955	-0.14330659056129627	3.383428311989856e-05	0.0018912165666137852	0.027744766823325825	0.00030694014839504334	NA	18	18	18
ENSG00000198093.10	ZNF649	-4.145721191638298	-0.03733501156519246	3.387458126811455e-05	0.022783856886483496	0.13580165518680498	7.401343183812388e-17	NA	32	32	32
ENSG00000174428.16	GTF2IRD2B	4.144621092914324	0.26752806396822404	3.403760536879221e-05	0.0005944834123163538	0.015780904214450497	0.006893758556089316	NA	8	9	9
ENSG00000132388.12	UBE2G1	4.142795335720824	0.24523788035807903	3.430981088902324e-05	0.0005881380317911461	0.02438544484378897	0.0007407111101234091	NA	8	8	8
ENSG00000232956.8	SNHG15	4.137064293559774	0.09318563506280951	3.5177756670639576e-05	0.004632074973783513	0.04374107103199308	5.467267038051996e-06	NA	30	30	30
ENSG00000005243.9	COPZ2	4.135617895554925	0.09740393719235174	3.540008119047948e-05	0.004253286991313532	0.04755768596570309	1.4784746450725415e-06	NA	16	16	16
ENSG00000139218.17	SCAF11	-4.128488620530305	-0.20722604901629565	3.651555075777686e-05	0.0009532433867817098	0.05028965988971563	9.916195046721126e-07	NA	7	7	7
ENSG00000103599.19	IQCH	4.126011587146625	0.04696110111877443	3.691086785577331e-05	0.016891650711235287	0.0686423722799611	7.4098805603063675e-09	NA	50	50	50
ENSG00000106484.14	MEST	-4.122488877169398	-0.049610958935366274	3.7480071385693364e-05	0.01331061521085564	0.0472948259892669	1.523375330916452e-06	NA	39	39	39
ENSG00000196950.13	SLC39A10	-4.122488446285192	-0.025514388049625747	3.748014151543196e-05	0.05543237096780432	0.2600392864663344	2.3160102310217145e-33	NA	64	65	65
ENSG00000267058.1	RP11-15A1.3	4.1133357682970875	0.031351385997025624	3.899825141632738e-05	0.03047930391605775	0.1058869890275075	3.3473819476200586e-13	NA	33	34	34
ENSG00000037637.10	FBXO42	4.1044075991756905	0.14459270042057654	4.053522421914794e-05	0.0014663333112724837	0.02954837915549527	0.0001756155891770829	NA	20	20	20
ENSG00000136891.13	TEX10	4.099836901387	0.09875273303306849	4.1344140467393904e-05	0.004221772203057593	0.04532196358347236	3.554168207134536e-06	NA	12	12	12
ENSG00000140386.12	SCAPER	-4.097295755801933	-0.024364223148045462	4.180047012338409e-05	0.04852970177461402	0.3332299804801965	2.151725751470244e-45	NA	62	62	62
ENSG00000169313.9	P2RY12	-4.091595356545655	-0.024396035639670133	4.2841571617348316e-05	0.050505695662963174	0.13088063132202055	4.589233642706762e-16	NA	78	78	78
ENSG00000058063.15	ATP11B	4.087888755369679	0.06176810146815863	4.3531679886580385e-05	0.008364760979434557	0.14389110126886528	7.813618284914827e-18	NA	49	49	49
ENSG00000143434.15	SEMA6C	-4.082266269863204	-0.08044216529113601	4.4598656735791565e-05	0.005302270367216529	0.07380821516729033	1.8205757628008026e-09	NA	9	9	9
ENSG00000044524.10	EPHA3	4.08126361318431	0.051006491410476626	4.479151788552538e-05	0.01201597368824203	0.032461484273628584	8.684669507031809e-05	NA	47	49	49
ENSG00000168060.15	NAALADL1	4.079199747407746	0.07498059475611199	4.5190995414166024e-05	0.006344310671591616	0.05925938295294211	1.0486486432822495e-07	NA	28	28	28
ENSG00000253669.3	KB-1732A1.1	4.0753708841317104	0.0702409649716044	4.5941067218089445e-05	0.007127566652456363	0.016898936793735213	0.005053000619633771	NA	19	19	19
ENSG00000198792.12	TMEM184B	-4.073078453323826	-0.0722023195702966	4.639578730597375e-05	0.006773981875406106	0.0877739227529046	6.185825990719396e-11	NA	25	26	26
ENSG00000112214.10	FHL5	-4.070746031937706	-0.1687743542431226	4.686281802296181e-05	0.0009336240768092046	0.04731810066216633	2.207241208392083e-06	NA	43	43	43
ENSG00000123178.14	SPRYD7	-4.070096144389349	-0.20898617883105108	4.699373974831394e-05	0.0009601916112634671	0.028043026886295373	0.0002883287093696693	NA	23	23	23
ENSG00000248810.1	RP11-362F19.1	4.069361101510763	0.025082291381026547	4.7142234197775095e-05	0.04949697660761519	0.050302113045247634	9.633453460566416e-07	NA	79	81	81
ENSG00000172803.17	SNX32	4.05845265205326	0.019158131983289122	4.9398946381623415e-05	0.09287700605282824	0.26228854131169793	4.93343705464959e-34	NA	18	18	18
ENSG00000204922.4	UQCC3	4.054843315107386	0.10707505503793262	5.0167918912069906e-05	0.002655061814725534	0.04883842882602099	1.3583966029700458e-06	NA	7	7	7
ENSG00000150938.9	CRIM1	-4.054103327794672	-0.09453447093247683	5.032696918949834e-05	0.0037710199905325037	0.07519806864058733	1.319236175105967e-09	NA	26	26	26
ENSG00000204991.10	SPIRE2	-4.04525263590811	-0.016338913949085442	5.226672859375896e-05	0.12143321031658068	0.3376610094138047	2.6662872040394347e-46	NA	28	28	28
ENSG00000072134.15	EPN2	4.043497359384016	0.0189375349502368	5.265974958531309e-05	0.11464541047750287	0.4552513838020555	1.1204984933740205e-68	NA	29	29	29
ENSG00000178750.2	STX19	4.038901636291075	0.030974640340344806	5.370207775533382e-05	0.026599167731832817	0.029355432012625075	0.0001914671283018022	NA	29	29	29
ENSG00000154548.8	SRSF12	-4.032872585537909	-0.047785446864984114	5.509915765584608e-05	0.013618961671257219	0.10371574783229896	8.551852840526486e-13	NA	29	29	29
ENSG00000153820.12	SPHKAP	-4.026209051355202	-0.057108690909328505	5.668329898877005e-05	0.012252142159376332	0.04460215639190047	3.613485722016565e-06	NA	77	77	77
ENSG00000184185.9	KCNJ12	-4.025318191275384	-0.1633609943881663	5.6898326384011624e-05	0.0013513768761760662	0.02457485211653036	0.0007270355211057884	NA	4	4	4
ENSG00000180785.8	OR51E1	-4.019516559763657	-0.04731965551571064	5.831768290821689e-05	0.013917358238862566	0.15656747434885251	7.163520045442365e-20	NA	18	18	18
ENSG00000187122.16	SLIT1	4.017727146731767	0.02316193190710264	5.876218202933774e-05	0.06529061524709072	0.20392317023253	1.5581574830425004e-25	NA	22	23	23
ENSG00000176909.11	MAMSTR	4.013383260835668	0.09844617061245618	5.9854610677910976e-05	0.004108803980791619	0.039482125804969605	1.0727695065196263e-05	NA	26	26	26
ENSG00000129197.14	RPAIN	-4.002505144006077	-0.08185273572527402	6.267530473135103e-05	0.005915279622344543	0.059090746503106126	9.157292087563477e-08	NA	17	17	17
ENSG00000164180.13	TMEM161B	-4.000662995506615	-0.0943564664260726	6.31652611019638e-05	0.004144468988003927	0.0685918159834556	7.162020538233537e-09	NA	12	12	12
ENSG00000249992.1	TMEM158	-3.9996277682694834	-0.03935654304766347	6.344218958599608e-05	0.019614328108139296	0.0911964859101333	2.283555640907729e-11	NA	23	23	23
ENSG00000108641.14	B9D1	3.9906930172382515	0.049866337343066086	6.588050815918696e-05	0.015892230966553754	0.08233902541823684	2.397755042448686e-10	NA	38	38	38
ENSG00000226453.1	RP11-379B8.1	3.990263080394582	0.039563009575972384	6.60000474170316e-05	0.020706033126972143	0.07767566496485964	8.833169241276877e-10	NA	19	19	19
ENSG00000157335.20	CLEC18C	3.9886750095366743	0.014986508688083868	6.644337507239605e-05	0.14287013616757005	0.22086078199664594	6.945360320546965e-28	NA	62	71	71
ENSG00000169925.16	BRD3	3.986838412034015	0.08555622048712241	6.695959566748186e-05	0.005127190982016808	0.09730110899299757	2.9382892865858697e-12	NA	24	24	24
ENSG00000164989.16	CCDC171	-3.9867023710474263	-0.055918273088384256	6.699798390402719e-05	0.010484960856495387	0.10247283920746576	1.170468816393766e-12	NA	47	47	47
ENSG00000266173.6	STRADA	-3.985900329336781	-0.19745299948155784	6.722472883032193e-05	0.0008902697338846598	0.012531367931471036	0.016091500060668024	NA	9	9	9
ENSG00000145428.14	RNF175	-3.9803839323530004	-0.0691146886658904	6.880405310978378e-05	0.0075799543033395885	0.0414178310921304	9.428888815642551e-06	NA	30	31	31
ENSG00000172995.16	ARPP21	-3.979993952016262	-0.01995009394838157	6.891702153218438e-05	0.08117765057949627	0.2309318438321784	2.8609784124662847e-29	NA	24	24	24
ENSG00000143578.15	CREB3L4	-3.979706654404785	-0.03263624742010192	6.900035734742609e-05	0.03413436301180299	0.2121572594348617	9.170107168649829e-27	NA	37	37	37
ENSG00000273456.1	RP11-686O6.2	3.97530721941444	0.02868265948587677	7.028846123603992e-05	0.04023971759625977	0.15351640204850173	4.940854757937515e-19	NA	19	19	19
ENSG00000119509.12	INVS	3.9699227032871347	0.0389574621823434	7.189595197902395e-05	0.024136937971614522	0.12609659369141393	1.0148339101433657e-15	NA	47	54	54
ENSG00000161929.14	SCIMP	3.968912159582276	0.051801860293929566	7.220148900473609e-05	0.012069495863369094	0.10336985567596683	8.987947361151653e-13	NA	19	21	21
ENSG00000110200.8	ANAPC15	3.959935015348132	0.2275675286772557	7.497016152203844e-05	0.0005409996166616681	0.011061166309768871	0.023000587351608173	NA	3	4	4
ENSG00000231106.2	LINC01436	-3.953269547397203	-0.011581902583909762	7.709050991096543e-05	0.2606991217475056	0.5051475294386621	2.4545587996756287e-81	NA	18	18	18
ENSG00000204632.11	HLA-G	3.952240898829388	0.013903642468163713	7.742274034075454e-05	0.11936570405984784	0.20888794917567355	3.7464594570390733e-26	NA	58	63	63
ENSG00000171067.10	C11orf24	-3.9441927207538625	-0.03970950252026675	8.006924837878782e-05	0.027035896564002737	0.3735647909539608	2.1484591644304204e-52	NA	54	54	54
ENSG00000122550.17	KLHL7	-3.944181112862872	-0.07383885063061452	8.007312647293471e-05	0.006025138935958047	0.06030943547699547	3.7659884239657143e-08	NA	19	19	19
ENSG00000164082.14	GRM2	3.9383768060069606	0.05865796056643703	8.203469537478032e-05	0.012480296049923333	0.100765347056787	1.925232162522682e-12	NA	24	24	24
ENSG00000164776.9	PHKG1	-3.9370391832516622	-0.1298430541610079	8.249314120381539e-05	0.0020461956131515857	0.015605490668740866	0.0059170977882542775	NA	12	12	12
ENSG00000106538.9	RARRES2	-3.936288370079677	-0.041259685420246606	8.275152867124996e-05	0.018206394482512024	0.20366680220499306	1.6845570594079836e-25	NA	24	24	24
ENSG00000256092.2	RP13-942N8.1	3.9358152423907216	0.024628947050174287	8.291474515787185e-05	0.06565177302815305	0.0817957038996967	2.457234994267412e-10	NA	88	94	94
ENSG00000204520.12	MICA	-3.934087945595477	-0.017054154375837138	8.35132033228085e-05	0.14681922325756297	0.522025434600063	7.851815656909874e-85	NA	56	56	56
ENSG00000108784.9	NAGLU	-3.9337253080165215	-0.042993437724404254	8.36393641200453e-05	0.01793683002344688	0.2700190883857845	3.7733702452947356e-36	NA	35	36	36
ENSG00000133433.10	GSTT2B	-3.9302670187884527	-0.009864987732549884	8.485157788025811e-05	0.3465766539050792	0.6486035232351646	6.422160015196396e-126	NA	54	55	55
ENSG00000179833.4	SERTAD2	3.9301254147420757	0.041006722063983536	8.490156560870444e-05	0.018533728728151802	0.13719420738408894	3.846625932795209e-17	NA	11	11	11
ENSG00000136274.8	NACAD	-3.925437709821772	-0.06145481725584656	8.657217128710976e-05	0.006067734067480659	0.0455789588658846	2.9895678345056166e-06	NA	58	59	59
ENSG00000125991.19	ERGIC3	3.918442592047186	0.12151913545971502	8.912294930782348e-05	0.0022174406586669077	0.04069539314911405	1.1592109687151375e-05	NA	14	14	14
ENSG00000143374.16	TARS2	-3.9166811162593667	-0.02521565173288504	8.977637419888806e-05	0.041737384058375925	0.052464983222047866	6.112781291296631e-07	NA	98	102	102
ENSG00000084207.15	GSTP1	3.9134040451393024	0.0586436213920579	9.100407260920936e-05	0.008937570592716118	0.2331933411072332	6.821994634012619e-30	NA	19	19	19
ENSG00000176095.11	IP6K1	3.9107381164441213	0.06445070879084251	9.201449713703343e-05	0.007555382552245266	0.0274413703399342	0.00031222676226947565	NA	26	49	49
ENSG00000136930.12	PSMB7	-3.9101786873006796	-0.09982511479878349	9.222786943834529e-05	0.003202856394550703	0.07575223341737282	1.3971873770911841e-09	NA	20	20	20
ENSG00000145022.4	TCTA	3.903748034439254	0.06552688271160215	9.471438714333906e-05	0.007948660218328353	0.025354028221721003	0.0005947325390357023	NA	46	48	48
ENSG00000145623.12	OSMR	-3.90172392432825	-0.08796941344388994	9.551005173116757e-05	0.004134587501588428	0.06838284301464444	1.0657359758717018e-08	NA	70	70	70
ENSG00000088970.15	KIZ	-3.898642492824995	-0.07752213894538615	9.673347058830277e-05	0.0065359999930375955	0.10793129423104364	2.6076865599132404e-13	NA	33	33	33
ENSG00000134852.14	CLOCK	3.8925755287941906	0.12140592860429315	9.918560591005402e-05	0.0020380969747812324	0.04265843154063485	5.9148364141789025e-06	NA	7	7	7
ENSG00000184371.13	CSF1	3.8904839116792065	0.04714502488473717	0.00010004451021064354	0.014726245546039844	0.11977567493490685	3.876822368676723e-15	NA	28	28	28
ENSG00000089157.15	RPLP0	-3.887907110354247	-0.2839153610424671	0.00010111230524443378	0.00033910326539015467	0.018703331276128218	0.003192458474498266	NA	5	5	5
ENSG00000164404.8	GDF9	-3.886534991868633	-0.028697979751265205	0.00010168527472197691	0.04134381643292786	0.14989584745549667	2.1265497752578808e-18	NA	15	15	15
ENSG00000163961.4	RNF168	3.885642576385802	0.06342523492871983	0.00010205957306471975	0.009076285301007542	0.08064942255959077	4.0881611575820435e-10	NA	34	34	34
ENSG00000096996.15	IL12RB1	3.8839447183919398	0.09420530632149463	0.00010277528482001007	0.00388197538867667	0.014850941048693628	0.008642526023281982	NA	28	28	28
ENSG00000092621.11	PHGDH	-3.879095354110035	-0.12698442807918597	0.0001048456529531486	0.0023137732628764076	0.045314345519790224	3.6960864951397277e-06	NA	6	6	6
ENSG00000172795.15	DCP2	-3.876990371859317	-0.04266633459035926	0.00010575654155521103	0.018114478024365596	0.14879092501308014	1.228683214785937e-18	NA	45	45	45
ENSG00000063180.8	CA11	-3.870754215412972	-0.09520497799221116	0.0001084991443312254	0.0037303814204487093	0.013801740008804814	0.011406028988449808	NA	21	21	21
ENSG00000185290.3	NUPR2	3.8703681566572143	0.013605119120266485	0.00010867111632567875	0.2245283390514311	0.5228845071523215	4.5784123058729525e-87	NA	27	28	28
ENSG00000055211.12	GINM1	3.867594532374767	0.08640669082025278	0.0001099142246448494	0.0037628226405776767	0.06168391113544418	5.5419413359554743e-08	NA	75	76	76
ENSG00000204387.12	C6orf48	-3.8626921410356134	-0.08579575107992049	0.00011214429802954668	0.004338278065797066	0.05903473780412339	9.833346932092225e-08	NA	42	42	42
ENSG00000175634.14	RPS6KB2	3.860874005521663	0.045820959972211785	0.00011298215583448203	0.012900436418027966	0.14313379600945975	1.4623854070534724e-17	NA	32	32	32
ENSG00000103037.11	SETD6	3.8606819284937077	0.11636240919696489	0.00011307101539673926	0.0024238817630954854	0.02440307756152495	0.0007364708410116027	NA	24	25	25
ENSG00000121653.11	MAPK8IP1	-3.860004033166295	-0.08337427508340942	0.00011338515362906903	0.005667733073381537	0.02419478502871096	0.0007750178921103624	NA	10	10	10
ENSG00000129625.12	REEP5	3.8555985617572155	0.13823226364124425	0.00011544680438133661	0.0018513261648247113	0.06645945623840535	1.5105793936923998e-08	NA	19	19	19
ENSG00000283674.1	RP11-419I17.1	3.8511463093655665	0.04589333258458197	0.00011756623171017568	0.01375608053501364	0.06929953713820391	7.788294297267757e-09	NA	20	22	22
ENSG00000187664.8	HAPLN4	3.849802930613695	0.03268795054428818	0.00011821289823395037	0.027387193169443744	0.0983371756774638	3.362845524759357e-12	NA	20	20	20
ENSG00000183955.12	KMT5A	-3.847592229308615	-0.07051347708456299	0.00011928437730764185	0.00662530858373694	0.02674037627761495	0.00035746540861004435	NA	33	34	34
ENSG00000168917.8	SLC35G2	-3.8406941897602884	-0.09208892063309498	0.0001226868756953203	0.003430124743731663	0.01412407497765481	0.010446235839977648	NA	47	48	48
ENSG00000139211.6	AMIGO2	-3.8406148603295156	-0.15627171336074122	0.0001227265323802133	0.0014266282935913603	0.03921425550159709	1.547445032882461e-05	NA	10	10	10
ENSG00000110711.9	AIP	3.8390041179898744	0.2164296197317367	0.00012353435894492393	0.0006282143418867768	0.02209842684166701	0.0012501295911782255	NA	15	15	15
ENSG00000104093.13	DMXL2	-3.838672839017601	-0.07704568726022427	0.00012370112373785225	0.0063446638071690195	0.08260257094227673	2.1669746640540053e-10	NA	21	21	21
ENSG00000176209.11	SMIM19	3.8368709877247835	0.027588686123553547	0.00012461189252630162	0.03852175868506229	0.3539787892387619	1.0614730172848444e-49	NA	30	31	31
ENSG00000144426.18	NBEAL1	3.827687358926124	0.023742950764151022	0.0001293529139874485	0.04594164392432093	0.3827431734471857	4.677567010946745e-55	NA	20	20	20
ENSG00000116857.16	TMEM9	-3.822237937676951	-0.019233579649104406	0.00013224599078435532	0.07126486285302902	0.4330247786536542	1.1583777329367588e-64	NA	24	24	24
ENSG00000197780.9	TAF13	3.8213032910105897	0.07120269244379508	0.00013274827577455691	0.00635848633963855	0.06914608720014823	7.392663155430821e-09	NA	50	54	54
ENSG00000196353.11	CPNE4	3.820624522823487	0.03876666483811569	0.00013311417621081519	0.019121351057364903	0.06443054595180049	2.9488109700699877e-08	NA	55	55	55
ENSG00000168575.9	SLC20A2	3.820183906090676	0.09079550604971394	0.0001333522058657252	0.0033047564876260895	0.09065330479832848	2.6289759898793807e-11	NA	9	9	9
ENSG00000035403.17	VCL	-3.8143537727086856	-0.07776060509802439	0.00013653975501490078	0.004978743127326189	0.10592097159932484	2.9912630573527505e-13	NA	34	34	34
ENSG00000083097.14	DOPEY1	3.812455167295973	0.027200901609269953	0.00013759319265320945	0.04377116351533883	0.475909766713449	2.6781898677004734e-75	NA	19	19	19
ENSG00000213889.10	PPM1N	-3.8078610170486535	-0.05206846666335858	0.00014017401291399116	0.011879687051556537	0.06874259122590579	7.171478353807581e-09	NA	31	32	32
ENSG00000139209.15	SLC38A4	3.802285480309173	0.05543769111213208	0.00014336738921824388	0.01091933044945171	0.07728232754994455	5.550946370395503e-10	NA	21	21	21
ENSG00000186446.11	ZNF501	-3.7947889277278786	-0.055982372075121516	0.0001477691127894642	0.010786911167236367	0.07958655515837844	3.7884646113035946e-10	NA	21	25	25
ENSG00000152760.9	TCTEX1D1	-3.7896418162734435	-0.04567047199440407	0.00015086466297989845	0.01045227841733545	0.07113327526056612	2.8947700738967987e-09	NA	34	34	34
ENSG00000111886.10	GABRR2	3.7873677375805532	0.05822837466598193	0.00015225168300836718	0.007961306536103923	0.0722830453134011	3.208840660910406e-09	NA	19	19	19
ENSG00000134851.12	TMEM165	-3.7871725213803886	-0.11460017744048218	0.00015237130827681884	0.002333232171628583	0.0640379427398462	3.191118936032537e-08	NA	4	4	4
ENSG00000172057.9	ORMDL3	3.786800040121188	0.12034566428829666	0.0001525998041578038	0.0027279249679506585	0.0447573500184949	3.498578472672946e-06	NA	10	10	10
ENSG00000141076.17	UTP4	3.7859085654209634	0.04993997742185726	0.00015314798321095996	0.014133205275700925	0.18572543371273012	9.008749059373617e-24	NA	12	12	12
ENSG00000213523.10	SRA1	-3.784290994094139	-0.07934207164780444	0.00015414738444158478	0.0036291632996086885	0.07699165418720205	8.13887220508608e-10	NA	18	19	19
ENSG00000125630.15	POLR1B	3.7794841315937133	0.019608325928072323	0.00015715360766804543	0.06950190202205267	0.4362705042545535	8.252000189914193e-67	NA	32	32	32
ENSG00000180479.13	ZNF571	-3.7700526676899457	-0.13140241984598267	0.00016321310058065513	0.0016013294681904936	0.014434750204328025	0.009498191897349741	NA	13	14	14
ENSG00000136271.10	DDX56	3.7699106808785983	0.05758006172361984	0.00016330598140388018	0.008822587590208427	0.0837300039483836	1.2780341784786014e-10	NA	33	34	34
ENSG00000182853.11	VMO1	3.769676322118732	0.09918511565530129	0.00016345939623051535	0.0033413227227251678	0.05227961860956816	5.285475057294635e-07	NA	7	7	7
ENSG00000113597.17	TRAPPC13	3.7653085527447523	0.04432873394620363	0.0001663435375490727	0.014757242335972705	0.1303335697379838	6.137225953821236e-16	NA	48	48	48
ENSG00000087365.15	SF3B2	3.7577331381581116	0.071207697051132	0.0001714595939722061	0.006839148388226735	0.1033555120684574	7.957839915201623e-13	NA	13	13	13
ENSG00000089356.18	FXYD3	3.75324077043095	0.07501222670809526	0.00017456304184147167	0.005687430029586056	0.0603409811095863	6.765600411291198e-08	NA	5	5	5
ENSG00000163803.12	PLB1	3.7527506920166447	0.030778351685823935	0.00017490477868772753	0.03110739564472304	0.07220071509340371	3.6437300228137085e-09	NA	57	58	58
ENSG00000121903.14	ZSCAN20	-3.7498821707440775	-0.07944944608724383	0.00017691768093545078	0.004867786177255758	0.040311785744598365	1.20414593413442e-05	NA	15	15	15
ENSG00000185722.16	ANKFY1	3.747517605280862	0.06848923948113447	0.00017859330523261328	0.0052332204271398584	0.07896362137529657	6.558619364186803e-10	NA	26	26	26
ENSG00000112319.17	EYA4	-3.745324057179709	-0.023643477013662314	0.00018016107234838837	0.05923328925444831	0.0776316300667183	5.862859463849136e-10	NA	104	110	110
ENSG00000185664.14	PMEL	3.7432447078962348	0.05041339034587554	0.0001816591586632515	0.01033774816232919	0.03658570098828393	3.3789791171795e-05	NA	14	14	14
ENSG00000184731.5	FAM110C	-3.7412543784929264	-0.0763448875447913	0.00018310407353190275	0.005263975317907382	0.03831733767509821	1.9901414664736692e-05	NA	10	10	10
ENSG00000066379.14	ZNRD1	3.7403123478870963	0.04551321930550285	0.00018379171809837248	0.013490676776279902	0.10181747248270533	1.3412358696131077e-12	NA	81	82	82
ENSG00000103066.12	PLA2G15	-3.738942560444422	-0.04007418429422877	0.00018479594075876746	0.015825821803215567	0.14255983105293038	2.096300381950205e-17	NA	17	17	17
ENSG00000182183.14	FAM159A	-3.7385336239509166	-0.04586321722786984	0.00018509673986691236	0.01575483413878705	0.07045626920402266	4.0032643859835604e-09	NA	10	10	10
ENSG00000226516.7	FAM138B	-3.7349517515903257	-0.023876670134530417	0.00018775117949167296	0.05057304446028808	0.0755610757817937	8.206320962379048e-10	NA	79	81	81
ENSG00000255455.2	RP11-890B15.3	-3.7346949553759208	-0.1093511110378972	0.0001879428531158161	0.002273061296896887	0.05862836303357662	9.622668376521079e-08	NA	11	11	11
ENSG00000169683.7	LRRC45	-3.726649668820157	-0.039225051650360374	0.0001940418676945392	0.016518604831759466	0.1931436087846662	4.173490184317738e-24	NA	9	9	9
ENSG00000131100.12	ATP6V1E1	-3.7242104396541333	-0.14930292573644097	0.00019592744615320396	0.0012814749410429947	0.05369702293043483	3.4328270014173306e-07	NA	22	22	22
ENSG00000146282.17	RARS2	-3.722658755956619	-0.07178487221557951	0.0001971358776229084	0.006287080481528515	0.03606026760136258	3.3673654958885474e-05	NA	53	54	54
ENSG00000165995.18	CACNB2	-3.7175928780752594	-0.04828634719430621	0.0002011300526393742	0.009475984685653912	0.03838211299161992	1.903636331775841e-05	NA	48	52	52
ENSG00000267302.5	RP11-178C3.2	-3.7134990244128567	-0.022929604754484547	0.0002044132532835792	0.0453277940188051	0.0774033200755548	8.491167314286885e-10	NA	29	29	29
ENSG00000120688.8	WBP4	3.7134154186552872	0.08241292708487807	0.00020448082530750546	0.003609413593623609	0.03239409608878262	9.911572863842431e-05	NA	38	39	39
ENSG00000162714.12	ZNF496	3.711897963719005	0.03959605837257015	0.00020571091839455952	0.017703362539697183	0.11034227785400977	4.158514226846858e-14	NA	32	32	32
ENSG00000008838.19	MED24	3.7111803122419884	0.017342527846882068	0.00020629508536909095	0.0875170536982488	0.37821407004392893	3.7113849069177556e-54	NA	25	26	26
ENSG00000105755.7	ETHE1	-3.7057756591997912	-0.035001404574834395	0.00021074477887788294	0.020097601825592674	0.18351784620935035	1.1352919034150795e-22	NA	15	15	15
ENSG00000144152.12	FBLN7	3.704530130234901	0.01769273671271948	0.00021178293488937838	0.07511824872907175	0.404557579713701	4.989195452085351e-59	NA	16	16	16
ENSG00000166997.7	CNPY4	-3.699409454947357	-0.08405735434131716	0.00021610171921502964	0.00399857164337584	0.06675997012193956	1.362567385835222e-08	NA	15	16	16
ENSG00000112530.11	PACRG	-3.6972870739108936	-0.013491765228427032	0.000217915865430144	0.1460264359540387	0.3488684677235547	3.7188603685396604e-48	NA	21	21	21
ENSG00000143156.13	NME7	-3.697043565967734	-0.020832907753060834	0.00021812492052289935	0.07388405046192248	0.3939167610087385	1.5528521808212893e-56	NA	41	41	41
ENSG00000111678.10	C12orf57	3.695104018251316	0.05317150559211749	0.00021979678587859332	0.009504843104603127	0.18292396862901544	1.271351316110546e-22	NA	36	36	36
ENSG00000173327.7	MAP3K11	3.690393909299956	0.026680560912924884	0.00022390705781987803	0.04041487161942376	0.32209879888682297	1.897666277034765e-43	NA	17	17	17
ENSG00000163596.16	ICA1L	-3.689838398808767	-0.1284758327040579	0.00022439655219375407	0.001443366651454604	0.0280380209172583	0.00027067141703411156	NA	13	13	13
ENSG00000168724.14	DNAJC21	3.6880367973123747	0.06268847909141896	0.0002259909742443412	0.008676642445668785	0.16617790763671728	6.3576733368857615e-21	NA	29	29	29
ENSG00000157999.5	ANKRD61	3.6837290707069434	0.08004863237418998	0.000229846538827435	0.004755401535930196	0.05520435814940716	2.7062096729654553e-07	NA	6	6	6
ENSG00000180329.13	CCDC43	3.6792177871642306	0.11948679625739249	0.00023395041928678058	0.0020638663838691007	0.016917515725949604	0.004651615875718825	NA	12	12	12
ENSG00000055955.15	ITIH4	3.679188518951908	0.012473267619949662	0.00023397726746664062	0.19821841849500896	0.6255385060898785	1.280812392694328e-116	NA	16	17	17
ENSG00000076685.18	NT5C2	-3.6719010168191804	-0.05108436366611334	0.0002407529342601991	0.008782822382563936	0.036080145455452864	3.538160414475807e-05	NA	47	50	50
ENSG00000151067.21	CACNA1C	-3.671199787234182	-0.07747229553051628	0.00024141453241111578	0.004423543084217417	0.061477775493115186	5.066154635522519e-08	NA	18	18	18
ENSG00000186594.14	MIR22HG	-3.6673198095386943	-0.0744059477116384	0.0002451061599016153	0.005411884062147117	0.1461147702698446	5.883910920406412e-18	NA	3	3	3
ENSG00000165630.13	PRPF18	-3.6631657673466282	-0.08722838844894518	0.0002491172072833134	0.0032695952954287996	0.033828846124529965	6.066358331273232e-05	NA	38	38	38
ENSG00000272902.2	TBC1D8-AS1	3.661938658655982	0.03387337070485334	0.000250313803563106	0.0235379175867306	0.1146502352869449	4.121514433023658e-14	NA	12	12	12
ENSG00000124302.12	CHST8	3.660109333498711	0.02699419731019423	0.00025210765408341764	0.0437709521102015	0.12595203230109972	1.93703713913681e-15	NA	36	37	37
ENSG00000164081.12	TEX264	3.65832797169204	0.033718950345478046	0.00025386605200466517	0.032382453810098834	0.2921968023646353	8.942182879535405e-39	NA	27	28	28
ENSG00000071626.16	DAZAP1	3.6568138105766477	0.07474980000194201	0.000255369730239936	0.004557338492074663	0.08894198257331108	4.415146729772617e-11	NA	19	19	19
ENSG00000180834.7	MAP6D1	3.6535769084318437	0.03393351758322203	0.0002586122784609824	0.023284293168201076	0.11245644029128714	6.480193483188632e-14	NA	23	23	23
ENSG00000151893.14	CACUL1	-3.652043927974332	-0.06365283592710698	0.0002601613674532393	0.007578746188262294	0.14052910573416408	2.938959609727679e-17	NA	14	14	14
ENSG00000104883.7	PEX11G	-3.6500593116621607	-0.03351401563942736	0.00026217976234281645	0.025710711983248834	0.18038615404715594	2.2896569336622167e-22	NA	32	32	32
ENSG00000111728.10	ST8SIA1	-3.646748666670554	-0.062167539107076654	0.00026557946082612373	0.0076029624254702515	0.09401919680380463	1.0920418687081265e-11	NA	5	5	5
ENSG00000278318.4	ZNF229	3.6420457639535955	0.041671457131467984	0.00027047997253687537	0.013739996561771859	0.09836198442144033	2.9494837360471245e-12	NA	33	34	34
ENSG00000115840.13	SLC25A12	-3.6354429728407083	-0.0527199059268452	0.0002775033788326869	0.010646146936353011	0.15252059057657394	4.827851578082164e-19	NA	12	12	12
ENSG00000100890.15	KIAA0391	3.63427436462403	0.05221010432353202	0.000278764094226531	0.010092900137619093	0.07104764948725589	4.656943754881152e-09	NA	52	53	53
ENSG00000253641.5	LINCR-0001	-3.6323240708058173	-0.040759865966684655	0.00028088006625426396	0.022250221562930664	0.04108668963195785	9.617615512582368e-06	NA	31	31	31
ENSG00000005812.10	FBXL3	3.632321232747266	0.0438473976307482	0.00028088315634425184	0.01855505247873866	0.3043895538372463	1.8455582923292858e-40	NA	36	36	36
ENSG00000138823.13	MTTP	-3.6248840924673096	-0.04621325239880446	0.00028909107787576747	0.011115240700931221	0.09716904891376044	3.5858686065461304e-12	NA	19	19	19
ENSG00000164405.10	UQCRQ	-3.620203430232801	-0.365036530161455	0.0002943714836412629	0.00022950897227758064	0.013143862383787836	0.013891908962047415	NA	13	13	13
ENSG00000149485.18	FADS1	3.618163166207673	0.05637674791289661	0.00029670132778738205	0.009364957216905216	0.058311767504356314	1.0198464746952033e-07	NA	22	23	23
ENSG00000125450.10	NUP85	-3.6126019653009185	-0.01647764960650584	0.00030313984333299243	0.08583923145959621	0.4752993018589085	7.405800530112677e-74	NA	11	13	13
ENSG00000246375.2	RP11-10L7.1	3.6121836645852268	0.012108772429580372	0.000303629387006607	0.19450622561079403	0.4578826903939203	9.521102771432048e-70	NA	14	14	14
ENSG00000149292.16	TTC12	3.611581320739395	0.012176456565769453	0.00030433561985221944	0.20502830702931224	0.592941926358366	1.4886074709331512e-105	NA	34	34	34
ENSG00000083642.18	PDS5B	-3.6098512686537325	-0.14637224578521374	0.00030637262540358646	0.0014413320624681186	0.0387210552451164	1.6497639363224082e-05	NA	11	13	13
ENSG00000138764.14	CCNG2	-3.6087143802464663	-0.07157807492396447	0.0003077181693923781	0.0046054629715205735	0.019314974223975108	0.002620567421558196	NA	58	62	62
ENSG00000125484.11	GTF3C4	-3.6067969799041752	-0.3605508258521343	0.00031000001712453963	0.00018906000403060604	0.017244513932453815	0.004363253232098965	NA	1	1	1
ENSG00000140382.14	HMG20A	3.602167995642827	0.02070545523533064	0.0003155743078931986	0.06512152888625974	0.2945877877433431	7.900533643677538e-39	NA	46	47	47
ENSG00000026103.21	FAS	3.599857575400432	0.10920886833061708	0.00031839152478109446	0.0021772744513368953	0.025361587422093983	0.0005255611421504341	NA	25	25	25
ENSG00000169519.20	METTL15	3.593244514630129	0.0630016018694774	0.000326585855691901	0.006331190985815962	0.07672678964455222	9.786362580720882e-10	NA	22	22	22
ENSG00000107854.5	TNKS2	3.5838925652262734	0.04248026871422071	0.000338511367336952	0.01371367953150733	0.22576049859743405	1.4695585820510532e-28	NA	55	57	57
ENSG00000158604.14	TMED4	3.583341827693669	0.09078687770901168	0.0003392262127536675	0.0029327649517837456	0.02839739349048085	0.00026762465437149747	NA	16	16	16
ENSG00000125863.18	MKKS	-3.5830408527954334	-0.057141118243785295	0.00033961746823334723	0.010160828983360463	0.15821665272241633	7.31221115823241e-20	NA	44	44	44
ENSG00000253293.4	HOXA10	3.5814597860981854	0.07125069642225035	0.00034167973598427456	0.006018766469859047	0.04569424484583247	2.6643066975951183e-06	NA	44	45	45
ENSG00000140995.16	DEF8	-3.5800920221037202	-0.02265388479327182	0.0003434732271563562	0.051651249674837876	0.1925010516379268	5.705699441498855e-24	NA	56	58	58
ENSG00000162194.12	LBHD1	-3.5795530401782285	-0.024689444659746533	0.00034418238733933677	0.03856660553272999	0.17907438548486013	3.2392124832115973e-22	NA	28	28	28
ENSG00000113269.13	RNF130	3.5746715068888277	0.04384796645678857	0.00035066788722775755	0.011861351382332744	0.12847107165864194	9.228428823186966e-16	NA	41	41	41
ENSG00000162994.15	CLHC1	3.5727441509414746	0.009963612720975049	0.0003532598645083687	0.2669719134064453	0.5117227348735637	1.3179167284822528e-82	NA	67	68	68
ENSG00000167792.11	NDUFV1	-3.571921192373931	-0.09961935246190963	0.00035437205832588344	0.002512354889635527	0.037927185261444375	1.98393616534298e-05	NA	9	10	10
ENSG00000085415.15	SEH1L	3.5698091423437828	0.07185208490643813	0.00035724141010349067	0.004101027931183434	0.04575179863779638	3.1203121715408884e-06	NA	16	18	18
ENSG00000104055.15	TGM5	3.5665729936163038	0.058377213585715626	0.0003616800999590627	0.00873192189237984	0.018369068960359804	0.003337859368473886	NA	28	28	28
ENSG00000243056.1	EIF4EBP3	3.566212428241754	0.12072285784355895	0.00036217783047102836	0.001318902957125373	0.020280336428591433	0.0021360049354119995	NA	11	11	11
ENSG00000197822.10	OCLN	-3.565671313054381	-0.03168029172431987	0.00036292599695749545	0.03314707293395934	0.2975803263500613	3.863898654402362e-39	NA	33	34	34
ENSG00000177830.17	CHID1	-3.5651231285098177	-0.10946899867680905	0.00036368541119229065	0.0026775873649274276	0.06832461651347023	7.395826118442144e-09	NA	14	14	14
ENSG00000163687.13	DNASE1L3	-3.564076890988766	-0.06321301103989312	0.00036513891674455965	0.006212050062795354	0.039598137839348256	1.4539514602697674e-05	NA	6	6	6
ENSG00000146243.13	IRAK1BP1	3.5622159521667633	0.025529861754604588	0.00036773769259296056	0.03445860591914701	0.2074569965643016	8.372314517336875e-26	NA	22	22	22
ENSG00000189339.11	SLC35E2B	3.5617546161454925	0.023754053525921606	0.00036838461161120003	0.049332363564369874	0.13012847306607078	2.5192148026477824e-16	NA	35	35	35
ENSG00000103051.18	COG4	-3.5604881920066953	-0.1156563027612077	0.000370165957453962	0.001868073116990582	0.030858021836215686	0.00014343015933005333	NA	10	11	11
ENSG00000111850.10	SMIM8	3.5573186521256273	0.0395648876934124	0.00037465957674422606	0.015139497173097666	0.0987765460615181	2.4806389145817777e-12	NA	34	34	34
ENSG00000167702.11	KIFC2	-3.5562548257179194	-0.04903627556781174	0.0003761792126182621	0.008286809800997458	0.09930015371563956	2.0814179066384623e-12	NA	16	16	16
ENSG00000185561.9	TLCD2	3.5561171393749604	0.03311669795917365	0.0003763763129279633	0.026229112786497928	0.21178905226653355	1.6632133583544587e-26	NA	13	13	13
ENSG00000213024.11	NUP62	-3.5558369452005474	-0.06791729644510859	0.00037677771373409577	0.006362032832008532	0.08078692567800372	2.7876464707826993e-10	NA	16	16	16
ENSG00000100605.16	ITPK1	3.553542915525996	0.1213954306518586	0.00038007917831232277	0.0023259697210287695	0.019098270006840837	0.0028544926397018337	NA	34	36	36
ENSG00000035928.15	RFC1	-3.5534455518305315	-0.16464086956027443	0.00038021989614535925	0.0011258303769747721	0.014804698831274032	0.00886859030657478	NA	15	16	16
ENSG00000159210.9	SNF8	3.5508853821729693	0.07998979322528867	0.0003839375800775316	0.00324981260615169	0.0613660233017717	5.738785205679473e-08	NA	28	28	28
ENSG00000237721.1	AF064858.11	-3.5504026174274586	-0.09302555323078714	0.0003846424104010986	0.003496408523488126	0.01599643010210638	0.005809562235857197	NA	10	10	10
ENSG00000171444.17	MCC	3.549436503592959	0.10319504459936	0.0003860565571202703	0.0022966866493232896	0.02223215717995318	0.0012658343868419113	NA	17	17	17
ENSG00000157593.18	SLC35B2	-3.5416700511964327	-0.08579743035943127	0.000397602481051885	0.003640067515111095	0.042250630559471744	7.296612489248659e-06	NA	23	23	23
ENSG00000043514.15	TRIT1	3.540507941866267	0.01829578631882601	0.0003993576158761517	0.08714658324722059	0.3665121532214986	3.2021219169045815e-52	NA	27	28	28
ENSG00000185917.13	SETD4	3.538702040359193	0.036177139416494676	0.0004020994406192992	0.01962712047070998	0.12835245279692806	6.466782103323369e-16	NA	40	40	40
ENSG00000170209.4	ANKK1	-3.538243635665285	-0.03118589626344796	0.00040279821046071066	0.029580919085390497	0.13135746861558176	2.469130570221201e-16	NA	23	24	24
ENSG00000138030.12	KHK	-3.5381772281048347	-0.03475441038820779	0.0004028995329415997	0.02092733674526113	0.23058562128042376	3.302552936094881e-29	NA	22	22	22
ENSG00000273209.1	RP11-107N15.1	3.5375344206567205	0.05927865978210166	0.0004038815389514456	0.007877948566741916	0.04532370965648333	2.792930573788512e-06	NA	14	14	14
ENSG00000136404.15	TM6SF1	3.535836147493987	0.05349695634274976	0.00040648672960004814	0.008581895403407726	0.03815014856138997	2.0110666301860944e-05	NA	27	28	28
ENSG00000073008.14	PVR	3.5335345090713886	0.050157086467417	0.0004100425560279434	0.013146918242081248	0.13968011061212052	2.6672808894171138e-17	NA	42	43	43
ENSG00000151917.17	BEND6	-3.532099745008519	-0.02510816451704681	0.00041227381704488645	0.041842997257307085	0.2272165967339677	1.0092988185284432e-28	NA	48	49	49
ENSG00000172757.12	CFL1	3.53036120470663	0.1826364405120732	0.0004149926885100652	0.0008587183362557601	0.0331540498307049	7.871763722490481e-05	NA	39	40	40
ENSG00000105287.12	PRKD2	-3.5280578222814807	-0.04096870473387414	0.0004186207019106614	0.017012689382273797	0.2529821138372255	1.2549630801299764e-32	NA	18	18	18
ENSG00000175356.12	SCUBE2	-3.526170403906325	-0.031445157290236996	0.0004216155951880234	0.03024287738886815	0.11214109244446807	7.141436245213591e-14	NA	37	37	37
ENSG00000134490.13	TMEM241	-3.5244833510024707	-0.049416095574202436	0.0004243094781899438	0.011148835076515245	0.08428303401450067	1.5701177312729125e-10	NA	20	20	20
ENSG00000142794.18	NBPF3	-3.522655893957512	-0.010120881586094753	0.0004272456877379209	0.37162902404304277	0.6973208695769343	4.90696553450576e-147	NA	23	26	26
ENSG00000145824.12	CXCL14	3.518668412933397	0.03612304991747941	0.00043371843209761256	0.01664196498061523	0.12873405926471546	4.592963457197391e-16	NA	13	13	13
ENSG00000137218.10	FRS3	3.5173177236512734	0.06255310744807607	0.00043593163826423164	0.007123279827157572	0.09116852664246557	2.0751158760879672e-11	NA	3	3	3
ENSG00000186020.12	ZNF529	-3.5145437225566094	-0.05738821701145601	0.0004405101493778622	0.007764828432994714	0.07942143332133572	4.1192814355496624e-10	NA	34	35	35
ENSG00000146701.11	MDH2	3.5142646104430493	0.13878744132351808	0.0004409733031787409	0.0013277409388523444	0.047116350523884624	2.0457833984280626e-06	NA	27	29	29
ENSG00000127903.13	ZNF835	-3.5138179374170506	-0.10444360168037478	0.00044171545054088663	0.0028362977799083152	0.058873859239264026	1.1182250673784228e-07	NA	14	14	14
ENSG00000165912.15	PACSIN3	-3.510004214791411	-0.10634146776675474	0.0004480995910574606	0.0022410051803887195	0.057772111157567675	1.3460488969677338e-07	NA	19	19	19
ENSG00000131482.9	G6PC	3.5069011802863312	0.026806179791042356	0.00045335747578854554	0.031172656025530397	0.05976889755223332	7.915067240376894e-08	NA	17	17	17
ENSG00000178096.8	BOLA1	3.5068511117812227	0.19643100804057798	0.00045344278359309045	0.0005567039318595364	0.013767164546803004	0.011205012862241898	NA	4	4	4
ENSG00000197124.11	ZNF682	3.4942318838874495	0.0712543176393064	0.0004754278820471147	0.005663892222138862	0.03890780036024488	1.6772392073647076e-05	NA	23	23	23
ENSG00000128886.11	ELL3	3.493082137367851	0.062170748728732746	0.00047747961830535966	0.007048015658571531	0.018456159377396298	0.0031470715749620693	NA	26	26	26
ENSG00000197479.6	PCDHB11	-3.4930582979428406	-0.02266345677163352	0.0004775222473098038	0.04893294545889822	0.1434312414286342	1.5551829523347794e-17	NA	19	19	19
ENSG00000120647.9	CCDC77	-3.4899835625416995	-0.015984617815903702	0.00048305025778018967	0.09334998427559735	0.2985045020935489	3.512673781661316e-40	NA	18	19	19
ENSG00000242252.1	BGLAP	-3.4894673377572953	-0.05604114414726604	0.00048398419992332493	0.008282389038129388	0.06301059932124152	3.56955123804832e-08	NA	18	20	20
ENSG00000256923.1	RP11-449P1.1	3.4886148388969076	0.10124638510033399	0.0004855302092764799	0.002080060863443505	0.01253919062030248	0.015701183050564494	NA	7	8	8
ENSG00000198231.12	DDX42	3.486440021812717	0.05817992584369374	0.0004894951341175395	0.007910954565396748	0.2475035480047724	1.1135461086924855e-31	NA	26	28	28
ENSG00000163481.7	RNF25	-3.4852606474950676	-0.15036225781675383	0.0004916578663685566	0.001289466386585469	0.027261308442303147	0.00033200352836440067	NA	18	18	18
ENSG00000235979.8	AC004448.5	3.484215286578814	0.043073541123200734	0.0004935822914891085	0.014942980795367931	0.08587989256634387	9.93594005423278e-11	NA	14	15	15
ENSG00000185924.6	RTN4RL1	-3.4823780285731645	-0.027523911742630365	0.0004969815656804234	0.027988978893270927	0.16806043925278266	6.166767955202861e-21	NA	21	21	21
ENSG00000171914.16	TLN2	-3.4808582706099256	-0.04170349214713138	0.0004998098877126323	0.014030979761489619	0.07542929153219285	1.4941550333491965e-09	NA	42	42	42
ENSG00000146733.13	PSPH	3.4793805685162704	0.016167486936681696	0.0005025743263553175	0.1323328091693406	0.49299706243707003	1.7261474815224538e-77	NA	35	36	36
ENSG00000110987.8	BCL7A	-3.477846791375225	-0.29582496685495974	0.000505458740644601	0.00030740412669518397	0.01853469710009087	0.0028894168187947704	NA	2	2	2
ENSG00000170430.9	MGMT	-3.476112476510548	-0.01241819495386666	0.0005087388739827434	0.1565002294495544	0.5204503966656583	3.375442833232039e-86	NA	90	90	90
ENSG00000254531.1	FLJ20021	-3.4758656930341134	-0.03904532837825676	0.0005092072283640042	0.01611762945907574	0.15477869669146702	5.696470410291671e-19	NA	27	27	27
ENSG00000064726.9	BTBD1	3.470211524801453	0.02992902925221633	0.0005200486386261602	0.024488841416681003	0.18647883284287367	3.3521751357009584e-23	NA	26	26	26
ENSG00000196670.13	ZFP62	3.469645789722819	0.03171431779754064	0.0005211451484641614	0.022107371864639166	0.222217434274324	4.554724394146853e-28	NA	12	12	12
ENSG00000143436.10	MRPL9	-3.4679624374602493	-0.2201317666346403	0.0005244205859360406	0.0004060196153993172	0.015163161560296512	0.007860407207137005	NA	6	6	6
ENSG00000116157.5	GPX7	-3.4658596951544616	-0.013315067585053486	0.0005285390164120205	0.16049820650723373	0.5481291051736659	6.299749533052217e-93	NA	30	31	31
ENSG00000145996.11	CDKAL1	3.4612128932310973	0.031134394784447583	0.0005377473713138014	0.020252651571069726	0.06654220190272632	1.2566224094296421e-08	NA	53	53	53
ENSG00000130193.7	THEM6	-3.4591685037880247	-0.06247177041124482	0.0005418458062841227	0.005392129700167001	0.029591317814654888	0.0001983784236510112	NA	22	22	22
ENSG00000128965.11	CHAC1	3.459129450770198	0.11212235536539478	0.0005419243792942553	0.0020905950930172855	0.025128563072300217	0.0004997403032409674	NA	11	11	11
ENSG00000106477.18	CEP41	3.4581899763762616	0.09031504589883038	0.0005438177640564836	0.0030946273855118767	0.024179457234361323	0.0007717346185507064	NA	19	19	19
ENSG00000131055.4	COX4I2	3.4547839581871287	0.08210754803205925	0.0005507339334673224	0.0029159541387776405	0.04770363030922558	1.4122920608480403e-06	NA	6	6	6
ENSG00000102780.16	DGKH	3.4536831012811624	0.10784494049159404	0.0005529867668863878	0.002166815517357961	0.05480213218338111	2.411409148700465e-07	NA	16	16	16
ENSG00000099817.11	POLR2E	-3.4516671406142376	-0.01689253697574345	0.0005571345701906355	0.09401754915462135	0.5685151233379185	8.389594758289752e-99	NA	31	31	31
ENSG00000167595.14	PROSER3	3.4477603185465235	0.05468941000348449	0.0005652554030987688	0.008260558596829524	0.1074910648674899	2.291383310204377e-13	NA	14	14	14
ENSG00000196586.13	MYO6	-3.4472803094238045	-0.14435256920480108	0.0005662607329557625	0.001045455724822315	0.03396008506238623	6.210197096833589e-05	NA	6	6	6
ENSG00000132821.11	VSTM2L	3.445262381293462	0.0648875769716859	0.0005705053176711453	0.005472897856614063	0.045117118585631895	3.702118395915421e-06	NA	3	3	3
ENSG00000167447.12	SMG8	-3.443545387938308	-0.1423925816251453	0.0005741402151711499	0.0012183687050101608	0.031697970919841084	0.00011422526186757207	NA	5	5	5
ENSG00000181885.18	CLDN7	-3.4388482503769287	-0.04870591137241106	0.0005841946057513883	0.01025650244372659	0.07161855931373523	3.1625029225924034e-09	NA	17	18	18
ENSG00000261098.1	RP11-819C21.1	-3.4382301439094274	-0.03145486788813218	0.0005855298224966021	0.029289043779115766	0.15951890125854254	1.5930164168559675e-19	NA	49	49	49
ENSG00000127948.15	POR	-3.4370912224982617	-0.05743117515000195	0.0005879975327766222	0.007085247745175416	0.06559468623784474	1.3815243125229482e-08	NA	33	33	33
ENSG00000137563.11	GGH	3.4331996598471406	0.011286722886886298	0.0005965026620646186	0.12581134007347744	0.3615401597646438	7.416155132163966e-51	NA	78	78	78
ENSG00000108797.11	CNTNAP1	3.43317412680038	0.05895366769258728	0.0005965588415335644	0.007043513149852935	0.09664025454425662	5.003303413074903e-12	NA	13	13	13
ENSG00000271383.6	NBPF19	3.4321836553240797	0.02275574520467007	0.000598741946089647	0.0369298231672629	0.1154795596501777	1.3055427798002544e-14	NA	28	37	37
ENSG00000168803.14	ADAL	-3.4311555868001338	-0.012393706055267382	0.0006010157815350215	0.1412905666197384	0.4895305184519214	1.893214949016151e-77	NA	32	32	32
ENSG00000169410.9	PTPN9	-3.43090104843593	-0.14781550186118173	0.0006015799979347286	0.001215798344504452	0.03387747584209271	6.13536193672228e-05	NA	2	2	2
ENSG00000113621.14	TXNDC15	3.4288378605436547	0.04139638928071308	0.0006061715398881075	0.01616704138330547	0.17760428074461804	6.849348511618173e-22	NA	49	49	49
ENSG00000166148.3	AVPR1A	3.4282648948254617	0.06322236297085397	0.0006074524263749333	0.006326386793314863	0.06331225746743753	3.5262379729956014e-08	NA	26	27	27
ENSG00000143126.7	CELSR2	-3.42460637200452	-0.08002212703381884	0.0006156907658732317	0.003153125076929657	0.07059374236440974	2.0063860465677548e-09	NA	9	9	9
ENSG00000167193.7	CRK	-3.420821484165221	-0.07430481986540802	0.000624322981941679	0.00496302412280578	0.09913416267708262	2.303777423907592e-12	NA	25	25	25
ENSG00000112041.12	TULP1	-3.4199689079123954	-0.06741912763845319	0.0006262829339240313	0.005453175587525546	0.02547172714643493	0.0004968491311113209	NA	4	5	5
ENSG00000118898.15	PPL	-3.4175005223711925	-0.12113416168657061	0.0006319897280861333	0.0017566324698024259	0.011127616865683832	0.023032436519420198	NA	16	16	16
ENSG00000251562.7	MALAT1	-3.415672149765094	-0.1065675705946162	0.0006362479879833312	0.0029989553956337837	0.014148524990977688	0.010469884356430214	NA	34	35	35
ENSG00000145241.10	CENPC	-3.4151147649834948	-0.034019262786199	0.0006375514298601038	0.018607029296028154	0.12791228560764453	8.418719506763827e-16	NA	45	46	46
ENSG00000120451.10	SNX19	-3.409566157601825	-0.034336889002842444	0.000650662944740025	0.02358401833044324	0.2679548976029464	9.006065785120176e-35	NA	21	21	21
ENSG00000275481.1	RP11-474P2.6	-3.4089689480444805	-0.04250089694008683	0.0006520890173666175	0.014157921843976651	0.011241020546527244	0.022377440088820512	NA	49	50	50
ENSG00000025039.14	RRAGD	3.4072006326663105	0.05862831382060102	0.000656328629003021	0.00492202276618402	0.06638417938956942	7.247020004481883e-09	NA	3	3	3
ENSG00000070718.11	AP3M2	-3.399972432746192	-0.03370832258093307	0.0006739264723348402	0.020867208348153574	0.14667818698016846	1.5736664710402775e-18	NA	23	23	23
ENSG00000125445.10	MRPS7	3.398020892172413	0.06624914617780531	0.0006787523641206592	0.005082616151096726	0.11632896192746417	3.1651243360569734e-14	NA	15	16	16
ENSG00000140961.12	OSGIN1	3.396682129214554	0.07646100171187757	0.0006820814977267839	0.0037759914805956672	0.057941623382872974	6.99094178203686e-08	NA	2	2	2
ENSG00000167799.9	NUDT8	-3.3949581783296088	-0.02639035544671989	0.000686390845892153	0.03436044338863961	0.14152113674219494	1.763908923104429e-17	NA	32	34	34
ENSG00000198919.12	DZIP3	3.393547883568226	0.10216926950751105	0.0006899349546223355	0.0023991315716101304	0.0711624455715463	4.109963983357425e-09	NA	12	12	12
ENSG00000204178.9	TMEM57	-3.3868328667309986	-0.044813014521987986	0.0007070444670096896	0.011222002268222925	0.07620956837483712	1.0137255063356408e-09	NA	29	29	29
ENSG00000100968.13	NFATC4	-3.386158458759307	-0.08904647068886942	0.0007087844365993811	0.0025061238453093354	0.037171125553230586	2.8439716297168288e-05	NA	17	17	17
ENSG00000183426.16	NPIPA1	-3.3857751958358273	-0.013544480821052076	0.0007097750254357691	0.1406058401165664	0.460920821647228	4.4532121217486566e-70	NA	54	62	62
ENSG00000167840.13	ZNF232	-3.38505277368709	-0.014999375846516292	0.0007116457103204287	0.10148183987662038	0.2544122308035298	1.7040001950934495e-32	NA	44	45	45
ENSG00000150551.10	LYPD1	3.3809639513196155	0.04980323634492124	0.00072232018567355	0.011505735859325543	0.010804588321566224	0.02556118598390114	NA	36	36	36
ENSG00000106665.15	CLIP2	3.3793327965721254	0.0223314489095586	0.0007266199136749259	0.05107949721233211	0.3065473236553227	4.348769018813525e-41	NA	69	71	71
ENSG00000155506.16	LARP1	3.377566235807469	0.13565937897705763	0.0007313033837270213	0.0012163978379568301	0.02108948501199229	0.0017293911853675805	NA	8	8	8
ENSG00000274292.1	RP11-347I19.7	-3.3735145462296883	-0.03663032241391731	0.0007421512515233663	0.01738530784873843	0.10410342747900342	7.564175650689809e-13	NA	27	27	27
ENSG00000163683.11	SMIM14	3.364694203047926	0.05154181652717172	0.0007662853596406046	0.008617148948290628	0.03585811434560848	3.9980162006363545e-05	NA	51	51	51
ENSG00000136875.12	PRPF4	3.3633913403341946	0.032001345080384706	0.0007699113835349721	0.025834476695305846	0.17372053235913038	1.9753065418914552e-21	NA	26	26	26
ENSG00000072778.19	ACADVL	-3.362276197418593	-0.026422597293219427	0.0007730276061064691	0.03440619773547678	0.18709556337255856	2.511184681371125e-23	NA	15	15	15
ENSG00000149743.13	TRPT1	-3.3614837371956843	-0.04836022202010052	0.000775249217470438	0.008825992150475038	0.15081870248150148	1.575584650378238e-18	NA	31	31	31
ENSG00000276547.1	PCDHGB5	3.3604847421540076	0.14816729671859993	0.0007780582815530503	0.0010836537881550308	0.0371618291275085	2.147293900119763e-05	NA	6	6	6
ENSG00000148290.9	SURF1	-3.3567375101079033	-0.02202956318238504	0.0007886794925498616	0.04658233490625954	0.39344433325414463	5.175175229003986e-56	NA	39	40	40
ENSG00000167850.3	CD300C	3.3565334935140108	0.035396750101784925	0.0007892616054010259	0.020528978073334134	0.05076455272441266	7.789707603436504e-07	NA	86	87	87
ENSG00000255243.1	CTD-2507G9.1	3.355756987852451	0.0985763324310763	0.0007914808289913461	0.001932065688792759	0.024991653408783773	0.0006424769500318568	NA	9	9	9
ENSG00000241852.9	C8orf58	3.353282259885013	0.05398755145718224	0.0007985922072077565	0.01090761048398564	0.0769250406863367	8.6208933450663e-10	NA	17	17	17
ENSG00000178685.13	PARP10	-3.353281766294518	-0.10958160950235021	0.0007985936314853506	0.0018916437200319153	0.02775997609693772	0.00029517027442421787	NA	11	11	11
ENSG00000010626.14	LRRC23	-3.3489014162134874	-0.015183774297169468	0.0008113265840947151	0.09677469949712572	0.4364146646274611	9.927009409670188e-65	NA	28	28	28
ENSG00000136448.11	NMT1	3.3449428571477813	0.04025666978490262	0.000822995246011496	0.011193573021104596	0.1924789707733956	8.645557587073732e-24	NA	21	23	23
ENSG00000243646.9	IL10RB	-3.3444801331578966	-0.022223546781399903	0.0008243693364150204	0.05014723237595735	0.2659015026038564	2.4117887640585253e-34	NA	82	85	85
ENSG00000143416.20	SELENBP1	3.3440073757603774	0.03684282371115284	0.0008257754195956636	0.021130803319330496	0.15772582064790971	1.1187018942183084e-19	NA	37	39	39
ENSG00000167081.16	PBX3	-3.338886830097697	-0.0375936053934298	0.0008411482496511101	0.014413491868070592	0.09752637127990024	3.5362723864215782e-12	NA	47	47	47
ENSG00000188176.11	SMTNL2	-3.336602357916853	-0.039214683018925854	0.0008480919279515687	0.015106679156755155	0.02169200785831851	0.0013974255813100991	NA	45	46	46
ENSG00000196653.11	ZNF502	-3.3342159263026416	-0.03517306676953495	0.0008554022582564025	0.022076402639740943	0.1491247866248519	1.5681099975873118e-18	NA	31	32	32
ENSG00000184434.7	LRRC19	3.333298279156018	0.020078881337813707	0.0008582287993538613	0.05039497287523355	0.13754017591337192	6.660525104784737e-17	NA	28	28	28
ENSG00000124831.18	LRRFIP1	-3.333137730663833	-0.09636192928051478	0.0008587242109042187	0.0020486245294630413	0.05602760632273522	2.2160829553245658e-07	NA	9	9	9
ENSG00000149308.16	NPAT	-3.332732139768752	-0.10391035641961668	0.0008599769420436974	0.002141443087995079	0.04993148339436757	8.13145907793449e-07	NA	7	7	7
ENSG00000234409.6	CCDC188	-3.332603244743151	-0.04472385791262141	0.0008603754092802355	0.013048708314261446	0.13432464975543307	1.2222413302201148e-16	NA	20	20	20
ENSG00000179889.18	PDXDC1	-3.3325566617782174	-0.04543870216074617	0.0008605194583883114	0.009247925119528402	0.15792726510038851	8.789323281080077e-20	NA	8	11	11
ENSG00000131626.16	PPFIA1	-3.329062004978167	-0.07306974841823055	0.0008713900250297083	0.004009455282922557	0.11649105054840145	2.420179934906332e-14	NA	31	32	32
ENSG00000074755.14	ZZEF1	3.326763348079006	0.10441577030084906	0.0008786095542701281	0.0021057162805823357	0.031135599867396002	0.0001295482800132136	NA	22	23	23
ENSG00000138641.15	HERC3	-3.325556592108579	-0.09779839946007443	0.0008824218448353074	0.0023080930770364733	0.03346307579686772	7.695715804180649e-05	NA	16	16	16
ENSG00000050130.17	JKAMP	3.324884611800322	0.0267680220768435	0.0008845513547103983	0.03597407015804428	0.29979359074184336	5.893640460092778e-40	NA	64	64	64
ENSG00000167670.15	CHAF1A	3.3241409312132655	0.011782538742322459	0.0008869136362810054	0.1488987259349253	0.5647540308892136	1.2132325193510773e-97	NA	33	33	33
ENSG00000132837.14	DMGDH	-3.323981754049497	-0.046996042388448546	0.0008874200175348223	0.010507835039287833	0.04812323705841458	1.4366170581424171e-06	NA	43	44	44
ENSG00000233237.6	LINC00472	-3.3200477831058746	-0.10514311241174057	0.0009000204189328513	0.002086175292456583	0.0507189451540092	6.603703268781462e-07	NA	8	8	8
ENSG00000163126.14	ANKRD23	-3.3155205560381487	-0.046076584910928337	0.0009147261340337247	0.008660999825110724	0.030476843410556863	0.0001216364193676968	NA	7	8	8
ENSG00000124593.15	RP11-298J23.10	-3.3147355643104133	-0.03821323721303478	0.0009172985488011682	0.01650414134033224	0.11326995788661635	5.3878764376592485e-14	NA	29	29	29
ENSG00000170624.13	SGCD	3.314698389717527	0.03662036797575892	0.0009174205358825801	0.020577420785462187	0.16836664469606527	8.613393258686595e-21	NA	67	67	67
ENSG00000213793.5	ZNF888	3.3129727220788547	0.04617186039008302	0.0009230998253525552	0.010234507967613476	0.06763340401141765	9.671810644936893e-09	NA	17	17	17
ENSG00000197111.15	PCBP2	3.312260472509533	0.26210303906066423	0.000925453370739486	0.0003883808086724883	0.029284358104754743	0.00020672601757148456	NA	4	4	4
ENSG00000168374.10	ARF4	-3.310508000986651	-0.09839463831092177	0.0009312678981401891	0.002133684426126301	0.08014467066097229	4.385132864060933e-10	NA	23	24	24
ENSG00000138386.16	NAB1	3.3097594560531522	0.07597580826542401	0.0009337617974237023	0.00415902654703134	0.029531233951777605	0.00017431299901886273	NA	37	38	38
ENSG00000114268.11	PFKFB4	3.309217628414727	0.06669034660199129	0.0009355708431877772	0.0037885463665069275	0.010150859130939398	0.029619701883530282	NA	21	22	22
ENSG00000267796.7	LIN37	-3.3078445485785757	-0.05928325988224211	0.0009401698114993199	0.0068425143943294225	0.09837439332061973	2.0536831747878056e-12	NA	7	7	7
ENSG00000105672.14	ETV2	-3.303020382400816	-0.07221531743263342	0.0009564943526293445	0.004256588308084147	0.01511913680687415	0.008015136535888867	NA	15	15	15
ENSG00000182134.15	TDRKH	-3.30056810727087	-0.02801842025732831	0.0009648929104906623	0.02117209600790816	0.13391863447175692	1.8685308686069648e-16	NA	50	51	51
ENSG00000197498.12	RPF2	3.2976791526748634	0.05969411260312994	0.0009748746133790797	0.00666073072035854	0.09455615683363464	7.410062109158956e-12	NA	15	15	15
ENSG00000172728.15	FUT10	-3.2964426703501415	-0.025405136732246744	0.000979175966882003	0.03750302563043745	0.19384965903485504	1.6359980102477264e-24	NA	23	23	23
ENSG00000132376.19	INPP5K	3.296027745857331	0.062156824578778344	0.0009806232990870042	0.006004004272373726	0.11892001679214355	8.312884619771708e-15	NA	26	26	26
ENSG00000228223.2	HCG11	-3.294303829998632	-0.07109690422993309	0.0009866578698491972	0.004952461779810421	0.06472246942979776	2.4100759730091242e-08	NA	17	17	17
ENSG00000156603.15	MED19	3.2928347032273266	0.025831125737470907	0.000991827668520833	0.03464643050701552	0.16534376714962945	5.727200272162993e-21	NA	66	66	66
ENSG00000106635.7	BCL7B	-3.292553134874238	-0.07294643254246232	0.0009928213558232227	0.003480783946422702	0.07519377356216977	1.5628143597997936e-09	NA	27	27	27
ENSG00000085721.12	RRN3	-3.2904181607505545	-0.1076779830395847	0.001000385970687039	0.002022342152017707	0.1329762102923482	2.784484037845141e-16	NA	11	18	18
ENSG00000011638.10	TMEM159	3.2891921266101862	0.10872026352664023	0.0010047541237684797	0.0024034907600329206	0.06410106390177472	3.015683461225144e-08	NA	9	9	9
ENSG00000107281.9	NPDC1	-3.2876419510035597	-0.16541347755995806	0.001010302414019981	0.0008916845321528324	0.2150211600746528	8.229485126653566e-28	NA	16	40	40
ENSG00000125388.19	GRK4	3.2820912541502283	0.01068853804693564	0.0010304025318133452	0.1976764193632148	0.4158484221139941	1.475712863286071e-60	NA	32	32	32
ENSG00000175662.17	TOM1L2	-3.279895258334405	-0.060138285403238456	0.0010384563245908764	0.006618148644052257	0.12141594136551452	4.743607027447608e-15	NA	24	24	24
ENSG00000022840.15	RNF10	3.2792357833289154	0.13047307866498103	0.0010408862921173709	0.0011930171759359097	0.02405763108916191	0.0007947436497935379	NA	10	10	10
ENSG00000189077.10	TMEM120A	-3.2784411072722293	-0.1043151924196246	0.0010438214248739536	0.0021284961648593064	0.013260192306304916	0.013095781187538652	NA	21	22	22
ENSG00000118418.14	HMGN3	3.2756493482432534	0.07065289970461192	0.0010541935947945343	0.004034267354145647	0.026478084387601925	0.000445545054066592	NA	32	32	32
ENSG00000242247.10	ARFGAP3	3.2744395174780876	0.06492324190474255	0.0010587180039136495	0.0044678701224021965	0.1202352056135802	8.893445388080582e-15	NA	27	28	28
ENSG00000258819.1	RP11-7F17.3	-3.274229919822678	-0.04753497427940816	0.0010595036605013342	0.010616619213102977	0.03630462882444363	3.375458000924355e-05	NA	42	42	42
ENSG00000108771.12	DHX58	-3.2729863692744146	-0.018138417270284462	0.0010641760940750366	0.05717050276448471	0.3408207039992854	2.0532808139576337e-47	NA	15	20	20
ENSG00000143575.14	HAX1	-3.270469892670073	-0.05436047483908881	0.0010736897074117892	0.007428830463943787	0.15415823505681747	6.905468968595261e-19	NA	18	18	18
ENSG00000115677.16	HDLBP	-3.2682035312131243	-0.02903418146620375	0.0010823250241781153	0.02228515859639219	0.2335073107759961	6.337323375658286e-30	NA	27	27	27
ENSG00000204977.9	TRIM13	3.2669657192658095	0.08558308687234431	0.001087068428858738	0.003880877096171179	0.024073392789146088	0.0008072561002863713	NA	13	13	13
ENSG00000055483.19	USP36	-3.2625220683378022	-0.04058688545552021	0.0011042557478935058	0.01400372487851295	0.17735460377985934	6.617392175872133e-22	NA	12	12	12
ENSG00000065268.10	WDR18	-3.258388259548376	-0.011022473696033201	0.0011204699260191683	0.2318943679881292	0.6865988492184754	1.2540327654056333e-141	NA	73	74	74
ENSG00000163946.13	FAM208A	3.256741877897665	0.055969997629459804	0.0011269886579269198	0.004523195661197244	0.04398803274194827	4.251200910400973e-06	NA	54	54	54
ENSG00000276085.1	CCL3L3	3.254720826750937	0.03551646104823287	0.001135038801984654	0.027011925039582073	0.07713673147050562	9.456706536219082e-10	NA	24	25	25
ENSG00000277782.1	RP11-775C24.5	-3.2516438630728253	-0.024369305380881702	0.0011473969217030515	0.035116910065253186	0.1103817038322975	1.0071000728264742e-13	NA	42	45	45
ENSG00000166035.10	LIPC	3.25073727011385	0.075825078868564	0.0011510617537094558	0.0038266532730749786	0.037075922858649066	2.7605295587554884e-05	NA	9	9	9
ENSG00000273702.1	RP11-758H9.2	-3.246359820655621	-0.04243113275487053	0.0011689099769890635	0.01040045993513409	0.0986561769787648	3.539418857849425e-12	NA	30	31	31
ENSG00000133318.13	RTN3	3.245431864841244	0.04285407226522668	0.0011727262458080918	0.007628538870693086	0.11400948011842345	3.606891644407441e-14	NA	15	15	15
ENSG00000112992.16	NNT	3.2450462049100515	0.069149860980975	0.0011743156774327577	0.00707823107454757	0.1067294192798978	3.2416553496582124e-13	NA	23	23	23
ENSG00000109667.11	SLC2A9	-3.243766386218549	-0.013785797336322528	0.0011796045065991	0.1028170112321336	0.30014317584045713	2.927162312216333e-40	NA	48	49	49
ENSG00000163689.19	C3orf67	3.24359035917698	0.023045172359566254	0.0011803336547049404	0.03706800687653704	0.11585444544553375	1.9919449572147846e-14	NA	37	37	37
ENSG00000183826.16	BTBD9	-3.2374008601525874	-0.031149881883110797	0.0012062384304686812	0.016443826787849426	0.17161129588812524	3.447419864505998e-21	NA	38	38	38
ENSG00000133466.13	C1QTNF6	-3.235909202587499	-0.030364226182146913	0.0012125594775396912	0.02047976191363459	0.12085474763080005	6.764856838236744e-15	NA	58	58	58
ENSG00000129347.19	KRI1	-3.234590552795796	-0.019443673647455684	0.0012181728520444363	0.06115813219346327	0.41542932034063795	4.033693198804158e-61	NA	29	29	29
ENSG00000204634.12	TBC1D8	-3.227004158878647	-0.07161500642313771	0.0012509364195308786	0.004454433416531039	0.0659663436220224	1.1620386216125724e-08	NA	21	21	21
ENSG00000119661.14	DNAL1	3.2240031584406337	0.035873028112577386	0.0012641200539221641	0.01840188175643522	0.1826697682698563	6.516474318371467e-23	NA	20	20	20
ENSG00000274898.1	AC001226.7	3.22180086124644	0.056293127428346384	0.0012738764017809169	0.009203491234387306	0.060348143378453366	7.217528880907393e-08	NA	8	8	8
ENSG00000111981.4	ULBP1	3.219920866906898	0.04971720966859585	0.0012822598701876505	0.006373669202931352	0.027900714950525103	0.0002597836085702514	NA	9	9	9
ENSG00000072071.16	ADGRL1	-3.219686439428266	-0.13502118884723383	0.0012833088175684096	0.0012128371445382156	0.026745863399145742	0.00039912973500562935	NA	13	14	14
ENSG00000115561.15	CHMP3	-3.2191967180039343	-0.024060214900545926	0.0012855026355778722	0.03401796956078038	0.28672382391214296	1.849642232005739e-37	NA	51	52	52
ENSG00000214338.10	SOGA3	-3.2181364277508373	-0.039177180576911025	0.0012902643120459452	0.01502507824853368	0.036861264185783116	3.176696336213235e-05	NA	46	47	47
ENSG00000006282.20	SPATA20	3.2166847424929603	0.01257330022566191	0.001296810117391389	0.14069169249490965	0.6716419251161584	2.3986297142938122e-135	NA	17	17	17
ENSG00000243708.10	PLA2G4B	3.215653113723727	0.05943952470318117	0.001301480457681194	0.005279729984585604	0.08201076520975119	2.1048593978910027e-10	NA	33	34	34
ENSG00000183597.15	TANGO2	3.2145083820593645	0.16411554199075665	0.0013066809982913152	0.0007060060750541257	0.010185174199632016	0.02995087942068872	NA	9	9	9
ENSG00000072110.13	ACTN1	3.213099705532496	0.10284575141109077	0.0013131069652049423	0.0021449993337980485	0.027039727776536925	0.0003618460259427865	NA	49	49	49
ENSG00000011590.13	ZBTB32	-3.2121128598653166	-0.02729106614540652	0.0013176260212090735	0.02925705826235559	0.1079202832969394	2.425733675412544e-13	NA	8	8	8
ENSG00000105383.14	CD33	3.210073755873202	0.06831415723868804	0.0013270091748481061	0.004222848104089984	0.11034814769081304	1.1069501929877904e-13	NA	19	19	19
ENSG00000177302.14	TOP3A	3.209828307401233	0.050970061073755624	0.0013281427799307509	0.00807155843192698	0.08088509750333342	3.676236343298285e-10	NA	18	18	18
ENSG00000148842.17	CNNM2	-3.2080313907480904	-0.21769112279159847	0.001336469103534245	0.0004466036466079615	0.012101391893783259	0.01728276182219184	NA	21	21	21
ENSG00000132613.14	MTSS1L	-3.2077787719568933	-0.09055768182664052	0.0013376435098595455	0.002602608569587008	0.010424451159679358	0.027329418676465385	NA	39	39	39
ENSG00000281991.1	TMEM265	-3.2061613169566634	-0.11190258027377882	0.001345185532734512	0.0014663492509153211	0.011067514452231256	0.02240500119586832	NA	6	6	6
ENSG00000129244.8	ATP1B2	-3.2058533111092995	-0.07063129222511116	0.0013466261706364501	0.005025354958482304	0.04330428394322062	5.430943852627243e-06	NA	26	27	27
ENSG00000145020.15	AMT	3.2048552069850524	0.02056953605182829	0.0013513043952089723	0.05431764694228819	0.5240475945309829	4.947326789239236e-87	NA	41	41	41
ENSG00000077522.12	ACTN2	3.2046926669146756	0.038738910830709385	0.0013520676565583973	0.013486814336255988	0.09719142555103033	3.87636466350351e-12	NA	37	37	37
ENSG00000125746.16	EML2	3.2032878446052444	0.02892418670165564	0.001358681062110961	0.02406400451956679	0.1832631810007295	4.9954187109513843e-23	NA	58	58	58
ENSG00000077380.15	DYNC1I2	3.201547971954698	0.04580339703565971	0.0013669131262120143	0.010852807356710835	0.14214376103220344	1.6165883666720128e-17	NA	43	44	44
ENSG00000187164.19	SHTN1	3.1987280795831667	0.03598982732000672	0.001380352974059766	0.01745364780268139	0.09811706425573544	2.809787998128038e-12	NA	24	24	24
ENSG00000151693.9	ASAP2	3.194081387022021	0.035162237955971086	0.0014027656412425639	0.014879146939830614	0.17315546234923798	2.713165787851553e-21	NA	36	36	36
ENSG00000100266.18	PACSIN2	3.1940316877084323	0.15339813920399428	0.0014030071622525683	0.0007866554605278581	0.02801168932021542	0.0002753360682247054	NA	20	20	20
ENSG00000164733.20	CTSB	-3.1932680956446524	-0.021047018494021977	0.0014067227718449636	0.046385120490514006	0.33267860814059197	3.2066790218382056e-45	NA	25	25	25
ENSG00000261126.7	RBFADN	-3.1928005165302715	-0.016953102960117438	0.0014090024704745657	0.08448136555530746	0.4035084494927791	1.8733626124269397e-58	NA	30	30	30
ENSG00000158714.10	SLAMF8	-3.1862523722210327	-0.03918979732082962	0.0014412881102716748	0.015054701192678356	0.07142689708607236	3.3777349376747223e-09	NA	29	29	29
ENSG00000128482.15	RNF112	3.1842245766069266	0.07821611644936712	0.0014514235961815133	0.004331669198172253	0.04823976039120621	1.571098352485886e-06	NA	14	14	14
ENSG00000167676.4	PLIN4	3.184101667820203	0.02785059649204576	0.0014520400349808784	0.021532796160400804	0.11445652628575148	4.0759818422109016e-14	NA	13	15	15
ENSG00000197557.6	TTC30A	3.183718899397685	0.061661303362264865	0.001453961324377657	0.006846451716099937	0.06320185153206967	3.574356552477232e-08	NA	14	14	14
ENSG00000134317.17	GRHL1	3.1821949373189056	0.04340873548894343	0.0014616340430826807	0.009800016819260259	0.08013290862719696	2.4782632760773804e-10	NA	9	9	9
ENSG00000127580.15	WDR24	-3.1791141842513535	-0.20024327201148787	0.0014772588507084988	0.0004303150703298767	0.02767684612757831	0.0002866242544985858	NA	4	4	4
ENSG00000123384.13	LRP1	-3.177582700456152	-0.05601146566141113	0.0014850832930808453	0.006512966190482061	0.1007247460690792	1.6919721126774399e-12	NA	5	5	5
ENSG00000136810.12	TXN	-3.1772502182604017	-0.041523506595026516	0.0014867870015425105	0.014265725927892273	0.23622242735725096	3.3453310025689126e-30	NA	21	21	21
ENSG00000160678.11	S100A1	3.17693264262926	0.019561639890111285	0.0014884160070412628	0.06338647890820281	0.21188675102853807	4.539271443545397e-27	NA	24	24	24
ENSG00000196911.10	KPNA5	-3.1750555611955833	-0.08509460502363704	0.0014980781371723207	0.002543957458720701	0.04692584702954097	1.6098354688398683e-06	NA	17	17	17
ENSG00000182173.12	TSEN54	-3.1749007566296172	-0.09521254712149192	0.001498877555391629	0.0019258860000730706	0.040552714319957966	8.028299726097889e-06	NA	6	6	6
ENSG00000168487.17	BMP1	3.1737101835710373	0.04737553864794675	0.0015050388788812247	0.007569829714422948	0.16156219432038932	5.311400071600599e-20	NA	12	12	12
ENSG00000272720.1	CTA-228A9.3	-3.1736894606177612	-0.11860699592467831	0.0015051463283399851	0.0013415110779370863	0.04666578724357694	2.2321030885765135e-06	NA	8	9	9
ENSG00000182923.16	CEP63	3.170040298415614	0.018649635710007755	0.0015241779739921903	0.05187306898492449	0.4137631445087638	4.6104803383188554e-60	NA	41	42	42
ENSG00000162430.16	SELENON	-3.169767163936512	-0.06649775850817752	0.001525611343704458	0.004620056818528732	0.07661346432932263	1.1542373381094606e-09	NA	22	22	22
ENSG00000105726.16	ATP13A1	3.167982061233447	0.041001289593746465	0.0015350099172004937	0.009753705076764235	0.1045557042290061	2.6902740530873327e-13	NA	31	31	31
ENSG00000136819.15	C9orf78	-3.1676973006997424	-0.08725331214187736	0.0015365141050989201	0.003221525072377712	0.05904473784656052	7.871374569793715e-08	NA	8	8	8
ENSG00000234465.10	PINLYP	3.167276813404636	0.021909512707783574	0.001538737723658694	0.0381327258265244	0.16309733054472014	1.8709834088930962e-20	NA	41	41	41
ENSG00000082258.12	CCNT2	-3.1634177607433993	-0.06514368152766717	0.001559283995958783	0.005668875460957541	0.13626840049602038	8.360023306399932e-17	NA	12	12	12
ENSG00000141934.9	PLPP2	3.16300887688633	0.030655637278714228	0.0015614757027732147	0.01679300624284539	0.09853620802550654	2.667306835182009e-12	NA	23	23	23
ENSG00000213347.10	MXD3	3.1623783617427463	0.024968223581566744	0.0015648609620700063	0.027162623347748167	0.2315414447906209	1.7231793727421982e-29	NA	21	22	22
ENSG00000143727.15	ACP1	-3.1612678109852355	-0.051245020296647445	0.0015708399890608342	0.0075997956527377114	0.11087716332469168	9.913452215840357e-14	NA	18	18	18
ENSG00000155363.18	MOV10	-3.1596322322724997	-0.05783772501844748	0.0015796839907419246	0.006154380653659278	0.0814638057059788	3.376751447555003e-10	NA	26	26	26
ENSG00000173376.13	NDNF	3.1580261266086977	0.07963246185489287	0.001588413214116846	0.0032376156834622504	0.015457430190083056	0.007339013615402424	NA	21	21	21
ENSG00000166913.12	YWHAB	-3.156231548075573	-0.08411686353524378	0.001598219308573871	0.003176445219746329	0.08304444114373641	2.0956898489532452e-10	NA	33	34	34
ENSG00000272787.1	KB-226F1.2	3.156062508068471	0.04945472226986501	0.0015991458579346536	0.0077575668512704	0.039518503136823736	1.6280770610525054e-05	NA	15	15	15
ENSG00000158710.14	TAGLN2	3.152131198427618	0.12124062130273329	0.0016208342853883842	0.0016128474551248763	0.031142228170464924	0.00013212359423882391	NA	49	49	49
ENSG00000025156.12	HSF2	3.1508707215922342	0.041562774556804544	0.0016278452511263486	0.008592202521520542	0.07997064492054062	4.863094748598437e-10	NA	22	22	22
ENSG00000160999.10	SH2B2	-3.149740566814659	-0.06238901200532349	0.0016341550649426424	0.005810971093403766	0.08587195276666229	7.565782765279241e-11	NA	7	7	7
ENSG00000166226.12	CCT2	3.146258050285237	0.05492828862400805	0.0016537402571002865	0.0062925576015094116	0.06378092646483098	3.2723033896567866e-08	NA	50	50	50
ENSG00000134222.16	PSRC1	3.1462381581461125	0.03093036178465317	0.0016538527454878502	0.023995673596651453	0.12771740019233951	8.515808276605185e-16	NA	31	32	32
ENSG00000272449.1	RP3-395M20.12	-3.146175120396847	-0.02431367872907542	0.001654209265210363	0.03262306241687839	0.08663053815228759	8.080163204158936e-11	NA	48	49	49
ENSG00000136944.17	LMX1B	-3.1440438035795504	-0.04706644713870773	0.0016663049511863642	0.008031109217454934	0.04579819427954093	3.235083794087653e-06	NA	19	19	19
ENSG00000015133.18	CCDC88C	-3.1438268834059167	-0.057608673655694415	0.0016675405718001805	0.00648842048824216	0.08698199272563531	6.702478661631161e-11	NA	54	54	54
ENSG00000164855.15	TMEM184A	3.142055131731891	0.019387489972195703	0.0016776644286467465	0.06810363369490546	0.2866917832298008	9.124902427492834e-38	NA	64	69	69
ENSG00000158941.16	CCAR2	3.141532615642362	0.05451660948953232	0.001680660884333953	0.008901105270114236	0.119444889682423	6.8864147423367785e-15	NA	25	25	25
ENSG00000090581.9	GNPTG	-3.1413339299077654	-0.06245817970305206	0.0016818015722455033	0.004808984388279954	0.06184824806120026	3.86318249154445e-08	NA	32	32	32
ENSG00000167785.8	ZNF558	-3.1352745716920665	-0.06592903533621396	0.0017169332972247246	0.004173121543729341	0.07033701776006428	6.014695188726713e-09	NA	26	27	27
ENSG00000138592.13	USP8	-3.132108813776031	-0.04136612211001704	0.0017355553831521317	0.011889130427591753	0.2361526932175679	1.9906701058837034e-30	NA	55	55	55
ENSG00000196588.14	MKL1	-3.131292747230916	-0.20982694342987956	0.001740385786168734	0.0003942222206517588	0.011781972208769273	0.01916280147913289	NA	2	2	2
ENSG00000108953.16	YWHAE	-3.130484226277917	-0.0998877861222426	0.0017451837140026794	0.0022010532406381692	0.050888468547721104	7.623670100989545e-07	NA	8	8	8
ENSG00000204348.9	DXO	-3.129628094770767	-0.04401261625402376	0.001750277427471393	0.010631069869491618	0.07811100857687116	4.0697801894526577e-10	NA	26	26	26
ENSG00000123473.15	STIL	-3.129275064105405	-0.04016651582020981	0.0017523818266969673	0.012637741428824043	0.05016445397332319	1.0165877628798756e-06	NA	17	17	17
ENSG00000272341.1	RP1-151F17.2	-3.128657230424088	-0.09454657721666954	0.0017560703032293836	0.0016469549759740932	0.046994503542525684	2.038559154393828e-06	NA	7	7	7
ENSG00000151353.14	TMEM18	3.125785435259146	0.026160694898927018	0.0017733088443214362	0.025620774067593638	0.25631570833746986	8.003695032036407e-33	NA	12	13	13
ENSG00000121039.9	RDH10	-3.1225389084896555	-0.04290965521546538	0.0017929840426419005	0.00915170009745126	0.0703541444555606	5.446426336329414e-09	NA	25	25	25
ENSG00000173517.10	PEAK1	3.12049342129103	0.05582915932005887	0.0018054833079460316	0.006743613516128788	0.06051194828539424	5.1958388049868376e-08	NA	10	10	10
ENSG00000244752.2	CRYBB2	3.1203610507822113	0.031390860466870917	0.0018062949307788478	0.025069488155532074	0.07753708099000653	8.780538701961067e-10	NA	35	38	38
ENSG00000234745.10	HLA-B	3.120240562792335	0.028838847008431357	0.0018070339880736266	0.021978225010290682	0.2746747497871199	8.399728876538952e-36	NA	84	86	86
ENSG00000239467.5	AC007405.6	-3.1183270690854203	-0.03260884798994259	0.0018188084180971852	0.01936348904253088	0.16349018921523215	3.791607422780541e-20	NA	12	12	12
ENSG00000116005.11	PCYOX1	3.1183203101220833	0.04159148576489327	0.0018188501331538865	0.009255317983221384	0.15476211630435002	4.761351217298524e-19	NA	54	54	54
ENSG00000075399.13	VPS9D1	3.117740322751123	0.03229515683774428	0.0018224329831485308	0.01351497675977512	0.061107143377075575	6.712495369797483e-08	NA	45	45	45
ENSG00000198252.11	STYX	3.1160876971404488	0.03167344701096111	0.0018326776139877524	0.02472769719745197	0.2534713454711835	1.4720594319011126e-32	NA	43	43	43
ENSG00000173457.10	PPP1R14B	-3.115681348355017	-0.020380723273261292	0.0018352046634354108	0.03349409924277573	0.32011098867864257	4.9453062153866645e-43	NA	27	27	27
ENSG00000277476.1	RP11-147L13.13	3.112641471049018	0.0652100790733111	0.001854211215918982	0.005789079199982976	0.032441977511372504	9.051699497263424e-05	NA	26	26	26
ENSG00000260838.3	RP11-531A24.3	-3.1122227460053495	-0.05117614597624837	0.001856843380072507	0.006324716123687649	0.03514748941214859	4.467987944141509e-05	NA	13	13	13
ENSG00000023041.11	ZDHHC6	-3.1081040164494915	-0.10182049720853523	0.0018829178502984766	0.002490310227689265	0.04299527927661618	6.489821309225589e-06	NA	9	9	9
ENSG00000083290.19	ULK2	3.106427260893877	0.03604176411086955	0.001893628898756727	0.015636807000498458	0.10715698362211402	2.1909280566967745e-13	NA	37	38	38
ENSG00000168411.13	RFWD3	3.104904974473815	0.02537857969881742	0.0019034016416406329	0.02359623139380971	0.15169141071646733	1.0045410754197434e-18	NA	24	24	24
ENSG00000025423.11	HSD17B6	-3.1028371586446233	-0.12516927485884477	0.0019167507629198513	0.0015415656379358872	0.025683128338486357	0.00043931542557095696	NA	23	23	23
ENSG00000132793.11	LPIN3	3.1010967723293397	0.019342420334126396	0.0019280526826157905	0.043966817161103317	0.2630167843167844	6.407094288178877e-34	NA	71	71	71
ENSG00000172733.11	PURG	3.100885753666629	0.05313229182828868	0.001929427171353946	0.00544799216214701	0.05290535873159185	5.401811193951822e-07	NA	6	6	6
ENSG00000177425.10	PAWR	3.098781474844311	0.051263459488141074	0.0019431828826225511	0.006548016079088729	0.09721645568922067	5.288445920910185e-12	NA	50	55	55
ENSG00000124508.16	BTN2A2	3.0987595787340765	0.024767732840886333	0.0019433264900737502	0.029913078601220777	0.2873686399861302	5.072626380018123e-38	NA	30	30	30
ENSG00000104447.12	TRPS1	3.095171527804061	0.1136693975118369	0.0019669910804607873	0.001469753790830297	0.02775931334448175	0.00028446910990782257	NA	4	4	4
ENSG00000169692.12	AGPAT2	3.0948354687055417	0.08585044337512919	0.00196922101536379	0.0035457448143318172	0.010890080807030059	0.02397683946199236	NA	26	31	31
ENSG00000155760.2	FZD7	3.093291922394216	0.07502420759775776	0.001979493123456845	0.003458960180664679	0.04538685873296456	2.547396977884861e-06	NA	18	18	18
ENSG00000204344.14	STK19	-3.0918099856708365	-0.03164064768759547	0.0019894014833803644	0.020069611755347896	0.1608238383897159	8.947587236029542e-20	NA	42	45	45
ENSG00000047621.11	C12orf4	-3.0858299249578582	-0.10475637976197401	0.002029848909685015	0.0015740206226887367	0.04562421790069962	3.024813633082977e-06	NA	4	4	4
ENSG00000197530.12	MIB2	3.0850413432071	0.06681968631772475	0.0020352386026632964	0.004678668981751481	0.043814455512333414	4.720290177672873e-06	NA	34	35	35
ENSG00000101216.10	GMEB2	-3.0806036588735473	-0.04534325325922313	0.002065814325156449	0.01130702984260061	0.042521331636199866	6.68046271442664e-06	NA	44	44	44
ENSG00000213221.4	DNLZ	-3.077440129760073	-0.0149309956365521	0.002087867746708276	0.08464620236909717	0.4398182246537599	7.93702064507636e-68	NA	57	66	66
ENSG00000100284.20	TOM1	-3.077293009275611	-0.04848976341774172	0.0020888985805467644	0.008320448563296374	0.08415523510991957	1.0880002189090545e-10	NA	29	29	29
ENSG00000180884.9	ZNF792	3.07653169811185	0.03636044410872934	0.002094240345948786	0.01266523065846446	0.1154845426856761	3.171622700829655e-14	NA	21	21	21
ENSG00000053524.12	MCF2L2	-3.073591969531542	-0.03422754696302296	0.0021149848550027937	0.019566345921305742	0.041332192860880086	9.282650725650315e-06	NA	28	28	28
ENSG00000147912.12	FBXO10	-3.0733964045361564	-0.11742741078830135	0.002116371543021149	0.0012484689347208246	0.013714568970984524	0.011360505040293524	NA	12	12	12
ENSG00000129055.12	ANAPC13	3.072528122805332	0.010346618835992711	0.0021225383217302004	0.15495019667543752	0.6455861015236142	1.4494050899422434e-125	NA	64	65	65
ENSG00000161944.16	ASGR2	3.0724340349907813	0.03126691589515818	0.002123207548173339	0.018872750914444857	0.052273986758168266	5.602330437070515e-07	NA	43	45	45
ENSG00000172500.12	FIBP	3.071894911349743	0.09483722711528617	0.0021270459512272607	0.0020300663098571517	0.06931424529392244	4.803605627459184e-09	NA	14	15	15
ENSG00000154511.11	FAM69A	-3.0695814177351117	-0.010688601496119665	0.0021435896971065526	0.21151638486507948	0.5323499339021373	4.445568931151494e-88	NA	47	47	47
ENSG00000125743.10	SNRPD2	-3.0665491557242506	-0.10694652618555885	0.002165451997863869	0.0014862722415354994	0.08522332659519807	1.266831594697566e-10	NA	8	8	8
ENSG00000117899.10	MESDC2	-3.0647840951743777	-0.07554330716737545	0.0021782718393007564	0.0025303140248925894	0.029425943746519613	0.00019352353133725425	NA	11	11	11
ENSG00000159164.9	SV2A	3.0642444217317792	0.028398982978732702	0.002182205416142308	0.015677627689166883	0.17195817240204628	2.6524478953307168e-21	NA	8	8	8
ENSG00000183831.6	ANKRD45	-3.062606184333372	-0.043671863136926344	0.0021941861335793168	0.00842955884333288	0.033333077476184636	6.534102220676641e-05	NA	19	19	19
ENSG00000130856.15	ZNF236	3.0619148329466928	0.09780860479613052	0.002199260173436841	0.001972025604863787	0.06302890564829193	4.0102428364229986e-08	NA	4	4	4
ENSG00000250091.2	DNAH10OS	-3.060153091087162	-0.022657288688823808	0.0022122387957051715	0.04408824813875786	0.2779629992811157	2.9758781039965826e-36	NA	29	33	33
ENSG00000149311.18	ATM	3.0572058808476967	0.1526514689419167	0.002234107703503114	0.0009041440494394607	0.05667812892110075	1.880319211072705e-07	NA	44	44	44
ENSG00000178038.16	ALS2CL	3.0560781656696627	0.022549261662463443	0.0022425278544788508	0.0335420643122526	0.2677313873753368	6.256786002434928e-35	NA	17	17	17
ENSG00000160013.8	PTGIR	3.0536627654762687	0.08153245371032565	0.00226066050403222	0.003187438538398191	0.0341142310716783	6.331370128162989e-05	NA	36	36	36
ENSG00000172987.12	HPSE2	3.053489412150755	0.014052810820036763	0.002261967037011925	0.08603836839544704	0.3025238588114549	8.383451059025147e-41	NA	48	48	48
ENSG00000173575.20	CHD2	3.053347034623445	0.14451414227313006	0.0022630406283333944	0.0009640694242050844	0.02441125694604989	0.0006969417767175157	NA	11	12	12
ENSG00000057468.6	MSH4	3.0493414577185916	0.02064966027050314	0.0022934364831450767	0.05338596069139649	0.19925009171131608	8.581664705739912e-25	NA	38	38	38
ENSG00000138303.17	ASCC1	-3.047506552420705	-0.038949095187026744	0.0023074849532956224	0.016975559977599378	0.15990486471654758	8.058778520834281e-20	NA	39	39	39
ENSG00000187151.7	ANGPTL5	-3.0475023442881817	-0.03788613541269091	0.0023075172621464845	0.010344437961786362	0.07189895353516244	3.865288214826411e-09	NA	12	12	12
ENSG00000111671.9	SPSB2	-3.046605004438522	-0.01998185861188938	0.002314416255719842	0.05049065046785586	0.3083760315875105	1.0324450141468253e-41	NA	13	13	13
ENSG00000137876.9	RSL24D1	-3.046039838830161	-0.061347875873382356	0.00231877109371387	0.005234339494671881	0.1314415120869238	2.0278681061833183e-16	NA	29	29	29
ENSG00000139354.10	GAS2L3	-3.0460262666312996	-0.08710693099117997	0.002318875765409798	0.0020048089112304946	0.023827558937385657	0.0008556766346304909	NA	7	7	7
ENSG00000186212.3	SOWAHB	-3.044809354678007	-0.009095836461407145	0.0023282784578703007	0.20233683352538473	0.42838319302155703	1.4125348629589014e-63	NA	19	19	19
ENSG00000198837.9	DENND4B	-3.0404840755233002	-0.03474741520267746	0.0023619818176628823	0.010612967125004551	0.18327400526402784	2.0598627643162983e-23	NA	20	20	20
ENSG00000121481.10	RNF2	3.0399727529900176	0.04850749113451959	0.0023659955232589775	0.008678731424213965	0.06382586217376475	3.052032712937402e-08	NA	20	20	20
ENSG00000112852.6	PCDHB2	-3.0398488538094433	-0.016329229792361878	0.00236696902855044	0.07404548716206116	0.06515164547671072	2.0004984384068883e-08	NA	106	106	106
ENSG00000204713.10	TRIM27	-3.0385286603082644	-0.03501575728428371	0.0023773648993794427	0.015251430744428822	0.13614025543492506	5.762850671434499e-17	NA	12	12	12
ENSG00000144218.18	AFF3	-3.038476162155106	-0.03442534339248341	0.002377779159243057	0.013891643868565695	0.08835713775521467	5.077102676532268e-11	NA	24	24	24
ENSG00000162641.18	AKNAD1	3.0375703261201745	0.03572693933876196	0.002384937474296339	0.017502049174848367	0.017673042488929574	0.0040045616554857345	NA	43	48	48
ENSG00000213390.10	ARHGAP19	-3.0356037492497414	-0.06950818069338109	0.0024005461865232495	0.004413872777361916	0.03350705972618012	6.518373603296814e-05	NA	32	32	32
ENSG00000159733.13	ZFYVE28	-3.0345034396118598	-0.03425477037017311	0.0024093200812926345	0.02171078009580616	0.095636742616637	3.9448453183181984e-12	NA	26	27	27
ENSG00000146197.8	SCUBE3	3.032780434522486	0.13319011876344194	0.0024231183503157653	0.000973908552682353	0.019063234192980668	0.0028445978802064827	NA	8	8	8
ENSG00000143382.14	ADAMTSL4	3.030887774170622	0.02308865753073001	0.002438358594364562	0.03874188540812887	0.1539384892596094	2.27773546435478e-19	NA	13	13	13
ENSG00000071655.17	MBD3	3.0295134001295905	0.08190412026132467	0.002449480372226361	0.0031311123846148705	0.039386921506427766	1.5140057727146784e-05	NA	47	47	47
ENSG00000145390.11	USP53	3.0286655826863758	0.057395073517760874	0.0024563642536419798	0.0050420932568456985	0.06621329629601977	1.5389065307557442e-08	NA	34	34	34
ENSG00000132823.10	OSER1	-3.025972882598905	-0.0694228727285779	0.002478345287078004	0.0045632675481303816	0.09452726962319356	5.88086387647908e-12	NA	26	27	27
ENSG00000125851.9	PCSK2	3.0227390256595923	0.023088926652295328	0.0025049816825469563	0.0251569011556875	0.14692797163668886	3.917126920651391e-18	NA	19	19	19
ENSG00000118420.16	UBE3D	-3.020253989407968	-0.08243516399728394	0.0025256279116603756	0.0029585960655262	0.010888101184714524	0.024494726348142384	NA	11	11	11
ENSG00000042062.11	FAM65C	3.019534134940722	0.09259688199718348	0.002531637629578631	0.002027178971388198	0.014536009746882857	0.009387554018406016	NA	12	12	12
ENSG00000173209.22	AHSA2	-3.018413634932487	-0.01580964771450435	0.0025410181731695494	0.08497200144459083	0.4868961536712551	7.593043568019336e-78	NA	72	72	72
ENSG00000160886.13	LY6K	-3.014093407084593	-0.01744094430990865	0.0025774843699458414	0.04587294692462726	0.08659614216765323	4.8165388273954775e-11	NA	37	38	38
ENSG00000138439.11	FAM117B	3.0134099162041474	0.057653356502682586	0.0025832972292181445	0.005130722187113587	0.03591862126130485	3.528138030309052e-05	NA	36	36	36
ENSG00000023608.4	SNAPC1	-3.0108956524794093	-0.09582130398695984	0.002604783493530001	0.0018915585450735065	0.041366282269959316	8.094856140638539e-06	NA	4	4	4
ENSG00000227888.4	FAM66A	3.0107212498743054	0.015974030155336764	0.002606279937103003	0.08671868412862271	0.28214349810684297	2.2941592045835652e-37	NA	32	37	37
ENSG00000203877.8	RIPPLY2	-3.0091663794141	-0.037133963500596306	0.0026196561248372644	0.014591302528818672	0.07585148704370871	1.2818116246866502e-09	NA	38	38	38
ENSG00000132522.15	GPS2	-3.008927265427693	-0.10044111593194549	0.0026217187255028504	0.001985438245218833	0.04873013975795494	1.5053738764372758e-06	NA	15	15	15
ENSG00000100991.11	TRPC4AP	3.007575408124711	0.06606798001789804	0.002633407815332813	0.004244066542920715	0.015597553417675816	0.006821417492793548	NA	51	51	51
ENSG00000183474.15	GTF2H2C	-3.001657623672648	-0.01651232277193187	0.002685139868185086	0.06670457307822238	0.07257949966261022	2.9265835676454453e-09	NA	56	57	57
ENSG00000162595.5	DIRAS3	-2.99884344508823	-0.04323792279553887	0.0027100652180308184	0.009638738745404697	0.02696013343045488	0.0003857910576296537	NA	70	72	72
ENSG00000026950.16	BTN3A1	-2.998674752392429	-0.04109823667794603	0.0027115660345142976	0.010446274094306911	0.19410785967443872	2.8323275047551404e-24	NA	46	46	46
ENSG00000070423.17	RNF126	-2.996617437572183	-0.07054452569808992	0.0027299306533940014	0.003340862161310474	0.06253598239116638	2.1088649181753493e-08	NA	27	27	27
ENSG00000128607.13	KLHDC10	-2.9955507187024186	-0.07539167144478183	0.00273949738730628	0.003711693995327402	0.01876549823168731	0.0030506397741246927	NA	61	61	61
ENSG00000125755.18	SYMPK	-2.9950667234317927	-0.07244020742882315	0.0027438481305587766	0.007011311555232614	0.047552809877111565	1.9749459383194364e-06	NA	60	62	62
ENSG00000117748.9	RPA2	-2.994825395503758	-0.010865239632471053	0.002746019839575632	0.16078385094333608	0.5820509181875584	1.1961771644568105e-104	NA	56	56	56
ENSG00000127415.12	IDUA	2.9933133381393366	0.030220718179834957	0.0027596626164499527	0.018656388009553385	0.19753057194508009	9.343647044882263e-25	NA	24	24	24
ENSG00000126267.8	COX6B1	2.992960737123542	0.04499666457363211	0.0027628529043910665	0.009629149560937779	0.1998345479303526	1.3010276698496688e-25	NA	14	14	14
ENSG00000137845.14	ADAM10	2.991691744986248	0.07679124964483511	0.0027743624792606367	0.0032261764837428577	0.06121088039645298	3.4114217479111114e-08	NA	12	12	12
ENSG00000165280.15	VCP	2.9902546492776194	0.04770461327972812	0.0027874495985361638	0.005216672396995396	0.1245263381571729	2.321108527435037e-15	NA	18	19	19
ENSG00000065029.14	ZNF76	-2.9878503193471446	-0.17231193387327337	0.002809471108691941	0.0008620532372912486	0.03547180588780887	4.340354419930357e-05	NA	9	9	9
ENSG00000153406.13	NMRAL1	-2.9877713879116206	-0.013082905598396439	0.002810196736085255	0.11497602001357883	0.4904314177323261	3.7677623062247466e-77	NA	40	40	40
ENSG00000175221.14	MED16	2.9877266520050267	0.045713638852416694	0.0028106080753281444	0.007787174755372174	0.017579858938170524	0.0035868260902780827	NA	33	33	33
ENSG00000105088.8	OLFM2	2.987671066809418	0.0791415969414046	0.002811119248586345	0.00267142836919545	0.012057290352521469	0.018119570565278943	NA	20	20	20
ENSG00000142920.16	AZIN2	-2.98616081231772	-0.04852668842338568	0.00282504040097954	0.006196475377547307	0.054323579158870976	3.599506520284136e-07	NA	40	40	40
ENSG00000180739.13	S1PR5	2.985837803205859	0.03862110463288266	0.0028280259787370294	0.010183963919190641	0.026816688073417142	0.0003874968270044756	NA	25	25	25
ENSG00000101474.11	APMAP	2.98528085475235	0.09168792271909075	0.0028331806285765387	0.002282277223247877	0.020897626165699533	0.0017694010549740254	NA	33	33	33
ENSG00000111275.12	ALDH2	2.98483652962367	0.05341214133655334	0.0028372990814668443	0.006249017463537046	0.1010140115743626	1.5083472185587481e-12	NA	15	15	15
ENSG00000164924.17	YWHAZ	-2.9848321627489067	-0.01781019083399206	0.0028373395851732227	0.05640681345022755	0.4974410936976944	1.4985883924275065e-78	NA	89	89	89
ENSG00000142089.15	IFITM3	-2.983211299798368	-0.11446316125823991	0.0028524099562847235	0.0013144988507247735	0.03285651290808888	7.935834488492e-05	NA	14	14	14
ENSG00000197653.15	DNAH10	-2.98301072755769	-0.03366999583620058	0.0028542798984170746	0.01910911374054978	0.12232506560407636	1.4468445725514787e-15	NA	19	19	19
ENSG00000121068.13	TBX2	2.982817392344032	0.11135251447166386	0.0028560834287781854	0.0015037486204441666	0.014418147643359715	0.009300807992624591	NA	8	8	8
ENSG00000241106.6	HLA-DOB	2.9777276372769825	0.009608889178290985	0.002903939118193633	0.2393047799701658	0.5692761451219983	1.9341118677977507e-99	NA	51	51	51
ENSG00000185519.8	FAM131C	-2.9748635620321378	-0.11357390320525708	0.002931188869245539	0.0013384462292627178	0.011543894146194486	0.02098542546093835	NA	12	12	12
ENSG00000149922.10	TBX6	2.9708151266540828	0.02543206496844963	0.0029701051571524657	0.03127118687333244	0.15853880983257454	4.598149191747268e-20	NA	12	12	12
ENSG00000162222.13	TTC9C	-2.970349980340399	-0.029053348111024366	0.002974606520754278	0.024436711286041916	0.14886337316815956	1.3481695479539426e-18	NA	25	25	25
ENSG00000091542.8	ALKBH5	-2.9686823893354966	-0.023875603571089726	0.002990795516219916	0.027393316384846333	0.2521823383448566	2.6152201169930234e-32	NA	18	18	18
ENSG00000204261.8	PSMB8-AS1	-2.967737913131714	-3.555700284643056	0.0030000001191628116	1.2724135382448438e-06	0.014449878054045856	0.00886638087607807	NA	1	2	2
ENSG00000263627.1	PPP4R1-AS1	-2.9665080318021873	-0.013020663376550974	0.003012024937826976	0.12635971812472205	0.22083892203702066	2.5158151482806974e-28	NA	53	53	53
ENSG00000106636.7	YKT6	2.9639574238446835	0.04477982284671619	0.0030371030444404775	0.00836708708238283	0.19100267392438355	1.0145254540071036e-23	NA	13	13	13
ENSG00000054282.15	SDCCAG8	2.9624714363810116	0.028173462362437878	0.003051801233203041	0.01990231419721534	0.11516496491634265	2.5605695589197603e-14	NA	25	26	26
ENSG00000142892.14	PIGK	-2.962429127885727	-0.03433146913088951	0.0030522206629275757	0.014314669196464019	0.2070531302497088	2.4147307448253063e-26	NA	27	27	27
ENSG00000250829.2	RP11-11N5.1	-2.9622290959612023	-0.017192665499251674	0.0030542044124519086	0.06561359950110718	0.14718679727176984	2.419330041089606e-18	NA	55	56	56
ENSG00000254427.1	RP11-430H10.1	2.9609462229906085	0.013193168243420773	0.003066954852669829	0.11765417905439399	0.36319822051168577	1.4448185510516942e-50	NA	21	21	21
ENSG00000108306.11	FBXL20	-2.9599685011959607	-0.06824948650789618	0.0030767049788476834	0.003960210131458488	0.08665408924114858	6.905625734055973e-11	NA	7	7	7
ENSG00000115363.13	EVA1A	-2.959608066440285	-0.10514131611590576	0.0030803064640058547	0.002327273236843811	0.016961871360422227	0.004899250159198266	NA	14	14	14
ENSG00000138399.17	FASTKD1	2.957646281370448	0.05133226687972466	0.0030999762273548146	0.00821499875857885	0.10355804792189884	8.206564471986385e-13	NA	9	9	9
ENSG00000174446.12	SNAPC5	-2.957582186646599	-0.06748714418092454	0.003100620798367137	0.003909679268141998	0.08989059608126126	3.5356782519911344e-11	NA	14	14	14
ENSG00000111897.6	SERINC1	2.9573764073151914	0.14635470696408975	0.0031026910520520526	0.0009113820837583032	0.02572749402728048	0.0005021290360536949	NA	20	20	20
ENSG00000198830.10	HMGN2	-2.957253335308239	-0.10320071662641764	0.0031039298266142285	0.0014448561071737078	0.02058649980542668	0.0019118440103053226	NA	18	18	18
ENSG00000261770.1	CTC-459F4.1	2.956494756997251	0.005826639917714465	0.003111575216283902	0.435510441091877	0.6592280742695619	3.1124110051315623e-130	NA	25	25	25
ENSG00000064313.11	TAF2	2.9550599285235686	0.09279111993086234	0.003126083213819175	0.002337584455340417	0.05744055886679795	1.3875377506778188e-07	NA	17	17	17
ENSG00000167775.10	CD320	2.9542953509844123	0.05179882070568578	0.0031338392569870187	0.006148325283207026	0.07714220006034374	8.135111090548596e-10	NA	53	54	54
ENSG00000162241.12	SLC25A45	-2.9540233536012983	-0.10064270301809815	0.0031366026862004906	0.0017625120567435612	0.03791070095686282	1.928147721278772e-05	NA	10	10	10
ENSG00000159199.13	ATP5G1	2.953212731747491	0.12350602580040222	0.0031448515936539547	0.0010086626033365374	0.02518737033181198	0.0006195450844106728	NA	17	19	19
ENSG00000171115.3	GIMAP8	2.9527090129893443	0.039851178735454976	0.0031499874051584336	0.011463037069522328	0.17170380374425773	1.9188006724105144e-21	NA	10	11	11
ENSG00000227078.1	LINC02094	2.9515803890546537	0.0209293286373715	0.003161522386818377	0.04382871507799508	0.0942399095353622	1.0027537315096817e-11	NA	40	41	41
ENSG00000139182.13	CLSTN3	2.9484857480053384	0.039580050190243944	0.0031933486351663877	0.010069032321909938	0.09538198340194652	7.936848379024505e-12	NA	50	51	51
ENSG00000272334.1	RP11-129K12.1	2.9478425979614262	0.06860175253683104	0.003199999526170625	0.0029247920159467217	0.03817780854912762	2.016631778906125e-05	NA	1	1	1
ENSG00000138430.15	OLA1	2.9467812726716547	0.14881947663182823	0.003211002426073881	0.000802250188455688	0.015427855531314013	0.007370545330013196	NA	12	12	12
ENSG00000166359.10	WDR88	-2.9463196858379326	-0.03401258088245543	0.0032157985066792274	0.018134399509764296	0.03410209631984643	5.9287176062780515e-05	NA	26	27	27
ENSG00000137404.14	NRM	2.94468945643593	0.1211202530940241	0.003232789559984914	0.0008572732218966787	0.07415947011099754	1.5396214925191876e-09	NA	32	33	33
ENSG00000262877.4	RP11-1055B8.4	2.9444951544394984	0.012798582800192955	0.0032348201174488404	0.12826181385052357	0.4556308207141217	2.7131014128746e-70	NA	71	72	72
ENSG00000157778.8	PSMG3	-2.9400506722825126	-0.0754944642835232	0.003281585752628977	0.0038443986853670007	0.060656886786959414	7.185655184675157e-08	NA	11	11	11
ENSG00000130758.7	MAP3K10	2.937792443672183	0.04997148139331396	0.0033055824519444086	0.007009218161010103	0.13320941444184115	1.897114589247332e-16	NA	16	16	16
ENSG00000108559.11	NUP88	-2.935124188093844	-0.05473194536857951	0.003334142173404273	0.007052325791089223	0.10284609120061997	1.0154575924371362e-12	NA	41	42	42
ENSG00000167985.6	SDHAF2	2.9347328728648217	0.07052346813664633	0.0033383494662187936	0.003496692053434031	0.014123310758059553	0.010423767004909592	NA	28	56	56
ENSG00000118997.13	DNAH7	-2.9342427810570055	-0.031800731777462225	0.0033436255919042485	0.0166772779684237	0.07600793959992186	1.3602132448722904e-09	NA	13	13	13
ENSG00000090432.6	MUL1	-2.9333068534460787	-0.017975862617515246	0.0033537225047729777	0.04585499103982883	0.31359675681336635	7.878390088395271e-43	NA	57	57	57
ENSG00000172086.7	KRCC1	-2.9323352041120265	-0.05006562523936112	0.0033642341564441075	0.006095156247573027	0.027424382814229542	0.00032217518487538416	NA	55	55	55
ENSG00000132881.11	RSG1	-2.9316084652865704	-0.02206231943769648	0.0033721158796275238	0.03683220779935535	0.23894489576426398	1.5322681176893174e-30	NA	13	13	13
ENSG00000164045.11	CDC25A	2.9273240911004286	0.008869472351728847	0.0034189240552917432	0.17816329463688324	0.3296630600773118	1.9272029237924687e-44	NA	23	24	24
ENSG00000169032.9	MAP2K1	2.927268670443258	0.061090340391800814	0.0034195334000872856	0.006565863570450118	0.053259244410850864	3.9773787979769004e-07	NA	29	30	30
ENSG00000078043.15	PIAS2	-2.9240302902758724	-0.10382908708557684	0.003455311216390552	0.0015218765905229128	0.029666791822852086	0.00018186821745183018	NA	12	12	12
ENSG00000100731.15	PCNX1	2.9232917272143233	0.018080285216244035	0.003463518470917807	0.06048029728156771	0.4530646328017398	2.3890973942461015e-69	NA	37	37	37
ENSG00000237310.1	GS1-124K5.4	2.9212421907668995	0.02338506501256995	0.0034863868881969723	0.0332024612412261	0.1634658872230209	1.6212297303576943e-20	NA	42	42	42
ENSG00000171121.16	KCNMB3	2.9184547764566835	0.03339004227871703	0.0035177089648900724	0.011524890377974713	0.08901438112062852	4.888432581526729e-11	NA	24	24	24
ENSG00000162745.10	OLFML2B	-2.916731621102841	-0.11039192385390029	0.0035371998502176276	0.0021651550608005046	0.040243813883187415	1.1568989248713588e-05	NA	39	39	39
ENSG00000161048.11	NAPEPLD	2.9164880681429453	0.06163773847045891	0.003539962627916707	0.004962732121175007	0.09311450931318976	1.4279882813816605e-11	NA	14	14	14
ENSG00000146755.10	TRIM50	-2.915703539532223	-0.07264809507238607	0.0035488753928623992	0.003748934484856799	0.031346544070050664	0.0001296589945708888	NA	15	15	15
ENSG00000107745.17	MICU1	-2.914912377425868	-0.07110193195621667	0.0035578841892987064	0.002520706263004015	0.04957828676819341	1.0946935425327108e-06	NA	4	4	4
ENSG00000064995.16	TAF11	-2.9140274172216984	-0.044296335137902806	0.003567985691823902	0.007404146368268423	0.07037574699355513	3.877113106418648e-09	NA	25	25	25
ENSG00000168209.4	DDIT4	2.911225987878308	0.05351886565200612	0.0036001352589345513	0.006297163172325745	0.011247677201809992	0.02261538238864229	NA	46	46	46
ENSG00000183172.8	SMDT1	-2.9111764793104755	-0.016446829702630922	0.0036007057875679107	0.06283324150210363	0.6186066696600863	5.456028942358405e-115	NA	27	30	30
ENSG00000213373.7	LINC00671	2.9088338679994585	0.051817623803089706	0.003627795846477722	0.0049099130562935	0.06679476177809801	1.260029818718964e-08	NA	6	6	6
ENSG00000132507.17	EIF5A	-2.905735441515109	-0.0323411926609926	0.003663910881901792	0.018598905641993943	0.2846007582734709	5.579484476794371e-38	NA	13	13	13
ENSG00000183963.18	SMTN	2.9025765845126856	0.10830581407246671	0.0037010665449642433	0.001329169099324303	0.04906162614632542	9.94286055625577e-07	NA	13	13	13
ENSG00000157240.3	FZD1	2.901990544724681	0.03768249065575137	0.0037079973189536354	0.013933113876044054	0.11861852192461572	7.006604376348595e-15	NA	19	19	19
ENSG00000186088.15	GSAP	-2.8993274826243733	-0.015150957590233593	0.003739640775610706	0.05885017124528845	0.2467666104798062	1.974630269088041e-31	NA	48	48	48
ENSG00000112619.7	PRPH2	-2.898241446268519	-0.1235832082519856	0.0037526157609910093	0.0014049880321433622	0.010659653363882296	0.025632127658313214	NA	15	15	15
ENSG00000277149.4	TYW1B	2.898205959472349	0.010899191723487783	0.003753040414812445	0.18687491682765464	0.541984978430513	3.0397738069747113e-92	NA	26	27	27
ENSG00000067715.13	SYT1	2.8974093807903687	0.026400051147098202	0.0037625841993183303	0.022484623325168998	0.07869557506903167	6.892734823112379e-10	NA	24	24	24
ENSG00000189171.14	S100A13	2.8973915445504845	0.05522659085394463	0.0037627981470075046	0.0063296316625881385	0.08983629597901227	3.58717647849519e-11	NA	23	23	23
ENSG00000231925.11	TAPBP	-2.895167156498679	-0.018185301195379835	0.003789566765678446	0.050740118026785554	0.3866643073946586	3.157550797024836e-55	NA	39	41	41
ENSG00000138246.15	DNAJC13	-2.894833019277085	-0.09619263170145076	0.003793602739753142	0.0019792387697985946	0.028186391881129463	0.00029055288234337866	NA	42	42	42
ENSG00000154479.12	CCDC173	2.8944902059338986	0.02727591905842732	0.0037977475701400426	0.018803202322557597	0.06917955263219829	8.682211015186276e-09	NA	54	56	56
ENSG00000261079.1	RP11-252A24.3	-2.8943978436698927	-0.021964936812367847	0.003798864991910123	0.03702063200934257	0.096980403845878	4.664491213404483e-12	NA	32	33	33
ENSG00000100889.11	PCK2	2.8926772509394327	0.0297478143147999	0.003819735851521961	0.017663911051174118	0.1816675314762904	1.2042556495706705e-22	NA	63	65	65
ENSG00000152284.4	TCF7L1	-2.8922514196284044	-0.03547445937426282	0.0038249172604955676	0.016089204183851485	0.15037944410872936	2.0668095376177394e-18	NA	33	34	34
ENSG00000166896.7	ATP23	2.892223307521994	0.005417912047753434	0.003825259546192546	0.3027088309780789	0.6963094515843411	1.9066674740712062e-146	NA	23	23	23
ENSG00000164306.10	PRIMPOL	2.8917957786975106	0.039537730435277856	0.0038304684572118748	0.00953057751078351	0.11671957025612717	2.0993718339875357e-14	NA	8	8	8
ENSG00000164118.12	CEP44	-2.8910609926702104	-0.03597115294038386	0.0038394359766287926	0.01068536960488334	0.16853492898310207	7.019698346913432e-21	NA	12	12	12
ENSG00000176170.13	SPHK1	-2.8908846214940427	-0.19088634838808463	0.003841591292957526	0.0007774959469160131	0.02727434773343897	0.0003283239687556943	NA	5	5	5
ENSG00000113812.13	ACTR8	-2.8904011578816045	-0.019719641278603563	0.003847505022061809	0.03632321100812747	0.17437509349972624	9.033712008945799e-22	NA	54	54	54
ENSG00000165868.13	HSPA12A	-2.888686113529808	-0.06706297615545621	0.0038685502231458678	0.0037397218520558583	0.05020893447795158	1.030807608562555e-06	NA	31	31	31
ENSG00000095739.10	BAMBI	2.88774120884112	0.11554389185630135	0.00388018971641796	0.0016148094024351957	0.01237034749428364	0.015958621107767773	NA	8	8	8
ENSG00000100302.6	RASD2	2.88622926974291	0.014268207176736367	0.003898880223214007	0.09801864368173589	0.2549196841524674	1.140645301369518e-32	NA	94	94	94
ENSG00000113141.17	IK	2.8852921217301666	0.052800058540757235	0.0039105062090763545	0.0049648872142371275	0.07893059597961864	6.211075462495661e-10	NA	41	41	41
ENSG00000189266.11	PNRC2	-2.8852092818982467	-0.031120286307013818	0.003911535409127214	0.012425337141835281	0.16615255231617818	1.3719562442650842e-20	NA	14	15	15
ENSG00000221983.7	UBA52	-2.884989590772742	-0.048174548319006597	0.00391426603780664	0.009574115034425533	0.2825523972824278	7.867336306845337e-38	NA	7	7	7
ENSG00000137070.17	IL11RA	-2.8847016656363795	-0.04458095718618438	0.003917847395693561	0.008835927928193626	0.10438171122236713	2.2872526240086274e-13	NA	37	37	37
ENSG00000225793.2	RP1-234P15.4	-2.883782122422299	-0.12377973623551601	0.003929305076224866	0.0011540346680236385	0.010652212459720692	0.0263576609906852	NA	6	6	6
ENSG00000180383.3	DEFB124	2.883324298642747	0.0517355524180284	0.003935020986149749	0.00604796274390188	0.05004438323488257	9.781183466446315e-07	NA	7	7	7
ENSG00000243335.9	KCTD7	2.8828299094629046	0.09955527868716119	0.003941201892679275	0.0015983667497159494	0.02146363429888789	0.001543173148343516	NA	34	34	34
ENSG00000102805.14	CLN5	2.8811464169949654	0.05640976042180469	0.003962315281661175	0.007588908387216582	0.08334594007174483	1.6281541006883118e-10	NA	53	53	53
ENSG00000103528.16	SYT17	2.881113404723971	0.05504602809465469	0.00396273032729936	0.006727040435165733	0.037159415254561234	2.839688808484381e-05	NA	36	36	36
ENSG00000089050.15	RBBP9	-2.88085088140798	-0.03178180436167355	0.003966032298140837	0.014932034266528588	0.1018954881503524	1.5028765874333118e-12	NA	34	34	34
ENSG00000148700.14	ADD3	-2.880170705697492	-0.054148291980611066	0.003974599050744204	0.005835704308042483	0.12955638754276336	5.31704328116476e-16	NA	16	17	17
ENSG00000155749.12	ALS2CR12	-2.8794904291292323	-0.019211209920132994	0.0039831838762871725	0.032619062653907224	0.1916286102947304	6.0959519441027636e-24	NA	22	22	22
ENSG00000181896.11	ZNF101	2.8786404470784555	0.03545926528310968	0.003993933977835248	0.013246031437488929	0.11802528016795265	1.4751091680908802e-14	NA	4	4	4
ENSG00000243284.1	VSIG8	-2.877858705996177	-0.01581637962676385	0.004003844252950256	0.018728004875179727	0.05148308264096813	7.160817906845947e-07	NA	50	50	50
ENSG00000272338.2	RP11-722E23.2	-2.876821056082549	-0.03325933620874296	0.004017033215576568	0.01664986654214163	0.10823902169618793	2.1955159942579216e-13	NA	16	16	16
ENSG00000115073.7	ACTR1B	2.87598651055227	0.01693693832398741	0.004027669240297597	0.05965993962750058	0.3901724567067078	1.2794181702356677e-55	NA	37	37	37
ENSG00000158062.20	UBXN11	-2.8757060138288555	-0.019765025007579817	0.004031249820492779	0.040284645420110565	0.2103574016025896	5.937102307842834e-27	NA	49	50	50
ENSG00000076555.15	ACACB	-2.8749357071365766	-0.035726744387414425	0.004041097762882116	0.009469957937973304	0.09168976513158944	2.0282932558538308e-11	NA	52	53	53
ENSG00000156030.13	ELMSAN1	2.872759244691959	0.06388058530264608	0.0040690407575053565	0.004318355922734812	0.048412893471958034	1.3587106981441623e-06	NA	16	16	16
ENSG00000138380.17	CARF	2.871787315081429	0.05679066199248355	0.004081575640787725	0.004438740682972087	0.0901826420631302	3.268042794864925e-11	NA	21	21	21
ENSG00000124191.17	TOX2	-2.8710290313884963	-0.044971039579712574	0.004091379478898648	0.008577787740553237	0.09278414618534228	1.1968400178165014e-11	NA	5	5	5
ENSG00000280798.1	LINC00294	2.868193980794988	0.03358064316155026	0.004128223414465246	0.013515356375110957	0.16780120009004695	8.776650399205006e-21	NA	25	25	25
ENSG00000204657.3	OR2H2	-2.8671609413119685	-0.04041233866710817	0.0041417233194645355	0.009634539134571154	0.032059080300798966	0.0001024047970557853	NA	16	16	16
ENSG00000100416.12	TRMU	2.8661449276471203	0.059478593559775604	0.00415503978809492	0.004797723074713957	0.030992196180785705	0.00014154983529144556	NA	38	40	40
ENSG00000103266.10	STUB1	-2.8634523923349455	-0.14098646174430038	0.004190517819356794	0.000759004078533513	0.025782760187265514	0.0005183866169993332	NA	17	17	17
ENSG00000143320.8	CRABP2	-2.8614872893403107	-0.05869364398813551	0.004216584110369058	0.004379880624973011	0.01946360296976145	0.0025376329436258968	NA	32	32	32
ENSG00000118564.14	FBXL5	2.860624435758754	0.08311465814676988	0.00422807590833416	0.002252064193663533	0.02327189991844946	0.000955093955024148	NA	24	24	24
ENSG00000188690.12	UROS	2.859507872227201	0.02736961070663591	0.004242988870664312	0.024637866922277152	0.2871252032349217	1.1559218975285283e-37	NA	34	34	34
ENSG00000136824.18	SMC2	-2.8595072523276652	-0.03694395436847304	0.004242997163353653	0.01600589593635599	0.14481072429963318	8.919882666567542e-18	NA	22	22	22
ENSG00000239941.1	RP11-246A10.1	-2.8588772304784658	-0.07933202455283064	0.0042514328669752315	0.002645252310808803	0.01709420042231079	0.0047538199051296096	NA	15	15	15
ENSG00000164136.16	IL15	2.85882631918657	0.09248177859515191	0.004252115209614668	0.00213866504232417	0.013269590113115523	0.0131427076202949	NA	11	11	11
ENSG00000171103.10	TRMT61B	-2.858610899620547	-0.020289435151016923	0.004255003486854825	0.06760982966658699	0.3027622727877835	7.140932286198347e-41	NA	18	18	18
ENSG00000164587.11	RPS14	-2.8582127916088087	-0.05281805114649359	0.004260345875740876	0.005944732514530278	0.08900865505105805	3.6096034550479994e-11	NA	88	88	88
ENSG00000198515.13	CNGA1	2.857389661639433	0.012484383729499764	0.004271411119842142	0.0964824385412423	0.2556159588474574	5.260677144286687e-34	NA	36	37	37
ENSG00000154845.15	PPP4R1	2.8566980794845924	0.029978924677052748	0.0042807281218288085	0.019647587281889034	0.266494523618235	2.3051553552433015e-34	NA	55	55	55
ENSG00000235863.3	B3GALT4	-2.856567068327303	-0.07606613780565477	0.0042824951803487775	0.0022621715617019036	0.051501197590288005	5.706353449955801e-07	NA	22	23	23
ENSG00000109814.11	UGDH	-2.8565153593167634	-0.04763058385360253	0.004283192805639207	0.00922307429915826	0.04301881290972423	6.4387414981007066e-06	NA	42	44	44
ENSG00000144485.10	HES6	-2.851576112802232	-0.031710503169660086	0.004350306992498067	0.01688460208844432	0.0609345688410481	4.255242956605809e-08	NA	80	80	80
ENSG00000171793.13	CTPS1	2.8514027966456976	0.08398673278067509	0.004352679221504431	0.0022376006593275693	0.019827931673254626	0.002435565675034411	NA	48	48	48
ENSG00000184677.16	ZBTB40	2.8504328448143097	0.0641899742670457	0.004365976895446891	0.0033387347595289253	0.03523654396914945	4.1479244388915145e-05	NA	21	21	21
ENSG00000139160.13	ETFBKMT	2.8492222116531094	0.12133560667875505	0.004382625882673784	0.001335350287112775	0.0259604631108072	0.00043667464111107017	NA	4	4	4
ENSG00000259255.1	RP11-627D16.1	-2.8482753981267113	-0.06073887356176656	0.004395686824027791	0.0033154935604912247	0.015359421605143187	0.007458883856563125	NA	18	18	18
ENSG00000102763.17	VWA8	2.846697271416051	0.04936746731159293	0.004417534924176888	0.006190193894325278	0.047116292506536914	1.8304415881629272e-06	NA	39	39	39
ENSG00000172992.11	DCAKD	-2.8463880673912723	-0.013529578348522555	0.004421827158526019	0.07842651226615498	0.35626621754060256	5.500069344086962e-49	NA	19	20	20
ENSG00000168116.13	KIAA1586	-2.8457737216497065	-0.03602867028300356	0.00443036645305563	0.011071946868696577	0.09346963766881483	1.473616729005468e-11	NA	10	11	11
ENSG00000198171.12	DDRGK1	2.845300142778698	0.06905402126239117	0.00443695931121695	0.0039762065510288245	0.03785715424708889	1.9063029925891548e-05	NA	27	27	27
ENSG00000236782.6	RP11-96L14.7	2.84495941256558	0.018442833995417858	0.004441708234694469	0.05056797027691487	0.07079455780016565	5.178076644845312e-09	NA	43	44	44
ENSG00000272275.1	RP11-791G15.2	-2.844534163583426	-0.02214537531568885	0.004447641599034216	0.030907312427713385	0.1397748856943096	2.2988018396597998e-17	NA	18	18	18
ENSG00000067191.15	CACNB1	-2.844272337598766	-0.08890693733188489	0.004451298345630677	0.0026988397546566538	0.014367524982909196	0.009217251246210666	NA	22	22	22
ENSG00000055332.16	EIF2AK2	2.844243940344048	0.035163642196960214	0.0044516951146204775	0.01407450360006375	0.07042231249618963	2.6605948035186506e-09	NA	38	38	38
ENSG00000160233.7	LRRC3	-2.842827348640046	-0.01707630880585127	0.004471528582666514	0.05539520728143933	0.14874952612360928	3.6970209949097134e-18	NA	59	61	61
ENSG00000144730.17	IL17RD	-2.8424273425540703	-0.07130216886717096	0.004477143480223645	0.0022000899103188877	0.029079392471330973	0.00022175414559476279	NA	8	8	8
ENSG00000005020.12	SKAP2	-2.842318573465504	-0.05723080633288379	0.004478671379570713	0.004647022660861661	0.037267532922634905	2.581373231704561e-05	NA	14	14	14
ENSG00000103415.11	HMOX2	-2.8406277342063513	-0.033696440177198334	0.004502483743431488	0.021190871220748024	0.2045959803118296	5.205062373702419e-26	NA	32	33	33
ENSG00000144224.16	UBXN4	2.8402056927770296	0.13171084081469822	0.004508445282195497	0.0012079691776727026	0.030678466597822283	0.0001297319874088515	NA	12	12	12
ENSG00000115415.18	STAT1	2.8353944824773873	0.06804351555793646	0.004576913162477954	0.003278572445906737	0.01614743762611606	0.006107089465599419	NA	13	13	13
ENSG00000135452.9	TSPAN31	2.8348235483803723	0.038118647666034663	0.004585100272463455	0.009164460093849858	0.0918198997554521	2.2485809923184408e-11	NA	65	66	66
ENSG00000099337.4	KCNK6	-2.8341220125825957	-0.1584458116195259	0.004595178352264082	0.0006341715175317095	0.013755661860932076	0.011156781548120198	NA	9	9	9
ENSG00000166965.12	RCCD1	-2.8322725626958714	-0.029404489087210293	0.004621843295861507	0.021072983390582226	0.4388243948231852	1.0488260754329857e-67	NA	40	41	41
ENSG00000189114.6	BLOC1S3	-2.8313833532998363	-0.11520891988313843	0.004634713525130073	0.001437101670547977	0.015329216619496256	0.0072415961526037	NA	8	8	8
ENSG00000171045.14	TSNARE1	2.8308496960047016	0.028202106215494578	0.004642453142152317	0.021488623235496135	0.2256936758990966	4.645532077137974e-29	NA	16	16	16
ENSG00000107551.20	RASSF4	2.8297297163952435	0.024930625598857174	0.0046587342411049774	0.022116327175342062	0.08711638910595375	4.137552979237113e-11	NA	68	69	69
ENSG00000137764.19	MAP2K5	2.8292521180586774	0.026807674618839712	0.004665692778916875	0.02879676718792084	0.26680544440515863	5.128217507976242e-35	NA	34	34	34
ENSG00000075239.13	ACAT1	2.8286559867607823	0.05398605541367888	0.004674391527523642	0.005940762541577488	0.12149739294386785	5.024787766353378e-15	NA	23	23	23
ENSG00000079134.11	THOC1	2.826620302514775	0.05325141587082623	0.004704207027655335	0.006869532084113651	0.036017587088241106	3.591361433633791e-05	NA	53	53	53
ENSG00000126602.10	TRAP1	2.825630925876655	0.010817807029291493	0.004718759938404027	0.11648327723939775	0.4971703026069009	3.0446640482467364e-79	NA	12	12	12
ENSG00000167549.18	CORO6	2.8252769356913867	0.1544547996393079	0.004723976731761725	0.0007517100118751296	0.015736445211326992	0.006620597687494957	NA	3	3	3
ENSG00000064205.10	WISP2	2.8246972725346327	0.024905694396502615	0.004732530567840369	0.031227037035968797	0.10616605235586717	3.512124488180282e-13	NA	80	84	84
ENSG00000161265.14	U2AF1L4	-2.8244664734868548	-0.023022845291971634	0.004735940269143446	0.03217762942599392	0.2994220112256117	1.5352354042186673e-39	NA	17	17	17
ENSG00000134283.17	PPHLN1	2.822479815210694	0.035673279806382824	0.004765382166600425	0.01454464144431959	0.13965475842313768	1.4793758703603174e-17	NA	12	12	12
ENSG00000138772.12	ANXA3	-2.8222106722869436	-0.042822092867505004	0.0047693835289258244	0.008295805867983043	0.04560260616661888	2.9180521523215982e-06	NA	20	20	20
ENSG00000249476.1	CTD-2587M2.1	-2.8189456883477217	-0.014096700523621915	0.004818166984187023	0.08729611137753338	0.3102245268885002	1.810982038671732e-41	NA	21	21	21
ENSG00000105404.10	RABAC1	-2.8178588589945366	-0.17020860755023232	0.004834505629617026	0.000497121535301168	0.046025692668838915	2.0769206822075297e-06	NA	7	7	7
ENSG00000115694.14	STK25	-2.8176245462694327	-0.05041291305293828	0.004838034688277815	0.005599371135577168	0.02389664565326992	0.0007183963073553941	NA	46	47	47
ENSG00000139631.18	CSAD	-2.8171959523272725	-0.05563099359456859	0.0048444959098188165	0.004864587952703612	0.0932998008513877	8.42439825442372e-12	NA	18	18	18
ENSG00000089177.18	KIF16B	2.8157610240557696	0.042084002504063564	0.004866184880045078	0.009030016483389455	0.09944985604907733	1.5828636600393853e-12	NA	27	28	28
ENSG00000151131.10	C12orf45	-2.8155943022990013	-0.11752250635170354	0.004868710570820321	0.001816824764613759	0.013515779026593764	0.012169211514107514	NA	16	16	16
ENSG00000197016.11	ZNF470	-2.8136977549950464	-0.03631533150137606	0.0048975252184207604	0.011496462474077781	0.07204073529576865	3.4338232846393167e-09	NA	30	31	31
ENSG00000166963.12	MAP1A	-2.8125435221384723	-0.08408768929720692	0.004915137146009455	0.002171710090529984	0.02420275582303449	0.0007402535987121921	NA	11	11	11
ENSG00000173221.13	GLRX	-2.8120182207676794	-0.052126486228030504	0.004923171439082133	0.0071541184696702394	0.13652781577481962	6.282087570857707e-17	NA	9	9	9
ENSG00000188243.12	COMMD6	-2.8113033725960217	-0.08769529218424463	0.004934123862510124	0.0015813578540613909	0.057335957811083874	1.5284274171710302e-07	NA	28	30	30
ENSG00000164048.13	ZNF589	2.811046611119631	0.009693514010146558	0.004938063165475824	0.1360043859504079	0.4797286497807656	4.2361143265229855e-76	NA	46	49	49
ENSG00000267313.7	KC6	2.8098498106707677	0.03264685305213236	0.004956462352281216	0.014763648423169696	0.028725012138556855	0.00022738542859653614	NA	36	36	36
ENSG00000272823.1	RP11-295M18.6	2.8094502046929026	0.008357102415863186	0.004962619546049662	0.1439652695206748	0.4989365309967418	1.862395462427236e-79	NA	15	16	16
ENSG00000029725.16	RABEP1	2.8088307898490172	0.023152542735207483	0.004972177262399732	0.03494690054176286	0.3972288767684903	1.1028057969883261e-57	NA	35	35	35
ENSG00000129204.16	USP6	-2.8087994611539027	-0.013467145377020562	0.004972661113481169	0.08015329612264063	0.15693863773969333	1.4376478361350954e-19	NA	42	42	42
ENSG00000145723.16	GIN1	-2.8083241764245925	-0.06481580179118611	0.00498000679815636	0.004475952499255164	0.050212829530284615	8.839301976501579e-07	NA	17	17	17
ENSG00000162366.7	PDZK1IP1	-2.8072440057646233	-0.01425576611305297	0.004996737702303965	0.06208306290636295	0.2224489824686984	5.384712571699504e-29	NA	30	32	32
ENSG00000106591.3	MRPL32	2.8066679712189244	0.12179063315485696	0.005005680740870754	0.0012297785417377067	0.0251014488550667	0.0004886175727515657	NA	15	15	15
ENSG00000226816.2	AC005082.12	2.8063893698282527	0.02483208070369979	0.005010011267393179	0.02318202707361125	0.07661327345253631	1.2080118188021127e-09	NA	21	21	21
ENSG00000183977.13	PP2D1	-2.8044388734016703	-0.07608225523972746	0.005040424406924145	0.0033458032461527714	0.025910955376545846	0.0004955872349975395	NA	8	8	8
ENSG00000138182.14	KIF20B	-2.8037884689826953	-0.06520642211307538	0.005050602893974738	0.004731873154621821	0.029380317397743237	0.0002004127715023853	NA	32	32	32
ENSG00000152942.18	RAD17	2.803423432294223	0.039535963005074296	0.00505632366383397	0.009298458144337735	0.07136860445707048	2.076601360813117e-09	NA	31	31	31
ENSG00000105185.11	PDCD5	2.8032957355267945	0.030660371919053946	0.005058326280428175	0.019737093183962995	0.2202796951413926	1.4192632351159412e-27	NA	46	47	47
ENSG00000270195.1	RP11-572O17.1	2.8031469133594835	0.025770393444903367	0.005060661102860107	0.025760790332818723	0.11019716104905107	6.325286955791798e-14	NA	61	64	64
ENSG00000212694.8	LINC01089	-2.8028245463016015	-0.0412068403555886	0.005065721955645968	0.00992144218194933	0.1357660481594108	6.930671798829908e-17	NA	14	14	14
ENSG00000178295.14	GEN1	2.80247315616406	0.009990198177810949	0.005071243654079158	0.176262157789484	0.4513358326786938	4.310811509425186e-69	NA	55	56	56
ENSG00000188529.14	SRSF10	-2.798918710224259	-0.05220076207881356	0.005127404390431533	0.003963915937861426	0.09608755170991974	6.139103231980088e-12	NA	5	6	6
ENSG00000139618.14	BRCA2	-2.796158043409912	-0.02126205170261656	0.0051714104727595646	0.027902809615268868	0.14853176335008686	2.77608411793167e-18	NA	32	36	36
ENSG00000182831.11	C16orf72	2.795537266403032	0.09386114200686184	0.005181352775246651	0.002003279746155133	0.029819089417926936	0.0001317533313618702	NA	9	9	9
ENSG00000180917.17	CMTR2	2.792580765510746	0.03668208218457457	0.005228941218889324	0.012470335768616067	0.14807815844423775	2.394440492391935e-18	NA	29	29	29
ENSG00000102452.15	NALCN	-2.790766414704967	-0.018356375726075555	0.005258340548221322	0.03712684183286993	0.2395925355647323	7.429002546909285e-31	NA	72	78	78
ENSG00000137877.9	SPTBN5	2.7903994014351907	0.01049893372056563	0.005264305674390286	0.16887484074445602	0.4708423622125537	9.167636776237219e-74	NA	60	79	79
ENSG00000136243.16	NUPL2	-2.7851406990175946	-0.043234467798906065	0.005350450087498484	0.007761157900633727	0.07816721804213225	4.732183462052615e-10	NA	9	10	10
ENSG00000115353.10	TACR1	2.783627871095397	0.014936233478738653	0.00537546688107322	0.06422868505313375	0.30299238615332	2.2645265232465777e-40	NA	54	57	57
ENSG00000273136.6	NBPF26	-2.7829194737129557	-0.03888284083149733	0.005387217522534473	0.01077384768906631	0.5977648917907427	1.0128800533262036e-107	NA	25	38	38
ENSG00000144161.12	ZC3H8	2.7811071151375875	0.02506974498040546	0.005417385920178584	0.028986595265822097	0.22929246616412954	3.2258831046311134e-29	NA	31	32	32
ENSG00000142606.15	MMEL1	-2.7807324754989646	-0.01944432628812097	0.0054236411371626336	0.03944574691463684	0.16414048937678266	3.655088676097959e-20	NA	19	19	19
ENSG00000245937.7	LINC01184	-2.7805705519929322	-0.024101360307428717	0.005426346730598401	0.025853061895733446	0.20306233959877176	2.237721977429612e-26	NA	13	13	13
ENSG00000133739.15	LRRCC1	-2.7773148947074544	-0.015977711196070866	0.005481004958070046	0.06459879917185743	0.4687472960931901	7.751734650491146e-72	NA	28	28	28
ENSG00000163155.11	LYSMD1	2.7768600948919153	0.04026581628937321	0.005488679883554862	0.01105377017263906	0.10485511002109288	4.958235965904983e-13	NA	19	20	20
ENSG00000203730.2	TEDDM1	-2.7745857845814332	-0.042267137595793626	0.005527205496771364	0.011316553340274184	0.022841096472745043	0.0010820534755630207	NA	36	36	36
ENSG00000206503.12	HLA-A	-2.774360120971528	-0.015475945391093378	0.005531041396501105	0.08940194033213439	0.5127646777106604	7.10730897355948e-84	NA	102	106	106
ENSG00000186652.9	PRG2	-2.7740394334971734	-0.03450822164307848	0.0055364966741867205	0.01572965265768181	0.05510567697025975	2.945422714876587e-07	NA	54	56	56
ENSG00000187566.5	NHLRC1	2.773886269519008	0.08009987970487195	0.005539103889712052	0.0015396366438452233	0.019520759607551477	0.002537322088167004	NA	9	9	9
ENSG00000135299.16	ANKRD6	-2.77388396351503	-0.04761393994419281	0.005539143151854319	0.00513036327836576	0.05390350409999889	3.5183465587574413e-07	NA	33	35	35
ENSG00000111676.14	ATN1	2.773870389888397	0.05305131470337777	0.0055393742622090415	0.005963866467713441	0.0837868684049274	1.7952279586521048e-10	NA	24	24	24
ENSG00000133884.9	DPF2	2.7735781507428454	0.05919392847885655	0.005544352161465562	0.0037504530337403295	0.05297497477133758	5.06982952746665e-07	NA	21	21	21
ENSG00000103343.12	ZNF174	-2.7731512635879416	-0.13415140526616692	0.0055516308631245745	0.0009909600095536718	0.026670464028737014	0.0004140545531851828	NA	8	8	8
ENSG00000100380.13	ST13	2.772197801854952	0.06497917185754165	0.005567919148478814	0.003326895982114218	0.03004136307403625	0.00016720296320691842	NA	28	29	29
ENSG00000147439.12	BIN3	2.7713371872639256	0.03416337710335915	0.005582658311559785	0.017198252531473494	0.13603862969442107	8.676529852475122e-17	NA	34	34	34
ENSG00000204172.12	AGAP9	-2.770766638942788	-0.017358696255721947	0.0055924491025668216	0.04226654270699891	0.4887907348790053	9.460687688606798e-78	NA	11	27	27
ENSG00000183098.10	GPC6	-2.7706547019442413	-0.016873521962549216	0.005594371794093572	0.05030379948139786	0.2779955538092637	4.322313513559978e-36	NA	53	54	54
ENSG00000139971.15	C14orf37	-2.770250454816684	-0.032582218359959565	0.00560132033253388	0.01564088964832959	0.09999119591227196	2.146938270940186e-12	NA	44	45	45
ENSG00000124587.13	PEX6	-2.76986119572364	-0.013118647671805874	0.005608018602123225	0.09202835746141336	0.615813608851074	8.524298076757703e-114	NA	32	33	33
ENSG00000106460.18	TMEM106B	2.766749051911449	0.08711011319377354	0.0056618319642811115	0.0017868364750033274	0.0663804963277846	1.2301723196959022e-08	NA	10	10	10
ENSG00000215252.11	GOLGA8B	2.7653751098674313	0.010119858575586784	0.005685737229679761	0.11169002075922374	0.2036641248139935	1.3096237323251033e-25	NA	196	202	202
ENSG00000172175.12	MALT1	2.7647197693189107	0.0327408345022328	0.005697171558340636	0.01876132690326858	0.18177764543178135	1.7049603551800569e-22	NA	12	12	12
ENSG00000181555.20	SETD2	2.763625480725619	0.12097872505020109	0.0057163108537493824	0.0009291927414536388	0.022275878556913847	0.0012426225176347836	NA	23	23	23
ENSG00000254986.7	DPP3	2.762986486304452	0.035772546788673365	0.005727513774266416	0.010422716605359057	0.11635514905790685	1.0604668445577022e-14	NA	21	21	21
ENSG00000186111.9	PIP5K1C	2.762500814696192	0.07354438547468103	0.005736041862090524	0.0030278730946529534	0.08297541134205334	1.4184446196705841e-10	NA	9	9	9
ENSG00000078814.15	MYH7B	-2.761652322768399	-0.02615009974203902	0.005750968328876497	0.022723059731637452	0.2047662423913052	5.999775195332027e-26	NA	43	45	45
ENSG00000144369.12	FAM171B	2.76083367159994	0.03394107437489423	0.005765403035038613	0.016434956207549846	0.10771551022098737	1.9592340362620348e-13	NA	29	29	29
ENSG00000197256.10	KANK2	2.7595267050181023	0.030255787975584623	0.005788515588900941	0.016371726884701964	0.16551616469328234	2.157763205685764e-20	NA	33	33	33
ENSG00000185619.18	PCGF3	2.759347613640946	0.011187785349118731	0.0057916891619582255	0.09463727885113236	0.5494477543705857	1.5039837902613273e-92	NA	29	29	29
ENSG00000171055.14	FEZ2	-2.7588761529034187	-0.09336351573339233	0.005800051142814681	0.0019173594793957674	0.02620680937916224	0.0004159760135666291	NA	12	12	12
ENSG00000141448.8	GATA6	2.7584319448104972	0.06813991902246709	0.005807939719717974	0.003935182405032297	0.011907275989815305	0.018920345056910558	NA	19	19	19
ENSG00000198648.10	STK39	-2.7564869032754573	-0.06523996757579334	0.0058425952411377356	0.004897410809119948	0.019428351524658133	0.0026338102577923308	NA	48	48	48
ENSG00000122068.12	FYTTD1	2.7559801751673163	0.15283822606453643	0.005851654358015628	0.0006068696565856948	0.02406224081554048	0.0007833413895069682	NA	5	5	5
ENSG00000101413.11	RPRD1B	-2.7554033415026558	-0.10699851859110923	0.0058619822082663624	0.0012587876320550638	0.028491877697875905	0.00023818988516282182	NA	13	13	13
ENSG00000064012.21	CASP8	2.7551632779728457	0.03281857481672165	0.005866285237297609	0.010243186000632717	0.07289909981543627	1.3221188566774604e-09	NA	31	31	31
ENSG00000108588.13	CCDC47	-2.752679572620313	-0.10497268856379519	0.005910971920808475	0.0015337223008873365	0.035637164160307815	3.864932237377117e-05	NA	19	19	19
ENSG00000106392.10	C1GALT1	2.7522566150582426	0.01673485804808715	0.005918612246564632	0.06168894801941266	0.31077929656299186	1.1228162745919489e-41	NA	59	60	60
ENSG00000100884.9	CPNE6	-2.7518598207731353	-0.026094130799828353	0.005925788047944174	0.023588674133069712	0.11177763313574607	8.67541575226664e-14	NA	25	25	25
ENSG00000161996.18	WDR90	-2.7508788424012844	-0.02725924966787536	0.005943562154737003	0.017656327697840132	0.1847000718440007	3.095606031577475e-23	NA	37	38	38
ENSG00000172007.5	RAB33B	-2.7502669107617734	-0.13876718263216375	0.005954673911895547	0.0010772027705918256	0.01086612770216066	0.02472047007964501	NA	6	6	6
ENSG00000155096.13	AZIN1	2.750238144156066	0.028481650647511722	0.00595519673053513	0.016788725493397636	0.14055054431458244	2.5378365158113524e-17	NA	69	69	69
ENSG00000260947.1	RP11-384P7.7	-2.7500051807808323	-0.009161399198328545	0.0059594322472717055	0.13940261183407912	0.3077452701191822	3.359779291300424e-41	NA	20	20	20
ENSG00000272512.1	RP11-54O7.17	-2.747970576759468	-0.01625324946030649	0.005996539004714921	0.06361953670640488	0.2483015323797252	6.593048946519932e-32	NA	27	28	28
ENSG00000036257.12	CUL3	-2.7470349335688584	-0.09593779668034699	0.006013672877839086	0.0014786897886382563	0.03856475955844756	1.847104844815785e-05	NA	31	39	39
ENSG00000065308.4	TRAM2	-2.7456134199318893	-0.1394495084156353	0.006039788625230005	0.0008923395880280525	0.01673595335398144	0.00524960534009584	NA	9	9	9
ENSG00000170689.9	HOXB9	2.745091479501222	0.044920465467253375	0.006049403219195285	0.008580645824571544	0.011918832412470295	0.01882048982023338	NA	14	14	14
ENSG00000174839.12	DENND6A	-2.7447121905194765	-0.17712133968117283	0.006056398697920366	0.0006073101499402545	0.01009145365296547	0.03009580063075102	NA	13	14	14
ENSG00000205106.4	DKFZp779M0652	-2.742544457959982	-0.015013341577059037	0.006096519651516138	0.07836365317111676	0.1582479903088064	1.0428936830622648e-19	NA	71	72	72
ENSG00000156113.22	KCNMA1	2.742534719228046	0.13257099758590785	0.00609670043735982	0.000990046489572411	0.026227095189317557	0.00046507613427910127	NA	8	8	8
ENSG00000197245.5	FAM110D	2.740940652943344	0.042354993261650056	0.006126357194909262	0.007550419544847539	0.09056778681447064	1.9681944292937052e-11	NA	7	7	7
ENSG00000124782.19	RREB1	-2.740562856735712	-0.050167713169362915	0.006133404910342183	0.0048545902136635476	0.074436379509482	1.852300390275201e-09	NA	15	15	15
ENSG00000198162.12	MAN1A2	-2.7382743374199374	-0.08637819494218651	0.0061762530934177115	0.0019520940644315598	0.0618199150120583	5.488791951626577e-08	NA	19	19	19
ENSG00000147454.13	SLC25A37	2.738247581917825	0.04018677130576927	0.0061767556295405325	0.008497461983680798	0.08359326212364078	2.0335035145756246e-10	NA	48	48	48
ENSG00000085382.11	HACE1	-2.7380736558959895	-0.0481861339608931	0.006180023298633141	0.004777899397682929	0.03739640061131908	2.7499573695169538e-05	NA	23	24	24
ENSG00000176974.19	SHMT1	-2.737998948855032	-0.009240977280222083	0.00618142734958643	0.19590229956383004	0.6599588087578144	2.1371139614249023e-130	NA	19	20	20
ENSG00000005238.19	FAM214B	2.737366589892381	0.04454450904915285	0.006193323471941415	0.006823415516868339	0.043226899373899334	5.946615281684783e-06	NA	43	43	43
ENSG00000140395.8	WDR61	2.735521824919472	0.1456352737419981	0.006228145608050292	0.001019130079323995	0.053511997222943086	4.3311965220122793e-07	NA	3	3	3
ENSG00000138036.18	DYNC2LI1	2.7353387420534987	0.02716158719002192	0.006231611112160382	0.017800350464126743	0.18027419365027936	2.2088303244098567e-23	NA	20	20	20
ENSG00000137817.16	PARP6	-2.735320619203263	-0.07906398776846087	0.006231954246929055	0.002627078785067205	0.011913741990561107	0.017894901669188727	NA	22	23	23
ENSG00000111424.10	VDR	2.733919074210195	0.06497739417461046	0.006258542428046864	0.004432065502156019	0.025647628936207572	0.0005391593985080731	NA	11	11	11
ENSG00000109180.14	OCIAD1	-2.7323155100047827	-0.0376290581774572	0.006289088262772911	0.011762103610007511	0.18172509341182552	1.826438146600934e-22	NA	9	9	9
ENSG00000130703.15	OSBPL2	-2.7311542981900865	-0.182748816901321	0.006311291556055988	0.00042548542507361874	0.011491354211868126	0.020208828533040485	NA	6	6	6
ENSG00000164294.13	GPX8	2.7310778548478396	0.11372045958759083	0.006312755685719262	0.0014420126395357689	0.019394794253312718	0.0025658086308058877	NA	61	62	62
ENSG00000176623.11	RMDN1	2.730415046495134	0.020470276527354624	0.006325463366089615	0.029180403255327312	0.3059689804686177	1.254791110426609e-40	NA	69	69	69
ENSG00000104980.7	TIMM44	-2.728862301773582	-0.03064180407528015	0.006355323524038894	0.011823324884847872	0.1268816252965981	1.5488489544784078e-15	NA	19	19	19
ENSG00000172113.8	NME6	-2.726715546084673	-0.016616144992288858	0.006396815774625568	0.043997699937718786	0.2378217702702529	4.2262644270789536e-30	NA	28	28	28
ENSG00000152133.14	GPATCH11	-2.726012105746085	-0.03850599388984665	0.00641046471637025	0.009876311331844257	0.07591472839056235	1.1254549553528582e-09	NA	38	38	38
ENSG00000178531.5	CTXN1	2.7255858378127917	0.07737287733063136	0.006418748391935248	0.0025081076245553366	0.02045586120325686	0.0020629932730124537	NA	22	22	22
ENSG00000169762.16	TAPT1	2.7253336547165263	0.07233008675254272	0.00642365360556876	0.0033887622204163384	0.09517627021493537	4.967016396352934e-12	NA	12	12	12
ENSG00000119314.15	PTBP3	-2.7253307653633296	-0.06767560044413012	0.006423709825917498	0.004050995924543808	0.06091678827634605	5.2008261456488567e-08	NA	78	78	78
ENSG00000214435.7	AS3MT	-2.7249802686776134	-0.005770096206751017	0.00643053299224379	0.27674907952990635	0.6412356489752821	6.3632968861422834e-124	NA	29	29	29
ENSG00000169919.16	GUSB	2.7248831295199434	0.029695987808913235	0.006432425167001627	0.014933853627704339	0.14996522227905254	6.34405121555891e-19	NA	29	30	30
ENSG00000137522.17	RNF121	-2.724858041559072	-0.08918790603328788	0.006432913937063149	0.0016248397683871272	0.022098559087173533	0.0013616645024790148	NA	10	11	11
ENSG00000161896.11	IP6K3	2.724358545192063	0.017146719425657857	0.006442652210753608	0.045165926669439985	0.2889664333623576	9.578171126703406e-39	NA	27	27	27
ENSG00000149243.15	KLHL35	-2.723769053067808	-0.05194582893473837	0.006454162119670353	0.004979944145344826	0.06964986501791337	7.211559293380855e-09	NA	5	5	5
ENSG00000176386.8	CDC26	-2.7233018731582064	-0.02124939964850351	0.006463297003066027	0.034909631187301796	0.22361207167692088	1.072205934352854e-28	NA	29	29	29
ENSG00000160796.16	NBEAL2	-2.7219429560858712	-0.039384635761468896	0.006489934399932287	0.01102737774855512	0.11110290802582808	1.1319954210092719e-13	NA	36	36	36
ENSG00000165879.8	FRAT1	2.721315481514385	0.05162924166275581	0.006502267406101595	0.006241202218315149	0.011082684218790644	0.02329114001366736	NA	35	35	35
ENSG00000169189.16	NSMCE1	2.720805106223065	0.10971611769904407	0.006512314369865983	0.0012824783507912258	0.013593976457515405	0.011573619963073385	NA	24	24	24
ENSG00000163618.17	CADPS	-2.7200377674200653	-0.021383181976782045	0.006527446054055289	0.030039497146735948	0.1163872898535216	2.887237978867553e-14	NA	45	47	47
ENSG00000113356.11	POLR3G	2.7182392235514796	0.03592274950820885	0.006563036779578115	0.014051226883122114	0.10479386440478047	3.1441779516382683e-13	NA	18	18	18
ENSG00000103168.16	TAF1C	-2.7174508948825586	-0.015244345685083135	0.006578691664834248	0.0757051135847529	0.5120253123834717	2.0292445779215986e-82	NA	73	75	75
ENSG00000139278.9	GLIPR1	-2.717115992458098	-0.06382020765149082	0.006585352422486597	0.003542582465683103	0.07127874383752184	4.499694064184777e-09	NA	34	35	35
ENSG00000136270.13	TBRG4	2.7162823591903944	0.032291229642029774	0.006601958607295507	0.01036933426157035	0.13664800702982444	8.779102984996714e-17	NA	30	30	30
ENSG00000151789.10	ZNF385D	2.7155813915426608	0.03707932932721212	0.00661595119215574	0.013402506588199553	0.14485735830873006	1.0396675201937812e-17	NA	13	13	13
ENSG00000133422.12	MORC2	2.7134388651064114	0.08643805994743207	0.006658885371774913	0.0022664072711515854	0.032298055088543845	9.786765908443972e-05	NA	15	16	16
ENSG00000255621.1	RP11-377D9.3	-2.7120815700582943	-0.01758322778604352	0.006686213710146532	0.06011137350595924	0.1157256618326477	3.558100760614924e-14	NA	61	62	62
ENSG00000165171.10	WBSCR27	-2.710068752182632	-0.0077205189261020405	0.006726926260284826	0.2057259374762411	0.548224281887867	5.114296701028332e-92	NA	39	40	40
ENSG00000214595.11	EML6	-2.7082309987721924	-0.009178242131679112	0.006764292295690918	0.17101721730681005	0.44519949391484404	4.5842246607867565e-68	NA	15	15	15
ENSG00000102547.18	CAB39L	-2.7071148269231404	-0.04845422867897731	0.006787077759769466	0.00624810146833822	0.07970377173974656	4.4914239986815434e-10	NA	32	33	33
ENSG00000116747.12	TROVE2	2.7059522835231244	0.14905183688055287	0.00681088316179748	0.0008321552860929388	0.011187543020241813	0.021729548210547917	NA	13	13	13
ENSG00000278224.5	PRICKLE4	-2.7056714731664497	-0.05658390397248647	0.006816644554659775	0.005958867047249692	0.016107097654410003	0.00627510912841399	NA	11	11	11
ENSG00000163807.5	KIAA1143	-2.704538577208085	-0.019787782758228765	0.006839932708558388	0.034053278707293154	0.31917283264508145	6.493884327665975e-43	NA	30	30	30
ENSG00000066248.14	NGEF	-2.702579877450914	-0.016013086656795916	0.006880365032028389	0.04978123487138143	0.22912184966673035	1.506999130548241e-29	NA	17	18	18
ENSG00000100027.14	YPEL1	2.700312673346435	0.14317679272297712	0.006927433659047346	0.0006445411433951337	0.012062067261582078	0.01772016886983012	NA	11	11	11
ENSG00000177565.16	TBL1XR1	-2.700258154822018	-0.08760619479292844	0.006928569051688946	0.0020095363054148316	0.05201096119075874	5.044485416786872e-07	NA	5	5	5
ENSG00000183527.11	PSMG1	2.700101738134462	0.011658999796359638	0.00693182748435484	0.07971743792482296	0.3808030703711141	6.03996938112252e-54	NA	43	43	43
ENSG00000107186.16	MPDZ	2.6988681433944284	0.04845290276462985	0.0069575736912748775	0.006253852775796621	0.05365718413225271	3.6577843626434953e-07	NA	46	47	47
ENSG00000107331.16	ABCA2	2.697789172873804	0.6800044690246331	0.00698016313764063	3.359548242975611e-05	0.02344808375276472	0.0009247531899764584	NA	2	12	12
ENSG00000089022.13	MAPKAPK5	2.6964536572379623	0.04325753019072257	0.00700821485598704	0.007803265711202755	0.05321409831647425	3.827821840450704e-07	NA	28	28	28
ENSG00000089154.10	GCN1	2.695454864659104	0.047832996728764586	0.007029260031617406	0.005185166974001053	0.11555390344482	1.9131689937441082e-14	NA	29	31	31
ENSG00000115459.17	ELMOD3	2.6953871733460355	0.028054272702217865	0.007030688380672383	0.019400075497727307	0.1307110594355576	3.0311022357519115e-16	NA	30	30	30
ENSG00000170270.4	GON7	-2.694181091169385	-0.06237386728959971	0.007056181555995594	0.0033058461546406847	0.04508575507873355	3.5217986050535827e-06	NA	13	14	14
ENSG00000172493.20	AFF1	-2.693490505539856	-0.06362490608698236	0.007070815929241079	0.0032170342644479975	0.08551320875951446	1.0575610556361259e-10	NA	19	19	19
ENSG00000152404.15	CWF19L2	2.691488298994675	0.026531396255446652	0.007113399359840643	0.02617753792171694	0.2121023249183925	1.1782623881928e-26	NA	48	48	48
ENSG00000188779.10	SKOR1	2.689954283944669	0.03235134929809531	0.007146180800373687	0.017061192890006002	0.11444014096162228	4.6836610641721424e-14	NA	40	40	40
ENSG00000175711.8	B3GNTL1	2.689302921231793	0.024075000998088476	0.007160141195447051	0.029513306916736436	0.16961163493154024	2.7707196361754724e-21	NA	13	13	13
ENSG00000142544.6	CTU1	-2.688433802406802	-0.060751248074468564	0.007178806793688752	0.0030888253849594557	0.026053414810964938	0.00045301526330362735	NA	12	12	12
ENSG00000228672.3	PROB1	2.6839808145199	0.015357731712052927	0.007275128097327874	0.05208653670320322	0.2322565923463305	1.9343454509452587e-29	NA	32	32	32
ENSG00000184144.11	CNTN2	-2.683622177352812	-0.05341309836286594	0.007282935908356778	0.006666972101351364	0.08317628034602681	2.1357409521037078e-10	NA	10	10	10
ENSG00000187048.12	CYP4A11	-2.6819726157144865	-0.033723680744584754	0.007318945065544298	0.010109006162124654	0.05653747216397113	1.6089941632678382e-07	NA	24	25	25
ENSG00000103269.13	RHBDL1	-2.6819442162109177	-0.011997095585345586	0.007319566409696718	0.07597317885606387	0.2268640636743001	1.3169340353401577e-28	NA	63	66	66
ENSG00000028528.14	SNX1	2.681457021918595	0.058900894016386186	0.007330232958928004	0.004782315669854466	0.07066740806601829	3.6021725247809962e-09	NA	12	13	13
ENSG00000114744.8	COMMD2	2.6813560543845307	0.04752693201571042	0.007332445268795965	0.0067779608913851735	0.09569324495194184	5.713430642587052e-12	NA	10	10	10
ENSG00000184445.11	KNTC1	-2.680831970314072	-0.08823091872317484	0.007343938155286145	0.0025089735572346923	0.05208132583895929	5.071182634864604e-07	NA	6	6	6
ENSG00000086232.12	EIF2AK1	-2.6797792188760745	-0.022929203239037067	0.0073670732872333465	0.01951006881931963	0.13220392006102116	3.236799010940549e-16	NA	28	28	28
ENSG00000188573.7	FBLL1	2.679433926118537	0.007217127556953476	0.007374675623595653	0.2810020457633706	0.5272116652654761	4.756723599203574e-86	NA	18	18	18
ENSG00000142197.12	DOPEY2	2.6786104628327996	0.027189601608358597	0.0073928342880655775	0.023283612751032016	0.16028811770089935	5.478778496968548e-20	NA	42	43	43
ENSG00000186510.11	CLCNKA	-2.678146160139632	-0.029210136538721444	0.007403090568144467	0.017617500947638247	0.01922696668351271	0.002732213866611349	NA	64	66	66
ENSG00000185787.14	MORF4L1	2.677441902132788	0.05970155730649757	0.007418671737838971	0.0043348446891693405	0.09324150626179056	8.441916024180211e-12	NA	17	17	17
ENSG00000167395.10	ZNF646	2.67561901406781	0.061938998085304044	0.007459138430221607	0.0037034666893567313	0.015150114069416729	0.00813163318695281	NA	25	25	25
ENSG00000119723.16	COQ6	-2.67557950447012	-0.017146787420770006	0.007460017700074572	0.047424642525549156	0.17625348006724534	1.0507243931333607e-21	NA	49	49	49
ENSG00000188290.10	HES4	2.6744996993765775	0.07586356195123097	0.007484084332762754	0.0026482325982626425	0.05657302494024405	1.9455175593430343e-07	NA	9	11	11
ENSG00000272505.1	RP11-981G7.6	-2.6712872042338582	-0.017006734497372306	0.007556096479128757	0.06065234910163834	0.26941001384013746	7.403365390321909e-35	NA	30	30	30
ENSG00000163754.17	GYG1	2.6711271809037256	0.04303209763538804	0.007559699794431186	0.00829221595586746	0.14154845459838994	2.716211575841863e-17	NA	29	29	29
ENSG00000115525.17	ST3GAL5	-2.6697801989306518	-0.09519744802208994	0.00759009149152456	0.001353522083519808	0.012580575521852535	0.01460351044711326	NA	9	9	9
ENSG00000110448.10	CD5	2.669061771786273	0.03223506797074968	0.00760634597669735	0.015112460715708893	0.118081200986275	1.7452140122837426e-14	NA	28	28	28
ENSG00000121101.15	TEX14	2.6683753200632556	0.02008277694247207	0.007621906160454328	0.03538295439938974	0.15078713595300192	1.0479661854855023e-18	NA	13	14	14
ENSG00000182771.18	GRID1	-2.667701531044364	-0.013298752713648991	0.007637207054736963	0.07493495438348659	0.1536687241753237	3.405883831525394e-19	NA	85	87	87
ENSG00000204060.6	FOXO6	2.6675458312888627	0.030342343659457087	0.0076407467127284105	0.012293162388183176	0.08487943820651249	8.770855104188926e-11	NA	49	51	51
ENSG00000120675.5	DNAJC15	2.6662111414570653	0.01198020680258354	0.007671149761095068	0.09994119546895852	0.5432733630605374	1.9878671107310776e-91	NA	30	31	31
ENSG00000198715.11	GLMP	-2.6640781354931007	-0.19791371639692387	0.007719962891718811	0.00046057511797928396	0.012480531615794871	0.015795486760870163	NA	14	15	15
ENSG00000164332.7	UBLCP1	-2.664055129861345	-0.10882206378107169	0.0077204908817798245	0.0015533998514735978	0.06283752256404139	4.289953865059431e-08	NA	6	6	6
ENSG00000150556.16	LYPD6B	-2.662215975586083	-0.047735338410720723	0.007762805183533138	0.008681609138324754	0.0604706333063056	7.230371261522978e-08	NA	4	4	4
ENSG00000119203.13	CPSF3	2.6602748358796404	0.05405437597335573	0.007807691213269797	0.004246350423859433	0.06584149018830306	1.588940672416803e-08	NA	22	22	22
ENSG00000176024.17	ZNF613	2.656283507189801	0.03605061613412	0.00790071619302883	0.009943248077322093	0.06314842936371542	3.7784817782027233e-08	NA	29	30	30
ENSG00000005249.12	PRKAR2B	-2.6548929448343213	-0.019251316788787647	0.007933358141969347	0.033344853975847105	0.1671068906750729	9.76362061856245e-21	NA	48	49	49
ENSG00000142864.14	SERBP1	-2.653575334131825	-0.09751644745071118	0.007964399019087366	0.0013262908042778992	0.03282038191803223	7.924447465325251e-05	NA	8	8	8
ENSG00000145736.14	GTF2H2	-2.653361088575006	-0.007268238024359163	0.007969456581868931	0.23491666442163522	0.3546654672936298	8.77998162113021e-49	NA	41	43	43
ENSG00000250889.2	LINC01336	2.6532540284187167	0.028440602611354657	0.007971984962510125	0.0156755583599786	0.05328201507688477	3.996939134582757e-07	NA	29	29	29
ENSG00000001084.10	GCLC	2.6527730573353354	0.08442091921926705	0.007983352655987604	0.0017780933390730872	0.012256382219541449	0.0167591162807028	NA	38	38	38
ENSG00000260097.2	SPDYE6	2.6520138667621884	0.02478628508695033	0.008001325574249424	0.030433402064338456	0.07032803996422847	5.11834163597196e-09	NA	28	29	29
ENSG00000149179.13	C11orf49	-2.6502396256946046	-0.05749333599778994	0.008043469938507731	0.0043497530090778926	0.047483623091194214	1.9726348447865206e-06	NA	11	11	11
ENSG00000180096.11	SEPT1	-2.649956262979971	-0.018922066195070895	0.008050219157979337	0.03370911052566423	0.1766976221632474	7.294158762414663e-22	NA	17	17	17
ENSG00000139722.6	VPS37B	2.64884727082253	0.021467048235500864	0.00807668225005018	0.02910407797431387	0.2083894690563012	2.813567501192029e-26	NA	45	45	45
ENSG00000219200.11	RNASEK	2.6484874357674504	0.07006315636365659	0.00808528545714481	0.003860756762988957	0.08823524738663265	3.136500103094286e-11	NA	17	17	17
ENSG00000217930.7	PAM16	2.647626726506209	0.0412683581525199	0.008105897230861676	0.012841481600374209	0.0792725377814756	2.5493923872143187e-10	NA	23	23	23
ENSG00000171219.8	CDC42BPG	-2.6474595925969595	-0.03860794743144741	0.008109905107587991	0.009461859447112463	0.057070739765698375	1.3343759865944258e-07	NA	26	26	26
ENSG00000113810.15	SMC4	2.644819230429675	0.028689685239010877	0.008173456878873206	0.014908102045244743	0.09677042562782988	1.935437705378771e-12	NA	29	29	29
ENSG00000196867.7	ZFP28	2.6444029490179033	0.04773419111813286	0.008183517071224056	0.00518133931484877	0.0675035628398297	1.2282478656470814e-08	NA	14	14	14
ENSG00000246223.8	LINC01550	2.6431568325278842	0.0406342760374967	0.008213697998134876	0.009651576815155482	0.04414457126812178	3.9577615146874905e-06	NA	54	55	55
ENSG00000152689.17	RASGRP3	2.6427516388634733	0.050611784294446065	0.0082235332226411	0.006303652550721496	0.07137735327443166	3.872508323395375e-09	NA	11	11	11
ENSG00000161920.9	MED11	2.6426848175911424	0.0689421643056485	0.008225156180477651	0.0028923661964104625	0.012898357884002952	0.014432347786864409	NA	27	28	28
ENSG00000136867.10	SLC31A2	-2.6401930099127515	-0.04796867594969647	0.008285882313168907	0.008664462981641757	0.042262286237237295	6.802562192667915e-06	NA	21	22	22
ENSG00000141452.9	C18orf8	-2.6386659411649154	-0.04909212265411287	0.008323295400604084	0.006243839082965521	0.1473288995976855	3.279156546589893e-18	NA	17	17	17
ENSG00000213639.9	PPP1CB	2.6382533342937506	0.0715946205227831	0.008333430142505467	0.0048114081679925345	0.13781784025701038	6.596018053986948e-17	NA	25	25	25
ENSG00000162402.13	USP24	-2.632247941326649	-0.08551694959498352	0.00848219364159566	0.0018145038204752202	0.03561260909510603	3.641234731288066e-05	NA	8	8	8
ENSG00000121957.12	GPSM2	2.6321349738403934	0.05366942547354663	0.008485014645344372	0.0053751127729055525	0.04886123981128376	1.4845453571851896e-06	NA	27	31	31
ENSG00000174326.11	SLC16A11	2.6315355300903316	0.13755144027153407	0.008499997888913936	0.0009421724499235078	0.031367842284888245	0.0001210722636190435	NA	1	1	1
ENSG00000145725.19	PPIP5K2	2.6311408825283786	0.04476405062237678	0.008509875112178848	0.00792546080959178	0.10954089870480227	1.6723499366059375e-13	NA	27	27	27
ENSG00000272644.1	RP11-33O4.1	2.6302321922523686	0.048794235359181044	0.008532656806383184	0.005597653998688229	0.02176066451393445	0.001338179505545523	NA	17	17	17
ENSG00000156475.18	PPP2R2B	-2.6301172276604716	-0.0587576288277926	0.00853554295609029	0.0031745164292979145	0.021026067818006245	0.0016189939064746401	NA	29	29	29
ENSG00000125457.13	MIF4GD	-2.629766929050751	-0.08685305935954006	0.008544342474301189	0.002266514738137013	0.02736713403581939	0.00035516309158049734	NA	15	15	15
ENSG00000074695.5	LMAN1	2.6288074321505426	0.0345360883395719	0.008568486631670647	0.017304110948620777	0.1926056718344434	3.1920557962525754e-24	NA	25	25	25
ENSG00000117569.18	PTBP2	2.6282482334045394	0.03189291280792867	0.008582586061923064	0.01517116039874961	0.11860535413713864	6.819551330388761e-15	NA	51	51	51
ENSG00000174606.13	ANGEL2	2.6278651307956755	0.030789726659856475	0.008592257437804778	0.014665449762411981	0.24710692074390594	6.733608916456793e-32	NA	24	24	24
ENSG00000145244.11	CORIN	-2.627557881948751	-0.05883120747948781	0.0086000209340964	0.0050454980569607875	0.02211083861192385	0.0012993028038155176	NA	11	11	11
ENSG00000140443.13	IGF1R	2.6268356198403398	0.04785713427464046	0.008618295595831221	0.006105669376807167	0.05982518221113025	7.916249777266946e-08	NA	48	48	48
ENSG00000023892.10	DEF6	-2.6258638825674168	-0.1364917475960315	0.008642937239509239	0.0010671038026438997	0.03165159500432036	0.00011067444623805813	NA	15	15	15
ENSG00000229178.1	AC069513.4	-2.6257188329687318	-0.025118030254411613	0.008646620853264642	0.020403808075013966	0.04260681690314109	6.3779610097825425e-06	NA	16	16	16
ENSG00000130176.7	CNN1	2.6240223666482843	0.14088367039503125	0.00868980784153523	0.0006217737724327607	0.010087835690261952	0.029916598913834858	NA	14	15	15
ENSG00000123836.14	PFKFB2	2.623320957396526	0.015820980987306468	0.008707719893867967	0.06064519132342573	0.27369041242029185	3.977921628427614e-37	NA	17	17	17
ENSG00000159917.15	ZNF235	2.6214441418324133	0.03158998273139194	0.008755810947392353	0.015622566713195691	0.011402720005429402	0.020006075094568667	NA	67	67	67
ENSG00000100504.16	PYGL	2.621367314970785	0.04298476797705212	0.008757784586284309	0.011089408188681657	0.1086070847970296	2.167316114223257e-13	NA	29	29	29
ENSG00000135709.12	KIAA0513	-2.6208524077960194	-0.10837469777958815	0.008771022525641579	0.0011345668648790467	0.03050143465448152	0.00016028144187325242	NA	4	4	4
ENSG00000169554.18	ZEB2	-2.620075087550328	-0.0644216675133717	0.008791040810337587	0.0027127081236519726	0.011585930128030015	0.020027091111066958	NA	35	35	35
ENSG00000180155.19	LYNX1	2.6190145825590934	0.007990152945319124	0.008818417771634269	0.1580745701672037	0.5717075824110598	5.1825292285575186e-101	NA	16	16	16
ENSG00000198720.12	ANKRD13B	2.6186593219143934	0.03967706016983428	0.008827605850951242	0.00883165597561181	0.07221636256137458	3.372419857243093e-09	NA	25	26	26
ENSG00000007923.15	DNAJC11	2.6185953225154193	0.07720515253537658	0.008829261971443453	0.003010593877869913	0.0564710631077908	2.1143045649994547e-07	NA	8	8	8
ENSG00000136960.12	ENPP2	-2.6162393786708718	-0.028550110625260573	0.008890420536355319	0.021138918284854338	0.047263329759895514	1.8952102035413918e-06	NA	52	52	52
ENSG00000183579.15	ZNRF3	-2.6150563581379362	-0.06872168785626412	0.008921273361493244	0.004498194760451582	0.05806036625019136	1.1394059277586982e-07	NA	26	26	26
ENSG00000248333.8	CDK11B	2.613554500924572	0.047824404654800985	0.008960579099745814	0.00695806792833057	0.09077655179375814	1.0181669625431707e-11	NA	15	15	15
ENSG00000170035.15	UBE2E3	-2.6127847803290734	-0.06188633065619554	0.008980783665209104	0.0035742587107603172	0.023710554964220275	0.0008036982143147637	NA	87	87	87
ENSG00000125384.6	PTGER2	2.6106918054456987	0.06416127018049995	0.009035928494089003	0.003576131955069728	0.0481054772076113	1.801694560717363e-06	NA	2	2	2
ENSG00000213967.10	ZNF726	-2.6105504389425795	-0.0378516052309857	0.009039664036983431	0.010016037163104187	0.02212768816728481	0.0011828629713344534	NA	28	28	28
ENSG00000187954.12	CYHR1	-2.608218512711073	-0.06490327300668966	0.009101483373615172	0.0034650982519149826	0.05988004728095185	8.967867792250432e-08	NA	20	20	20
ENSG00000175279.21	CENPS	-2.6074671332670993	-0.017865795694610196	0.009121482677454251	0.026722661883535732	0.1811846061287624	1.4478055106882532e-22	NA	11	12	12
ENSG00000160953.15	MUM1	2.6074647031358102	0.042678691800447935	0.009121547423326753	0.0060087860874964046	0.07062304294897373	4.933480412264161e-09	NA	4	4	4
ENSG00000148110.15	MFSD14B	-2.607014893053246	-0.031852848220054984	0.009133538760283208	0.013707264586958347	0.11183029898163084	5.6650661957156703e-14	NA	41	42	42
ENSG00000127463.13	EMC1	2.605195396952051	0.014106503999441867	0.009182187811544448	0.07918689661694257	0.4858656212481314	7.454514507839956e-76	NA	17	18	18
ENSG00000283992.1	LYNX1	2.60386957686697	0.00945295069144206	0.009217782656130345	0.1076643806030754	0.5328294592866227	6.014019716728616e-88	NA	17	17	17
ENSG00000168071.21	CCDC88B	-2.60384820042503	-0.03488824428536163	0.009218357565748252	0.00647339894468051	0.07041139137838373	6.097890487843646e-09	NA	29	30	30
ENSG00000110080.18	ST3GAL4	-2.601958581644519	-0.10203677054450452	0.009269304615810171	0.001304919335652788	0.011174574873084226	0.022323922232090582	NA	4	4	4
ENSG00000176148.15	TCP11L1	2.6015371260768867	0.013386529659043805	0.00928070192281142	0.07753717344203928	0.4268344376378279	3.460157467291932e-63	NA	32	32	32
ENSG00000204147.9	ASAH2B	2.599946249419242	0.015091345004391578	0.009323836334442535	0.06219084993033491	0.17403673926812754	4.443814150275316e-22	NA	50	53	53
ENSG00000145217.13	SLC26A1	-2.598575867680457	-0.007843048397747847	0.009361135639450138	0.18895435649651995	0.5265575280588161	1.2658951901337547e-86	NA	16	16	16
ENSG00000234147.1	RP3-460G2.2	-2.5977295812176413	-0.023087117604889337	0.00938423645541358	0.022618960664749364	0.06797743808453413	9.170432113706643e-09	NA	28	28	28
ENSG00000014914.20	MTMR11	-2.59755796326709	-0.08026446410650345	0.009388927254079483	0.0016195079683560345	0.039637616331710916	1.5515246535471552e-05	NA	10	10	10
ENSG00000124171.8	PARD6B	2.5968896735587483	0.043590125676217666	0.009407213418795149	0.006772715503488863	0.08922334099564186	4.249285245703792e-11	NA	10	10	10
ENSG00000105329.9	TGFB1	-2.5962606080022432	-0.09046589343636303	0.009424455327723761	0.0015764504946771674	0.04005679138145338	1.205266533338402e-05	NA	19	19	19
ENSG00000014123.9	UFL1	2.595532597873432	0.07613025825128801	0.009444444368232828	0.002276849583501173	0.06755379768032932	1.0889072697058015e-08	NA	18	18	18
ENSG00000169756.16	LIMS1	2.593067492457709	0.03256501364340348	0.009512410096813242	0.011243066860590496	0.12143869200409005	5.330724565933653e-15	NA	28	28	28
ENSG00000108439.9	PNPO	-2.592950479471786	-0.03954069303904883	0.009515647092910915	0.00923980235007753	0.03878467963224977	1.5135770127921673e-05	NA	36	36	36
ENSG00000105695.14	MAG	2.591119796771015	0.04012113699317956	0.00956641836091385	0.008976804922667185	0.0605877528248732	5.982877338242936e-08	NA	4	4	4
ENSG00000100296.13	THOC5	-2.590867366530594	-0.00743306361346918	0.009573438055616416	0.3599458980406339	0.7112384582406718	5.736269811778999e-154	NA	43	43	43
ENSG00000109689.15	STIM2	2.5898824544051915	0.07516209112627485	0.009600870878561341	0.002907941757229389	0.024905311055413663	0.0005150335775084001	NA	13	13	13
ENSG00000277147.4	LINC00869	-2.589700781995767	-0.02307034612309763	0.009605938661639873	0.019845028739180995	0.025773214417606098	0.0005207542986979882	NA	33	43	43
ENSG00000166275.15	BORCS7	-2.5893732196582073	-0.009871872588206876	0.009615082096445677	0.09179904195809466	0.4484766775567321	3.265617958593828e-68	NA	36	36	36
ENSG00000157796.17	WDR19	-2.588272638864051	-0.07630648157997931	0.009645860097082572	0.0030420572992224905	0.064981051896203	1.7832116697318737e-08	NA	13	13	13
ENSG00000182768.8	NGRN	2.5872148138364146	0.07676390977843112	0.009675525169318173	0.0026715998975723717	0.032422647109005866	9.232589040501266e-05	NA	33	34	34
ENSG00000119383.19	PTPA	2.586071619630811	0.031445606577766634	0.009707675699773209	0.016365103693794156	0.257033624470471	4.4002457922104954e-33	NA	32	33	33
ENSG00000181619.11	GPR135	2.5855244710715892	0.0292545428047338	0.009723097055853737	0.017963366394173105	0.1133290055766818	6.16163121227768e-14	NA	23	23	23
ENSG00000081985.10	IL12RB2	2.584579699716865	0.021246355032771096	0.009749776800823309	0.0269880334840386	0.07601416019309074	1.1904570607285575e-09	NA	45	45	45
ENSG00000256087.6	ZNF432	-2.584553888529867	-0.02851510314693496	0.009750506607134925	0.016262791606570015	0.055122474863710635	2.205597156789032e-07	NA	134	135	135
ENSG00000096872.15	IFT74	2.584243330558168	0.020674340559697184	0.009759291391468665	0.026243260999159537	0.0994999014580024	1.173791559236809e-12	NA	82	83	83
ENSG00000123338.12	NCKAP1L	-2.5827833991705433	-0.0628341564754134	0.009800683208990859	0.0028501579369398164	0.02627687120361551	0.0004561361034700153	NA	13	13	13
ENSG00000167601.11	AXL	-2.5826243018850583	-0.032494642459474615	0.009805203357896725	0.012353685370540638	0.1388462143123262	3.7844562340708985e-17	NA	33	33	33
ENSG00000142541.16	RPL13A	-2.5817659908863364	-0.18579807599507184	0.009829621086181073	0.00039595539238109314	0.04809503381447237	1.3732462993427182e-06	NA	8	8	8
ENSG00000163348.3	PYGO2	2.581163497288874	0.13421356111426802	0.009846793524224899	0.0008269148018934495	0.012082585001525396	0.01829390644235988	NA	15	15	15
ENSG00000100156.10	SLC16A8	-2.580515628618097	-0.03366830889174553	0.009865289077297973	0.011920919328232703	0.017301759950926206	0.004359773440377211	NA	89	92	92
ENSG00000187010.19	RHD	2.5791294417147936	0.005549606993974251	0.009904966366563442	0.34398032401450007	0.5712810338174097	1.6252087263169763e-100	NA	30	30	30
ENSG00000136378.14	ADAMTS7	2.5788569766837584	0.016601202437057323	0.00991278192139974	0.045010279281908386	0.29918340730228155	4.682458434851086e-41	NA	43	43	43
ENSG00000156219.16	ART3	2.576917698096937	0.039990291970487375	0.009968568275555652	0.008856508709008459	0.057804792529811334	1.2008927398326313e-07	NA	35	35	35
ENSG00000198805.11	PNP	-2.575123886733285	-0.027020515096551387	0.010020418835302638	0.021255933254099857	0.26868149466578456	3.9421502594791855e-35	NA	5	5	5
ENSG00000133101.9	CCNA1	-2.5747937427670196	-0.024737600927750313	0.010029987857675327	0.02769208770399707	0.044081579931797454	3.1832987319954444e-06	NA	32	32	32
ENSG00000170458.13	CD14	2.571638988114056	0.11490206968512609	0.010121837760551531	0.0008016781004369667	0.023531593920764447	0.0008074799154969927	NA	4	4	4
ENSG00000141696.12	P3H4	2.571294934536093	0.15514888511705194	0.01013189995124346	0.0005929040688622813	0.020432800137986668	0.0019513450158711613	NA	8	8	8
ENSG00000239388.8	ASB14	2.570761289741649	0.03173834998177262	0.010147524547815602	0.01090373387634598	0.08621032601714501	7.378062285805213e-11	NA	13	13	13
ENSG00000090615.14	GOLGA3	-2.570730540514285	-0.025997660133972308	0.010148425508403515	0.020652221137007924	0.22264424532181806	1.9081947245005506e-29	NA	29	29	29
ENSG00000261019.1	RP11-111K18.2	2.569507152729647	0.03089065120034502	0.010184328934164417	0.015590951522689628	0.06314544265042135	2.228985273437909e-08	NA	11	11	11
ENSG00000112137.17	PHACTR1	2.5682396504474387	0.019820782698616517	0.010221646243694994	0.03393168421350746	0.32326771662483056	3.355779036980309e-44	NA	54	54	54
ENSG00000272777.1	RP11-571L19.8	-2.5631698432065564	-0.012137833593359433	0.01037212956839042	0.07444014697592394	0.3878691742759005	3.6924930148610837e-56	NA	44	45	45
ENSG00000169398.19	PTK2	2.5616878674139087	0.1112837131878779	0.01041648875423388	0.0012463929877710024	0.020280758733408233	0.0021211301706339732	NA	21	21	21
ENSG00000166780.10	C16orf45	-2.560603597341351	-0.06179169471094895	0.010449050478094081	0.003703085591343139	0.02985588154776445	0.0001742597385466411	NA	10	11	11
ENSG00000109320.11	NFKB1	2.5604272491272235	0.08475513058492863	0.010454354946538201	0.0018439322602054682	0.03978142774459728	1.1605258822029379e-05	NA	20	21	21
ENSG00000184227.7	ACOT1	-2.5572828871051714	-0.00998523165446562	0.0105493388648996	0.12106484744329994	0.3856757773390941	2.5478631847320044e-55	NA	33	33	33
ENSG00000197134.11	ZNF257	-2.5549231725020713	-0.010542827519865093	0.01062112379318459	0.14819403088722075	0.3139845586806083	2.8438791826150966e-42	NA	37	37	37
ENSG00000170322.14	NFRKB	2.553715293201123	0.017632006564594	0.010658036544985436	0.057370937446040694	0.30743307359662	5.740647675213496e-41	NA	38	38	38
ENSG00000068745.14	IP6K2	2.5536945682656897	0.034940464144790635	0.010658670892589385	0.013410882871125919	0.12228776174509892	4.965225625336591e-15	NA	27	30	30
ENSG00000132383.11	RPA1	2.5533327517484805	0.031502514436357654	0.010669750762012556	0.014258553684957737	0.16210530048598498	5.570122805332563e-20	NA	38	38	38
ENSG00000077097.15	TOP2B	2.5522967131680407	0.1355328221115488	0.010701533935905764	0.0008442821457383146	0.014892715726260337	0.008307831867511535	NA	18	18	18
ENSG00000250048.2	LINC00603	-2.551981125889668	-0.03204269878108929	0.010711232107931238	0.00867833645656273	0.03678584216804588	2.685134533996969e-05	NA	42	42	42
ENSG00000135074.15	ADAM19	-2.551141685232099	-0.024594453290137812	0.010737066633357667	0.02020989166346924	0.16879799616718882	7.254963402278599e-21	NA	32	32	32
ENSG00000167637.16	ZNF283	2.549245578592797	0.026414535378908633	0.01079562497892028	0.01451669530112047	0.1067087599807252	3.882165271497866e-13	NA	13	13	13
ENSG00000168427.8	KLHL30	-2.549229773294483	-0.03934773821826829	0.010796114292123746	0.008275511707082404	0.02940817118029848	0.00019715735669631585	NA	62	65	65
ENSG00000077616.10	NAALAD2	-2.5490438397186037	-0.034204697351782755	0.010801872054466876	0.01303561714404912	0.048910268578150964	1.4073842250423657e-06	NA	64	64	64
ENSG00000267731.1	RP11-147L13.8	2.5475315018304423	0.019901308569518793	0.010848805762898399	0.037624101909587176	0.2283884923343511	9.684627728744999e-29	NA	33	33	33
ENSG00000170891.10	CYTL1	2.5468572299546843	0.03665693114610079	0.010869789392450382	0.013880347681987055	0.13602591156259164	7.051822779145404e-17	NA	15	16	16
ENSG00000262179.2	RP1-302G2.5	-2.5456127289340236	-0.02137586571544854	0.010908613549523917	0.027614346996941267	0.010109550530521585	0.029719269602966364	NA	72	73	73
ENSG00000076344.15	RGS11	-2.5455952432444016	-0.012395381072542792	0.010909159919801481	0.09663087784836964	0.43762408842180894	1.4040765558798488e-65	NA	17	17	17
ENSG00000205903.6	ZNF316	-2.545256665671721	-0.1254112019468615	0.010919744150894696	0.001048707661513148	0.02567331996338937	0.00047385998274374004	NA	3	3	3
ENSG00000180979.9	LRRC57	-2.5452479608134264	-0.01888790151499212	0.01092001639267015	0.04622925550761088	0.18828717681502474	2.859636780243204e-23	NA	38	38	38
ENSG00000241058.3	NSUN6	-2.544166654002776	-0.019666744048969505	0.010953880879272631	0.029690786838499395	0.1896561917984452	7.61309233466742e-24	NA	23	23	23
ENSG00000169490.16	TM2D2	-2.5439966179871596	-0.05389328570432797	0.010959214568917876	0.004847574176539213	0.029600537038555717	0.00015496568277411854	NA	19	19	19
ENSG00000175785.12	PRIMA1	2.5426988601684566	0.10275584668578364	0.010999998716639566	0.0010640705810753151	0.025590749898144558	0.0005074686265688774	NA	1	1	1
ENSG00000090238.11	YPEL3	2.5426514399145703	0.022469602820172782	0.011001491525703951	0.02428896099055857	0.3876535032209649	2.2577141431048646e-55	NA	15	17	17
ENSG00000203791.14	METTL10	-2.542500334349326	-0.01758805419820485	0.011006249591697364	0.05525434994304605	0.31640003651206305	2.741010142095428e-42	NA	61	64	64
ENSG00000160310.17	PRMT2	2.541978057440292	0.03160557085762095	0.011022709318034535	0.012492483142282513	0.16369001866793875	4.8164230790847665e-20	NA	48	49	49
ENSG00000148225.15	WDR31	2.5411112168635692	0.018522135497897673	0.011050076356885916	0.043220030156433	0.2177501397420473	9.885954913068768e-28	NA	43	43	43
ENSG00000090487.10	SPG21	-2.5406435225822	-0.010964456722076124	0.011064866998103957	0.13751278734188402	0.5600302733509079	9.888856634231128e-96	NA	26	30	30
ENSG00000108515.17	ENO3	2.5405655483477747	0.02938815112799575	0.011067334611359468	0.0173057409543272	0.08842146411422698	5.537627351109978e-11	NA	6	7	7
ENSG00000105656.12	ELL	2.5401217420815154	0.15723417727464783	0.011081388848191097	0.0005479773413117784	0.023426831662991005	0.0008742998360266831	NA	10	10	10
ENSG00000007062.11	PROM1	2.5386103828559192	0.010993473063616073	0.011129368828193261	0.13544059052581536	0.5216705206664288	6.680319318078347e-85	NA	64	67	67
ENSG00000108465.14	CDK5RAP3	-2.536961853248157	-0.020211516214549027	0.011181913783549291	0.029888678657345333	0.2019185379690848	2.094961438668649e-25	NA	35	36	36
ENSG00000100147.13	CCDC134	2.5369588717356026	0.02397384517513135	0.011182009015045175	0.02137381861864724	0.05225070231144326	4.827857508821382e-07	NA	37	37	37
ENSG00000272849.1	RP11-347I19.8	-2.535575640449845	-0.019567071717292606	0.011226268107776436	0.03799573972816	0.19744432980890028	9.54945450783817e-25	NA	28	28	28
ENSG00000244274.7	DBNDD2	2.5319035932159757	0.07831846543174178	0.011344517759763157	0.002684400729077747	0.07100236617219349	3.532231758589885e-09	NA	18	18	18
ENSG00000128655.16	PDE11A	-2.531100394978362	-0.05477247837986945	0.011370529791092049	0.0037412204667234207	0.026592153237853525	0.0004219841382415242	NA	43	43	43
ENSG00000006534.15	ALDH3B1	2.5309505913197317	0.030285507929279597	0.011375387122155366	0.012507970835563506	0.02459468478621927	0.0007262478527405875	NA	43	44	44
ENSG00000173960.13	UBXN2A	2.5306079311543583	0.02832809109369885	0.011386504684195223	0.011739419369009615	0.12471197238224273	3.1504603062098265e-15	NA	11	11	11
ENSG00000115760.13	BIRC6	-2.530361423287823	-0.12484540609937024	0.011394508562530424	0.0010098579628518736	0.01157744786089196	0.020892884011591745	NA	15	15	15
ENSG00000126217.20	MCF2L	2.529041713600029	0.023227421829005893	0.01143744329376943	0.022501853017958005	0.11472956511583232	6.587138349652218e-15	NA	8	8	8
ENSG00000204839.8	MROH6	2.5273671556172586	0.015254533432766492	0.011492129142241545	0.04908988294432329	0.2106855619590032	2.6478937205451406e-26	NA	67	67	67
ENSG00000143632.14	ACTA1	2.526479875073739	0.052989674707219915	0.011521198912563287	0.004562257956134833	0.01824696583973741	0.003483810477670589	NA	28	28	28
ENSG00000223685.5	LINC00571	2.525941820948786	0.01465019421727482	0.01153885882517999	0.06320422429109818	0.13238838638026246	1.217926244632621e-16	NA	25	25	25
ENSG00000176928.5	GCNT4	2.525441329354473	0.019843831909141945	0.011555307428040909	0.033008931988562605	0.16016455157965595	6.120502557634192e-20	NA	23	25	25
ENSG00000130943.6	PKDREJ	-2.525433370035343	-0.033521468558198	0.011555569178206522	0.00936855734986159	0.06780878946285915	9.335060569505211e-09	NA	11	13	13
ENSG00000167941.2	SOST	-2.525400793552873	-0.022702987071581863	0.011556640543232344	0.03131478170822789	0.2926719241644465	5.1347633464269695e-39	NA	28	30	30
ENSG00000196388.8	INCA1	2.525284154801801	0.05084503022024216	0.01156047724431812	0.005508846677350136	0.052216683115665324	4.976544006321423e-07	NA	8	8	8
ENSG00000185414.19	MRPL30	-2.5241399108332936	-0.035805187553809355	0.011598175843040607	0.009483454657972644	0.07912809216139878	4.996913817162492e-10	NA	53	53	53
ENSG00000076351.12	SLC46A1	2.522449688315947	0.11647605139828826	0.011654061984331355	0.0009907321223531454	0.01279338031233612	0.014830531921884663	NA	19	19	19
ENSG00000158869.10	FCER1G	2.5223568080473706	0.09667822272664733	0.011657139925141002	0.0015470674580819565	0.05255016773781713	4.0704922123580335e-07	NA	13	13	13
ENSG00000151657.11	KIN	-2.5197447037484384	-0.06359659147085683	0.011743997797637176	0.002905094965763513	0.030894931508419907	0.00014414666352095918	NA	11	11	11
ENSG00000093217.9	XYLB	-2.5187939417349736	-0.09644176333656182	0.011775754813436585	0.0013965063893607319	0.011519705115096684	0.02077215736450777	NA	7	7	7
ENSG00000230658.1	KLHL7-AS1	2.5184517677839957	0.006603538435202307	0.011787202611097895	0.30346764051007546	0.6050544651728629	3.359694432233226e-111	NA	56	58	58
ENSG00000251432.6	RP11-420A23.1	2.518347322778526	0.023946846876088487	0.011790698896825718	0.0198237788081669	0.05061804169785642	9.386033479107264e-07	NA	69	69	69
ENSG00000260302.1	RP11-973H7.1	2.5180067404183197	0.008213438802852014	0.011802106246642994	0.16100643737870823	0.3260410889424169	9.300271254945663e-44	NA	29	29	29
ENSG00000054793.13	ATP9A	2.5177840133060707	0.03337402006757428	0.011809571485326865	0.007036450230167086	0.09916828732081807	1.75723631152358e-12	NA	39	39	39
ENSG00000049449.8	RCN1	-2.5173960789555196	-0.029817883160893337	0.011822584044565054	0.018231436650270483	0.2627744643596854	3.8431194999927003e-34	NA	22	22	22
ENSG00000119865.8	CNRIP1	-2.516968298110363	-0.04539986080902005	0.011836947923146119	0.006999609931775386	0.05671484500070735	2.0624198286554468e-07	NA	35	35	35
ENSG00000132196.13	HSD17B7	2.5169175606685963	0.10593554220554395	0.011838652593800437	0.0012321996680912193	0.010847926105438891	0.024312517701603583	NA	11	11	11
ENSG00000174898.15	CATSPERD	-2.5154910732232247	-0.04627955733141494	0.011886668742553317	0.005520970750937973	0.03542682781517578	4.413285025240102e-05	NA	23	23	23
ENSG00000213398.7	LCAT	2.513280682181372	0.08988444215891421	0.011961412543675063	0.0012309608988728315	0.04343405574372879	5.835336313725301e-06	NA	11	11	11
ENSG00000162734.12	PEA15	-2.5125944857141302	-0.10491398821985691	0.011984700703824767	0.001024928686525498	0.03375080907253214	7.095474359618697e-05	NA	21	21	21
ENSG00000160948.13	VPS28	2.5122668443975686	0.02176534113966448	0.011995834377836669	0.021468103612089846	0.266164026579873	2.630979496238949e-34	NA	7	9	9
ENSG00000116981.3	NT5C1A	2.5122203156111307	0.025678543609936606	0.011997416229230694	0.01783429474769247	0.05462197968849883	2.686593444586645e-07	NA	36	37	37
ENSG00000185339.8	TCN2	-2.5121754048846925	-0.01675124671511926	0.011998943246393421	0.026825588879889513	0.2522381001940944	2.0702631905743232e-32	NA	29	29	29
ENSG00000163703.17	CRELD1	2.511603733489982	0.011558989912011427	0.012018395802042812	0.07581511961875237	0.5500677541912264	3.552249662006107e-93	NA	12	12	12
ENSG00000128039.10	SRD5A3	2.5115995849514565	0.011640413318471337	0.012018537068600914	0.09560296294732774	0.29898383521353783	9.441273044929855e-40	NA	81	82	82
ENSG00000168297.15	PXK	-2.511589039540427	-0.023616603538193056	0.012018896168896199	0.021999162963470625	0.11451570823316524	2.947123759850786e-14	NA	34	34	34
ENSG00000155957.17	TMBIM4	2.5103627495154575	0.03666709303019807	0.012060719638627619	0.010643222973494508	0.19559839557956396	1.6217499005895012e-24	NA	14	14	14
ENSG00000064989.12	CALCRL	2.509213284922866	0.011673321443002425	0.01210004000192252	0.12983084148417873	0.4385746482570685	1.0948250063875856e-65	NA	36	36	36
ENSG00000267575.6	CTC-459F4.3	2.508369624420395	0.027848945334670607	0.012128971812108128	0.016434316570219737	0.11141344489311343	4.6771922986476457e-14	NA	29	29	29
ENSG00000278259.4	MYO19	2.507265590444476	0.02431175263032006	0.012166925259555914	0.02193352962624875	0.22524779558504396	1.6808340348099815e-28	NA	39	42	42
ENSG00000004777.18	ARHGAP33	2.505704144816828	0.06059396689031833	0.012220782849714281	0.0029759594196160635	0.08202251257275515	2.6163275518818305e-10	NA	6	6	6
ENSG00000135108.14	FBXO21	-2.5050050892060916	-0.10340274291389331	0.012244963147801229	0.0013937955688674156	0.03428953146449492	5.109028537781361e-05	NA	39	39	39
ENSG00000178163.7	ZNF518B	-2.5046078913035643	-0.028794029254085623	0.012258721080161834	0.014608727563859471	0.13399427212216	9.316539736623316e-17	NA	32	32	32
ENSG00000023516.8	AKAP11	2.502516319299909	0.026913347903177995	0.012331394028623377	0.01773467834558208	0.23496412747721654	9.490386250121953e-30	NA	19	19	19
ENSG00000255670.1	RP11-253I19.3	-2.5010704272487	-0.027131061845821255	0.012381855283453702	0.024018991367777236	0.039824333904003466	1.4679873869498966e-05	NA	43	44	44
ENSG00000173638.18	SLC19A1	-2.5002376063671714	-0.030263811473039613	0.01241100345351365	0.011508527993503128	0.11611154065651134	2.496177865271315e-14	NA	39	42	42
ENSG00000099804.8	CDC34	-2.4988574984044924	-0.08498613126098058	0.012459440119539077	0.0015887000485947942	0.01695906407711543	0.005111811668675446	NA	19	19	19
ENSG00000163931.15	TKT	2.4980735701843684	0.04913514371189745	0.01248702757697639	0.0046989229226907835	0.036529972090841314	3.507367278331286e-05	NA	33	34	34
ENSG00000081026.18	MAGI3	-2.497538758895339	-0.035096301736499254	0.012505879309973822	0.00970510586316227	0.05353412098789692	4.324584372089704e-07	NA	33	33	33
ENSG00000272674.3	PCDHB16	2.4972269660051403	0.009169248510240986	0.012516881421833995	0.13530590503610054	0.4188211285183748	4.8218441508427454e-63	NA	48	48	48
ENSG00000041802.10	LSG1	2.495086808313861	0.012731554880095553	0.01259263190598364	0.06497531000106059	0.4890190265486973	6.016916645993097e-78	NA	16	16	16
ENSG00000257894.2	RP1-78O14.1	2.493888333561062	0.023473003479754187	0.012635228735547099	0.02343483825232408	0.1061916069892997	3.326994234154012e-13	NA	9	9	9
ENSG00000112183.14	RBM24	-2.493566322182666	-0.05478774139879184	0.01264669555452488	0.003742063261465821	0.028934100918503833	0.00022350819862421216	NA	31	31	31
ENSG00000153982.10	GDPD1	-2.493428196688397	-0.04855504399027126	0.012651617023267028	0.0059979832722505	0.0205949467996342	0.0019327099336589573	NA	24	24	24
ENSG00000164039.14	BDH2	-2.493324814124548	-0.007985949708078791	0.012655301696218911	0.1663089998327431	0.5311204459204205	2.0272218803531137e-87	NA	93	97	97
ENSG00000065559.14	MAP2K4	-2.493298027762955	-0.06950060797624344	0.012656256547754055	0.0024145732483452182	0.05263970146513123	3.2785253982338057e-07	NA	11	11	11
ENSG00000152104.11	PTPN14	-2.4921175326227827	-0.026011581561893513	0.0126984009618449	0.023301481455627583	0.18856402638085545	1.3173788338830259e-23	NA	48	49	49
ENSG00000185019.16	UBOX5	-2.4909880803640227	-0.035988167497398395	0.012738839340381728	0.008325172888067665	0.11314048378826153	3.525363789684829e-14	NA	12	12	12
ENSG00000105708.8	ZNF14	-2.4904198795377273	-0.025211107296845045	0.012759225994627683	0.019211621049131086	0.17474692726402075	1.3124658871609986e-21	NA	13	13	13
ENSG00000185024.16	BRF1	2.4894868610698095	0.08028934345658938	0.012792764692670417	0.001556441233842735	0.022096052788581698	0.001215254248451701	NA	11	11	11
ENSG00000270332.1	SMC2-AS1	2.4885962463080515	0.02601658081615414	0.01282485188183032	0.019579730888590295	0.10323047776262696	8.017218776865347e-13	NA	33	33	33
ENSG00000189157.13	FAM47E	-2.4885200249079356	-0.014946056546403854	0.012827601302203687	0.07614234086607075	0.2704766461813121	2.5380740944126324e-35	NA	50	53	53
ENSG00000126005.16	MMP24-AS1	2.488391193154072	0.02072505032358837	0.012832249642876607	0.016636414053168295	0.1876940644754513	6.359337504033508e-24	NA	9	9	9
ENSG00000145214.13	DGKQ	2.487631174980092	0.013252861995901956	0.012859701979641414	0.049989425674412565	0.4031895557394883	6.844717088143848e-58	NA	23	23	23
ENSG00000167720.12	SRR	2.4870420535819275	0.00798510708685107	0.012881017155003328	0.1679325410539004	0.4860946275266046	1.924954347613378e-76	NA	18	18	18
ENSG00000164896.19	FASTK	2.4856050973406436	0.02482252480772436	0.012933139256218978	0.02121677906981227	0.1875261667085389	3.1096656809806117e-24	NA	70	74	74
ENSG00000142669.14	SH3BGRL3	2.4839110395479063	0.0776120788633612	0.012994826670490085	0.0018729482481602694	0.058642530290782084	1.0329697448312401e-07	NA	33	33	33
ENSG00000175602.3	CCDC85B	2.483275485602827	0.08325335725956517	0.01301803678050958	0.0015896865551415997	0.02051027854943976	0.001908270691981591	NA	20	21	21
ENSG00000162298.18	SYVN1	-2.4825030560499473	-0.04367288581785984	0.013046294877088437	0.003735664165382755	0.0633161805901661	2.6253144778085703e-08	NA	11	11	11
ENSG00000169026.12	MFSD7	2.4824116872169557	0.035486762091391795	0.013049641044962102	0.013793271183235672	0.16162512017589264	7.347446978903362e-20	NA	23	23	23
ENSG00000103342.12	GSPT1	2.4812498968095342	0.04933748373856404	0.013092255113507643	0.004356105087975879	0.088431953866806	5.155352828593292e-11	NA	46	47	47
ENSG00000129103.17	SUMF2	-2.479369805850394	-0.01894386230422802	0.013161476949648044	0.045148604396862635	0.3059408306641704	1.2709112681778748e-40	NA	48	48	48
ENSG00000168385.17	SEPT2	-2.478802834346035	-0.011766901443493351	0.01318241531775673	0.09949897545811756	0.5933768604094015	5.014634637264636e-106	NA	29	30	30
ENSG00000230487.7	PSMG3-AS1	2.478720713890531	0.01562225649474604	0.013185450482855549	0.07304506855302548	0.2045714681032684	1.8714681278872227e-25	NA	77	84	84
ENSG00000237352.3	LINC01358	-2.478146943217149	-0.056588770276118985	0.01320667424456585	0.004364787386486006	0.04800226986380486	1.54183711415209e-06	NA	4	4	4
ENSG00000231943.7	PGM5P4-AS1	-2.4767021132800973	-0.018248881599948984	0.013260252314998748	0.04368628879833995	0.18784842357683787	1.5186036585187902e-23	NA	17	18	18
ENSG00000099956.18	SMARCB1	2.476667174270539	0.022378957033886607	0.013261550320936268	0.02445689247965	0.274045159857058	4.6597273932738564e-36	NA	53	53	53
ENSG00000168032.8	ENTPD3	-2.4766070910811453	-0.019922654485243385	0.013263782711463206	0.03345764855897125	0.12968690542421865	4.217569371595757e-16	NA	47	51	51
ENSG00000164283.12	ESM1	2.4760871995437053	0.0365385515206827	0.013283113156596854	0.009163417717804417	0.07207178134964226	3.3751050533607327e-09	NA	13	13	13
ENSG00000005379.15	TSPOAP1	-2.475587817592055	-0.027561585964195032	0.013301704466338873	0.010227853362306024	0.18875973809122096	1.0420223181248773e-23	NA	18	18	18
ENSG00000189045.13	ANKDD1B	2.4751902154275784	0.017581422991598736	0.013316523096861597	0.02738079733935126	0.0685701927603567	7.757733909170171e-09	NA	36	36	36
ENSG00000238078.1	LINC01352	2.475149780592214	0.006864869295333818	0.013318030920124582	0.14945515590778158	0.5462508858068845	1.4899826363549051e-92	NA	12	13	13
ENSG00000268649.5	RP4-806M20.4	-2.469775520015065	-0.03986811902282123	0.013519786163958672	0.009761421669935816	0.06317067731890276	4.010430818780076e-08	NA	5	5	5
ENSG00000123124.13	WWP1	-2.469417000987224	-0.05994468115828176	0.013533340921077858	0.002057192252179576	0.015607556155805788	0.0070884377437160796	NA	21	21	21
ENSG00000079335.18	CDC14A	-2.4685916842787528	-0.035144902021025784	0.013564589839707708	0.012837385733326424	0.1299734061468563	4.308349097812691e-16	NA	12	12	12
ENSG00000254533.1	AF186192.1	2.4685839036904573	0.03290973060582296	0.013564884738738665	0.011525118998983397	0.030800564446117944	0.00012525931251210865	NA	13	13	13
ENSG00000129355.6	CDKN2D	-2.467350462860428	-0.05782489394142763	0.013611706165121988	0.00406163015795509	0.012699930657370113	0.015433681777377662	NA	36	37	37
ENSG00000123243.14	ITIH5	-2.466875193196942	-0.0361833158095796	0.013629785475251205	0.008051555600334971	0.031156736087877977	0.00011225739735879397	NA	101	103	103
ENSG00000057704.12	TMCC3	2.4658319935234756	0.033280308282976054	0.013669543302445188	0.010729244713025856	0.055780739409435176	2.511282763908862e-07	NA	70	70	70
ENSG00000149196.15	HIKESHI	2.4656702154413157	0.09401864432637955	0.013675718061925319	0.0013237553999477045	0.024781620853150155	0.0006868709302921068	NA	8	8	8
ENSG00000163251.3	FZD5	-2.4636553412232396	-0.11916695847372154	0.013752828622986692	0.0006503350175993487	0.01799980223978722	0.0036172427554596116	NA	14	14	14
ENSG00000174348.13	PODN	-2.46221945413767	-0.13287157992685128	0.013808015041711521	0.0008713287694287992	0.027151657247977343	0.0003753680677218616	NA	4	4	4
ENSG00000156398.12	SFXN2	2.461358790410825	0.0591163963145529	0.01384118716387298	0.003744110851923883	0.011829206144260071	0.01900745660226813	NA	19	19	19
ENSG00000258659.6	TRIM34	-2.4610439206680494	-0.08020810989009008	0.013853340596496013	0.0027548256146013683	0.010079885438753978	0.030455027056047787	NA	30	30	30
ENSG00000127578.6	WFIKKN1	-2.4607193428387393	-0.00880000618657527	0.013865878606339902	0.12838329414028934	0.39360938467216977	2.5888722633942447e-56	NA	15	15	15
ENSG00000109062.11	SLC9A3R1	2.459408788178789	0.02130358400831696	0.013916605546664332	0.02401582527726826	0.11669866240688385	2.672297681248437e-14	NA	68	68	68
ENSG00000141759.14	TXNL4A	-2.4593513387481494	-0.02216163835409213	0.013918832954699697	0.024845706240617514	0.32433356504720595	2.089143454610575e-44	NA	24	24	24
ENSG00000101337.15	TM9SF4	-2.4578815537757657	-0.042134390459454225	0.013975926043828133	0.008578279752560175	0.054984104598652835	2.6109478904290574e-07	NA	44	44	44
ENSG00000162545.5	CAMK2N1	2.4557847429282846	0.028773162489912695	0.014057733454608515	0.010236191122963416	0.04693039532096152	2.374310744557753e-06	NA	51	52	52
ENSG00000186792.16	HYAL3	-2.455541662235961	-0.012288569359299189	0.014067244570732593	0.09467536411884861	0.3051244598779105	5.709443981333793e-41	NA	13	13	13
ENSG00000177042.14	TMEM80	-2.453821613620104	-0.008524136139826268	0.0141347080315112	0.17674295082554609	0.5955151744919303	6.291698129237391e-108	NA	22	23	23
ENSG00000012124.16	CD22	2.4501508380224966	0.015439134140722106	0.014279638121600316	0.056236126540446435	0.2616504869786237	5.525535071501142e-34	NA	20	20	20
ENSG00000119471.14	HSDL2	2.4500881588023566	0.05310698675146012	0.014282124173439709	0.004235485791836342	0.07982802854044888	4.4294492634900605e-10	NA	6	6	6
ENSG00000130638.16	ATXN10	-2.447806119080603	-0.05324905403259763	0.01437289733132273	0.005124107701419144	0.09343733497283048	1.0286340381968377e-11	NA	19	19	19
ENSG00000105877.17	DNAH11	2.446911455240431	0.026309492021870436	0.014408623175283929	0.019269951279587506	0.07597366890674898	1.3010372825270295e-09	NA	35	36	36
ENSG00000140323.5	DISP2	2.4460457537193276	0.01037387016773253	0.01444326702481739	0.09095352032608027	0.292889210211112	1.7310468523277661e-38	NA	24	27	27
ENSG00000114790.12	ARHGEF26	2.444669178854731	0.020836135474150655	0.014498506409104083	0.029152769928326716	0.1891054335009376	1.4690166214791024e-23	NA	59	59	59
ENSG00000135968.20	GCC2	2.442892265123167	0.017386904409338856	0.01457008603454821	0.04099023794119715	0.4217281294273381	3.659733473100116e-62	NA	60	60	60
ENSG00000144792.9	ZNF660	-2.439824838230533	-0.008779956391273843	0.014694384934246067	0.173995802244568	0.5168004300734701	1.976753488099523e-85	NA	31	31	31
ENSG00000104154.6	SLC30A4	2.438064125054896	0.08229892300786558	0.014766154349482917	0.002090008664555349	0.014845971564548924	0.007358420743135249	NA	8	8	8
ENSG00000092421.16	SEMA6A	-2.437820631468931	-0.09150996304958828	0.014776103804135418	0.0017804111158831529	0.03878087724751871	1.9657944664282008e-05	NA	6	6	6
ENSG00000100599.15	RIN3	2.4373822894441126	0.04287796583757355	0.014794029903772068	0.005778551795025153	0.07054164422640402	4.769311217201759e-09	NA	32	32	32
ENSG00000106536.19	POU6F2	2.4360980867492024	0.04165856640065253	0.014846658043282633	0.0060931938932655815	0.01812833220022516	0.003639867223247466	NA	38	39	39
ENSG00000117593.9	DARS2	2.433405060133223	0.09378518666622089	0.014957557445104033	0.001086972904491806	0.012977831921726229	0.012980408663628993	NA	6	6	6
ENSG00000115524.15	SF3B1	2.4332621509608923	0.07924942502201672	0.01496346281272467	0.0026192159031748633	0.054203437064416216	3.219893937573394e-07	NA	13	14	14
ENSG00000162618.13	ADGRL4	2.4332535419207217	0.18046170014802185	0.014963818625573284	0.000513643990906286	0.023499372639398084	0.0009114033435987646	NA	30	30	30
ENSG00000100418.7	DESI1	2.4331200513107087	0.015311897565516807	0.014969336765290735	0.04430790855478184	0.0877494328625901	4.7906463400235094e-11	NA	106	111	111
ENSG00000124713.5	GNMT	2.432853891025057	0.013390971433565225	0.014980344460204851	0.06873961447009977	0.3407727167770737	5.338562009701052e-47	NA	19	21	21
ENSG00000152904.11	GGPS1	-2.4328109523621135	-0.040341727628926856	0.014982120959084607	0.005765480807627439	0.014236863677517591	0.010224592240905156	NA	39	40	40
ENSG00000138767.12	CNOT6L	-2.4297456872962537	-0.011695500431390225	0.015109420482522215	0.09290898245660932	0.4811889896404759	2.278502908978284e-75	NA	78	79	79
ENSG00000153774.8	CFDP1	-2.4271806954399606	-0.058468898819831014	0.01521667490976951	0.003972409593957299	0.09086002725172083	2.674980718213491e-11	NA	13	13	13
ENSG00000170464.9	DNAJC18	-2.425444440903294	-0.025858622733783858	0.015289655858364745	0.013371187899747351	0.11163515910221974	8.732274626513788e-14	NA	5	5	5
ENSG00000167981.5	ZNF597	-2.4231217332091926	-0.02954999643707956	0.01538776930170024	0.01197284616231907	0.09232015469465234	1.1683347070983062e-11	NA	11	11	11
ENSG00000103642.11	LACTB	-2.4227176017057466	-0.01675920227937975	0.015404896695385115	0.02727825251823634	0.21232596926759612	1.7605120804919344e-26	NA	21	21	21
ENSG00000198865.9	CCDC152	-2.4223973038765543	-0.012063964285496808	0.015418483072952535	0.08132886500735761	0.23334503702150705	1.5203108898558667e-29	NA	27	27	27
ENSG00000141568.20	FOXK2	2.4220755789310315	0.055657260818143366	0.01543214060207143	0.0034718512407473185	0.02726324354432683	0.00033702746522501834	NA	33	33	33
ENSG00000150681.9	RGS18	2.4197799353258804	0.07120349034672281	0.015529902277480436	0.0021549274909596207	0.020063922426278274	0.0021547388088707254	NA	8	8	8
ENSG00000115138.10	POMC	-2.419126065682235	-0.02301980673620772	0.01555784733449454	0.024842380165202342	0.06776893342892029	9.987800393689228e-09	NA	19	19	19
ENSG00000139168.7	ZCRB1	2.4186807215440025	0.0673513069887889	0.015576905758355535	0.0032680555471359635	0.0560035081838449	1.7699408265024298e-07	NA	11	11	11
ENSG00000100726.14	TELO2	-2.418518213669495	-0.023172916339928833	0.01558386536822432	0.02319687362837483	0.16779788931332176	1.2223036068962135e-20	NA	32	32	32
ENSG00000174574.15	AKIRIN1	-2.4183360215003735	-0.1850976261187409	0.015591671236523353	0.0002834779050739368	0.013642456077576907	0.01201812554069167	NA	9	9	9
ENSG00000119878.5	CRIPT	-2.4182248669432598	-0.013894348766073065	0.015596435248357845	0.03901071921561758	0.2843108689958557	1.310696775388476e-37	NA	12	12	12
ENSG00000121691.4	CAT	2.4181889474459712	0.020586653670861384	0.01559797500837712	0.02901682531249511	0.1810789192379607	1.1943623925665242e-22	NA	27	27	27
ENSG00000010803.16	SCMH1	2.4172266424570696	0.03980735022338622	0.015639275928557926	0.006531208122563227	0.10750456066141086	2.463132952149957e-13	NA	62	63	63
ENSG00000014216.15	CAPN1	-2.416187458271515	-0.02065851294051986	0.015683984428053275	0.014268522246084827	0.21429542338370272	8.658877410029194e-27	NA	13	13	13
ENSG00000185875.12	THNSL1	-2.416114149883414	-0.037171733376986565	0.015687142593587784	0.008423531312294414	0.01969104677475933	0.002549282723758098	NA	60	62	62
ENSG00000185800.11	DMWD	2.414054647217004	0.025447513404548892	0.01577609602443974	0.027287481259841737	0.236068939847842	3.88928698076588e-30	NA	33	33	33
ENSG00000169403.11	PTAFR	2.410788034162835	0.04800556156928224	0.015918096639877	0.00417520932563762	0.010449295790419177	0.02750302474836485	NA	29	30	30
ENSG00000257698.1	RP11-620J15.3	2.4105346094031863	0.016948574373009003	0.015929159921122652	0.017262754377356263	0.12871130045092974	9.100101368589733e-16	NA	28	28	28
ENSG00000142675.17	CNKSR1	2.40967142464146	0.008400645793774355	0.015966893081024933	0.16086689615455266	0.495021720691515	4.319784255127688e-79	NA	56	56	56
ENSG00000144824.20	PHLDB2	-2.4092394506424433	-0.03617271261771155	0.015985805831647174	0.009159449642688302	0.0920603433335557	1.4357776487623661e-11	NA	36	37	37
ENSG00000231595.1	AC005224.2	-2.4088926779421893	-0.022664410278850505	0.016001002535357592	0.0246540319595909	0.026557501378129768	0.00037163785438694197	NA	43	43	43
ENSG00000273257.1	RP11-177J6.1	2.407820817961758	0.017523743429991818	0.016048055246279648	0.03102430155451684	0.025398631857400992	0.0005320199742393898	NA	65	66	66
ENSG00000146247.13	PHIP	2.4070600541950364	0.06653825456796494	0.016081525159459	0.0021928568514606637	0.04790337716117967	1.8266136254679103e-06	NA	37	37	37
ENSG00000122877.15	EGR2	-2.4062146682143903	-0.03382272575145163	0.01611879000490036	0.008895548565183702	0.015030055546629359	0.007925391017473561	NA	47	47	47
ENSG00000134748.12	PRPF38A	-2.405728583933954	-0.025379601716565166	0.01614025108329163	0.020231284862862742	0.11792193880793657	1.2928296451531276e-14	NA	45	49	49
ENSG00000169641.13	LUZP1	-2.405566743403405	-0.051358952276226146	0.016147402065955767	0.004735765049833612	0.08618827379342885	1.006407435301741e-10	NA	15	15	15
ENSG00000197253.13	TPSB2	-2.404979228863441	-0.020075191551644344	0.016173385018246795	0.02793483042484072	0.12351572151837135	3.8985791670842964e-15	NA	9	9	9
ENSG00000165637.13	VDAC2	-2.404735055117467	-0.03657060069054248	0.016184194457616357	0.008060602605771131	0.1556371050923223	2.0144391335818662e-19	NA	17	17	17
ENSG00000276269.1	RP11-403A3.2	-2.398389369517074	-0.028875147437582065	0.01646735005042943	0.011487775547913248	0.06466595871046907	1.8378023043651305e-08	NA	21	21	21
ENSG00000114948.12	ADAM23	-2.3981671345431166	-0.021332558434543212	0.016477344947136322	0.02998128464628309	0.16852260328761998	5.2147553520829275e-21	NA	16	16	16
ENSG00000272913.1	RP11-440D17.3	-2.3979602250655456	-0.03163942017486638	0.01648665537772952	0.010329019394572767	0.015986800351483803	0.006468188157463742	NA	15	16	16
ENSG00000063978.15	RNF4	2.3974029146651072	0.09412922510041305	0.016511755999314374	0.001712928742032619	0.02110320890788769	0.0015768643118391436	NA	4	4	4
ENSG00000117174.10	ZNHIT6	-2.3968726886706486	-0.015819230776759428	0.016535667922274334	0.03691890440936742	0.2284828322776422	1.6140466243040885e-29	NA	35	35	35
ENSG00000130921.7	C12orf65	2.396444191011848	0.03464960654420513	0.016555014356395156	0.00914420401686183	0.07370877027018252	1.6123311257809268e-09	NA	12	13	13
ENSG00000163162.8	RNF149	2.3949971718057546	0.05233753174142252	0.01662049347348623	0.005896350642822143	0.1167348435226102	1.9925637967488467e-14	NA	16	16	16
ENSG00000138653.9	NDST4	2.3929100807953074	0.03735006458327628	0.016715337056303563	0.007881597615856831	0.040167723005100436	9.281232719146486e-06	NA	7	7	7
ENSG00000155592.15	ZKSCAN2	2.392495641090567	0.015305753203438624	0.016734226867559935	0.04380418221769242	0.15026911776762258	2.040022515602356e-18	NA	92	93	93
ENSG00000197020.10	ZNF100	-2.3923425660333013	-0.006348060510711637	0.016741208637375618	0.30137109881660806	0.668979297387363	6.803087535276849e-134	NA	34	35	35
ENSG00000162877.12	PM20D1	-2.3912873627616946	-0.007668534661914112	0.016789406185755373	0.15868348982971875	0.3277857918063269	2.4919290766317526e-44	NA	18	19	19
ENSG00000175155.8	YPEL2	-2.391257974308702	-0.03984812331137593	0.01679075027682738	0.008358688480175125	0.03164137239840699	0.00011308964023307051	NA	22	22	22
ENSG00000049167.13	ERCC8	2.3907972779599462	0.030166788907152967	0.016811832734000817	0.016566868866765377	0.10570759157738427	4.696198921170226e-13	NA	32	32	32
ENSG00000204642.13	HLA-F	2.390666416571192	0.025586054017911374	0.016817825469166305	0.014166352925412391	0.1030788708064645	7.272399166425359e-13	NA	151	159	159
ENSG00000135862.5	LAMC1	2.3899963230480976	0.03343924514063003	0.01684854147852489	0.011759618131588837	0.12905469478693393	9.644408952746003e-16	NA	52	53	53
ENSG00000140398.13	NEIL1	-2.3885455350946336	-0.03765189145116673	0.01691521203198251	0.0066499790068878335	0.07494053132795916	1.6766798297009512e-09	NA	32	32	32
ENSG00000197056.9	ZMYM1	2.387775760197057	0.031110857000845708	0.016950680754607008	0.014512846602354497	0.11675385892961546	2.0714915922810484e-14	NA	54	54	54
ENSG00000080845.17	DLGAP4	-2.3876254697899935	-0.04598927203999464	0.01695761325813782	0.007562135393342634	0.03823575328990465	1.925513692173034e-05	NA	21	21	21
ENSG00000184274.3	LINC00315	-2.385336157377032	-0.010028064068768775	0.01706352129396361	0.09234529796669816	0.42791389350204906	3.9071815554087166e-63	NA	14	18	18
ENSG00000275764.1	RP11-582E3.6	-2.385324779315908	-0.018174248230460634	0.017064049111285826	0.034646672663240355	0.2545888916657285	1.746732374013639e-32	NA	46	46	46
ENSG00000127947.15	PTPN12	-2.380822851288549	-0.03544374453799588	0.017274016710342337	0.008615892645754722	0.08129585764118763	2.463645515649686e-10	NA	42	44	44
ENSG00000026025.15	VIM	-2.380130038069995	-0.04831092898690232	0.017306529551564146	0.004033874484602981	0.08497286253113713	6.862946193184449e-11	NA	16	16	16
ENSG00000162433.14	AK4	-2.3788905429090628	-0.03339210773820643	0.017364831399037953	0.010859628449665886	0.1922709510135794	8.754173500687799e-24	NA	37	37	37
ENSG00000117868.15	ESYT2	-2.378334751894121	-0.05297418605535486	0.01739102989479597	0.004336299669449763	0.024720839292937776	0.0006049568079768299	NA	30	31	31
ENSG00000178809.11	TRIM73	-2.378216062125016	-0.05026795152286016	0.017396629100790505	0.004211613021068284	0.019435526193444	0.002444686536665007	NA	9	9	9
ENSG00000089876.11	DHX32	2.3773195358362336	0.057513705731372385	0.017438973940570562	0.004050210504573187	0.06185403953889253	3.7249828608341714e-08	NA	12	13	13
ENSG00000214078.12	CPNE1	-2.376781347527512	-0.007376231089729769	0.01746443710351848	0.2238295982093655	0.6336227887983503	3.294742207286329e-122	NA	39	40	40
ENSG00000136982.5	DSCC1	2.374245689832068	0.008636236975565741	0.017584845104116665	0.18439475251519938	0.5405137530826943	1.1624855229130907e-90	NA	33	34	34
ENSG00000070669.16	ASNS	2.3741410638044607	0.02810806093898144	0.01758982896019725	0.010962284607694973	0.029694613300423056	0.0001846239159668056	NA	41	42	42
ENSG00000146477.5	SLC22A3	-2.3723003917216703	-0.02081558100828202	0.017677712017482864	0.019442039190740695	0.10650027343084263	2.9685076431518467e-13	NA	50	51	51
ENSG00000159267.14	HLCS	2.371236443093438	0.02600397485075854	0.017728685652550945	0.022156609384199	0.2303539298009273	4.448077777530339e-29	NA	11	12	12
ENSG00000089639.10	GMIP	2.3711191078653493	0.07368708044720759	0.01773431504579167	0.002134831867031421	0.01890593098903873	0.0030841162079994267	NA	25	25	25
ENSG00000187608.8	ISG15	2.3702468527444363	0.047237986905929334	0.01777621236517033	0.00533768566876882	0.023301111331653083	0.0009039751540633367	NA	9	11	11
ENSG00000139405.15	RITA1	-2.369435808537279	-0.06390617181133153	0.017815247314041053	0.0024926115980901994	0.04496253913354507	3.738771513237855e-06	NA	25	25	25
ENSG00000069943.9	PIGB	-2.3690627238589066	-0.009111688274444594	0.01783322880673108	0.11453828433731159	0.4581104802699193	1.0636296305102003e-69	NA	21	21	21
ENSG00000170889.13	RPS9	-2.3688671852964704	-0.012308712044655466	0.017842659492225858	0.07182110418119039	0.6513285935402527	2.8503630825266423e-126	NA	41	43	43
ENSG00000092295.11	TGM1	2.3687197781910827	0.02714421948194818	0.017849771720219867	0.016065335305127406	0.05117827563916787	6.790647758969263e-07	NA	38	38	38
ENSG00000110700.6	RPS13	-2.36850483484623	-0.07422301075900023	0.01786014694786965	0.0031569094024882227	0.08889559382553948	4.082049595536358e-11	NA	29	29	29
ENSG00000153291.15	SLC25A27	2.368093736656723	0.02196342704111561	0.017880005207368262	0.02625696011015393	0.3578915798275698	4.995064684200885e-50	NA	25	26	26
ENSG00000238142.1	RP11-108M9.4	-2.3677991084769823	-0.012208160221902237	0.01789424923474853	0.06666812631803173	0.3284086521364414	2.049386985626777e-44	NA	45	48	48
ENSG00000146859.6	TMEM140	2.3661302422518946	0.10137215413891862	0.017975119650005554	0.0012155565184272543	0.012685092555630972	0.01572461714160639	NA	27	27	27
ENSG00000119411.10	BSPRY	2.365526530965865	0.01671949084346185	0.01800445322663962	0.04571795393876233	0.2028903278063538	2.393133649641291e-25	NA	8	8	8
ENSG00000188672.17	RHCE	-2.3648048180256307	-0.02437673120869137	0.018039575373046964	0.01829953582169644	0.09057586820376824	2.861553228761695e-11	NA	7	7	7
ENSG00000175334.7	BANF1	2.3636037498453315	0.08058608104240572	0.018098158373814087	0.0023006126653029734	0.11502027764661313	2.2456698625538243e-14	NA	19	19	19
ENSG00000104643.9	MTMR9	2.36230424974876	0.08425206416034584	0.01816173005429239	0.0028488626270772497	0.038112394020075095	1.82964964985122e-05	NA	22	22	22
ENSG00000111652.9	COPS7A	-2.3620428612147872	-0.06350652022778258	0.018174540804054035	0.0031337184304137226	0.07966926074461528	4.39122327654494e-10	NA	33	34	34
ENSG00000185532.15	PRKG1	-2.3606059278805716	-0.0415646390644792	0.01824510684946012	0.0058522396437517285	0.02838165731948909	0.00024444080801170297	NA	62	62	62
ENSG00000204681.10	GABBR1	-2.358677328148886	-0.20060718673990652	0.018340195016937146	0.00032606904028534945	0.02151570454277108	0.0014550437954533185	NA	3	3	3
ENSG00000079150.17	FKBP7	-2.358523903040399	-0.021080574071880593	0.01834777812215616	0.029356226275585588	0.2098933885369777	1.3744014223186772e-26	NA	33	33	33
ENSG00000117505.12	DR1	-2.3583336896531764	-0.01691574174183377	0.018357183315246293	0.04073164196993916	0.2759046526559137	9.868608862213797e-36	NA	71	71	71
ENSG00000157483.8	MYO1E	2.35799542553413	0.22897381036951533	0.018373919374634166	0.0003131912806517142	0.012386202068759804	0.01639653806248654	NA	3	3	3
ENSG00000174529.7	TMEM81	2.355916783884199	0.08443509591794433	0.018477056388310372	0.0014984743036492065	0.012642745470460952	0.015529387721125934	NA	8	8	8
ENSG00000166796.11	LDHC	2.354885983918254	0.0068640847895553875	0.018528389780218046	0.25112045852924736	0.436710598722338	2.9928857751161885e-65	NA	24	24	24
ENSG00000138078.15	PREPL	2.3540424065081607	0.08173624714886987	0.018570492385799407	0.0018337635041898058	0.04673273828354473	2.280964045319076e-06	NA	11	11	11
ENSG00000180481.10	GLIPR1L2	-2.351657993134159	-0.0064844692557274606	0.018689950535553147	0.30446898601025973	0.650455972035817	8.69981500737806e-130	NA	51	51	51
ENSG00000008988.9	RPS20	2.3483023678080412	0.03699339421052916	0.01885920457245473	0.01044234168104622	0.2382354876923808	1.007123900795043e-30	NA	39	40	40
ENSG00000100106.19	TRIOBP	-2.347019913379073	-0.013595935256277003	0.01892424334445927	0.05510453524009857	0.33660798519005064	7.415509959131061e-46	NA	20	20	20
ENSG00000197599.12	CCDC154	-2.3464559416494053	-0.01248463370555808	0.018952906811382824	0.07808834739455019	0.32239495092991866	8.021675374478144e-44	NA	35	35	35
ENSG00000116793.15	PHTF1	-2.345350976108602	-0.03756900909995469	0.019009175981546295	0.006323516695162604	0.021607584911567543	0.001525661237038652	NA	22	22	22
ENSG00000136492.8	BRIP1	-2.3443543748400884	-0.03614088930787538	0.01906005204553681	0.009711028792700659	0.031599453030714986	0.00012006194916514802	NA	28	28	28
ENSG00000120669.15	SOHLH2	2.3422880167887445	0.006047183903113018	0.019165918165246158	0.2680043804071743	0.5291546172911832	4.3378655088841076e-88	NA	117	119	119
ENSG00000120370.12	GORAB	2.342286464081214	0.028006344293825022	0.019165997908278505	0.016218345890410546	0.10734212363430347	3.222018652106191e-13	NA	11	11	11
ENSG00000119938.8	PPP1R3C	2.3401049288131035	0.01874428720256255	0.019278322750553033	0.017625981919757866	0.1238434294108542	2.0346911299157293e-15	NA	27	27	27
ENSG00000124785.8	NRN1	2.3391521685446746	0.014775980403832552	0.019327559548074153	0.04125627449729946	0.188954603163536	1.1786506254006116e-23	NA	31	31	31
ENSG00000132256.18	TRIM5	2.33690777361468	0.026771825448346637	0.019443980062073523	0.013789115227068275	0.1199694151953343	5.764935988906474e-15	NA	18	18	18
ENSG00000003989.17	SLC7A2	-2.336540903122078	-0.06320961066913251	0.01946306839410904	0.003348981037007589	0.03447664417409868	5.295047498641561e-05	NA	31	31	31
ENSG00000279636.2	LINC00216	2.3362286235269694	0.031742101476178244	0.019479329249487067	0.010119395860717102	0.011107172598728085	0.022129981961134762	NA	40	40	40
ENSG00000255874.2	LINC00346	2.3328700950306893	0.02492341028128595	0.019654964357489955	0.01841858076275648	0.16504948564435132	1.4222527412531702e-20	NA	12	12	12
ENSG00000259863.1	SH3RF3-AS1	2.332035547904456	0.03857044507786241	0.01969882116306152	0.007358278754929215	0.06969306899409773	6.25835230298613e-09	NA	22	22	22
ENSG00000232229.5	LINC00865	2.3315622491414723	0.005785688324533108	0.019723731739267166	0.29703288469611866	0.5873608770000112	8.63294266296907e-105	NA	60	60	60
ENSG00000108947.4	EFNB3	-2.331516762130992	-0.05002737652599236	0.01972612725181596	0.003136138833186068	0.04030643864384018	1.1685614780728501e-05	NA	7	8	8
ENSG00000138738.10	PRDM5	-2.3310377683834322	-0.030851373473238616	0.019751368245093624	0.01065260918138201	0.1040084205898548	5.54388020457502e-13	NA	52	52	52
ENSG00000141384.12	TAF4B	-2.3295342778113826	-0.03602000171464212	0.019830779278759387	0.012408101171148302	0.0761972976833684	1.1498069966303036e-09	NA	24	24	24
ENSG00000283031.1	RP11-557N21.1	-2.329004968116761	-0.01703037477462919	0.019858802511459227	0.02432651912800898	0.07528895523133604	1.1992932021801008e-09	NA	53	53	53
ENSG00000197136.4	PCNX3	2.3287499665125435	0.10283261731053414	0.019872315392296547	0.0010053050865094055	0.031053453864338276	0.00012336212600029485	NA	9	10	10
ENSG00000139133.6	ALG10	2.3275945931413493	0.04757876663301378	0.019933640825045125	0.0053355979640696645	0.036108721263774936	2.9346760984022917e-05	NA	9	10	10
ENSG00000198937.8	CCDC167	-2.3269586816147383	-0.06212821741940216	0.01996746446256189	0.0027285647208100906	0.050166174147452135	9.301070996079409e-07	NA	29	29	29
ENSG00000205213.13	LGR4	-2.32607555267803	-0.0779260858956181	0.02001452049417807	0.001675074376863441	0.010518636087444995	0.026877025283363644	NA	14	14	14
ENSG00000173598.13	NUDT4	2.3254029393648623	0.02879177453095031	0.020050424461614026	0.015672787750417957	0.08844220516964456	5.539226203697164e-11	NA	101	101	101
ENSG00000237372.2	UNQ6494	-2.323300068489499	-0.016856227257734037	0.020163038150051084	0.03178664827604371	0.18711916877371867	2.0096369299216808e-23	NA	46	47	47
ENSG00000130338.12	TULP4	2.3227608814888137	0.019777019475800742	0.020192001633859487	0.021782156014836386	0.1120033030517002	6.997284651029953e-14	NA	58	58	58
ENSG00000090975.12	PITPNM2	2.322659039263693	0.07172795328824501	0.020197476362288323	0.0020415896892466527	0.021264129560375968	0.0016297657939796982	NA	15	15	15
ENSG00000138376.10	BARD1	-2.3197184488364306	-0.011775518998211878	0.02035611316050581	0.06045211420410033	0.3166840574293924	5.3111031675560725e-43	NA	32	33	33
ENSG00000112964.13	GHR	-2.3188454278339767	-0.039242723095943594	0.020403419014220412	0.008519357404278737	0.06314685992325575	2.515294205557934e-08	NA	49	49	49
ENSG00000105281.12	SLC1A5	-2.3186032566611274	-0.04170318167700747	0.02041655837246892	0.008136314394764999	0.02916832850310651	0.00022807199616416759	NA	57	57	57
ENSG00000163743.13	RCHY1	-2.316930451560012	-0.02776663992295969	0.02050752063833083	0.016655992174583648	0.1646836010586168	3.1873443521179486e-20	NA	44	44	44
ENSG00000169515.5	CCDC8	-2.3148942316190113	-0.05689450892796105	0.02061872113097726	0.004083520907727259	0.06361263859564538	2.9733022310599034e-08	NA	9	9	9
ENSG00000186684.12	CYP27C1	2.3124496816900653	0.02677946793796227	0.02075291520644921	0.01664326379519765	0.04470464792246365	4.038929803889935e-06	NA	97	97	97
ENSG00000184887.13	BTBD6	-2.308552434830342	-0.024588063076247762	0.020968429982220198	0.015284981598553569	0.1092475560093368	1.170597272760599e-13	NA	12	12	12
ENSG00000133059.16	DSTYK	-2.3080116166925104	-0.025011436163660358	0.02099849038573652	0.019228604760227943	0.2606077835976861	9.60194603340944e-34	NA	38	39	39
ENSG00000168906.12	MAT2A	2.307879447666268	0.04720493068031227	0.02100584247088037	0.004821717558926093	0.0326676307869702	7.466654919470942e-05	NA	38	38	38
ENSG00000168026.18	TTC21A	2.307637262086708	0.03219340243181274	0.02101932020009804	0.01266923315236318	0.10146979428271037	1.3218824746742704e-12	NA	78	78	78
ENSG00000168490.13	PHYHIP	2.307441975221158	0.07040953086824382	0.021030193483227218	0.0015187289325557592	0.016358259776396118	0.005729489353486315	NA	6	6	6
ENSG00000146918.19	NCAPG2	2.3072085362084143	0.022054293522448504	0.021043197451920143	0.025982546062347026	0.08796098591888997	6.177946172766144e-11	NA	35	36	36
ENSG00000236682.1	AC068282.3	2.306776276003186	0.005312383449041576	0.02106729546600364	0.3864408893270389	0.606783113381613	2.5854699410940626e-110	NA	38	38	38
ENSG00000186814.13	ZSCAN30	-2.3066029132149093	-0.03311246500410749	0.02107696699728424	0.0131245682762662	0.09132203103935456	1.7098367213765738e-11	NA	44	46	46
ENSG00000236908.2	RP5-1063M23.2	2.3065885514312394	0.0183355297028063	0.021077768383307056	0.0403743464177267	0.15971119500529468	8.991409675879515e-20	NA	43	43	43
ENSG00000135093.12	USP30	2.305138006540686	0.020483663269804286	0.021158845507042504	0.02535738098551455	0.17677309425037632	7.811631985801062e-22	NA	46	46	46
ENSG00000107614.21	TRDMT1	2.3040980677762657	0.017819818034460564	0.021217139194060382	0.02319901733265983	0.21072141358821112	3.203508620231403e-27	NA	18	18	18
ENSG00000134333.13	LDHA	2.302973787988685	0.0771099494378558	0.02128031793767979	0.0017552602479273126	0.05331063583188032	5.047013113145484e-07	NA	10	10	10
ENSG00000140350.15	ANP32A	2.3021857567483934	0.02144048421685057	0.021324698859515774	0.019068963530747423	0.1947723035144421	1.2704433857519782e-24	NA	14	14	14
ENSG00000184903.9	IMMP2L	2.302067707398862	0.043448603579984924	0.021331354186990746	0.005262609852511953	0.048079198037809134	1.4880923212769643e-06	NA	8	8	8
ENSG00000196376.10	SLC35F1	-2.3010285670808934	-0.0302753835696096	0.021390016410017358	0.010359366526460502	0.026575374565926964	0.000405057433905919	NA	84	85	85
ENSG00000232040.2	ZBED9	2.3010078323222043	0.037307355332841415	0.021391188370210337	0.010006977349784993	0.030609346522588718	0.00013516795127518777	NA	27	30	30
ENSG00000182952.4	HMGN4	2.3005043044657865	0.07159806953088864	0.02141966570458508	0.002599508927447198	0.05196068728730308	6.101033982960298e-07	NA	15	16	16
ENSG00000132623.15	ANKEF1	-2.3004117919776905	-0.008049562309832704	0.021424901394763773	0.16379652108784631	0.3796108747509768	1.2322580367473881e-53	NA	43	45	45
ENSG00000112578.9	BYSL	-2.2984489944492443	-0.10024659445279557	0.02153624771139773	0.0013884264456081117	0.010402205227840204	0.028419068534455805	NA	17	18	18
ENSG00000171222.10	SCAND1	-2.2975252081028117	-0.11265008945066833	0.02158882673549837	0.0007436490588149798	0.02793924303316965	0.00029818945719651467	NA	7	7	7
ENSG00000173486.12	FKBP2	-2.297355861656019	-0.06592468475236447	0.021598477515530366	0.0017471571039902253	0.018117291959750044	0.0035743046490725227	NA	26	26	26
ENSG00000203801.8	LINC00222	2.296518067112145	0.03646156303574825	0.021646277339616216	0.009269871274482727	0.06848790945553378	9.680744398036406e-09	NA	36	36	36
ENSG00000163293.11	NIPAL1	2.294993448176265	0.01057758668278013	0.021733499775606825	0.07604869888677762	0.1695646235254036	1.8121480017898703e-21	NA	27	27	27
ENSG00000076864.19	RAP1GAP	2.294470597700079	0.044108277021459384	0.0217634820602153	0.005878146252665349	0.037457740373850176	2.6437073701747628e-05	NA	21	21	21
ENSG00000197971.14	MBP	-2.2942863556093327	-0.0431284673122377	0.02177405579377401	0.006571815241159351	0.0554932866492656	2.842243503934009e-07	NA	10	10	10
ENSG00000157800.17	SLC37A3	-2.294191301977498	-0.020883400048158068	0.021779512711029667	0.023733326756157656	0.17183950754982194	2.371278129566329e-21	NA	36	36	36
ENSG00000256683.6	ZNF350	-2.2940872462138953	-0.16429994175126514	0.021785487794626007	0.00034705909205132743	0.022001263847920643	0.0013105681326490257	NA	4	5	5
ENSG00000032742.17	IFT88	2.29390555486792	0.011487385278630935	0.021795924283973898	0.0670008798069403	0.2852847860361944	1.2207886429744686e-37	NA	44	44	44
ENSG00000081760.16	AACS	-2.2933968638830433	-0.036269215836401414	0.021825167028366295	0.008388539706625552	0.03404949146634412	5.9007682936173534e-05	NA	33	39	39
ENSG00000235162.8	C12orf75	-2.292866038462838	-0.010490347789860688	0.021855718594925883	0.09331178133396274	0.4435961815808249	4.183944101475424e-66	NA	11	11	11
ENSG00000002919.14	SNX11	2.291726303190772	0.04873957830625156	0.02192144161903612	0.006241625561026084	0.09001838549894067	3.166671467776233e-11	NA	27	27	27
ENSG00000162998.4	FRZB	2.291551012398765	0.019309756380329467	0.021931565033932995	0.022323283985831558	0.20711177785615484	3.1358664318374196e-26	NA	48	48	48
ENSG00000167861.15	HID1	2.29004097571954	0.027257719650662086	0.022018941425615238	0.018987293754909245	0.2548301964421742	5.37026185208982e-33	NA	15	15	15
ENSG00000112139.14	MDGA1	-2.289894562905699	-0.00942277253508596	0.02202742950354838	0.13099488148083105	0.4355680214745489	6.2024371301449254e-65	NA	63	65	65
ENSG00000272391.5	POM121C	-2.2893861435540783	-0.038766132925321675	0.02205692651117572	0.0074960435384316786	0.1037031045744026	9.157391371484527e-13	NA	29	31	31
ENSG00000091972.18	CD200	2.2888267214018247	0.02900040581815579	0.022089422249525727	0.00929010500708901	0.06172748698906739	5.705036518388257e-08	NA	49	49	49
ENSG00000105227.14	PRX	-2.28767764986944	-0.038299394390926576	0.022156300203779157	0.00661755833395777	0.02615259869308734	0.00043878193266183054	NA	21	21	21
ENSG00000129946.10	SHC2	2.2874939283730273	0.0179569580718952	0.022167009426283347	0.043949686663405874	0.15964918336897746	9.048449677465806e-20	NA	70	70	70
ENSG00000159905.14	ZNF221	2.28704178283047	0.05857754335138141	0.02219338440240818	0.0032125977775932916	0.013385125446132894	0.01256321596739377	NA	10	10	10
ENSG00000145348.16	TBCK	-2.283787439774995	-0.10235111620486567	0.022384026196980822	0.001509471510420444	0.02037234869285474	0.002033188385885991	NA	73	73	73
ENSG00000069712.12	KIAA1107	-2.282910832364573	-0.07571832042143327	0.022435621280392056	0.0022104913982109787	0.05549582711250997	2.8408418007563285e-07	NA	24	24	24
ENSG00000111665.11	CDCA3	2.2824875022670623	0.016243014790372042	0.022460574508118995	0.0585716720504325	0.3492568211477722	6.918513917006843e-48	NA	15	15	15
ENSG00000187189.10	TSPYL4	-2.28174039845397	-0.032954994532779724	0.022504671468427547	0.00932703907900334	0.053115003026669716	4.2106386982137435e-07	NA	38	38	38
ENSG00000267454.5	ZNF582-AS1	-2.2815643722227237	-0.010965763637225375	0.022515072165957935	0.09689878265696322	0.3370975776689287	2.26544634187364e-46	NA	42	42	42
ENSG00000082684.14	SEMA5B	-2.2810947589145583	-0.06820911597980751	0.022542840213761666	0.0028544865456644856	0.02625645813082039	0.00042918111404086496	NA	13	14	14
ENSG00000120784.15	ZFP30	2.2795124195280914	0.042057269051510957	0.02263662254869251	0.007701986589707207	0.0483517591061464	1.4484522486686482e-06	NA	14	14	14
ENSG00000115159.15	GPD2	-2.279390060558559	-0.057452413695838686	0.02264388864195912	0.00376373811492336	0.06160852774521455	4.8721571839014884e-08	NA	12	12	12
ENSG00000182902.13	SLC25A18	-2.278038298662369	-0.04337850909559141	0.02272429585922835	0.0039642382268885385	0.013975060596391595	0.010198583695907109	NA	14	14	14
ENSG00000153006.15	SREK1IP1	-2.277509107431542	-0.05353779029257923	0.02275584139356539	0.0034634017212422717	0.039199804879866865	1.706479948365541e-05	NA	16	16	16
ENSG00000198042.10	MAK16	-2.276727565795377	-0.06699208794317843	0.022802499338400613	0.0025672869223428065	0.031471806886960746	0.00011329599917052805	NA	28	28	28
ENSG00000039537.13	C6	2.276447184018812	0.030105483944536125	0.022819258344401305	0.011565769641264337	0.07204856618465158	2.405795285560345e-09	NA	41	41	41
ENSG00000119535.17	CSF3R	2.2763005575147437	0.04899420047792255	0.022828026778305168	0.004811170206200546	0.01842105304510309	0.003230633829332404	NA	18	18	18
ENSG00000143862.7	ARL8A	-2.2757102405020206	-0.09333798093329466	0.0228633580382245	0.0010592497573467525	0.03682991010868301	2.349122026149609e-05	NA	6	6	6
ENSG00000197958.12	RPL12	-2.275027348281228	-0.015469667849807937	0.022904289303277647	0.03283771658281757	0.4751422478690785	9.820605197558689e-74	NA	45	45	45
ENSG00000135312.6	HTR1B	2.274133381558333	0.022157491263557812	0.022957968172101748	0.020022405872592568	0.05136721901849104	4.661215378690201e-07	NA	85	85	85
ENSG00000268041.2	CTD-2575K13.6	2.2734330874914286	0.05640515494434115	0.023000094123610752	0.0030126666197879902	0.02643228357294292	0.00038432996164364876	NA	12	12	12
ENSG00000144231.10	POLR2D	-2.2732336276900074	-0.03156245260528739	0.023012104837748952	0.014851071466562478	0.0847252883079926	1.2571625789097212e-10	NA	88	89	89
ENSG00000174429.3	ABRA	2.272582000795577	0.03275490525300459	0.02305138131927795	0.01074261925033156	0.029919698884364087	0.00016366217572443868	NA	25	25	25
ENSG00000165338.16	HECTD2	2.2725522828417857	0.06385225434831864	0.02305317394119881	0.0019674511727323504	0.02783738909321161	0.0002813984721574972	NA	52	52	52
ENSG00000267666.2	AC004156.3	-2.2717957308222996	-0.015414041549759823	0.0230988508404019	0.04529418906862015	0.11775599430603036	1.655407711264864e-14	NA	27	27	27
ENSG00000184811.3	TUSC5	-2.2716408201478617	-0.016345532765391413	0.023108213274845288	0.021013316774225386	0.211781119974416	1.2832004502187243e-26	NA	20	20	20
ENSG00000135469.13	COQ10A	2.2710869588067166	0.07346666747770975	0.023141714302344664	0.0015472560070591205	0.012768134462452748	0.014451034052439141	NA	5	5	5
ENSG00000140983.13	RHOT2	-2.270710941069651	-0.06147154286985016	0.02316448225511037	0.0025892188760472824	0.07809754135318746	8.045932675744258e-10	NA	32	32	32
ENSG00000115085.13	ZAP70	-2.2705756866191713	-0.04034553684834575	0.023172676695671073	0.00777359447918276	0.05204228834204853	5.212782137889296e-07	NA	18	18	18
ENSG00000119718.10	EIF2B2	-2.2691977073037517	-0.028544563250825807	0.023256305633647736	0.010041812624023476	0.20744943809769126	7.115670997308595e-26	NA	15	17	17
ENSG00000112309.10	B3GAT2	-2.2688628250656544	-0.0156518366233225	0.023276669018628116	0.04059164868569566	0.18104407849367976	1.0903037769776707e-22	NA	22	22	22
ENSG00000114124.2	GRK7	2.2686914228944253	0.022474674985483483	0.023287097561011987	0.02426242649242026	0.08206909926671785	2.387030766179961e-10	NA	20	20	20
ENSG00000124406.16	ATP8A1	-2.268359883881451	-0.016959195340734937	0.023307280746076516	0.036722851128667175	0.3558864484655532	6.485167229966928e-50	NA	13	13	13
ENSG00000146122.16	DAAM2	-2.267889943877433	-0.03529974511218636	0.023335915421434653	0.006058509362219832	0.08306253620189416	2.1923854741255484e-10	NA	46	47	47
ENSG00000143153.12	ATP1B1	2.265912428474105	0.017646942686475754	0.02345674550814983	0.02727470798157716	0.12115250495440433	5.4189146154883486e-15	NA	65	65	65
ENSG00000137285.9	TUBB2B	-2.2653597495767817	-0.02267475302862305	0.023490612215001896	0.020472580666576735	0.1342886485615419	2.1104821064078422e-16	NA	6	6	6
ENSG00000100678.18	SLC8A3	-2.2638442776935217	-0.02597559937781492	0.023583694142471343	0.01706058704569053	0.05399231917920742	3.83154199121077e-07	NA	24	24	24
ENSG00000138640.14	FAM13A	-2.26213811572935	-0.042662739646903904	0.023688871309209183	0.004334369366489273	0.061514864786804686	6.01095539771909e-08	NA	21	21	21
ENSG00000109171.14	SLAIN2	2.2599211686144702	0.044765883685039906	0.023826143853367728	0.004270831966204895	0.13529078808949715	1.577702004973211e-16	NA	28	28	28
ENSG00000100711.13	ZFYVE21	2.258339690457898	0.027283687529433463	0.023924489586265245	0.012535535126125067	0.11344929666105358	2.898636925384471e-14	NA	35	35	35
ENSG00000107611.14	CUBN	-2.25523469760748	-0.033658204360665	0.024118601091610084	0.006690989952711	0.10326321580247376	1.0100001797665189e-12	NA	14	14	14
ENSG00000228857.2	AC104653.1	-2.254509346858662	-0.015705782766265004	0.024164143327099406	0.025769243043520566	0.049099044581438316	1.4238390207175526e-06	NA	43	44	44
ENSG00000196263.7	ZNF471	2.254306946523005	0.04526067069926374	0.024176864632827012	0.0054222119686000055	0.17113929230958114	3.3402568631244622e-21	NA	15	15	15
ENSG00000155508.13	CNOT8	-2.2542537425503473	-0.017873557515839276	0.024180209582939913	0.04807851933328821	0.2945037045359065	4.117998475897787e-40	NA	59	61	61
ENSG00000103671.9	TRIP4	2.2539011790546324	0.016254545186703	0.024202385498262185	0.04477853842450688	0.2603118572498556	7.077565446962548e-34	NA	46	46	46
ENSG00000204267.13	TAP2	-2.253625233765785	-0.032943500876852716	0.024219754497814005	0.01753785798667452	0.20553855902436333	9.392456408953469e-26	NA	49	49	49
ENSG00000163806.15	SPDYA	-2.2521904503461916	-0.04793689065295479	0.024310239246548303	0.007545150871454182	0.06934348536337154	6.860854841872818e-09	NA	15	15	15
ENSG00000055118.14	KCNH2	2.2521390261516205	0.036441427348698235	0.024313487750009813	0.0070456419576673986	0.06962888509665961	6.857517884730652e-09	NA	4	4	4
ENSG00000140750.16	ARHGAP17	-2.252109186179909	-0.08687951462648524	0.02431537293504888	0.0014574171127118808	0.035683251920109973	3.763032021941118e-05	NA	8	8	8
ENSG00000225643.1	RP11-70P17.1	2.251586815622285	0.06013297910476927	0.024348395007518755	0.00420970959179762	0.03615128723701205	3.746733646960831e-05	NA	19	19	19
ENSG00000163359.15	COL6A3	-2.2513902777712436	-0.06037797430551574	0.02436082936436758	0.002069168334852392	0.038473906676476655	1.943649390175793e-05	NA	11	11	11
ENSG00000155111.14	CDK19	-2.2500116871471825	-0.08069927501105323	0.024448203427878713	0.0017748022912011047	0.034590551913779355	5.7684178587631003e-05	NA	41	41	41
ENSG00000084093.16	REST	2.249825225300723	0.08286250814037026	0.024460042067960954	0.001777983442862913	0.026425729208550148	0.00043770323849973863	NA	26	26	26
ENSG00000020256.19	ZFP64	2.2487179164442934	0.0471507074050925	0.024530448558344416	0.004443002164920809	0.05150820925746966	6.506649706305311e-07	NA	35	35	35
ENSG00000261244.1	RP11-114H24.7	2.2484528914778346	0.012747102884763653	0.024547325774137135	0.05111381498131587	0.21384289223183506	4.1555150577512655e-27	NA	25	26	26
ENSG00000124613.8	ZNF391	-2.247319159364917	-0.007021588830932992	0.02461963728289916	0.20094820862695817	0.5468720504660073	1.3758868969016589e-92	NA	139	142	142
ENSG00000100372.14	SLC25A17	2.2468631976480338	0.051068216311340404	0.024648771349177107	0.003671048093408807	0.01080938558218119	0.02525144717562104	NA	13	13	13
ENSG00000158747.13	NBL1	-2.2466692685453347	-0.02385614122685618	0.02466117166625242	0.02258802552868025	0.12254739711857128	4.596065208667244e-15	NA	37	39	39
ENSG00000109323.8	MANBA	-2.246404764140964	-0.05244318732867033	0.024678093458596985	0.0044442162188115695	0.032822627525877474	9.0081282496571e-05	NA	27	29	29
ENSG00000171574.17	ZNF584	-2.2457903705930446	-0.02196906159570249	0.024717438393609615	0.021877458578204858	0.17147489827663545	2.7523188441808196e-21	NA	29	29	29
ENSG00000250790.4	RP11-46H11.3	2.2450955394779175	0.024412326813686415	0.024761999904981458	0.01953082188485285	0.08928602896317465	2.7393499425021466e-11	NA	21	22	22
ENSG00000160606.10	TLCD1	-2.243863388279362	-0.03535312741650043	0.02484119241576609	0.007646755420864813	0.030540393299646706	0.00015371849845764428	NA	16	16	16
ENSG00000172985.10	SH3RF3	2.2435041907367816	0.03035610204526987	0.024864319922814543	0.008752493445615399	0.12002932925285922	9.734908463412596e-15	NA	31	31	31
ENSG00000162650.16	ATXN7L2	2.241951144664349	0.027960075083630465	0.024964530009193485	0.017939550573103105	0.14845844866639873	2.316131314769703e-18	NA	14	14	14
ENSG00000078237.6	TIGAR	-2.2405916913173316	-0.02043839576819983	0.02505253540422898	0.02197118707245406	0.09456141419447152	7.97230421159635e-12	NA	60	63	63
ENSG00000164038.14	SLC9B2	2.2402613115369476	0.025326660766937712	0.025073963352284533	0.013947267102408813	0.03755723772570458	2.6098153849855e-05	NA	47	49	49
ENSG00000183087.14	GAS6	-2.240233351392082	-0.044842004215973126	0.025075777534312695	0.004473530106336791	0.06832998240656413	8.313700997898844e-09	NA	24	24	24
ENSG00000167332.7	OR51E2	-2.2395522863056803	-0.042021720732251376	0.02512000326143566	0.007032192842200825	0.028299626902559737	0.00027372002333580955	NA	41	41	41
ENSG00000169946.13	ZFPM2	2.2382726612504564	0.025571767337657293	0.02520327979311245	0.012659639953082608	0.051448381533177656	7.511167890190585e-07	NA	72	72	72
ENSG00000185340.15	GAS2L1	2.2373054036305837	0.031986595210833586	0.025266386294552447	0.011156692399611442	0.14980655170268453	7.360139385839896e-19	NA	15	15	15
ENSG00000175054.14	ATR	2.235469233726984	0.12591314286123434	0.025386559273599424	0.0006715293520239459	0.012088408842499012	0.017702096904399018	NA	16	16	16
ENSG00000123200.16	ZC3H13	2.2340549726228587	0.08985024455383558	0.025479456207142145	0.0011924925712441517	0.04542720475368783	2.9549127498001673e-06	NA	20	20	20
ENSG00000188820.12	FAM26F	2.23327964921088	0.022373350583632805	0.025530508689397383	0.023218038406522996	0.12406381305005118	2.5278906632121126e-15	NA	53	53	53
ENSG00000188070.9	C11orf95	2.232589828602718	0.030299133626734996	0.025576005468199624	0.00660733498407969	0.05429838804551047	3.534330432699919e-07	NA	26	26	26
ENSG00000156110.13	ADK	2.2324642022547585	0.06131394582471407	0.025584298637676913	0.0028052648641164425	0.017351664594769504	0.004372427306296703	NA	12	12	12
ENSG00000042445.13	RETSAT	2.2315308576108097	0.012086152765557787	0.025645985860936034	0.06803684086898797	0.25694255195561844	5.6358428612467125e-33	NA	92	96	96
ENSG00000143226.13	FCGR2A	2.2308797131716775	0.05438493792388378	0.02568909787449612	0.0030531909417741867	0.021221239272539185	0.0016272132271989298	NA	14	14	14
ENSG00000121716.20	PILRB	2.2304863770650294	0.006245298631386557	0.02571517085970074	0.22176366581065776	0.6497254179370511	6.065170719738435e-129	NA	55	55	55
ENSG00000183569.17	SERHL2	2.230442517640857	0.016332015088322386	0.025718079577706776	0.0317327429685189	0.03752741004017929	2.5717604173829196e-05	NA	71	76	76
ENSG00000106404.13	CLDN15	2.230386175705189	0.01595724115199193	0.025721816542344535	0.03312444889746774	0.2871963904849025	4.203855893191922e-38	NA	21	22	22
ENSG00000148459.15	PDSS1	2.2302563930132404	0.02646553287703943	0.025730426363838266	0.012393368249450412	0.01266493064443493	0.014679289195420903	NA	57	57	57
ENSG00000236882.7	LINC01554	-2.2301619444804923	-0.15357138450418029	0.025736693673865278	0.0005902962414789112	0.02796466072981309	0.0003084125482454448	NA	4	4	4
ENSG00000246526.2	RP11-539L10.2	2.2281908281482656	0.043333422284170045	0.025867792434431425	0.004743984806291911	0.014511073916245315	0.00924067812062581	NA	9	9	9
ENSG00000101052.12	IFT52	2.2277588756363036	0.026677774219146355	0.02589659856881895	0.016148823553704707	0.2517528014350161	3.15564990909002e-32	NA	20	20	20
ENSG00000182541.17	LIMK2	-2.226937057029451	-0.040744350233119786	0.02595148076360288	0.006427152708706686	0.05656271654482526	1.4983779903321865e-07	NA	9	10	10
ENSG00000182257.6	PRR34	2.225961737621181	0.0259033683979427	0.026016744422780135	0.008913197601001923	0.049998004965041185	9.034072306418642e-07	NA	9	9	9
ENSG00000188785.11	ZNF548	-2.225374025304646	-0.11772660119487684	0.026056139762006006	0.000720191358657751	0.030136611814150487	0.00017059252280099172	NA	2	2	2
ENSG00000123064.12	DDX54	2.2249541120576177	0.1456337718531317	0.02608431882472345	0.00035642456848413844	0.01900586548477596	0.0025693502047916643	NA	7	7	7
ENSG00000258839.3	MC1R	-2.2241461418461643	-0.03350978791240649	0.02613861329102027	0.009812848904286006	0.049191793624603936	1.1702247294532796e-06	NA	41	41	41
ENSG00000132356.11	PRKAA1	-2.2233442773887533	-0.09822687187967322	0.0261925940119102	0.0012053424893983102	0.01227791697289413	0.016937187988852388	NA	24	24	24
ENSG00000145681.10	HAPLN1	2.2231946876420614	0.016702778179056074	0.026202674902189766	0.034615505021600795	0.1679268892223265	3.451697508051206e-21	NA	23	23	23
ENSG00000163959.9	SLC51A	-2.2223136149183182	-0.011524892438684192	0.026262118678844017	0.0709658897858099	0.2372701288511076	5.2112729412628095e-30	NA	18	19	19
ENSG00000163249.11	CCNYL1	-2.222124870756933	-0.09740709599074673	0.026274867922212237	0.0014076681296815744	0.03668522446339393	2.922196857271039e-05	NA	5	5	5
ENSG00000165424.6	ZCCHC24	-2.221680714172937	-0.05830438735033811	0.02630489080459621	0.004628436027965122	0.08077395969824885	3.738353251714178e-10	NA	13	13	13
ENSG00000183354.11	KIAA2026	-2.220552439567612	-0.10005983326971046	0.026381290161514016	0.0015475220407910285	0.03770624313591248	2.562829424620368e-05	NA	22	22	22
ENSG00000163406.10	SLC15A2	2.2201262290221857	0.011100761162084978	0.026410200196310917	0.07201710636937789	0.3221212572914665	3.0470411547518164e-43	NA	19	19	19
ENSG00000163029.15	SMC6	2.2199963840309636	0.04637753229820934	0.026419013072995243	0.005874194393593693	0.06565295787190525	1.6600665361708446e-08	NA	35	36	36
ENSG00000183655.12	KLHL25	2.219511661992414	0.038669922223423026	0.026451934717683534	0.004865067712886969	0.07936277127673036	1.871278188734552e-10	NA	15	15	15
ENSG00000176485.11	PLA2G16	2.218263119004394	0.00960286434763856	0.02653689728858695	0.07685351045758415	0.3454500592889138	2.9123601811084314e-49	NA	10	11	11
ENSG00000130332.14	LSM7	2.216996506212219	0.028088156772045424	0.02662333027931113	0.00953703360902265	0.22896168911186215	6.802708519230571e-29	NA	28	28	28
ENSG00000144134.18	RABL2A	-2.215845100665367	-0.016316540087988125	0.02670211246995287	0.031689838628223804	0.1648799123063927	1.8029894249439992e-20	NA	57	64	64
ENSG00000104969.9	SGTA	2.2140854479678613	0.040381984541337054	0.026822901480090793	0.00477314084747406	0.10325367138664368	7.329731560864287e-13	NA	30	30	30
ENSG00000197584.11	KCNMB2	2.214058258491643	0.03700676429833315	0.02682477156073755	0.008858950117133236	0.024852820736836225	0.0006520854806250999	NA	12	12	12
ENSG00000174373.16	RALGAPA1	2.2126708814745855	0.0216326030892173	0.02692034431723466	0.022110595659824886	0.290963696141586	3.5648384253150186e-39	NA	21	21	21
ENSG00000170037.13	CNTROB	2.2123890719814767	0.020814674972237435	0.026939793314175682	0.02193886358270792	0.1445926894112118	1.1376470549338064e-17	NA	31	32	32
ENSG00000119403.13	PHF19	-2.210718944158634	-0.040209911628063075	0.027055305840530806	0.005761943527458383	0.03302793045079384	7.607050872185473e-05	NA	36	37	37
ENSG00000022556.15	NLRP2	2.2106695389702034	0.027390276186206892	0.027058729395858308	0.01715623218773567	0.09150813834099088	2.307482671827171e-11	NA	5	5	5
ENSG00000148925.10	BTBD10	2.2106301532481423	0.08244770630171545	0.02706145891551272	0.0019632967031479364	0.059811216705888126	8.967584067621223e-08	NA	41	41	41
ENSG00000230510.6	PPP5D1	-2.210205243098871	-0.038417691461728604	0.02709092126646881	0.00830738819899663	0.030012827625533624	0.00017974619769984534	NA	14	14	14
ENSG00000162390.17	ACOT11	-2.209522830992126	-0.023332325750756697	0.027138296184303277	0.016052319977694157	0.13620885080218958	1.0495215058265617e-16	NA	57	57	57
ENSG00000120254.15	MTHFD1L	-2.2089602552599574	-0.05979583543864508	0.027177405487048948	0.0031682656928985428	0.03450030150234908	5.7305445606142617e-05	NA	31	31	31
ENSG00000067369.13	TP53BP1	-2.208740549464517	-0.07821098480155395	0.027192692260329956	0.0016210904266392716	0.02872805964563748	0.0002497933553635392	NA	14	14	14
ENSG00000273399.2	RP11-408A13.3	2.2085873071568787	0.02415570248003053	0.027203359004240733	0.018654096433299516	0.05624147193770253	1.8487568300519378e-07	NA	21	21	21
ENSG00000176155.18	CCDC57	-2.206258119509968	-0.027774135882729943	0.027365931957063015	0.015859663805535926	0.2193672792340804	8.438911106912355e-28	NA	36	37	37
ENSG00000146411.5	SLC2A12	2.2044608365743334	0.01616050729875999	0.027491951283163837	0.03986256975176665	0.2544284304455112	2.181998501081261e-33	NA	28	28	28
ENSG00000170949.17	ZNF160	-2.203745202582394	-0.027453905208595995	0.027542268259458037	0.010183913081993774	0.1315394119744376	2.1663614274675452e-16	NA	13	13	13
ENSG00000157637.12	SLC38A10	-2.202598370398099	-0.011093618352278725	0.027623068884100002	0.07363430937494846	0.3879083566321525	6.0391359783502485e-55	NA	37	38	38
ENSG00000138688.15	KIAA1109	-2.201456379100793	-0.04507388410377654	0.027703731510198393	0.00346313912289915	0.038489500728693456	1.941320176724176e-05	NA	49	49	49
ENSG00000143924.18	EML4	2.2013155811425817	0.026924881697403966	0.027713690587989653	0.010073883586168637	0.09084653619312126	2.451277261047491e-11	NA	25	25	25
ENSG00000108963.17	DPH1	2.200753110866508	0.017487761741103933	0.027753506669631625	0.025888717587732948	0.2314337702933732	3.5407648372557145e-29	NA	7	7	7
ENSG00000115866.10	DARS	-2.19861630334309	-0.0570597175170863	0.02790521672291484	0.0034177333121917603	0.04876861551159082	1.3904385998607405e-06	NA	15	15	15
ENSG00000135916.15	ITM2C	-2.198473838294964	-0.04597885872076507	0.027915356896630123	0.007497212172541384	0.06793999978953688	7.301221782326329e-09	NA	12	12	12
ENSG00000203697.11	CAPN8	2.198345392378611	0.0100429308391329	0.02792450195955772	0.1020949164460998	0.2167081006825749	3.407324355155494e-27	NA	23	23	23
ENSG00000132554.19	RGS22	-2.1982946274378916	-0.057395598962192894	0.027928117022214118	0.0032116900843267007	0.03616694585833603	3.184374387533833e-05	NA	4	4	4
ENSG00000089486.16	CDIP1	2.197796233521793	0.01678863365767637	0.027963629978308938	0.041957669829236516	0.18545787821122076	2.887352458916853e-23	NA	51	51	51
ENSG00000125247.15	TMTC4	2.1951230970254594	0.008658494060087648	0.02815476881069215	0.1285182051189668	0.4412207197362128	8.097957695825016e-66	NA	34	34	34
ENSG00000146147.14	MLIP	-2.1948231740076514	-0.02579414002787323	0.028176284468996112	0.016301365073372678	0.06278172096989143	2.6797413715225404e-08	NA	48	48	48
ENSG00000101335.9	MYL9	2.194098462370215	0.08564625529806172	0.028228331795192758	0.0018076459404236483	0.030743398303188577	0.00014063413482300258	NA	16	16	16
ENSG00000198818.9	SFT2D1	2.192652127996123	0.02526729898239994	0.02833245230781297	0.01851642171223329	0.14021356232229218	6.300602311603527e-18	NA	38	38	38
ENSG00000225535.6	LINC01393	-2.192526489535108	-0.03534764817035065	0.028341512525407588	0.0073710554784139435	0.027936193499660887	0.0002934179411246108	NA	11	16	16
ENSG00000160439.15	RDH13	2.1918986563683127	0.007987176522005946	0.02838682512817413	0.167574033608826	0.4444230620770229	2.183977786347126e-67	NA	34	34	34
ENSG00000179152.19	TCAIM	2.191449510606208	0.038928646398709896	0.028419279608670703	0.006398745042071896	0.03860561840945798	1.8835357604374588e-05	NA	41	41	41
ENSG00000258768.2	CTD-2292M16.8	-2.190763960381081	-0.031512451639135436	0.0284688778870392	0.011943015403061863	0.09515413465199013	7.37978613139758e-12	NA	29	29	29
ENSG00000136250.11	AOAH	-2.1905687871006525	-0.030402267754557403	0.0284830119380935	0.01176621158705847	0.1035639101922708	6.344540884340306e-13	NA	34	34	34
ENSG00000145949.9	MYLK4	2.1901468985604184	0.010709958723689482	0.028513584902190477	0.076271072503523	0.3645283075884459	3.3724774215527106e-51	NA	38	38	38
ENSG00000139998.14	RAB15	2.189424469824775	0.0271030927714665	0.02856600273414289	0.011707260553964063	0.09344801440062238	1.3122199803693695e-11	NA	49	49	49
ENSG00000135541.20	AHI1	-2.1893515426530454	-0.01653018380333377	0.028571298777592794	0.0471749132898934	0.23539419103327214	1.7067772931821e-30	NA	23	23	23
ENSG00000109390.11	NDUFC1	-2.189147746160963	-0.09146525360573012	0.028586103164644258	0.0015889945015336326	0.0935987565762916	1.0070933914016643e-11	NA	9	9	9
ENSG00000140534.13	TICRR	2.1890446897789273	0.025928379038653186	0.0285935920035042	0.010706750507378543	0.06316723146662456	2.5814864501661374e-08	NA	45	48	48
ENSG00000129667.12	RHBDF2	2.1884281649953485	0.038010780384058876	0.028638428553519422	0.005888344799746139	0.10828606786398837	1.9663083675147487e-13	NA	23	23	23
ENSG00000102904.14	TSNAXIP1	2.18836021372739	0.03202277142890588	0.028643373988300896	0.007512546297816179	0.06764917003985561	9.278466880929408e-09	NA	13	13	13
ENSG00000167100.14	SAMD14	2.1871669604244453	0.03112357398921777	0.028730337866508762	0.014341958617748108	0.10999168526022778	1.2169357587234814e-13	NA	10	10	10
ENSG00000197705.9	KLHL14	-2.186666687518133	-0.07689216035724193	0.028766865163777945	0.0019590786267985076	0.01730917028126982	0.004445200775339928	NA	4	4	4
ENSG00000204256.12	BRD2	2.1847077843294516	0.029623475768024793	0.028910279070589958	0.007895420517497469	0.07580547159114981	1.3473752345755688e-09	NA	71	72	72
ENSG00000168291.12	PDHB	2.184390862702118	0.02151954324237614	0.028933539074161293	0.02344414086208561	0.25622278310209595	4.642516655882322e-33	NA	30	30	30
ENSG00000100485.11	SOS2	-2.184166450137232	-0.11988181467673892	0.02895001925003142	0.0009938115714514474	0.04725746445132057	1.6325053871758282e-06	NA	4	4	4
ENSG00000141349.8	G6PC3	2.184062278565231	0.03777253257150456	0.028957672038915343	0.0073520168699610965	0.13200593817238862	2.6116323760666755e-16	NA	19	19	19
ENSG00000143486.15	EIF2D	2.183079424028136	0.03596264470867223	0.02902996155394834	0.007641389740550045	0.13938319591978904	3.9993687424838935e-17	NA	20	24	24
ENSG00000182208.13	MOB2	2.1827959107918824	0.040061627646909334	0.02905084295875721	0.007094332712292643	0.11115846044839127	1.017899503823434e-13	NA	12	12	12
ENSG00000049089.13	COL9A2	-2.1818618653640023	-0.0169761470962384	0.02911972904189953	0.03265992576408047	0.21991527656142976	7.311603465591746e-28	NA	31	31	31
ENSG00000117477.12	CCDC181	-2.181283245467399	-0.018245461405957113	0.029162472881067558	0.032964082665522795	0.11702871698243443	1.2886882238430169e-14	NA	72	72	72
ENSG00000108423.14	TUBD1	2.180896776882814	0.09089018698714374	0.02919105217408535	0.0009832159031137886	0.012423930161076659	0.01663111771570325	NA	26	26	26
ENSG00000160307.9	S100B	2.1801334026423564	0.11381040879157954	0.0292475744094349	0.0009173128505618088	0.0117123556325353	0.019654009231700603	NA	4	4	4
ENSG00000135424.15	ITGA7	-2.1800246814802944	-0.024760829011655435	0.02925563206621959	0.011736353463300406	0.13247947453388526	2.1545679844825584e-16	NA	35	37	37
ENSG00000153094.22	BCL2L11	2.1798904897584537	0.09045103531220654	0.029265580057505867	0.001275431444845796	0.021193372063616645	0.001675388554642856	NA	6	7	7
ENSG00000129467.13	ADCY4	2.1796137843234704	0.08654380558717154	0.02928610216046844	0.001736216848991392	0.06197150225258202	3.497686791255456e-08	NA	28	28	28
ENSG00000163378.13	EOGT	-2.178744838564913	-0.02371102706376147	0.029350628805171378	0.015380787203229059	0.11429656234215525	3.9976123722136615e-14	NA	40	47	47
ENSG00000158987.20	RAPGEF6	-2.176820254951347	-0.048301290542935624	0.02949398117632321	0.0040778626182166	0.05222039372089765	5.454423004885122e-07	NA	15	15	15
ENSG00000141391.13	PRELID3A	2.1745753931877276	0.009238951692701126	0.029661949958801618	0.1431825934347594	0.4659687706863586	3.598367822295755e-72	NA	26	26	26
ENSG00000070087.13	PFN2	-2.1729738768974873	-0.015380899746614461	0.029782283464776498	0.04661373752820834	0.4233598777954217	5.432596158305214e-63	NA	31	31	31
ENSG00000128245.14	YWHAH	2.1727075519342796	0.06815975868749544	0.02980233503573221	0.0017854058325640068	0.029782618079924668	0.00018858177516765983	NA	11	11	11
ENSG00000272218.1	RP11-11N5.3	-2.1718925140717413	-0.014776854506042146	0.0298637712581498	0.04864461710597712	0.10361458755731094	2.575627936159795e-13	NA	31	34	34
ENSG00000103249.17	CLCN7	2.17117805472069	0.02511658135250086	0.029917715560968037	0.018300977318619377	0.19824069312874967	4.327578750663462e-25	NA	16	16	16
ENSG00000167103.11	PIP5KL1	2.1702980211088834	0.008705742258996277	0.029984276443425106	0.09928212626623692	0.3779995026580632	3.6442235209845314e-53	NA	12	13	13
ENSG00000170579.16	DLGAP1	-2.168951082505406	-0.016530111484324955	0.030086397932601063	0.026400500108664383	0.21683585883077414	1.1278740750175574e-27	NA	7	7	7
ENSG00000160685.13	ZBTB7B	2.1682231872596813	0.040972453406002925	0.030141709429802783	0.006785567100875488	0.14332040654949582	1.2836581078316192e-17	NA	14	14	14
ENSG00000115998.7	C2orf42	-2.167713790842078	-0.08482637541083712	0.030180469536219237	0.001402896961808431	0.03838876359969397	2.2206313205125322e-05	NA	5	5	5
ENSG00000138792.9	ENPEP	2.167678465638526	0.07552819275835095	0.030183159027568306	0.0025896083223191932	0.046589022060148894	2.5840745712995356e-06	NA	13	15	15
ENSG00000005007.12	UPF1	2.167335050261187	0.06525008775813622	0.03020931576021026	0.002632724195531043	0.02328813891003805	0.001014606313135533	NA	26	26	26
ENSG00000103723.12	AP3B2	-2.1671476030564065	-0.008432212661651428	0.03022360116540077	0.1547953007372931	0.3791162117485963	1.4493339537616153e-53	NA	41	41	41
ENSG00000088298.12	EDEM2	2.165646699309221	0.021523783376862345	0.030338194929633775	0.021114329700410855	0.20958869606179256	7.524651638721001e-27	NA	28	28	28
ENSG00000167182.13	SP2	2.1650420685425154	0.050220865935619106	0.03038446375989111	0.003382475928244798	0.011487957814114194	0.02132913273852461	NA	37	37	37
ENSG00000197860.9	SGTB	2.164901525899363	0.04551737359855029	0.030395227339337454	0.005923073633133056	0.03973351064354518	9.66316655119894e-06	NA	34	34	34
ENSG00000189292.15	ALKAL2	-2.16485473055152	-0.04925415516789999	0.03039881192820287	0.00433812353541487	0.024080574295060844	0.0008065112357387184	NA	17	17	17
ENSG00000152291.13	TGOLN2	2.1641838202869095	0.066786507204219	0.030450244530835842	0.0018300547157012218	0.0310937631926952	0.00013619732461834122	NA	17	18	18
ENSG00000147408.14	CSGALNACT1	-2.1636210053194995	-0.04622578174589257	0.030493448086086044	0.005718584398104281	0.07108094213357502	3.0406439725062225e-09	NA	18	18	18
ENSG00000188738.14	FSIP2	-2.163186158480449	-0.055590468492078715	0.03052686442676459	0.004633048275246765	0.018398862780397963	0.003382668896964084	NA	18	18	18
ENSG00000141378.14	PTRH2	-2.163176740559416	-0.04601568778277354	0.03052758850634329	0.0037107359031349125	0.05681267055924255	1.9461847058666988e-07	NA	27	27	27
ENSG00000275830.1	RP11-403A3.3	-2.1627808508253117	-0.01996362009468159	0.03055803910819842	0.01805080222536202	0.15876957522309815	3.147608498803603e-20	NA	23	23	23
ENSG00000104059.4	FAM189A1	-2.161804524268916	-0.027612364300821177	0.030633246616991974	0.008516684808162183	0.03135216594299635	0.0001236386722215045	NA	20	20	20
ENSG00000178752.15	ERFE	-2.157596785704282	-0.013500406822829296	0.030959194830763648	0.06083986487851497	0.1967264981548177	1.1038320694879628e-24	NA	21	21	21
ENSG00000214253.8	FIS1	-2.156760503947851	-0.026238538517706893	0.031024329990171812	0.010614253431215886	0.24045067523958275	1.393013029648716e-30	NA	26	27	27
ENSG00000092140.14	G2E3	2.156044036657745	0.073342177241282	0.031080226723665623	0.0015521185695824848	0.039119670805577635	1.5085705087571035e-05	NA	7	7	7
ENSG00000110108.9	TMEM109	-2.1557660745787945	-0.05749361496834779	0.031101935791643234	0.0018583380052554729	0.032935253874182266	8.377296815815369e-05	NA	37	37	37
ENSG00000253972.5	MAL2	2.155712984282498	0.05866527095223043	0.03110608366747738	0.0024435555634253485	0.011708384114906913	0.019963295326313538	NA	3	3	3
ENSG00000182472.8	CAPN12	2.155267874513921	0.01564936099186216	0.031140878194486105	0.03697862428766029	0.16258671360896718	5.711737500909348e-20	NA	16	16	16
ENSG00000154945.6	ANKRD40	-2.1534075510546846	-0.02537241627361323	0.03128666267007361	0.016923719968266332	0.2791855770992543	1.0529202771364912e-36	NA	40	41	41
ENSG00000111906.17	HDDC2	2.1511586894590713	0.03314121736176555	0.03146367643678063	0.00799403939768316	0.1101747559737426	1.2960555146506018e-13	NA	9	9	9
ENSG00000164088.17	PPM1M	-2.15039496589834	-0.01934708822133776	0.03152398620874641	0.01879563020328702	0.2201124195826936	1.1022178367033305e-27	NA	43	44	44
ENSG00000164647.8	STEAP1	-2.1499547163240167	-0.036977633961042485	0.031558796899091156	0.006244415414586921	0.07222640090347299	2.8017719415996816e-09	NA	21	21	21
ENSG00000149256.15	TENM4	-2.1490844662533175	-0.042624530584306666	0.031627704888843214	0.003192864038740135	0.04425115990838023	3.4031879063737802e-06	NA	4	4	4
ENSG00000069122.18	ADGRF5	-2.148599468334889	-0.23542140611020165	0.03166616387510774	0.00016087574343903822	0.01868533150499237	0.003197386553303412	NA	10	10	10
ENSG00000259807.1	RP11-426C22.4	2.148211010431457	0.06931740974824299	0.03169699642482791	0.0021987407005936476	0.023970744933410587	0.0008297696401805403	NA	7	8	8
ENSG00000167984.17	NLRC3	-2.1480290060672456	-0.006158729633146037	0.031711451268106615	0.20132645262275833	0.4803484584379953	7.976556507156016e-76	NA	21	23	23
ENSG00000104524.13	PYCRL	2.147925593707306	0.040111824858975874	0.03171966682795487	0.005080425686434115	0.035995930459596016	4.036286994049279e-05	NA	21	21	21
ENSG00000104852.14	SNRNP70	-2.1460380704299244	-0.02383392063567224	0.031869941460393895	0.01314920679173316	0.1897579776965222	1.0238696325672072e-23	NA	22	22	22
ENSG00000127955.15	GNAI1	-2.145995211810031	-0.048735988622055124	0.03187336071209004	0.004734864921183066	0.020442481884796127	0.001919618350448944	NA	35	35	35
ENSG00000143553.10	SNAPIN	-2.145548422213066	-0.07376596821674883	0.03190902422488201	0.0020621319729903554	0.01794570980461773	0.0035219730510116453	NA	11	11	11
ENSG00000214402.6	LCNL1	2.1444106101989746	0.31441209187037283	0.032000000857619816	9.712431641036662e-05	0.04097483883084723	1.0912295399575416e-05	NA	1	8	8
ENSG00000163026.11	WDCP	-2.144234896392442	-0.08086321999456908	0.03201407029930464	0.0014108259182002351	0.02684621522759657	0.0003942006172630703	NA	4	4	4
ENSG00000145740.18	SLC30A5	-2.1442047910031046	-0.04484265239836578	0.03201648137617512	0.004846404882794579	0.07490462383269465	1.5330974119884866e-09	NA	17	17	17
ENSG00000166263.13	STXBP4	2.1440517407588215	0.011829912537765329	0.032028741253227196	0.06411884906019288	0.34521896050431417	4.374809804113034e-49	NA	71	71	71
ENSG00000184206.11	GOLGA6L4	-2.143891580340518	-0.0065954540354891174	0.03204157498934492	0.1725850487116418	0.3428891721029483	4.672458191609535e-47	NA	51	51	51
ENSG00000145332.13	KLHL8	2.14348256407242	0.05933894109379704	0.032074369674726017	0.0036187183885698377	0.027401022201593732	0.0003374508403001022	NA	37	37	37
ENSG00000119778.14	ATAD2B	2.1433661967544575	0.07892031916493444	0.03208370519336938	0.0013015818477250618	0.014495382193065684	0.009483045972318421	NA	10	10	10
ENSG00000197043.13	ANXA6	2.1408329408062508	0.028660251699616224	0.032287512508946105	0.014730019043887406	0.1715263310961913	1.104858470145437e-21	NA	8	8	8
ENSG00000134533.6	RERG	-2.1401702900987867	-0.041987073933250504	0.0323410072389775	0.005871845900123277	0.07562918788211473	1.5503969532850334e-09	NA	4	4	4
ENSG00000185088.13	RPS27L	-2.139048701976637	-0.04463017327828173	0.03243172429273686	0.0034652135015475257	0.03432045661470837	5.361191987626922e-05	NA	17	17	17
ENSG00000127129.9	EDN2	-2.137979250822477	-0.024658143435131313	0.03251842730787232	0.015432036007405062	0.08785446713867097	3.8098327794776116e-11	NA	2	2	2
ENSG00000187764.11	SEMA4D	-2.1378270904528147	-0.016629402131966505	0.03253077944006701	0.046122535174123354	0.2020037900866386	3.125314767652564e-25	NA	28	28	28
ENSG00000136874.10	STX17	2.135447580344352	0.04205485251308206	0.032724467678037154	0.004864433876790422	0.06627982693380265	1.5390748677721395e-08	NA	39	39	39
ENSG00000138750.14	NUP54	-2.135387527100216	-0.019679987509419312	0.032729368662788035	0.02807625757978994	0.2806415406870053	4.908539034651961e-37	NA	51	51	51
ENSG00000255198.4	SNHG9	2.1346001890752024	0.012684860161434369	0.032793681999219476	0.056577497779152136	0.2303378905017478	1.0320965283235005e-29	NA	26	28	28
ENSG00000122545.18	SEPT7	-2.134438719255387	-0.07687585564652594	0.03280688494872612	0.0013967725305572987	0.0704423105326903	5.433013000010011e-09	NA	30	30	30
ENSG00000140022.9	STON2	-2.1342838729217	-0.034073656843986784	0.03281955058865317	0.006927085223872332	0.026939995183996517	0.0003617843299223336	NA	16	16	16
ENSG00000226742.3	HSBP1L1	-2.134278528553726	-0.013214886820877549	0.032819987805415465	0.04920226561885309	0.2310831370285417	1.2980829165447971e-29	NA	22	22	22
ENSG00000197375.12	SLC22A5	-2.1337677414089606	-0.015874928842532856	0.032861797752203166	0.04270906394397755	0.17187432760310456	2.765377840613009e-21	NA	31	31	31
ENSG00000104804.7	TULP2	2.133684846484477	0.019369433318462467	0.032868587328478076	0.026481203233732358	0.10085273295178644	1.6742512867681108e-12	NA	14	14	14
ENSG00000134201.10	GSTM5	-2.132856015790845	-0.013878051767097192	0.03293653944493974	0.0400356008245441	0.31624700229495784	4.084577091065117e-43	NA	21	21	21
ENSG00000167658.15	EEF2	2.1326373976793516	0.06231085373038037	0.03295448299677923	0.0030928645192259815	0.054640240600219735	3.01662627110692e-07	NA	15	15	15
ENSG00000037965.5	HOXC8	-2.1315691641406884	-0.06891379224052642	0.033042280958073794	0.00290131471490396	0.013432697100967018	0.012215193757309213	NA	16	16	16
ENSG00000272573.5	MUSTN1	2.1312083403980298	0.07239144082459247	0.033071982211610534	0.0015055736358260087	0.04135014335718832	9.224489941788127e-06	NA	24	25	25
ENSG00000274922.1	RP11-88E10.5	2.1305025081725635	0.06674872606186703	0.03313014896067285	0.001623007769521919	0.0170604555316434	0.0047739132198895825	NA	6	6	6
ENSG00000051825.14	MPHOSPH9	-2.130149163206406	-0.027577759203622487	0.03315930054912429	0.013435750275489898	0.0680162042086981	1.0903467398628728e-08	NA	35	36	36
ENSG00000146592.16	CREB5	2.1293850644108083	0.04348410156949754	0.03322241513187581	0.004682446104101663	0.013391290001972906	0.012614182380627831	NA	42	42	42
ENSG00000236013.5	RP3-332B22.1	2.1288786668652886	0.036053410255762454	0.03326430020269343	0.007269204712283333	0.010896053247262238	0.02372241279764724	NA	33	33	33
ENSG00000184389.9	A3GALT2	-2.128663590142411	-0.009092517484010746	0.03328210326016213	0.08520373519108108	0.2543483421074208	9.065343972883217e-33	NA	63	64	64
ENSG00000104972.15	LILRB1	2.128500048470169	0.07718285545740772	0.03329564594049468	0.0016393269074061764	0.041616280331611036	9.516836070434249e-06	NA	14	14	14
ENSG00000184584.12	TMEM173	2.1273569043745693	0.019643588564543655	0.03339044000179731	0.028237890575954192	0.2803936762728865	1.53894769872269e-36	NA	28	28	28
ENSG00000156414.18	TDRD9	-2.1270395978013084	-0.01097146581661954	0.03341679323255934	0.05651995299174993	0.10246258004172087	1.1505467016272455e-12	NA	57	57	57
ENSG00000092531.9	SNAP23	-2.12603406472696	-0.04438280376318732	0.033500423244526095	0.0034099899436553587	0.010969571575331098	0.024114133160544244	NA	27	27	27
ENSG00000181264.8	TMEM136	2.123915703930147	0.030689907497617398	0.03367719299389306	0.011267574155141565	0.08256020396409691	1.6731472331595082e-10	NA	46	46	46
ENSG00000164609.9	SLU7	2.1234005390505257	0.058809403387717125	0.03372030207966694	0.002240385988075207	0.08761593702831456	5.885455159086104e-11	NA	17	22	22
ENSG00000104497.13	SNX16	2.1230189023870034	0.007274237227107786	0.03375226792255419	0.17552565527659367	0.5798506515102205	2.468958644088439e-102	NA	157	159	159
ENSG00000146830.9	GIGYF1	2.1229627675341702	0.028262619036270607	0.033756971956784405	0.007671529605386942	0.20843101503839487	5.485477648632195e-26	NA	18	18	18
ENSG00000260306.1	RP11-645C24.5	-2.1215979842658315	-0.01244796317185834	0.03387151181161802	0.0868023227033227	0.30828860264772506	1.3650135611947373e-41	NA	18	21	21
ENSG00000160209.18	PDXK	-2.121084104000665	-0.02408126176916671	0.03391472540313756	0.016649871487293803	0.1284190102960384	5.052193334352963e-16	NA	44	48	48
ENSG00000125124.11	BBS2	-2.1208952055164008	-0.013140155073862663	0.03393062223515559	0.06525431133468877	0.3993235522287631	8.61134265776687e-58	NA	39	40	40
ENSG00000156711.16	MAPK13	-2.120043875134923	-0.02457169689664306	0.03400234538007954	0.018094940058055134	0.0914579375184944	9.702093273775603e-12	NA	38	39	39
ENSG00000121318.2	TAS2R10	2.1199311576342854	0.03646229375712946	0.03401185134804769	0.00598773041768162	0.02311953916279169	0.0009597386363887152	NA	25	25	25
ENSG00000158825.5	CDA	-2.119862971740119	-0.018189505727999284	0.03401760287041129	0.02834461590396403	0.2055632755195365	1.0752224564168799e-25	NA	18	18	18
ENSG00000187609.15	EXD3	2.118293121190594	0.11576751458273171	0.034150250846733114	0.0007827096448443354	0.031416019409160265	0.00012880349689040383	NA	13	47	47
ENSG00000048740.18	CELF2	2.118055950481969	0.04295885889176441	0.03417032949840594	0.005184207233780864	0.06362237729357588	2.9241597080716323e-08	NA	39	39	39
ENSG00000110172.11	CHORDC1	-2.11744339380433	-0.05636893599391712	0.03422223466519365	0.002613578805599066	0.026186697505054042	0.00043956432115294726	NA	19	19	19
ENSG00000078618.21	NRDC	2.117053175117154	0.037510738820861395	0.03425533508081184	0.009738464900099329	0.091300000186312	1.5715824337940796e-11	NA	48	50	50
ENSG00000067221.13	STOML1	-2.1149149212288743	-0.022360823426531333	0.03443719921605638	0.014003492525989134	0.16698223106227286	1.4706524695014832e-20	NA	11	11	11
ENSG00000146858.7	ZC3HAV1L	-2.114749591531437	-0.05617328058383233	0.034451295237092026	0.003167779504491773	0.021139233059261436	0.0016334769845226392	NA	14	14	14
ENSG00000156194.17	PPEF2	2.1141685944994038	0.01905500280686595	0.03450087018960974	0.019957971580040104	0.04370880805033496	4.997275764164967e-06	NA	58	58	58
ENSG00000166747.12	AP1G1	-2.113099476700108	-0.05496489629157745	0.03459225447167422	0.004370509418557194	0.0641516235868252	3.0097201193745065e-08	NA	24	24	24
ENSG00000147813.15	NAPRT	2.1122527366590607	0.006561118313902727	0.034664777367405565	0.20500820542929502	0.6446896057865129	9.087474505274214e-125	NA	15	15	15
ENSG00000173611.17	SCAI	2.1116393118834678	0.01736495268019291	0.03471739800215087	0.033886575462487634	0.2770625571479525	1.2133060715788418e-36	NA	33	33	33
ENSG00000141503.15	MINK1	2.1115045547225764	0.07182465755072168	0.03472896683878151	0.001576959234419655	0.040876274209532194	9.436796854720496e-06	NA	16	17	17
ENSG00000114279.13	FGF12	-2.1114157177071164	-0.0332374508882922	0.03473659525384181	0.010971345254875746	0.041195782093592974	1.0772410453035634e-05	NA	35	37	37
ENSG00000111615.13	KRR1	-2.111142862145205	-0.02288892041509582	0.03476003424948893	0.017627644133500202	0.2572468526729868	2.4080807245797475e-33	NA	20	20	20
ENSG00000165698.15	SPACA9	-2.1110366864963823	-0.06784240721705694	0.03476915866111834	0.002780151966659944	0.038071031845240084	2.3137393428406145e-05	NA	18	18	18
ENSG00000103549.21	RNF40	-2.11086175404953	-0.033929609200852466	0.03478419628362317	0.012848561066900863	0.0908873014748906	1.7505369271045052e-11	NA	44	44	44
ENSG00000167565.12	SERTAD3	2.1094322025157553	0.01303064434771175	0.034907292324115144	0.03909015874547506	0.16476157673685468	2.2074088932739432e-20	NA	49	49	49
ENSG00000259959.1	RP11-121C2.2	-2.1093054576542563	-0.0233258143769943	0.03491822401859338	0.01491648511103793	0.06670187536300605	1.4723461407882372e-08	NA	53	54	54
ENSG00000118596.11	SLC16A7	-2.1092080807506535	-0.06658695562314369	0.03492662472369251	0.0018993189815599575	0.044356805523026725	3.614064143577262e-06	NA	6	6	6
ENSG00000175166.16	PSMD2	-2.1087588441745373	-0.03842414509435502	0.03496540270907057	0.007749277815712281	0.17493762308968852	4.323118527533494e-22	NA	3	3	3
ENSG00000259207.7	ITGB3	2.108677405004571	0.035657277649076065	0.03497243645170511	0.009589788619680292	0.15578939236843053	2.808240056757656e-19	NA	43	44	44
ENSG00000182087.12	TMEM259	2.107298922364914	0.046713783770204284	0.03509167671866175	0.003711657494334422	0.08075640242004882	2.727129234152046e-10	NA	14	15	15
ENSG00000184984.9	CHRM5	-2.1070811448580584	-0.06855284316991413	0.035110546422532515	0.002204348224790476	0.030367584613256407	0.00013671131319474575	NA	3	3	3
ENSG00000204618.8	RNF39	2.106036751921909	0.0111205223856761	0.035201160046378466	0.09951083719132384	0.2458836571689118	1.2596399877547345e-31	NA	140	143	143
ENSG00000261526.2	CTB-31O20.2	-2.1059393756457094	-0.021130016675581183	0.035209618770899745	0.016794752541722704	0.07120423233637804	4.138020353817433e-09	NA	30	30	30
ENSG00000213462.4	ERV3-1	2.1052536254775456	0.006271636311324155	0.03526923654650935	0.17101888243789048	0.6000820535957929	3.9520802144859244e-109	NA	48	49	49
ENSG00000273297.1	RP11-38M8.1	2.103522976474445	0.029904516919656097	0.035420078975901874	0.010451470283303139	0.034149225758646984	6.01764181270374e-05	NA	24	24	24
ENSG00000115295.19	CLIP4	-2.103142122588876	-0.06978319256987926	0.03545334779384597	0.0025105395528972727	0.018383885351568163	0.003470669137905871	NA	15	15	15
ENSG00000173226.16	IQCB1	-2.102993711699023	-0.007943086198073521	0.03546631918209819	0.14915815140837746	0.5641355099937888	1.3475732109609083e-99	NA	63	63	63
ENSG00000071794.15	HLTF	-2.1028447973873163	-0.0632477292143083	0.035479338640080016	0.0025319776639825637	0.04838106120464849	1.6083679804796741e-06	NA	17	17	17
ENSG00000105298.13	CACTIN	2.102202071438922	0.0751845435431595	0.03553557844257684	0.0021048497369880754	0.04483875533094935	3.9570394746646085e-06	NA	12	12	12
ENSG00000150907.7	FOXO1	2.1016438664120285	0.11575584514763025	0.03558448419053295	0.0007807114404764447	0.010120759181109752	0.030622605710788845	NA	12	12	12
ENSG00000141562.17	NARF	2.10071042533004	0.01743704582140263	0.03566639360360573	0.03815744154913768	0.265922090338749	2.0794156092359467e-34	NA	42	43	43
ENSG00000169371.13	SNUPN	2.0999737255918274	0.033927454423952126	0.035731152475305464	0.008339809726808398	0.05206767331395737	5.963624710564167e-07	NA	24	24	24
ENSG00000180423.4	HARBI1	-2.0998266951801767	-0.024655366430773717	0.0357440890384052	0.010557634511811426	0.011322999401214921	0.021515651767339272	NA	41	41	41
ENSG00000139323.13	POC1B	-2.099406470938132	-0.035705340559310544	0.0357810847592434	0.0072280429105878	0.07785920573088953	8.455150782833796e-10	NA	28	28	28
ENSG00000161328.10	LRRC56	2.0993155104972674	0.02679812591242014	0.035789097036802164	0.00907469816706618	0.018559129099251958	0.0033250632270680858	NA	15	17	17
ENSG00000269067.1	ZNF728	2.0987005593433143	0.041529122405470215	0.03584330534453354	0.005797057736130189	0.03358628669317185	5.949553433357003e-05	NA	24	24	24
ENSG00000140948.11	ZCCHC14	2.098593447693986	0.03617758034045569	0.03585275445652947	0.006722620897054608	0.09702325510906884	4.359188902762853e-12	NA	8	8	8
ENSG00000088854.12	C20orf194	-2.098543766117449	-0.05121154884015848	0.035857137957527485	0.0037289166290544306	0.07065711959004023	4.133275685987359e-09	NA	27	27	27
ENSG00000101353.14	MROH8	2.0974439300996557	0.029394396439699794	0.0359542957223151	0.012942345181413397	0.07936422265891288	5.160459221117395e-10	NA	8	8	8
ENSG00000152926.14	ZNF117	2.096413768082878	0.008765587644592784	0.03604550210362991	0.08252977042787678	0.5206884848092506	1.0594019749169897e-84	NA	48	50	50
ENSG00000279968.1	GVQW2	-2.095890181821476	-0.017801630205726112	0.03609193387394695	0.022497911205461824	0.07190711412081477	3.0752008246650995e-09	NA	25	25	25
ENSG00000108523.15	RNF167	2.095359711049605	0.04856998171295224	0.036139028155842474	0.00490565436315816	0.07412310917806145	1.9701421322538787e-09	NA	26	26	26
ENSG00000145817.16	YIPF5	2.0941091208204528	0.028464829108292018	0.03625026077022873	0.01164589152209237	0.1380919136961434	6.517487996585077e-17	NA	34	34	34
ENSG00000162413.16	KLHL21	2.094089413553899	0.050478673714914164	0.036252015948104156	0.0031537021239788324	0.029784127076171618	0.000180977243120261	NA	36	36	36
ENSG00000163960.11	UBXN7	2.093612457858655	0.05738224393331841	0.03629451689745896	0.0027820148602805883	0.0386967510972142	1.733966445181036e-05	NA	35	35	35
ENSG00000018869.16	ZNF582	-2.093027969152196	-0.054644384808036316	0.0363466578874958	0.004397854482212321	0.016352875199944758	0.005608771095133074	NA	12	12	12
ENSG00000162738.5	VANGL2	-2.0911471904933	-0.02617906939135409	0.03651487156725974	0.010674856929822948	0.07930878399039919	3.970076584076228e-10	NA	25	25	25
ENSG00000106992.17	AK1	-2.09087308094106	-0.03321763123978243	0.03653944276212094	0.006824198285980497	0.04156137962254585	9.060380108287317e-06	NA	22	23	23
ENSG00000086666.18	ZFAND6	-2.0907032035523	-0.07901136014151304	0.03655467765007301	0.001187569731027023	0.036780506848060834	2.8212632246441352e-05	NA	18	18	18
ENSG00000126878.12	AIF1L	2.089921734747497	0.01834444794962743	0.03662483081034471	0.026026311466178686	0.3063296417967992	7.790717264151996e-41	NA	38	38	38
ENSG00000177951.17	BET1L	-2.088262834028615	-0.023557348047698008	0.03677413207741125	0.01132093745261925	0.13122901794835687	3.7472208601611967e-16	NA	31	31	31
ENSG00000160392.13	C19orf47	-2.0877868211209396	-0.035400709627212444	0.036817068900706025	0.0055156832823523095	0.09973164245454008	2.4646029547600495e-12	NA	35	35	35
ENSG00000187688.14	TRPV2	2.087620959635251	0.049940273620516354	0.03683203979447602	0.0041034817839826045	0.0722917088348146	3.0531894101975497e-09	NA	6	6	6
ENSG00000100104.13	SRRD	2.087447700140185	0.03749917607443534	0.036847683979820606	0.007468846224158259	0.0422323969072064	7.3827246736589566e-06	NA	33	34	34
ENSG00000262370.5	RP11-473M20.9	-2.0866924436141963	-0.05596437485419624	0.03691594476496771	0.0023061283903893105	0.019384000214443847	0.002589756048760676	NA	19	19	19
ENSG00000120907.17	ADRA1A	2.086642370196813	0.01966985332466904	0.03692047425107204	0.03062049429073825	0.08807057111485203	5.631698734059182e-11	NA	83	85	85
ENSG00000114166.7	KAT2B	2.0859435621205513	0.09253132714009317	0.036983735672090734	0.0007441232455272951	0.02795584486137244	0.0002906070946040724	NA	10	10	10
ENSG00000174197.16	MGA	2.085495496229832	0.0572193787743996	0.03702434655153373	0.002575325372982791	0.01537102413503039	0.007492143886653616	NA	24	25	25
ENSG00000204967.10	PCDHA4	2.084539679210276	0.011491525122221078	0.03711110485199643	0.0515982948137763	0.15415957707814	6.10625584694679e-19	NA	27	28	28
ENSG00000169136.10	ATF5	-2.0841479462206376	-0.02736945254243248	0.03714671193442731	0.017727293374922334	0.07002585495419816	7.023116898983455e-09	NA	40	40	40
ENSG00000143125.5	PROK1	2.0832337911341114	0.02334820638180992	0.03722991841044786	0.016888558133778847	0.01970031479283007	0.0024407296416566666	NA	50	51	51
ENSG00000103202.12	NME4	-2.0827407292312645	-0.009503716778861701	0.037274862777979687	0.08318120460780574	0.4703721507310553	2.4635230811945586e-72	NA	30	31	31
ENSG00000182963.9	GJC1	-2.0827370829347798	-0.030138357764361027	0.03727519532299712	0.010728268830440289	0.11027530075248332	1.2393456127616818e-13	NA	18	20	20
ENSG00000135953.10	MFSD9	2.082714728867744	0.07088455889135603	0.03727723408614238	0.0018192918128396803	0.02222022220478737	0.0012138904745045954	NA	7	7	7
ENSG00000143753.12	DEGS1	2.0818345245851324	0.032520060536013445	0.03735758704887573	0.007027604307951969	0.09777894234967197	3.373796327125524e-12	NA	31	31	31
ENSG00000203485.12	INF2	2.081750237430311	0.03942595005397342	0.03736528926709912	0.004529241254574748	0.013931386986703494	0.010669086797105569	NA	60	61	61
ENSG00000164649.19	CDCA7L	-2.081055338671528	-0.03068446140133332	0.037428841116294395	0.009578241684260436	0.0435085082564031	4.91530132362995e-06	NA	51	52	52
ENSG00000255284.1	AP006621.5	2.0805221710788295	0.00687185205744721	0.03747766421686285	0.20069004820163844	0.4953211536356345	4.887862278552127e-79	NA	35	36	36
ENSG00000137225.12	CAPN11	-2.0802862401881437	-0.045119488403840564	0.03749928611819884	0.004650533852618644	0.06605201767859334	1.7181479164112144e-08	NA	5	5	5
ENSG00000172201.11	ID4	2.080137093895375	0.019181929530625648	0.03751296011540969	0.0287344858739937	0.12144225855572954	5.765960128876731e-15	NA	51	52	52
ENSG00000126231.13	PROZ	-2.0797423213640815	-0.013409703543860167	0.03754917404369696	0.0453631268363989	0.15651447209499764	2.612337168221901e-19	NA	41	41	41
ENSG00000198523.5	PLN	-2.079445431540446	-0.08942798081660522	0.03757642842854082	0.0009429655451888369	0.025003407854207325	0.0005868108242630758	NA	23	23	23
ENSG00000260460.1	RP11-284F21.8	2.079261224985376	0.02404852959879124	0.037593346988302086	0.012620176815028989	0.028623289427384083	0.00023866560857790483	NA	36	36	36
ENSG00000245680.9	ZNF585B	2.0787771318849857	0.011459959513673535	0.03763783970704553	0.049531243152525106	0.2901423858716876	2.2230311346767595e-38	NA	22	22	22
ENSG00000256671.6	LIMS4	2.078692736112282	0.02341705956514563	0.03764560105868467	0.008805998347679379	0.033605426189610044	6.24595030336318e-05	NA	29	29	29
ENSG00000223768.1	LINC00205	-2.0784764107811253	-0.019436345861805388	0.03766550136604123	0.016856317739823868	0.13258574501043185	2.1249740143217478e-16	NA	36	39	39
ENSG00000070444.14	MNT	-2.078385426869404	-0.10054922151379364	0.03767387387673512	0.0009905091397535643	0.03537720903021757	4.466961677470213e-05	NA	6	6	6
ENSG00000180287.16	PLD5	2.0780557102161663	0.025834047173626574	0.037704228291105646	0.010124024104765615	0.09907907126546693	1.7348273952604137e-12	NA	28	28	28
ENSG00000177839.6	PCDHB9	2.0770260716279774	0.008993131050974747	0.0377991529821625	0.10178137244445726	0.31904696959573314	1.156320539171716e-42	NA	88	90	90
ENSG00000152578.12	GRIA4	2.0768696319429822	0.06366018214226783	0.03781359328344258	0.0014938089103618477	0.016644743540239527	0.005214779754833537	NA	2	2	2
ENSG00000162526.6	TSSK3	2.0766721666566523	0.036151531366242794	0.03783182718842475	0.006166659678200593	0.07220567682802292	1.6342237028781639e-09	NA	35	35	35
ENSG00000064933.17	PMS1	2.076192797278998	0.03009655823088905	0.037876123180319354	0.010317576280434365	0.06813518493292338	1.1043167831060336e-08	NA	33	34	34
ENSG00000266313.1	RP11-173M1.4	-2.076056015318145	-0.034003253937809896	0.03788877056571992	0.006113107627293397	0.02519656404689213	0.0005639410222869893	NA	6	6	6
ENSG00000198791.11	CNOT7	-2.075258047001951	-0.03493718916764951	0.03796262540772794	0.005469536093292383	0.0986298919303559	1.7419093880521231e-12	NA	32	32	32
ENSG00000140988.15	RPS2	2.074854850769043	0.12633374366354355	0.03799998921106061	0.00038841048511041224	0.01990718988103675	0.0023460685713449113	NA	1	1	1
ENSG00000260911.2	RP11-196G11.2	2.074721167068514	0.01877994216966214	0.03801238445164062	0.02962696059816071	0.12748248484993746	1.052077747131249e-15	NA	9	9	9
ENSG00000166619.12	BLCAP	2.0742498766954234	0.045870304080986656	0.038056110237569926	0.004002390711244783	0.054553218814450806	3.203250329803151e-07	NA	12	12	12
ENSG00000144455.13	SUMF1	2.0735210029000264	0.013257359617595468	0.038123818546809886	0.06997488136841068	0.4143386213807805	2.5995763557075804e-60	NA	39	40	40
ENSG00000226124.6	FTCDNL1	-2.0734141518718037	-0.03225501784421211	0.038133753015107436	0.008408266984399275	0.05859331617463194	1.0320399213894008e-07	NA	7	7	7
ENSG00000218739.9	CEBPZOS	-2.073111231041562	-0.03358989962565026	0.0381619290291773	0.0063771903619619826	0.015029153765081703	0.008202252045125301	NA	45	46	46
ENSG00000172345.13	STARD5	2.0728465747925737	0.04291076042514248	0.03818656037128224	0.004806962672322838	0.046747460393802696	2.4408383623178275e-06	NA	11	11	11
ENSG00000158552.12	ZFAND2B	2.0726627188860043	0.26172111312078505	0.038203679647166575	0.0001175684742645206	0.011661597119903009	0.020189914082750383	NA	4	6	6
ENSG00000133103.16	COG6	2.0723053102053233	0.013113595450558175	0.03823697752147843	0.057374234330544754	0.357899467676629	7.873792761909598e-50	NA	57	57	57
ENSG00000163320.10	CGGBP1	2.072138443678298	0.014258221154300407	0.038252532039602494	0.0522270650633216	0.4369032998276866	9.596685882051723e-66	NA	15	15	15
ENSG00000173559.12	NABP1	2.0715878982264657	0.12257046090315567	0.03830388947409966	0.0005034083092542224	0.01251517149281531	0.015786390589371185	NA	5	5	5
[truncated: 6,595 more rows]
