# Supplementary material for: Exploring the Impact of Cerebrovascular Disease and Major Depression on Non-diseased Human Tissue Transcriptomes
Source: Front Genet. 2021 Jul 19;12:696836. doi: 10.3389/fgene.2021.696836 (PMC8327210; doi:10.3389/fgene.2021.696836)
Supplement: Supplementary Data Sheet 2 — All TWAS results. [file Data_Sheet_2.zip › cytokines_TWAS/CRP/CRP.en.Brain_Spinal_cord_cervical_c-1.csv]

gene	gene_name	zscore	effect_size	pvalue	var_g	pred_perf_r2	pred_perf_pval	pred_perf_qval	n_snps_used	n_snps_in_cov	n_snps_in_model
ENSG00000175970.10	UNC119B	-20.293047516140486	-0.23251392148026065	1.4812277044526667e-91	0.01627718704436182	0.08878826785643383	0.0016871429754821115	NA	21	21	21
ENSG00000139714.12	MORN3	-18.016674646026566	-0.87980146068177	1.4415193462510907e-72	0.0010053730492839198	0.05528219340465595	0.016752677269925437	NA	7	7	7
ENSG00000237541.3	HLA-DQA2	12.781851101311021	0.040259602288375954	2.0708147083751642e-37	0.19518830194180029	0.5111218589064683	1.4927974651177388e-20	NA	67	69	69
ENSG00000224389.8	C4B	-11.737506869786987	-0.1737450295823699	8.186423729176327e-32	0.008841744711249275	0.046978948785513265	0.02007616489706737	NA	30	30	30
ENSG00000204525.16	HLA-C	-10.877780832057757	-0.0395111401103584	1.4710056780870778e-27	0.14287945465897972	0.3740433780594981	7.806195738052169e-13	NA	53	54	54
ENSG00000183682.7	BMP8A	10.511036265039724	0.21336819640552485	7.684448120662319e-26	0.005197368455173445	0.03666720397874705	0.04919740905010876	NA	9	9	9
ENSG00000138085.16	ATRAID	-10.346472580633609	-0.22307654324906415	4.341891763403622e-25	0.004535036902429112	0.06814293169679694	0.0058311682536614775	NA	22	22	22
ENSG00000213676.10	ATF6B	9.989418236368646	0.055005694045841325	1.6957402089457246e-23	0.07782813431906199	0.4521824542890714	2.760362525762399e-16	NA	18	19	19
ENSG00000173273.15	TNKS	-9.494772927608244	-0.08463095760331243	2.2069184004358058e-21	0.021661453315477044	0.243692660921482	4.3815439104132685e-08	NA	20	20	20
ENSG00000122971.8	ACADS	-9.478692585264056	-0.12050038387798734	2.5748888490470086e-21	0.013417581202938874	0.041151840523159816	0.03459767642415857	NA	17	17	17
ENSG00000004534.14	RBM6	-8.955589518410319	-0.06606535474704885	3.3792506259628128e-19	0.03709635297826018	0.26124140793489303	2.123767189471612e-08	NA	36	42	42
ENSG00000164068.15	RNF123	8.941157925248376	0.21921941187507157	3.851135548784907e-19	0.0035852949670066242	0.0441596985130707	0.03232522791209902	NA	35	35	35
ENSG00000204438.10	GPANK1	8.885652846849052	0.15098511618663174	6.354649599480378e-19	0.007903594174690843	0.049225616307783236	0.02030018541240977	NA	18	18	18
ENSG00000186074.18	CD300LF	8.765943795771248	0.08673267308743071	1.852184099716226e-18	0.020051056522052694	0.1480819815384519	4.4884618292597994e-05	NA	27	27	27
ENSG00000104859.14	CLASRP	-8.605209096000037	-0.11067945298950835	7.617776347867079e-18	0.01252274153888389	0.2059451332887497	7.530803438028308e-07	NA	25	25	25
ENSG00000196126.11	HLA-DRB1	-8.532778204638412	-0.08417933966748865	1.428744410002869e-17	0.01916408400876857	0.11935560521974448	9.279606511955052e-05	NA	45	45	45
ENSG00000196735.11	HLA-DQA1	-8.182621053160991	-0.05043128502520012	2.7773550829060135e-16	0.049108901664258076	0.21277536198232547	5.573011384407346e-07	NA	41	41	41
ENSG00000197165.10	SULT1A2	7.8430880801140335	0.031901007172092856	4.3959941235631695e-15	0.10862395309414888	0.2718203639330442	9.279405478648488e-09	NA	27	27	27
ENSG00000159915.12	ZNF233	7.77646523871625	0.06257949883028949	7.45790646303475e-15	0.028111345332775123	0.17004383136089524	7.3617636884227355e-06	NA	22	22	22
ENSG00000213648.10	SULT1A4	7.703977237448254	0.06647796861683054	1.3189535340670396e-14	0.0269066781022487	0.08257861818788184	0.0020548752312590786	NA	10	10	10
ENSG00000144152.12	FBLN7	-7.703840699951413	-0.15351865372885937	1.3203643063821503e-14	0.0056002098574094656	0.07624741894306046	0.004059816785224268	NA	19	19	19
ENSG00000232629.8	HLA-DQB2	7.678223965994271	0.02592071311970294	1.6130929472324617e-14	0.17566644711409912	0.4847749773033517	8.731690684265564e-19	NA	47	47	47
ENSG00000213672.7	NCKIPSD	7.598198656531679	0.034438483168026904	3.002811301724651e-14	0.11156107600570359	0.34508386938655555	2.278139809614373e-11	NA	15	15	15
ENSG00000154328.15	NEIL2	7.531539383077502	0.06332343785219299	5.0145581746905685e-14	0.033296401435053975	0.1390215976607315	5.822127168761135e-05	NA	17	17	17
ENSG00000282876.1	RP1-138B7.7	-7.2775024144893585	-0.022807062563627186	3.400569198772702e-13	0.17458608911529355	0.19228581923837465	2.7635439818518467e-06	NA	105	106	106
ENSG00000115204.14	MPV17	7.266757213869767	0.081156463580094	3.682197361605441e-13	0.01633985881285631	0.07091830110455692	0.004338277037562188	NA	27	27	27
ENSG00000178252.17	WDR6	-7.187045620415372	-0.07037382188462804	6.620829348044435e-13	0.023923237707755483	0.17278095554961564	9.462396284194784e-06	NA	20	21	21
ENSG00000181315.10	ZNF322	-7.100091275906083	-0.03455835580217643	1.2467452040181112e-12	0.0866479855680157	0.29810215999254064	2.9494361515210837e-10	NA	58	58	58
ENSG00000179344.16	HLA-DQB1	-7.097972219324969	-0.028694701895910876	1.266006238362542e-12	0.12613213138924856	0.4885390739232451	4.156056412158718e-18	NA	34	34	34
ENSG00000148384.12	INPP5E	-6.9754109043495225	-0.055477121075577354	3.0497810772552786e-12	0.033712235077416955	0.2658540590284861	4.1018568171822105e-09	NA	10	12	12
ENSG00000170425.3	ADORA2B	-6.941223095743359	-0.05904039752418197	3.887195611165657e-12	0.024750845533807728	0.12310923318974293	0.00017746967578313331	NA	12	12	12
ENSG00000066651.18	TRMT11	6.890306297198721	0.057231173444733316	5.567238571546844e-12	0.028754185027017598	0.2840286597662715	2.9632679151279853e-09	NA	51	51	51
ENSG00000178952.10	TUFM	6.890196377782644	0.0834665165094683	5.5715421216050164e-12	0.012734709071516312	0.07707777029422394	0.004568821073929107	NA	20	20	20
ENSG00000261390.5	MAFTRR	-6.883013747217955	-0.03016931071288221	5.85993698741926e-12	0.11277646652051877	0.2161587643078801	1.1724331019963827e-07	NA	41	48	48
ENSG00000272505.1	RP11-981G7.6	6.800354226332309	0.06410790982362234	1.0436222401227958e-11	0.025596299941363185	0.10938240992169916	0.00030078268035473016	NA	22	22	22
ENSG00000227888.4	FAM66A	6.780264748735615	0.02363660197211807	1.199558571841425e-11	0.18388770403574345	0.3560991115280149	3.059792557253545e-12	NA	39	42	42
ENSG00000198502.5	HLA-DRB5	-6.7481565655836215	-0.02447301708935853	1.4973532677386822e-11	0.16895093140426154	0.6041832151400346	2.6293806118363778e-25	NA	80	83	83
ENSG00000204428.12	LY6G5C	-6.656960531742729	-0.04272621152664034	2.795482160258988e-11	0.051126714927450155	0.2536408767169885	3.509886833914269e-08	NA	29	29	29
ENSG00000142233.11	NTN5	6.567413500323712	0.05065770017975926	5.119673360374276e-11	0.039001433894072186	0.09997764136298512	0.0007336552139043681	NA	37	37	37
ENSG00000130202.9	NECTIN2	6.558931801417125	0.10295351256155434	5.4194578761203493e-11	0.008388885603116635	0.03936279058227071	0.03228130462775963	NA	16	16	16
ENSG00000196236.12	XPNPEP3	6.515288960567459	0.043280970483100444	7.254985854026882e-11	0.040429243970023954	0.1951875024609349	1.4599895174832975e-06	NA	14	15	15
ENSG00000011295.15	TTC19	6.487808213759357	0.09685126417249576	8.709404480333478e-11	0.008038574888307767	0.09815219602633983	0.001307267627162932	NA	46	46	46
ENSG00000166278.14	C2	-6.430285594599106	-0.322423216234072	1.2736441507358644e-10	0.0006863362309503553	0.10634537897069783	0.0005814472250132412	NA	2	3	3
ENSG00000228022.5	HCG20	6.427667385912781	0.07745906262451936	1.2957687951114188e-10	0.013419568220861107	0.15438139015153682	3.3758516933636715e-05	NA	12	12	12
ENSG00000175806.14	MSRA	6.415229153029911	0.06099165729031856	1.4061119404499348e-10	0.02545762977257682	0.10877419192106516	0.0005448818049850122	NA	14	14	14
ENSG00000178467.17	P4HTM	6.335614382573574	0.05791186780687179	2.363973604694472e-10	0.02422803350983717	0.27137775687127913	8.635926290809461e-10	NA	21	22	22
ENSG00000212694.8	LINC01089	-6.290905697272305	-0.04580797024375107	3.1561903687721566e-10	0.03416670674603464	0.16245371960416766	1.8748554544280678e-05	NA	74	74	74
ENSG00000214530.8	STARD10	6.276074648701964	0.07542636181157986	3.472275228496426e-10	0.015605256727127634	0.03823703773540698	0.04956295366444476	NA	30	30	30
ENSG00000166529.14	ZSCAN21	-6.147459486961712	-0.06201160429792543	7.873380104180475e-10	0.021340974382797986	0.11042857329094112	0.0003356786319879744	NA	18	18	18
ENSG00000105383.14	CD33	6.1458039311376895	0.15592347565885484	7.955951216718858e-10	0.003535092639279357	0.11462820987053594	0.0003670142739602084	NA	12	12	12
ENSG00000138031.14	ADCY3	-6.144887315767339	-0.05009191315034797	8.00203020729949e-10	0.03772511847564797	0.1327732163862587	0.00012825137043477174	NA	48	48	48
ENSG00000204536.13	CCHCR1	-6.064844551958163	-0.07183059271574142	1.3208133647714528e-09	0.014486469072549073	0.11031849773251068	0.0005144019694330486	NA	24	26	26
ENSG00000125618.16	PAX8	6.052116111859457	0.03354881916137292	1.4295536573020173e-09	0.0540523427191998	0.245924229635638	2.2714429422443672e-08	NA	19	20	20
ENSG00000196381.10	ZNF781	-6.034343942698874	-0.06276443111787887	1.5960979042407385e-09	0.01568523504999026	0.11565001487286555	0.0003603321152744872	NA	55	56	56
ENSG00000187764.11	SEMA4D	5.937107147960921	0.12489355333063759	2.9009508983710604e-09	0.005390004703272659	0.050773606091244206	0.0213496010000049	NA	21	21	21
ENSG00000108179.13	PPIF	5.899584387242346	0.11209196056959349	3.6441835454115237e-09	0.006716937796431885	0.1212910320773072	0.00016761164647889794	NA	7	7	7
ENSG00000149499.11	EML3	-5.8634223462738015	-0.08258233243136316	4.534229488213371e-09	0.009866595667684074	0.12763890806758635	0.00015736758650652716	NA	16	16	16
ENSG00000100413.16	POLR3H	5.841298221491394	0.08004633837094728	5.179558765209311e-09	0.009754625148566278	0.0908346126815476	0.001659400603922128	NA	22	22	22
ENSG00000090861.15	AARS	5.838366377036965	0.06918595248247043	5.271513590805792e-09	0.013802032184365147	0.11772571422613515	0.00016896117726465242	NA	10	10	10
ENSG00000226686.7	LINC01535	5.812701511835271	0.012676164731942162	6.1472615437816096e-09	0.3721938144050899	0.6521245959980434	3.0238665658432464e-29	NA	45	45	45
ENSG00000196275.13	GTF2IRD2	-5.7983339209352405	-0.03516257552263209	6.697698714568755e-09	0.06684839964115832	0.30133888356165345	1.5658603682994429e-10	NA	4	5	5
ENSG00000149084.12	HSD17B12	-5.700484947501714	-0.028921477176054637	1.1946708189496661e-08	0.0786552266256723	0.4548778957554974	8.493110318764344e-17	NA	51	52	52
ENSG00000146205.13	ANO7	5.693680756829284	0.037761775995706	1.2432945768589579e-08	0.04209987162839578	0.11537031207603532	0.00036311939347469284	NA	9	9	9
ENSG00000254986.7	DPP3	5.691437328398008	0.13769503684610598	1.259743943852293e-08	0.004211090299252262	0.0454143531936512	0.026914224601328002	NA	14	15	15
ENSG00000115604.10	IL18R1	5.689917806000938	0.030062312450555503	1.2710053657875981e-08	0.07768436926254267	0.2950071953688246	3.874055606544877e-10	NA	37	37	37
ENSG00000157322.17	CLEC18A	-5.682211484497821	-0.01969531671877892	1.3296409827506916e-08	0.1612065080785382	0.4433934921761525	5.21548499103755e-16	NA	20	20	20
ENSG00000067208.14	EVI5	5.663361689105858	0.06997226923318704	1.4843582224005497e-08	0.010795192744313065	0.09162558797680168	0.0011972726908220381	NA	24	24	24
ENSG00000213246.6	SUPT4H1	5.603215771197289	0.045670216812702565	2.1041102332967463e-08	0.02406073265734128	0.18303532459688207	3.5080659055650186e-06	NA	54	55	55
ENSG00000272221.1	XXbac-BPG181B23.7	-5.587780988708	-0.033571190547613795	2.2998943759225404e-08	0.07527803701932428	0.2582985730068141	2.1135900273470916e-08	NA	15	15	15
ENSG00000253678.1	RP11-981G7.3	5.515410461495306	0.03281933782953684	3.479668684151966e-08	0.06991881275907837	0.15801206742306034	3.6817092191893304e-06	NA	26	26	26
ENSG00000176909.11	MAMSTR	5.499401722743907	0.06417450598414395	3.810820322502471e-08	0.0201545245783021	0.1627033165408588	1.0182025488102389e-05	NA	16	16	16
ENSG00000236609.3	ZNF853	-5.497466732643689	-0.07128874172498523	3.852859697708625e-08	0.012967494669347455	0.116514326252379	0.00032053154578247936	NA	18	18	18
ENSG00000244731.7	C4A	5.489976930404709	0.06490236759519023	4.0198624361273595e-08	0.011492974113580343	0.05079791918165109	0.01994132956943316	NA	16	17	17
ENSG00000100239.15	PPP6R2	-5.4798400669625895	-0.01636055647907412	4.2571047208284505e-08	0.27503452295911784	0.639412485024706	3.0219806041785282e-30	NA	47	47	47
ENSG00000225725.4	FAM66E	-5.408661394454388	-0.04487672905759805	6.349755057867774e-08	0.033949764832522725	0.12116137341172838	0.00027791435805256946	NA	9	9	9
ENSG00000137411.16	VARS2	5.397156594241427	0.019488997053277467	6.770529287903593e-08	0.15146444392567515	0.3583609822315465	1.33624623821784e-12	NA	65	66	66
ENSG00000115234.10	SNX17	-5.3890734737829735	-0.07734189606234683	7.082184958272736e-08	0.012276053278805675	0.06331306877710796	0.010303786828941095	NA	26	27	27
ENSG00000204248.10	COL11A2	5.340434552276615	0.03217789037659446	9.272404850903581e-08	0.04301463209878962	0.060084797911680476	0.012366168787211486	NA	76	76	76
ENSG00000167711.13	SERPINF2	5.304389798698624	0.03625353733420586	1.1305051278079156e-07	0.041444175541117866	0.30451187887993203	6.010104083868775e-10	NA	21	21	21
ENSG00000273295.1	AP000350.5	5.258983527008964	0.012982859453705418	1.4485386380522887e-07	0.3151532364915023	0.5494542548020991	8.833764786105641e-22	NA	56	57	57
ENSG00000196260.4	SFTA2	5.223162201428719	0.02534502348806953	1.7589318716512824e-07	0.09314545291910253	0.3003548931807458	1.0694234308771514e-09	NA	13	13	13
ENSG00000223496.2	EXOSC6	-5.186812163447438	-0.014858380150552578	2.1392430272525072e-07	0.2451943883574655	0.6362667461545618	7.658481862527482e-29	NA	14	15	15
ENSG00000249061.1	RP11-72L22.1	-5.182808736857183	-0.03999590929547953	2.1856914506436823e-07	0.020495618181404822	0.15619139543830027	2.543356760011859e-05	NA	14	14	14
ENSG00000164989.16	CCDC171	-5.155818143504586	-0.033295917950115786	2.5252588974576536e-07	0.043282775109538735	0.1980916581466627	1.7082018475991704e-06	NA	36	36	36
ENSG00000145020.15	AMT	5.139598921003113	0.0599683343265386	2.753255178592628e-07	0.017182650717672235	0.15079366736695618	2.0737546409011365e-05	NA	14	14	14
ENSG00000233393.1	AP000688.29	5.125563535906211	0.025740608038427933	2.966491047879437e-07	0.09649945343278363	0.1660631610911318	1.97415124802521e-06	NA	52	55	55
ENSG00000134905.16	CARS2	5.12433422100207	0.04555899203914839	2.9859092797426323e-07	0.029297745877643246	0.2065860792661149	4.837730758686358e-07	NA	27	28	28
ENSG00000162194.12	LBHD1	-5.089086453904498	-0.04686076800346138	3.5979256687355705e-07	0.024705877106805704	0.16052883927660974	2.4998199356631812e-05	NA	10	10	10
ENSG00000271239.1	RP11-238F2.1	-5.065044803174068	-0.032136188765714606	4.0830431003126985e-07	0.04328760752709009	0.03267864044465555	0.048722824981407564	NA	58	58	58
ENSG00000149177.12	PTPRJ	-5.022467021690033	-0.03740524811471491	5.101195828934005e-07	0.029713316015052324	0.2314541661202639	5.8425696595010376e-08	NA	36	36	36
ENSG00000186453.12	FAM228A	4.972683743529264	0.03311720703084627	6.603233522583268e-07	0.042107988221666656	0.06811450367752886	0.007245151792440807	NA	83	83	83
ENSG00000099977.13	DDT	4.8412539812042406	0.023151919601602993	1.2902234064729878e-06	0.08015265482025265	0.3081084979271085	3.599063912463186e-10	NA	35	36	36
ENSG00000115053.15	NCL	-4.831286403260988	-0.05091475762455162	1.3565369944230057e-06	0.018695885938128393	0.07584037573623029	0.003253695396661219	NA	25	25	25
ENSG00000100994.11	PYGB	4.809073451483875	0.051386878360598034	1.5163148629449935e-06	0.02121624339197717	0.12423855671344428	0.00024810801287617	NA	33	33	33
ENSG00000204520.12	MICA	-4.80796065133262	-0.044487126370897696	1.5247776768182113e-06	0.03003654899259637	0.18882674932897625	2.0105826427284612e-06	NA	34	35	35
ENSG00000175170.14	FAM182B	4.796108053491265	0.018606399833436316	1.6177803685800045e-06	0.16309976590069267	0.2904869143483416	1.1208369765752884e-09	NA	36	36	36
ENSG00000224843.6	LINC00240	-4.793331133499579	-0.04309686284212758	1.6403453831119654e-06	0.02433348684738947	0.0671125027102436	0.0066516124641463744	NA	55	55	55
ENSG00000101639.18	CEP192	-4.788897211930009	-0.018230590003334563	1.6770034717740344e-06	0.15026371928682553	0.5074748869163673	6.7422307337815625e-21	NA	31	31	31
ENSG00000146112.11	PPP1R18	4.780041287829659	0.13817828834755475	1.7525919875179064e-06	0.002215298869665615	0.06912868216214821	0.004316349882374941	NA	15	15	15
ENSG00000155542.11	SETD9	4.778160527337726	0.016137232802356852	1.7690612521423055e-06	0.21797295009302967	0.5147892393899504	1.6365559256278409e-21	NA	110	110	110
ENSG00000109919.9	MTCH2	4.766402521122918	0.04118147148243548	1.8754440137049302e-06	0.025436424548505046	0.11737998855479093	8.944940452001769e-05	NA	31	31	31
ENSG00000159228.12	CBR1	4.738879614121706	0.03581264088255619	2.1490312503490175e-06	0.03999824173503522	0.2337792495509244	5.1174196502363987e-08	NA	36	37	37
ENSG00000254343.2	RP11-760H22.2	-4.728839923289366	-0.018989276830593385	2.258063235838547e-06	0.14441572960000854	0.32625092139391604	6.461611708055065e-11	NA	59	60	60
ENSG00000159409.14	CELF3	-4.7203820705310475	-0.046974058949793326	2.3540205598922746e-06	0.018752238324467412	0.08734137907114542	0.0015963941587401867	NA	72	73	73
ENSG00000166582.9	CENPV	-4.702628977803824	-0.017549256954158692	2.5683287568716195e-06	0.1457247639980102	0.480657598890199	1.2188821299568915e-17	NA	35	35	35
ENSG00000065060.16	UHRF1BP1	4.651175560323651	0.048616327872456316	3.3004820136020705e-06	0.020678456335172717	0.15076258204852513	3.5734193612681314e-05	NA	76	77	77
ENSG00000140043.11	PTGR2	-4.64493018803834	-0.025629569587876717	3.4019147299690154e-06	0.05919665506429239	0.25731045377594425	6.545064530476776e-09	NA	28	29	29
ENSG00000243789.10	JMJD7	4.63758959125837	0.03349273323400154	3.524958332732723e-06	0.04120169973390477	0.13853986096272256	7.100756731184494e-05	NA	24	24	24
ENSG00000226816.2	AC005082.12	4.603691813452186	0.02670953265627618	4.1506655081658335e-06	0.05706311205431665	0.15002595347237474	3.6021206865298965e-05	NA	67	67	67
ENSG00000263001.5	GTF2I	-4.595305540028366	-0.06603185899468834	4.321156162526699e-06	0.011678363179847167	0.1809796544731196	1.8939294139608528e-06	NA	33	34	34
ENSG00000204315.3	FKBPL	-4.5939401185037205	-0.017891490984148998	4.349542401546329e-06	0.13867218911561627	0.04984768731131435	0.0211638128440253	NA	130	136	136
ENSG00000111816.7	FRK	-4.589792200565915	-0.04464809960807118	4.436874903648095e-06	0.02062807062246738	0.10234329363211399	0.0006691073370211608	NA	42	43	43
ENSG00000131115.15	ZNF227	-4.5815338985075815	-0.06907222664747299	4.615777646182346e-06	0.008786657968360699	0.054887695737187776	0.010341217312586186	NA	9	9	9
ENSG00000167077.12	MEI1	4.57094370949731	0.02481128043862147	4.8553270330335485e-06	0.06738700209607358	0.2024332993302473	1.0672861308722114e-06	NA	67	68	68
ENSG00000204351.11	SKIV2L	4.561151702940107	0.023863993038013297	5.087380793294947e-06	0.07056890461503663	0.2508806164323508	3.5346510301881292e-09	NA	68	69	69
ENSG00000103932.11	RPAP1	-4.541860619834162	-0.04900289093930706	5.57599034473194e-06	0.0221008631168442	0.22198858157194226	8.878368633253101e-08	NA	8	8	8
ENSG00000077380.15	DYNC1I2	4.501913322130159	0.1210959082303562	6.73444475117267e-06	0.0027354021780205593	0.05006341912589927	0.023309124291090284	NA	12	12	12
ENSG00000240972.1	MIF	4.498830037646734	0.029419295063798926	6.832845618930424e-06	0.044460417720638454	0.18430696160959129	1.3594393465744637e-06	NA	17	17	17
ENSG00000153814.11	JAZF1	4.480937678436702	0.0784415159413221	7.431581150312465e-06	0.005569039322525204	0.0557899176637583	0.015259180475757491	NA	15	15	15
ENSG00000115677.16	HDLBP	-4.479783348172142	-0.0535044583544708	7.471884130567846e-06	0.01515663351974338	0.05586734330061429	0.013657479512183929	NA	19	19	19
ENSG00000185955.4	C7orf61	4.467323344160999	0.06185649360151264	7.92043686570339e-06	0.01025917244708482	0.044335535703669465	0.031983359162637434	NA	53	53	53
ENSG00000198373.12	WWP2	4.461548914612527	0.02815758674960448	8.136936747670304e-06	0.04808023838288833	0.2972334176252576	1.696801259568797e-10	NA	11	12	12
ENSG00000196502.11	SULT1A1	-4.439970588665255	-0.034592076836874854	8.99711727931569e-06	0.03254158165228786	0.1078159938245886	0.0004468094992700863	NA	18	18	18
ENSG00000130812.10	ANGPTL6	4.437457963107677	0.03845941053277794	9.102749152889328e-06	0.026421146646543207	0.1584465027355174	1.4379725502849174e-05	NA	15	15	15
ENSG00000198231.12	DDX42	4.437227080759101	0.03786360759696503	9.112514771446462e-06	0.023628066274406896	0.20545910772394932	7.435924727494817e-07	NA	44	44	44
ENSG00000149541.9	B3GAT3	-4.421630409578483	-0.049935517116904596	9.79589125067344e-06	0.016335239437556215	0.2250121855419105	1.7847830636014254e-07	NA	5	5	5
ENSG00000167914.11	GSDMA	4.417570192105739	0.04339831334434129	9.98166602747805e-06	0.020471710294576388	0.13221141598674696	0.0001249593136821579	NA	6	6	6
ENSG00000155792.9	DEPTOR	-4.412753270331062	-0.016441880051450034	1.0206428825752277e-05	0.16606670556451536	0.367663642860386	1.2325304207667546e-12	NA	82	82	82
ENSG00000169203.16	NPIPB12	4.408456808210726	0.019723341767576452	1.0410977694481839e-05	0.10024330529139516	0.2717412437298813	4.22427091815964e-09	NA	16	18	18
ENSG00000137804.12	NUSAP1	4.36936797547345	0.01925975013354533	1.2460664614372442e-05	0.10848145444221428	0.3659571067410831	5.735187906575057e-13	NA	22	22	22
ENSG00000137806.8	NDUFAF1	4.357753959657814	0.029428660053570803	1.3140398287996162e-05	0.04734082926970891	0.35843399851504376	5.741530279731563e-12	NA	25	25	25
ENSG00000125637.15	PSD4	-4.336857278427068	-0.03331503887962383	1.4453440633461473e-05	0.03498721485321461	0.299157973147683	9.468933896488344e-10	NA	25	25	25
ENSG00000238078.1	LINC01352	4.330885551157325	0.017642625596486206	1.485108621841797e-05	0.10101675487635198	0.34499109318337395	4.5683794528625135e-12	NA	21	21	21
ENSG00000115602.16	IL1RL1	4.328564862309262	0.02583144361825086	1.5008413316232398e-05	0.06157553373060866	0.2651790945321014	1.3403733837566677e-08	NA	57	57	57
ENSG00000157895.11	C12orf43	-4.325728869264776	-0.02122919410315978	1.5202832642505358e-05	0.05768666256978326	0.2989999989478828	8.692708909318983e-10	NA	37	37	37
ENSG00000168813.16	ZNF507	-4.300061213497272	-0.06363972681984531	1.7075093814509006e-05	0.012083455021393175	0.04776069721982816	0.022294285014704304	NA	20	20	20
ENSG00000100987.14	VSX1	4.292230301468	0.017660306921467857	1.7688733918646313e-05	0.10805836362112009	0.30871485902958523	1.0890860501095038e-10	NA	42	42	42
ENSG00000169689.14	CENPX	-4.288009200926465	-0.032225620205991186	1.802816274177925e-05	0.03156520530967097	0.27431421949910084	8.610122159985616e-10	NA	10	10	10
ENSG00000163586.9	FABP1	-4.2582493060418045	-0.022923575640095475	2.0603410131000524e-05	0.06918780111753463	0.2338892119582468	1.3879793844686786e-07	NA	18	18	18
ENSG00000237651.6	C2orf74	4.241050634906836	0.022449323046101304	2.22475935421069e-05	0.07726033637563343	0.4905417510225501	4.100616962935655e-18	NA	15	15	15
ENSG00000198754.5	OXCT2	4.2315129503824584	0.025606005537985428	2.3212462662319833e-05	0.06092831721880916	0.19169207075077185	1.615777729991433e-06	NA	45	46	46
ENSG00000177302.14	TOP3A	4.227615011686151	0.04100756392317267	2.361814565024419e-05	0.020522213251027176	0.07371273401101001	0.005297512895440655	NA	17	17	17
ENSG00000176222.8	ZNF404	4.218260069006433	0.04497487569162957	2.4619475938775196e-05	0.014514517200241907	0.17998660410059286	5.577243177385752e-06	NA	25	26	26
ENSG00000162994.15	CLHC1	4.182818844396351	0.017365914459427607	2.8791680858646853e-05	0.11321056880675637	0.23398925758178765	3.4925540657579235e-08	NA	17	17	17
ENSG00000267289.1	CTD-2623N2.11	-4.1769720143663935	-0.016676248355511448	2.9541535522303186e-05	0.11859192330886978	0.2525776271975586	9.050439810957956e-09	NA	9	9	9
ENSG00000235209.1	CTA-150C2.13	-4.154513355031322	-0.016012861016048114	3.259805786655469e-05	0.10741100281975746	0.23689967266697884	9.078544555950576e-08	NA	54	54	54
ENSG00000140264.19	SERF2	4.103275365225243	0.1831890294022939	4.0734194450912e-05	0.0008908995587028588	0.044924724674097666	0.03094928895339025	NA	5	5	5
ENSG00000125630.15	POLR1B	4.071760299738216	0.01912188706856646	4.665918169922252e-05	0.10446037630470789	0.34553690739507875	4.671589329744448e-13	NA	12	12	12
ENSG00000159210.9	SNF8	4.061743461576411	0.03354804537535382	4.870758569386496e-05	0.028553744981815316	0.15977559543346842	1.2864426127037374e-05	NA	31	31	31
ENSG00000158483.15	FAM86C1	-4.057010386246267	-0.03777743567361103	4.9704872417225745e-05	0.02024580154917548	0.1500961235680751	2.225994457688118e-05	NA	7	7	7
ENSG00000104112.8	SCG3	-4.053782503827178	-0.07724290196734979	5.0396074390455117e-05	0.006376184812592056	0.055776782585036655	0.014660478215156024	NA	6	6	6
ENSG00000104783.11	KCNN4	4.045084252489649	0.032509356792510984	5.2304310161302226e-05	0.026627124169972972	0.11603273675260793	0.00023991462593814702	NA	10	10	10
ENSG00000262246.5	CORO7	4.043126952582093	0.05025865283419218	5.27430438158112e-05	0.012799747006416267	0.07914800522875079	0.0032396208858474435	NA	12	12	12
ENSG00000204301.6	NOTCH4	4.030363550798431	0.07238622485188723	5.569065026952747e-05	0.00512675992584989	0.039408055419131616	0.042397429831516516	NA	30	30	30
ENSG00000149922.10	TBX6	4.026747653070591	0.044573259482462754	5.655366998996897e-05	0.019211528690017694	0.15471043685255298	2.930871166480165e-05	NA	15	15	15
ENSG00000109065.11	NAT9	4.020565442030351	0.09446263079115662	5.805861760520364e-05	0.0032755941311468145	0.10060986690143307	0.0009847118685069084	NA	2	2	2
ENSG00000129055.12	ANAPC13	4.012319027160239	0.025922228542208506	6.0125169018714116e-05	0.04593722252176628	0.22588816945777515	9.405809414060704e-08	NA	40	44	44
ENSG00000043514.15	TRIT1	4.005242245968669	0.028120165516073454	6.195395701009096e-05	0.034955697689940876	0.07881260385825845	0.0026065949857179103	NA	65	66	66
ENSG00000143537.13	ADAM15	-4.002281316092239	-0.017094053903825363	6.273464366761184e-05	0.08438293840968605	0.23595237711270284	5.695762690324442e-08	NA	33	33	33
ENSG00000102882.11	MAPK3	-3.993343162418121	-0.07376947455715267	6.514817628973558e-05	0.005754649886186427	0.06511009102036927	0.008356179478370931	NA	9	9	9
ENSG00000110987.8	BCL7A	-3.9570026523491197	-0.06449799761895052	7.58960884213813e-05	0.008176907274737334	0.04859964415833525	0.023221535297627785	NA	15	15	15
ENSG00000267221.2	CTD-2132N18.2	-3.956195817742833	-0.025895802702216565	7.615274637248823e-05	0.03410996048112166	0.07995933345090075	0.003474560458695171	NA	26	27	27
ENSG00000095787.21	WAC	-3.9377243311105765	-0.12254682785081868	8.225801760541623e-05	0.0031486277266430194	0.06660448878212863	0.008355151599238726	NA	13	13	13
ENSG00000124380.10	SNRNP27	-3.9355685710906987	-0.18167369127197117	8.299996082061148e-05	0.0009673286460696974	0.03966336409700702	0.04067407469611061	NA	1	1	1
ENSG00000185290.3	NUPR2	3.9354261059776827	0.016018212826721296	8.304921486267352e-05	0.17535960796872266	0.4074526772416491	1.783892118777407e-15	NA	29	29	29
ENSG00000172728.15	FUT10	-3.9318470137128365	-0.02163825123155273	8.429570606987934e-05	0.0749645188441481	0.1875253755590809	2.1583331138757443e-06	NA	76	76	76
ENSG00000127399.14	LRRC61	-3.903770735996324	-0.01741986921341881	9.470549890583954e-05	0.10572653557406303	0.4120188687189438	2.8063773061595454e-14	NA	29	29	29
ENSG00000115525.17	ST3GAL5	-3.8983480544302878	-0.030349206048448738	9.685114258601e-05	0.030332328636135008	0.29822877127200864	3.877288338673194e-11	NA	38	38	38
ENSG00000117899.10	MESDC2	3.892894571756245	0.034758157849367144	9.905520721117165e-05	0.017538394832335526	0.04843462581618682	0.02606165971955168	NA	46	46	46
ENSG00000198453.12	ZNF568	-3.8722187590387462	-0.016590144560832576	0.00010784908715608491	0.12217218191748297	0.32242317791488523	9.223097346511402e-11	NA	47	47	47
ENSG00000146733.13	PSPH	3.8607476961682243	0.02010003812200837	0.00011304058223237999	0.10981916345656971	0.3826807934114169	5.605209304905702e-13	NA	15	15	15
ENSG00000108433.16	GOSR2	3.859930497671076	0.042941549291441165	0.00011341927959306973	0.019777089808803543	0.08491044307679545	0.0024180922877911877	NA	16	16	16
ENSG00000183172.8	SMDT1	-3.855648855748882	-0.0637893016083366	0.00011542306981558723	0.006593118799549089	0.07313412228881883	0.002089511010770583	NA	53	55	55
ENSG00000272823.1	RP11-295M18.6	3.8518824687988085	0.010348126627656303	0.0001172132806489429	0.22054924653702165	0.43931773086271203	1.6132661100602025e-15	NA	74	80	80
ENSG00000213523.10	SRA1	-3.843320821677658	-0.04822215209961488	0.00012138062700925038	0.011894569246764313	0.11499690989230628	0.00029860036236703443	NA	40	41	41
ENSG00000037042.8	TUBG2	-3.8408222359557582	-0.03574465205437544	0.00012262289104525716	0.025971730209900762	0.11083837557055397	0.00045635972616538156	NA	14	15	15
ENSG00000136881.11	BAAT	-3.835649457591043	-0.02524987420195322	0.00012523292171963342	0.06409548922468039	0.0771816390609528	0.0032455243626565602	NA	33	33	33
ENSG00000115825.9	PRKD3	-3.8319400592036756	-0.0864340221819067	0.00012713671880636444	0.003458633141962276	0.04985805842381555	0.023927108007696662	NA	18	18	18
ENSG00000241360.1	PDXP	3.8023474429648214	0.04253948397193855	0.00014333152677615136	0.016496309119011333	0.06578440626965536	0.005337722863599382	NA	16	16	16
ENSG00000008294.20	SPAG9	-3.7910695075988765	-0.15003596246973078	0.00014999996438547515	0.001334812508574284	0.06196978467058165	0.008341458916055164	NA	1	1	1
ENSG00000112530.11	PACRG	-3.7424241853398836	-0.037553050589625915	0.00018225352796423657	0.02494629925518945	0.09496852454070087	0.0009910022379488886	NA	50	50	50
ENSG00000118473.21	SGIP1	3.7071724789455	0.054308826911528385	0.0002095862071331963	0.009516132089027666	0.11638427414121218	0.00014016478783330518	NA	9	10	10
ENSG00000184381.18	PLA2G6	3.6943013366918374	0.05530603334810525	0.00022049220060779633	0.008798033586857122	0.16121650836413814	1.71120043421597e-05	NA	16	16	16
ENSG00000178750.2	STX19	3.664002424399524	0.016328708735973033	0.00024830443227581706	0.0741773314241648	0.18239682809822105	2.8496591310865787e-06	NA	10	10	10
ENSG00000110315.6	RNF141	-3.6636670954625585	-0.035443835876228666	0.0002486298902565844	0.025193890295471998	0.16428990213945538	6.844673875148093e-06	NA	28	30	30
ENSG00000108423.14	TUBD1	3.6508751181302577	0.03790217476292548	0.0002613483000243943	0.020121437203800142	0.09279378293042063	0.0018184740527720238	NA	25	27	27
ENSG00000162753.11	SLC9C2	-3.642820302780878	-0.030572142643917645	0.00026966710121417806	0.023340044459414754	0.07731573126022677	0.003010699090931975	NA	47	48	48
ENSG00000253641.5	LINCR-0001	3.6314679476747793	0.02177721574853295	0.0002818136626292532	0.06792670249379759	0.0719382176537005	0.005175947291183685	NA	39	39	39
ENSG00000149489.8	ROM1	-3.628372729165123	-0.015829366367245534	0.000285213292145138	0.10559327663372815	0.1658208562850894	3.360329971949265e-06	NA	94	96	96
ENSG00000055955.15	ITIH4	3.596897754841395	0.02215947368559556	0.0003220349929506688	0.05561731570503935	0.33044003470944416	7.314074087330815e-11	NA	34	35	35
ENSG00000261098.1	RP11-819C21.1	-3.5936067662384406	-0.04755252945002988	0.0003261319229253478	0.014105323045432912	0.05548969204769506	0.013741874861039996	NA	4	4	4
ENSG00000149292.16	TTC12	3.581659380819015	0.010801363045403464	0.00034141874957458373	0.22298764423906683	0.5730540897776856	1.9325468109781296e-23	NA	46	46	46
ENSG00000187097.12	ENTPD5	3.57548496226399	0.17832583395926146	0.00034957927048139	0.0007344405953388135	0.04846266275684878	0.0215002671404008	NA	2	2	2
ENSG00000125450.10	NUP85	-3.561763415626296	-0.02116621488551969	0.000368372262389968	0.05322261444599795	0.3568941567658825	4.042013138679415e-12	NA	16	16	16
ENSG00000246375.2	RP11-10L7.1	3.5545144751290034	0.008536626871591605	0.00037867766619203676	0.3080386756030298	0.6529683155330083	7.692889246968706e-29	NA	45	45	45
ENSG00000281831.1	HCP5B	-3.5541932603769495	-0.021848151069803607	0.000379140495433304	0.04833859685682534	0.0800696649116184	0.003284254455312648	NA	70	72	72
ENSG00000218739.9	CEBPZOS	-3.551562409240692	-0.041268605989921596	0.00038295116244892364	0.01255074620971474	0.08817568379416968	0.002205153009928266	NA	4	4	4
ENSG00000274286.1	ADRA2B	-3.5366930002491204	-0.02460946111973025	0.00040517034173385345	0.034754067413666004	0.04632400561837972	0.02879384637413881	NA	24	26	26
ENSG00000163931.15	TKT	3.5328070045102473	0.024155870667931637	0.000411172515052833	0.04061520920329037	0.3164823420259241	1.2193704847311748e-10	NA	24	24	24
ENSG00000179889.18	PDXDC1	-3.530096329218198	-0.035454087203803	0.00041540838950801154	0.020023141579317016	0.10451038878376998	0.00045139769768000527	NA	22	25	25
ENSG00000059145.18	UNKL	3.5167966190256554	0.08732409950385046	0.00043678832243367234	0.002821362244495547	0.06000752734441279	0.008968453883570541	NA	8	8	8
ENSG00000159202.17	UBE2Z	3.515219563513635	0.05089090116239335	0.00043939055085550016	0.008902711030224782	0.18589971875965286	3.1315740398271893e-06	NA	29	29	29
ENSG00000002933.7	TMEM176A	-3.5061114010463124	-0.04682994791293508	0.0004547048655638839	0.011717863561273013	0.16721198976587254	7.603330305946094e-06	NA	31	32	32
ENSG00000122512.14	PMS2	3.491874840042556	0.01894958705023344	0.0004796429421486162	0.08620244976153718	0.18777190322162132	3.5837898771576103e-06	NA	63	66	66
ENSG00000204991.10	SPIRE2	-3.4885879271046485	-0.028033204467897994	0.0004855790888058448	0.030567820162766043	0.14083735100712638	1.4034692986038516e-05	NA	26	26	26
ENSG00000196365.11	LONP1	-3.467099342252081	-0.015274462676401455	0.0005261074121118419	0.092755808862302	0.1367039462356215	6.141775402251914e-05	NA	33	33	33
ENSG00000141458.12	NPC1	-3.466656231578085	-0.17008702066898118	0.0005269753870047846	0.0009034553731869666	0.09854300110842223	0.0012357876443979915	NA	12	12	12
ENSG00000278730.1	RP11-147L13.11	-3.463557156610963	-0.10206763765728509	0.000533083328443069	0.002781424422208013	0.03816616088490854	0.04615979460704783	NA	8	8	8
ENSG00000057468.6	MSH4	3.458965043718025	0.021887150356247123	0.0005422552757114745	0.05713034770486347	0.16751229867272707	5.451936336874017e-06	NA	53	53	53
ENSG00000036565.14	SLC18A1	-3.45333288283788	-0.020765401049323545	0.0005537052644682894	0.05315065135683439	0.2364955189986677	4.412038212818216e-08	NA	5	5	5
ENSG00000169371.13	SNUPN	3.4503620778969206	0.0683124900852966	0.0005598351456482808	0.005004534090050129	0.11379545030476768	0.00040393829735074207	NA	2	2	2
ENSG00000115221.10	ITGB6	-3.443815062151889	-0.012293678320501591	0.000573567887415228	0.15615746214049592	0.4203177970909601	9.521812118144505e-16	NA	8	8	8
ENSG00000127952.16	STYXL1	3.436541141799569	0.03230157741729742	0.00058919286127433	0.02885082098467509	0.2836115697167817	7.039346036078606e-10	NA	25	25	25
ENSG00000188163.7	FAM166A	-3.43218396418995	-0.055384514391092605	0.0005987412641588524	0.008559904154933096	0.03938553517287712	0.0401020083034678	NA	5	30	30
ENSG00000171103.10	TRMT61B	-3.4317784241590683	-0.034435746390428706	0.0005996372603214074	0.030894937455225716	0.25514553406854057	1.8396905101858334e-08	NA	46	46	46
ENSG00000181798.2	LINC00471	-3.426045955098321	-0.022230891730912538	0.0006124367537213314	0.053025173183597174	0.1945868403912292	2.3446781314993492e-08	NA	10	10	10
ENSG00000120647.9	CCDC77	-3.4234289967518556	-0.020413461307535682	0.0006183640389498302	0.04553161537340886	0.2846068328329783	1.457424528037613e-09	NA	19	19	19
ENSG00000260163.1	RP11-521O16.2	3.4198579108221216	0.02219650474941154	0.0006265385212294008	0.043581958148622243	0.15014013682829472	8.810674688854627e-06	NA	15	15	15
ENSG00000108379.9	WNT3	3.4153874857267956	0.015607541012087962	0.0006369133635654241	0.1162228239482379	0.4274737008012648	3.2963366682237393e-15	NA	4	4	4
ENSG00000151715.7	TMEM45B	-3.414630084124366	-0.06865211392101436	0.000638686872499598	0.006624618778898809	0.03919450605643245	0.038909666633336136	NA	9	9	9
ENSG00000204308.7	RNF5	3.4063637744260693	0.04519014710628402	0.0006583439553786441	0.009387886144270337	0.1146441013456461	0.00030308826228423613	NA	24	24	24
ENSG00000203872.6	C6orf163	-3.40102026767563	-0.041815966214278424	0.0006713485010675417	0.014642244966938755	0.0814164985332256	0.0035964824907385048	NA	21	21	21
ENSG00000120451.10	SNX19	-3.3991659407505397	-0.015369757440784728	0.0006759169359388453	0.10527035146196777	0.2812893466997686	3.741009757767977e-09	NA	78	78	78
ENSG00000204344.14	STK19	3.3981379363461564	0.01947546145586293	0.0006784620267782981	0.0711309827685177	0.11461552012570768	0.0002853943165617313	NA	57	59	59
ENSG00000164048.13	ZNF589	3.3846536502979934	0.011015538205355349	0.000712681188882159	0.15800090954277402	0.1985175504539744	1.4349062061158037e-06	NA	65	69	69
ENSG00000166896.7	ATP23	3.376424375494616	0.013288452963468447	0.0007343455645375824	0.07452132651723205	0.35911530891881804	2.2043695612683838e-12	NA	20	21	21
ENSG00000214309.4	MBLAC1	3.3648262600153207	0.04798005131496529	0.0007659187155391841	0.01100581387322795	0.0371049478622028	0.0495275058528145	NA	13	13	13
ENSG00000144231.10	POLR2D	-3.353630211131111	-0.04382804977509206	0.0007975887645856524	0.01415455088533606	0.15522383802722525	3.329453252038747e-05	NA	12	12	12
ENSG00000142794.18	NBPF3	-3.348447479903639	-0.010370162307621913	0.0008126568187470915	0.2286521194353327	0.6429418162462973	2.8071839420507693e-28	NA	18	20	20
ENSG00000141452.9	C18orf8	-3.346415364438663	-0.03161823322433284	0.000818636662687077	0.022562037118847675	0.037475024051280385	0.038906310141455326	NA	30	30	30
ENSG00000164187.6	LMBRD2	3.3439416747727	0.09777411902966683	0.0008259710045969011	0.002217700611270866	0.04760477275848902	0.02684882372223281	NA	4	4	4
ENSG00000116675.15	DNAJC6	-3.340127999516984	-0.03617359174349533	0.0008373978451299286	0.01772670309537277	0.05693644785733173	0.010444183261969735	NA	72	72	72
ENSG00000153107.11	ANAPC1	3.3353572866745504	0.03789326443186091	0.0008518986811395867	0.01791016026112128	0.09135335627641226	0.0014597072313780888	NA	33	35	35
ENSG00000176209.11	SMIM19	3.332967892700233	0.04153049630059096	0.0008592485760281018	0.011896350262551085	0.13167697349666566	9.07589083130937e-05	NA	17	17	17
ENSG00000117748.9	RPA2	-3.327805291089883	-0.017807343695040816	0.0008753302176237143	0.068075862604688	0.4412072495902096	3.6414442563828997e-16	NA	13	13	13
ENSG00000172795.15	DCP2	-3.327488141789537	-0.0720177720336431	0.0008763271872215485	0.004542033186015464	0.03593434091704339	0.04046190429721326	NA	8	8	8
ENSG00000011590.13	ZBTB32	-3.3252976032684987	-0.014780128089976982	0.0008832420186079837	0.10405378195486895	0.27083317787871586	9.482645509946684e-09	NA	14	14	14
ENSG00000157800.17	SLC37A3	-3.3193236116469764	-0.020749548682384204	0.0009023579154394052	0.03750113602643622	0.09602882797696928	0.00130628585126584	NA	15	15	15
ENSG00000126602.10	TRAP1	3.315037028622758	0.01945303736295086	0.0009163098595995396	0.04611750811360824	0.23141567694071424	7.504225099726541e-08	NA	12	12	12
ENSG00000167965.17	MLST8	3.2962921492997124	0.05505436659476768	0.0009797007829369906	0.010056833838250732	0.11039052441355043	0.0005138361593253816	NA	12	12	12
ENSG00000204172.12	AGAP9	-3.2903012029407783	-0.022941467520089184	0.0010008019118368855	0.03930894168427717	0.4106136684060496	2.2544131644647428e-14	NA	21	53	53
ENSG00000171067.10	C11orf24	-3.2752265562525853	-0.02523597237834607	0.0010557726743865032	0.04602303739208883	0.34933288501306203	1.528712947999888e-12	NA	24	24	24
ENSG00000175567.8	UCP2	-3.2675945030884113	-0.026155756321852748	0.0010846564761846115	0.032915651438637616	0.09467536601658304	0.0014327335057881636	NA	34	35	35
ENSG00000124067.16	SLC12A4	3.26599083924277	0.04900952619536319	0.0010908177817621125	0.009214396677226233	0.09070828634702277	0.0018343945852474961	NA	26	28	28
ENSG00000160360.12	GPSM1	-3.2636163234710684	-0.08230040579037917	0.001100000180897317	0.00298576468262539	0.1290989071195496	0.00015132314264516608	NA	1	1	1
ENSG00000198060.9	MARCH5	3.25991768161285	0.03687592731570434	0.001114445538909142	0.01610591810297655	0.10028034390491994	0.0008838608931092799	NA	50	50	50
ENSG00000234127.8	TRIM26	-3.2576298114193096	-0.03666599686592684	0.0011234686049953152	0.0156484506124729	0.08080393276840457	0.0033536170998170753	NA	30	30	30
ENSG00000188385.11	JAKMIP3	-3.2562843665524075	-0.02329060683288165	0.0011288063571828647	0.04810836664978449	0.2855264697033052	4.0542182907224567e-10	NA	12	12	12
ENSG00000276070.4	CCL4L2	3.253740648399787	0.023027027265838485	0.001138962108239378	0.06605417756022092	0.2031989978243441	5.198794967615077e-07	NA	24	24	24
ENSG00000228789.6	HCG22	-3.248685503454305	-0.024652185897713657	0.0011593958472908136	0.028072582005607957	0.11698250088536365	0.0003312029021193525	NA	47	48	48
ENSG00000134686.18	PHC2	3.248056548636412	0.11587385152130183	0.0011619617518364882	0.0014239467317926319	0.1077598287416918	0.0006983767789579371	NA	2	2	2
ENSG00000277149.4	TYW1B	3.2335047264178804	0.012367441914557284	0.0012228131271715779	0.16105574656698113	0.5429395539138757	3.577856039037755e-22	NA	10	12	12
ENSG00000040633.12	PHF23	3.222463887054848	0.05733416562910886	0.0012709318570428285	0.007969300677619588	0.0439865593192711	0.031099215189583106	NA	10	10	10
ENSG00000109113.18	RAB34	3.215979814529419	0.1619363583101623	0.0012999997565569731	0.0010813345883379638	0.038113748188846164	0.04249104466275205	NA	1	1	1
ENSG00000099821.13	POLRMT	3.2107069943193873	0.021889816229200644	0.0013240886811810714	0.03975944853051534	0.2257172781591461	1.2519737586815e-07	NA	25	25	25
ENSG00000177807.8	KCNJ10	-3.2063788498494254	-0.15949723914700278	0.0013441689214644783	0.0010053351468277552	0.04432406725635519	0.031093947574380564	NA	6	6	6
ENSG00000269930.1	RP11-932O9.9	-3.2023629447134683	-0.01440447952144096	0.0013630514389105627	0.11541053591597517	0.0738641357112702	0.005087794792400131	NA	64	65	65
ENSG00000145241.10	CENPC	-3.1881197911319976	-0.026812194089061565	0.0014320119758249163	0.02384509483545065	0.20350536636488514	9.33966174846418e-07	NA	68	68	68
ENSG00000198937.8	CCDC167	-3.1845648047898307	-0.06936308631587866	0.0014497184677452898	0.003919872754444556	0.15942974506906885	7.065353062831685e-06	NA	5	5	5
ENSG00000107902.13	LHPP	3.181406553725378	0.032019802551354344	0.0014656179606826537	0.029139650753588407	0.23465010982182324	7.44264321082409e-08	NA	47	47	47
ENSG00000183336.8	BOLA2	-3.1796822492023304	-0.020314562920317327	0.0014743662441411268	0.05399565724495434	0.14972648847529613	4.672194292976476e-05	NA	18	18	18
ENSG00000115935.17	WIPF1	-3.1790489432311606	-0.03462653233812079	0.001477591394830373	0.02074198055157074	0.20166730556110926	5.795942728774072e-07	NA	13	13	13
ENSG00000006282.20	SPATA20	3.1786438372050925	0.009982187151722229	0.0014796578307573636	0.22843829596753987	0.5988382091586251	6.920575192831168e-26	NA	9	9	9
ENSG00000067596.10	DHX8	-3.1771754070956235	-0.06773983272429641	0.0014871705977420138	0.005852729914520339	0.11652439970160025	0.00023238836610136083	NA	10	10	10
ENSG00000128039.10	SRD5A3	3.1719836792093923	0.019562439601127364	0.001514015153935218	0.06629088513919282	0.3767474513102442	6.289350509746006e-15	NA	5	5	5
ENSG00000146243.13	IRAK1BP1	3.159228167122828	0.027361055298212728	0.0015818759268954074	0.026260515023636664	0.17198106628953336	7.98792083485795e-06	NA	19	19	19
ENSG00000108963.17	DPH1	3.156027628222193	0.03156553735568701	0.0015993371043793285	0.01732530568796778	0.14469705247798215	4.6068584271825766e-05	NA	12	12	12
ENSG00000167670.15	CHAF1A	3.146182700353251	0.018060659193297544	0.0016541663918566887	0.059635895180194125	0.2626330432115975	1.4656700125842375e-08	NA	24	24	24
ENSG00000263627.1	PPP4R1-AS1	-3.1380688849820766	-0.014804648667541513	0.0017006490466164234	0.11738622703650321	0.34840472791067234	1.1919735225896936e-11	NA	13	13	13
ENSG00000066557.5	LRRC40	3.131051086825356	0.04129863326619213	0.0017418185758065394	0.007718908182781893	0.1593075386409084	1.6842388187418576e-05	NA	10	10	10
ENSG00000232504.4	ST3GAL5-AS1	-3.1150239420363772	-0.020859035422900084	0.0018392997998322798	0.04852748787905195	0.08791795771520221	0.002432378278928339	NA	39	39	39
ENSG00000188672.17	RHCE	-3.10626059073588	-0.012419634266527585	0.0018946966332653045	0.13330885594596897	0.3698154199098069	5.359002779773448e-13	NA	31	31	31
ENSG00000162174.12	ASRGL1	-3.1059112620479974	-0.038696716993802546	0.001896936322402814	0.026563999940793365	0.16876787212359082	8.956449163965069e-06	NA	17	17	17
ENSG00000206344.7	HCG27	3.1014154454899114	0.008413199518297654	0.001925978680852835	0.22694144775006095	0.043003677894307535	0.03384639276273073	NA	163	167	167
ENSG00000122694.15	GLIPR2	3.0983414844332855	0.042263967052453597	0.0019460704662252186	0.013875318146584936	0.043361454650933086	0.03470108402053811	NA	51	54	54
ENSG00000267260.1	CTD-2162K18.4	-3.096346994245768	-0.015773823482854037	0.001959209443207668	0.07312045410775343	0.09878376980280963	0.0008288681589570178	NA	51	54	54
ENSG00000173209.22	AHSA2	-3.0912320089615695	-0.010581472896148587	0.001993278210611338	0.18214342657327748	0.5266483017851045	4.3664399775024765e-21	NA	55	56	56
ENSG00000248144.5	ADH1C	3.0892995769700606	0.014130615635053953	0.0020062902265032363	0.12225724084458851	0.3140493324851198	1.868776782845545e-11	NA	8	8	8
ENSG00000101557.14	USP14	3.0885303626898497	0.02362134807535315	0.002011491380851867	0.04561859551540129	0.12007270574500292	0.00016731228367855488	NA	41	42	42
ENSG00000121691.4	CAT	3.0852176471239425	0.02406116452410184	0.0020340324858382232	0.031149101258074595	0.15424790844590205	2.2620040628543505e-05	NA	36	37	37
ENSG00000130592.15	LSP1	3.084863306696391	0.03360757678017067	0.002036457238273453	0.017975720808110326	0.17507291503160913	5.2781096507908336e-06	NA	7	7	7
ENSG00000169026.12	MFSD7	3.084831952073298	0.06541173914724412	0.002036671925713189	0.0034176785439624102	0.09176243103834462	0.0017413828559632767	NA	2	2	2
ENSG00000214435.7	AS3MT	-3.084105699624184	-0.01606807575686637	0.002041650445155445	0.052825015905589724	0.22333548304499012	9.252648995817199e-08	NA	12	12	12
ENSG00000205710.3	C17orf107	3.0779061708797113	0.026216288281955977	0.0020846054006585036	0.03176572726383938	0.1781515723491915	6.570429905685008e-06	NA	22	22	22
ENSG00000185917.13	SETD4	3.074577041760729	0.028238485637561542	0.002108012687289119	0.02354800515844537	0.1731409971043462	8.857518940711744e-06	NA	50	50	50
ENSG00000254427.1	RP11-430H10.1	3.072285289467846	0.01223259887622985	0.0021242659379284256	0.1398681194732963	0.3577917903902309	1.1693867194204261e-12	NA	20	20	20
ENSG00000152377.13	SPOCK1	-3.0685868839549433	-0.015443457172193746	0.0021507377807333298	0.08591343549973951	0.3679179140685751	1.0282217403366542e-12	NA	27	27	27
ENSG00000167792.11	NDUFV1	-3.049769446182526	-0.042236143604215445	0.002290170990215291	0.009848134153636931	0.09841942229265034	0.0009446156142447383	NA	10	10	10
ENSG00000169242.11	EFNA1	3.0465979830836543	0.049631785171940175	0.0023144703122198484	0.006307467137313921	0.13540686053691633	6.421665770630988e-05	NA	8	9	9
ENSG00000105556.11	MIER2	3.045862625925637	0.021069806109923622	0.0023201381381497154	0.03404987275551957	0.03808640256785937	0.04642440108396595	NA	49	50	50
ENSG00000111671.9	SPSB2	-3.045710498621248	-0.012620190555520015	0.002321312257600503	0.11971604751851721	0.4093682675195046	4.051380126161975e-15	NA	7	7	7
ENSG00000237753.1	AC079922.3	3.0382364459818922	0.012312695108362992	0.0023796715855456084	0.19490573276132422	0.5408190018710002	3.742097223494666e-21	NA	54	54	54
ENSG00000272542.1	RP11-255P5.2	3.032191851155438	0.076440878010795	0.002427848426170454	0.004719451629550248	0.08426606728920427	0.0029029159910638155	NA	3	3	3
ENSG00000244733.5	RP11-506M13.3	-3.024678872376434	-0.016911689315185708	0.0024889724393235934	0.06909940897068176	0.19299109557114616	2.089576872544939e-06	NA	48	50	50
ENSG00000261126.7	RBFADN	-3.024341060589935	-0.007755220803324704	0.0024917535971161033	0.34752963731544745	0.5745821593208578	3.834652183454529e-25	NA	88	88	88
ENSG00000254531.1	FLJ20021	-3.0237610601630727	-0.052036071693756285	0.0024965352926276958	0.009450982979534296	0.10026357881901217	0.0009308503987552133	NA	20	20	20
ENSG00000141076.17	UTP4	3.0176583762142433	0.02353355334627749	0.0025473589325560354	0.03228858708201854	0.15246689253030898	2.535699374473331e-05	NA	12	12	12
ENSG00000164306.10	PRIMPOL	3.0165884810627017	0.05319602558170295	0.0025563659868021917	0.0077562286646501305	0.09963454657729533	0.0008732336072041553	NA	3	3	3
ENSG00000132793.11	LPIN3	3.0078567624356403	0.02338591490872037	0.0026309711134998295	0.026883589762297537	0.09298221668700198	0.0016063416465745902	NA	19	19	19
ENSG00000130943.6	PKDREJ	-3.0007553513157372	-0.018010759176936487	0.0026931084389587487	0.05807426050238232	0.20574201746342705	5.052176808666847e-07	NA	34	37	37
ENSG00000136982.5	DSCC1	2.9979819415544218	0.010572499104563027	0.0027177377656395513	0.1705947532913281	0.2271882004315823	1.170437856925236e-07	NA	62	62	62
ENSG00000147813.15	NAPRT	2.9957780396388296	0.008726714479950768	0.0027374561238366862	0.2133120913699575	0.5080805782621308	8.937308026483154e-20	NA	33	33	33
ENSG00000161265.14	U2AF1L4	-2.9795158022231885	-0.030660126169594414	0.002887043383167551	0.01503488442503929	0.1046391530690681	0.0007771308390700537	NA	10	10	10
ENSG00000158201.9	ABHD3	2.9769095460554844	0.05145868548546072	0.0029116990202819725	0.0061634646498843395	0.11356965464017288	0.00029196328106030194	NA	2	2	2
ENSG00000204632.11	HLA-G	2.9761720440872823	0.009930479817521336	0.002918710719214326	0.14912329550219067	0.1446823499058566	4.829153608229315e-05	NA	69	71	71
ENSG00000188573.7	FBLL1	2.9713562268680516	0.03241826279740537	0.0029648765851892824	0.015580186321230241	0.13914856759279876	5.9511255794495496e-05	NA	15	22	22
ENSG00000186446.11	ZNF501	-2.9665670845355554	-0.046564116132270184	0.003011446562960672	0.009638463609367095	0.07892241356973116	0.003942803949832599	NA	3	3	3
ENSG00000174775.16	HRAS	2.966560521684772	0.02394856775151857	0.003011510835894481	0.029326632937854074	0.22794917356341926	1.5334852810295465e-07	NA	48	48	48
ENSG00000171804.10	WDR87	2.9638848546261745	0.03035336841820076	0.00303781933830831	0.01692557052800944	0.07010489865032972	0.005255155388883301	NA	14	15	15
ENSG00000270171.1	RP11-338N10.1	-2.962192148030734	-0.008645554506728758	0.003054570959791292	0.2173208918888934	0.4712310867864174	4.8691955988630656e-17	NA	29	29	29
ENSG00000143194.12	MAEL	-2.950219381432777	-0.036785465358453964	0.0031754836248654742	0.013807278780254905	0.1720456707253454	8.790000399992292e-06	NA	19	20	20
ENSG00000159164.9	SV2A	2.9435463409646068	0.02382520587622709	0.003244752417559069	0.018947868113336208	0.2309104625395597	1.5210407109186e-07	NA	14	16	16
ENSG00000185615.15	PDIA2	2.943514941773905	0.01339739348641433	0.003245081582750731	0.10510241430889564	0.22271160149415106	2.737226981917101e-07	NA	28	28	28
ENSG00000260947.1	RP11-384P7.7	-2.9417547693359443	-0.017310492196342817	0.0032635826190902306	0.0336622754805105	0.1314675068503943	6.850699533115797e-06	NA	14	14	14
ENSG00000136824.18	SMC2	-2.936779064563896	-0.018450625611590974	0.003316402826074104	0.05855471987817623	0.27762647079781017	4.4279598737054533e-10	NA	23	23	23
ENSG00000072786.12	STK10	-2.9349179294124514	-0.04004886427175472	0.0033363591967682155	0.012289710106642853	0.114740160849786	0.0003450548388870458	NA	11	11	11
ENSG00000124587.13	PEX6	-2.929315080869037	-0.010151705487681762	0.003397098768003271	0.1586556029024595	0.4082750502423797	2.585951499954873e-14	NA	52	52	52
ENSG00000168754.14	FAM178B	-2.9290497303009033	-0.09455836396143602	0.0034000002038596404	0.0015544622855186414	0.05314825645666745	0.017978901242716037	NA	1	1	1
ENSG00000100731.15	PCNX1	2.918426038831145	0.037986595580275596	0.003518033217858739	0.013030079356987438	0.19012672406303047	1.974583054713974e-06	NA	38	38	38
ENSG00000245937.7	LINC01184	-2.918127322413091	-0.0656869332776534	0.003521405312045311	0.003589897989376001	0.1118491871304792	0.0003931457758360993	NA	36	37	37
ENSG00000125868.15	DSTN	2.912393543568992	0.03285940636981197	0.003586704349760922	0.015150137265010768	0.16431934772222287	1.0193244984448655e-05	NA	17	18	18
ENSG00000133103.16	COG6	2.9109272484440716	0.024927364705066873	0.0036035791324946437	0.031064497684035408	0.2322423743120631	7.287162977150292e-08	NA	41	41	41
ENSG00000269978.1	RP11-338N10.3	-2.9105138879262547	-0.016970367365390347	0.0036083493014477225	0.05755659189525116	0.17129066561826106	5.66327600771383e-06	NA	12	12	12
ENSG00000100116.16	GCAT	2.9048813884577926	0.03061735486229005	0.0036739229752810994	0.01804743122660193	0.11628762532342253	0.0002436298265874029	NA	18	18	18
ENSG00000182173.12	TSEN54	-2.903722161745725	-0.02359172347836722	0.003687552428072018	0.028597434600908436	0.12756222673933634	0.00016136594648678983	NA	37	37	37
ENSG00000184206.11	GOLGA6L4	-2.8995825628113345	-0.009487045844432225	0.0037365992266644474	0.1228395319422268	0.14971376314191792	2.884716413936496e-05	NA	42	43	43
ENSG00000164045.11	CDC25A	2.895128215982863	0.02054768028555028	0.0037900369191189204	0.035649916294923145	0.07061033196597334	0.005720695914653376	NA	43	44	44
ENSG00000126005.16	MMP24-AS1	2.8934422296129356	0.011803265465502201	0.003810443799139044	0.08507923518136232	0.3196832616600501	4.222433485966166e-12	NA	13	13	13
ENSG00000108556.7	CHRNE	2.891128982545372	0.02546987076924944	0.0038386054104482445	0.03257227994710312	0.11030618942879104	0.00022986639659221324	NA	30	30	30
ENSG00000154027.18	AK5	-2.8859793248641616	-0.017646990987974596	0.003901977892754122	0.046035804556412	0.09634476926278808	0.0012814573479694965	NA	59	61	61
ENSG00000260057.5	LINC01571	2.872822137146586	0.016247662233011047	0.004068230844412698	0.08094747248221898	0.14848213246366174	8.02753794622978e-06	NA	33	34	34
ENSG00000229388.1	LINC01715	-2.8635232184853248	-0.04244534177375022	0.004189581074441039	0.012140156998194793	0.07823612344591817	0.003977595573153318	NA	25	25	25
ENSG00000259362.2	RP11-307C19.1	2.8621971607513466	0.0177378844489198	0.004207151034899627	0.05678679761800147	0.18706563499409595	8.817452304380527e-07	NA	22	23	23
ENSG00000245975.2	RP11-30K9.6	2.859710641711119	0.017968766454569997	0.004240277116021628	0.06406448239868932	0.21234475614059667	7.257623715619638e-07	NA	60	62	62
ENSG00000213889.10	PPM1N	2.856383598155552	0.012100753121623568	0.004284970909836739	0.11687590288540364	0.07916480776919756	0.003928001246250794	NA	88	88	88
ENSG00000170949.17	ZNF160	-2.85615784279209	-0.01051044878010766	0.004288019012741528	0.14198981337379762	0.4000451436226938	2.588750645254989e-14	NA	46	47	47
ENSG00000171045.14	TSNARE1	2.853127914399571	0.01444067445728287	0.004329119199488411	0.08682335466340846	0.23599868746651465	3.568470112724192e-08	NA	55	58	58
ENSG00000197937.12	ZNF347	-2.8510358363601744	-0.012907427237823921	0.0043577057848561305	0.09213441341144013	0.3515986815355228	5.669587324633616e-12	NA	10	10	10
ENSG00000171055.14	FEZ2	-2.841701978202702	-0.01423476760858009	0.004487341740227227	0.09560375409046759	0.28936702854856616	5.43634471675987e-10	NA	74	74	74
ENSG00000100678.18	SLC8A3	2.837974044774055	0.06736705885655458	0.004540087431712325	0.004037665419297433	0.1197182515060667	0.0002560136352837643	NA	43	43	43
ENSG00000175634.14	RPS6KB2	2.8309900332878892	0.02844086098110937	0.0046404167010962675	0.017363456707919906	0.2122469641266589	3.526302998666386e-07	NA	3	3	3
ENSG00000085982.13	USP40	-2.829724295601816	-0.03502727929453934	0.0046588131685217984	0.014966469289519637	0.1265122956202398	0.00020809807085571248	NA	56	59	59
ENSG00000117222.13	RBBP5	2.8273682358776693	0.017536408469461195	0.004693232527672666	0.05712658720882189	0.102675194742602	0.0007996209306391724	NA	70	70	70
ENSG00000167103.11	PIP5KL1	2.8248916784647893	0.0563268234294781	0.004729660243194445	0.005233915010391626	0.03677830268324625	0.04801038462644178	NA	5	5	5
ENSG00000203721.6	LINC00862	2.8186010785545124	0.0518044023917236	0.004823342193218286	0.007501695844102796	0.03644671653850913	0.043651195085261565	NA	17	17	17
ENSG00000025772.7	TOMM34	-2.8175025154216966	-0.026330683931773333	0.0048398735566909075	0.01733512119241333	0.037148470771499305	0.04951573116895465	NA	42	44	44
ENSG00000125247.15	TMTC4	-2.815992124650183	-0.04457736924570095	0.004862685865706926	0.008107528753512248	0.09110148247527518	0.001051953188739608	NA	18	18	18
ENSG00000158604.14	TMED4	2.812985828099289	0.03598798562524458	0.004908381436459877	0.010820801764035545	0.09976293086457423	0.00039406195193383945	NA	42	42	42
ENSG00000090487.10	SPG21	-2.807577101950248	-0.05821956446038723	0.004991572919944034	0.0062055780808452764	0.10720651654656267	0.00038954645864855213	NA	6	6	6
ENSG00000101782.14	RIOK3	2.804781290609509	0.05873981419213262	0.005035073212866245	0.007275338423357887	0.07487524462620462	0.0024717387696270147	NA	9	9	9
ENSG00000131023.12	LATS1	-2.801726063629104	-0.012327413853273251	0.0050830014528748454	0.08819637114538072	0.08584510053082126	0.002500526189822052	NA	127	127	127
ENSG00000111832.12	RWDD1	2.7991708281085845	0.04830916286810251	0.005123402448890445	0.006923332581268532	0.1216330146990758	0.0001821388100057733	NA	28	28	28
ENSG00000108405.3	P2RX1	2.794600822150816	0.037959034964765125	0.005196383454673353	0.013318063467970369	0.051106152982620036	0.021511203982572023	NA	18	18	18
ENSG00000117305.14	HMGCL	-2.792062786507813	-0.037283133258379	0.00523731925036543	0.011344910183366865	0.15000442233581354	3.767434663042957e-05	NA	27	28	28
ENSG00000181754.6	AMIGO1	2.791872772910634	0.02560084482575195	0.0052403956570338745	0.028708477191478166	0.3398759042620219	1.7917630947562317e-12	NA	38	38	38
ENSG00000126522.16	ASL	-2.791037878081837	-0.022976514828744975	0.005253932339103346	0.029971894566298788	0.13270601954883154	9.994180622835136e-05	NA	15	16	16
ENSG00000263280.1	LA16c-325D7.2	2.7904468448931086	0.01646781976579012	0.005263534224309043	0.06730543520809497	0.3409968960274264	6.096837669046256e-12	NA	5	5	5
ENSG00000104738.16	MCM4	-2.7890004148968095	-0.01968703956398955	0.005287099729563494	0.056567403055615834	0.18730500619051585	1.202072022572992e-06	NA	18	18	18
ENSG00000261770.1	CTC-459F4.1	2.775105984687138	0.007659669825073643	0.005518372119332629	0.25345683191038704	0.4934617623776009	2.1994792295360462e-18	NA	105	105	105
ENSG00000255408.3	PCDHA3	2.774074350968163	0.028296919956265515	0.005535902450746044	0.02067528933421898	0.043399119610967186	0.033116616654178886	NA	51	51	51
ENSG00000221986.6	MYBPHL	-2.769437396617518	-0.014240484341380505	0.005615319443670976	0.0879065237710567	0.3994407405732437	1.2569960040773214e-14	NA	7	7	7
ENSG00000189339.11	SLC35E2B	2.7684008610571604	0.026514822734892116	0.005633212122302708	0.021994544762905067	0.061478110619494125	0.009782536004358692	NA	21	21	21
ENSG00000183527.11	PSMG1	2.754839470954862	0.01771262977077295	0.005872093840355006	0.031542718302198666	0.21846622086775985	5.845976528633138e-08	NA	29	29	29
ENSG00000133466.13	C1QTNF6	-2.7531188369752955	-0.029375448706082028	0.005903046439177392	0.015605457035907724	0.08319974327820384	0.00224385773598659	NA	14	14	14
ENSG00000171316.11	CHD7	-2.7495332232236867	-0.0613793937033496	0.005968021248315837	0.004234081423799385	0.08875076183098958	0.0014394249960365342	NA	14	14	14
ENSG00000184307.14	ZDHHC23	-2.746510263724867	-0.01887504474244825	0.00602330013212494	0.05415355308947546	0.0867400604813633	0.001674899945974631	NA	60	60	60
ENSG00000133433.10	GSTT2B	-2.7459144709319445	-0.007398096926429075	0.006034249267638477	0.25980600154874267	0.447045433555164	3.3087370197796737e-16	NA	76	79	79
ENSG00000165171.10	WBSCR27	-2.7367616553677876	-0.009280327497133272	0.006204722965947721	0.15707949470750726	0.4777844697264322	3.9856460429471335e-18	NA	35	36	36
ENSG00000120158.11	RCL1	2.7339408857868763	0.03259144446409866	0.006258127867834963	0.015998286065569405	0.03842854860682755	0.04530629477854535	NA	15	15	15
ENSG00000084207.15	GSTP1	2.7302773741569957	0.017150152081886604	0.006328105772282901	0.05532225206223585	0.2069360364502616	7.941736214644006e-07	NA	60	61	61
ENSG00000213420.7	GPC2	2.7288331359681783	0.013619296745802553	0.006355885610658496	0.07920349146853699	0.16278057901230686	7.956619946830652e-06	NA	23	24	24
ENSG00000148296.6	SURF6	-2.727480651990546	-0.00858999969563405	0.006382000021030406	0.15739853065513287	0.5849705366863601	2.305244199786923e-25	NA	72	73	73
ENSG00000204540.10	PSORS1C1	2.7267696331066538	0.011097263871219667	0.006395767400679724	0.11631302134711363	0.2793559827547172	5.687190843288902e-10	NA	33	33	33
ENSG00000140254.12	DUOXA1	2.7215971490051416	0.030598671031292473	0.006496728629230197	0.019423911084015477	0.10681175696979653	0.0007398189924426522	NA	20	21	21
ENSG00000049239.12	H6PD	2.7172497722886884	0.012565045794878578	0.006582690994974991	0.08570911086253333	0.17813708201857	4.821995412928022e-06	NA	80	80	80
ENSG00000276966.2	HIST1H4E	2.716751922207972	0.022397616125371424	0.0065926001680389505	0.02528720117882703	0.0987934480812136	0.0012275562262594108	NA	23	23	23
ENSG00000197134.11	ZNF257	-2.7097831970832904	-0.014259100466687704	0.006732720094454112	0.09222028788719142	0.17481989576457946	6.600997986460571e-06	NA	51	53	53
ENSG00000169918.9	OTUD7A	2.708902121894353	0.013347860475310936	0.0067506251480441495	0.08131655958549167	0.4963035514101645	3.0651432821221003e-20	NA	9	9	9
ENSG00000116157.5	GPX7	-2.705505443495624	-0.05088831005100351	0.006820053049213561	0.006794324895830608	0.10139012111654602	0.0002846570690491221	NA	4	4	4
ENSG00000134644.15	PUM1	2.703447692416961	0.036800313168522183	0.006862424803345423	0.013669433424258037	0.06540131243893503	0.0077773381625942765	NA	29	29	29
ENSG00000118194.18	TNNT2	-2.7004386014242545	-0.014176025609086781	0.0069248117431920005	0.07217213134701439	0.0677337128986227	0.007786552154521337	NA	53	55	55
ENSG00000196268.11	ZNF493	-2.699520852445256	-0.009587553949240402	0.00694394039900444	0.15017161396515974	0.447700680387432	2.1496981278215368e-16	NA	59	63	63
ENSG00000166796.11	LDHC	2.694721807748868	0.008899512602279933	0.007044742085771603	0.17290616954149654	0.4519450724045178	1.542407919577659e-16	NA	11	11	11
ENSG00000189292.15	ALKAL2	-2.693688645122257	-0.013249424245110102	0.007066614318332693	0.09214509854884059	0.39458012904760537	7.552164048390405e-14	NA	14	14	14
ENSG00000172992.11	DCAKD	-2.693008417274251	-0.017520951553015515	0.007081048129113889	0.027539309996888243	0.053440780721930266	0.017352405644777625	NA	31	38	38
ENSG00000090238.11	YPEL3	2.69162839986172	0.026716708232255047	0.0071104121848537035	0.01715474169240335	0.19961693277127948	6.82470603252525e-07	NA	8	8	8
ENSG00000186063.12	AIDA	2.685494666641098	0.05415817796304277	0.007242253059956365	0.004420121083318573	0.05947796126937493	0.010851599336869864	NA	18	18	18
ENSG00000127578.6	WFIKKN1	-2.673673004623234	-0.011584164169968486	0.007502556690517281	0.08994159155836282	0.2263791905890961	1.442243969447059e-07	NA	19	19	19
ENSG00000077522.12	ACTN2	2.666773525785041	0.022543733598946004	0.00765832595212358	0.029503958954395913	0.21762059296368466	3.209561157187953e-07	NA	21	21	21
ENSG00000198093.10	ZNF649	-2.66259283119042	-0.009471341619468944	0.007754117796725197	0.13672631044703237	0.14976549475600412	2.3294017824861583e-05	NA	67	67	67
ENSG00000138380.17	CARF	2.6538121516631668	0.07382981330043477	0.007958811958271967	0.0025874489334233794	0.04119788085398463	0.03593546982867183	NA	31	31	31
ENSG00000163995.19	ABLIM2	2.6532581566059603	0.013194959756190542	0.007971887456076018	0.10355550015148991	0.3880057043139585	1.925296867724714e-13	NA	66	70	70
ENSG00000166275.15	BORCS7	-2.647376787133872	-0.010044817568286776	0.00811189144242795	0.09269594801401651	0.2575826157190928	5.0017432382357934e-09	NA	52	53	53
ENSG00000204381.11	LAYN	2.647200402799074	0.022232270227966824	0.008116123996190466	0.03239560602679134	0.08416360173353869	0.0015066778843238055	NA	24	24	24
ENSG00000103249.17	CLCN7	2.6423371479754967	0.02915531009611991	0.008233605020689566	0.019276756295989142	0.1056530292169708	0.0006019191603291562	NA	35	35	35
ENSG00000277531.2	LLNLF-187D8.1	2.6296887760449907	0.014863624775234759	0.008546306787912695	0.08135944303851207	0.11298711059907085	0.00029931927613889955	NA	91	91	91
ENSG00000237310.1	GS1-124K5.4	2.6255126103526636	0.018898745034183057	0.008651860404982809	0.04494910181041785	0.2123375113030445	2.005555787582541e-07	NA	21	25	25
ENSG00000125741.4	OPA3	2.6254005893941774	0.02470075387700745	0.008654707739941698	0.022951057488643994	0.037804652464780514	0.045841115886670926	NA	24	24	24
ENSG00000198252.11	STYX	2.61638598153054	0.0804924062961112	0.008886603822029266	0.003519240828050692	0.04454818109989058	0.02793995637689153	NA	16	16	16
ENSG00000084072.16	PPIE	2.6144276903438883	0.008850198864798549	0.008937707713597325	0.18731827546994445	0.5048197620840689	2.435942714410417e-19	NA	31	31	31
ENSG00000121207.11	LRAT	2.602664742902302	0.017453260586551816	0.00925023608460626	0.04687817847646225	0.07103346592189598	0.00562752204226204	NA	54	54	54
ENSG00000237604.1	AP001056.1	-2.6010681607866206	-0.0075046378109853585	0.009293398719553071	0.27414359709416214	0.067193701165095	0.0067248522621408645	NA	97	98	98
ENSG00000065268.10	WDR18	-2.599559159947074	-0.013014313870792426	0.00933435874667928	0.10235544945288992	0.3935716424307502	4.4401850878683505e-14	NA	20	20	20
ENSG00000103740.9	ACSBG1	2.5989218562218723	0.02422144069198582	0.00935170591845262	0.02595664826703258	0.22540347052200235	1.2547540749506556e-07	NA	30	30	30
ENSG00000145217.13	SLC26A1	-2.5970347881985902	-0.02645508945262119	0.009403240002359606	0.01590471102813752	0.13178614159526467	7.932983418430364e-05	NA	6	6	6
ENSG00000162882.14	HAAO	2.593970718260301	0.02756232309952037	0.009487456680293651	0.017328810854124445	0.12271178909363828	0.00014865800620709134	NA	10	10	10
ENSG00000186792.16	HYAL3	-2.591918576920699	-0.01612424479634061	0.009544235749718095	0.061531012475881754	0.29076767735956105	2.118397661172757e-10	NA	19	19	19
ENSG00000222041.10	CYTOR	-2.5890265965414807	-0.023646769991587296	0.009624766034715517	0.02004279250674167	0.213761212383636	6.560436790415662e-07	NA	22	25	25
ENSG00000182628.12	SKA2	-2.5888231864982854	-0.04114337332228939	0.00963045294145441	0.007950532546778017	0.17399282472303318	7.806072407220706e-06	NA	20	20	20
ENSG00000063322.13	MED29	-2.5825510612033176	-0.0450288201478758	0.009807284839834817	0.007092053400674769	0.15370440366050908	3.711476835074276e-05	NA	9	9	9
ENSG00000115211.15	EIF2B4	-2.581832628092923	-0.08993958813592044	0.009827723414146141	0.0026260047142336136	0.03833892350850368	0.03664380557171673	NA	3	3	3
ENSG00000088298.12	EDEM2	2.5773587138236236	0.05149813596210486	0.009955857265352737	0.005552907952254927	0.0508355220102775	0.016222195771831555	NA	11	11	11
ENSG00000134222.16	PSRC1	-2.575693654315668	-0.013888334335112211	0.010003923591526357	0.08216191338808383	0.4877088430485837	7.06951358382544e-19	NA	11	11	11
ENSG00000188659.9	SAXO2	-2.5754059676428125	-0.010615841792725978	0.010012249333840779	0.09864375692983773	0.3384269307863609	1.948563716168931e-11	NA	29	29	29
ENSG00000234409.6	CCDC188	-2.5732330738724114	-0.017448624734350184	0.01007533315582918	0.06723066397536985	0.2413881905600437	6.796312779346018e-09	NA	15	16	16
ENSG00000164885.12	CDK5	-2.5678687414709884	-0.024124596633417875	0.01023258939915573	0.019378341135698352	0.08979869118696747	0.0014687622512146142	NA	98	98	98
ENSG00000169567.11	HINT1	-2.5634671227164363	-0.03631539722995693	0.010363251529807861	0.009325632586343457	0.1826584772957088	5.3145999556037285e-06	NA	13	13	13
ENSG00000121058.4	COIL	-2.560403419467348	-0.05898356770253376	0.01045507191482017	0.004740047521017738	0.03821814639514809	0.042616120273224325	NA	9	9	9
ENSG00000184887.13	BTBD6	2.5594348297136538	0.02834397070865497	0.01048425114186847	0.011012661841831046	0.05220997575422882	0.015106858378168548	NA	10	10	10
ENSG00000184160.7	ADRA2C	-2.558920545301759	-0.0274478444635052	0.0104997736317648	0.0203285744142455	0.17042070835127032	9.966542225910968e-06	NA	21	21	21
ENSG00000177042.14	TMEM80	-2.5584579576653397	-0.008437504249816007	0.010513753235302233	0.1627982899703385	0.41151686098542417	1.602952035563598e-14	NA	55	55	55
ENSG00000139531.12	SUOX	-2.554302234415065	-0.02566001483106459	0.010640085415946956	0.01599583122961385	0.1287222912249857	0.00010502551370592222	NA	8	8	8
ENSG00000164039.14	BDH2	-2.553847494744417	-0.03407277775866172	0.010653990917969721	0.01109995060126806	0.036877903513987814	0.04160425618601218	NA	4	6	6
ENSG00000256053.7	APOPT1	-2.5523360359592897	-0.04550967636989241	0.01070032607192972	0.0049088617703471615	0.04184497990632476	0.035119510171412245	NA	12	12	12
ENSG00000263154.1	RP11-1055B8.2	-2.5513077777877236	-0.00865587075728766	0.01073195059676986	0.17894525980637882	0.07290624183912335	0.0030639338663519923	NA	78	79	79
ENSG00000136068.14	FLNB	2.54789783174831	0.05992709319205372	0.010837420520290967	0.003349626219929085	0.054686304948507035	0.016430424296800798	NA	5	5	5
ENSG00000170954.11	ZNF415	-2.543604162976621	-0.007731174213949552	0.01097153390881608	0.2078985793704072	0.5696051225788303	2.1720587220112684e-23	NA	40	40	40
ENSG00000232229.5	LINC00865	2.54026999748658	0.01225790172413603	0.011076692206966186	0.0829368195664705	0.47450276125318797	2.1925805366416866e-18	NA	24	24	24
ENSG00000178425.13	NT5DC1	2.5393345762080544	0.020179384972195312	0.011106355430421464	0.020619210151636837	0.03532364346058608	0.049333194878752464	NA	95	97	97
ENSG00000073536.17	NLE1	2.5362958724323463	0.01180809309769202	0.01120320355234159	0.06546667955278151	0.2368533263846133	1.005956527876708e-07	NA	6	6	6
ENSG00000115295.19	CLIP4	2.53428453916293	0.014364239838451576	0.011267719629287494	0.07544678386196635	0.18946832657396087	1.8789218555750476e-06	NA	70	70	70
ENSG00000198130.15	HIBCH	-2.529733051619997	-0.02564923064355495	0.011414933795432944	0.0173859031812941	0.09718264903373293	0.0010024632427433982	NA	47	47	47
ENSG00000242247.10	ARFGAP3	2.5292019143079725	0.02743365735464796	0.011432223762869396	0.014333779448344287	0.10958256198649226	0.0005319626093131144	NA	34	35	35
ENSG00000187676.7	B3GLCT	2.5247137650516858	0.02926422862321523	0.011579255859755938	0.014522231730554067	0.19099720969742426	2.571259405500673e-06	NA	32	32	32
ENSG00000229178.1	AC069513.4	-2.5240058403735937	-0.014580055660093717	0.011602600099316598	0.05650411269827369	0.1832051168938618	2.057304378331127e-06	NA	3	3	3
ENSG00000099256.18	PRTFDC1	2.5221535275401097	0.046211814450858514	0.011663878914218983	0.006788140786767402	0.09314565728515	0.0012258613742365276	NA	7	7	7
ENSG00000086205.16	FOLH1	-2.5220901442885957	-0.04113242720719141	0.011665980850640838	0.007207276661690485	0.11474451941872832	0.0002767020436854885	NA	11	11	11
ENSG00000154162.14	CDH12	2.5202981824878936	0.01451328590871694	0.011725545700701636	0.06803321908009233	0.21204744026716266	4.051916780812529e-07	NA	35	36	36
ENSG00000170464.9	DNAJC18	-2.5184782134039776	-0.03370000466505942	0.01178631749261015	0.008700282015100896	0.06448100858181421	0.008878761508633226	NA	19	19	19
ENSG00000134917.9	ADAMTS8	-2.5181597002720264	-0.01988955790186956	0.011796981851008187	0.03351046973405687	0.1895709096665541	1.3951981069673232e-07	NA	15	15	15
ENSG00000283992.1	LYNX1	2.5167122741604246	0.029952255168978804	0.011845552008602442	0.010380927276083887	0.054961905080506114	0.016958739834721646	NA	7	7	7
ENSG00000185619.18	PCGF3	2.5089603185639353	0.0097747726585842	0.012108708598298773	0.11311512995760044	0.3481559291703015	8.861323849437147e-13	NA	44	50	50
ENSG00000164924.17	YWHAZ	-2.5072336499721217	-0.029540356074079673	0.012168024843911714	0.015242595295574288	0.19921142619486104	1.3318475435261801e-06	NA	41	41	41
ENSG00000022556.15	NLRP2	2.5062242590571406	0.023191183080989046	0.012202819583684915	0.03139175458284981	0.22789724365215644	2.944243204846488e-08	NA	7	7	7
ENSG00000181513.14	ACBD4	2.504876399948279	0.03543807619014949	0.012249419119842984	0.013716597218821229	0.2708809086474005	3.231565924254994e-09	NA	4	4	4
ENSG00000142675.17	CNKSR1	2.5033284282108905	0.008774430082422811	0.012303131607535213	0.16080600917343718	0.4822400077899987	1.195669453094667e-19	NA	31	31	31
ENSG00000082497.11	SERTAD4	2.50167041662916	0.04125294186550933	0.012360893652100606	0.009088262287236033	0.05266017454928213	0.016241812679859646	NA	9	9	9
ENSG00000276234.4	TADA2A	2.4954007053719267	0.015330085121554168	0.012581496240573206	0.04729012219939844	0.258266652559662	4.556215961355163e-09	NA	25	25	25
ENSG00000172803.17	SNX32	2.49465457936294	0.017855815792919158	0.012607979737969848	0.03231049959018961	0.1899045659057954	1.4288616491750524e-06	NA	24	25	25
ENSG00000243335.9	KCTD7	-2.490341745554024	-0.01267219209996983	0.012762031645201698	0.07266767470380706	0.5105293891056054	6.492708564006058e-20	NA	39	42	42
ENSG00000272333.5	KMT2B	-2.4857721888288835	-0.023295472781178425	0.012927068846302217	0.024859931252309328	0.2635329698697105	1.7814872781605148e-08	NA	37	38	38
ENSG00000176386.8	CDC26	-2.480989870795223	-0.017425262193369827	0.013101809615001347	0.038141406706692374	0.25049573904050754	4.04878516065324e-08	NA	24	24	24
ENSG00000042445.13	RETSAT	2.48094401203909	0.03770290934471462	0.013103495307266916	0.010532019477004773	0.09414516646982482	0.0011580311454603895	NA	35	36	36
ENSG00000223685.5	LINC00571	2.4777562650670624	0.009277957113567385	0.013221142698364335	0.1141182538424883	0.14895726760301928	3.207136968330259e-05	NA	47	51	51
ENSG00000160948.13	VPS28	2.4774691532268287	0.036008428165886563	0.01323178458862081	0.006947392956205263	0.17562933055805469	4.072609352689232e-06	NA	3	3	3
ENSG00000156113.22	KCNMA1	2.474309616447709	0.008226042067419288	0.01334939497664893	0.155206761078845	0.1898530318716409	2.5095654958034437e-06	NA	65	65	65
ENSG00000263033.2	RP11-396B14.2	-2.473015628713825	-0.015299428361634481	0.013397828374553592	0.042119762823327106	0.13091660188305146	0.00011355473261622531	NA	25	25	25
ENSG00000154920.14	EME1	2.4725329587885354	0.015760240904773296	0.013415934229770943	0.05819187504091347	0.07604089673553961	0.003913274540173118	NA	35	37	37
ENSG00000104883.7	PEX11G	-2.4719521201136474	-0.03501958513483096	0.0134377512450463	0.009946730153224864	0.15083821980604215	3.206320121268835e-05	NA	12	12	12
ENSG00000063854.12	HAGH	2.465397265177028	0.010196911774902657	0.013686141635670487	0.11201360421645704	0.43018311271722826	2.5391734186461486e-15	NA	13	13	13
ENSG00000236682.1	AC068282.3	2.4619561090432107	0.005841095284989369	0.01381815755532331	0.35304672590526154	0.5638269642192094	2.016138387792378e-23	NA	47	47	47
ENSG00000196396.9	PTPN1	-2.450077726318045	-0.02103746075935175	0.01428253799511431	0.03330564730510222	0.12176621970414744	0.00021989595544855958	NA	46	46	46
ENSG00000091140.13	DLD	-2.4441394012454674	-0.02410222859208768	0.014519814990036219	0.01606397337794814	0.1666003408057505	1.4241462762765182e-05	NA	12	12	12
ENSG00000101412.12	E2F1	-2.4407827551641215	-0.010989607025218584	0.014655468034666573	0.14482492627283666	0.4302392328570152	5.4219416035851695e-16	NA	41	41	41
ENSG00000175356.12	SCUBE2	-2.43735043972551	-0.016766497116155313	0.014795333152015538	0.05008712235975574	0.1897689557879302	2.686408507512494e-06	NA	30	30	30
ENSG00000174606.13	ANGEL2	2.4366056468642925	0.0598039500151729	0.014825837947823047	0.0037931279548739996	0.1209653021407576	0.0002017924971833312	NA	20	20	20
ENSG00000169021.5	UQCRFS1	-2.434900761861929	-0.026321704412457812	0.014895874364754093	0.013471529310301274	0.15998752133651145	1.6747252111908756e-05	NA	100	100	100
ENSG00000173334.3	TRIB1	2.434394299401969	0.0193644843067361	0.014916735849113074	0.02327360864261047	0.06581329453896326	0.008278964452649112	NA	32	32	32
ENSG00000262165.2	RP11-81A22.5	2.4300111646426066	0.009666679911054485	0.015098357732711575	0.18094255790690386	0.3656433146341935	1.542922923710439e-13	NA	69	70	70
ENSG00000152952.11	PLOD2	-2.42979552141967	-0.012342647807147658	0.015107343292537372	0.04925321564144607	0.21168038036002185	2.918910573444982e-07	NA	36	36	36
ENSG00000241058.3	NSUN6	-2.428238606630472	-0.012366167604569905	0.015172357682951826	0.06529429433392261	0.3388809753359669	7.267662312458483e-12	NA	45	45	45
ENSG00000163959.9	SLC51A	-2.428134806489232	-0.029183893056409338	0.015176700966500225	0.012606243317868214	0.11795561900727684	0.00032757601069505763	NA	6	6	6
ENSG00000069020.18	MAST4	2.4280294137087446	0.030620218035449693	0.015181112010607092	0.017759352961506207	0.05314214316405889	0.0178091604513107	NA	19	19	19
ENSG00000146166.16	LGSN	-2.4271171636306312	-0.005904034381221284	0.015219339961317187	0.3383622490500412	0.4910718720185169	5.77403896527566e-19	NA	99	100	100
ENSG00000172167.7	MTBP	2.4266707391055924	0.022298220582845897	0.015238078305424958	0.029504129972753826	0.1809657366767967	3.198690776503089e-06	NA	24	24	24
ENSG00000145736.14	GTF2H2	-2.4236359309993576	-0.009285628103239848	0.015366001449399643	0.13599826065029688	0.3141509964859829	5.833821376668879e-11	NA	16	16	16
ENSG00000223658.7	C1GALT1C1L	-2.420707864118679	-0.010769404473899328	0.015490320313775724	0.09728053260772099	0.13021835126299058	0.00012650684455998485	NA	45	46	46
ENSG00000143106.12	PSMA5	-2.4186709144480845	-0.10646341487297382	0.015577325682365807	0.0010465966156788923	0.04929807395188932	0.023238939664412282	NA	7	7	7
ENSG00000101342.9	TLDC2	2.4180100467552315	0.021166689412283776	0.015605645931141651	0.018492165372091182	0.11813584350249423	0.00021351178178035638	NA	88	90	90
ENSG00000127463.13	EMC1	2.4144320784606035	0.025246582870915305	0.015759760999293684	0.02275662456276622	0.1237178440711645	9.093180242064829e-05	NA	37	37	37
ENSG00000167994.11	RAB3IL1	-2.413243871593988	-0.011756179704358598	0.015811236329169354	0.09388271029810885	0.3621848210323717	1.8912275783692634e-12	NA	11	11	11
ENSG00000167720.12	SRR	2.412575890937295	0.014265047916275654	0.01584023937652001	0.049024247060632214	0.1899605198980188	1.4912356594901946e-07	NA	18	18	18
ENSG00000111775.2	COX6A1	-2.4095222755890062	-0.00808413599421576	0.015973420922409987	0.03595462628336858	0.0940895693826696	0.001008483925877166	NA	86	87	87
ENSG00000103642.11	LACTB	-2.4080791198279448	-0.01226294752881788	0.01603670515189978	0.05978656599151494	0.39861033156008496	1.5788516398017176e-14	NA	7	7	7
ENSG00000138095.18	LRPPRC	-2.4073323217811575	-0.027428449125366676	0.016069539663200686	0.01722810337810993	0.12659141847942182	0.0001901200763041777	NA	24	25	25
ENSG00000224790.2	AP000704.5	2.405473426212746	0.016682819368507504	0.016151526585554955	0.05352272949003674	0.19317902695871186	1.6920876025615028e-06	NA	15	15	15
ENSG00000112041.12	TULP1	-2.4037368422798324	-0.015971131493507366	0.016228450862984238	0.03737865830323107	0.06048951846798933	0.011635820698688605	NA	24	24	24
ENSG00000256537.4	SMIM10L1	-2.4030080668006053	-0.02148101278750747	0.016260828723616127	0.02096033762634697	0.22275059674524308	4.836027200377594e-08	NA	33	33	33
ENSG00000103351.12	CLUAP1	2.3979278426521264	0.011185039447392789	0.016488112926838317	0.11676388495173429	0.4020709937805676	1.6209511196949927e-14	NA	16	16	16
ENSG00000197016.11	ZNF470	-2.3962734068990073	-0.01842914114128237	0.016562730704180722	0.03573448623555839	0.1354444942400555	4.123582323101272e-05	NA	28	30	30
ENSG00000163956.10	LRPAP1	-2.3890782969909914	-0.0187236513140931	0.01689070225450324	0.03279439086010422	0.0621444504282176	0.00872612998250238	NA	30	31	31
ENSG00000198515.13	CNGA1	2.388206938044322	0.013115674945153307	0.01693080545001706	0.06783979342951638	0.17945410241047954	5.724683666560644e-06	NA	35	37	37
ENSG00000278376.1	RP11-158I9.8	2.388078940916782	0.014639278422154185	0.01693670338993475	0.060309021442842614	0.3893090959948419	1.1165876829077284e-13	NA	41	41	41
ENSG00000184939.15	ZFP90	2.383162919921771	0.019004748539147565	0.01716459599802115	0.03109017202920312	0.0622408552818604	0.01013860574660352	NA	35	36	36
ENSG00000198945.7	L3MBTL3	-2.3817410364075005	-0.016910526679358936	0.017231010007298177	0.02892341366654827	0.11148435695778172	0.0004405050430069383	NA	28	28	28
ENSG00000135632.11	SMYD5	-2.377838248069173	-0.009679041154254182	0.017414463056401187	0.10066665890809942	0.13556897928301442	9.162282619239804e-05	NA	65	65	65
ENSG00000173715.15	C11orf80	-2.3772530576358273	-0.03778157028903323	0.01744211744318446	0.009279109616467109	0.1171305993969138	0.0002890519951915601	NA	19	19	19
ENSG00000242173.8	ARHGDIG	2.376890744516166	0.01818002141043776	0.017459258594303927	0.04005081220981758	0.15347786091168208	1.414228451689373e-05	NA	13	13	13
ENSG00000134548.9	SPX	2.376542269416245	0.018313804199701786	0.017475758996761667	0.03384136630094433	0.1814503969050836	3.508133757263665e-06	NA	101	107	107
ENSG00000261757.1	AC005592.3	2.3737641063598485	0.01395526181933358	0.017607795579243503	0.07138861176049732	0.09343297417149372	0.0013269454323336385	NA	26	28	28
ENSG00000272564.1	RP11-548P2.2	-2.3731920253192316	-0.014281021852136363	0.017635092947775415	0.050322615310937666	0.3167341694209865	2.3800328182881443e-10	NA	22	22	22
ENSG00000131652.13	THOC6	2.372565223811122	0.028042547336516475	0.01766504393109984	0.015406470105834041	0.036064511126567736	0.0467695842455471	NA	33	33	33
ENSG00000180376.16	CCDC66	2.3680731157981434	0.029776978216661764	0.0178810018153408	0.011336633933599731	0.05421494080902101	0.01567420991252317	NA	10	10	10
ENSG00000162419.12	GMEB1	-2.3671324486441727	-0.026061245499403096	0.01792651612214328	0.015397906492178473	0.06690991554426752	0.005861015775329957	NA	11	11	11
ENSG00000129347.19	KRI1	-2.3632783319985	-0.009331514477824304	0.018114059531702392	0.18540779742271574	0.5122326781730665	3.9515086350401465e-19	NA	39	39	39
ENSG00000136699.19	SMPD4	2.3618336154203563	0.032303049315866555	0.01818480172037472	0.010487689174749584	0.13817864163773222	9.776874381100558e-05	NA	57	60	60
ENSG00000272335.1	RP11-53O19.3	2.3604460943178935	0.018265650338730826	0.01825297088709253	0.0293302699031059	0.10622797911974226	0.0007103877970700172	NA	35	35	35
ENSG00000241043.1	GVQW1	2.357150632694677	0.011411976236352076	0.01841577494645574	0.09269975064251505	0.232200653765908	1.1346084021074006e-07	NA	51	53	53
ENSG00000105483.17	CARD8	2.3541977285898366	0.016908581474385197	0.018562734041771355	0.03786857422682874	0.16451982583167668	1.4570890488739648e-05	NA	64	64	64
ENSG00000086619.13	ERO1B	-2.353814917092958	-0.02318947607569908	0.018581860612077776	0.02236734973160322	0.195939596878426	1.6524011198859712e-06	NA	39	39	39
ENSG00000273492.5	AP000230.1	-2.3527332035800446	-0.005331656269943809	0.018635999953291994	0.32940674327146013	0.2296524196596553	1.8151256264542785e-07	NA	196	196	196
ENSG00000120675.5	DNAJC15	2.3489377066294868	0.016563795320937057	0.018827056287075098	0.04052614152570297	0.3782180795362496	8.641191006901902e-14	NA	58	68	68
ENSG00000242441.7	GTF2A1L	-2.3473706163859203	-0.007669501922888549	0.018906438232662304	0.22175362313807268	0.5880610418148364	7.177675840932754e-24	NA	19	19	19
ENSG00000254615.2	RP11-395G23.3	2.3470615893532756	0.015463183004729864	0.01892212669730033	0.05209702272997176	0.3261365862148775	8.275042737681608e-12	NA	20	20	20
ENSG00000100106.19	TRIOBP	-2.345140006057581	-0.020687317703520437	0.01901993599316022	0.022110768836206055	0.1780526518723236	2.1949389356802867e-06	NA	9	10	10
ENSG00000267147.2	LINC01842	-2.344855631388519	-0.016023388069370065	0.01903444825452658	0.04881500767064316	0.16603487409036322	1.144298338440025e-05	NA	28	29	29
ENSG00000270339.3	CH17-385C13.3	-2.3441255565431343	-0.024311815652497407	0.019071749910861805	0.01459810081062632	0.051701944238355814	0.0185272900786264	NA	7	7	7
ENSG00000090447.11	TFAP4	-2.3347741878722204	-0.01652740154682156	0.019555220307914897	0.04471636628753757	0.14001687346231892	5.296158873551966e-05	NA	28	28	28
ENSG00000103111.14	MON1B	2.3326848297696348	0.028576711371377725	0.019664692976459355	0.013021672602824106	0.09133358098351578	0.0016217496056288026	NA	9	9	9
ENSG00000041802.10	LSG1	2.330401981616409	0.01069000589165065	0.01978491514273023	0.07479493019146613	0.3803346528016662	1.608811114938298e-13	NA	22	22	22
ENSG00000151962.7	RBM46	2.3300908083621836	0.026719231555354557	0.019801352134313322	0.021388446423828984	0.042663130320820426	0.03279631632959767	NA	15	15	15
ENSG00000234880.1	LINC00163	2.329112572165362	0.0158769249473683	0.01985310283423716	0.037937809971252456	0.08489896787061676	0.0013177689110208828	NA	18	18	18
ENSG00000214078.12	CPNE1	-2.323845971129955	-0.00809612886767521	0.02013375086224961	0.16005946954024014	0.49559856506766403	4.64212895069835e-19	NA	60	60	60
ENSG00000183793.13	NPIPA5	2.3208533292167033	0.011029526116167022	0.020294761139568362	0.1026162417634649	0.4161283829315998	5.071883818084333e-16	NA	59	63	63
ENSG00000106049.8	HIBADH	2.319575756366403	0.04326563208304337	0.020363838602722374	0.005257892440338073	0.09723135032930016	0.001123056917012462	NA	5	5	5
ENSG00000137860.11	SLC28A2	2.3151304059622335	0.02186311682341934	0.020605796460641042	0.023799947288995	0.1005268018960978	0.0010552004267042577	NA	10	11	11
ENSG00000172009.14	THOP1	-2.310656881797351	-0.012842175029032489	0.020851814669014392	0.04990588133494856	0.3211464135137009	1.6485197791941759e-10	NA	48	48	48
ENSG00000162885.12	B3GALNT2	2.3076875725391135	0.01847316408110775	0.02101651978238723	0.03196572767972939	0.19936860436617992	1.535368367996081e-06	NA	32	32	32
ENSG00000075213.10	SEMA3A	2.305481379093069	0.013068082823548521	0.02113962844956485	0.06088197493982455	0.2419238162638366	6.244057073175388e-08	NA	28	28	28
ENSG00000235072.2	AC012074.2	-2.305311114345933	-0.017816513930722682	0.02114915552020211	0.03576908942149605	0.047942370732260334	0.022648532704796588	NA	67	67	67
ENSG00000165689.16	SDCCAG3	-2.3023403376781415	-0.028821667326881732	0.021315986707289156	0.009225862368387006	0.03945216579132266	0.042926345018579566	NA	12	14	14
ENSG00000180481.10	GLIPR1L2	-2.302250974316419	-0.007586794706481508	0.021321022831492755	0.21842974911727836	0.6766186007483503	7.679629718596582e-32	NA	49	49	49
ENSG00000090432.6	MUL1	-2.2996671149198784	-0.022361431358913452	0.021467086560977608	0.019522089645774524	0.2709315930906005	7.982850595455665e-10	NA	32	32	32
ENSG00000143850.13	PLEKHA6	-2.2960192960380588	-0.022853251373730978	0.021674778106176726	0.030592723234003236	0.2082773556526074	6.89340657924591e-07	NA	30	30	30
ENSG00000188086.13	PRSS45	-2.2944263320890532	-0.011645398858495514	0.021766022074917964	0.06838974476122955	0.2471681018505906	2.8818772290345598e-08	NA	17	17	17
ENSG00000131591.17	C1orf159	-2.2929746189189237	-0.07601252378499178	0.021849466239496115	0.0021237506331730593	0.037775971608224934	0.043815777093457256	NA	5	5	5
ENSG00000185963.13	BICD2	2.2920776399348943	0.01728032545090822	0.021901163417480222	0.036723041902534934	0.24049274360400175	6.383064015902201e-08	NA	68	69	69
ENSG00000171574.17	ZNF584	-2.2917304592157026	-0.020150587751545355	0.021921201649133058	0.026689308433411524	0.1934387686975268	2.661585349956355e-06	NA	20	20	20
ENSG00000267454.5	ZNF582-AS1	-2.290116419228498	-0.011903114636057687	0.022014568804711275	0.08814016780489081	0.17093134203720187	9.949975236287731e-06	NA	58	60	60
ENSG00000117407.16	ARTN	2.2885618543960877	0.013524433545179938	0.022104822376013536	0.07081233353636457	0.11604454558676765	0.0003413263725995164	NA	55	63	63
ENSG00000203499.11	FAM83H-AS1	2.288091479760477	0.020837234828367343	0.022132194324004716	0.03630033613571196	0.09565476439033042	0.0012830778187714962	NA	29	30	30
ENSG00000134779.14	TPGS2	2.2792239398441736	0.02461016916331194	0.02265375670089196	0.01754015270170722	0.10061007750421724	0.0010805680983433786	NA	18	18	18
ENSG00000197020.10	ZNF100	-2.2787471937967623	-0.014565303655822573	0.02268209757376812	0.05403004405581662	0.1990431335022152	1.1250522803074335e-06	NA	16	17	17
ENSG00000010539.11	ZNF200	-2.274568700047709	-0.02634807859390385	0.022931815528619805	0.014868036085977714	0.05219135089181329	0.015657179728914672	NA	10	10	10
ENSG00000264112.1	RP11-159D12.2	2.273665130128013	0.013542664508461769	0.022986128246366293	0.07173701313955802	0.057052985770795824	0.014491667007297006	NA	98	98	98
ENSG00000106948.16	AKNA	-2.272822089465623	-0.036568047769026106	0.02303690332764403	0.00640028269792191	0.12635915594677696	0.00015647173770859008	NA	35	36	36
ENSG00000162772.16	ATF3	2.2727083214993535	0.03279708832321376	0.02304376285678171	0.010366320853392494	0.06474240513741945	0.007075092376874684	NA	21	22	22
ENSG00000115568.15	ZNF142	2.2726938838291626	0.02476023691020658	0.023044633488927088	0.014750154177193626	0.07885861337490689	0.0036896149080406643	NA	57	58	58
ENSG00000272855.1	RP5-1102E8.3	2.2718897569949306	0.011905773111771403	0.023093169727777536	0.060200005467952025	0.06583105500263264	0.007918507871657137	NA	46	46	46
ENSG00000133961.19	NUMB	2.2694656857362228	0.022056323070070796	0.02324002165064603	0.025324733956333927	0.1678197922705792	9.902687846540964e-06	NA	29	30	30
ENSG00000112245.10	PTP4A1	2.2680825367871718	0.05414440844699548	0.023324176539833857	0.002767068165103214	0.06698233495610895	0.008183004729132056	NA	29	29	29
ENSG00000118600.11	TMEM5	2.2676346853474665	0.017376850045567487	0.0233514817876579	0.03556182067912898	0.07467406763145809	0.0046175789415529465	NA	75	75	75
ENSG00000116830.11	TTF2	-2.261099360387958	-0.025271063786543268	0.0237531049878443	0.014350202419567224	0.10891705382286476	0.00040180568458905903	NA	36	36	36
ENSG00000116489.12	CAPZA1	-2.260746344225663	-0.01666803076622946	0.02377496887829417	0.028630861983471617	0.045472450918059376	0.030356629178374263	NA	70	70	70
ENSG00000145725.19	PPIP5K2	2.2607254038704383	0.020038371212178798	0.02377626635770884	0.030574557178769265	0.20128824783150656	1.4240029879974512e-06	NA	104	105	105
ENSG00000116138.12	DNAJC16	2.2598891484219785	0.014415095230158576	0.023828131576251313	0.033411783355466684	0.16875061880468814	6.8891395484129274e-06	NA	47	47	47
ENSG00000145194.17	ECE2	2.2595652849853467	0.02331635874936109	0.02384824418769678	0.019469500915956797	0.14565212038956074	3.7921351332185246e-05	NA	36	36	36
ENSG00000187010.19	RHD	2.2569513809746864	0.005226762892449088	0.024011112933755106	0.3004269320182955	0.4410638627075631	3.8876388745737264e-16	NA	76	80	80
ENSG00000235100.3	RP11-80H5.9	-2.2556417193266447	-0.03417580687280811	0.024093078232979206	0.01138835546644629	0.13765983583920652	6.617898938649752e-05	NA	25	25	25
ENSG00000100650.15	SRSF5	-2.2548621146247836	-0.02902728300898265	0.024141984969348575	0.014995990556654615	0.07064653567371815	0.0059990169206398155	NA	27	27	27
ENSG00000106404.13	CLDN15	2.252220045306637	0.0240668608652368	0.024308369882111096	0.020404315348215026	0.31783693711192146	2.555314857355213e-11	NA	16	17	17
ENSG00000272692.1	RP11-399K21.14	-2.2504253650650456	-0.026168813915671402	0.024421956350009242	0.017870154483867685	0.051905739588929536	0.020722465698796325	NA	15	15	15
ENSG00000261210.7	CLEC19A	-2.2498089860929626	-0.027473013167271545	0.024461073345840665	0.017581289732689163	0.07159272496046888	0.005162047136008189	NA	13	13	13
ENSG00000273257.1	RP11-177J6.1	2.2476912619760667	0.027704398227679183	0.024595883578633623	0.013153377195235409	0.08734447357109236	0.0021241972373435216	NA	6	6	6
ENSG00000273456.1	RP11-686O6.2	2.247617921958794	0.022066786758410176	0.024600563772174795	0.021768962188743406	0.13413152349457472	8.589068312165395e-05	NA	42	42	42
ENSG00000132313.14	MRPL35	2.2439330453424464	0.011012556604752671	0.024836709592022412	0.08368502365527375	0.14382338432908134	2.5418247104725448e-05	NA	39	46	46
ENSG00000136943.10	CTSV	-2.243862829295061	-0.04238527205517842	0.0248412283923835	0.005724305133008516	0.04668341362273961	0.025586383268621424	NA	22	22	22
ENSG00000091317.7	CMTM6	2.2437468154884552	0.06135531427330473	0.024848696098074902	0.002391962915544168	0.08631484265552494	0.002291232051034953	NA	5	5	5
ENSG00000173517.10	PEAK1	2.2432934762514574	0.014154592662644764	0.024877895787473934	0.05361273005328783	0.2869628215253212	2.778717219112e-10	NA	29	29	29
ENSG00000132600.16	PRMT7	2.2397218832734183	0.013122027727989089	0.025108983982594424	0.04236853625824895	0.218976481651228	4.6194960485145856e-07	NA	41	41	41
ENSG00000188878.19	FBF1	-2.2389855874151996	-0.015074464054330026	0.025156853943239035	0.050380643052676546	0.09859908316169848	0.0011751286663122613	NA	78	78	78
ENSG00000100077.14	GRK3	-2.236950700609353	-0.0329996055763598	0.025289562325296375	0.011601006095158748	0.049313631308684325	0.021747973752100986	NA	21	21	21
ENSG00000223768.1	LINC00205	-2.232424513353943	-0.008905648992984237	0.025586919166961646	0.10143260003494403	0.4131282692049287	1.9102484701476686e-15	NA	62	62	62
ENSG00000197043.13	ANXA6	2.2322607195409776	0.016875875435835398	0.02559773639738111	0.04122289121360341	0.05202600007103887	0.02056941817683039	NA	33	33	33
ENSG00000182013.17	PNMAL1	2.2314448741284862	0.013827639253102209	0.025651675204145838	0.058670374693037146	0.06560780335544791	0.006705889774784749	NA	56	56	56
ENSG00000148948.7	LRRC4C	-2.231042055792256	-0.01882079020670658	0.025678343372455146	0.026085664842022536	0.09487135233981438	0.0014930926368488715	NA	29	30	30
ENSG00000122507.20	BBS9	-2.225846904495097	-0.012793678647160354	0.026024437828972034	0.05244530289442711	0.3152355167666112	1.1225568540896452e-10	NA	71	71	71
ENSG00000203722.7	RAET1G	-2.215903756412687	-0.012364611885597968	0.026698094228046646	0.0464563872082841	0.18460498874317466	3.723303649032641e-06	NA	26	26	26
ENSG00000172382.9	PRSS27	2.2137629376849013	0.026290099925693863	0.026845090853951134	0.014553966641474902	0.04245086188214165	0.03277381481600492	NA	28	29	29
ENSG00000198315.10	ZKSCAN8	2.21274263998979	0.035403070084066145	0.026915393861845775	0.009105487327178413	0.04493407865701629	0.03162127924427087	NA	47	48	48
ENSG00000143921.6	ABCG8	-2.212200151477784	-0.06968755654160505	0.026952838396636113	0.0021751950268053422	0.046495343198138826	0.028178148769160912	NA	12	12	12
ENSG00000197958.12	RPL12	-2.2117798865684137	-0.030421570392679707	0.026981877520017745	0.007869156268256208	0.16321023915355645	2.044143330894681e-05	NA	42	42	42
ENSG00000232098.3	CTD-2619J13.14	-2.207363800806641	-0.022690639950150235	0.027288653245334586	0.019024311324471993	0.13904932504267314	4.7300953546947414e-05	NA	29	29	29
ENSG00000262223.6	RP11-1055B8.3	-2.198388628045611	-0.014360495662276408	0.027921423388116928	0.03766809440579591	0.24371047874781074	1.0243795626611952e-08	NA	8	9	9
ENSG00000218891.4	ZNF579	2.195263846746985	0.023699493437975505	0.028144676692425936	0.019407556473272455	0.04433652565496803	0.029519380375378892	NA	31	31	31
ENSG00000130270.16	ATP8B3	2.1947897114092605	0.03389562955335689	0.028178685862838008	0.005224299755086955	0.10597651843679984	0.0007288741466056051	NA	7	7	7
ENSG00000204531.17	POU5F1	2.193366205445777	0.008857048492977982	0.028281005132715573	0.1522234164247893	0.15923551593424304	1.9783740002554222e-05	NA	73	73	73
ENSG00000117500.12	TMED5	2.192201414532419	0.021526232298516648	0.028364966377464874	0.029349380418889372	0.10352417847621216	0.0008538084711756077	NA	85	86	86
ENSG00000174446.12	SNAPC5	-2.190279568233664	-0.008465269400851043	0.028503967693888327	0.15406406364245379	0.15472485608512646	1.9186474661401315e-05	NA	137	138	138
ENSG00000110841.13	PPFIBP1	2.189731781147134	0.023138273000990518	0.028543694769098207	0.022003917225037185	0.11995945572879285	0.00022488321465929194	NA	23	23	23
ENSG00000169220.17	RGS14	-2.188489266515988	-0.015002308710270926	0.02863398226536169	0.05764192169930818	0.14379399255354167	2.7981005092824957e-05	NA	39	39	39
ENSG00000138433.15	CIR1	2.185636605215929	0.030667515523945303	0.028842202307301244	0.01005460922061985	0.04958983485374801	0.02292857092331153	NA	23	24	24
ENSG00000164088.17	PPM1M	-2.1813278327311028	-0.019164207264692968	0.02915917720946717	0.02634666234938799	0.13001997945389354	0.00011829054890864256	NA	20	20	20
ENSG00000136856.17	SLC2A8	2.1769236773837557	0.02894630925077688	0.02948626248557941	0.0076675159496948295	0.12548725401881014	0.0001401592760976587	NA	7	7	7
ENSG00000164597.13	COG5	-2.1759386451745066	-0.021045151247276288	0.029559848636333045	0.02181434491951246	0.057626335716888084	0.013855983807882959	NA	49	49	49
ENSG00000104980.7	TIMM44	-2.1753897771650217	-0.013538433224774745	0.029600919925092544	0.06538358623491528	0.3679097398434257	1.3430874192021147e-13	NA	23	23	23
ENSG00000063660.8	GPC1	-2.173765712743298	-0.026912082672143137	0.029722734749776887	0.019535413540180225	0.09278683415388994	0.001594071875946327	NA	42	42	42
ENSG00000167671.11	UBXN6	2.1737190591808053	0.02132759226506223	0.029726240413819025	0.01651775732784478	0.05430625221102165	0.0181276474347414	NA	32	32	32
ENSG00000132507.17	EIF5A	-2.173413253595043	-0.02778263410836664	0.029749228206066302	0.017109777686920274	0.09253624803848068	0.0017919863550993871	NA	10	11	11
ENSG00000145476.15	CYP4V2	2.173006283370353	0.019789934142315082	0.029779844377539808	0.023921705851195574	0.08493303131936263	0.0026288271744527004	NA	59	60	60
ENSG00000010626.14	LRRC23	-2.172843353992723	-0.021717056242503533	0.029792109067003587	0.016532058327402958	0.1868654721249174	3.7801815367852273e-06	NA	6	6	6
ENSG00000239389.7	PCDHA13	-2.1716676651665234	-0.012026412528982249	0.02988073915130859	0.05476971019510249	0.15241017960903547	3.3142506316214035e-05	NA	67	68	68
ENSG00000115392.11	FANCL	2.1705555309358826	0.03204498131621411	0.02996478666109738	0.011060987484721922	0.1033019082063398	0.0007529172476750981	NA	19	19	19
ENSG00000104524.13	PYCRL	2.166929380427525	0.007740185756351818	0.030240239286551947	0.09951231455527185	0.07256329344613975	0.005047182760269478	NA	90	90	90
ENSG00000165029.15	ABCA1	2.16637040920237	0.021753141366134782	0.03028289327598154	0.02552344924221439	0.03671464625185185	0.04945638102507165	NA	26	26	26
ENSG00000166800.9	LDHAL6A	2.163755805140942	0.016712118563364957	0.030483095609585065	0.035511386550206796	0.04336824501438168	0.029791293939777745	NA	35	35	35
ENSG00000275142.1	RP5-999L4.2	2.163753416322462	0.013439527853474716	0.030483279041910828	0.04385076904051395	0.14723170313975711	3.615228873308211e-05	NA	10	10	10
ENSG00000253799.1	LINC01030	-2.1565973225500357	-0.011207296842305519	0.031037053343327462	0.07412432175943007	0.1122271867161092	0.0005278143098351993	NA	68	68	68
ENSG00000108771.12	DHX58	-2.155940421296544	-0.014304950108226864	0.031088317648123774	0.05328215592027299	0.1642916208547369	1.3618726316691506e-05	NA	39	43	43
ENSG00000136193.16	SCRN1	2.1544160899691605	0.08402491309313552	0.031207555882631324	0.0014212833077486397	0.039950334481491365	0.03592383824058823	NA	4	4	4
ENSG00000135373.12	EHF	2.153964225787769	0.016913935520112368	0.031242977514781896	0.0331821143798247	0.08868399740635285	0.0022131232510148183	NA	69	69	69
ENSG00000048392.11	RRM2B	2.1531448601616052	0.023278339672692674	0.03130729558223212	0.026046488002949272	0.10253619089254744	0.00046739609319893487	NA	28	28	28
ENSG00000249846.6	LINC02021	2.1500041945331207	0.01308888435103625	0.03155488299575833	0.05884165253195771	0.2258516962385855	1.7520263494616238e-07	NA	12	15	15
ENSG00000137494.13	ANKRD42	2.145695611018312	0.013899959989349604	0.03189727158503017	0.03935075082917361	0.255641127417575	2.5237090840888023e-08	NA	38	38	38
ENSG00000070756.15	PABPC1	2.1455793771044167	0.04976736323982715	0.0319065522498214	0.0033150890031000907	0.07881617159209972	0.002910581300345391	NA	12	12	12
ENSG00000134291.11	TMEM106C	-2.1447141280733346	-0.025632144414736022	0.031975710601517666	0.012819504917523932	0.046902062103609005	0.026456720160240758	NA	41	41	41
ENSG00000261135.1	RP4-798A10.7	-2.1426404570830813	-0.022355761270708215	0.03214197991847685	0.017480131584936477	0.08126442785702838	0.002566654632230313	NA	12	14	14
ENSG00000186340.14	THBS2	2.139932946532565	0.015008009138050402	0.032360186066342236	0.04761230642525879	0.15196440516551124	2.563220549164878e-05	NA	18	18	18
ENSG00000121988.17	ZRANB3	-2.1369330947022536	-0.012091015502601068	0.032603433767809074	0.06752056190074933	0.16701534434994272	1.1944625091396547e-05	NA	144	145	145
ENSG00000131951.10	LRRC9	-2.1347248254254425	-0.03300592166389239	0.032783493934200554	0.008812800039643305	0.04381025302023546	0.02997667892330148	NA	8	9	9
ENSG00000197599.12	CCDC154	-2.1339996065751645	-0.023158311211859354	0.03284281302336156	0.019904174274464795	0.11303833158130093	0.00039854604487145454	NA	20	20	20
ENSG00000169251.12	NMD3	2.133852963116425	0.020528184905027867	0.03285481885072841	0.01617537838803501	0.16715757541172238	9.803902753692512e-06	NA	26	26	26
ENSG00000198182.12	ZNF607	-2.1332505572786453	-0.022958284731467722	0.032904177771338375	0.012260158784616651	0.0976781021027076	0.0013271884881523993	NA	33	33	33
ENSG00000113328.18	CCNG1	2.1329243048747757	0.016050755704451886	0.0329309361861316	0.0369745270982672	0.06911239515986714	0.005763059522783814	NA	81	81	81
ENSG00000057757.9	PITHD1	2.130835411687501	0.05269088857933613	0.03310270389874706	0.003160586379044327	0.13518806344543485	7.72300483970192e-05	NA	7	7	7
ENSG00000230438.6	SERPINB9P1	2.1279165399501827	0.00764262060827475	0.03334400397968365	0.16522285708798684	0.4823477244680831	1.6279542497511368e-17	NA	19	19	19
ENSG00000130427.2	EPO	-2.1265007074590274	-0.006106625313213186	0.03346159041083568	0.29961800829948443	0.0479449299695864	0.025780826634429186	NA	134	135	135
ENSG00000073578.16	SDHA	-2.122477559911518	-0.03167824889705133	0.03379765515236884	0.01053802450770103	0.10217139365312088	0.0008018399458997041	NA	58	61	61
ENSG00000161395.13	PGAP3	2.1222785111374316	0.019657081670182916	0.033814356915338704	0.023930262768506738	0.14544978067113362	3.421989262141115e-05	NA	13	13	13
ENSG00000128891.15	C15orf57	2.1190129850602504	0.007384604051043673	0.03408936958324189	0.1951883769811169	0.5354615199600005	1.4148296495625149e-21	NA	40	41	41
ENSG00000114124.2	GRK7	2.118630725083948	0.011189291647616067	0.03412168700910634	0.0609938044378062	0.14386292555519856	2.956621012763303e-05	NA	11	11	11
ENSG00000153902.13	LGI4	-2.118077874436676	-0.02232507632801182	0.034168473013645465	0.017937726584939508	0.03819460449184271	0.04004574507315376	NA	41	41	41
ENSG00000281005.1	LINC00921	2.1131371145463	0.029532162976591628	0.03458903381822426	0.01176715028009796	0.06575626160167727	0.008235071966170293	NA	5	5	5
ENSG00000267108.1	RP11-861E21.1	2.111719813667679	0.0050777330737166206	0.03471048853371062	0.2675641683821488	0.22549628164106075	1.4247434130260975e-07	NA	108	111	111
ENSG00000170430.9	MGMT	-2.1108278813438557	-0.011436299900221622	0.03478710870630943	0.07809137060075153	0.2844983599315382	3.4591827606818e-11	NA	41	41	41
ENSG00000138430.15	OLA1	-2.1050384886105276	-0.027125624933003897	0.0352879578689097	0.010594036862503412	0.08467919099605592	0.0020090587638954683	NA	16	16	16
ENSG00000163945.15	UVSSA	2.091232652709691	0.02611138568788103	0.03650721360925661	0.01384114075232585	0.15457941560140007	1.874328870896954e-05	NA	20	20	20
ENSG00000160255.17	ITGB2	-2.090337699198318	-0.03696597361068261	0.03658747504137741	0.007401850815494733	0.1231867891427411	0.00015928140680611608	NA	61	63	63
ENSG00000163161.12	ERCC3	2.090232102221509	0.012341646553831527	0.03659695512282752	0.03905101598518648	0.22471275500281246	5.755350829068499e-08	NA	21	21	21
ENSG00000228486.10	LINC01125	-2.086757424645856	-0.018860974971885245	0.03691006748785099	0.017655894701023203	0.052873391629593314	0.017962438184967268	NA	23	23	23
ENSG00000255284.1	AP006621.5	2.0851798653338403	0.008767286786799743	0.037052976849313794	0.12211398193086428	0.3849803395862269	3.963967647317454e-13	NA	17	18	18
ENSG00000242612.6	DECR2	2.0843140222754197	0.008779233726330424	0.037131612684058776	0.0809864371953963	0.2338183454799241	9.624451111109467e-08	NA	16	16	16
ENSG00000160310.17	PRMT2	2.0835791669340376	0.050773153471536575	0.037198463645357796	0.004445012577883332	0.15300126355795018	3.190270676110299e-05	NA	9	9	9
ENSG00000137274.12	BPHL	-2.079468061582664	-0.010425399143961568	0.037574350405891396	0.07733243034674149	0.3076712074450543	2.572349137457764e-10	NA	22	22	22
ENSG00000269983.1	RP11-497H16.9	-2.0788847843911022	-0.013171308186467164	0.037627941555011694	0.050455368470823964	0.32739072888741155	6.726582966406536e-11	NA	6	9	9
ENSG00000186230.6	ZNF749	2.0783613148606745	0.00884539341682516	0.03767609297453539	0.1428281735366197	0.43943717202038013	1.249821973342747e-17	NA	9	9	9
ENSG00000111364.15	DDX55	2.077651959731049	0.017099540902998235	0.037741426754960276	0.02748230857405187	0.10258811655261192	0.00045051122794784036	NA	28	28	28
ENSG00000169684.13	CHRNA5	-2.0770479456891437	-0.010424785233573531	0.03779713425177462	0.07098394629765428	0.22371908011855055	1.5146673259366844e-08	NA	34	34	34
ENSG00000189227.5	C15orf61	2.0691904366967195	0.034694383305889545	0.03852821977934466	0.0065655136618474235	0.11832904083207488	0.00030226515361731637	NA	18	18	18
ENSG00000079819.18	EPB41L2	2.0680186127127076	0.015873258909712768	0.03863827291160515	0.034211129353058436	0.2954653572171153	1.0480336861174085e-10	NA	39	39	39
ENSG00000119718.10	EIF2B2	-2.0678717787187386	-0.013141486220238762	0.03865208180232769	0.03995661746230904	0.29587967605038074	9.772264241879113e-10	NA	26	27	27
ENSG00000120370.12	GORAB	2.067654833937951	0.022336958468813676	0.03867249188368624	0.021311603737118448	0.03741208524400397	0.04954655732021071	NA	35	35	35
ENSG00000130348.11	QRSL1	2.065552686429187	0.012292969362013012	0.03887073584958249	0.039844968149773216	0.1769436523649163	7.238086403986721e-06	NA	32	32	32
ENSG00000243678.11	NME2	-2.0652583429864824	-0.02401121743365865	0.03889856282661654	0.017582236511059134	0.13311170458836466	9.838349169923784e-05	NA	37	41	41
ENSG00000117593.9	DARS2	2.0647295022025025	0.012916907495676977	0.03894860149860811	0.050106806938481394	0.12585844390819753	0.00019435006147437548	NA	58	58	58
ENSG00000121716.20	PILRB	2.0632836122087963	0.005929762734279485	0.03908569013818125	0.16841389641091403	0.6650205202909986	2.9937296687460194e-31	NA	40	40	40
ENSG00000159267.14	HLCS	2.0581543263632116	0.023380661233682903	0.039575321403583955	0.020744480896146132	0.24496214154957424	1.1894430978815586e-08	NA	10	10	10
ENSG00000186687.15	LYRM7	-2.0571263085005462	-0.02853964828563553	0.039674077661570974	0.010659091470338927	0.058447791956098574	0.01129996567177171	NA	55	55	55
ENSG00000168803.14	ADAL	-2.055564388646737	-0.010346152224585636	0.03982452331291612	0.08675614530627176	0.4058555043632431	2.524652626782857e-14	NA	59	59	59
ENSG00000116774.11	OLFML3	-2.05460150975015	-0.04389464791231525	0.03991750973238959	0.00419218669621835	0.16417428314615515	6.130793173644839e-06	NA	4	4	4
ENSG00000176715.15	ACSF3	-2.0544459457507545	-0.01463772721056922	0.039932550013290664	0.03589328466873354	0.19031678198219407	3.301775352113008e-06	NA	29	29	29
ENSG00000213221.4	DNLZ	-2.0537776765614995	-0.007798305776684987	0.03999721449689854	0.13928410756888393	0.28071129225871594	3.578650600855417e-09	NA	63	75	75
ENSG00000090372.14	STRN4	-2.05304974433911	-0.03363588091865137	0.040067753283845244	0.007855502887297104	0.06801464125114452	0.006696219304683161	NA	10	10	10
ENSG00000176473.13	WDR25	2.049601919284697	0.011830763475322645	0.04040329298858041	0.06294573339501161	0.1425946082727894	7.334788246436742e-05	NA	41	42	42
ENSG00000272989.1	LINC02012	2.0492330091770463	0.01485926106692514	0.04043933573727847	0.02851473195689614	0.03913829592893408	0.03990036786216415	NA	37	37	37
ENSG00000124151.18	NCOA3	-2.0433424262728774	-0.08422570842195094	0.04101855249920711	0.00206812415876025	0.03860954679853968	0.042202977249181865	NA	14	14	14
ENSG00000161542.16	PRPSAP1	2.041603961359016	0.032890298807444346	0.041190832048220626	0.01183937010805367	0.1226826754380712	0.00010312699436439904	NA	3	3	3
ENSG00000267198.1	RP11-798G7.6	2.0401407648927927	0.014041330134649435	0.04133630753699565	0.030979640389463062	0.0960970224487772	0.0012277903816213533	NA	6	13	13
ENSG00000273329.1	RP11-448A19.1	2.0386927565836834	0.008496826042762865	0.04148070113244491	0.09471817590106761	0.3964218816884799	8.579579912643181e-14	NA	10	10	10
ENSG00000276417.1	RP11-266K4.13	-2.0359355654057345	-0.020614162265695263	0.04175682592249787	0.010835732359880413	0.052285314662779137	0.016480976627346537	NA	11	11	11
ENSG00000131626.16	PPFIA1	-2.03553274951686	-0.024407499771537194	0.04179729675359539	0.01730768456319216	0.05934434710637997	0.009334704478872028	NA	20	20	20
ENSG00000067533.5	RRP15	2.034876653364761	0.01768530794158361	0.04186328568136272	0.026369471348647516	0.20544879369000849	9.798996563298083e-07	NA	42	42	42
ENSG00000179918.18	SEPHS2	-2.0342257300542816	-0.04336527020151492	0.04192884145325188	0.0057367525787248436	0.05616005320406691	0.01282821796247123	NA	4	4	4
ENSG00000148483.8	TMEM236	2.033804726249977	0.016664827088508315	0.041971287830451114	0.01782139580624399	0.06059406886695867	0.011407891690587516	NA	6	6	6
ENSG00000130940.14	CASZ1	2.0321281059305742	0.014161293859270103	0.042140688734906624	0.0494475792132444	0.06358246750996159	0.007434927044533622	NA	56	57	57
ENSG00000110042.7	DTX4	-2.0302350011197765	-0.019173082481412803	0.042332657634890226	0.024006008799266183	0.0487960708576985	0.01746378040690335	NA	42	42	42
ENSG00000099331.13	MYO9B	2.0295673442156805	0.0186210864374164	0.04240053711252282	0.023141706242568942	0.1116835472670356	0.00046947769065302207	NA	68	69	69
ENSG00000120322.3	PCDHB8	-2.0240543635039194	-0.010005148613259962	0.04296455850709884	0.07392192633586235	0.3190221422751557	6.88715896733192e-11	NA	18	18	18
ENSG00000267795.5	SMIM22	2.0216131698750086	0.015410889286041864	0.043216330423019124	0.03878272695183882	0.15901769320758374	1.0138761875771923e-05	NA	31	31	31
ENSG00000139517.7	LNX2	2.017179873772516	0.017775420156823422	0.043676745599208006	0.02626261063623301	0.12976754200801566	0.00012874848227550228	NA	46	46	46
ENSG00000189171.14	S100A13	-2.01579273393402	-0.022365351871648318	0.04382165368095696	0.025138672397200308	0.20976796250533575	5.839349733976523e-07	NA	29	29	29
ENSG00000085063.14	CD59	-2.0131850595715517	-0.01797039262249479	0.04409516439925793	0.03229634026397195	0.1438539059594737	6.646807635754511e-05	NA	37	37	37
ENSG00000101405.3	OXT	-2.012964595544197	-0.0360593798266285	0.04411835409574751	0.005894989614940562	0.05791559937914415	0.013694612591504157	NA	4	4	4
ENSG00000197753.8	LHFPL5	2.0101593941492726	0.015208706480465553	0.04441432153050989	0.03767146677126254	0.07463789291411854	0.004314254125611447	NA	59	59	59
ENSG00000272462.2	U91328.19	-2.0054537702678696	-0.008227569926243582	0.0449145582629173	0.1298363850921312	0.35411237736813217	1.0150854703186546e-12	NA	58	75	75
ENSG00000171130.17	ATP6V0E2	2.000599661013286	0.00948653250061333	0.04543555015892506	0.1026857112485617	0.4229178620559944	2.532864737735126e-16	NA	59	61	61
ENSG00000213614.9	HEXA	-1.9992015239374832	-0.0132759482341156	0.04558655375794917	0.03992711947812248	0.13212399382552004	0.00010138038652297092	NA	108	108	108
ENSG00000131386.17	GALNT15	-1.9981379274671733	-0.05814122245164537	0.045701708843864	0.003017534778321342	0.05566095877362293	0.0145472882448228	NA	4	6	6
ENSG00000005249.12	PRKAR2B	-1.9973077863523292	-0.03331758706602977	0.04579175803876004	0.006727646621314412	0.04277484615785925	0.036941799758098325	NA	11	11	11
ENSG00000134014.16	ELP3	1.9962908349775896	0.021858687589838246	0.04590227506746349	0.022151211286470202	0.0915920019996848	0.0012330652600252652	NA	37	37	37
ENSG00000106868.16	SUSD1	-1.9949392483670156	-0.02281747767184196	0.04604950619166556	0.024974607862369824	0.12998370127191156	0.00015236887726319482	NA	16	16	16
ENSG00000113812.13	ACTR8	-1.9914132675378602	-0.013270728329573432	0.04643547181841252	0.02943605920056365	0.2349644523447425	1.29227955563201e-07	NA	42	42	42
ENSG00000064651.13	SLC12A2	1.9905748251312194	0.07203863418391437	0.04652765023231633	0.002192885452667477	0.10702146031426722	0.0006201061495671893	NA	6	6	6
ENSG00000136243.16	NUPL2	-1.9876782588224786	-0.008049393589397255	0.046847284926795116	0.11655855118783982	0.3878844845192596	2.4484480263533835e-13	NA	46	46	46
ENSG00000138311.15	ZNF365	-1.9857035318497038	-0.033244635236157206	0.047066252619167	0.008580528983064502	0.06958550339398452	0.005270599394306412	NA	18	18	18
ENSG00000101336.13	HCK	1.9831282118504496	0.029303614872723163	0.04735311005696502	0.009939716160222212	0.08094853911024434	0.003226486319388545	NA	23	24	24
ENSG00000129493.14	HEATR5A	-1.9824872627227976	-0.0153395022005281	0.04742473157254453	0.02903405774212994	0.03983492542339221	0.04260908533044623	NA	48	48	48
ENSG00000106346.11	USP42	-1.980544272016767	-0.02608355920306349	0.04764240380392225	0.008563670915737735	0.04267804568143769	0.03274713911961505	NA	7	7	7
ENSG00000133250.13	ZNF414	-1.9774288726600433	-0.017710253298006552	0.047993173028507564	0.03190749304686487	0.039134064420310304	0.04205980373645351	NA	46	46	46
ENSG00000197766.7	CFD	1.977395432121223	0.011978910073003352	0.04799694990800306	0.06746035188849288	0.17588682857391508	2.072179863183847e-06	NA	30	31	31
ENSG00000152253.8	SPC25	-1.9767198220464999	-0.03206700822144953	0.04807330894362026	0.0047246033259339335	0.040403684131832165	0.038157304626692964	NA	3	3	3
ENSG00000175600.15	SUGCT	1.9765237417172896	0.03710213886660733	0.04809548950376022	0.007236602070068921	0.03860991462329777	0.04229629022586658	NA	7	7	7
ENSG00000174885.12	NLRP6	-1.9761752368608387	-0.01227752952086991	0.04813493351287514	0.0633763015442392	0.07627255704056693	0.003975439361332143	NA	41	41	41
ENSG00000270074.1	RP11-351I21.11	-1.9758173582189598	-0.013213870942653354	0.048175466734247926	0.06304621451834097	0.04181985413546977	0.033694619399819215	NA	33	33	33
ENSG00000197362.14	ZNF786	1.9741905928424857	0.01749076414771401	0.04836007526001893	0.014730062524656761	0.16987775041819955	3.9682329781044777e-07	NA	14	15	15
ENSG00000174373.16	RALGAPA1	1.9730166203900392	0.03698944021919783	0.04849366877922648	0.005394453316320678	0.09899700598464796	0.0009207597908894508	NA	14	14	14
ENSG00000161091.12	MFSD12	1.9716013175240727	0.01045953602342661	0.048655136682371036	0.05675232977326613	0.1773705161093897	4.33475891434326e-06	NA	52	52	52
ENSG00000119397.16	CNTRL	-1.9686834992577371	-0.029982999808389414	0.04898944730269766	0.010813149272375585	0.17522700001476288	3.330312696942529e-06	NA	27	28	28
ENSG00000262468.5	LINC01569	-1.9662944923456294	-0.020791534441204188	0.049264602666227335	0.017550424712567472	0.0756350099801574	0.0027945150875617	NA	7	7	7
ENSG00000181322.13	NME9	-1.9647962327072264	-0.019527179225144225	0.04943782641450979	0.02206002205448851	0.04620666112198129	0.02853093348747439	NA	29	29	29
ENSG00000138606.19	SHF	-1.9645351265390316	-0.008449291690176655	0.04946806685562778	0.1322700601264724	0.3994272087748447	7.018506322554731e-15	NA	21	21	21
ENSG00000186854.10	TRABD2A	1.9643578542134452	0.020350554620938124	0.04948860678481946	0.018524988527354028	0.04392138607153608	0.026866869308165536	NA	152	153	153
ENSG00000092295.11	TGM1	1.9586676716345714	0.02042656642858924	0.05015171881042863	0.018413155822050446	0.07656519320422643	0.002077111347137349	NA	29	29	29
ENSG00000189157.13	FAM47E	-1.9547504944001497	-0.010894197215152614	0.05061252697073647	0.09638595873197743	0.4706881975440971	2.0586339607354846e-17	NA	13	15	15
ENSG00000197147.13	LRRC8B	1.9542196055948546	0.02365694093704166	0.05067525167442282	0.009119356268766258	0.1919703666987952	1.413576679620484e-06	NA	40	40	40
ENSG00000162869.15	PPP1R21	1.9538558873586997	0.01659028507898929	0.050718262695929085	0.023190193551159533	0.08348064107189299	0.002731460510234586	NA	28	28	28
ENSG00000177463.15	NR2C2	-1.9532004283468856	-0.02832779850466413	0.05079585035155938	0.011176543479257287	0.07311098955519567	0.004696658853730464	NA	35	35	35
ENSG00000282021.1	CTD-2336O2.3	-1.9506196226946984	-0.013354050057180619	0.05110231118195294	0.04681193230240027	0.17608102207660206	6.7636750638241775e-06	NA	12	12	12
ENSG00000157214.13	STEAP2	-1.948567270877073	-0.06020114406793873	0.05134712389403672	0.001921401174588374	0.07775080895940832	0.003909707701021135	NA	41	41	41
ENSG00000235314.1	LINC00957	1.9483757172905598	0.02039036392419827	0.05137002317851571	0.019885717995998427	0.1808370783598535	2.333982878534825e-06	NA	17	17	17
ENSG00000174611.11	KY	-1.9468189114459085	-0.011050006601611392	0.05155644887429623	0.07753690539371506	0.08123485704269763	0.0019090980579439829	NA	106	106	106
ENSG00000103168.16	TAF1C	-1.9454357746538737	-0.011354045569502112	0.051722552573659444	0.07996976637679809	0.3381098463911115	1.1925602574796953e-11	NA	45	46	46
ENSG00000075151.20	EIF4G3	-1.94493848151757	-0.011222406960167686	0.051782382851911786	0.03306421876959068	0.16407008928519234	1.8733177314422207e-05	NA	66	66	66
ENSG00000148290.9	SURF1	-1.944179534271914	-0.008898314229795895	0.0518738048488688	0.10180974783390727	0.4194743462437735	1.3690885053189306e-14	NA	36	37	37
ENSG00000263082.1	LINC02187	-1.943791265644785	-0.015281652079754323	0.051920627471946236	0.03445521032085908	0.15909230301107294	1.2918554619473265e-05	NA	39	39	39
ENSG00000153291.15	SLC25A27	1.9435699946924763	0.007498676002614322	0.05194732709469595	0.12826296669956985	0.42885882154024463	6.4308654845746244e-15	NA	98	99	99
ENSG00000178096.8	BOLA1	-1.941782343091318	-0.055542222141100765	0.05216345529486921	0.0031361939545436267	0.03711088986614016	0.04666987165064452	NA	3	3	3
ENSG00000231107.1	LINC01508	-1.9412928150657522	-0.013182234108781813	0.0522227705367678	0.04663069799328211	0.1459682940589215	4.071206466516577e-05	NA	27	27	27
ENSG00000250510.7	GPR162	-1.9385449439565396	-0.030266042772245833	0.05255677308952771	0.006940787716605468	0.11107635491724896	0.00042185285649448944	NA	21	21	21
ENSG00000049247.13	UTS2	-1.938308735737669	-0.046043064605643155	0.05258556726270503	0.008180355268060598	0.08410245951680352	0.00259739612782662	NA	23	23	23
ENSG00000119673.14	ACOT2	-1.9365787795835732	-0.017105611981925537	0.052796854004422196	0.025109400360111764	0.1781811536440865	3.7430481032589377e-06	NA	7	8	8
ENSG00000146674.14	IGFBP3	-1.934690042418327	-0.029817403783822787	0.053028343034767736	0.012049446919682544	0.05074802682802345	0.016961897766480855	NA	11	11	11
ENSG00000170889.13	RPS9	-1.9332555826714892	-0.043847601992793764	0.0532047206145455	0.003994010911540448	0.15478584181924007	3.084805787576518e-05	NA	22	22	22
ENSG00000180155.19	LYNX1	1.9288142632468077	0.005900918712994294	0.05375392449106712	0.15735672966835235	0.4494137731881856	1.813584267610017e-16	NA	38	38	38
ENSG00000245812.2	LINC02202	-1.9285905400244538	-0.017094732373129945	0.053781714368946965	0.029064109958687294	0.0455758385284557	0.030945568767697676	NA	52	55	55
ENSG00000085514.15	PILRA	1.9261140145995297	0.018311915537091918	0.054090139078149635	0.014044948891797499	0.2630205325548381	1.143392321046302e-08	NA	24	24	24
ENSG00000163046.15	ANKRD30BL	-1.9261055084348822	-0.027584882639555743	0.05409120096820768	0.011919875100942147	0.06881559589592169	0.004753321264148162	NA	34	34	34
ENSG00000130332.14	LSM7	1.9259029554661116	0.015539689499077716	0.05411649235583411	0.02667693991924292	0.2936395133916759	3.3500579755167734e-10	NA	15	15	15
ENSG00000171503.11	ETFDH	1.9253871567674856	0.008722672517437717	0.05418094113628026	0.07487756118001626	0.2417115365026148	1.0116831518093262e-08	NA	29	30	30
ENSG00000110455.13	ACCS	1.9232776184512006	0.009403765394133309	0.054445193871253524	0.11944192899538093	0.4208505609862143	1.7840648005626976e-16	NA	27	27	27
ENSG00000118181.10	RPS25	-1.9230146150281577	-0.0344128655897732	0.0544782144250346	0.005027368118759071	0.18131948266910186	4.179321462303119e-06	NA	13	13	13
ENSG00000257218.5	GATC	-1.9210328454073067	-0.005348349297229488	0.0547275667736538	0.21236662118683658	0.5898016437403789	1.146951322811959e-24	NA	58	58	58
ENSG00000145777.14	TSLP	-1.9198794533947634	-0.015145057849844325	0.054873127788027984	0.03589101315658893	0.17058799078871875	8.584839169459576e-06	NA	15	15	15
ENSG00000271824.1	AC009014.3	1.9171517631725634	0.04350834995789095	0.055218654124142785	0.0040459320042613425	0.052959699112745465	0.014021518123412477	NA	6	6	6
ENSG00000141391.13	PRELID3A	1.915264601994975	0.016592543685358837	0.05545876747348636	0.02223863271321154	0.06991970905049187	0.006689547288075682	NA	29	29	29
ENSG00000278662.4	GOLGA6L10	1.9139983049280493	0.006508735755370101	0.05562037233825042	0.1967744601504767	0.2573695801812799	1.7510304806920938e-08	NA	63	64	64
ENSG00000176974.19	SHMT1	-1.9083587998919567	-0.02037970371049559	0.05634485803112217	0.022432247847783623	0.12254652332372636	0.00016421126070459617	NA	13	13	13
ENSG00000154889.16	MPPE1	-1.9080456535558057	-0.017242217394588286	0.05638531590970999	0.030363432916896936	0.2889275649312712	1.1879378509317686e-09	NA	32	32	32
ENSG00000170624.13	SGCD	1.906412554659896	0.01969216708996211	0.05659670113151665	0.02095189153708492	0.1737515238836758	9.76088109296176e-06	NA	55	55	55
ENSG00000119326.14	CTNNAL1	-1.903046568875073	-0.021685349715764118	0.05703446895559115	0.018994453465508945	0.05243617822423202	0.018186010783760587	NA	12	12	12
ENSG00000234318.1	RP4-771M4.3	1.902307937466443	0.02416601534287323	0.057130908600191016	0.017239521725482036	0.09207354864080013	0.001469204952193494	NA	6	6	6
ENSG00000131238.16	PPT1	-1.899480378459087	-0.015499278433732831	0.057501344083305254	0.024506734506672866	0.2634177620259123	6.873389970772307e-09	NA	23	23	23
ENSG00000163354.14	DCST2	-1.8988457888599273	-0.01782729170057194	0.05758475481440459	0.03432356280157912	0.11171895051817607	0.0003551507396650186	NA	21	22	22
ENSG00000213462.4	ERV3-1	1.8977194631181036	0.006359339686190088	0.05773304727054059	0.12930631981850127	0.4891090111887074	2.084740518001403e-18	NA	50	51	51
ENSG00000119917.13	IFIT3	-1.8968052059789182	-0.029748828852052656	0.05785365199047563	0.007926560212647513	0.06257023629186327	0.010611481399135895	NA	11	11	11
ENSG00000126882.12	FAM78A	-1.8959993520787328	-0.026125952165270964	0.05796013020187851	0.013693635528976757	0.05403099444183165	0.016314021174987002	NA	42	45	45
ENSG00000153956.15	CACNA2D1	1.8956979513168335	0.07796411232980004	0.05799999638469881	0.0015800919374155556	0.038127522019798125	0.03783085803374416	NA	1	1	1
ENSG00000267123.5	LINC02081	-1.8950432296607036	-0.014198013783101794	0.05808667472671601	0.04658163210089952	0.17519752566700594	5.075842911870742e-06	NA	37	37	37
ENSG00000259862.1	RP11-143E21.6	1.894836418899955	0.007942307012349973	0.058114076681655344	0.09121247494921265	0.03807174042960717	0.045990467174645104	NA	53	53	53
ENSG00000271868.1	RP11-1293J14.1	-1.8934760557550636	-0.011667851515644641	0.05829458951652988	0.07391583371762697	0.056079259921082286	0.012984877903608298	NA	40	40	40
ENSG00000101213.6	PTK6	-1.8920757873874086	-0.025132021757404113	0.0584808838204043	0.013366361457872324	0.062099425359138975	0.009844028754044136	NA	16	16	16
ENSG00000278535.4	DHRS11	1.8910695494840373	0.037282483272715786	0.0586150607076205	0.005172803084387715	0.10334144608363643	0.00089528703116164	NA	15	15	15
ENSG00000226124.6	FTCDNL1	-1.8908576715708914	-0.006987183816252374	0.05864334614781236	0.15419117030452612	0.4508435929151453	1.6489204404318152e-16	NA	67	67	67
ENSG00000168060.15	NAALADL1	1.889705158005517	0.023018885597023593	0.058797403880757194	0.01634776020749416	0.0918139381719711	0.0011745878696106068	NA	29	29	29
ENSG00000118655.4	DCLRE1B	-1.8868245762153333	-0.016560230244477597	0.05918392441425611	0.027374978134474516	0.04185056698275491	0.035976606159251204	NA	27	27	27
ENSG00000274180.1	NATD1	1.8812185031108262	0.02554891792394009	0.0599422017348672	0.01673325472997691	0.05596905833299856	0.016018336032493568	NA	13	13	13
ENSG00000084092.6	NOA1	1.8792075683656422	0.011200476874263211	0.06021615663230541	0.04817877951911095	0.09942482321663464	0.0011828017078838627	NA	65	65	65
ENSG00000101307.15	SIRPB1	-1.8752837935393956	-0.0071020422975347965	0.06075369171527623	0.11800758048283844	0.4355842503900455	2.3863026501113024e-15	NA	37	41	41
ENSG00000164796.17	CSMD3	-1.8725138589629489	-0.029018338025282	0.061135546360012165	0.008874725996341567	0.04881105597186313	0.017998631206371195	NA	19	19	19
ENSG00000126500.3	FLRT1	1.8718367601372903	0.015588499561053905	0.061229190863816965	0.019701438605629017	0.04066219423494947	0.03614396928188356	NA	24	24	24
ENSG00000188611.14	ASAH2	-1.871237425898876	-0.014460138323702717	0.06131217940797255	0.04623400796082244	0.2063313578629704	6.659216856193891e-07	NA	43	43	43
ENSG00000078674.17	PCM1	-1.8697746714162276	-0.007235433141149708	0.061515115071483974	0.08782866314936279	0.3779199458494033	2.2056722139773366e-14	NA	23	23	23
ENSG00000182512.4	GLRX5	1.8654182928583298	0.04188167389931877	0.062122795230828726	0.004842582158986183	0.14258044037954115	6.893820250993907e-05	NA	17	17	17
ENSG00000165695.9	AK8	1.864797903116581	0.012663533074392625	0.06220973733908166	0.043556601972436916	0.10314665248514883	0.00038105445979414083	NA	25	25	25
ENSG00000187815.9	ZFP69	1.8633802490180047	0.013260318739050323	0.062408786842373595	0.033984076770343416	0.1911336228374888	1.9028223031771327e-06	NA	24	24	24
ENSG00000257431.1	RP11-263K4.3	1.8622780716858223	0.005611705172315924	0.0625639047352974	0.15994646203384533	0.3284671876851093	3.4190722762472716e-12	NA	57	57	57
ENSG00000221887.5	HMSD	-1.8620595032755478	-0.015993886518679234	0.06259470340235733	0.020869181917440815	0.19364283155628947	1.8708010300136828e-06	NA	14	14	14
ENSG00000232388.4	LINC00493	-1.861046734312495	-0.021177091758314656	0.06273757726361727	0.013624370314430317	0.12931037058656136	0.00015394403231985408	NA	41	42	42
ENSG00000111615.13	KRR1	-1.8551198600545682	-0.018521947296088696	0.06357911235498176	0.020935912365744852	0.1847726409069518	2.664169851205537e-06	NA	23	23	23
ENSG00000249992.1	TMEM158	-1.8550665243837934	-0.01654538159747445	0.0635867274207606	0.022076878825261825	0.2510207963723061	2.508180499731026e-08	NA	13	13	13
ENSG00000241106.6	HLA-DOB	1.8543740174721546	0.006874007152314119	0.06368566936666567	0.12199650345047039	0.4224892397558614	2.4158114807240704e-15	NA	28	29	29
ENSG00000177465.4	ACOT4	1.852610859367887	0.01146595590912552	0.06393815483872531	0.036867420005154264	0.0902261011184794	0.0014450880232185722	NA	43	44	44
ENSG00000188130.13	MAPK12	1.8524106586033477	0.018517198561617605	0.06396687591680558	0.020437814863481264	0.27317555226474205	3.6273575035388873e-09	NA	11	12	12
ENSG00000144792.9	ZNF660	-1.8503935686331485	-0.005758240353240087	0.06425684529027223	0.16631920583974918	0.3313840424933851	5.450492855733184e-12	NA	44	50	50
ENSG00000176681.14	LRRC37A	1.8498564478051667	0.009972919448117878	0.06433424248051889	0.07716484288638564	0.41969417862867103	4.161004674898946e-15	NA	28	36	36
ENSG00000137312.14	FLOT1	1.8491462428619363	0.028421209654445386	0.06443669860630725	0.009703735271135735	0.06250530726299316	0.008965533129614416	NA	61	62	62
ENSG00000275491.1	LINC01730	1.8453662642471578	0.011155649407333199	0.06498427713429311	0.045385687641420536	0.2245498643464069	2.720874589773129e-07	NA	3	3	3
ENSG00000120437.8	ACAT2	1.844704959680185	0.030657611092811905	0.0650804690181929	0.009700387522377124	0.0909180978843326	0.0015772220594891886	NA	11	11	11
ENSG00000267313.7	KC6	1.8433643628623018	0.009920769090987483	0.06527582962010434	0.09098440887703135	0.06794618619234602	0.00486899787094606	NA	69	71	71
ENSG00000205929.10	C21orf62	1.8425938868367244	0.008729645477968314	0.06538832714474242	0.078823367366292	0.08573948658638264	0.001853201383449312	NA	59	60	60
ENSG00000168785.7	TSPAN5	-1.8424394719932893	-0.04422014174503641	0.06541089254028101	0.0030892388847874675	0.05131920296058412	0.018137735320747656	NA	2	2	2
ENSG00000137563.11	GGH	1.8414144406140924	0.014010845184968522	0.06556084822284662	0.020301860735616212	0.1995843757170794	8.722408454966612e-07	NA	44	44	44
ENSG00000131845.14	ZNF304	1.8410420388398183	0.015179230979592059	0.06561539841613541	0.03886494879340969	0.06558505743775415	0.009067581251455473	NA	29	30	30
ENSG00000274828.1	RP11-567M16.6	1.8398110367916285	0.01089137009788615	0.06579598451527004	0.06501404322138558	0.33234129582706634	6.1687822783833226e-12	NA	38	38	38
ENSG00000153363.12	LINC00467	-1.83897900934223	-0.01541792189025147	0.0659182735185864	0.026041269449255746	0.08782471326361636	0.001873369809621147	NA	62	62	62
ENSG00000152822.13	GRM1	-1.838881285455535	-0.0634837472269987	0.06593264897913291	0.0014590511961169433	0.04294847785217932	0.033264134865000385	NA	8	8	8
ENSG00000204963.5	PCDHA7	1.8385698692262389	0.008598069327022565	0.06597847642460845	0.08024925241187789	0.1390231225749068	9.390137638840179e-05	NA	74	75	75
ENSG00000130508.10	PXDN	-1.83775145534685	-0.014939167756364995	0.06609903787409875	0.03573101291116744	0.0536598029830709	0.01503134637380245	NA	40	40	40
ENSG00000155858.5	LSM11	1.8336604440129125	0.01672372703636776	0.06670441379472677	0.013096032918388834	0.037356011586978065	0.04950420623255227	NA	48	48	48
ENSG00000173145.11	NOC3L	1.8326219591474213	0.011421733249996917	0.0668588102208935	0.05425754282125432	0.15251555552141935	3.5284672898000236e-05	NA	62	63	63
ENSG00000164111.14	ANXA5	1.8323625346011456	0.015198342065822322	0.06689742598659973	0.03814199087766236	0.15981175331631134	1.8891253797938235e-05	NA	57	57	57
ENSG00000172366.19	MCRIP2	-1.832331359355312	-0.07075758735148147	0.0669020677083187	0.002110072589689085	0.08165325339351401	0.002318140168790618	NA	7	7	7
ENSG00000189306.10	RRP7A	-1.8284287059955142	-0.01638102054931582	0.06748523643542267	0.019621668057509666	0.0369046831423392	0.036201468788332906	NA	8	8	8
ENSG00000268362.5	CTD-2017D11.1	1.8274548461736848	0.007392989534894247	0.067631409390541	0.1279234000063308	0.4314815320818586	1.1684825090069736e-16	NA	33	34	34
ENSG00000105136.20	ZNF419	1.825717110552888	0.018040918456952045	0.06789288446214517	0.015248939749838175	0.07919305670484249	0.0030229051342459275	NA	22	22	22
ENSG00000159263.15	SIM2	1.8250068426132202	0.040549826732474835	0.0679999967605874	0.005090620307717739	0.07417806698297306	0.003486207297186166	NA	1	1	1
ENSG00000103510.19	KAT8	1.8237915210224143	0.020544648760242343	0.06818359623360093	0.012905085362778342	0.08133390577345445	0.002494261593296109	NA	12	12	12
ENSG00000267683.1	AC008991.1	1.8224895569105815	0.018617930814946206	0.068380736868659	0.013580341561824682	0.11552810157664402	0.0003170295897085425	NA	7	7	7
ENSG00000141867.17	BRD4	-1.822283036272892	-0.03698584671759357	0.06841205080009337	0.006329592475960433	0.1436018919332791	5.4223663443828086e-05	NA	11	11	11
ENSG00000125877.12	ITPA	1.8216849436063898	0.009933642618131308	0.06850280380230157	0.08324538772439301	0.2669903447520806	5.3334649704111645e-09	NA	29	29	29
ENSG00000182901.16	RGS7	1.8190705762079111	0.01820179092779788	0.06890066338928551	0.017296418931353336	0.19809289454285764	1.911884159340953e-06	NA	16	16	16
ENSG00000266088.5	RP5-1028K7.2	1.81758255725125	0.009784388921975844	0.069127959600826	0.1032529235054264	0.22505293823643724	7.214649155848294e-08	NA	20	20	20
ENSG00000115649.15	CNPPD1	1.8165036276760462	0.008579125552163063	0.0692931519675269	0.07478531061151254	0.4732592837002818	2.0732794367327865e-17	NA	25	27	27
ENSG00000116266.10	STXBP3	1.8100676293010332	0.03639462640216658	0.07028530014307426	0.006293433511301004	0.039090881370440464	0.03801258726640745	NA	63	65	65
ENSG00000154102.10	C16orf74	-1.8099633439837417	-0.010267633093561402	0.07030147181711387	0.03400204128776706	0.04524580390116677	0.031285656472521864	NA	27	27	27
ENSG00000167302.10	TEPSIN	-1.809887398077883	-0.03183277898058679	0.07031325077895494	0.005171133636167131	0.07465578029001214	0.0042796146976698535	NA	13	13	13
ENSG00000168291.12	PDHB	-1.8092359609322122	-0.0167723389164668	0.07041435307811243	0.020487755032307715	0.15577880972812205	2.702156641324689e-05	NA	83	84	84
ENSG00000133460.19	SLC2A11	1.8079343295285315	0.005583948493913404	0.0706167219997687	0.22019220872680256	0.21740859866161705	1.9525946738052652e-07	NA	136	138	138
ENSG00000141086.17	CTRL	1.8076581149479756	0.011111184300067327	0.07065972728813633	0.05932094335015736	0.0584239652314834	0.011622714889430315	NA	43	43	43
ENSG00000254333.1	NDST1-AS1	1.8075558492079293	0.013365759153382882	0.07067565502215231	0.04101411187927763	0.2755863705311547	1.925627191704198e-09	NA	17	17	17
ENSG00000188803.14	SHISA6	-1.8068782354316952	-0.05159740169494053	0.07078126675226733	0.002826359265071893	0.11217899597584716	0.00040823575013459323	NA	5	5	5
ENSG00000203791.14	METTL10	-1.805937186953713	-0.009262687011090722	0.07092815160676605	0.10376737032725555	0.06321969099080642	0.006530743876696779	NA	82	83	83
ENSG00000214736.7	TOMM6	1.8036310849875075	0.016443295178757374	0.07128915962759218	0.030012485811083383	0.14506740642130286	5.743055062942854e-05	NA	49	49	49
ENSG00000234745.10	HLA-B	1.8010727646223574	0.016101460969036252	0.07169141182348643	0.03745574712867947	0.21189846534757814	4.93366866592222e-07	NA	67	69	69
ENSG00000166866.12	MYO1A	1.799420851440424	0.021340137021708203	0.07195213364386432	0.024682946406978438	0.10234994826612948	0.0005250154107252653	NA	14	14	14
ENSG00000275874.1	PICSAR	1.7978097401243376	0.0057937217095319	0.0722071633100225	0.2110799690462059	0.3064274492716155	2.735324312668495e-10	NA	78	80	80
ENSG00000198885.9	ITPRIPL1	1.797017218987277	0.01600137626164629	0.07233288620945144	0.013552108156754665	0.056441075909956624	0.015012304065403074	NA	9	9	9
ENSG00000269921.1	RP11-646I6.5	-1.7958454542945759	-0.01024603268288643	0.07251909939513658	0.06096576796076799	0.06581396444886235	0.00828318251372243	NA	28	31	31
ENSG00000101049.14	SGK2	-1.7957120094658932	-0.032038118654799316	0.0725403308997702	0.007880565552419009	0.14069100500954107	6.857448842165434e-05	NA	38	38	38
ENSG00000249926.2	RP11-495K9.6	1.7941850021469499	0.007409244672225935	0.07278364516788732	0.1586282232046282	0.4296723792383329	2.2298874671560134e-15	NA	6	6	6
ENSG00000242880.1	RP11-190P13.2	-1.7912851101031386	-0.010318064296574215	0.07324755431126374	0.034465085438263286	0.03684326418893536	0.04879548296051354	NA	16	16	16
ENSG00000122548.5	KIAA0087	-1.7899922300645814	-0.01802601584197385	0.07345516050265155	0.018332345030333375	0.057924041764389325	0.010985243989666568	NA	21	21	21
ENSG00000115816.14	CEBPZ	-1.7837353796525768	-0.014890604542210261	0.07446667430725432	0.025436886786317222	0.21966825821277264	3.2981745146525745e-07	NA	21	21	21
ENSG00000109046.14	WSB1	1.7807080326493312	0.01364966104440402	0.0749601602195522	0.02281101448067181	0.12509772685218587	0.00021681999027509425	NA	60	60	60
ENSG00000177595.17	PIDD1	-1.7774822997698179	-0.040320508141606266	0.07548892053206512	0.003867579857501073	0.03659977886145376	0.04981962450929789	NA	22	22	22
ENSG00000233927.4	RPS28	1.7774399688338973	0.01098323118783407	0.0754958795806674	0.060252658128635755	0.3605234739709289	3.0559758050848377e-13	NA	9	9	9
ENSG00000163106.10	HPGDS	-1.7768309246564837	-0.043286361042082236	0.07559606215740339	0.006824597746076957	0.12371822064573293	0.00011619844662234717	NA	18	23	23
ENSG00000008323.15	PLEKHG6	-1.7754431943780082	-0.009575539143123498	0.07582473725114401	0.05202085324386451	0.037598822936847034	0.04665283914115343	NA	36	37	37
ENSG00000186470.13	BTN3A2	1.7727529459283857	0.006616135561894954	0.07626965353684842	0.15288195465823068	0.380106345079664	5.316940465977784e-14	NA	63	67	67
ENSG00000183853.17	KIRREL	1.770677966288657	0.026626447400362983	0.07661426852683308	0.011325243437818206	0.04890700050231847	0.02226748835135333	NA	20	20	20
ENSG00000183798.4	EMILIN3	-1.7705796684977386	-0.01538598110784747	0.07663062538056112	0.02183389157173189	0.0659880322518461	0.0071043082853783435	NA	19	19	19
ENSG00000169062.14	UPF3A	-1.7701329407125956	-0.023382193758249768	0.07670499722013208	0.008838197300981237	0.05344857441099867	0.013311566713261006	NA	11	11	11
ENSG00000244219.6	GS1-259H13.2	-1.7691291004291594	-0.022678609519707398	0.07687233258468727	0.01632141645306137	0.07311352670492746	0.005451910013303733	NA	23	23	23
ENSG00000198185.11	ZNF334	1.7684221105379618	0.016354218696675416	0.07699036289848193	0.021105562732590233	0.08264998527107388	0.0024310873224350853	NA	14	14	14
ENSG00000189409.13	MMP23B	-1.7675234002129279	-0.017871258305978063	0.07714061366131159	0.017301069012208275	0.0692291482442556	0.006351575184375643	NA	7	7	7
ENSG00000128309.16	MPST	1.7638582827681824	0.015920608934964678	0.07775584196075702	0.02393487717080057	0.14414680353235165	6.643328086181127e-05	NA	28	29	29
ENSG00000151690.14	MFSD6	-1.762974774289064	-0.023358939906040023	0.07790474430425909	0.009963423586386692	0.3514806978625489	1.1875412099653151e-12	NA	44	45	45
ENSG00000144791.9	LIMD1	-1.7626997868272742	-0.013365496307274662	0.07795113674441431	0.03542130517012397	0.12637081159357053	7.983949794275919e-05	NA	21	21	21
ENSG00000164610.8	RP9	-1.7620121399905024	-0.012294036302314704	0.07806724637144877	0.04022408746651799	0.17523380896294855	6.379613297721882e-06	NA	20	22	22
ENSG00000213512.1	GBP7	1.7614057722013812	0.01155368439801168	0.07816974876718094	0.058301941004962214	0.0922789094221402	0.0017848072321686801	NA	55	55	55
ENSG00000134020.7	PEBP4	-1.7561042863873066	-0.02718148402137889	0.07907060337287523	0.00878059509732759	0.08196937167239457	0.0026081233612504345	NA	13	13	13
ENSG00000185745.9	IFIT1	-1.7539387175720842	-0.011985254756598392	0.07944100842996972	0.0625661533230591	0.20646467881642613	2.443472298407525e-07	NA	28	28	28
ENSG00000144746.6	ARL6IP5	-1.7534913217026433	-0.008468596990003383	0.07951770786146317	0.0907715954836446	0.2482711493755249	2.7603373576567173e-08	NA	76	78	78
ENSG00000213689.11	TREX1	-1.7528736558956761	-0.01670404061814077	0.0796236964895936	0.019285920524864567	0.20562129295325385	7.694506829693631e-07	NA	12	17	17
ENSG00000071054.16	MAP4K4	1.7515224933748779	0.01793768625427812	0.0798559502075169	0.02249976764389866	0.14072975203237353	5.7317593772803516e-05	NA	46	53	53
ENSG00000273038.2	RP11-479G22.8	1.7491416487421427	0.0073062814312876935	0.08026653749639921	0.09912235004166772	0.22651994140845635	2.0861003482122518e-07	NA	69	70	70
ENSG00000115252.18	PDE1A	-1.7480978920018204	-0.0067197567544352264	0.08044707795933309	0.13946582051996595	0.44072386975138267	1.8865385453312592e-15	NA	32	32	32
ENSG00000255198.4	SNHG9	1.747634213946147	0.02910523863125418	0.08052738692461507	0.008810131869985527	0.07600184434185563	0.00401572140270849	NA	8	8	8
ENSG00000228857.2	AC104653.1	1.7451038598108741	0.009508928016608182	0.08096679183454521	0.05423307761381805	0.10444202067793244	0.00034157926845901403	NA	34	35	35
ENSG00000173226.16	IQCB1	-1.743920227712532	-0.005971098094846229	0.08117300092796809	0.17629737868782974	0.4196208711249503	6.631946234208175e-16	NA	66	66	66
ENSG00000156239.11	N6AMT1	1.743510038332093	0.01517185886450292	0.08124456236827204	0.03297218883274672	0.17361397835087936	5.9218185337027925e-06	NA	42	42	42
ENSG00000182600.9	C2orf82	-1.74305346545995	-0.013365964372373609	0.08132427605916721	0.0276030598113042	0.13395933192521714	7.383602058606866e-05	NA	12	12	12
ENSG00000227373.5	RP11-160H22.5	-1.7401879332051733	-0.018952044839373836	0.08182602375881368	0.014913286064968737	0.04329430101890055	0.029177244001639138	NA	24	24	24
ENSG00000188039.13	NWD1	-1.7371586021072845	-0.02673529614380012	0.0823591798148696	0.006038509792754269	0.042215533123641034	0.03488271907444066	NA	7	7	7
ENSG00000157456.7	CCNB2	1.7355670934925742	0.017092569630556494	0.0826404086084454	0.04301342590701343	0.08039522080506338	0.0031105146295892024	NA	38	39	39
ENSG00000151348.13	EXT2	1.7351097914290492	0.01768187719073538	0.08272136033859859	0.02120762879419924	0.04932389103341822	0.022500732644390863	NA	15	15	15
ENSG00000204642.13	HLA-F	1.7335213205280064	0.018309710940847514	0.08300305135103102	0.022800711061035282	0.055802074430060786	0.014689874268158187	NA	51	51	51
ENSG00000153832.11	FBXO36	-1.7320262358979963	-0.011309088294116327	0.0832688913030493	0.05513750180514371	0.07177234617320828	0.0054244532209569395	NA	56	58	58
ENSG00000163803.12	PLB1	1.7294350232313358	0.017967529901468528	0.08373126628251132	0.01800562254682677	0.050553945117339766	0.01680547764993121	NA	45	45	45
ENSG00000048544.5	MRPS10	-1.7268444113223913	-0.007000612909643743	0.08419561004562455	0.13002856228208362	0.31475912413323737	2.0439005194432142e-10	NA	60	60	60
ENSG00000107731.12	UNC5B	-1.725802728922131	-0.009081563189292811	0.08438290872903997	0.07746805025974025	0.04684508921785862	0.0264262018121385	NA	115	118	118
ENSG00000134809.8	TIMM10	1.7234282548025721	0.012819814888868738	0.08481110903144659	0.02576681011432356	0.16028902994227034	1.3812322633084275e-05	NA	18	18	18
ENSG00000006715.15	VPS41	1.7228965527536886	0.0324026647351208	0.08490723385667133	0.006304496814600233	0.13883299478939	7.705449570419951e-05	NA	17	17	17
ENSG00000162039.14	MEIOB	1.7225038003931017	0.008339199244589732	0.08497829495155446	0.11125978471212801	0.06050158674067861	0.011562663344796486	NA	41	41	41
ENSG00000100461.17	RBM23	-1.7197405012721636	-0.011562896166697144	0.08547962222145995	0.027904046216387986	0.11106017343555873	0.0004629139146254451	NA	18	19	19
ENSG00000072756.16	TRNT1	-1.7189887962648926	-0.012018968291474249	0.08561641199740047	0.036394746027556116	0.05377719898469887	0.018073700874186718	NA	52	54	54
ENSG00000244165.1	P2RY11	1.7175465183662972	0.014225556021815999	0.08587936253965824	0.027753551424744727	0.033379960320387154	0.04052028942711697	NA	59	59	59
ENSG00000111231.8	GPN3	-1.716393823814912	-0.01619904798704564	0.08608998622086651	0.018134122595173073	0.041002108839781184	0.03990238435762333	NA	52	53	53
ENSG00000112655.15	PTK7	1.7148909230863558	0.008069456339209679	0.0863652271423275	0.06957697080197066	0.14270589640930376	2.7451554469709318e-06	NA	8	8	8
ENSG00000133661.15	SFTPD	1.7129255269993053	0.009963119779915115	0.08672624135659698	0.06124059352720355	0.3166451550696264	1.007544056319606e-11	NA	16	16	16
ENSG00000128266.8	GNAZ	-1.7121988146667362	-0.026208828877812826	0.086860035824862	0.007408178885042284	0.20253414758516755	1.2308966523699186e-06	NA	22	22	22
ENSG00000101542.9	CDH20	-1.710931232103361	-0.013002026947419105	0.08709380828132715	0.025793975761170054	0.056796481236282476	0.012859391022001856	NA	41	41	41
ENSG00000130813.17	C19orf66	1.71001211046565	0.021527944626882498	0.08726363362493385	0.011603831415384788	0.062260228762049175	0.00904804863622415	NA	17	17	17
ENSG00000095485.16	CWF19L1	-1.7081630106992647	-0.01073770905588015	0.0876060998236776	0.05525916576655736	0.3597743916559413	7.107673891172337e-13	NA	7	7	7
ENSG00000116514.16	RNF19B	1.7074966789513488	0.06069608429336433	0.08772977455193616	0.001270026383491996	0.04027476555049608	0.03988980033540382	NA	12	12	12
ENSG00000257585.1	LINC00609	1.7073598494286344	0.01688926940762361	0.0877551882621702	0.018600841383999457	0.2221061002424317	9.457587244360351e-08	NA	30	30	30
ENSG00000068650.18	ATP11A	-1.7062418422211163	-0.0157580361165295	0.08796306125542075	0.03125853571510493	0.1363854588027521	7.256211779144382e-05	NA	84	85	85
ENSG00000102606.17	ARHGEF7	1.7040712136312475	0.012377635458428387	0.08836778377959953	0.05132867834512567	0.10291405434285568	0.0008466595317373191	NA	73	74	74
ENSG00000111581.9	NUP107	1.7039154632866416	0.0132235491983976	0.0883968816901947	0.024979219576450558	0.1924551661270521	1.5105617556933791e-06	NA	8	8	8
ENSG00000174705.12	SH3PXD2B	1.7036497760045965	0.007423891623623056	0.08844653629002018	0.07189118939876896	0.17062595096066616	9.26082003404445e-06	NA	46	46	46
ENSG00000158445.9	KCNB1	-1.699314403123671	-0.016254499956065635	0.08925996019562243	0.02833046211269972	0.06613254074721722	0.007645754459598397	NA	104	104	104
ENSG00000129673.9	AANAT	1.6980874338453775	0.014900781900680631	0.08949126093520474	0.026690483399208757	0.13638384762019115	8.578595438342348e-05	NA	24	27	27
ENSG00000271538.5	RP11-326I11.4	1.6979021341213214	0.008977297136700634	0.08952623441838577	0.07280312604598065	0.3959424287297495	4.138984123107027e-14	NA	4	4	4
ENSG00000205078.5	SYCE1L	1.696032930950251	0.005542702097144659	0.08987964377130625	0.2135131183937358	0.5307038896898497	2.4956026523788397e-20	NA	20	20	20
ENSG00000260653.5	RP11-114G11.5	1.695968608706142	0.012269653850485408	0.08989182510623174	0.05583973550675588	0.15234351238936758	3.96129166384234e-05	NA	14	14	14
ENSG00000156574.9	NODAL	1.6956587019009828	0.014142460870762203	0.0899505338282341	0.04080897261629883	0.14648956722857365	4.26627665888776e-05	NA	17	17	17
ENSG00000140873.15	ADAMTS18	1.6952079257069623	0.00388696675954348	0.09003598392781437	0.30270864496983757	0.5686228499110393	4.522601093215976e-24	NA	46	46	46
ENSG00000277511.1	CTD-2095E4.5	1.6932432881576407	0.007700388614758692	0.09040916800356645	0.08662673286248962	0.07349153067149858	0.00394779179505366	NA	54	54	54
ENSG00000196417.12	ZNF765	-1.6929178023176903	-0.00656200175707699	0.09047111423336905	0.1107754428654315	0.13345086308387094	0.00010746254760861066	NA	63	64	64
ENSG00000240344.8	PPIL3	1.6921915560260288	0.002989725657230966	0.09060945600360357	0.28252773972028167	0.5581126332376817	9.444148843012699e-23	NA	51	51	51
ENSG00000185043.10	CIB1	1.6916472319292564	0.0212153474624339	0.0907132551646271	0.01793230776758962	0.04722865146281294	0.016386024840003073	NA	35	36	36
ENSG00000262877.4	RP11-1055B8.4	1.6914771090025984	0.00766401528129077	0.09074571614081027	0.11503215749992127	0.3018127521604433	1.1743521092221464e-10	NA	76	76	76
ENSG00000083807.9	SLC27A5	1.6911256004936137	0.0214066526229553	0.09081281670413494	0.013100584053094787	0.09616398359026704	0.0009274018855482024	NA	10	10	10
ENSG00000146834.13	MEPCE	-1.6909177189192248	-0.01050501108851122	0.09085251864550725	0.031383254222309816	0.04079453352959357	0.03119926875457821	NA	29	29	29
ENSG00000143198.12	MGST3	1.6897740263955543	0.013640421435555633	0.09107119472083693	0.03317976743608857	0.225768066891655	1.5096944282136784e-07	NA	142	142	142
ENSG00000064835.10	POU1F1	1.6885831405746035	0.009808602352413672	0.09129934380882887	0.0391968236958247	0.0693015242569793	0.005220815205124378	NA	40	40	40
ENSG00000137877.9	SPTBN5	1.6879333714661036	0.010923338087755457	0.09142401973654567	0.051026650187420315	0.2484918763749925	1.968687575146153e-08	NA	12	12	12
ENSG00000129128.12	SPCS3	1.6869548452847811	0.02162443122379078	0.09161203486962331	0.011355207855774783	0.07388294464944012	0.0026946984983781	NA	34	34	34
ENSG00000189077.10	TMEM120A	-1.6846545388283471	-0.019531761854980262	0.09205524232568975	0.012598462443918745	0.07356276881595637	0.004805268657049188	NA	5	5	5
ENSG00000140839.11	CLEC18B	-1.681175049483938	-0.009943430036283849	0.09272891833117305	0.07013584791759057	0.11520154550950297	0.00043464035637275766	NA	31	31	31
ENSG00000064201.15	TSPAN32	-1.6806994061096878	-0.012510645134799702	0.09282131602708675	0.0413386706809276	0.2125539842765998	3.7785728783349924e-07	NA	14	14	14
ENSG00000130811.11	EIF3G	-1.6795314096222516	-0.05279960826576809	0.09304852269057357	0.0016007255007124013	0.037913795558203865	0.04034271123270077	NA	5	5	5
ENSG00000035115.21	SH3YL1	-1.6791587044669263	-0.03589612110837145	0.09312111771506762	0.0033330989457447504	0.12464476809804373	0.00020900698522114173	NA	14	15	15
ENSG00000270972.1	RP11-326C3.15	1.6775967808955161	0.00664233048192741	0.09342584167205373	0.17163384907809215	0.07497753217989911	0.004450858459563611	NA	49	51	51
ENSG00000228065.10	LINC01515	1.676901310000146	0.00667690419673492	0.09356178195143498	0.08974972497695918	0.11663150960080484	0.0003262160691086512	NA	88	88	88
ENSG00000143416.20	SELENBP1	1.6767795702058712	0.043297386613262934	0.09358559414182681	0.004217631359585249	0.03276100563972854	0.0468014171492755	NA	8	8	8
ENSG00000214293.8	APTR	1.6745415382480922	0.005838504645018157	0.09402421791922086	0.1395212318740902	0.4993818807925127	1.809059717468005e-19	NA	23	23	23
ENSG00000272849.1	RP11-347I19.8	-1.6725644559655608	-0.016081468154084195	0.094413069047137	0.015601976656917746	0.06942690638725528	0.005848096800695256	NA	36	36	36
ENSG00000132141.13	CCT6B	-1.6689447537805666	-0.03099816284919671	0.09512832909693744	0.007390151114451106	0.11572280439603368	0.00031057576057897805	NA	14	14	14
ENSG00000123146.19	ADGRE5	-1.6666190930857865	-0.008145117801129958	0.09559016988828721	0.06295743867237676	0.15514914745841746	2.17478807617258e-05	NA	39	39	39
ENSG00000146281.5	PM20D2	1.6660497091051274	0.026132245233403593	0.09570351401316793	0.0094812072152931	0.04112105540745965	0.03307216317801952	NA	9	9	9
ENSG00000239521.7	GATS	-1.6658998351135297	-0.013172912251335921	0.09573336648256846	0.03035050492233838	0.2704222042711107	5.213274518668816e-09	NA	25	25	25
ENSG00000268658.5	LINC00664	1.6656491159760494	0.011588204836534135	0.09578332233623481	0.04488195706249775	0.17594180881609528	5.955697215033751e-06	NA	4	4	4
ENSG00000277075.2	HIST1H2AE	1.66019639951824	0.005944585288345726	0.09687494874502384	0.07438245251045242	0.0956157092718716	0.0012096386736546987	NA	38	38	38
ENSG00000127951.6	FGL2	1.654833033447702	0.02863948504899026	0.09795837123227251	0.007520000346714966	0.08308725721663862	0.0023198802617330114	NA	9	9	9
ENSG00000130640.13	TUBGCP2	-1.6541088022753099	-0.010281544480129048	0.0981054079471408	0.061505975056124235	0.2638561675776354	1.4644985007864845e-08	NA	23	23	23
ENSG00000156273.15	BACH1	1.6532754132320147	0.03703368990935817	0.09827482449724885	0.006256161659505599	0.08432823436132145	0.002102041537171412	NA	12	12	12
ENSG00000250571.6	GLI4	-1.6521253081504355	-0.008555145607682833	0.09850900872276416	0.040944558768560284	0.2598945966719925	1.1521060431538285e-08	NA	21	22	22
ENSG00000170615.14	SLC26A5	-1.6518286417695325	-0.015214278517879296	0.0985694881282327	0.019763359373606598	0.045491283092861635	0.02867572364177657	NA	34	35	35
ENSG00000104320.13	NBN	1.6514193551033893	0.021346403977633086	0.09865297534679712	0.014678243299015462	0.13570086851089627	7.806214657561264e-05	NA	58	58	58
ENSG00000196172.9	ZNF681	-1.6489235629661618	-0.009954983110977231	0.0991632951631778	0.041565921469651254	0.05152626674234224	0.019001485798422327	NA	20	20	20
ENSG00000165124.17	SVEP1	-1.6484549776045776	-0.015962742766463266	0.09925934227267845	0.024304812404261897	0.07032352532357755	0.0063612193820504394	NA	30	30	30
ENSG00000175548.8	ALG10B	-1.6474896002293153	-0.02626616560221571	0.09945745208186275	0.009678831216402967	0.05255684297354756	0.02053011871750556	NA	27	27	27
ENSG00000145388.14	METTL14	-1.6460166358097965	-0.015367206926893126	0.09976033403842749	0.01653904050543338	0.1322533276986628	0.00014243329562699432	NA	53	53	53
ENSG00000183010.16	PYCR1	1.6458506000235218	0.01646402790438898	0.09979452164703904	0.02589937722958891	0.053164835689549717	0.018464265159419038	NA	20	20	20
ENSG00000162669.15	HFM1	1.644111581936417	0.01813098468371435	0.10015315601026574	0.019427911796559814	0.14133533099923568	2.0649205448183912e-05	NA	23	23	23
ENSG00000121440.14	PDZRN3	-1.6429953028966842	-0.01786525779531002	0.10038390509893252	0.013731339769674233	0.048793534115899366	0.020283766412562392	NA	18	18	18
ENSG00000205809.9	KLRC2	1.6409119514544817	0.003713634258869716	0.10081569375370034	0.16899645842576533	0.3582794422488791	2.9845442114489303e-13	NA	34	34	34
ENSG00000243056.1	EIF4EBP3	1.6390598128086822	0.03285632107425996	0.10120080348775741	0.004676163065432624	0.050637607617275295	0.022290999003443092	NA	23	24	24
ENSG00000272871.1	RP11-408A13.4	1.6372001747784148	0.008004817145330734	0.10158865054984312	0.11623199881927913	0.2044995225192824	8.374704998649818e-07	NA	50	50	50
ENSG00000101452.14	DHX35	-1.6358300979118774	-0.017767472499937226	0.10187515097126264	0.02068829366234439	0.09234716121018853	0.0012182213663421433	NA	66	66	66
ENSG00000010292.12	NCAPD2	-1.6348674168062889	-0.011303989487251693	0.10207684425437416	0.023019055340132648	0.13112704741426245	8.373667521334712e-05	NA	44	45	45
ENSG00000110665.11	C11orf21	-1.6347868044189826	-0.008290971332376358	0.10209374793071746	0.0736889675673874	0.2804479606805221	1.1540408149894624e-09	NA	28	28	28
ENSG00000164308.16	ERAP2	1.6338414522239928	0.003728631193649719	0.10229214589333512	0.37883244402024235	0.6648914443579425	2.1290361901483688e-33	NA	89	89	89
ENSG00000116337.15	AMPD2	1.6332611023455104	0.022357589752919193	0.10241409392005096	0.009483582640954238	0.04661543655470402	0.026844386927957323	NA	14	14	14
ENSG00000162913.9	C1orf145	-1.632735236652608	-0.007715087858763142	0.1025246931359134	0.08584616659320583	0.0994938124763574	0.0009682739095310463	NA	61	63	63
ENSG00000205978.5	NYNRIN	1.6312294391625695	0.02254269124237957	0.10284191568001508	0.012044742199264751	0.21126956298475053	2.7166937682149137e-07	NA	5	5	5
ENSG00000196458.10	ZNF605	1.6307636677996795	0.0392924648456633	0.10294019647727783	0.02194395294063668	0.1226060996463734	0.0002781777839065741	NA	8	9	9
ENSG00000166888.11	STAT6	-1.6286549903924272	-0.07373693319542048	0.1033860760566756	0.0013171020352079825	0.06455922797423735	0.009615488353790206	NA	11	11	11
ENSG00000182919.14	C11orf54	1.628270426901395	0.010468150579996024	0.10346755724392816	0.027005759044531764	0.3171849028824106	6.82302865534295e-11	NA	20	20	20
ENSG00000249381.1	LINC00500	-1.6277570755532997	-0.011492932127283388	0.10357640550131021	0.08049796685123656	0.4099454313606121	1.3686291778855898e-14	NA	10	10	10
ENSG00000260135.6	RP11-212I21.2	1.627111595340727	0.009874623202525865	0.10371339879497479	0.050749414068441176	0.17429683086865716	5.1303531673992965e-06	NA	39	40	40
ENSG00000262006.1	RP11-700H6.4	1.626291828833212	0.01744369841627366	0.10388758920583438	0.010813349519841961	0.10358813143067633	0.0007992616605138436	NA	2	2	2
ENSG00000204967.10	PCDHA4	1.6261279458985638	0.00632892785857662	0.10392244020161488	0.08618710909460622	0.2525331684280117	1.92944002162532e-08	NA	62	65	65
ENSG00000270604.5	HCG17	1.623918744053645	0.0080729209938701	0.104393151578511	0.07483285689096945	0.09632176595998407	0.000839732399200709	NA	54	56	56
ENSG00000260588.1	RP11-930P14.2	-1.6235220434224196	-0.012077520246586697	0.10447785505268971	0.049667552786778424	0.11324327924357627	0.0002878316544303601	NA	23	23	23
ENSG00000183722.7	LHFP	1.6229111183143567	0.02502508719670854	0.10460840645250148	0.00783175139687449	0.058739133517078025	0.013415877365850265	NA	7	7	7
ENSG00000007541.16	PIGQ	1.6211500992811656	0.030436478198517046	0.10498545167233996	0.005040356924025877	0.12077499105646032	0.00027803142009471827	NA	27	27	27
ENSG00000183876.8	ARSI	-1.6208137827709184	-0.010019926715157307	0.10505758167906912	0.046712576465547745	0.2005731332772725	6.668153908783871e-07	NA	49	49	49
ENSG00000107779.13	BMPR1A	-1.6181137883269086	-0.019083699271229836	0.1056380775325508	0.013713728347540526	0.11135710452421832	0.0003484720403847945	NA	20	20	20
ENSG00000165006.13	UBAP1	-1.617378437801759	-0.02705104601389233	0.10579661718435118	0.010935324551640896	0.1379459426734322	0.00010116562434273841	NA	6	6	6
ENSG00000086015.20	MAST2	-1.6162876586085455	-0.015981780824907303	0.10603213386706274	0.018823661220636438	0.10295172325888673	0.0007799681567995285	NA	94	96	96
ENSG00000171903.16	CYP4F11	-1.6153708863369807	-0.007822507596103152	0.1062304010808789	0.05466818282434785	0.1712359031563775	9.936667330738553e-06	NA	70	72	72
ENSG00000169189.16	NSMCE1	-1.6146505544376328	-0.02410870377805971	0.10638639093161595	0.01199560948293492	0.09753223450246734	0.0007536450079665664	NA	53	54	54
ENSG00000112290.12	WASF1	-1.614543324028373	-0.013715065853667486	0.10640962749130317	0.030946910228645354	0.19392869818025854	1.6191066129741082e-06	NA	68	68	68
ENSG00000134184.12	GSTM1	-1.613780815091975	-0.006036092599877095	0.10657497730639208	0.1621499583136602	0.13069761157636034	0.00012733932593844423	NA	48	49	49
ENSG00000174453.9	VWC2L	1.6075977714973964	0.029168238253633034	0.10792330061709778	0.006961955304812599	0.0831069135409887	0.00291812060058773	NA	8	8	8
ENSG00000127337.6	YEATS4	-1.6074504645248178	-0.010866904765511016	0.10795558747954292	0.058542998478234215	0.16884656873215953	1.1074317295968302e-05	NA	60	73	73
ENSG00000169836.4	TACR3	1.6024244387743476	0.02449350906353321	0.10906178420309018	0.010977334866774794	0.07546118430647658	0.004634645010723253	NA	17	17	17
ENSG00000135406.13	PRPH	1.6006451263975194	0.01724124356829319	0.10945554132894002	0.03212633628744538	0.1133053781970997	0.0002915943742766386	NA	14	14	14
ENSG00000172058.15	SERF1A	-1.600467894815041	-0.6979065903314933	0.10949482367980326	1.7004349153301152e-05	0.3166071145529793	6.168185510061868e-11	NA	2	3	3
ENSG00000083444.16	PLOD1	1.6002269522727175	0.015341537271057464	0.1095482450685756	0.02469660293880289	0.25322455750511685	5.679095829727821e-09	NA	20	21	21
ENSG00000167862.9	MRPL58	-1.5998884281922063	-0.01650705025866421	0.10962333688452609	0.025447560264312073	0.10509353071838673	0.00028092765567362747	NA	39	39	39
ENSG00000153707.16	PTPRD	-1.5976875372230324	-0.01366905673773341	0.11011253375078905	0.02405882030627053	0.14209346307628262	4.783654558021865e-05	NA	111	116	116
ENSG00000115255.10	REEP6	-1.5967750125618498	-0.011546612066640876	0.11031586774922111	0.051901311388675424	0.07295335822081013	0.003963945740288035	NA	35	35	35
ENSG00000085999.11	RAD54L	-1.5960182489266994	-0.011306338365384628	0.11048471906658151	0.037551761087067176	0.07873719490449536	0.0034942552808518764	NA	82	82	82
ENSG00000164323.12	CFAP97	1.5956223728726768	0.042519824604548236	0.11057312937664171	0.0026546328240635237	0.061941112676755686	0.010828578123438707	NA	37	39	39
ENSG00000226479.3	TMEM185B	-1.5949834030932786	-0.023211350646410413	0.11071594724649532	0.013206415557243464	0.03937174441100829	0.03780325811128797	NA	49	49	49
ENSG00000162728.4	KCNJ9	-1.5927444352128515	-0.008678523915240963	0.11121753478409423	0.06786442884998306	0.21351641235459534	5.782721968175655e-07	NA	70	70	70
ENSG00000168385.17	SEPT2	-1.5920392852466645	-0.01866915769993974	0.11137587773547693	0.017565236442315904	0.266753370268295	3.811917838290501e-09	NA	9	9	9
ENSG00000283199.1	ABC13-47488600E17.1	-1.591956020119811	-0.012907853593191666	0.11139458683855477	0.06616212633797841	0.07159137022420048	0.006097710458561549	NA	32	32	32
ENSG00000226791.6	AC109826.1	-1.5913151532041967	-0.008909385298274156	0.11153866826031165	0.041485084603828874	0.03539126911420688	0.04926339056600517	NA	38	39	39
ENSG00000160221.16	C21orf33	-1.590833944315103	-0.0056993334421189465	0.11164695156769074	0.20357023267297944	0.4542235257275168	1.5773994508531034e-17	NA	17	17	17
ENSG00000230658.1	KLHL7-AS1	1.5906176515844062	0.0034200164244578995	0.11169564952540205	0.40724328058570436	0.6234853180581448	1.0285427428809263e-26	NA	65	65	65
ENSG00000102858.12	MGRN1	1.586653154171552	0.0055439779807582796	0.11259122168074792	0.20765917048875676	0.6595161356273419	2.8461211020621904e-31	NA	36	38	38
ENSG00000160336.14	ZNF761	-1.5847099912481044	-0.014150095564307632	0.1130322407687444	0.028761620326049495	0.16327170522161466	1.910984644490081e-05	NA	13	13	13
ENSG00000136238.17	RAC1	1.5842450486927884	0.018378731151122672	0.11313796541276447	0.01348554659999071	0.05474529906768698	0.013641205780600059	NA	46	48	48
ENSG00000184984.9	CHRM5	1.5833898905608617	0.00458015831759919	0.11333262575521676	0.16221680751605508	0.5052502510048994	7.969705294846051e-19	NA	31	31	31
ENSG00000114744.8	COMMD2	1.5804893051722666	0.009755954797543376	0.11399485420199151	0.07937094773491422	0.3231814418851363	4.1625684437906107e-11	NA	71	71	71
ENSG00000223802.7	CERS1	-1.5799277769415507	-0.010015351904157069	0.11412340719299056	0.05453459540141574	0.19564818814606447	1.8510209153192246e-06	NA	57	57	57
ENSG00000204149.10	AGAP6	1.5791116852184066	0.007210499922856674	0.11431044189144317	0.08432899640616359	0.16968446117854158	7.354980840522282e-06	NA	102	104	104
ENSG00000167525.13	PROCA1	-1.578644428642393	-0.013498110505433984	0.11441763792223009	0.017724263182032178	0.11871452013996618	0.0002006605148563268	NA	24	24	24
ENSG00000180113.15	TDRD6	-1.577810930401162	-0.007105609570875659	0.11460905199052715	0.10259047068455149	0.28621659727201754	1.7099970165125646e-09	NA	78	81	81
ENSG00000101745.16	ANKRD12	-1.5776364187904244	-0.017472930895731764	0.11464916071703	0.01123214639180421	0.03805998627612965	0.037145955527825125	NA	15	15	15
ENSG00000257534.1	RP11-834C11.10	-1.577586090109061	-0.005720857543145217	0.11466073001812889	0.10620889525571	0.2109917118858349	5.428348543203284e-07	NA	20	20	20
ENSG00000182670.13	TTC3	1.5772366739476702	0.0084135062647648	0.1147410773569804	0.07308531732899656	0.2309709773805617	8.57343762884902e-08	NA	56	56	56
ENSG00000133742.13	CA1	1.57604007768233	0.011378294451495614	0.11501656721415245	0.03938335541677757	0.061643800332720114	0.009067622671940645	NA	21	21	21
ENSG00000175773.12	RP11-121M22.1	-1.5756621816132617	-0.01571510596480188	0.11510367745677186	0.026215128025359826	0.1145357868386089	0.00036473779387556697	NA	13	13	13
ENSG00000205853.10	RFPL3S	1.5752050884038042	0.009382343274937444	0.1152091130652733	0.046248393907673824	0.1947574313459275	9.036468691161688e-07	NA	52	52	52
ENSG00000281880.1	PAUPAR	1.5743723408136714	0.04895059819964231	0.11540139438863843	0.0029749999274567046	0.04283251043112096	0.03447620522972543	NA	3	3	3
ENSG00000228521.2	AC099552.3	1.5727389892087893	0.012146039125871378	0.11577926788655891	0.04053904330794283	0.18982035720976376	2.135886963502397e-06	NA	13	13	13
ENSG00000097046.12	CDC7	-1.572645349235002	-0.00734785965112495	0.11580096080094031	0.07077506541134304	0.14578704198093556	2.3247236688823488e-05	NA	54	54	54
ENSG00000169660.15	HEXDC	-1.5716127990090059	-0.0099073180295814	0.11604037635656579	0.058394094513139046	0.11086213948347916	0.00046088216870692947	NA	86	86	86
ENSG00000152942.18	RAD17	1.568404589209244	0.012941620821113338	0.11678674078552372	0.023408975178988517	0.1585470258049144	1.8193165636290504e-05	NA	68	68	68
ENSG00000128563.13	PRKRIP1	-1.5667067296737938	-0.007035618980266659	0.11718325706159285	0.08056248821521961	0.04346409235559133	0.03383096881419395	NA	107	110	110
ENSG00000235180.1	LINC00601	-1.5660311273185652	-0.0068569616652362055	0.11734133015396009	0.0832368076585967	0.1944293388569046	1.1685967345249596e-06	NA	55	55	55
ENSG00000169914.5	OTUD3	-1.5658521016987965	-0.009092457142208108	0.1173832454575926	0.08362983298572887	0.3071185106771376	8.506698467060696e-12	NA	23	24	24
ENSG00000224924.6	LINC00320	1.5647303706654117	0.019971279272760215	0.11764614414342917	0.014672497612617972	0.19870068328711865	5.08282791257618e-07	NA	13	13	13
ENSG00000152954.11	NRSN1	-1.561733308331815	-0.07884179795954731	0.11835082862688165	0.0010383406642940891	0.04188606923601677	0.028761009894359806	NA	6	6	6
ENSG00000275700.4	AATF	-1.556170626213995	-0.008483443830511295	0.11966752422149672	0.07477117974142579	0.20202037249687074	7.376446074655056e-07	NA	25	26	26
ENSG00000130038.9	CRACR2A	-1.5560682386290245	-0.0075792024510830565	0.11969186663568612	0.06231706528541283	0.07174694412682436	0.0063725521300199576	NA	53	54	54
ENSG00000160282.13	FTCD	1.5549340332520296	0.005947691087551871	0.11996178091048527	0.16004872986489477	0.22146410033456285	1.3922773575729145e-07	NA	50	50	50
ENSG00000273136.6	NBPF26	-1.552257338723996	-0.034534238713165966	0.12060066127815801	0.0027268123552680844	0.5501316894184389	8.539006499654712e-24	NA	9	14	14
ENSG00000179588.8	ZFPM1	1.5507697593578234	0.010570300353867405	0.1209568700946539	0.06321547292204022	0.055494890763647386	0.016294232526730866	NA	47	47	47
ENSG00000251372.5	LINC00499	-1.5492700245204962	-0.008138434046749793	0.12131682240177112	0.14846568210887512	0.4640484407350594	3.6639875474659117e-17	NA	11	11	11
ENSG00000215117.5	LINC00588	-1.5482439903824905	-0.016375318612879115	0.12156356381364244	0.016039375101707904	0.10929494168340728	0.0006471975649636479	NA	24	24	24
ENSG00000128311.13	TST	1.547938608796225	0.006598599806090564	0.12163707792756856	0.12870364086889302	0.2324375862909469	5.100912454368546e-08	NA	83	83	83
ENSG00000132394.10	EEFSEC	1.5464052656986627	0.008533934017465933	0.1220067232448536	0.06646359748484408	0.18065445665836105	4.8722219270542196e-06	NA	72	73	73
ENSG00000108839.11	ALOX12	-1.5461225219219306	-0.017136784007594434	0.1220749805007765	0.02368293535212671	0.06430171922060016	0.008643927493873597	NA	21	22	22
ENSG00000185974.6	GRK1	-1.5457622435767449	-0.005933588057304649	0.12216199864430825	0.1095942173538734	0.08971526436295732	0.0014967771259255702	NA	52	53	53
ENSG00000137070.17	IL11RA	-1.5446305569764307	-0.011165699317627549	0.12243565061779309	0.027752426924427455	0.12100388028272815	0.00022070504836397192	NA	15	16	16
ENSG00000271553.1	RP11-274B21.10	1.5433370087356215	0.008156379526055399	0.12274902860183254	0.05654261998229414	0.1216031881974438	0.00019574081108358508	NA	84	86	86
ENSG00000168944.15	CEP120	-1.5432934797379956	-0.02389466718383386	0.12275958492469674	0.00824340682767636	0.05105604455455107	0.018057363276466943	NA	13	13	13
ENSG00000281721.1	LINC01080	-1.5426656086163881	-0.006045800068180684	0.12291193037753863	0.14898575149875176	0.4284180544525412	5.122065226035808e-16	NA	14	14	14
ENSG00000141338.13	ABCA8	1.540921218675903	0.008535169822523274	0.12333596093663712	0.06004946238184575	0.1819698409121757	3.918385300424074e-06	NA	55	55	55
ENSG00000170162.13	VGLL2	1.5408114902215209	0.008147834204797259	0.1233626721326588	0.08154688350595958	0.3358626013861805	4.517220765235051e-11	NA	8	8	8
ENSG00000116874.11	WARS2	1.5402124428613415	0.006233408272489703	0.12350857786857149	0.12456116628333626	0.3419282873680139	2.4110640468645515e-11	NA	17	17	17
ENSG00000241945.7	PWP2	-1.5391965488824007	-0.004390853939940124	0.12375631990032637	0.33241659832502557	0.5992517515242147	2.1656462836636596e-26	NA	34	38	38
ENSG00000164050.12	PLXNB1	-1.5380547762099843	-0.03496041705696648	0.1240352222073247	0.0022377814621373955	0.04104526201185691	0.03927427558353645	NA	26	26	26
ENSG00000165449.11	SLC16A9	-1.5368385750701756	-0.02889113183120729	0.12433284445319094	0.00297309354500782	0.04291660299481839	0.029968963488763142	NA	5	5	5
ENSG00000221995.5	TIAF1	-1.536163508153415	-0.013014155724461213	0.12449828349005802	0.027718113397997814	0.18883153576468706	2.823271331770746e-06	NA	33	34	34
ENSG00000116133.11	DHCR24	1.5349523136419219	0.026481246153498762	0.12479554196095317	0.005294755411472199	0.0976148839490419	0.0010631875638918741	NA	14	14	14
ENSG00000143631.10	FLG	-1.53400643666374	-0.008146525708761196	0.125028069284292	0.0630679094190407	0.17616153810346527	4.125519169118055e-06	NA	21	21	21
ENSG00000173821.19	RNF213	1.5336754534131358	0.018631627161981305	0.1251095154617569	0.013013751286572447	0.12798122588064098	0.00014862806565509742	NA	29	29	29
ENSG00000061794.12	MRPS35	-1.5323617942579983	-0.02599358400270654	0.125433179954952	0.009125707949016976	0.06575998033855207	0.0073942456312659785	NA	24	24	24
ENSG00000112561.17	TFEB	1.5318910941447836	0.07592278373361062	0.12554931156626192	0.0014736516104280062	0.107476555290755	0.000530870193349804	NA	2	2	2
ENSG00000119711.12	ALDH6A1	-1.5305110926188805	-0.029934809190146454	0.12589026988717025	0.0064625754295663945	0.054137952086219965	0.015959278344817602	NA	16	16	16
ENSG00000247157.6	LINC01252	1.5281100103872196	0.006624067073587797	0.12648522646951976	0.09593237169378555	0.2592137179459407	1.7620589729068708e-08	NA	39	40	40
ENSG00000100023.18	PPIL2	1.5266893843560554	0.0180165110729883	0.12683826837494402	0.015276668239623122	0.10601094473704786	0.00046793910363596435	NA	18	19	19
ENSG00000169193.11	CCDC126	-1.525942651964806	-0.015000796031445678	0.1270241472516163	0.03856329526614224	0.039933271201984255	0.043375399396413765	NA	51	51	51
ENSG00000104825.16	NFKBIB	1.5250780235993016	0.031214488814923197	0.12723963791273168	0.006084606213553277	0.153409904526793	3.265037957111521e-05	NA	11	11	11
ENSG00000276476.2	LINC00540	1.5250752820232505	0.012161054881757125	0.12724032164572724	0.01763038456890023	0.1020129450858469	0.0007321570694069357	NA	9	9	9
ENSG00000245149.3	RNF139-AS1	1.5243874808101603	0.012326030039705648	0.12741194557794225	0.035566273327081996	0.06170152067051115	0.009721700394418336	NA	102	103	103
ENSG00000110628.13	SLC22A18	1.5227917883278306	0.015999858895044985	0.12781080505995532	0.021769512595629224	0.10812820250548397	0.00029630619682365284	NA	5	5	5
ENSG00000141013.16	GAS8	-1.5218027238867908	-0.005420093672410841	0.12805851877891652	0.08425925220813575	0.136778271741746	8.011736407966002e-05	NA	38	45	45
ENSG00000166788.9	SAAL1	-1.5217407051090506	-0.00906167503009772	0.12807406396910298	0.04268991743482459	0.10019821776081343	0.0007103178970073997	NA	29	29	29
ENSG00000185187.12	SIGIRR	1.5195748049819036	0.011582557389130377	0.12861787413001421	0.025926295994555162	0.04769487904130373	0.00813399246246721	NA	8	8	8
ENSG00000176148.15	TCP11L1	1.5164824914976964	0.01284661502614009	0.12939739422600605	0.02383197923367466	0.05761675959633505	0.01397226964758072	NA	62	62	62
ENSG00000086288.11	NME8	1.5158319953214052	0.014713264795415393	0.12956183947742864	0.01727033160456659	0.14899730712371018	1.7884983127982724e-05	NA	51	51	51
ENSG00000018699.11	TTC27	1.51410186290741	0.028038395365187062	0.13000000626663952	0.00760436561252814	0.06580449280354628	0.0061118784023775725	NA	1	1	1
ENSG00000198547.8	C20orf203	-1.5136334795550692	-0.006021255263323426	0.13011882488153717	0.10864842832746183	0.08462229458360022	0.0025100592874571586	NA	85	85	85
ENSG00000186642.15	PDE2A	1.512576807764438	0.006318050321593153	0.13038718895638293	0.16823201547187483	0.5088553125186539	6.993848406450684e-21	NA	14	14	14
ENSG00000278740.1	RP11-147L13.14	1.5115361783677155	0.005205334532715176	0.1306518982674457	0.19277041633137348	0.5396695421014692	1.0448994401826969e-21	NA	22	22	22
ENSG00000278311.4	GGNBP2	-1.510896550479529	-0.01378645318998581	0.13081480988037064	0.017866901067760257	0.16054157579200373	2.0779063966450608e-05	NA	32	32	32
ENSG00000162877.12	PM20D1	-1.5106491273098566	-0.0031548148117392077	0.13087787018428212	0.2947167624755112	0.44738671914840333	1.1587386706554989e-16	NA	37	37	37
ENSG00000143315.6	PIGM	-1.510580548102243	-0.02879808747964475	0.13089535301760383	0.004665302505393813	0.03825897200672973	0.04448544507010055	NA	25	25	25
ENSG00000126790.11	L3HYPDH	-1.5101324205114244	-0.0033554632389920422	0.13100963835673812	0.31112202068792827	0.5669303034366279	8.617661147860314e-24	NA	70	70	70
ENSG00000104872.10	PIH1D1	-1.5091187208863786	-0.04103753510052414	0.13126844621664888	0.0039335962798801305	0.07163533590402782	0.005441113600168976	NA	7	7	7
ENSG00000181827.14	RFX7	-1.5079909016597008	-0.006425159760192293	0.1315568556357815	0.036658844273632175	0.07775397341038891	0.003094465694055532	NA	68	69	69
ENSG00000187049.9	TMEM216	-1.5056880685447678	-0.013151738759153915	0.13214726831231938	0.03414745907547612	0.06676674899390966	0.007783435625111305	NA	42	42	42
ENSG00000167747.13	C19orf48	1.505292618129252	0.02131744233209647	0.1322488622105315	0.009524120685681143	0.1541223828465062	2.7909264073112603e-05	NA	9	9	9
ENSG00000198039.11	ZNF273	-1.504831477170005	-0.0220178329416991	0.13236740885882745	0.007952119044508505	0.0377574709695088	0.036910330712382436	NA	39	40	40
ENSG00000143107.8	FNDC7	1.5040089541195105	0.011188951707382412	0.13257906121462001	0.039598851700658314	0.06879928474572455	0.006004666454230703	NA	11	11	11
ENSG00000183323.12	CCDC125	-1.5033942857015303	-0.02122330057712594	0.1327373992719992	0.0212312799532332	0.04826760259199464	0.02459879022487509	NA	17	18	18
ENSG00000023839.10	ABCC2	-1.5033255274300128	-0.02654233513632682	0.1327551204458177	0.00776789878166599	0.07243058955936788	0.005857354266384675	NA	10	10	10
ENSG00000163281.11	GNPDA2	1.502500649670536	0.013168551165167911	0.13296786028612995	0.02214232142559915	0.19644687067760705	1.0454533849178482e-06	NA	11	11	11
ENSG00000130856.15	ZNF236	1.5020896595364226	0.006824962420994622	0.13307395502947486	0.09294992622405006	0.15824125556433571	1.8972177534530453e-05	NA	113	116	116
ENSG00000186207.4	LCE5A	-1.5017235780947091	-0.013610370844583003	0.13316851202080118	0.027211244894665247	0.1506443569456065	4.071532698800113e-05	NA	7	7	7
ENSG00000156414.18	TDRD9	-1.4996644440826958	-0.006813318301970151	0.1337013452060857	0.06489832133201769	0.2457472387296933	1.9786058744908896e-08	NA	11	11	11
ENSG00000135679.22	MDM2	1.4992209489760133	0.022105070164984947	0.13381632210460892	0.01839891164806226	0.1919667535363706	3.6705900387311e-07	NA	17	17	17
ENSG00000105750.14	ZNF85	1.4961624873572885	0.007692541615002338	0.13461131741843194	0.05399088887483609	0.2374503122729436	1.1228863010918011e-07	NA	31	31	31
ENSG00000169826.7	CSGALNACT2	-1.4948775271429455	-0.0067651450904671175	0.13494640827933785	0.10733650210895002	0.5002841292444999	1.909933278335869e-20	NA	31	31	31
ENSG00000228793.1	RP1-223B1.1	1.4946350680277012	0.004773488185832336	0.1350097088000379	0.18455226948569597	0.5084534545742632	1.3943106662971063e-19	NA	50	50	50
ENSG00000117266.15	CDK18	1.4923398042863858	0.05688345011223593	0.1356100868813826	0.0019825138773940385	0.07616606637850631	0.004145860528218191	NA	10	10	10
ENSG00000243284.1	VSIG8	1.491729652075812	0.00362240765293467	0.13577003240868374	0.10472861666486538	0.0573740954567071	0.01278011634020135	NA	86	87	87
ENSG00000118804.8	STBD1	-1.4903951286365917	-0.016270599578062237	0.13612037263058055	0.02906988914455117	0.12018321719713705	0.00013033453658290595	NA	24	24	24
ENSG00000142252.10	GEMIN7	-1.4882204566463078	-0.006876087380722779	0.13669276410884496	0.09710843510422941	0.13967455712241156	8.177999563877435e-05	NA	85	85	85
ENSG00000145425.9	RPS3A	-1.4876682043634806	-0.027744665882903502	0.13683841672911373	0.006821483719483311	0.036354838565024264	0.04613039789752504	NA	51	51	51
ENSG00000158869.10	FCER1G	1.486734338060368	0.03517600372124182	0.13708498974605823	0.005467002991291962	0.053412730981620735	0.01722022391713578	NA	31	31	31
ENSG00000267364.1	RP11-47L3.1	1.4852527125850403	0.011382184821539992	0.13747689316823114	0.032696194667101386	0.06140232708432548	0.011668582795890238	NA	44	44	44
ENSG00000135773.12	CAPN9	1.4833538623680143	0.0097463037364223	0.1379804187589618	0.041931345750488375	0.1591533533425114	1.733392835351435e-05	NA	34	34	34
ENSG00000275066.4	SYNRG	1.4833287141238964	0.03809417765567913	0.1379870969425751	0.002898009359914039	0.12606240627951584	0.00012425520697231644	NA	4	4	4
ENSG00000178878.12	APOLD1	-1.4832883800929653	-0.02092505871728717	0.13799780827276054	0.009022831751080786	0.046489407919959314	0.027716198003986784	NA	7	7	7
ENSG00000144026.11	ZNF514	-1.4819256537969363	-0.00446291578456442	0.13836007818875815	0.1427569715414944	0.3340503819057187	3.5153312816652996e-11	NA	56	57	57
ENSG00000148357.16	HMCN2	1.480628784427757	0.03302769737392872	0.13870552065034325	0.002214667675407712	0.04045758650375567	0.04012542902855065	NA	5	5	5
ENSG00000186314.11	PRELID2	-1.4794972712184313	-0.007372926943066043	0.13900746012036128	0.0784309394183782	0.05100013851974695	0.020782494880108582	NA	84	84	84
ENSG00000090382.6	LYZ	-1.4789612901254163	-0.015470469664169312	0.13915066093100087	0.0195942594651856	0.06614527194490412	0.008141034797447669	NA	31	31	31
ENSG00000140941.12	MAP1LC3B	1.477352292782415	0.023969400034247374	0.13958122731788553	0.010440325731306634	0.08188621858256381	0.00288771632505918	NA	22	22	22
ENSG00000138757.14	G3BP2	1.4749170242779632	0.014317842646631192	0.14023485276191078	0.00842090085394028	0.08391257232813544	0.0013913815135441821	NA	51	52	52
ENSG00000121101.15	TEX14	1.4739923279411558	0.00901629745124263	0.14048365685008904	0.043087450474269026	0.14969757481853546	3.0282248540662622e-05	NA	28	28	28
ENSG00000047346.12	FAM214A	-1.4738739759726815	-0.010643839066040205	0.14051552579902946	0.03999095840975782	0.1176825544329392	0.00030949689857739514	NA	51	51	51
ENSG00000171763.18	SPATA5L1	-1.4731103866397144	-0.012307813895495014	0.14072127319721806	0.0450990787922039	0.09942371288806816	0.0005860144701546327	NA	34	34	34
ENSG00000229921.6	KIF25-AS1	1.4725103725828623	0.004867073359358839	0.1408831080747261	0.3015334300059984	0.4116530100038412	6.210468140693337e-15	NA	79	79	79
ENSG00000051596.9	THOC3	-1.4722318891872535	-0.019017414175320636	0.14095826879174445	0.012878857596962598	0.0726740969135489	0.004850709406878335	NA	23	24	24
ENSG00000100109.16	TFIP11	-1.4720056134762776	-0.01096733930818149	0.1410193617161908	0.034049870917729236	0.03688765327394011	0.04977185829220696	NA	61	61	61
ENSG00000141854.9	MISP3	-1.4689688467288846	-0.01811482818704714	0.1418412392559014	0.023609554962472554	0.1566442344631429	2.1425892550963926e-05	NA	9	9	9
ENSG00000009830.11	POMT2	1.4670703277224115	0.01047950269401107	0.14235692494875848	0.03544167991184058	0.17088649431972391	5.32473189212946e-06	NA	96	96	96
ENSG00000206503.12	HLA-A	1.4663402923472335	0.006642785274920481	0.14255560374507023	0.03321362012086177	0.15573515398965654	1.2474481919767335e-05	NA	81	88	88
ENSG00000260911.2	RP11-196G11.2	1.4659374490298274	0.012813994500287496	0.1426653284730924	0.03143066663353866	0.28512774206333985	2.7093364599341953e-09	NA	15	15	15
ENSG00000167315.17	ACAA2	-1.4650207843107745	-0.0150663460499988	0.14291524724286583	0.03278994334783848	0.06532271092192933	0.0077951439067155326	NA	75	76	76
ENSG00000105088.8	OLFM2	-1.464694778358806	-0.0240854021614336	0.14300421020536594	0.008929599959601617	0.11104461710539096	0.00036190456677486746	NA	14	14	14
ENSG00000168936.10	TMEM129	-1.4642198287624357	-0.03682418474180373	0.14313389407886296	0.004873396552048191	0.08225247895063857	0.002015127433670117	NA	6	6	6
ENSG00000133739.15	LRRCC1	-1.464007772731714	-0.01117426097109317	0.14319182461119745	0.03710558151179473	0.3195999648786476	1.2925460306585298e-10	NA	39	39	39
ENSG00000104823.8	ECH1	-1.462108237915664	-0.009213570110759168	0.14371155165441887	0.037937337752919444	0.10604149542293977	0.0002027111997235556	NA	37	37	37
ENSG00000274678.1	RP11-2C24.7	1.4598021827169572	0.008508018660522131	0.1443444485159967	0.032259486823440674	0.0495644485871352	0.02256922079077081	NA	23	24	24
ENSG00000196655.11	TRAPPC4	1.459455252496784	0.011468314525204984	0.14443984810988555	0.025791270138511596	0.2592034108350687	1.3584411996043546e-08	NA	11	11	11
ENSG00000215018.9	COL28A1	-1.458702369963997	-0.019081390850008775	0.1446470435290795	0.02102680777591602	0.06347869651254137	0.009572005396006585	NA	20	21	21
ENSG00000271978.1	RP11-428J1.4	1.4573730478790665	0.013248205721735951	0.14501343271964176	0.02527183555777155	0.04319354812991354	0.03369679351397736	NA	22	22	22
ENSG00000168374.10	ARF4	1.457339878527483	0.02350559403104111	0.14502258397457882	0.008447529394949043	0.12640526981149722	0.00017714622413348034	NA	41	42	42
ENSG00000205810.8	KLRC3	1.4570225445661191	0.0067541083666511495	0.14511015715886597	0.07148816249972283	0.24222475259243104	2.5208359675712565e-08	NA	36	36	36
ENSG00000153060.7	TEKT5	1.4543145548969398	0.014000881960315	0.14585911698470652	0.014309243873125006	0.07831115565428348	0.002553836850155968	NA	5	5	5
ENSG00000275074.1	NUDT18	-1.4542527110921313	-0.012082551931048674	0.14587625587442726	0.05135553348400467	0.18109416694886046	2.596898411676009e-06	NA	52	52	52
ENSG00000053900.10	ANAPC4	1.452253853929064	0.021331286970966454	0.1464310333889593	0.010382670109683037	0.14638524399984754	3.258089343660041e-05	NA	12	12	12
ENSG00000136098.16	NEK3	1.4520537451232576	0.02651674658220654	0.1464866618282275	0.010767437224566693	0.10250731530240463	0.0008905512175862209	NA	12	12	12
ENSG00000137500.9	CCDC90B	-1.452025583701133	-0.04718129418357296	0.14649449174660384	0.0015555715187895744	0.06778750078695933	0.007183527316945363	NA	10	10	10
ENSG00000139610.1	CELA1	-1.4515318783318634	-0.012070697389871996	0.1466318121405585	0.03376564535901794	0.10254398743710734	0.0008157439741884253	NA	20	20	20
ENSG00000165275.9	TRMT10B	-1.450570923327334	-0.02087869790451626	0.14689937678332202	0.013502851422209527	0.05835503578953464	0.011430893729596912	NA	21	22	22
ENSG00000116783.14	TNNI3K	1.4503918554910975	0.0055104522908160525	0.14694927699405008	0.12889327838756431	0.19122930645921424	1.7134159107123586e-06	NA	60	60	60
ENSG00000203697.11	CAPN8	1.4490606908259018	0.005481292614137342	0.14732063446092689	0.11714807176546285	0.32647076800156183	6.28298288186765e-11	NA	48	48	48
ENSG00000152689.17	RASGRP3	1.4469827644120672	0.013952254560615027	0.14790175089628294	0.015397835695217996	0.05042472997106137	0.020397191566455145	NA	51	52	52
ENSG00000177082.12	WDR73	-1.4457168831704712	-0.007500777009727682	0.1482566269578492	0.08080937570588062	0.04487419543552602	0.024740552678764426	NA	86	86	86
ENSG00000162620.15	LRRIQ3	1.445314868943659	0.00324004213451558	0.14836946325367348	0.18421858119664697	0.41848880863246096	1.0923019335834242e-14	NA	56	57	57
ENSG00000162851.7	TFB2M	1.4450768647627694	0.007225518970943055	0.14843629654592716	0.05376799736086065	0.04813818047010505	0.025102540419424862	NA	63	65	65
ENSG00000196693.14	ZNF33B	-1.4446611798330558	-0.01198913461184958	0.14855307901927675	0.015842684126338227	0.14603639204469776	4.2573708047704385e-05	NA	30	30	30
ENSG00000259865.1	RP11-488L18.10	-1.4438007218145794	-0.026654264921711926	0.1487950389140375	0.008198431441149845	0.08009130955158829	0.002836373075365007	NA	5	5	5
ENSG00000169862.18	CTNND2	1.4428806464843027	0.01669877398991537	0.1490540959018679	0.016371252308722873	0.08220775171034671	0.0028323887509791477	NA	50	51	51
ENSG00000146856.14	AGBL3	-1.4423004105122246	-0.020194646325811683	0.14921764443994853	0.012059896775976388	0.08385187357521763	0.0018970349413692667	NA	10	10	10
ENSG00000101190.12	TCFL5	-1.4395716170747155	-0.010044638364714928	0.14998863452187206	0.03739034402215373	0.2988620954859184	4.2714398142580567e-10	NA	14	14	14
ENSG00000152527.13	PLEKHH2	-1.4391848531888018	-0.00356755623808622	0.15009815572814142	0.2443324748739771	0.3237367028272943	1.378133118792163e-10	NA	84	91	91
ENSG00000198246.7	SLC29A3	1.4387055270794264	0.026122468035352404	0.15023397270298416	0.007459828619585291	0.0398104292864044	0.03587626562536717	NA	18	18	18
ENSG00000027001.9	MIPEP	-1.4381498821391356	-0.006840199620355962	0.15039153186570822	0.07703695088302287	0.2508461598371934	2.0347577274288507e-08	NA	15	15	15
ENSG00000065621.14	GSTO2	1.4375624911269829	0.008882237239746262	0.1505582299292997	0.03733685947665832	0.1128774632434908	0.00019267869926442843	NA	13	13	13
ENSG00000135678.11	CPM	1.4373900198829654	0.006708959549964084	0.1506072029807947	0.08837327742312207	0.17886931840059314	7.732008434465989e-06	NA	36	36	36
ENSG00000148950.9	IMMP1L	1.436216986260472	0.015797770829012975	0.15094060701388065	0.019778431913875173	0.04251535052285229	0.02859322643231949	NA	19	19	19
ENSG00000130803.14	ZNF317	1.4355341441349863	0.015997972694312558	0.15113494581488962	0.017895034307399978	0.11406244607198572	0.00043101384184850367	NA	22	22	22
ENSG00000229654.1	RP1-60O19.2	-1.4344930263412352	-0.00905532552602276	0.15143161774531858	0.0555890905005583	0.28539136793560715	1.5944055600064894e-09	NA	9	9	9
ENSG00000165233.17	CARD19	1.4341870117482165	0.011004322296098951	0.15151890249830297	0.04120117516249797	0.29348956257727066	6.327157065437869e-10	NA	12	12	12
ENSG00000234177.5	LINC01114	-1.4318400509495481	-0.010670137135828265	0.1521896021954824	0.04709002754051606	0.25504548952218564	9.788582907961872e-09	NA	24	25	25
ENSG00000122034.14	GTF3A	1.431816422433691	0.018654212799062642	0.15219636607676382	0.010370263112839931	0.06822812126943666	0.006600265884274024	NA	47	48	48
ENSG00000174405.13	LIG4	-1.4291018871595829	-0.012453335962698753	0.15297495119364413	0.02288922905972385	0.15432079630951928	2.8721935669245508e-05	NA	27	27	27
ENSG00000134201.10	GSTM5	-1.4285029389193218	-0.004350816876314074	0.15314714931448892	0.17599291612200785	0.3125763075782403	2.1405762481835365e-10	NA	84	84	84
ENSG00000154447.14	SH3RF1	-1.4283068758269057	-0.013775526549692496	0.1532035496364395	0.01931892039421934	0.04488456588625809	0.030532732706755064	NA	9	9	9
ENSG00000138750.14	NUP54	-1.4275206363100659	-0.007636439950223311	0.1534298812638264	0.09083959056358698	0.31475604946907315	5.050635177118068e-11	NA	87	89	89
ENSG00000170745.11	KCNS3	1.426788507960063	0.01216768182584167	0.15364086465683366	0.027349120775801976	0.1421503424029965	2.4850248638709256e-05	NA	40	41	41
ENSG00000164615.4	CAMLG	1.4252464909540226	0.014734704537741002	0.15408596172006245	0.021784796993183697	0.2337653291312997	1.10796709475883e-07	NA	19	20	20
ENSG00000117868.15	ESYT2	-1.4251657480096507	-0.008924680771096392	0.1541092948208764	0.029498106180144444	0.19202197268237045	1.09154602427519e-06	NA	38	38	38
ENSG00000141294.9	LRRC46	1.4241635632911902	0.012722556677514006	0.15439912976835554	0.020409367546518842	0.036822268944280194	0.04801511244002543	NA	34	34	34
ENSG00000272777.1	RP11-571L19.8	1.4238012023387614	0.007472169158958744	0.154504027570251	0.08354275026293381	0.040297191393011376	0.03978358988188185	NA	66	66	66
ENSG00000282885.1	RP11-596C23.6	-1.421344768422683	-0.017322948262778883	0.15521655464064654	0.016355725083611265	0.058753531183150985	0.013234656829610784	NA	4	4	4
ENSG00000196378.11	ZNF34	1.4209406095688362	0.011810487688185402	0.15533402586286757	0.027791128420106587	0.1056308665511288	0.0007257439216704475	NA	20	21	21
ENSG00000149311.18	ATM	1.4205919617445435	0.026971915253447346	0.1554354166820607	0.010034123275392411	0.10400185644597007	0.0004219834895691083	NA	56	56	56
ENSG00000177706.8	FAM20C	1.4186408110788722	0.01416619992331827	0.1560037613410037	0.010762292939413665	0.0575547276332352	0.014072383613771687	NA	12	15	15
ENSG00000136051.13	WASHC4	-1.4169871158152099	-0.015231277490732067	0.15648669445395347	0.030453732760231077	0.21838623250137212	2.227486970225721e-07	NA	47	47	47
ENSG00000165300.7	SLITRK5	-1.4167553510259856	-0.009528027411792064	0.1565544678426906	0.03334129921032659	0.039803151812799316	0.04254150920535416	NA	59	60	60
ENSG00000164106.7	SCRG1	-1.414796600772087	-0.011483165072056656	0.1571281410587793	0.03048364841065225	0.046200111778190577	0.029677534951419518	NA	55	55	55
ENSG00000217702.2	RP11-287D1.4	1.4117395999713247	0.004490333400706683	0.15802664874237682	0.1278252244077796	0.330934782973384	2.2538259619898183e-11	NA	23	24	24
ENSG00000124767.6	GLO1	1.4110711629898984	0.029485890948191974	0.158223631896667	0.006208494545602838	0.0390153815855989	0.046594546223414766	NA	18	18	18
ENSG00000137185.11	ZSCAN9	-1.4095365512961175	-0.009940343366269502	0.15867657337011987	0.027345386505683595	0.05456889971549754	0.013382495177425121	NA	44	44	44
ENSG00000178685.13	PARP10	1.4093070880878888	0.018346011356630904	0.15874438382742062	0.014949022943134478	0.060173090089934884	0.008214931240031356	NA	15	15	15
ENSG00000214087.8	ARL16	1.407907519695805	0.008125024629177717	0.1591584561439151	0.06363249337472257	0.3237210448974627	7.541189247660706e-12	NA	4	4	4
ENSG00000164983.7	TMEM65	-1.4076799805631255	-0.03514317082293808	0.15922585238616538	0.0027318688360650667	0.10716232698260962	0.0006196373352444218	NA	2	2	2
ENSG00000127554.12	GFER	1.4057945116774337	0.009101224096055184	0.1597851522549495	0.04590179587104436	0.0666945033869989	0.0056162361475774435	NA	60	62	62
ENSG00000130203.9	APOE	1.4057528713525613	0.007466891894124215	0.1597975210634145	0.022067995723695742	0.0466642390424558	0.022068106392191828	NA	33	33	33
ENSG00000178297.12	TMPRSS9	-1.4050716161727903	-0.03281465360655062	0.15999998339007093	0.0041165283097532035	0.07596172373388707	0.0031184939919769263	NA	1	1	1
ENSG00000180011.6	ZADH2	-1.404656673272451	-0.02508557395580705	0.1601233953396599	0.00417406771258007	0.11432401419535895	0.0003133787557717832	NA	3	3	3
ENSG00000163644.14	PPM1K	-1.4045082769985802	-0.018482031033286345	0.16016754869422478	0.007229809452666856	0.04697695799587998	0.026586747682673655	NA	9	10	10
ENSG00000129103.17	SUMF2	-1.4017158914512973	-0.014952132411464548	0.16100010324485192	0.02959942058804051	0.06917960759884065	0.0062152020592541185	NA	69	70	70
ENSG00000179399.14	GPC5	-1.4008012125885143	-0.010249525294493342	0.16127352594507105	0.034867991645067695	0.10478663501994406	0.0007544131690306046	NA	22	22	22
ENSG00000065154.11	OAT	1.4001582149195366	0.011791979149220326	0.16146594547665727	0.028825957549603456	0.13672858569410504	9.811083126255062e-05	NA	81	82	82
ENSG00000219626.8	FAM228B	-1.3996566563686537	-0.00986713917452249	0.1616161591238482	0.03299248767093611	0.2353879504319373	1.3144383592019368e-07	NA	41	41	41
ENSG00000175643.8	RMI2	1.3974714240540405	0.004367196395326992	0.16227185401423705	0.26902361454905105	0.2611046472944539	1.4271211271672073e-09	NA	94	94	94
ENSG00000272432.1	RP3-465N24.6	1.3969962382068488	0.008075134209604467	0.16241470234618283	0.045910790719875125	0.06332529388228543	0.009211156476794595	NA	26	26	26
ENSG00000070031.3	SCT	1.3952484623113823	0.013561261631446218	0.16294092756905454	0.029782578454461035	0.07373521926801818	0.005219890546364543	NA	12	12	12
ENSG00000112763.15	BTN2A1	-1.3944847673335672	-0.011167153438004087	0.16317126623798617	0.027595490451536912	0.15317395532989325	2.1626664632981927e-05	NA	15	15	15
ENSG00000246898.1	LINC00920	-1.3925448448176394	-0.00497983840155301	0.16375747170163601	0.1740029017704016	0.5261141312687314	6.69069810855891e-21	NA	13	13	13
ENSG00000165269.12	AQP7	-1.3919090187658663	-0.016969850883796385	0.16394995045409266	0.0206345281809451	0.15498888648459996	6.658700460315256e-06	NA	7	7	7
ENSG00000266213.1	RP11-100K18.1	1.390027812974083	0.010167258733623879	0.1645204317863581	0.0407099815646985	0.05038163621178597	0.018120879198677258	NA	39	39	39
ENSG00000197580.11	BCO2	-1.3888360994815712	-0.021826754202750372	0.16488259521925308	0.008467803396543598	0.0919123117058591	0.001457320413191551	NA	8	9	9
ENSG00000136270.13	TBRG4	-1.3887992612747722	-0.011185311988318921	0.16489379995930364	0.045944287433661135	0.26175805886128084	8.063154521869872e-09	NA	62	62	62
ENSG00000076258.9	FMO4	1.3882986871617982	0.01547190298562619	0.16504611182940454	0.02320523170702544	0.13672640374913295	9.818545890669988e-05	NA	57	58	58
ENSG00000007129.17	CEACAM21	-1.3878807966360884	-0.014361024216709761	0.1651733462970587	0.016510450677040225	0.04150216975284228	0.03576725606990452	NA	29	29	29
ENSG00000175782.9	SLC35E3	1.387727045902997	0.012141078965981652	0.16522017711368153	0.057822591002358315	0.4402986967355524	1.2311635860590491e-15	NA	17	17	17
ENSG00000176907.4	C8orf4	-1.3870641980806364	-0.012632490344855163	0.16542218783933726	0.017860734939691876	0.07877481005824849	0.002357763149276559	NA	13	13	13
ENSG00000163378.13	EOGT	1.3858459926862694	0.009028832930680724	0.16579393498424255	0.030821263297577655	0.1903270212147508	1.8393036837483081e-06	NA	31	38	38
ENSG00000105668.7	UPK1A	-1.3847201998942569	-0.0073419700258084315	0.16613803998236998	0.07522886372596524	0.2181086242969539	3.9056571352664734e-07	NA	30	32	32
ENSG00000093183.13	SEC22C	-1.3836768247797995	-0.01221502136455956	0.16645743287011883	0.014283200805485188	0.13520155547275245	6.233553252078438e-05	NA	38	38	38
ENSG00000120669.15	SOHLH2	1.383395808233572	0.004360229796301331	0.1665435351449417	0.16038785149809243	0.4580740041191788	2.611524851530539e-16	NA	105	105	105
ENSG00000186529.15	CYP4F3	-1.3817200700462253	-0.006059294383921655	0.167057669479454	0.0819299580517346	0.2236254034221717	7.62561566402449e-08	NA	40	40	40
ENSG00000122674.11	CCZ1	1.3765910288483099	0.0022802271131902347	0.1686387260863501	0.3253177002390946	0.4282827056862151	5.2648790598006355e-17	NA	58	58	58
ENSG00000225554.1	RP11-527D7.1	1.3757197346508099	0.0039128102624303345	0.16890841969932258	0.21385999176441634	0.5751463292278381	1.8539703093356173e-23	NA	17	17	17
ENSG00000073792.15	IGF2BP2	1.3753492397096716	0.01213923030661909	0.16902319782010933	0.03241668937811577	0.06450388534108556	0.007008029557308415	NA	23	23	23
ENSG00000105254.11	TBCB	1.3734934644916637	0.025453669390483356	0.16959899158147662	0.006610043321296678	0.2918137356088832	5.968873624373515e-10	NA	10	11	11
ENSG00000197894.10	ADH5	1.3726299860037245	0.015253092329647545	0.1698674050028135	0.016788753409281626	0.19914421816115985	1.5448249829788397e-06	NA	21	21	21
ENSG00000196912.12	ANKRD36B	-1.3725595421894627	-0.02072634086509556	0.16988931659642903	0.003927771561653458	0.12014089037761792	0.00028976738626169615	NA	31	35	35
ENSG00000125835.18	SNRPB	1.3722038269042969	0.06987630460355283	0.1699999944274716	0.0011388558232382367	0.06920213433219567	0.007287551566304908	NA	1	1	1
ENSG00000181404.15	WASHC1	-1.3722038269042969	-0.011442572408469636	0.1699999944274716	0.03150338753511071	0.2353735949758173	7.207778791945898e-08	NA	1	1	1
ENSG00000231742.5	LINC01273	-1.3710660090397429	-0.012155494057301722	0.17035437984606283	0.040223169308256604	0.17694621709300914	1.8914909858930783e-06	NA	13	13	13
ENSG00000091542.8	ALKBH5	-1.3695524458820205	-0.01756170761450823	0.170826652699973	0.014971061815263137	0.11448579511768785	0.0002857233820013542	NA	23	23	23
ENSG00000184182.18	UBE2F	-1.3690388597685652	-0.01474557695729768	0.17098712816722816	0.02812075201200081	0.22581574227810985	1.799134903365724e-07	NA	34	34	34
ENSG00000205838.13	TTC23L	-1.3689792422086517	-0.010408633747032608	0.1710057636216259	0.020614054927854716	0.04049764995749626	0.0428710656495964	NA	54	54	54
ENSG00000102595.19	UGGT2	-1.3684014590768694	-0.032682839130019695	0.17118644779619185	0.0032977242259697856	0.05813562643575225	0.012475128369517077	NA	4	4	4
ENSG00000163820.14	FYCO1	1.3675719923044485	0.010944217442125545	0.17144608827050456	0.025242224004411888	0.11934551793888053	0.00024314885253360762	NA	66	66	66
ENSG00000205863.10	C1QTNF9B	1.3672216337658183	0.007319350225192024	0.17155584634883347	0.034752195115699935	0.0752510509621408	0.004049030582203472	NA	36	38	38
ENSG00000143376.12	SNX27	-1.363667218411242	-0.015120807647524326	0.17267232587492054	0.018300722469750695	0.08248136226119919	0.00315840777244187	NA	26	26	26
ENSG00000197265.8	GTF2E2	1.3633960627982864	0.010144247045621816	0.17275772127671174	0.023387105291934555	0.0844648632865899	0.002979128796227258	NA	68	68	68
ENSG00000176022.4	B3GALT6	-1.3605568266071888	-0.02033630532907592	0.17365378305963586	0.013678040159727466	0.1193045941886694	0.0001579947640325644	NA	8	8	8
ENSG00000178187.7	ZNF454	1.3600570716255778	0.006413418746175081	0.17381186430307194	0.0754532173782505	0.2275478571952475	2.3501586583419233e-07	NA	54	54	54
ENSG00000264968.1	RP11-387H17.4	-1.3595197948012168	-0.012954318653182207	0.17398193425414277	0.027634085474352168	0.04235892923951985	0.029334909860034307	NA	34	34	34
ENSG00000135272.10	MDFIC	1.3593505678304851	0.02587645470936501	0.1740355272013907	0.008160766902078013	0.06125559712808619	0.007781659804290263	NA	28	29	29
ENSG00000146966.12	DENND2A	1.3591084194730882	0.014618901726675109	0.17411223526438513	0.016184414452531316	0.07378678515874061	0.004047589775504482	NA	26	27	27
ENSG00000179270.6	C2orf71	1.3584642419955921	0.004111565372069073	0.17431642155981364	0.1809703459242385	0.2942796098293151	1.4086810355931752e-09	NA	53	53	53
ENSG00000177627.9	C12orf54	1.357145019507456	0.015910311449616844	0.17473513627560144	0.02878446123767823	0.1177680330332506	0.00035632641353686834	NA	40	40	40
ENSG00000070366.13	SMG6	-1.357144237957733	-0.013454974137186252	0.174735384557962	0.022010210965075327	0.11898486543760692	0.0002219780193020399	NA	45	45	45
ENSG00000168404.12	MLKL	-1.3562081900264138	-0.005939086261940372	0.17503293691129018	0.09091289914975323	0.08229492408819752	0.002729892147738057	NA	88	89	89
ENSG00000141456.14	PELP1	-1.355103884493824	-0.03197195978577157	0.17538446126126916	0.0037559380860437263	0.0789358255336917	0.0034592347000827715	NA	17	18	18
ENSG00000176125.4	UFSP1	1.3541220300996355	0.005300507015675675	0.1756974488607428	0.0913517513576278	0.17914112926220815	3.6360894721136398e-06	NA	50	50	50
ENSG00000134077.15	THUMPD3	-1.3530201795551156	-0.01255654872712636	0.17604918373019973	0.028309507163514075	0.0507704968991009	0.014842091588894076	NA	44	45	45
ENSG00000124299.13	PEPD	1.3494576868103474	0.014771194404125141	0.17719000254802442	0.015590110477091822	0.24396038447778204	3.6199800782148796e-08	NA	16	16	16
ENSG00000115486.11	GGCX	1.3491878754716142	0.012286083108919809	0.17727662816980438	0.024724587352230636	0.11047645802752107	0.0006176109774920822	NA	13	13	13
ENSG00000125991.19	ERGIC3	-1.3483400346422778	-0.008334690909715663	0.17754904122115645	0.05089623466334786	0.15869640219688105	1.624812017110794e-05	NA	32	33	33
ENSG00000197728.9	RPS26	1.3482512906529398	0.0026919921048062603	0.17757757286412457	0.34335406259259726	0.6809231437092345	8.938795838200944e-33	NA	30	30	30
ENSG00000001630.15	CYP51A1	-1.3447009762042978	-0.01990097484872197	0.17872181927288766	0.010518399468033911	0.0631848069678573	0.010553271333530213	NA	23	23	23
ENSG00000104774.12	MAN2B1	1.344602641056215	0.015495516759557829	0.1787535900188164	0.022640587646807726	0.10402969575109668	0.0008336191819788598	NA	59	62	62
ENSG00000103269.13	RHBDL1	1.3439646119359963	0.04536290030260614	0.17895983059895004	0.0027403112364640567	0.04655337155698064	0.026529385405338515	NA	13	13	13
ENSG00000155085.15	AK9	-1.34290977592375	-0.012040464822280711	0.17930119056275573	0.0254027992442691	0.07431246594130586	0.004793997077055786	NA	19	19	19
ENSG00000141524.15	TMC6	1.3427285540309393	0.013252627005126787	0.1793598852491357	0.02767908964264186	0.11876755498783205	0.0003012415060991175	NA	42	42	42
ENSG00000110888.17	CAPRIN2	1.3419804394858852	0.020045713903659355	0.17960233802917303	0.006514295318673105	0.2653140238365806	1.1789561761931657e-08	NA	23	23	23
ENSG00000165078.12	CPA6	1.3407549858093262	0.024229758205426367	0.18000001555081624	0.003949081250280237	0.10041715085982167	0.0008701039416894886	NA	1	1	1
ENSG00000007062.11	PROM1	-1.3379207505005768	-0.021112327695420974	0.18092227206326306	0.007292141179679025	0.1003062586152521	0.0009566896170930246	NA	8	8	8
ENSG00000100324.13	TAB1	1.3372884515140193	0.02160643956399835	0.18112849916320384	0.005484412398771012	0.143571038168316	3.347669928792104e-05	NA	8	8	8
ENSG00000259005.1	RP3-449M8.6	-1.3362622119096972	-0.01074084896619414	0.18146358310370436	0.030242136013571477	0.07503938825524947	0.003811929261130494	NA	17	17	17
ENSG00000143603.18	KCNN3	-1.3357812770896356	-0.02351877496510318	0.18162077437553192	0.0068428374994103855	0.043347432377512624	0.0325598266769788	NA	17	17	17
ENSG00000181027.10	FKRP	-1.334093406677877	-0.011047306832199545	0.1821732463950675	0.034269236786494586	0.19792901283326605	1.2443949653719114e-06	NA	7	7	7
ENSG00000171121.16	KCNMB3	1.3331342266182018	0.009412151815597736	0.18248775913574689	0.045173730453547375	0.03796698603539215	0.047220062192461096	NA	37	37	37
ENSG00000161277.10	THAP8	1.332300426938482	0.01192914031303873	0.1827614869173153	0.03082389818272792	0.2624156009128376	1.1392003075288378e-08	NA	10	10	10
ENSG00000124216.3	SNAI1	-1.3319663474896826	-0.014511930517803282	0.1828712470975039	0.012326063017541335	0.12936325114874206	0.00016121600386302686	NA	13	13	13
ENSG00000163479.13	SSR2	-1.3316995729662298	-0.028808494806049145	0.18295892965162885	0.003620254967317095	0.039171693589275816	0.04334080822436165	NA	23	23	23
ENSG00000196584.2	XRCC2	1.331602602773305	0.009642145379561137	0.1829908092093182	0.042852466004038026	0.20586001131253215	5.437029521567414e-07	NA	7	7	7
ENSG00000112110.9	MRPL18	1.3300950342130404	0.0071299236264888025	0.183486961460948	0.05355685817929606	0.1870461145235915	2.6947665977372175e-06	NA	79	79	79
ENSG00000118514.13	ALDH8A1	1.3287769794661748	0.005071501850042072	0.18392155921797237	0.14486179756675333	0.3858192369228776	9.216056920859733e-14	NA	71	72	72
ENSG00000126775.8	ATG14	1.3287321423732166	0.028782507164109128	0.1839363565969726	0.0050788625100127325	0.06435958218828575	0.007484312345480771	NA	26	26	26
ENSG00000168995.13	SIGLEC7	1.3275467311675337	0.00885356828416849	0.18432789222403334	0.02881634407247887	0.1371567224363281	3.35440983921567e-05	NA	30	30	30
ENSG00000144749.13	LRIG1	-1.3272066912177545	-0.01427871300228072	0.18444031958067952	0.010183427470880003	0.07486530481085407	0.003972652044912751	NA	11	12	12
ENSG00000135686.12	KLHL36	-1.3267020206036437	-0.014444149401094404	0.1846072723061416	0.02402757157708414	0.16768049598011253	7.449559595064093e-06	NA	30	31	31
ENSG00000179104.8	TMTC2	1.3263074045080514	0.017596947909122036	0.18473789522082762	0.008436203876025106	0.08295940216906111	0.002558612153135991	NA	51	53	53
ENSG00000072422.16	RHOBTB1	-1.3250572810453525	-0.016943136797752015	0.18515215342263347	0.01731423763191112	0.10700300462458642	0.0006023893950808574	NA	55	55	55
ENSG00000243896.3	OR2A7	-1.3247444154072454	-0.012633476143166811	0.18525593633628068	0.028022529858351394	0.11197642853781208	0.0004824196513973276	NA	6	7	7
ENSG00000231439.4	WASIR2	1.323619650582704	0.007637948596722783	0.1856293955904672	0.07964946319433443	0.27189261492616523	3.196508336692448e-09	NA	8	9	9
ENSG00000126266.3	FFAR1	1.3229816648122288	0.004579936567389503	0.18584147532802864	0.15762754031342646	0.28949742245443505	8.802208254266763e-10	NA	94	94	94
ENSG00000184601.10	C14orf180	1.3228730173789383	0.04068691678983714	0.18587760983771062	0.0018593547909384897	0.037025808348307335	0.04773050201780172	NA	5	5	5
ENSG00000236209.1	AC104135.2	-1.3180280294384144	-0.0034150786395165367	0.18749426506207278	0.31419373725146416	0.5657646384236086	3.925939486616493e-24	NA	91	113	113
ENSG00000006530.15	AGK	1.316671374081009	0.01231774283433375	0.18794880293506344	0.022176454632260784	0.14593114718751518	4.5882654364945116e-05	NA	16	16	16
ENSG00000151470.12	C4orf33	1.316048066461927	0.005171815078443357	0.18815791020428496	0.10260576311257923	0.503510899301966	9.434088365837664e-19	NA	73	73	73
ENSG00000167186.10	COQ7	1.3156633035774585	0.01649945082234828	0.188287076129524	0.01050321192510426	0.04349206012645846	0.030455020540594957	NA	50	50	50
ENSG00000277448.1	RP11-538C21.2	-1.3154713596420191	-0.005372635780725276	0.18835153667076843	0.17464878056147803	0.04780374128667185	0.018264525680829185	NA	88	90	90
ENSG00000241935.8	HOGA1	-1.3154608526719354	-0.006577397955224668	0.1883550656969496	0.06182384344448052	0.4686586851494479	6.05992980101893e-17	NA	6	6	6
ENSG00000163749.17	CCDC158	-1.3149051123418667	-0.012295588654110476	0.18854179438007523	0.025745206048132054	0.08471359585327698	0.001544035025675086	NA	23	23	23
ENSG00000256980.4	KHDC1L	-1.3148989333144303	-0.012649836037495492	0.1885438712997467	0.04398813856645631	0.13632281026367707	7.283974226911714e-05	NA	16	16	16
ENSG00000134516.15	DOCK2	-1.3139389895575861	-0.028846047625932455	0.18886673645766994	0.004328642077297322	0.06404058968708917	0.003499853104931013	NA	21	21	21
ENSG00000172661.17	WASHC2C	-1.313790731886819	-0.007695699160081914	0.1889166374051695	0.06673112431068468	0.14417918924915035	5.324746196405205e-05	NA	42	46	46
ENSG00000109381.19	ELF2	1.3131727930829347	0.012507114511291181	0.18912472953602066	0.009014167397541045	0.15557426641473174	3.3723631141113454e-05	NA	35	35	35
ENSG00000132357.13	CARD6	-1.312724470788851	-0.008689337410476594	0.18927580870217087	0.035493691336588744	0.13459049775895174	2.4706780153743094e-05	NA	42	42	42
ENSG00000256422.5	RP11-886D15.1	-1.3114631071148948	-0.004206045980257021	0.18970135014248268	0.15607013001369321	0.21680191259989345	1.0107344271565347e-07	NA	82	82	82
ENSG00000124613.8	ZNF391	-1.3107836061990497	-0.005946995457863608	0.1899308827303341	0.11402228549890753	0.4059779434985933	2.6528751972494224e-14	NA	63	63	63
ENSG00000166710.17	B2M	1.3088897698292918	0.012836892805141303	0.19057169244489025	0.021428845748259935	0.07059702272218814	0.0045429311783404935	NA	47	48	48
ENSG00000137218.10	FRS3	-1.307238100009718	-0.041820480886587436	0.1911318595640482	0.002034305559707211	0.047316991812215915	0.026976223877229324	NA	8	8	8
ENSG00000100298.15	APOBEC3H	1.3066488237771223	0.0032101077278307803	0.1913320067670341	0.2313818065085277	0.050653044850983896	0.02229583903780788	NA	123	127	127
ENSG00000283154.2	IQCJ-SCHIP1	1.3059527398971524	0.009051478348724197	0.19156862972166677	0.04784442902321448	0.14941609864715588	1.968660586702645e-05	NA	64	64	64
ENSG00000166750.9	SLFN5	1.3056083429159397	0.003503083036725993	0.19168578172282746	0.1352508260289334	0.4941580961447376	6.209759955999757e-19	NA	33	33	33
ENSG00000185532.15	PRKG1	-1.3041463482645652	-0.014520082677273394	0.19218368869081015	0.015625930287080793	0.08167685326220793	0.0015530477591455107	NA	22	22	22
ENSG00000179218.13	CALR	1.30402539433264	0.01057887473296182	0.19222492414451497	0.024792358115377132	0.0620748050083167	0.01018605924168748	NA	31	34	34
ENSG00000196411.9	EPHB4	-1.2995357227637043	-0.012599162174732847	0.19376014226856852	0.03135467817919894	0.041763188600322965	0.03285140734469795	NA	53	53	53
ENSG00000143442.21	POGZ	1.299422304488564	0.04431718010484794	0.19379904126023229	0.0022090658899838298	0.04137237008036532	0.03452305883318195	NA	16	16	16
ENSG00000170509.11	HSD17B13	-1.2975442725021777	-0.006627815599651197	0.19444398237307137	0.07899500850881615	0.27283976532921045	4.320612086533054e-09	NA	45	45	45
ENSG00000144645.13	OSBPL10	-1.2949473724076284	-0.023798506838860624	0.19533838493226485	0.0015036540635252219	0.03690128176941117	0.048951582643575416	NA	5	5	5
ENSG00000169282.17	KCNAB1	-1.2940942222402043	-0.022357648164160943	0.1956328770384813	0.005253181557569186	0.06288973516969545	0.010817451704000336	NA	12	12	12
ENSG00000131142.13	CCL25	-1.2934410344596634	-0.005881321216446248	0.19585856559381287	0.08920097237163718	0.13846913899936486	6.565697222415765e-05	NA	35	35	35
ENSG00000156795.6	WDYHV1	1.2934067436224461	0.00742634600337026	0.1958704189867566	0.0445983869376424	0.25766142401891506	2.8852360206473636e-08	NA	55	56	56
ENSG00000196456.11	ZNF775	-1.2923376301814056	-0.013414452371834107	0.19624024566464227	0.019159520155127476	0.0474737367242821	0.02714884464065407	NA	32	33	33
ENSG00000182240.15	BACE2	1.2916318840372394	0.004824563903813782	0.19648465684162952	0.11542184779026787	0.4800142934007386	7.427654572792501e-19	NA	30	30	30
ENSG00000183520.11	UTP11	1.2899058386617936	0.037349478149561764	0.19708335332491034	0.00174127195528664	0.059420853953183285	0.010946303093989664	NA	4	4	4
ENSG00000168101.14	NUDT16L1	1.2889154282075719	0.006625216218676051	0.19742748977675328	0.07342292066431311	0.053606657282087966	0.013750435872410816	NA	82	84	84
ENSG00000146242.8	TPBG	-1.2887593790827396	-0.0052643697649144144	0.19748175201636609	0.0803563738891188	0.2951868491385984	2.7676557731543534e-10	NA	40	40	40
ENSG00000250565.6	ATP6V1E2	1.2873038287785206	0.009984436573931435	0.1979884095621296	0.02087536878029226	0.1692338109845788	8.649069287046068e-06	NA	17	17	17
ENSG00000187954.12	CYHR1	-1.2867010782582764	-0.017961657492508415	0.1981984971186822	0.015782369395022852	0.07393617469899186	0.00524783594156076	NA	29	30	30
ENSG00000179855.5	GIPC3	1.2863787299792862	0.006560381241592927	0.19831091789471667	0.0673254208165804	0.05266623854862255	0.01931950982056968	NA	75	77	77
ENSG00000165650.11	PDZD8	-1.2859235169037482	-0.008572348903339057	0.19846975543236545	0.0349305979652483	0.28836347619710245	1.336783188504968e-09	NA	12	12	12
ENSG00000165929.12	TC2N	-1.285177926880787	-0.01269693007083307	0.19873011515288208	0.022732882856645115	0.13592535411082798	0.00010507604211862354	NA	6	7	7
ENSG00000077454.15	LRCH4	1.285033982788087	0.015089150648305434	0.1987804091118267	0.025295566490645117	0.06833813762748832	0.005653332692891347	NA	58	59	59
ENSG00000164300.16	SERINC5	-1.2845817597102733	-0.027816406808449004	0.19893847605163195	0.005946740208788702	0.07278439584419093	0.005358387276020217	NA	15	15	15
ENSG00000145337.4	PYURF	1.2843756886999147	0.005999480226756748	0.19901053515568579	0.10120204618855384	0.1528763261490544	3.8885448678851205e-05	NA	47	48	48
ENSG00000115806.12	GORASP2	-1.2839236716177722	-0.017686638755405062	0.19916866372371278	0.016846609230116584	0.0712626122422615	0.006250222351950291	NA	59	61	61
ENSG00000281404.1	LINC01176	-1.2837859571513603	-0.004558958241423896	0.19921685844572945	0.08344059655397532	0.192461599896722	1.5322695702857231e-06	NA	51	51	51
ENSG00000184156.16	KCNQ3	1.2803059874617377	0.011340201668107064	0.20043754276441705	0.024586935011542726	0.09056639284825198	0.0013522022651008675	NA	22	27	27
ENSG00000122025.14	FLT3	1.2784456627326755	0.017920687937621357	0.20109233227444145	0.00984438338914508	0.2208618848068768	2.456352672301505e-07	NA	21	21	21
ENSG00000075643.5	MOCOS	-1.2784397133372802	-0.009674909084290093	0.20109442881869188	0.03479543313168124	0.08354850774240875	0.001579789735141401	NA	23	24	24
ENSG00000175575.12	PAAF1	1.276722485827661	0.011755191127654304	0.20170023999562492	0.028213437620195132	0.15722118452786904	2.886784663085652e-06	NA	21	22	22
ENSG00000266904.5	LINC00663	-1.2761941639377643	-0.00422956319233907	0.20188689116399028	0.1640882687302636	0.04236845240640038	0.03589534745511792	NA	87	91	91
ENSG00000100629.16	CEP128	1.2759290748218113	0.01641505020894945	0.20198059209048103	0.015108562043665872	0.06878523354366357	0.007032416499992647	NA	29	29	29
ENSG00000130684.13	ZNF337	1.274802235567446	0.01177091238612369	0.202379249241033	0.020127264123334494	0.11585543024503872	0.00013426671590810932	NA	43	43	43
ENSG00000105204.13	DYRK1B	1.2735677609968274	0.010128645868720972	0.20281664381005626	0.04549736128481563	0.03715758729433568	0.04649862528718282	NA	65	66	66
ENSG00000228106.5	RP11-452F19.3	1.2712505783430483	0.010357260389240262	0.20363951822241455	0.03365152587181596	0.11650323296799442	0.00037726219068511387	NA	32	32	32
ENSG00000111262.5	KCNA1	1.2711813708454711	0.009507787727101888	0.203664132405468	0.020672949015980303	0.05591194958982935	0.012964419522966779	NA	33	33	33
ENSG00000185298.12	CCDC137	1.269579321485006	0.012425492269976886	0.20423451909868762	0.02999136698185765	0.03909921802013412	0.03943873720397455	NA	29	29	29
ENSG00000120278.15	PLEKHG1	-1.269173606060965	-0.01926478292949109	0.20437915250894456	0.010248333836195543	0.04976802125745825	0.022738957235471438	NA	24	24	24
ENSG00000275765.5	RP11-54C4.3	-1.2666553840845012	-0.010269984785040506	0.2052785396626714	0.04401371467024259	0.2618899048835432	1.3944985377607083e-08	NA	16	16	16
ENSG00000275764.1	RP11-582E3.6	-1.2665550176721816	-0.009281122178165912	0.20531444521314368	0.05217967122108674	0.12266091265731685	0.00011809484908336408	NA	57	57	57
ENSG00000101144.12	BMP7	1.2654867991515957	0.005056236646556614	0.205696877577198	0.09970940500285203	0.42512481050833095	6.040772854603546e-16	NA	24	24	24
ENSG00000100084.14	HIRA	-1.2630234721101483	-0.037213018459321234	0.20658074444185626	0.003876560563829102	0.14955477610129514	2.404398944116979e-05	NA	4	5	5
ENSG00000042317.16	SPATA7	-1.2627200518004968	-0.013609495461827718	0.20668980519670943	0.023723337117669573	0.08484160102793856	0.0015709517713994694	NA	27	27	27
ENSG00000020922.12	MRE11	-1.2598872463440387	-0.008738028396592117	0.20771004014816097	0.08069524089070687	0.4641859574402752	1.8846341659960153e-17	NA	19	19	19
ENSG00000074603.18	DPP8	1.2595134088136453	0.018009786586976613	0.20784495009365578	0.0114803137325158	0.03752149231322382	0.04719716135570373	NA	17	18	18
ENSG00000101751.10	POLI	1.2594290906418693	0.01228179781095851	0.20787538749427203	0.035264777690401775	0.11855197689524807	0.0001401714516253941	NA	63	65	65
ENSG00000136010.13	ALDH1L2	1.2591110276661486	0.010115264603809657	0.2079902318185003	0.013726400904834617	0.14989857510745844	3.007548543377608e-05	NA	14	14	14
ENSG00000275636.1	RP11-521C20.5	-1.258348174871972	-0.006267112366875238	0.20826586574700234	0.031024104911939583	0.07662650740115419	0.0028635008351294124	NA	13	13	13
ENSG00000113811.10	SELENOK	1.257895889095378	0.0120070108714429	0.2084294106122354	0.021228138559483155	0.06968345170017698	0.0038677269010374687	NA	50	53	53
ENSG00000259153.1	RP6-65G23.3	1.2577871621502794	0.012204278206137311	0.2084687397492584	0.029734700072090083	0.08568281518904429	0.002334752381224428	NA	39	41	41
ENSG00000156973.13	PDE6D	-1.2572069728438653	-0.008179617948437154	0.2086786990400985	0.027403622266875316	0.205903110317836	4.747443039715896e-08	NA	27	32	32
ENSG00000100075.9	SLC25A1	1.256453323067493	0.022052776423200447	0.20895165908347035	0.009716348607663461	0.15761029593366235	2.458013332080133e-05	NA	10	10	10
ENSG00000135480.15	KRT7	1.2562157270265317	0.012773695877408791	0.20903776622512404	0.032552307838385613	0.11367259658863292	0.0004684932530910241	NA	16	16	16
ENSG00000078070.12	MCCC1	1.2560983500632774	0.012678204427978033	0.20908031427653417	0.031650244583131454	0.1491341598971092	4.325945989038053e-05	NA	30	31	31
ENSG00000112357.12	PEX7	1.2547909514530975	0.013637005342943893	0.20955465823104247	0.019242672185256878	0.0826210505348351	0.001774833996214784	NA	31	31	31
ENSG00000261121.1	RP11-496D24.2	-1.2538834243516463	-0.008398895859502507	0.20988438066987836	0.04048925589729567	0.18791016148913575	1.2084089966613023e-06	NA	77	77	77
ENSG00000145349.16	CAMK2D	-1.2524338079271837	-0.021156180720067187	0.21041183363950122	0.004600979340471652	0.09773248577302657	0.0008453154775485745	NA	11	11	11
ENSG00000157036.12	EXOG	-1.2522014648709088	-0.0072448468870391	0.2104964623763277	0.08365612573034614	0.14219670628259154	4.128199960996682e-05	NA	75	80	80
ENSG00000178852.15	EFCAB13	1.249946309698687	0.008119372734500847	0.21131916096071535	0.059741480358052074	0.17953315141341994	2.8955994070232836e-06	NA	46	46	46
ENSG00000260469.2	C15orf59-AS1	1.24899262431856	0.011634581060240715	0.21166777155408945	0.019621914993776836	0.10684073091278852	0.0006737025965937827	NA	14	14	14
ENSG00000165502.6	RPL36AL	-1.2485307751637391	-0.008871702460294673	0.21183674542517494	0.06012778445258841	0.4890724995558869	5.3099353328108776e-18	NA	20	20	20
ENSG00000242616.3	GNG10	-1.2480855745689865	-0.010436440850218486	0.21199972044844095	0.038934025063995514	0.3601257166814789	8.820832506584778e-13	NA	28	28	28
ENSG00000168038.10	ULK4	1.2457878495068704	0.0042462430501391205	0.21284229150306389	0.16983949617804672	0.33462374074088425	3.165954653591405e-11	NA	107	107	107
ENSG00000135976.17	ANKRD36	1.2436707326478704	0.015012342596626658	0.21362077182636585	0.02071187985338572	0.2163243461970635	2.839621048569655e-07	NA	31	31	31
ENSG00000261241.5	LINC02128	-1.2426122273171072	-0.010786728734771909	0.21401076195589408	0.030470437268464556	0.1367725403633986	4.398849363331017e-05	NA	24	24	24
ENSG00000271367.1	RP3-483K16.4	1.2406911407317855	0.004232886702138398	0.21471986830444012	0.031857426603612855	0.1900591267943982	1.189334824894117e-06	NA	27	27	27
ENSG00000140750.16	ARHGAP17	-1.239929476641883	-0.03728852874583801	0.2150014800859188	0.007098822044146574	0.09747758836640882	0.0009852572066771166	NA	8	8	8
ENSG00000264247.1	LINC00909	1.2393528398828255	0.01127028215324801	0.21521485826685605	0.028318039242826915	0.20960649204015164	7.096715933743981e-07	NA	14	14	14
ENSG00000117122.13	MFAP2	-1.2357623735455625	-0.006625670856007183	0.21654690493936835	0.07590145104278204	0.12125927424073045	0.00013894317660549104	NA	40	51	51
ENSG00000185149.5	NPY2R	-1.23548382117907	-0.004540794093449801	0.2166504940797619	0.1475091845255735	0.43091882343602267	5.766413551267082e-17	NA	52	52	52
ENSG00000160323.18	ADAMTS13	-1.2352445944809802	-0.009224143199916948	0.21673948709761381	0.03189413010578158	0.12557854018310033	0.00019846291356078483	NA	26	26	26
ENSG00000162878.12	PKDCC	-1.2334681143110988	-0.01983748808052896	0.21740116584633995	0.014737475509651893	0.1296616945862833	0.0001292814651594119	NA	7	7	7
ENSG00000108654.13	DDX5	1.2334657931749284	0.011431908263106968	0.2174020313402668	0.023353569848815186	0.04461251711714933	0.030579035357938614	NA	84	86	86
ENSG00000162614.18	NEXN	-1.2322620972959806	-0.008657166280151474	0.21785119347604387	0.033587722802996565	0.03759595881754522	0.04507338123583963	NA	30	30	30
ENSG00000114473.13	IQCG	1.2303676197613493	0.017253856870674145	0.21855947309397572	0.00937960343358528	0.06340671851360005	0.010072577048283132	NA	11	11	11
ENSG00000149488.12	TMC2	1.2285446218499312	0.009812303256662621	0.2192425894263782	0.011299641583804055	0.15755682727870776	1.6207532960100693e-05	NA	9	9	9
ENSG00000114573.9	ATP6V1A	-1.2274182375258629	-0.02904609026653423	0.21966543521507287	0.0024393243370013687	0.07250598218980722	0.0022726022891902684	NA	4	4	4
ENSG00000163389.10	POGLUT1	-1.2267644730847358	-0.005467410814326232	0.21991112732442508	0.11868878159078125	0.2707288654778417	6.426073058438203e-09	NA	74	74	74
ENSG00000152926.14	ZNF117	1.2259572192549701	0.007873946072326346	0.22021477447924576	0.032674147028621287	0.14153897274505087	5.259229690865092e-05	NA	35	37	37
ENSG00000205060.10	SLC35B4	1.2256232412011658	0.017118270248051997	0.2203404876751046	0.010169718847412742	0.12702230037143253	0.00017914440764648195	NA	14	14	14
ENSG00000152133.14	GPATCH11	1.2252847397271924	0.018738753610469675	0.22046795605782066	0.006877458445007022	0.1979726899590413	1.4301830805869698e-06	NA	7	7	7
ENSG00000149089.12	APIP	-1.2240932850520918	-0.005200529498187319	0.22091703888631986	0.11635981820910551	0.5787114541956689	1.0727987339695944e-25	NA	35	35	35
ENSG00000214870.8	AC004540.5	-1.2233840269292657	-0.019941737680510403	0.2211846835007698	0.00849477771067724	0.06784508971737221	0.005568761358229609	NA	5	5	5
ENSG00000132305.20	IMMT	1.2223850249374066	0.0080999551000079	0.22156205954630626	0.04957470287029139	0.1612192046915929	8.776585162873134e-06	NA	80	81	81
ENSG00000176208.8	ATAD5	-1.2207582609998773	-0.016220075927533762	0.22217756146827428	0.012296702345457718	0.03971595971953329	0.04179479475351695	NA	16	16	16
ENSG00000072609.17	CHFR	-1.2204942011613094	-0.024175597394435186	0.2222775864717489	0.0026742477012215273	0.061527783673821126	0.009974191893080958	NA	4	4	4
ENSG00000158865.12	SLC5A11	1.219117682346324	0.024313238939346796	0.22279952948468995	0.01570943713300725	0.12312069467096715	0.0001686169654116118	NA	19	21	21
ENSG00000225793.2	RP1-234P15.4	1.21870614301933	0.006301964744731146	0.22295574555433206	0.09161464134112524	0.14826100182807575	2.275731967900516e-05	NA	98	98	98
ENSG00000247982.6	LINC00926	-1.2170630377917808	-0.00782010859325592	0.22358023250013637	0.04487345781881436	0.050082201868984814	0.01908404040444691	NA	87	88	88
ENSG00000177370.4	TIMM22	1.2168971000734625	0.00906938607884285	0.22364336911894034	0.04207918660254718	0.11502315039377617	0.00033345981026316833	NA	39	39	39
ENSG00000077463.14	SIRT6	1.2165920427117445	0.021595351154656287	0.22375947177936029	0.00699690659340652	0.06866756136289193	0.006057474015719486	NA	13	13	13
ENSG00000249487.6	LINC01586	-1.215522759962461	-0.00971228244766433	0.22416677350173408	0.045975013893716346	0.0516334870734719	0.015272125775915588	NA	29	31	31
ENSG00000235173.6	HGH1	-1.215242798105597	-0.014524870718330031	0.2242735015898547	0.016895304063762426	0.12986308485940706	0.00012526993903911628	NA	34	35	35
ENSG00000136448.11	NMT1	1.2147400278282978	0.007345143263972379	0.22446526069933492	0.027713405766103434	0.13593316706067204	8.721462967535966e-05	NA	28	35	35
ENSG00000075399.13	VPS9D1	1.2139634392671383	0.008482665209696823	0.22476168571278	0.01070128332026822	0.03938429650410232	0.04569775205504624	NA	21	21	21
ENSG00000138696.10	BMPR1B	1.2126741354829007	0.00973326487605949	0.22525443233432418	0.018197671638091724	0.11587100556062968	0.0003046421194810416	NA	54	54	54
ENSG00000107679.14	PLEKHA1	1.2125180881559223	0.03138897786650137	0.2253141228607779	0.001802507504255732	0.11290180273914142	0.000539447125168913	NA	2	2	2
ENSG00000176623.11	RMDN1	1.2117101823416787	0.011293474897719754	0.225623340018813	0.009875176840660402	0.15395885745752952	2.700751704269232e-05	NA	44	44	44
ENSG00000267855.5	NDUFA7	-1.2115328990085519	-0.013840225883321377	0.22569123380212974	0.014263445007015322	0.058457637469587515	0.01011555060814275	NA	30	30	30
ENSG00000174501.14	ANKRD36C	-1.2110319260654223	-0.013215099687914282	0.22588316907691053	0.011434285281623642	0.06992889597464105	0.006173860256812894	NA	31	31	31
ENSG00000112319.17	EYA4	1.2099204613020513	0.012117907378365834	0.22630941497043755	0.016581103805683457	0.20238779887050512	1.2464570433726898e-06	NA	18	18	18
ENSG00000186660.14	ZFP91	1.2073675548415612	0.019305234227316833	0.22729062484969897	0.01371187738313561	0.05098258209069741	0.022089809194264037	NA	45	45	45
ENSG00000063978.15	RNF4	1.2068869593584943	0.016618668835177368	0.22747568047719857	0.018790867438054876	0.0964685976719877	0.0008099041326327907	NA	22	26	26
ENSG00000161798.6	AQP5	1.2067029109224265	0.0165879734319339	0.22754657765325004	0.010112511688610985	0.10861909262393113	0.0005811389196214545	NA	11	11	11
ENSG00000147592.8	LACTB2	1.2057926823292546	0.015062083580256048	0.22789743774987126	0.004497321331391161	0.1610296005421682	2.265379040550831e-05	NA	4	4	4
ENSG00000204954.9	C12orf73	1.2055557354989517	0.007796476165641742	0.22798883535450853	0.025847867379780235	0.1429361779799266	5.169790349611163e-05	NA	47	49	49
ENSG00000178201.4	VN1R1	1.2055392839495027	0.018432429259743296	0.22799518218728088	0.008640839983257053	0.05593440822060591	0.015475166033846209	NA	8	8	8
ENSG00000172322.13	CLEC12A	1.205400740079777	0.007415508466924503	0.22804863593210356	0.07627410267820753	0.17280342044801655	1.0392478565266754e-05	NA	29	29	29
ENSG00000004142.11	POLDIP2	1.204757069459022	0.014049155930602925	0.2282970975077987	0.014328368967969074	0.06996937924916036	0.004815814884520956	NA	13	13	13
ENSG00000123643.12	SLC36A1	-1.2043091830931818	-0.006868489742410619	0.22847009864666834	0.03740780245147514	0.2514975869419743	1.5235042145141488e-08	NA	12	12	12
ENSG00000119227.7	PIGZ	-1.2040487471555716	-0.008788149301497405	0.22857073786929982	0.05982614949036941	0.2240635581317796	1.4939141035533852e-07	NA	21	21	21
ENSG00000231887.6	PRH1	1.2026150597623586	0.009086091545057923	0.22912531719343843	0.02855468669466763	0.09025672496452156	0.0018423793183527887	NA	38	41	41
ENSG00000184060.10	ADAP2	-1.2025617815120686	-0.02075587493806641	0.22914594473967465	0.009243104484263357	0.05046955949868461	0.02157508821431594	NA	65	89	89
ENSG00000118690.12	ARMC2	-1.2015372049295932	-0.006905705393526543	0.22954288345158058	0.07084866425806921	0.04391188698940005	0.033615154431362974	NA	81	83	83
ENSG00000181982.18	CCDC149	-1.2010439898026868	-0.008250682923787956	0.22973413786400565	0.06506370236914943	0.03936347708967281	0.04093958587073386	NA	53	53	53
ENSG00000244045.12	TMEM199	-1.1999138682666164	-0.01031860837697407	0.23017279333518814	0.042339518260859715	0.3184845974708383	6.744878591232342e-12	NA	15	15	15
ENSG00000120925.15	RNF170	-1.199816411138921	-0.017997380146362752	0.23021064909095523	0.005682084508483011	0.06562111018976	0.008207874944374563	NA	51	51	51
ENSG00000151967.18	SCHIP1	1.199261742632355	0.008280798731938268	0.23042618602969644	0.03350988633395301	0.17972624242902938	4.562667571192151e-06	NA	36	36	36
ENSG00000150456.10	EEF1AKMT1	1.1980426939579822	0.019369167616184214	0.23090039645699345	0.008896276630224265	0.054453547606117335	0.016087540648237617	NA	30	32	32
ENSG00000131165.14	CHMP1A	-1.196488888419323	-0.02504975138779709	0.2315058321730722	0.005992031735311827	0.090711057256639	0.001687441478211181	NA	12	12	12
ENSG00000104388.14	RAB2A	-1.1963227785444286	-0.012188424444090991	0.23157062304026266	0.017394490111582693	0.08709233547998682	0.0024083027611774862	NA	82	84	84
ENSG00000127418.14	FGFRL1	-1.1945888761752324	-0.018090845227773378	0.23224769748900898	0.010961422223332882	0.05278064390945431	0.014640411887095726	NA	34	34	34
ENSG00000184227.7	ACOT1	-1.1944797595858276	-0.01266863464817177	0.23229035355399208	0.018456929756846156	0.07066950727516864	0.005636791403370296	NA	20	20	20
ENSG00000135972.8	MRPS9	1.1940974425644386	0.009311654277686477	0.23243985352246965	0.04026458528135486	0.20243063052201124	7.901885461328581e-07	NA	54	54	54
ENSG00000219200.11	RNASEK	1.1938556367903506	0.03793627778577966	0.232534443684693	0.002737866744013168	0.03570633440971156	0.03500429573644904	NA	16	17	17
ENSG00000256576.2	RP13-977J11.2	-1.1935589861586082	-0.008050502667667226	0.23265052549438214	0.04901532776220428	0.05873173475896393	0.011251539231650188	NA	40	40	40
ENSG00000203880.11	PCMTD2	1.1932663297020931	0.004811968494568473	0.23276508463258927	0.11312829193132218	0.1613110777387106	1.98866120021626e-05	NA	69	69	69
ENSG00000198951.11	NAGA	-1.1921413815207353	-0.017953637360050102	0.2332058134142161	0.006878816887621851	0.13388422860244528	7.499722369641851e-05	NA	23	23	23
ENSG00000261706.1	LINC00165	1.1890374540495727	0.0033605913868689327	0.23442492876070065	0.2687349399903975	0.2387670934776618	1.6628480977253724e-08	NA	76	78	78
ENSG00000235098.8	ANKRD65	-1.1884384623592976	-0.01114538631236536	0.23466071070480565	0.02398570885157722	0.18958306645391151	8.746849177875147e-07	NA	17	17	17
ENSG00000109193.10	SULT1E1	-1.1881685469854941	-0.0057016564947295675	0.23476701274931044	0.06952794323467537	0.06744144594463572	0.006705089946055121	NA	47	48	48
ENSG00000100151.15	PICK1	1.1879999855810222	0.0058173185598383885	0.23483341537754776	0.13523036469773725	0.5749969696950484	1.368380335934673e-23	NA	9	9	9
ENSG00000204792.2	LINC01291	-1.186978818371477	-0.003099011739599127	0.23523597559747567	0.3421398367391326	0.5495214963188683	8.236447867412197e-23	NA	88	88	88
ENSG00000165325.13	DEUP1	1.1850786940828395	0.0034950525089442663	0.23598633416425463	0.14804976145540855	0.453352766601405	2.682463207638805e-16	NA	48	50	50
ENSG00000170791.17	CHCHD7	1.1837036247985904	0.0051513607751472144	0.23653040359414312	0.1127064644330695	0.07286301467116889	0.005793531370553167	NA	121	122	122
ENSG00000278259.4	MYO19	1.1836997654832444	0.010928989465541735	0.23653193184460486	0.0234925143759054	0.10430691959190053	0.0008729653743879508	NA	38	38	38
ENSG00000065600.12	TMEM206	1.1831515469811984	0.01328551737912224	0.23674909185226156	0.02963755236659555	0.3312835741348605	3.3108658437964304e-11	NA	55	55	55
ENSG00000015676.17	NUDCD3	-1.1823017774520714	-0.014948469134704823	0.23708598056653596	0.016666441665066308	0.13242879283184564	0.00014616762134213754	NA	12	12	12
ENSG00000159650.8	UROC1	-1.1803054755948699	-0.008975668087008488	0.2378787411475104	0.029791734759443123	0.13878398542474962	2.324709565460788e-05	NA	6	6	6
ENSG00000100197.20	CYP2D6	-1.179653682016801	-0.004559089795581751	0.2381379828043928	0.1566477172894875	0.4423323682516228	1.507993646924215e-15	NA	25	26	26
ENSG00000177551.5	NHLH2	1.1796174246473774	0.007990981512762386	0.2381524095134342	0.054643426604813895	0.06463405030778697	0.0075383804389007264	NA	57	57	57
ENSG00000091157.13	WDR7	1.1791968654327902	0.01155650360750197	0.23831979397512726	0.03333263482501915	0.18932659038189475	3.391780319583197e-06	NA	74	74	74
ENSG00000018510.13	AGPS	-1.1787855130899971	-0.021507042632643754	0.2384835943838879	0.007880687819755927	0.10277965663293806	0.0007804121346135557	NA	46	46	46
ENSG00000152223.12	EPG5	1.1786084514252935	0.03639224681737712	0.23855412475549098	0.0028534480746322415	0.0978578813632764	0.0008868736528742377	NA	5	5	5
ENSG00000183569.17	SERHL2	1.1776351584338227	0.008090193278814219	0.23894208711667486	0.012042338153086522	0.15802042445107942	1.2170066650084567e-05	NA	5	5	5
ENSG00000131669.9	NINJ1	1.1764791173878233	0.020272950311848004	0.2394034724100833	0.008022721925306866	0.07041433895920035	0.006695826527998538	NA	28	28	28
ENSG00000187800.13	PEAR1	-1.176477625355873	-0.025305177342781576	0.23940406829774574	0.010924262282962532	0.06428123604419582	0.00927100117831929	NA	35	35	35
ENSG00000135596.17	MICAL1	1.1761623374808932	0.0353502160897846	0.2395300114219593	0.0038532131472644488	0.08819640727473768	0.0006554338329479936	NA	5	5	5
ENSG00000166435.15	XRRA1	-1.1754220590926152	-0.0025524902842635096	0.2398259024757754	0.43248795596614564	0.7344760102151487	1.3603716742831808e-38	NA	76	76	76
ENSG00000144908.13	ALDH1L1	1.1746007735476887	0.020718475545822408	0.24015447368791887	0.004776740114771147	0.04770953112474016	0.022813590106272274	NA	8	8	8
ENSG00000134744.13	ZCCHC11	-1.1736790537808728	-0.014203845921428523	0.24052360322415123	0.025221739767505354	0.17189068659703102	6.580100926601532e-06	NA	56	56	56
ENSG00000103227.18	LMF1	1.1730337552511387	0.02298882969534404	0.24078226959151083	0.0066571390947295726	0.0832517890359581	0.002849262545016083	NA	13	13	13
ENSG00000100325.14	ASCC2	1.172896858556703	0.017639450683063117	0.2408371694860868	0.0178970530787915	0.18227390828595325	2.1271725482861e-06	NA	19	19	19
ENSG00000153094.22	BCL2L11	1.172077985335168	0.004999543059584889	0.24116574758566645	0.08886560675084362	0.043367105085442656	0.032440718079988766	NA	107	113	113
ENSG00000235292.1	RP4-796I8.1	1.1714904991665043	0.01338284696795209	0.24140167453032424	0.01384833336438674	0.04563257603054963	0.015400088207441159	NA	16	16	16
ENSG00000154227.13	CERS3	1.1707505230352948	0.0030769842178988032	0.24169907064232055	0.3008913937341386	0.2312551896218449	5.989319289107382e-08	NA	116	116	116
ENSG00000278041.1	RP5-984P4.6	1.1707249728620943	0.019069856968837888	0.24170934384995446	0.010351666692796111	0.057872227121307226	0.012031356740956829	NA	31	32	32
ENSG00000184983.9	NDUFA6	-1.1681721739005395	-0.007837555765250631	0.2427373222482454	0.03660242253347457	0.23336205341344876	9.069831115970466e-10	NA	10	10	10
ENSG00000138035.14	PNPT1	-1.1676849989538334	-0.011733918952726678	0.24293384994101708	0.008689069220710553	0.07390356797803857	0.00440448787766071	NA	15	15	15
ENSG00000226383.6	LINC01876	1.1674665613214368	0.009019672639521144	0.24302200458458056	0.024191395093160734	0.1312386089607284	0.00011801690342544009	NA	9	9	9
ENSG00000180138.7	CSNK1A1L	1.1669992868540977	0.009213707890249471	0.24321065753965987	0.025785773740527852	0.12435136203431202	0.000193498307058705	NA	14	14	14
ENSG00000272316.1	XXbac-BPGBPG55C20.2	-1.166016022971234	-0.005947747421114215	0.24360796726375877	0.051491292696171656	0.27291073010216144	4.597784866485539e-09	NA	22	23	23
ENSG00000089335.20	ZNF302	-1.1648285879462121	-0.007142307423577768	0.24408838447286196	0.06356087073039812	0.07418289761187727	0.004490486441907082	NA	76	76	76
ENSG00000112874.9	NUDT12	1.1633732957139151	0.013819903067225189	0.2446780793134108	0.017225587996661358	0.05137248688220119	0.021364861686118963	NA	48	48	48
ENSG00000227403.1	LINC01806	-1.162983007383569	-0.007229633010333342	0.244836396846287	0.0430370106832106	0.12950232591991614	0.00010172985170211591	NA	48	48	48
ENSG00000139197.10	PEX5	1.1627080616731136	0.0042294506483404205	0.24494796966289867	0.1395873324441829	0.39210008101875893	1.1297549255386736e-13	NA	69	70	70
ENSG00000164002.11	EXO5	-1.1620963816513623	-0.01651838955793268	0.24519631704389344	0.00959685000723801	0.11700635957838125	0.000347339603550966	NA	13	13	13
ENSG00000226197.2	RP11-536O18.1	-1.1606198284963511	-0.015992827782604246	0.24579653812517288	0.01974297403229108	0.047741466952996366	0.025101132578886128	NA	12	13	13
ENSG00000152904.11	GGPS1	-1.1600888874888031	-0.014754685328806952	0.24601261806943664	0.016744063097087376	0.10528155203129172	0.0007904659668543602	NA	29	29	29
ENSG00000230310.1	CTD-2192J16.11	1.15965512294178	0.006787974916947443	0.2461892483935808	0.036765912537494075	0.09433954327901367	0.0015402180669274353	NA	10	10	10
ENSG00000066248.14	NGEF	1.1585697497580083	0.013409651152773988	0.2466316052833475	0.015681540081408797	0.10466333502413804	0.0008946072081712113	NA	33	33	33
ENSG00000104361.9	NIPAL2	-1.1578569217178831	-0.011831612410618478	0.2469224297280822	0.008639168930198678	0.08068908155097551	0.003310961528849443	NA	27	28	28
ENSG00000151665.12	PIGF	1.157558118187317	0.03579246416717104	0.24704440905352043	0.0028211129407862082	0.061358201916688726	0.009773324284392657	NA	4	4	4
ENSG00000176102.11	CSTF3	1.1575218341841182	0.023552558847777	0.24705922399469038	0.004397323875995076	0.0562726966262737	0.01290233421625248	NA	5	5	5
ENSG00000111666.10	CHPT1	1.157398484789253	0.006238513064933987	0.24710959282685252	0.09279350481036694	0.34241533965721865	2.4448715589527668e-12	NA	38	38	38
ENSG00000137310.11	TCF19	1.1541293227821856	0.014006365679586123	0.24844715325856193	0.03721710372247541	0.1670931845882124	9.65840479654559e-06	NA	22	22	22
ENSG00000251129.1	RP11-734I18.1	-1.1534634707217115	-0.006772214096750079	0.24872020276072204	0.09657469046101042	0.2988570214381901	9.07146207869502e-10	NA	22	22	22
ENSG00000124784.8	RIOK1	-1.1526882240711904	-0.006629117018097577	0.24903837661283224	0.034379768652807126	0.17485327731590086	7.543719255814827e-06	NA	29	29	29
ENSG00000139629.15	GALNT6	-1.1519511825184836	-0.008910221974016634	0.24934113424056914	0.06038618144701931	0.3348465189634771	3.319912697221433e-13	NA	7	7	7
ENSG00000131153.8	GINS2	-1.151873389030687	-0.00609166703734077	0.24937310479846886	0.09668964291112342	0.04653366404518757	0.023108897882500253	NA	52	52	52
ENSG00000272203.1	AC004775.5	1.150480909182592	0.005512158233692981	0.2499458527582996	0.05389848586262014	0.1380826855567322	7.567754458094509e-05	NA	38	39	39
ENSG00000171943.11	SRGAP2C	1.150088548118337	0.03924231337045083	0.2501074025930039	0.00238876111930826	0.05904986939290958	0.012393851699868213	NA	3	6	6
ENSG00000068781.21	STON1-GTF2A1L	-1.1498891206872939	-0.005327798333782441	0.2501895423298047	0.0918817519116594	0.21076778963167767	7.966048535590426e-07	NA	41	41	41
ENSG00000198203.9	SULT1C2	-1.1487425174992225	-0.004275752481765889	0.25066216831175137	0.12152964439772458	0.34829637935655183	7.533085695578188e-12	NA	11	11	11
ENSG00000119899.12	SLC17A5	1.148394789649918	0.016599224917689035	0.2508056236571049	0.009025349423039342	0.05186412995699907	0.019849897860347673	NA	32	32	32
ENSG00000119042.16	SATB2	1.1469317820602811	0.021072666033094333	0.2514098160965341	0.006847945283102263	0.058025495704700086	0.01237514696470091	NA	18	18	18
ENSG00000112339.14	HBS1L	1.1461240743355137	0.005119950602420001	0.25174381769445053	0.10933530983027547	0.5798252949150409	1.2008294454304998e-24	NA	65	65	65
ENSG00000178795.9	GDPD4	1.1422946154933835	0.015202010018329748	0.25333157865445	0.009683159223984258	0.09032869897907966	0.0019406218115822266	NA	8	8	8
ENSG00000272226.1	RP11-63G10.3	-1.1418511456276808	-0.0032016131314969	0.25351589863472246	0.11614350912325448	0.09779663898316833	0.0009685883929896507	NA	83	83	83
ENSG00000154240.16	CEP112	1.1416756386806353	0.01558412968471749	0.25358887060892077	0.009459238791393852	0.03648225947055039	0.04280650138478126	NA	11	11	11
ENSG00000139155.8	SLCO1C1	1.1403975213669195	0.013574241244075901	0.254120725055327	0.020823744101979468	0.04455728427045679	0.02812863385140265	NA	61	67	67
ENSG00000129472.13	RAB2B	-1.1399648716230757	-0.049490492267959055	0.2543009364477672	0.0011984078182298331	0.05042051865203792	0.02114258074741664	NA	4	4	4
ENSG00000135547.8	HEY2	-1.1396422161434885	-0.0069872772753305544	0.254435389853956	0.07072782581338544	0.1992910769990729	1.154985471155372e-06	NA	93	98	98
ENSG00000277767.1	RP11-365P13.5	1.1396309134204803	0.015552190467137248	0.25444010069552137	0.013369910933670313	0.06628232977204325	0.002015434716183221	NA	8	8	8
ENSG00000268707.1	RP11-247A12.7	-1.1364931902558495	-0.005399746311356483	0.255750213942598	0.11220841431353035	0.3393061829825944	1.619171336872143e-11	NA	15	16	16
ENSG00000242375.1	RP11-498P14.3	1.135740994824212	0.007594381294217077	0.256064978147582	0.050987976104731304	0.04329191273302408	0.031015533862893883	NA	25	25	25
ENSG00000242715.7	CCDC169	1.1356366929324895	0.015947807640733305	0.25610864562370794	0.015862022151207602	0.08340682563440938	0.0022186752167732728	NA	6	6	6
ENSG00000070061.14	IKBKAP	-1.1333966433191436	-0.033531511538998825	0.25704772308169777	0.0027242495966714594	0.07006607072029238	0.004921199983491303	NA	8	8	8
ENSG00000134013.15	LOXL2	-1.1333426613822772	-0.008900565270296796	0.25707038293430595	0.03075209342182201	0.1433755090190412	6.975360343495016e-05	NA	42	43	43
ENSG00000205730.6	ITPRIPL2	1.1315485522847222	0.04223947328302876	0.2578242801290713	0.001386973003366608	0.05740535964541564	0.014030797490914905	NA	5	5	5
ENSG00000230563.2	RP5-828H9.1	1.1313046271676515	0.0027040373208539305	0.2579268974629876	0.22271228664481968	0.448777037180712	2.0011940078313882e-16	NA	50	50	50
ENSG00000111215.11	PRR4	1.1287130942348997	0.011909016894237266	0.25901888370545556	0.020098073198139742	0.08788310254263333	0.001846870260156453	NA	30	30	30
ENSG00000155393.12	HEATR3	-1.1278422056343043	-0.005478098062299272	0.2593865653615052	0.13790633914781777	0.5027439169198985	2.721709880575119e-22	NA	25	25	25
ENSG00000179979.8	CRIPAK	-1.1270842051961905	-0.003909249381165097	0.25970688071099435	0.16815527660557117	0.06162713067927687	0.006418723987619228	NA	129	129	129
ENSG00000112511.17	PHF1	1.1256037273072528	0.014340179269880427	0.2603332897153249	0.014439737973486062	0.03943465055485698	0.03806787846821926	NA	27	28	28
ENSG00000149231.11	CCDC82	1.1248025339646772	0.0049727422088678384	0.26067272045057976	0.0724487972613182	0.4227296359539449	2.424044236612007e-15	NA	8	8	8
ENSG00000121068.13	TBX2	1.124174396563544	0.009492011713094172	0.26093904892989883	0.029955233042148203	0.10494511495968972	0.0007116433076871942	NA	46	46	46
ENSG00000256973.1	RP11-359J14.2	1.12413244192901	0.016278687854416544	0.26095684427828914	0.006956586317746254	0.11919727651808885	0.00026793386707902597	NA	8	8	8
ENSG00000155066.15	PROM2	1.122561004481471	0.00755221764439189	0.2616239848628613	0.052568681949245334	0.14396495172931625	1.4651377342277329e-05	NA	43	45	45
ENSG00000183346.6	C10orf107	1.1223226786986185	0.011798823256294232	0.2617252669309067	0.025114380590261824	0.16666644136557554	5.515351799079727e-06	NA	22	22	22
ENSG00000136111.12	TBC1D4	1.1219879422174897	0.02858690212050496	0.2618675667134518	0.0030995598771637756	0.045129504605164565	0.02929982615671072	NA	36	36	36
ENSG00000277851.1	RP11-756G20.1	1.1208353327135687	0.007653093208490432	0.26235796133441824	0.03399926568074376	0.03897257139927484	0.03925631755807872	NA	25	25	25
ENSG00000095002.13	MSH2	-1.1203630771683957	-0.01059188316578362	0.2625590724580167	0.023543176445292843	0.13887194095690075	4.0025967497168817e-05	NA	12	12	12
ENSG00000160439.15	RDH13	1.119992419753241	0.012582323651553682	0.26271699233259227	0.02152674523121183	0.15585181400440168	1.4552837643955469e-05	NA	8	8	8
ENSG00000254081.1	LINC01299	-1.119961595148427	-0.006154827772674883	0.26273012821535013	0.0721676706741127	0.1815051068655791	3.447399712615271e-06	NA	70	70	70
ENSG00000105255.10	FSD1	1.118844868956947	0.016094536172230903	0.26320632610532213	0.012296462564559383	0.0516616271392958	0.01790264457587759	NA	26	27	27
ENSG00000026508.17	CD44	1.1184878373622522	0.01251775310320807	0.26335869823071156	0.027724359959857295	0.05159004848906356	0.017225673337113955	NA	46	46	46
ENSG00000115009.11	CCL20	-1.1171249876573786	-0.007566201211342191	0.26394088787064796	0.06303257604960107	0.18351021593877154	1.726646645989996e-06	NA	44	45	45
ENSG00000113356.11	POLR3G	1.1169205539892963	0.015327848698926167	0.2640282954740154	0.008100257576279237	0.07919615086219445	0.0021772567514895176	NA	32	32	32
ENSG00000089220.4	PEBP1	1.1157183675405833	0.007872947821141259	0.26454270583335515	0.01633660120181951	0.12844107788201847	0.0001617090625949185	NA	60	60	60
ENSG00000157240.3	FZD1	-1.1151418861986202	-0.0143110405101806	0.2647896246096475	0.01776347852392879	0.06768440598504022	0.007039370417296442	NA	13	13	13
ENSG00000089050.15	RBBP9	-1.1140325345056836	-0.00852974986363112	0.2652652294767166	0.03517261916851692	0.08895736665907847	0.0015548951948522426	NA	119	119	119
ENSG00000167780.11	SOAT2	-1.1138321734648309	-0.005247168622192796	0.2653511916149762	0.13049157980759102	0.09207817711192832	0.001000127704391019	NA	87	87	87
ENSG00000147862.15	NFIB	1.1132424045380136	0.01287030099029819	0.26560433518913396	0.020243206270908146	0.058357250320251984	0.013868677931162669	NA	40	41	41
ENSG00000215252.11	GOLGA8B	1.1131187931005138	0.010859253150651432	0.26565741338404125	0.022917064949105143	0.14307201153442667	7.664374077557702e-05	NA	12	12	12
ENSG00000188372.14	ZP3	1.1110525134843723	0.00457630578219649	0.26654574616103077	0.10809610756590901	0.28901433562270273	6.713638276854122e-10	NA	14	17	17
ENSG00000171160.17	MORN4	-1.1102632259906227	-0.01028640984112312	0.2668856146798505	0.019687913786132445	0.04392281070593677	0.031441052822228414	NA	61	61	61
ENSG00000255455.2	RP11-890B15.3	-1.109906209977909	-0.005771824095820396	0.26703944424078707	0.0873964211315015	0.11649123693304506	0.00041474658836886813	NA	97	99	99
ENSG00000139433.9	GLTP	1.1060555796207132	0.013437644489743269	0.2687024635652743	0.010588805192370574	0.0739647651302131	0.004589315033356825	NA	19	19	19
ENSG00000122490.18	PQLC1	1.105380203537331	0.00691470065129287	0.268994878066368	0.06526251731290807	0.12269230370191468	0.00021460073245883822	NA	50	50	50
ENSG00000159479.16	MED8	-1.105328738317997	-0.014705938256506557	0.2690171696818622	0.0055811811857296376	0.1528903187748144	2.9149180347181763e-05	NA	14	14	14
ENSG00000136048.13	DRAM1	1.1050174087044171	0.017923728172524803	0.2691520458505777	0.009355920962345872	0.14257159974129432	6.027457408757495e-05	NA	16	16	16
ENSG00000179041.3	RRS1	-1.104507080289125	-0.01163540924164395	0.26937323391532164	0.03270243369127753	0.08235913412464778	0.002865913667866419	NA	74	74	74
ENSG00000215845.10	TSTD1	-1.104405711021233	-0.005165569263729042	0.2694171845317511	0.11036222996762549	0.382901179138684	2.2750512618059057e-13	NA	16	17	17
ENSG00000125388.19	GRK4	1.1031392015356591	0.008985220036507958	0.2699667191675491	0.02946931952167743	0.041669172219335485	0.03341157947378662	NA	61	61	61
ENSG00000248698.5	LINC01085	1.1027080553806259	0.007619434232699223	0.2701539674637605	0.04764902604798465	0.12942430042216152	0.00012444945105851205	NA	58	58	58
ENSG00000125734.15	GPR108	1.1022248975288182	0.005155564999382855	0.2703639104288873	0.10279370035074731	0.40561605599749295	2.1091115558264316e-14	NA	8	9	9
ENSG00000013374.15	NUB1	-1.1022053109210324	-0.020495413000463668	0.2703724236096111	0.00974400256652178	0.037894059823789836	0.039708006252097534	NA	6	6	6
ENSG00000128218.7	VPREB3	-1.1013190882555532	-0.0050974617466678215	0.2707578063289028	0.0779849607668852	0.1465003389521385	4.445550036988236e-05	NA	59	60	60
ENSG00000137267.5	TUBB2A	1.1002265051225963	0.009978558950499147	0.2712334449189484	0.029392538260853918	0.21975104818121294	1.1652476245782974e-07	NA	84	84	84
ENSG00000133818.13	RRAS2	-1.0995089139397742	-0.019107978018602544	0.271546148021507	0.010327080785804488	0.06871395471948477	0.007077357680673714	NA	64	64	64
ENSG00000138448.11	ITGAV	-1.0990522760770187	-0.01595225612222086	0.2717452645830791	0.009095997308165585	0.06644654912988693	0.008043912762233617	NA	23	23	23
ENSG00000254685.6	FPGT	1.0989805454765555	0.012595706845714342	0.27177655173567494	0.010959758312604546	0.1318432815854024	0.00013024027699894074	NA	32	33	33
ENSG00000259577.1	CERNA1	1.0976538811102716	0.005493311960944142	0.27235565533386397	0.039772996240596284	0.1340168420462345	7.007726933789522e-05	NA	21	21	21
ENSG00000228716.6	DHFR	-1.0964322448372272	-0.004325124007283157	0.2728896593530651	0.12702004175178855	0.42013030341638224	1.0600395480205006e-14	NA	102	102	102
ENSG00000171346.15	KRT15	1.0962374370541672	0.005787824575607493	0.27297488027364925	0.12085831982887857	0.06873529858069576	0.006641682862489805	NA	83	84	84
ENSG00000268912.1	CTD-2619J13.17	-1.0960298637483075	-0.010291149717358011	0.2730657056495176	0.021266196080727086	0.14705227930930725	3.71512885886182e-05	NA	7	7	7
ENSG00000183066.14	WBP2NL	-1.094946149110449	-0.011848218740617507	0.2735402293519146	0.013812267788537473	0.08472353847489363	0.0006886082074667646	NA	15	15	15
ENSG00000170906.15	NDUFA3	1.0948455238980204	0.014068246570125809	0.2735843184722617	0.014550086973857353	0.10693690888071417	0.000610110007067859	NA	20	20	20
ENSG00000180398.11	MCFD2	-1.0940753447999982	-0.009136866066599912	0.2739219347284244	0.029059433322417286	0.2987946355718872	2.0174503915809617e-10	NA	7	7	7
ENSG00000065457.10	ADAT1	-1.0939042416258011	-0.01343397120807358	0.27399697827351066	0.009164203182735869	0.11521829627642265	0.00038259007565618903	NA	9	9	9
ENSG00000064309.14	CDON	-1.0925158719731929	-0.0031641099036238437	0.27460641795177765	0.2166973492010208	0.03933772706029403	0.029098764357171118	NA	115	116	116
ENSG00000143369.14	ECM1	-1.0924587656203457	-0.023309974616442058	0.2746315052016849	0.0035063370989977007	0.03502086899253372	0.04942188558327528	NA	2	2	2
ENSG00000243795.1	LINC02044	1.0921553782133182	0.0032613060422457714	0.27476481181501045	0.15253074076668424	0.3292497929595566	3.98506087405456e-11	NA	60	60	60
ENSG00000168393.12	DTYMK	1.0921263577952167	0.012976611387443418	0.2747775655282577	0.02745753424452264	0.04283558679200738	0.036929733543323455	NA	39	40	40
ENSG00000122678.16	POLM	-1.0909425025890966	-0.00787200824122741	0.27529818347659807	0.026635660162958985	0.21422345036679588	4.193068847986003e-07	NA	29	29	29
ENSG00000272143.1	FGF14-AS2	-1.0908884749063636	-0.010584353934473944	0.275321959006681	0.040637789506133545	0.3548152861813135	1.2299949661967638e-12	NA	19	19	19
ENSG00000256043.2	CTSO	-1.0907289504133828	-0.015491990881746638	0.27539216785132625	0.013769422457617883	0.14208270021246885	5.2701991990999986e-05	NA	11	11	11
ENSG00000189129.13	PLAC9	1.0886455739471603	0.005773020467835291	0.27631021125868416	0.059454452751588935	0.04209229773935667	0.03479004150949607	NA	40	41	41
ENSG00000037757.13	MRI1	1.088288462675339	0.007628290716710049	0.276467782210154	0.08034320620116082	0.3528468861089013	2.378078563105872e-12	NA	18	18	18
ENSG00000213639.9	PPP1CB	1.0866451054343098	0.010096707018474699	0.27719368288303103	0.046022345413239345	0.06010413972116105	0.01112215802109361	NA	53	53	53
ENSG00000163382.11	NAXE	-1.0863033207886463	-0.007094240484675904	0.277344818322971	0.02412831751819127	0.2846006483202766	1.4906955358935615e-09	NA	18	18	18
ENSG00000147853.16	AK3	-1.0850583954050335	-0.007499827331236688	0.2778957925704857	0.05169472380893901	0.08571833828919233	0.0026699093195459538	NA	44	44	44
ENSG00000134324.11	LPIN1	-1.0841138571463378	-0.010514265088399125	0.27831431953291164	0.04933479840350363	0.3613035849936743	6.761166240293858e-13	NA	4	4	4
ENSG00000167468.16	GPX4	-1.0827441033118392	-0.01108209051016569	0.27892202224570994	0.025813988299103273	0.20196166123360645	1.2670831229433538e-06	NA	26	27	27
ENSG00000138621.11	PPCDC	-1.0818165507274653	-0.007361830753665588	0.27933405085542196	0.041775769212834504	0.15503977062237198	6.0602705108976925e-06	NA	40	41	41
ENSG00000205959.3	RP11-689P11.2	-1.0812973753117319	-0.007395834321260506	0.2795648545936015	0.043594008043354976	0.17797913845315033	1.952375538957969e-06	NA	30	31	31
ENSG00000260633.1	RP11-375I20.6	-1.0811589642687818	-0.005439569612981042	0.2796264082526968	0.09715080500932227	0.2310747441941457	1.5243667164262926e-07	NA	28	28	28
ENSG00000108465.14	CDK5RAP3	-1.0804293700040541	-0.009969629634355421	0.27995102304117014	0.02220948804013134	0.0902237748696878	0.0017948335421256074	NA	19	19	19
ENSG00000039123.15	SKIV2L2	1.0800382690468344	0.0089930076031984	0.2801251390553612	0.03140672480148125	0.17156284312281142	1.0008070684230445e-05	NA	69	69	69
ENSG00000144034.14	TPRKB	1.0800019052692813	0.013026949272572606	0.28014133174866784	0.020266727903983553	0.1999549674655235	8.366100338560288e-07	NA	44	45	45
ENSG00000144357.16	UBR3	1.0795226409995191	0.011883891785209903	0.28035480627744047	0.010557935858961903	0.05633612364949259	0.01389128062356577	NA	83	84	84
ENSG00000078487.17	ZCWPW1	1.0793669415205984	0.002439846554590936	0.2804241819211679	0.10260729313132673	0.4007823857090128	9.994433392303874e-16	NA	36	36	36
ENSG00000111321.10	LTBR	1.078617921693663	0.00559623015126978	0.28075808867432617	0.05849243337764738	0.33234769630710154	5.183159831884374e-11	NA	28	29	29
ENSG00000204220.11	PFDN6	-1.0782015484655583	-0.013277971685788544	0.28094382107117877	0.00793588815317754	0.05984469404382815	0.011775659628534932	NA	50	51	51
ENSG00000148429.14	USP6NL	1.0780863345602012	0.010999007893628447	0.2809952294882516	0.02310078145557907	0.04163675551518673	0.029248606760347136	NA	44	45	45
ENSG00000197483.9	ZNF628	1.0772864541064877	0.006817530756476283	0.2813523120259299	0.04255583000340921	0.06262770635405103	0.010553008377472457	NA	44	47	47
ENSG00000128731.15	HERC2	-1.0770981316148744	-0.02083852933209029	0.28143642769832167	0.005812999411462001	0.055148297997791966	0.014783036226381253	NA	29	30	30
ENSG00000001167.14	NFYA	1.0755773893799425	0.012248049590828597	0.28211630407483823	0.02059245498480857	0.09193835478540904	0.0015195630468934481	NA	45	45	45
ENSG00000124813.20	RUNX2	1.0752268536941736	0.02112507438570324	0.282273175465492	0.006529493209478094	0.08665737258675835	0.0024901162599182845	NA	27	27	27
ENSG00000155893.12	PXYLP1	-1.074964869008413	-0.011849400985973282	0.2823904572135485	0.013326356604623776	0.3217377439025024	1.5852721418537928e-11	NA	9	10	10
ENSG00000123427.16	METTL21B	-1.073703944941297	-0.002618198759767722	0.2829553927141	0.24897639420304918	0.4859770448259887	8.649839001121616e-18	NA	134	134	134
ENSG00000272720.1	CTA-228A9.3	1.0715134181812358	0.01844143415768111	0.28393864064716046	0.01166959157289775	0.1938381165703835	1.4074225175169918e-06	NA	7	7	7
ENSG00000137818.11	RPLP1	-1.0697654506319867	-0.01822186447621514	0.28472489729119677	0.004723065035993133	0.18446818141278065	4.5190846054639255e-06	NA	17	17	17
ENSG00000146386.7	ABRACL	1.0677921500598602	0.012606087734883495	0.2856142798301685	0.024248235459499633	0.06616957389464087	0.006907778950241312	NA	81	81	81
ENSG00000198046.11	ZNF667	-1.0666048371859715	-0.00788625246559941	0.2861503152746926	0.02473477344539133	0.1014754706206382	0.0004698108620206002	NA	45	45	45
ENSG00000186184.16	POLR1D	1.0659758100859358	0.014386318577029947	0.2864345770229688	0.01916075835368513	0.19185012434425694	9.55166472277283e-07	NA	24	24	24
ENSG00000104728.15	ARHGEF10	1.0650294765808508	0.014490498220300263	0.2868625909608631	0.012266872199607214	0.12329937758344738	0.00012263380983009678	NA	12	12	12
ENSG00000078549.14	ADCYAP1R1	1.0644538532768284	0.008448545518986713	0.2871231487571593	0.02302793886376394	0.04225096672584965	0.03478846081061069	NA	57	57	57
ENSG00000189134.3	NKAPL	-1.0639159850775786	-0.014598803979767934	0.2873667609105096	0.01099232614141969	0.11836090420261565	0.00034734808612644314	NA	3	3	3
ENSG00000100156.10	SLC16A8	1.0628380151135755	0.029086431795823958	0.28785541664392766	0.004771134510508213	0.10816395989035713	0.00038394549136814437	NA	9	9	9
ENSG00000115523.16	GNLY	1.0626242414258487	0.00671871797568002	0.28795238918372545	0.03664348501298426	0.06055898543451941	0.010062647515485005	NA	11	11	11
ENSG00000108349.16	CASC3	-1.0622732053320723	-0.028578101387066995	0.2881116748211915	0.005445759071298982	0.08397799965547982	0.0016168004801796676	NA	5	5	5
ENSG00000101197.12	BIRC7	1.0595846855522237	0.004953981433754194	0.2893335837675377	0.07951309485612673	0.1048374311961008	0.00029869007802788504	NA	54	55	55
ENSG00000267939.1	CTD-2325M2.1	-1.0592749261039287	-0.003639243963630018	0.289474590680055	0.0659525016942342	0.1646058465618684	1.5921316150853766e-05	NA	30	30	30
ENSG00000133065.10	SLC41A1	1.0587045570977869	0.010174655410089599	0.2897343518269925	0.022242437293856127	0.0481355107812718	0.025127643629981208	NA	62	62	62
ENSG00000119446.13	RBM18	-1.0581215620040894	-0.05050589707856287	0.29000002538177405	0.0014370649321062024	0.03902813303736173	0.04188357534742985	NA	1	1	1
ENSG00000261204.1	AC004449.6	1.0578092218222068	0.0037745474178792772	0.29014242768639453	0.1167554410949754	0.1386416292824907	6.378457061996801e-05	NA	55	55	55
ENSG00000267014.5	LINC01532	1.0561914566633155	0.008406707069166453	0.29088075315799533	0.006115679443744657	0.07052992953756752	0.005890731705375025	NA	8	8	8
ENSG00000178980.14	SELENOW	1.05445004766241	0.010315160517656494	0.2916769190346611	0.023635640327151285	0.18925538223271127	1.956046433388392e-06	NA	43	44	44
ENSG00000126215.13	XRCC3	1.0542530082846988	0.009300957661581984	0.2917670968701772	0.04950439076468581	0.045746077573755636	0.025567685203788413	NA	53	54	54
ENSG00000111670.14	GNPTAB	-1.0540994129403698	-0.00793288296699251	0.2918374049282165	0.032408513579418576	0.07240094620789603	0.005940945670479647	NA	44	45	45
ENSG00000105355.8	PLIN3	-1.0535846753894356	-0.004527815700384944	0.29207310833941913	0.05165202479918139	0.11803294206061715	0.00025016398528252454	NA	46	46	46
ENSG00000146574.15	CCZ1B	-1.0518830288815453	-0.0014917247567174817	0.2928532191497112	0.36054654183990903	0.5463086570551544	1.5396168173664935e-21	NA	58	60	60
ENSG00000094963.13	FMO2	-1.0516119433221591	-0.004391927616582416	0.2929776259382125	0.07041013471986238	0.1614617583224143	1.0562474365527119e-05	NA	63	64	64
ENSG00000132681.16	ATP1A4	1.0496891781952866	0.01462182046174726	0.2938610408351112	0.012627034563535193	0.06120848152789761	0.011617140349803398	NA	8	8	8
ENSG00000183207.13	RUVBL2	1.0494617634282588	0.016216526097667782	0.29396564462998886	0.014842568512473798	0.040312894027669854	0.030489636468741036	NA	16	16	16
ENSG00000242498.7	ARPIN	-1.047933947098338	-0.013957002272367297	0.29466904048048415	0.020392662533892256	0.06682242433941224	0.007982786308801709	NA	55	55	55
ENSG00000186732.13	MPPED1	-1.0471993113185207	-0.006956653326224133	0.2950076628617563	0.07124160032454602	0.22140238014784944	2.521760984085396e-07	NA	36	36	36
ENSG00000250786.1	SNHG18	-1.0465995713010434	-0.007274353163587276	0.2952842997257442	0.0555558324823801	0.04069954402363801	0.03095457353224724	NA	33	34	34
ENSG00000197563.10	PIGN	-1.0462913337708717	-0.017704886907525898	0.29542654534732316	0.011311133168825	0.06336149646655018	0.009649964450082229	NA	47	47	47
ENSG00000137216.18	TMEM63B	-1.044443703588383	-0.02842036875283675	0.2962801525606884	0.002521262414879938	0.07095131349690385	0.006306264042842151	NA	13	13	13
ENSG00000250490.1	LINC02145	-1.043240757600505	-0.004554058864501119	0.2968368011648941	0.06832065317756877	0.2809179516929843	2.9034024174395697e-09	NA	11	11	11
ENSG00000172538.6	FAM170B	-1.0430486754002324	-0.00488200528068766	0.2969257495807467	0.11803003712964688	0.1032722471355105	0.0001936703711032224	NA	69	69	69
ENSG00000206127.10	GOLGA8O	1.0430246088364286	0.006204603273099789	0.2969368954550534	0.05780903603289521	0.05987675047277495	0.012151882711946687	NA	33	33	33
ENSG00000134253.9	TRIM45	-1.0429840746488521	-0.021862380179938693	0.2969556685621966	0.005804738312369587	0.041059534579628236	0.03597417658924097	NA	28	28	28
ENSG00000144369.12	FAM171B	1.0383977282854548	0.0059857380686361115	0.29908492675286613	0.07897924816050264	0.12116929843965556	0.0002336626394199149	NA	81	82	82
ENSG00000178602.7	OTOS	1.038167279865306	0.012344723670042463	0.29919218296005623	0.018682962139293983	0.1301633333320921	0.00016394484387698626	NA	16	16	16
ENSG00000187624.8	C17orf97	1.0375863593722348	0.003224683531345871	0.29946267114117364	0.0802628969755809	0.4211997374534893	3.117888287267318e-16	NA	10	10	10
ENSG00000170667.14	RASA4B	1.0371598284174934	0.003398720515488405	0.29966137630212153	0.153257343645125	0.0747995525910572	0.004074394490722544	NA	109	112	112
ENSG00000088756.12	ARHGAP28	-1.0360012943260843	-0.003001482335249524	0.30020153867887667	0.20336568591945467	0.4248303227330373	2.965913614267101e-16	NA	45	46	46
ENSG00000251226.1	RP11-469N6.1	1.035660867604288	0.005455472574370008	0.30036038473430315	0.11374712986140965	0.3469026838518852	8.353405328296134e-13	NA	8	8	8
ENSG00000161653.10	NAGS	-1.035024098044057	-0.0062036769388785695	0.30065765730145	0.07710410903649136	0.22051488631445104	1.4452758931606206e-07	NA	24	24	24
ENSG00000131697.17	NPHP4	1.0349478014128426	0.011645116266611034	0.3006932891362698	0.018621063118650378	0.1458970849277298	3.544371469952509e-05	NA	12	12	12
ENSG00000158077.4	NLRP14	-1.0349369856087731	-0.0063524517245152476	0.30069834052990563	0.04928214287406745	0.07204060571956615	0.00505145796687954	NA	58	58	58
ENSG00000186844.5	LCE1A	1.0348583876303952	0.006105377184041135	0.3007350504865033	0.051212584832315736	0.18466518643184854	1.451587997622437e-06	NA	15	16	16
ENSG00000245685.6	AF146191.4	1.0346765956837518	0.006245041757220684	0.3008199696383771	0.07138899588807762	0.1783581300786608	5.925034982138352e-06	NA	35	38	38
ENSG00000198087.7	CD2AP	1.0335075278807115	0.004296151378111378	0.3013664494774061	0.050586531224807094	0.11926798773619587	0.00022997766703137612	NA	100	100	100
ENSG00000011260.13	UTP18	-1.0330717338358382	-0.007108362240188199	0.3015703301072742	0.06062961894270112	0.18293747697982507	3.883709977002702e-06	NA	53	53	53
ENSG00000110887.7	DAO	1.032521486159482	0.019189167933861617	0.3018278875379262	0.006815256485286921	0.1253884678561386	0.00015382874230875914	NA	7	8	8
ENSG00000136810.12	TXN	-1.0322383390102183	-0.020207515406534496	0.3019604788068275	0.008739532072644347	0.08365949296261672	0.0021977239677757037	NA	19	19	19
ENSG00000178381.11	ZFAND2A	-1.030679598380316	-0.006976228878944954	0.30269109504320446	0.030720573975474716	0.16048664265284468	9.86864374545226e-06	NA	17	17	17
ENSG00000124140.13	SLC12A5	1.0301763897949205	0.0341735580267039	0.30292721087311947	0.0021794244774665855	0.08605180703710852	0.002600816768353104	NA	13	13	13
ENSG00000005469.11	CROT	1.028940027934144	0.038585062114817326	0.303507857270518	0.0013166340795012685	0.03702598177286048	0.04557541577256341	NA	4	4	4
ENSG00000162545.5	CAMK2N1	1.028048197987604	0.00415461816286445	0.3039271561788338	0.09590553811748644	0.269607753765092	1.929356963501034e-09	NA	69	69	69
ENSG00000021645.18	NRXN3	1.0278859020739433	0.00565640793099624	0.3040035018868851	0.05878574523305908	0.2353312528496765	9.817043410918355e-08	NA	49	49	49
ENSG00000176945.16	MUC20	1.0271937593971665	0.00542425978566105	0.3043292360868525	0.06633852516256634	0.3311869416940543	3.180844314519282e-11	NA	47	51	51
ENSG00000248508.6	SRP14-AS1	-1.0271157460737776	-0.005495856057254295	0.30436596502056956	0.04289969794938492	0.17710901168423265	2.611513585756092e-07	NA	30	30	30
ENSG00000212123.3	PRR22	-1.0258840466528232	-0.00625991970648341	0.3049462432938276	0.041251790749264675	0.13583205713597407	8.375090365261154e-05	NA	38	39	39
ENSG00000151778.10	SERP2	-1.024122929397658	-0.01604905176306604	0.3057772154346138	0.009936502287037803	0.10458797978906784	0.0007087513596875603	NA	33	33	33
ENSG00000277420.1	CH17-408M7.1	1.023906087581653	0.047478180913774384	0.3058796346064321	0.0010965197592872874	0.09155729170524317	0.0009460886713147289	NA	4	6	6
ENSG00000138039.14	LHCGR	1.0235118550469082	0.024919431032103347	0.3060658975859658	0.008314726935045261	0.040255222752267866	0.03774061847372835	NA	2	2	2
ENSG00000079337.15	RAPGEF3	-1.0231746671053794	-0.012675229211361664	0.3062252683596468	0.01622851794542883	0.2067427951593896	3.728094383360939e-07	NA	5	5	5
ENSG00000103091.14	WDR59	1.0181549279811042	0.004477806701727952	0.3086043352354184	0.005291535175792538	0.09892766628754858	0.001091554358234315	NA	12	13	13
ENSG00000163964.14	PIGX	-1.0180082801303225	-0.004213519517385234	0.3086740211151585	0.1051888777283123	0.26861252440564864	5.39932443669448e-09	NA	36	38	38
ENSG00000169570.9	DTWD2	-1.014270791624577	-0.011888626241899873	0.31045355728469237	0.028177663059139456	0.0964088975602709	0.0007324244533172334	NA	35	35	35
ENSG00000239697.10	TNFSF12	1.0129263522365815	0.017424372714152567	0.31109534013697426	0.008138811465715335	0.1935322866659543	1.7191840277463836e-06	NA	7	7	7
ENSG00000153406.13	NMRAL1	-1.0117636229262092	-0.005583407579596256	0.31165108695987886	0.04390323445199661	0.28248520015100115	2.5817020995627456e-10	NA	49	52	52
ENSG00000205837.7	LINC00487	1.0114312915277888	0.005506223469355016	0.3118100507750532	0.06738784621988984	0.15440758056203707	1.3986484803673095e-05	NA	19	20	20
ENSG00000253251.2	CTC-534A2.2	-1.0113150905805686	-0.011857534357286231	0.31186564569213004	0.015085744643824549	0.07831710017157388	0.0028404407022174496	NA	16	16	16
ENSG00000111452.12	ADGRD1	-1.0108832578719247	-0.009866655571767942	0.31207230800909436	0.02375733953503507	0.06040478882649895	0.007332373145015914	NA	16	16	16
ENSG00000261621.1	RP11-580I1.2	-1.0099168786079744	-0.024966235420935297	0.3125351153555682	0.0050418331069606356	0.04645640638205855	0.026180382778560468	NA	3	3	3
ENSG00000060491.16	OGFR	-1.009285138271012	-0.027397984407014946	0.3128379055082109	0.004925143966966624	0.06572182970752473	0.00849005636901348	NA	8	8	8
ENSG00000135437.9	RDH5	1.0090014140599897	0.01227279509017175	0.3129739560231165	0.0143836351439536	0.10357776102113933	0.0008323234350566928	NA	4	4	4
ENSG00000131389.16	SLC6A6	1.0089984853318406	0.011211191871003397	0.31297536060047937	0.012105836970442855	0.04946373467057481	0.02497906781624019	NA	19	19	19
ENSG00000171314.8	PGAM1	-1.008402518722105	-0.0042733649681030664	0.31326126427101675	0.12906307517332755	0.2538564773099943	1.4616748926334498e-08	NA	123	126	126
ENSG00000156049.6	GNA14	1.008077106401233	0.0059811703291314956	0.31341744720054654	0.03963605394851848	0.28630931440932056	1.9236654037079562e-09	NA	11	11	11
ENSG00000258479.5	LINC00640	1.0075933792300624	0.014195254607552584	0.31364970867010955	0.010578903763421289	0.04449993948384886	0.0329286490110391	NA	11	11	11
ENSG00000197253.13	TPSB2	1.0067191703145648	0.005087516728922814	0.31406974707518276	0.08407934637070044	0.0647863558498981	0.00806814091356331	NA	47	47	47
ENSG00000142102.15	PGGHG	-1.0063430318699431	-0.005718537816025689	0.31425058722630606	0.04729027484524093	0.3753279185891136	6.659533310966816e-13	NA	27	27	27
ENSG00000106638.15	TBL2	-1.0056612068611768	-0.015918374402489336	0.31457857015325286	0.010481315472672953	0.039105293902483865	0.042002664155177116	NA	7	7	7
ENSG00000256427.1	RP11-118B22.4	-1.0054267160275432	-0.0028127574241518113	0.3146914208656838	0.10153794482221554	0.3562224557704405	1.9995783297745228e-13	NA	25	25	25
ENSG00000122870.11	BICC1	1.0051231125699263	0.008071284520421109	0.3148375721464546	0.01429654055856287	0.06828623950811348	0.006348720483079079	NA	24	24	24
ENSG00000169744.12	LDB2	1.0040772740945054	0.0056648593029600645	0.31534136847937444	0.05951341047169263	0.053015964098928274	0.019885822119315718	NA	75	75	75
ENSG00000213903.8	LTB4R	-1.0039816260778407	-0.010464523514914118	0.31538747000481937	0.02041911548202459	0.14169742254668016	4.467997006974809e-05	NA	20	21	21
ENSG00000118017.3	A4GNT	-1.0033458622456242	-0.007031596944493324	0.315694015246889	0.05319147207968085	0.10106234622360412	0.0004462564853145521	NA	28	28	28
ENSG00000238083.7	LRRC37A2	1.0028022842738116	0.013716351416788806	0.31595626649535924	0.021772047875306923	0.3865860274859112	3.1123333472189384e-14	NA	23	44	44
ENSG00000269486.2	CTC-360G5.9	-1.0025216231089324	-0.005548019521721096	0.31609172851097966	0.0692919492100276	0.2357857608750985	3.675561771580417e-08	NA	31	31	31
ENSG00000261701.6	HPR	1.0023729605875313	0.0029870846432780733	0.3161634963994988	0.31565827794928497	0.41467793276054266	1.6771999064125068e-14	NA	80	80	80
ENSG00000100055.20	CYTH4	1.0018522439623758	0.01383577761474218	0.316414960390339	0.010071072574407399	0.07348057005297805	0.005572585695095166	NA	31	31	31
ENSG00000144741.17	SLC25A26	-0.9991959732037041	-0.008770439042992781	0.31769976617993656	0.033717025583249294	0.21304247018165293	9.004779063728154e-08	NA	20	20	20
ENSG00000113272.13	THG1L	0.997883871154131	0.011857901848785055	0.31833567386734374	0.014513484301286718	0.04305946264611052	0.03518652046528209	NA	11	11	11
ENSG00000177951.17	BET1L	-0.9956092118061782	-0.008189234758241893	0.31944005720752033	0.03655974591781975	0.10827115868299966	0.0006773393097037401	NA	23	23	23
ENSG00000184923.12	NUTM2A	0.9951910245688269	0.0034578740227884292	0.3196433662540611	0.18775103602168003	0.2158865222078919	3.4110266065677857e-07	NA	101	108	108
ENSG00000169629.11	RGPD8	-0.9951906547597172	-0.005780293234928482	0.3196435460806869	0.12089240972799394	0.21977667122454456	1.7622884328815745e-07	NA	47	49	49
ENSG00000188785.11	ZNF548	0.9936657288493165	0.010728351095384125	0.3203856327463771	0.02006566382366102	0.0684528091110932	0.005968581627085282	NA	26	26	26
ENSG00000172922.8	RNASEH2C	-0.9932203341084203	-0.01834748312945902	0.3206025910239938	0.005623375832900315	0.1128674842597208	0.0004653148774379623	NA	17	18	18
ENSG00000221882.2	OR3A2	-0.9929211174149988	-0.0032378910476285184	0.32074839775028363	0.1369860609723959	0.3123061407800335	8.101908499277763e-11	NA	17	17	17
ENSG00000243566.6	UPK3B	-0.9926266047680377	-0.004196994172669712	0.3208919545284602	0.09511484107543805	0.06558427704887025	0.006083194000975021	NA	35	36	36
ENSG00000116791.13	CRYZ	-0.9918909764787499	-0.0023424943760883494	0.3212507113718873	0.27307842172455565	0.14436482560291575	5.12588921985944e-05	NA	161	161	161
ENSG00000136044.11	APPL2	-0.9898534932381375	-0.011455494467584133	0.3222457338927348	0.011552577209177744	0.1187289245104884	0.00016134478140728114	NA	11	11	11
ENSG00000178078.11	STAP2	0.9897928288916243	0.00342983993298053	0.32227539064570443	0.15389290987875504	0.2283946273689845	5.5515513609725734e-08	NA	48	48	48
ENSG00000142552.7	RCN3	0.9883152347262821	0.008950554280996163	0.3229982865154901	0.024607521498117974	0.036188149358436034	0.04894322777524472	NA	52	52	52
ENSG00000138670.17	RASGEF1B	-0.9871237074683092	-0.005993331290201233	0.32358199689972744	0.054949955177670096	0.097566933943494	0.0011870301490295027	NA	50	51	51
ENSG00000133805.15	AMPD3	-0.9870768731027589	-0.004083492634673484	0.32360495434727876	0.0917020540726188	0.2379629336269424	5.8946437692183474e-08	NA	71	73	73
ENSG00000086232.12	EIF2AK1	-0.9870451526777603	-0.012812810331525103	0.32362050378876794	0.005932674354276651	0.05908407512289787	0.012513461776727757	NA	15	15	15
ENSG00000083099.10	LYRM2	0.9862780479441158	0.009706909934680428	0.32399668893474853	0.026481972598652162	0.21396093937930075	3.125380644675572e-07	NA	21	22	22
ENSG00000166260.10	COX11	-0.984880752314723	-0.01737303503650392	0.3246826488697503	0.012003748505294756	0.2394530620366543	6.523858466425558e-08	NA	26	26	26
ENSG00000006459.10	KDM7A	-0.9827100927993239	-0.006094323738193176	0.3257501419349996	0.02788576475030087	0.10130019639938023	0.0006511804157943021	NA	11	11	11
ENSG00000144647.5	POMGNT2	0.9822551123004668	0.003612884673174904	0.32597418250987253	0.04239311566684599	0.11296416274464575	0.0002949798252183713	NA	58	59	59
ENSG00000111897.6	SERINC1	-0.9801654522321588	-0.011990744787053581	0.3270044549142812	0.01924352461950095	0.04523599338272732	0.02449058127034986	NA	78	79	79
ENSG00000047365.11	ARAP2	-0.9782871576668883	-0.009138598782821413	0.327932319740843	0.012804601970851549	0.19238807231077232	3.056276935210871e-06	NA	21	21	21
ENSG00000263874.2	LINC00672	-0.9782699222999733	-0.009878640934359749	0.3279408417973446	0.023597429482782626	0.29400665285904576	3.063206028953692e-10	NA	4	4	4
ENSG00000139269.2	INHBE	-0.978253202382967	-0.0040650216099779365	0.32794910912607034	0.029989336656266064	0.038148209511255665	0.0459297101064429	NA	14	14	14
ENSG00000128272.14	ATF4	0.9756865195578938	0.008269483139993754	0.32921983452273984	0.0286452217036946	0.0914020214687686	0.0018284773101325715	NA	39	39	39
ENSG00000162692.10	VCAM1	-0.9753616286881682	-0.00951135832876384	0.32938091021262583	0.039946638004496327	0.03940438134383708	0.0386966971434503	NA	29	29	29
ENSG00000081026.18	MAGI3	-0.9749271799873623	-0.015550057906210552	0.32959638269624303	0.01135714747801329	0.048924007533379055	0.022380787303179533	NA	19	19	19
ENSG00000168952.15	STXBP6	-0.9741138815879822	-0.08833496032286238	0.3299999977516679	0.00023026021195348588	0.03368214495171164	0.04892188428895807	NA	1	1	1
ENSG00000260517.2	RP11-426C22.5	-0.9726035374775375	-0.004746092530619139	0.33075038383001076	0.03460430904302397	0.07265040964981463	0.004816804899806523	NA	43	52	52
ENSG00000187546.13	AGMO	-0.9719169092637328	-0.0061059646781222825	0.33109188689277724	0.05418156877476264	0.2360638951009889	9.928394873143824e-08	NA	27	27	27
ENSG00000108878.4	CACNG1	0.9700059497567576	0.00448267060386037	0.332043526447798	0.08644018971984913	0.09102254788213106	0.0011482774551448804	NA	62	62	62
ENSG00000205352.10	PRR13	-0.9694977304243938	-0.008794102179575948	0.33229691204854117	0.02139220616478691	0.14916224907624728	2.9002328461095868e-05	NA	41	41	41
ENSG00000152219.4	ARL14EP	-0.9688935957829357	-0.008299047637902733	0.3325982811062853	0.024242241099578333	0.05779395535681019	0.010681155275199757	NA	79	79	79
ENSG00000130669.17	PAK4	0.9686705054681928	0.014847333277763561	0.3327096130257421	0.007145904324686113	0.07292843184268498	0.004723648139764131	NA	5	5	5
ENSG00000152348.15	ATG10	0.9684944268000735	0.0038634168754608108	0.33279750104744577	0.10767815218476398	0.24981076515288506	1.4949857951863176e-08	NA	82	82	82
ENSG00000006652.13	IFRD1	0.9683941824237315	0.007677227995435339	0.3328475437869324	0.01874692436054536	0.14226931816007926	3.308618302972753e-05	NA	8	8	8
ENSG00000089351.14	GRAMD1A	0.9665373597422304	0.02216077013592122	0.33377536188569445	0.005325257387986817	0.06601170674120742	0.004725063373346128	NA	5	5	5
ENSG00000275385.1	CCL18	-0.9644748116969485	-0.010019395212388142	0.3348079307788103	0.038090919922195716	0.12718108189841204	0.00020100770943985342	NA	20	21	21
ENSG00000068745.14	IP6K2	0.9635109719295909	0.007678142490703172	0.33529116069688336	0.04485231776246677	0.07982695884626836	0.0035408097070141423	NA	56	58	58
ENSG00000198468.7	FLVCR1-AS1	-0.9623894227131198	-0.002091022812009074	0.3358540248679268	0.33380531713061257	0.5577455615345177	3.2200314718111164e-22	NA	82	82	82
ENSG00000144488.14	ESPNL	-0.9618217205608165	-0.009636189829116746	0.3361391653511203	0.03293432642523886	0.11446323285320645	0.0002149204175748405	NA	16	16	16
ENSG00000204219.9	TCEA3	-0.9611830871509837	-0.008409959305597048	0.33646011870770487	0.019193740781852014	0.1806376170886547	2.4276772512095456e-06	NA	16	16	16
ENSG00000172613.7	RAD9A	-0.9611230134174811	-0.009530453124190198	0.3364903196689678	0.03862654886185786	0.2854140979841384	2.977681559381165e-09	NA	30	31	31
ENSG00000152208.12	GRID2	0.9608658410883625	0.005491215130030771	0.33661962802437884	0.03813081497097413	0.14839373573732276	1.7574337923140782e-05	NA	40	40	40
ENSG00000165023.6	DIRAS2	-0.9576967419563108	-0.004749088977007273	0.33821570013143376	0.02844710286280408	0.1456728582846599	3.05640145639222e-05	NA	17	17	17
ENSG00000186020.12	ZNF529	-0.9576177018328702	-0.017442895155366376	0.33825556959015457	0.007983959462023134	0.07349593443654752	0.004620515226440049	NA	14	14	14
ENSG00000108592.16	FTSJ3	0.9560521238762029	0.0034968144265548934	0.33904590106801435	0.13675091417869445	0.3507121274926932	5.01562082667954e-12	NA	105	106	106
ENSG00000136937.12	NCBP1	-0.9558673870319295	-0.014352869107250902	0.3391392375891775	0.007637510143571991	0.04635333835826285	0.03025378379385928	NA	12	12	12
ENSG00000143322.19	ABL2	0.9557133026371949	0.008646133348985851	0.3392170998614391	0.024461959626310627	0.07913071451893089	0.00310228473939108	NA	24	24	24
ENSG00000101474.11	APMAP	-0.9544122532627608	-0.007263960449734214	0.33987500622407807	0.0415204446549313	0.2303530044131329	2.3128245228023786e-08	NA	115	115	115
ENSG00000197619.13	ZNF615	-0.9541332342604769	-0.0038923227787628864	0.3400162052321952	0.07463631858584664	0.08688155724961112	0.0017940018404719036	NA	45	45	45
ENSG00000117597.17	DIEXF	-0.9533953291547933	-0.01046301824019231	0.3403898071075483	0.033153516443255274	0.059649784675087976	0.011285579103866464	NA	65	69	69
ENSG00000166938.12	DIS3L	-0.9518357923833978	-0.010317647780051674	0.3411802667083028	0.026139737981057752	0.20856002346062	8.35226304937627e-07	NA	32	32	32
ENSG00000038002.8	AGA	0.9510857325298082	0.006703241332263185	0.3415608567774967	0.02682340874862163	0.2739607225770461	4.354874747548468e-09	NA	39	41	41
ENSG00000112031.15	MTRF1L	0.9487089271048121	0.002841113628748932	0.3427686724313064	0.06377579427683369	0.31106398955490705	8.038511473812653e-11	NA	24	24	24
ENSG00000184898.6	RBM43	-0.9485634841218735	-0.005109772033840914	0.34284267038662086	0.029709656689720684	0.049163727491098215	0.023407473421146727	NA	49	49	49
ENSG00000111850.10	SMIM8	0.9477815698017699	0.004731118404230972	0.34324066490958705	0.07793754547437959	0.38235593217131614	4.208615674710185e-13	NA	68	68	68
ENSG00000249378.5	LINC01060	0.9472738547158973	0.00267436635164039	0.34349924997142833	0.22164221636736067	0.5534143802280035	2.317051427390725e-23	NA	12	12	12
ENSG00000184261.4	KCNK12	-0.9470054138520392	-0.006579484935849365	0.3436360202263802	0.0763965721664985	0.06778363901427993	0.006279502089241986	NA	45	49	49
ENSG00000251396.6	LINC01301	0.9459128145596023	0.008365798500207317	0.34419305686881574	0.030112984058313124	0.1041822020904515	0.0008560164669693323	NA	58	61	61
ENSG00000186153.16	WWOX	0.9447999977422455	0.007668015018951614	0.3447609930342972	0.05422946252916365	0.08601013687501192	0.002080084726582673	NA	54	55	55
ENSG00000106608.16	URGCP	0.9445669477276184	0.0050616913831863525	0.34488000788734685	0.063934261306717	0.036766075954062935	0.04585462296127076	NA	89	90	90
ENSG00000168028.13	RPSA	-0.9435173250820078	-0.005439493656341294	0.3454163578471683	0.03314155013029843	0.33699689444737185	3.778119042081806e-13	NA	53	54	54
ENSG00000172667.10	ZMAT3	-0.942100202815316	-0.00711013905646007	0.3461413406808792	0.021580410837540857	0.036921253588280564	0.048554973101744586	NA	44	44	44
ENSG00000105889.14	STEAP1B	0.9418949554598602	0.011257095227920925	0.34624642307951903	0.008841524814093706	0.061461634160384214	0.007789635391123698	NA	12	12	12
ENSG00000114857.17	NKTR	-0.941795654305012	-0.009230876381031195	0.3462972705084314	0.015375741351727212	0.04420590489298765	0.029950299717845283	NA	37	37	37
ENSG00000157851.16	DPYSL5	0.941555624056489	0.015290719803760526	0.34642019829640014	0.006432094678881344	0.10633623798641376	0.0006468500149319995	NA	28	28	28
ENSG00000142856.16	ITGB3BP	0.9410381767736375	0.0043224211017205165	0.3466852954483103	0.06129313602517862	0.24161071794900205	8.263105692876928e-08	NA	14	14	14
ENSG00000149380.11	P4HA3	0.9405553110199815	0.007207978377463611	0.3469327923495914	0.036757503847675954	0.07052495577814345	0.004319312634443698	NA	44	44	44
ENSG00000182578.13	CSF1R	-0.9377377834094638	-0.008424934666150985	0.3483791815676307	0.023642010940720208	0.13843699455699604	3.284200819268373e-05	NA	64	64	64
ENSG00000070761.7	CFAP20	0.9374866084921932	0.005215193474705064	0.34850830901877927	0.07689612730178381	0.2478035476223826	3.981682251649666e-08	NA	78	78	78
ENSG00000104537.16	ANXA13	0.9365402510566996	0.005805218946662263	0.34899509856942634	0.03388121724323653	0.22054081190218355	1.1997922348712466e-07	NA	17	17	17
ENSG00000163444.11	TMEM183A	-0.935809874361653	-0.009292290381473972	0.3493710865559899	0.012783643674497063	0.037316006588460786	0.043359249752936764	NA	47	47	47
ENSG00000168826.15	ZBTB49	-0.9353170010907901	-0.0074438642760046485	0.34962495628486645	0.03762927700040495	0.1099265776786537	0.0005586158993866914	NA	31	31	31
ENSG00000183828.14	NUDT14	-0.9353021405232987	-0.0037768757614087193	0.349632612500955	0.0664538965977925	0.3190773433413462	1.5506740448440766e-10	NA	47	48	48
ENSG00000151917.17	BEND6	-0.9343952360882866	-0.010137135499562598	0.35010005422605295	0.0179038658274876	0.08719429595480747	0.0018461316155080343	NA	39	40	40
ENSG00000273611.4	ZNHIT3	0.9319885029447351	0.00985649951009461	0.351342467117878	0.016934533090491984	0.13932387187168987	4.014731931186981e-05	NA	37	39	39
ENSG00000228784.7	LINC00954	-0.9308425356524072	-0.006080055847231328	0.3519350232234374	0.011328229603590291	0.16577992061091482	1.1449763257709732e-05	NA	10	10	10
ENSG00000182362.13	YBEY	0.9306498632916435	0.006137991979750663	0.3520347122430808	0.10221718611310596	0.5075910756007996	5.84459928378213e-19	NA	69	69	69
ENSG00000240050.5	RP1-93H18.1	-0.9294097634550935	-0.0031836361001938386	0.3526767698823965	0.08433105346836087	0.056623686382116276	0.014776358705720057	NA	49	49	49
ENSG00000213413.2	PVRIG	0.9287984438063005	0.0049443272384502	0.3529935511115221	0.059806462620765236	0.2765176651553629	1.1040618046787436e-09	NA	26	26	26
ENSG00000169432.14	SCN9A	0.9283531184399215	0.002267468909184674	0.3532244286263312	0.129934287814254	0.07477855438232904	0.002370586534702195	NA	97	98	98
ENSG00000117480.15	FAAH	-0.9281200367721365	-0.010215783056252573	0.35334530713404566	0.016734140656160086	0.13785085226142973	9.974184053447292e-05	NA	27	28	28
ENSG00000139200.13	PIANP	-0.9264503513577169	-0.006954768069626365	0.3542119874882915	0.037992815063022586	0.14404108179303435	6.476051139151697e-05	NA	88	90	90
ENSG00000164347.17	GFM2	-0.9252967988982149	-0.01067247616333896	0.35481154341318144	0.012394400998548612	0.07283040395842089	0.004397834466275706	NA	24	24	24
ENSG00000137843.11	PAK6	-0.9250613555467583	-0.04329664562283008	0.3549339931731611	0.0014461244389183793	0.08835480631807187	0.0011216652541652893	NA	2	2	2
ENSG00000174437.16	ATP2A2	0.9249591859273283	0.0027489000379145403	0.3549871380130646	0.0965035175389372	0.08698633552269468	0.001988977190910715	NA	120	120	120
ENSG00000281205.1	LINC00950	-0.9241614325020767	-0.014410147239788397	0.35540227241156386	0.011962090179706338	0.0641683408010616	0.0086499921910915	NA	13	13	13
ENSG00000167842.15	MIS12	-0.9239103925857974	-0.007252294476846867	0.3555329717316634	0.04662490195133108	0.11813016244322187	0.00013076962124620187	NA	37	37	37
ENSG00000164742.14	ADCY1	-0.9237166647689886	-0.006378940709560752	0.3556338532857696	0.017043530909984	0.2286374927021981	5.122826047485796e-08	NA	21	21	21
ENSG00000087191.12	PSMC5	-0.9219404152988143	-0.02400794954684941	0.35655965654758015	0.0034501837403987912	0.04984526605017505	0.023862920639487542	NA	12	12	12
ENSG00000137145.20	DENND4C	0.921607138375606	0.010947778512692687	0.35673353368524763	0.015172948275997227	0.049861443737814815	0.0211125888622629	NA	27	27	27
ENSG00000148943.11	LIN7C	-0.9213309835785812	-0.02815341015054525	0.3568776495509519	0.003092341188474556	0.03798348818608625	0.04629680484487158	NA	14	14	14
ENSG00000005882.11	PDK2	-0.9205826413839604	-0.008793665873281023	0.35726836841023246	0.02267759835543485	0.11293526141197564	0.0004153754681133784	NA	26	26	26
ENSG00000074964.16	ARHGEF10L	-0.9191388688806601	-0.010068904158095457	0.3580229410058434	0.01973668273195269	0.038989069171605474	0.04448750626172195	NA	37	38	38
ENSG00000086544.2	ITPKC	0.9187096313683263	0.007435479743682234	0.3582474707445832	0.017536586651320032	0.055274195242135414	0.010503505016228277	NA	37	37	37
ENSG00000261327.4	RP11-863P13.3	-0.917621465880145	-0.012694288343692	0.3588170757634249	0.02513690049333918	0.050572392527719376	0.008748587195526701	NA	22	24	24
ENSG00000166928.10	MS4A14	-0.9170822783536824	-0.008917137305369718	0.3590995266952125	0.05279024915447912	0.21303344164860766	5.119812289159358e-07	NA	61	61	61
ENSG00000230487.7	PSMG3-AS1	-0.9153650999069213	-0.031222214538652593	0.3599999936687561	0.0024110873355865075	0.042248489321925035	0.032296580577457955	NA	1	1	1
ENSG00000161618.9	ALDH16A1	-0.9148422121778617	-0.004955343338202066	0.3602744708334288	0.030435006905660755	0.24883297377815944	5.613026875606277e-08	NA	22	24	24
ENSG00000123739.10	PLA2G12A	0.9137096912612896	0.0061091936456511	0.36086941032599285	0.02136834808706753	0.2919747878924339	7.13326822946833e-10	NA	13	13	13
ENSG00000150760.12	DOCK1	0.9130911231949034	0.005836986031967079	0.361194618570438	0.050156730260982614	0.0852264888624648	0.0028333580932571553	NA	48	51	51
ENSG00000196072.11	BLOC1S2	-0.9120274744647973	-0.009273922464951383	0.36175425474093625	0.038148725222406435	0.32474924901101354	4.4865769260676675e-12	NA	35	35	35
ENSG00000070961.15	ATP2B1	0.9110896226167594	0.01195396551951803	0.36224815378865516	0.01570698687892038	0.1202487928525928	7.222805543309483e-05	NA	51	51	51
ENSG00000163041.9	H3F3A	-0.9107797127369286	-0.0028474556262413735	0.3624114538225074	0.11891420214485415	0.3045745847356416	5.31813145302937e-10	NA	88	89	89
ENSG00000078237.6	TIGAR	0.9101369253142568	0.025714746334019083	0.3627503031463961	0.0018490788548404485	0.037595496513021145	0.04286995975303391	NA	4	4	4
ENSG00000184277.12	TM2D3	-0.9096518657720724	-0.016591846297664605	0.36300613653093394	0.005566457516739056	0.08676056885932254	0.0017518696173514745	NA	11	13	13
ENSG00000226091.7	LINC00937	-0.9085381733829144	-0.017180474723629862	0.36359395490445723	0.007828279012327072	0.0601939172265476	0.01111521856094189	NA	11	14	14
ENSG00000164690.7	SHH	0.9059703030981174	0.007472941959716186	0.3649515710733193	0.026412157837343707	0.11000034339761304	0.00044412901332885156	NA	39	39	39
ENSG00000168036.16	CTNNB1	0.9055567663418078	0.008697697208244681	0.36517050090099246	0.017732259692976614	0.1380688274676296	6.88526373859705e-05	NA	23	24	24
ENSG00000177697.17	CD151	0.9055538902201411	0.005716492994974717	0.3651720238310735	0.04330362588562886	0.419135794588358	1.3764416224259e-14	NA	7	7	7
ENSG00000139624.12	CERS5	0.9051947687910705	0.0021841019340050546	0.3653622127487933	0.11412605473593979	0.300168668906426	6.181366974525718e-10	NA	35	35	35
ENSG00000245954.6	RP11-18H21.1	-0.904808767902571	-0.006754348280861143	0.3655667058453309	0.052282989991326315	0.13271643197296254	2.9800940249482012e-05	NA	34	34	34
ENSG00000225434.2	LINC01504	-0.9044725952104109	-0.004366265254992701	0.36574485947353064	0.1059271872946378	0.26589253933809315	3.788004511752336e-09	NA	15	15	15
ENSG00000185518.11	SV2B	0.904223706693055	0.008300078636415596	0.3658767920400783	0.02352162218632291	0.07277189163807443	0.005586843397167279	NA	50	50	50
ENSG00000225706.1	PTPRD-AS1	-0.9041770399144782	-0.002056268885485792	0.3659015327984909	0.05182790056980921	0.24411051563856526	5.092870801980453e-08	NA	24	24	24
ENSG00000196715.5	VKORC1L1	-0.9038439301215372	-0.006890367398674289	0.3660781638870654	0.03181317868692765	0.1738561426150343	7.676841219377616e-06	NA	74	74	74
ENSG00000111912.19	NCOA7	-0.9031235995326912	-0.0038019892316854343	0.36646030022271425	0.06463483779085843	0.3718111298283862	1.5978752272975884e-12	NA	39	39	39
ENSG00000110218.8	PANX1	-0.8993415784938229	-0.025260402591494178	0.36847074700840166	0.002606829150032908	0.0654954211212653	0.006888316287917887	NA	8	8	8
ENSG00000125648.14	SLC25A23	-0.8977032871264474	-0.008413955786581516	0.36934375653933826	0.009455263039672916	0.06914627723713959	0.0070810795008404235	NA	9	9	9
ENSG00000258702.1	RP11-433J8.1	0.8963695865016916	0.011976129375041809	0.37005540512525004	0.019592503118565488	0.2312750141673196	1.4839358816046704e-07	NA	5	5	5
ENSG00000165828.14	PRAP1	-0.8963628984856006	-0.0046564101314789585	0.37005897592542314	0.05718734637300814	0.0742016538967619	0.004777809098881505	NA	33	33	33
ENSG00000129317.14	PUS7L	0.8963316039441339	0.012265941555721848	0.37007568468551455	0.00941576651805716	0.045073384988157536	0.018934041055315824	NA	24	25	25
ENSG00000184232.8	OAF	0.8954714068545683	0.02017803015886886	0.3705351440136112	0.010465521243265892	0.034709593646332686	0.04465411490349115	NA	9	9	9
ENSG00000113716.12	HMGXB3	0.8947873975289427	0.006367328077207404	0.37090074841255594	0.04904406326446166	0.08647047856275275	0.001853167349075902	NA	139	140	140
ENSG00000088256.8	GNA11	0.8938661123331798	0.009905345907015039	0.37139353101844874	0.015788282042750065	0.06531681191542765	0.00896941660754204	NA	28	28	28
ENSG00000164252.12	AGGF1	-0.892813679365415	-0.006319159985577099	0.3719569595118729	0.014886601635956736	0.06366611420002992	0.009466580143813321	NA	19	19	19
ENSG00000150867.13	PIP4K2A	-0.8924893745893272	-0.006809031614489795	0.37213068545407935	0.03071151478588082	0.1989194899445979	1.6299410584554057e-06	NA	29	30	30
ENSG00000176978.13	DPP7	0.8924360125216654	0.01503542604931216	0.3721592756531077	0.006822277094544122	0.06106600242872196	0.0113827005655329	NA	10	31	31
ENSG00000092036.18	HAUS4	0.891891014676278	0.0037512438952453436	0.3724513512372484	0.05627519547134098	0.3615087688631926	2.763044528932108e-12	NA	25	25	25
ENSG00000271855.1	RP11-214N9.1	0.8917248000119058	0.005040651909000957	0.37254045736332086	0.052076980345241	0.07475501310430617	0.005256596767276545	NA	59	62	62
ENSG00000268555.1	RP11-678G14.3	0.8906635267642491	0.005255984111028471	0.37310970739612725	0.046883277255214836	0.07642306215889977	0.003900543818179585	NA	53	54	54
ENSG00000184293.7	CLECL1	0.8898181531490953	0.004155041726199469	0.3735635375158409	0.07258933815899259	0.2299984187639357	1.887301002629436e-07	NA	29	29	29
ENSG00000179593.15	ALOX15B	-0.889648320025846	-0.0121922431395782	0.37365475187740305	0.020472155395546175	0.12149597674992613	0.00013520635236521632	NA	21	22	22
ENSG00000176476.8	SGF29	0.8882521285758221	0.010608209715341781	0.37440514392151936	0.009829211214579041	0.039606464942832535	0.040568488527815035	NA	5	5	5
ENSG00000186919.12	ZACN	0.88739184467753	0.016162125587501727	0.3748679726875628	0.006955026229856545	0.08158000139307171	0.0029079304591722787	NA	6	6	6
ENSG00000111726.12	CMAS	0.8871227215655896	0.009240711424646861	0.37501283226527204	0.008483862827802363	0.133463226790929	8.139331885362758e-05	NA	8	15	15
ENSG00000106603.18	COA1	-0.8867322679179249	-0.006293091355140362	0.37522306132939964	0.03258976039445145	0.2685324872111737	7.100841507604889e-09	NA	20	20	20
ENSG00000182896.12	TMEM95	-0.885326034303698	-0.04200542617716541	0.3759808124654016	0.0016390682314985565	0.096966258868839	0.0009534227764348539	NA	7	8	8
ENSG00000174332.5	GLIS1	0.884481401898845	0.00871557850179745	0.3764363977146986	0.020057890080616543	0.16106464226689446	2.4636692090959892e-05	NA	48	48	48
ENSG00000213967.10	ZNF726	-0.882286961951404	-0.0057574566957135	0.377621645271652	0.031044500202488286	0.03790592177812728	0.046972648773403534	NA	26	26	26
ENSG00000251580.1	RP11-539L10.3	-0.8815496838172514	-0.0035632670439227016	0.3780203750284301	0.01982359382373436	0.15426029917591758	1.612291608402072e-05	NA	6	6	6
ENSG00000087884.14	AAMDC	-0.881397129508902	-0.015147657975880838	0.37810291078536096	0.01291902882582795	0.050766836129752614	0.021969286885536118	NA	30	32	32
ENSG00000218510.6	LINC00339	0.8810563887770066	0.011019721136995704	0.3782873002574746	0.017172392772252236	0.11689141033701535	0.0002630665542052663	NA	7	7	7
ENSG00000231680.1	AP003774.6	0.8799309217270228	0.0041783506846525984	0.37889673232159415	0.04577409193384627	0.06918302413679496	0.006786470094087178	NA	30	30	30
ENSG00000273287.2	CTA-268H5.14	-0.8769700864919312	-0.01734912194609363	0.38050288603422255	0.0058644282318353275	0.06979005133459122	0.007025416550657028	NA	3	3	3
ENSG00000272732.1	RP5-1159O4.2	-0.8751759101568442	-0.007973885385309196	0.3814781985965193	0.040972476924531834	0.14883724685340932	4.4338516154115205e-05	NA	43	43	43
ENSG00000136731.12	UGGT1	-0.8745920033081684	-0.036396496350833155	0.3817959404080461	0.002701191990048568	0.0599459051288636	0.011387216501435891	NA	8	9	9
ENSG00000180720.7	CHRM4	-0.8739055733870481	-0.02018428629291672	0.38216967926472856	0.004552888688601071	0.03988797275642722	0.04158023036465658	NA	2	3	3
ENSG00000167772.11	ANGPTL4	-0.8737238853678182	-0.008216275043977402	0.38226864004299677	0.035776732133250125	0.05957340020552085	0.010486307103222544	NA	30	30	30
ENSG00000120063.9	GNA13	0.8732837154348422	0.006987554524944029	0.38250845438870584	0.04218394302216251	0.0826757913374808	0.0031403867014286953	NA	68	68	68
ENSG00000227124.8	ZNF717	0.8704037952449272	0.005466843714829026	0.3840797733658924	0.04118432307767842	0.2978892510110447	4.8594459644607847e-11	NA	26	37	37
ENSG00000132405.18	TBC1D14	-0.87007292157043	-0.010122338883736154	0.3842605546454835	0.01647744638961049	0.07290513205151725	0.004994197777657769	NA	29	29	29
ENSG00000270039.1	RP11-571M6.17	-0.8695623081082359	-0.009231024542996659	0.38453964349078473	0.025257937913218655	0.04916267714590394	0.02169505776426964	NA	33	33	33
ENSG00000167311.13	ART5	-0.8690833771423873	-0.0073683347294110114	0.3848015281063859	0.02962170951144732	0.06525535107972752	0.005555974074709934	NA	12	12	12
ENSG00000146477.5	SLC22A3	-0.8683141320465653	-0.004285819305932455	0.38522238780348794	0.023304893198343887	0.17083071322435736	5.003564715116159e-06	NA	8	8	8
ENSG00000132744.7	ACY3	0.8670048847617898	0.006070169848298983	0.38593933326847707	0.05440282502411048	0.07816030957114181	0.0027254618900116826	NA	33	33	33
ENSG00000179364.13	PACS2	0.8669214626844368	0.023526208892168846	0.3859850429015844	0.004070374464683913	0.039122546550578716	0.03990296250110798	NA	14	15	15
ENSG00000188910.7	GJB3	-0.8666545613440291	-0.009082351761223574	0.38613130891832104	0.020048470151884296	0.04619105621657229	0.028954330688038894	NA	31	31	31
ENSG00000259495.2	RP11-210M15.2	-0.8655906320157473	-0.0037047667562820187	0.3867146947120079	0.11298059853780487	0.3911259898592337	2.725635518739649e-13	NA	60	61	61
ENSG00000172113.8	NME6	-0.8644835335198278	-0.010310948718293184	0.3873223221705492	0.03615731687048544	0.18181210977116916	2.614800339965065e-06	NA	38	38	38
ENSG00000036448.9	MYOM2	0.8641885873539589	0.003070164242514639	0.38748430058542693	0.19384280057963496	0.309250730588457	1.3745696529157089e-10	NA	40	42	42
ENSG00000226237.1	GAS1RR	-0.8631406717212973	-0.01706393351464266	0.3880601284086683	0.011828136698129493	0.08183176048381148	0.0025551159420897857	NA	18	18	18
ENSG00000185324.21	CDK10	-0.8604363919335724	-0.003932708193562562	0.38954853248581933	0.03941732402294518	0.17400830756006258	1.9663222816137884e-06	NA	33	35	35
ENSG00000168411.13	RFWD3	-0.8602971375626538	-0.018916470472612783	0.3896252703635812	0.008449766034392583	0.08240586720254411	0.002967651909513805	NA	9	9	9
ENSG00000273073.1	RP11-109E12.1	-0.8585644808602017	-0.004581940490606939	0.390580841425601	0.06672932950199165	0.21372528052779385	1.448389372315441e-07	NA	56	59	59
ENSG00000231943.7	PGM5P4-AS1	0.8582712053228427	0.00368456661402049	0.39074272552079525	0.03689519765897393	0.19271603882018493	1.0382736405793457e-06	NA	25	25	25
ENSG00000139220.16	PPFIA2	0.8574575658691702	0.007324259325443982	0.3911920567519289	0.019660506229676546	0.062497011818019414	0.00799645466003274	NA	17	17	17
ENSG00000132970.12	WASF3	0.8565640945528982	0.006865176068001737	0.3916858362653254	0.06599327515109696	0.14974653730377813	1.7670690742528414e-05	NA	102	103	103
ENSG00000214402.6	LCNL1	-0.856317320023076	-0.014524600687003555	0.39182228355572635	0.009017502029140537	0.20667314130150455	8.225212291862437e-07	NA	22	37	37
ENSG00000154781.15	CCDC174	0.8563137973639449	0.007922913997513265	0.39182423152341617	0.01761261294402952	0.049982533501280096	0.02045806411188696	NA	11	11	11
ENSG00000172890.11	NADSYN1	-0.8561822758730688	-0.009242613248081942	0.39189696476796443	0.01406329926896972	0.07509284039761499	0.004844232855505307	NA	67	67	67
ENSG00000187134.13	AKR1C1	0.8560739910429609	0.0033302930863175944	0.3919568539583662	0.12223901417409222	0.16732733675209566	7.325628726962263e-06	NA	84	84	84
ENSG00000166262.15	FAM227B	0.8544651142964604	0.00562740323335386	0.39284733085314194	0.019814370866580056	0.10019068936757916	0.00020211291093076567	NA	19	19	19
ENSG00000164344.15	KLKB1	-0.8541861374465237	-0.007699221567802844	0.39300186287131145	0.03973685714034682	0.1351233343362318	2.558264900449256e-05	NA	33	33	33
ENSG00000236255.1	AC009404.2	-0.8536124116928148	-0.003969407229625775	0.39331977917724015	0.016041628669448988	0.04932260347213144	0.02079629777164331	NA	19	19	19
ENSG00000089847.12	ANKRD24	0.8535881747821403	0.011188118139526484	0.393333212906089	0.01488410938957353	0.07320145419193455	0.0055181379578871075	NA	12	12	12
ENSG00000077080.9	ACTL6B	-0.8533325039437533	-0.013551963287950098	0.3934749398393116	0.004642256083717511	0.055703576869195914	0.013665359083302969	NA	24	24	24
ENSG00000162600.11	OMA1	0.8527396466689997	0.007618266234631537	0.39380369952891137	0.04950529987269946	0.32579941749902114	8.110381178758082e-11	NA	64	64	64
ENSG00000151376.16	ME3	-0.8523016956301898	-0.011101294480636946	0.394046665165079	0.009798737472186745	0.11726987585326927	0.00016475191210183846	NA	4	4	4
ENSG00000135447.16	PPP1R1A	-0.8521774817865079	-0.00589837503719772	0.3941155927951757	0.045930661156091415	0.07220624735845145	0.005667719456053749	NA	63	66	66
ENSG00000103245.13	NARFL	-0.8521188442618705	-0.004544714575403803	0.39414813393876436	0.07263748934768663	0.14343124276015645	5.7566468983681226e-05	NA	37	38	38
ENSG00000175416.12	CLTB	-0.8504547604283516	-0.024614772431383734	0.39507230206186517	0.005732644968593756	0.037716607101249015	0.04621873838924604	NA	28	28	28
ENSG00000121879.3	PIK3CA	0.8499772900189299	0.038366914414639894	0.3953377124302516	0.0015847240645963435	0.0643294760998729	0.009128689802138169	NA	5	5	5
ENSG00000259807.1	RP11-426C22.4	-0.849479777292489	-0.007902595188271062	0.39561437828876744	0.03824701658577581	0.2076082934320297	9.851858300424691e-07	NA	24	32	32
ENSG00000272892.1	RP11-57G10.8	-0.8468021315875124	-0.003857663769052205	0.397105419930863	0.028985746309361578	0.0426307922586328	0.03184305208303382	NA	31	31	31
ENSG00000197157.10	SND1	0.8467945731083054	0.010472614102167882	0.397109633646908	0.013679716009987818	0.10083832812120493	0.0008556695746310281	NA	42	43	43
ENSG00000111254.7	AKAP3	-0.8464676785695	-0.006475496108595205	0.3972918972708175	0.04828651339560302	0.372813265880492	9.057418731919172e-13	NA	10	10	10
ENSG00000143786.7	CNIH3	-0.8461806351219852	-0.01144679793397039	0.39745198307482255	0.00662213310509038	0.055522069907969006	0.016594429415058738	NA	29	29	29
ENSG00000273374.1	RP11-383I23.2	-0.8461098429766211	-0.00742004567327204	0.3974914702451723	0.025164564015865892	0.08941394258378517	0.0012991459979752554	NA	18	18	18
ENSG00000104904.12	OAZ1	-0.8455677226474055	-0.017190812434982945	0.39779393810007446	0.0022198986298692085	0.07230576252504374	0.00590607474839165	NA	5	5	5
ENSG00000188234.13	AGAP4	-0.845530747586519	-0.008041457720800782	0.39781457282944654	0.009349924004416421	0.663548366353259	4.850631180838652e-30	NA	15	23	23
ENSG00000188818.12	ZDHHC11	0.8454221394479623	0.0083330959585048	0.3978751876716723	0.05200937222474894	0.24880697767252774	3.3871543989456154e-08	NA	16	16	16
ENSG00000117682.16	DHDDS	0.8445412115213682	0.02302496614627791	0.3983670443825946	0.003253535092748563	0.06539243916776387	0.00907007902935586	NA	6	6	6
ENSG00000214491.8	SEC14L6	0.8444001114976302	0.003142498430881445	0.39844586009122784	0.06387887134542887	0.1151141800572866	0.0003817521594148989	NA	43	43	43
ENSG00000183060.15	LYSMD4	0.8433061076454262	0.0029279320338441253	0.39905726785144724	0.16042023985618958	0.4002939649985789	1.8746314353757258e-14	NA	9	9	9
ENSG00000148600.14	CDHR1	0.8432897692112101	0.008404579183074839	0.3990664032169521	0.0310186205089177	0.05398318935328381	0.01695590052645823	NA	34	34	34
ENSG00000107099.15	DOCK8	-0.842915608204781	-0.006197189010438072	0.3992756436058382	0.027424437142531878	0.2667313406012619	5.641962351387363e-09	NA	38	39	39
ENSG00000105146.12	AURKC	0.8428662587339675	0.004616900261228694	0.3993032460169259	0.05104195100752262	0.1073962224231644	0.0004888066554722034	NA	41	41	41
ENSG00000148824.18	MTG1	-0.8423269256024705	-0.0026349311149875976	0.3996049835579294	0.1669705230101819	0.489845388293265	3.7424624136374e-20	NA	16	16	16
ENSG00000167220.11	HDHD2	0.8413295104982077	0.0154466459375689	0.4001633627557458	0.00780890084556155	0.10988734104968714	0.00044116383289988866	NA	14	14	14
ENSG00000146707.14	POMZP3	-0.8413122363947688	-0.0032358252196364617	0.4001730373829884	0.2582615146771667	0.6114051342007782	2.0607248702836455e-26	NA	45	52	52
ENSG00000133055.8	MYBPH	0.8410022074946369	0.006287952950733339	0.4003466977415796	0.10289661681958098	0.08491721643486909	0.002415527995499162	NA	65	65	65
ENSG00000168255.19	POLR2J3	0.8402955201569644	0.0015999400153054431	0.4007427125933888	0.20589456836942585	0.06298197726761254	0.007988150277230445	NA	106	107	107
ENSG00000110074.10	FOXRED1	0.8397129678235551	0.00947920817552519	0.40106934130993144	0.019957149747457603	0.08364010518564123	0.0023467003682915324	NA	18	18	18
ENSG00000270964.1	RP11-502I4.3	-0.8393059807601163	-0.005442181261103912	0.40129762793487544	0.05917659812413943	0.13181620739418667	0.00010350622410192447	NA	39	39	39
ENSG00000167800.9	TBX10	-0.8389712643203455	-0.01664181199064359	0.40148543506957435	0.012593848460229555	0.040362271924332935	0.039317373313698264	NA	8	8	8
ENSG00000261159.1	RP11-723O4.9	0.8389675208180648	0.006952593167255855	0.4014875358217058	0.023308590964640503	0.1625959537819647	1.5726009990398003e-05	NA	23	23	23
ENSG00000091831.22	ESR1	-0.836388351910311	-0.008957093189542643	0.40293646331130495	0.022715919204607797	0.13446011659466822	0.00010321496208900204	NA	25	26	26
ENSG00000129422.14	MTUS1	-0.8338953532462334	-0.0063441467111414775	0.4043399559624552	0.024014961356275906	0.3442600733368397	1.6655436884400908e-11	NA	10	10	10
ENSG00000271947.1	RP11-439M11.1	-0.8333138754401499	-0.003395449337834492	0.40466773283854907	0.10348478736110085	0.06492513857146852	0.007598967524994897	NA	77	78	78
ENSG00000277022.1	RP3-453C12.15	0.8319097186106483	0.010606191257844752	0.40545990575762747	0.02563612314477663	0.1947012034501792	2.18324822622241e-06	NA	5	5	5
ENSG00000260077.1	RP11-254F7.2	-0.828410133402054	-0.005223774853872336	0.40743826965172436	0.025184397691481092	0.06403552849878824	0.008158359101479	NA	13	13	13
ENSG00000226476.3	LINC01748	-0.8274522184873997	-0.009100064800641837	0.4079807937893287	0.017419504151994426	0.07496719805206313	0.0036880392094067725	NA	30	30	30
ENSG00000132383.11	RPA1	0.8273125623422269	0.008433060848704247	0.40805992529779966	0.021645640897262085	0.2070742856409263	3.976733581523501e-07	NA	12	12	12
ENSG00000165621.8	OXGR1	-0.8244656266382935	-0.006145415377777177	0.40967503901292945	0.05706799912633889	0.16361998317372414	1.8110242595907543e-05	NA	63	63	63
ENSG00000035499.12	DEPDC1B	0.8236084516906577	0.011894188877148363	0.41016207214508127	0.022504409877801286	0.12173466790400925	7.858594450240304e-05	NA	28	28	28
ENSG00000186204.14	CYP4F12	0.8229977982468054	0.005581664265181641	0.4105092454967758	0.025722969572224485	0.07326067541625847	0.005303657711726739	NA	27	27	27
ENSG00000255366.1	RP11-1134I14.8	-0.8227477870040353	-0.014259643062820107	0.4106514341497619	0.014051503989603647	0.06599182943473228	0.008158968926989257	NA	15	15	15
ENSG00000249808.2	LINC01377	-0.8227430353291814	-0.0054996684880835684	0.41065413684847785	0.07288233828245008	0.19675307407302614	1.3373592299582157e-06	NA	11	11	11
ENSG00000115593.14	SMYD1	-0.8224897897748659	-0.007529917998297681	0.41079819533216433	0.009824347320315457	0.10895689181273524	0.00038489290091097377	NA	8	9	9
ENSG00000062485.18	CS	-0.8215589719564372	-0.0016469105921190696	0.41132794796582817	0.05044192952040638	0.07778420709375078	0.004063205266026491	NA	31	32	32
ENSG00000095321.16	CRAT	0.8209667051998443	0.010568002244843494	0.4116652333648527	0.010108118398900147	0.03715599026909098	0.047242883845000534	NA	18	18	18
ENSG00000139370.11	SLC15A4	0.8158443828433033	0.012752037412238933	0.4145891452037579	0.00803495977931193	0.11691561924660338	0.00022407526935067798	NA	9	9	9
ENSG00000144567.10	FAM134A	0.8152557390882802	0.009183171853094701	0.41492593832626046	0.01131186487666513	0.0889435644299301	0.0017981931645503692	NA	11	13	13
ENSG00000060656.19	PTPRU	-0.8139267214362992	-0.00532371100603742	0.4156869316061279	0.051326320696161234	0.14959936432534485	4.4849162366992895e-05	NA	19	19	19
ENSG00000271967.1	RP11-134K13.4	-0.8135067223870625	-0.006105895158183718	0.4159275936497383	0.04773799257902275	0.04227919856468231	0.03397658504984685	NA	81	81	81
ENSG00000235049.1	LINC00940	0.8129854804091888	0.003884445363912516	0.41622638288188785	0.05784892126812031	0.4176420315158104	3.481073754351827e-16	NA	7	7	7
ENSG00000109047.7	RCVRN	0.8101056579869762	0.0029775393609809543	0.4178794527034303	0.1567839288249382	0.3506219925426625	2.419788858437858e-12	NA	22	22	22
ENSG00000137513.9	NARS2	-0.8092231611790965	-0.009296899840588872	0.41838679482893626	0.017411378821613026	0.15529652771399086	1.7576148292384963e-05	NA	15	15	15
ENSG00000256092.2	RP13-942N8.1	0.8075923064984525	0.00402395648944686	0.4193253170915473	0.09956852682182299	0.20531419030800085	2.5255149040139353e-07	NA	42	42	42
ENSG00000084674.14	APOB	0.807420547523094	0.004989209966852779	0.4194242327468245	0.05352806896290799	0.10962889329428377	0.0005630199008626362	NA	31	32	32
ENSG00000145868.16	FBXO38	-0.8062676000624718	-0.009970736050986424	0.4200885679857743	0.016672276871074747	0.1038185153086182	0.0005816732046515561	NA	55	56	56
ENSG00000249476.1	CTD-2587M2.1	-0.8057726242644683	-0.004539988447820555	0.42037396558744855	0.03331768189605755	0.057014533070952035	0.015025444480831644	NA	10	10	10
ENSG00000013288.8	MAN2B2	0.8048747058984957	0.006663886959679702	0.42089198602201905	0.017667635751064656	0.08412061619480997	0.002078929095091287	NA	8	8	8
ENSG00000181781.9	ODF3L2	0.8046426839620614	0.007819861690288346	0.42102590330107126	0.06926484187646616	0.17085056431762038	5.216787976373217e-06	NA	16	16	16
ENSG00000130304.16	SLC27A1	-0.8030521614581884	-0.006444674977529224	0.421944586308312	0.021862241563516585	0.2726761421048853	4.096112152098935e-09	NA	4	4	4
ENSG00000273233.1	RP11-713D19.1	0.8023311089878932	0.00677574700878808	0.4223614518042219	0.04732724102139795	0.03693593288685139	0.04914148664171047	NA	50	50	50
ENSG00000270672.1	MTRNR2L6	0.8014628964435803	0.0023587054913244655	0.4228637157581121	0.028500781929772852	0.09145690753599496	0.0018659887025262323	NA	30	35	35
ENSG00000164627.17	KIF6	0.8013905638148638	0.003387321093718679	0.4229055762123771	0.18626591889020291	0.13634504566862482	7.003854704912744e-05	NA	208	210	210
ENSG00000188269.8	OR7A5	0.8002931284482654	0.00729644562418015	0.4235409834102275	0.019560780948349572	0.08077957819900485	0.0018721073520096266	NA	24	25	25
ENSG00000214776.10	RP11-726G1.1	0.8001531146158614	0.003507833078992118	0.4236220905785223	0.0622050989838816	0.2201799493532454	2.7682324635896873e-07	NA	12	12	12
ENSG00000196981.3	WDR5B	-0.7998524861705032	-0.006675470424659407	0.4237962692303502	0.019267190007443324	0.13786984821949436	4.871793273864264e-05	NA	52	52	52
ENSG00000137714.2	FDX1	-0.7978487112268701	-0.01798199780597709	0.42495828975402017	0.00651226730408656	0.06308619351230586	0.009060762658963098	NA	7	10	10
ENSG00000272479.1	RP11-301G7.1	-0.7978224644855304	-0.010615965650069883	0.42497352299088687	0.010534552275920345	0.0429588838136331	0.021571272206521927	NA	24	24	24
ENSG00000108639.7	SYNGR2	0.7972216672064841	0.031446520123816504	0.4253223044347483	0.0011950654012005556	0.07608425107284451	0.003402242439409698	NA	2	2	2
ENSG00000225331.1	LINC01678	-0.7962820476822301	-0.005096777086115923	0.4258681176958685	0.04008379965039832	0.11011145114969284	0.0006208315339949272	NA	12	12	12
ENSG00000180834.7	MAP6D1	0.7955636558049386	0.007406766318113577	0.4262856981610811	0.012187222588647063	0.22178281433258576	2.2452007610212378e-07	NA	33	33	33
ENSG00000129757.12	CDKN1C	0.7952830205017972	0.012186463605615464	0.42644888821156723	0.007728064144616045	0.052615866596089265	0.0174465511242223	NA	19	19	19
ENSG00000158816.15	VWA5B1	0.7947309057141841	0.008713742961764985	0.4267700505043056	0.02256183110031419	0.1082602720010994	0.0006942765021827652	NA	33	33	33
ENSG00000127022.14	CANX	-0.7940112015713783	-0.003258356502774801	0.42718891026703887	0.14726337978490273	0.2264823152254263	1.34306884292108e-07	NA	107	107	107
ENSG00000276093.1	RP5-1017F8.2	0.7938113163606435	0.003602656484484944	0.4273052837103053	0.11557950697521725	0.3040344666615903	5.016733940947197e-11	NA	24	24	24
ENSG00000139915.18	MDGA2	-0.793622618537612	-0.007993169698140082	0.42741516078632913	0.028491836907457407	0.15820752627336046	1.5520464111450755e-05	NA	9	9	9
ENSG00000134419.15	RPS15A	-0.7932003396911377	-0.012545551202250064	0.4276611096459164	0.00953031682744736	0.13721388211503965	0.00010323730775426137	NA	23	26	26
ENSG00000227345.8	PARG	0.7926651129128379	0.013513548422255434	0.4279729614320381	0.008741669523312083	0.0430581306153978	0.030670871378013782	NA	17	17	17
ENSG00000169738.7	DCXR	0.7924276549455299	0.0029241155604420926	0.4281113595423395	0.05028723176444455	0.36749515958544654	1.597088712997326e-13	NA	10	10	10
ENSG00000135828.11	RNASEL	-0.7920204765336225	-0.007284497093996766	0.42834873678278274	0.021727114165394072	0.0675418078979661	0.00758423749130956	NA	33	34	34
ENSG00000274265.4	CH17-189H20.1	0.7915133356429159	0.017150320430757173	0.42864449730564746	0.012376150904139651	0.06543588693499397	0.009126168312950626	NA	5	18	18
ENSG00000112308.12	C6orf62	0.7909868471363554	0.018841927767240977	0.4289516668297374	0.004496688095938301	0.07060774547278392	0.005526000955421426	NA	6	6	6
ENSG00000245729.2	RP11-480D4.1	-0.790985436132949	-0.004039708444648232	0.42895249022427495	0.023350567542433438	0.1879673823527267	2.305221465683477e-06	NA	12	12	12
ENSG00000164818.15	DNAAF5	0.7905189430186205	0.010482756869330806	0.42922476381014574	0.018372866158844144	0.03651908008166135	0.027648938344083544	NA	10	10	10
ENSG00000186532.11	SMYD4	0.7903919773706732	0.01008469173172399	0.4292988860256016	0.023402561279716634	0.1250262965104126	0.00011713646658941309	NA	26	27	27
ENSG00000105928.13	DFNA5	-0.7880681110572103	-0.0012868321464852698	0.4306568667625418	0.02179189839123756	0.21642539839282893	4.736374501454079e-07	NA	25	25	25
ENSG00000150551.10	LYPD1	-0.7880296777650982	-0.0046192576828068006	0.43067934667618235	0.023657622084214257	0.057981724283697564	0.009343988001745254	NA	34	34	34
ENSG00000198648.10	STK39	-0.7878571836876574	-0.04032576765028357	0.43078024810864146	0.00107601164872925	0.03838547411322108	0.0484372970238354	NA	9	9	9
ENSG00000141543.9	EIF4A3	-0.7867622873955864	-0.01197113719939689	0.43142103391514375	0.016462740183973795	0.08331007068270914	0.00290507121042448	NA	19	21	21
ENSG00000120725.12	SIL1	-0.7867007304593115	-0.005923038312283078	0.43145707638471087	0.02991876970063347	0.14777639805059795	5.389043462939392e-05	NA	33	35	35
ENSG00000151746.13	BICD1	0.7857328077292278	0.008949036178794011	0.43202403850159654	0.022545391690526974	0.11597669401125155	0.0002725436390693946	NA	35	35	35
ENSG00000064726.9	BTBD1	0.7852846105097491	0.005632340709534151	0.43228671678745023	0.0411247044738763	0.1670396594396642	1.002500392163059e-05	NA	83	85	85
ENSG00000149527.17	PLCH2	0.7851546077237658	0.013129265241099707	0.4323629257908588	0.021297424599749763	0.2949032612292598	3.657008201556186e-10	NA	15	15	15
ENSG00000249816.6	LINC00964	0.7848532452101668	0.0037845810803713935	0.43253961759013604	0.12296700537490204	0.17818369718572094	3.975110028162893e-06	NA	48	48	48
ENSG00000006534.15	ALDH3B1	0.7842821708236821	0.0035642764699972346	0.4328745587496393	0.10315945119012106	0.1849708566148481	4.632261615228483e-06	NA	64	65	65
ENSG00000197860.9	SGTB	-0.7826805509271715	-0.018262295339673332	0.43381472612286986	0.003146663760853734	0.047777455491066316	0.024017967663879626	NA	13	13	13
ENSG00000166743.9	ACSM1	0.7823271972186774	0.007941840359261597	0.43402230721135104	0.022979554610029332	0.04884309001017117	0.019130102718435002	NA	23	23	23
ENSG00000175595.14	ERCC4	-0.7822781996468354	-0.006037122898804754	0.43405109584470314	0.034510561531838464	0.06689328850405322	0.007746436431583445	NA	53	53	53
ENSG00000227533.5	SLC2A1-AS1	-0.7816406699397154	-0.00399468926132886	0.43442577843335906	0.13220178692673276	0.42411027261377626	8.159036846383114e-15	NA	13	13	13
ENSG00000125170.10	DOK4	-0.7815173134693187	-0.027851078279283025	0.4344982978313202	0.0019039358039187482	0.03858632822040183	0.04193603103925461	NA	14	14	14
ENSG00000127954.12	STEAP4	0.7801829482391726	0.020369734353415648	0.4352831976810596	0.00782634604991998	0.06050597920695128	0.011025597722305236	NA	17	17	17
ENSG00000105501.12	SIGLEC5	0.778627488778861	0.005479623763763634	0.43619918142186476	0.04083299369754609	0.1816112259295032	5.199577198666217e-06	NA	28	28	28
ENSG00000050555.17	LAMC3	0.7783598930908525	0.007802463972610227	0.43635687592664407	0.02173221459338888	0.0782158559261962	0.0028396107643739797	NA	27	27	27
ENSG00000224429.7	LINC00539	-0.7782449956489024	-0.0029688512717343904	0.4364245952266771	0.05650584642127482	0.22200827267477555	3.431137152970934e-07	NA	25	25	25
ENSG00000198939.7	ZFP2	0.7769147442144589	0.0026749411297385564	0.4372090717475485	0.17226223723676581	0.06714962638435025	0.006730958253180362	NA	99	101	101
ENSG00000134058.11	CDK7	-0.7762777727509316	-0.0036436894821486473	0.43758499410376417	0.03490080475665373	0.0600214028683247	0.010148280643156916	NA	20	20	20
ENSG00000215374.5	FAM66B	-0.7761290016939432	-0.011533087145605102	0.4376728213164255	0.017081670941294688	0.07309868515229716	0.005397441081457435	NA	35	36	36
ENSG00000126698.10	DNAJC8	-0.7749863800210876	-0.007817583941324084	0.43834770771201614	0.0059553969088276485	0.08792425109285254	0.00215136285582245	NA	42	44	44
ENSG00000197841.14	ZNF181	0.7737272277563284	0.004563719857204551	0.43909211503250956	0.013505692870552163	0.251847267849194	3.186861537187713e-09	NA	4	4	4
ENSG00000186468.12	RPS23	-0.7735907955747908	-0.006975640904743438	0.4391728169363426	0.024248977435433916	0.1372201447989793	3.621818588289244e-05	NA	81	81	81
ENSG00000271811.1	RP1-79C4.4	-0.7734785907529955	-0.011113423099832587	0.4392391943374343	0.009077917774712632	0.1067665911467766	0.0005850048000274994	NA	4	4	4
ENSG00000122481.16	RWDD3	-0.7731033419340383	-0.003832492713753079	0.4394612234495302	0.06741936032179038	0.4289533720500448	6.951322161979765e-16	NA	20	20	20
ENSG00000228067.1	LINC01740	0.7728647608595096	0.00422541045820632	0.43960242180274955	0.04448900873182329	0.1547456456867565	1.7420527450407473e-05	NA	9	9	9
ENSG00000104879.4	CKM	-0.7728386557479896	-0.003879529566330535	0.43961787305272537	0.046355252428141154	0.0954830463471449	0.0013377187768471089	NA	37	37	37
ENSG00000136159.3	NUDT15	0.7727841555952437	0.0031964373572906488	0.439650131934761	0.021229155746584065	0.05790872208729216	0.009706548579659184	NA	40	40	40
ENSG00000068137.14	PLEKHH3	0.7711729191652716	0.005861030270789437	0.44060444359380746	0.012309393207964238	0.036286205240352636	0.0496153942649944	NA	34	34	34
ENSG00000004399.12	PLXND1	0.7705384639743038	0.010970433375441192	0.44098054772721007	0.012503913888623652	0.044084606565719615	0.022662789379518083	NA	24	24	24
ENSG00000152595.16	MEPE	0.7704927011082428	0.008832478771255627	0.44100768300089244	0.033574806265093134	0.13794556574272684	7.122995549984284e-05	NA	43	43	43
ENSG00000134285.10	FKBP11	-0.7702528248437787	-0.01866836971423611	0.4411499342387667	0.0055297211376171525	0.04998782457500625	0.01846936429223786	NA	21	21	21
ENSG00000035687.9	ADSS	-0.7696501250597093	-0.008248326932625314	0.441507462784274	0.015692545627076147	0.07788482559226091	0.0008945008028275563	NA	40	40	40
ENSG00000185989.10	RASA3	0.7681181367092269	0.004286552834779594	0.4424170027596813	0.04303733089742829	0.0649479022395586	0.00838901967646259	NA	45	45	45
ENSG00000171097.13	KYAT1	-0.7678826821556071	-0.015268008902025539	0.4425568868633091	0.007777790712226706	0.04508669471087517	0.02853425166142415	NA	8	8	8
ENSG00000186106.11	ANKRD46	0.7674298994742226	0.0034510960777931164	0.4428259572031358	0.0523990111721705	0.043401538379620935	0.03253498640184774	NA	88	108	108
ENSG00000132906.17	CASP9	-0.7673859765541099	-0.005245969428724591	0.4428520637849084	0.02680525773698947	0.03836202252233417	0.043202291203009634	NA	46	46	46
ENSG00000138777.19	PPA2	0.7673720518956398	0.010742008299472954	0.4428603404045628	0.02982294448487101	0.2738132683396912	3.003275964968073e-09	NA	27	27	27
ENSG00000009844.15	VTA1	-0.7669684158393203	-0.005197028482659397	0.44310029439104104	0.026212448126084094	0.1697750771918091	1.0350733732240036e-05	NA	60	60	60
ENSG00000109519.12	GRPEL1	0.7662648216416696	0.007659573175085522	0.4435187454273244	0.021156324922744003	0.05100499682219198	0.01988703278687972	NA	24	24	24
ENSG00000005156.11	LIG3	-0.7656013023533627	-0.013283917872990459	0.4439135693246514	0.022276770286698326	0.2444034524754528	6.397070034273929e-08	NA	6	6	6
ENSG00000185379.20	RAD51D	0.7640538554661304	0.002398990253693939	0.4448351494050201	0.04810206206851237	0.03598994044175729	0.046646495102623343	NA	35	35	35
ENSG00000167264.17	DUS2	-0.7640472977773796	-0.006220363714849747	0.4448390571490063	0.039160708484894294	0.13201781541692875	0.000117949534856345	NA	20	21	21
ENSG00000139697.13	SBNO1	-0.762985923823578	-0.010606912738056374	0.4454717906670256	0.013059585415178508	0.06935826418346472	0.004690697609557425	NA	14	14	14
ENSG00000160505.15	NLRP4	-0.7621826967979013	-0.0017134844530200615	0.4459509717725497	0.3966669994350315	0.4903569082444745	2.99419134042723e-18	NA	110	111	111
ENSG00000197177.15	ADGRA1	-0.7610568025003076	-0.004343828031468976	0.4466231403939097	0.06637676508395778	0.16567814683454074	1.2579068021200129e-05	NA	34	34	34
ENSG00000251532.1	CTD-2245E15.3	0.761018826734431	0.006780627783935905	0.44664582230153727	0.017581585628398625	0.09686994435646416	0.001333720573491334	NA	9	9	9
ENSG00000138107.12	ACTR1A	0.7607272842153964	0.006059512797696825	0.44681997467066026	0.02994156332242679	0.20742579015829196	7.638935025896813e-08	NA	40	41	41
ENSG00000106392.10	C1GALT1	0.7606642838801062	0.005306525547457487	0.4468576128768964	0.0676017279692568	0.4015070487587695	4.116836221089634e-14	NA	39	39	39
ENSG00000114547.9	ROPN1B	-0.7604287865504072	-0.007602801121300102	0.44699832170478715	0.03005142543032818	0.0752786141329301	0.004878416441789393	NA	22	22	22
ENSG00000015592.16	STMN4	-0.7603790470851811	-0.0012000888398644256	0.44702804408414787	0.3387648518131148	0.7519454945223474	1.5632911820650033e-39	NA	22	22	22
ENSG00000205181.5	LINC00654	0.7591080643344026	0.006169362415948369	0.44778791546512053	0.03638430344715415	0.20822556329062436	5.301282614151272e-07	NA	6	6	6
ENSG00000241163.7	LINC00877	-0.759036639403607	-0.0037122162038504773	0.44783063943886914	0.031827741279185466	0.11146968624746596	9.470397887847508e-05	NA	14	14	14
ENSG00000165996.13	HACD1	-0.7582353087627649	-0.0016404306420522783	0.4483101270286374	0.1812350480227632	0.3143971601076284	8.469310902672681e-11	NA	99	99	99
ENSG00000167384.10	ZNF180	0.7573540055457849	0.008256619919053305	0.4488378038432358	0.012545457263622568	0.039669505847837565	0.04218261022337595	NA	23	23	23
ENSG00000162910.18	MRPL55	0.7570446094527585	0.010745631306072393	0.44902313709407926	0.010324337361585278	0.1213554345752161	0.00022867360251624337	NA	12	12	12
ENSG00000152642.10	GPD1L	0.75638104677496	0.011542874964039475	0.4494207682382474	0.013769749999997317	0.07506831980046863	0.004001285904333893	NA	9	10	10
ENSG00000085491.15	SLC25A24	-0.7563267012141744	-0.0028419140289003323	0.4494533429406725	0.1613085980560463	0.22469991171904294	8.827558598989974e-08	NA	108	115	115
ENSG00000198756.10	COLGALT2	0.7557824439872487	0.01858858160461564	0.44977964429769424	0.00531384388448494	0.08665934174009089	0.002414439171069354	NA	13	13	13
ENSG00000130396.20	AFDN	0.7555635300539195	0.018881086623356576	0.44991092876419636	0.005528445173876134	0.0387474372790797	0.04563284491185083	NA	17	17	17
ENSG00000160226.15	C21orf2	0.7553379663706103	0.009676984744521125	0.4500462238560352	0.01829645219193389	0.15555738282935927	2.0742496020501903e-05	NA	22	22	22
ENSG00000151164.18	RAD9B	0.7551492433594271	0.004816045943285419	0.450159439299878	0.053295985226854144	0.09581575010253644	0.0010281317351580293	NA	39	39	39
ENSG00000157653.11	C9orf43	-0.7542580137714141	-0.0022291060036123064	0.45069430833268764	0.13714878025406624	0.03953286021658611	0.027963792561942046	NA	110	112	112
ENSG00000271850.1	RP11-16D22.2	-0.7528333089732255	-0.007256821090708368	0.45155008803935326	0.014653040463115226	0.05602814955165388	0.012959481541263269	NA	26	26	26
ENSG00000075131.9	TIPIN	0.7527758233176728	0.003253062155585697	0.4515846373202961	0.12222291015272385	0.3443005409024329	2.309620760509837e-12	NA	37	37	37
ENSG00000126217.20	MCF2L	0.7524817155807909	0.0024314015256507535	0.45176142151781895	0.10098374162910342	0.3716496277327852	1.3680197283927412e-12	NA	19	19	19
ENSG00000102900.12	NUP93	-0.7517738443332753	-0.005582315012310808	0.4521870737953211	0.07502845417552642	0.2958659486961712	8.916955865654882e-10	NA	38	38	38
ENSG00000163812.13	ZDHHC3	0.7513668568817746	0.00532481028294359	0.45243190328350946	0.03499287691943511	0.2229802078854504	3.4934222918207843e-07	NA	27	27	27
ENSG00000144035.3	NAT8	-0.7512556760285083	-0.005108857263721542	0.45249879883845845	0.025934299692925822	0.05312863837436261	0.012912068515097484	NA	22	22	22
ENSG00000198089.15	SFI1	-0.7499141064040172	-0.0080727524535324	0.4533064379738526	0.019536371193259926	0.10733800000957047	0.00026987952482833644	NA	70	70	70
ENSG00000243646.9	IL10RB	-0.7495330243521056	-0.00730345307024426	0.45353600169516795	0.014188569138518329	0.15752459567439062	3.161231897803841e-05	NA	22	23	23
ENSG00000230615.6	RP5-1198O20.4	-0.7485742441806026	-0.0036987134813098632	0.45411386062846837	0.0524034185058936	0.059514956967840316	0.012569977939565272	NA	79	80	80
ENSG00000164733.20	CTSB	-0.7483681927013349	-0.006072405819405966	0.45423810248242213	0.021939034996453305	0.04217872640868581	0.03695371970370903	NA	64	67	67
ENSG00000197888.2	UGT2B17	0.7480289304525234	0.0031161730772665476	0.4544427075261972	0.19991313918782738	0.3226451933288844	4.493789434209805e-11	NA	71	74	74
ENSG00000186952.14	TMEM232	0.7479162549384966	0.008536623038919137	0.45451067228228625	0.020336793783669264	0.1691451439403923	1.0744118601888472e-05	NA	37	37	37
ENSG00000168903.8	BTNL3	0.7476576665097904	0.0028444921581224553	0.45466667192176813	0.10853163983200603	0.2795132022465233	2.979601662226228e-09	NA	24	24	24
ENSG00000187987.9	ZSCAN23	-0.747454167524668	-0.005042238482478529	0.4547894587489947	0.05628628787952053	0.10117337969045878	0.00044559688124685303	NA	26	26	26
ENSG00000132763.14	MMACHC	-0.7464500682598972	-0.002911281796346595	0.45539558364280475	0.043413910878772444	0.26144666453559323	1.1846635864996444e-08	NA	22	22	22
ENSG00000129071.9	MBD4	-0.7461294615457335	-0.0030414554834511213	0.45558921373957983	0.028074656617126964	0.05671565905150944	0.014096698917747482	NA	42	44	44
ENSG00000165271.16	NOL6	0.7454595595604082	0.011285779894734943	0.4559939498696979	0.006261657915061138	0.06842933972224345	0.004062730951598002	NA	9	9	9
ENSG00000180185.11	FAHD1	0.7452194217884708	0.0027013838080576337	0.45613908365531874	0.1089617748700654	0.3827052155417792	2.249636807320056e-13	NA	78	78	78
ENSG00000058453.16	CROCC	-0.7451973905624892	-0.005392577381482407	0.45615240012608926	0.0332777821130765	0.20692570359868995	1.0690482983765116e-06	NA	33	33	33
ENSG00000244509.3	APOBEC3C	-0.744494927548151	-0.00485230794823257	0.4565771088120345	0.06840355808876866	0.10439500240116964	0.0006513274568501305	NA	60	62	62
ENSG00000277288.3	C10orf142	-0.7442994789726065	-0.0024380182454992413	0.45669531640635586	0.08017822487213355	0.11217694953037227	0.0002303465564678704	NA	41	41	41
ENSG00000274897.2	PANO1	-0.7438353404618809	-0.001456384970010764	0.4569760969864136	0.12180497257683826	0.07394346456534298	0.0032989604115221784	NA	57	57	57
ENSG00000174780.15	SRP72	-0.7435877820413302	-0.007318492732991754	0.4571258970955798	0.015342577098836985	0.18409530321606649	3.072217032600268e-06	NA	18	18	18
ENSG00000006555.10	TTC22	-0.7428018246839546	-0.004674653873345763	0.4576016706029865	0.06319634543752667	0.18371133102663928	1.3071228775666257e-06	NA	36	36	36
ENSG00000226207.1	RP1-104O17.3	-0.7419103859904265	-0.0010298441343408377	0.45814163273224096	0.10793590643586726	0.09275021711283617	0.0015560032035788476	NA	78	80	80
ENSG00000272130.1	RP11-360I2.1	-0.7413438307441809	-0.003648111515451511	0.45848499218140015	0.10219014287648073	0.277006444665731	2.3214800523695066e-09	NA	69	72	72
ENSG00000228623.5	ZNF883	0.7413045042663567	0.0057956995062873945	0.4585088312533858	0.041634312669655775	0.17882523867219313	3.026368433706391e-06	NA	57	57	57
ENSG00000100225.17	FBXO7	-0.741276719707755	-0.015216552572953217	0.45852567422040413	0.0053142524411263214	0.08574937723925431	0.0010500056602331014	NA	28	29	29
ENSG00000183426.16	NPIPA1	-0.7406110649252176	-0.00386357892611154	0.4589292970714234	0.08679002701663843	0.20145208595100075	1.6380329410700625e-06	NA	77	87	87
ENSG00000085978.21	ATG16L1	0.7405316945325208	0.0047241022237831595	0.45897743695788107	0.08962312390706179	0.034009245318460904	0.04907479873100362	NA	140	142	142
ENSG00000140598.13	EFL1	-0.7395928482016976	-0.0071484597179114606	0.4595470825287097	0.018882318408097308	0.061188159261296324	0.01204857471196897	NA	25	25	25
ENSG00000166963.12	MAP1A	-0.7390641691328453	-0.0061125101009422995	0.4598680330246009	0.012681434778959857	0.08730128395861847	0.0019810461974680907	NA	13	13	13
ENSG00000171451.13	DSEL	0.7388769908957112	0.005974183821405105	0.45998169525854415	0.017247776391960096	0.11833952705676624	0.000182074556453873	NA	14	14	14
ENSG00000225663.7	MCRIP1	0.7380590681110945	0.01600855587672182	0.46047855563611906	0.01127711940913502	0.03829778962531097	0.03557065757649667	NA	24	24	24
ENSG00000267890.1	CTD-2126E3.4	-0.7374401996518242	-0.006868909809944305	0.4608546966551993	0.05718689938955672	0.12594615275662874	0.00020546098032342625	NA	84	87	87
[truncated: 1,246 more rows]
