# Supplementary material for: Exploring the Impact of Cerebrovascular Disease and Major Depression on Non-diseased Human Tissue Transcriptomes
Source: Front Genet. 2021 Jul 19;12:696836. doi: 10.3389/fgene.2021.696836 (PMC8327210; doi:10.3389/fgene.2021.696836)
Supplement: Supplementary Data Sheet 2 — All TWAS results. [file Data_Sheet_2.zip › cytokines_TWAS/IL6/IL6.en.Brain_Spinal_cord_cervical_c-1.csv]

gene	gene_name	zscore	effect_size	pvalue	var_g	pred_perf_r2	pred_perf_pval	pred_perf_qval	n_snps_used	n_snps_in_cov	n_snps_in_model
ENSG00000116157.5	GPX7	3.61207496418512	0.5113487739101049	0.0003037567218673599	0.006794324895830608	0.10139012111654602	0.0002846570690491221	NA	4	4	4
ENSG00000173715.15	C11orf80	-3.403328970326926	-0.4183306822260077	0.0006657007583306919	0.009279109616467109	0.1171305993969138	0.0002890519951915601	NA	19	19	19
ENSG00000108465.14	CDK5RAP3	3.3504816241505657	0.2727965893969501	0.0008067116167425254	0.021615094450928893	0.0902237748696878	0.0017948335421256074	NA	18	19	19
ENSG00000162772.16	ATF3	-3.2012923128436666	-0.38941082938808136	0.001368126625510445	0.010366320853392494	0.06474240513741945	0.007075092376874684	NA	21	22	22
ENSG00000271967.1	RP11-134K13.4	3.069188547247981	0.169964371022814	0.002146410796386031	0.04773799257902275	0.04227919856468231	0.03397658504984685	NA	81	81	81
ENSG00000113296.14	THBS4	2.9148144721984863	0.5743135709818619	0.0035590004608958047	0.0033960612635366744	0.037246968400209135	0.04711718970608871	NA	1	1	1
ENSG00000163681.14	SLMAP	2.899534350551848	0.6818793505087565	0.003737173932109519	0.0031481790698569935	0.12869570699315808	0.00016529649483230222	NA	3	3	3
ENSG00000205352.10	PRR13	-2.868221960105314	-0.22051964789812661	0.0041278583329106755	0.02139220616478691	0.14916224907624728	2.9002328461095868e-05	NA	41	41	41
ENSG00000177302.14	TOP3A	2.797496546072591	0.21541031272875302	0.005150031784489437	0.018207198610268593	0.07371273401101001	0.005297512895440655	NA	16	17	17
ENSG00000167608.11	TMC4	2.750050082835138	0.2647016274104978	0.005958615670049	0.013390683132092213	0.13647838295006412	5.240486387255202e-05	NA	13	13	13
ENSG00000100994.11	PYGB	-2.739416618160937	-0.21158718124054401	0.006154832475378905	0.020882172311408723	0.12423855671344428	0.00024810801287617	NA	32	33	33
ENSG00000184887.13	BTBD6	2.708090003783936	0.3003161209538961	0.006767166760052059	0.010631750482063065	0.05220997575422882	0.015106858378168548	NA	9	10	10
ENSG00000175356.12	SCUBE2	2.707858378704694	0.13988344675692016	0.006771891282931773	0.05008712235975574	0.1897689557879302	2.686408507512494e-06	NA	30	30	30
ENSG00000128645.14	HOXD1	2.6980079502697056	0.6637993277338801	0.006975577472832965	0.0022525361587804873	0.04370636809345458	0.033278378402271803	NA	4	4	4
ENSG00000130332.14	LSM7	-2.685171988107721	-0.18107888948838347	0.007249249193948663	0.02655055321256135	0.2936395133916759	3.3500579755167734e-10	NA	14	15	15
ENSG00000260804.3	LINC01963	-2.683274536852224	-0.1384013328162321	0.0072905114892762276	0.06471054404471778	0.2538346521606724	6.567721123552857e-09	NA	8	8	8
ENSG00000095397.13	WHRN	-2.6826412422625	-0.24247582588148556	0.00730433005365347	0.01262918845810241	0.1920376669623908	1.4881101134884976e-06	NA	50	52	52
ENSG00000122477.12	LRRC39	2.682242157676899	0.2282531077128254	0.007313050194064833	0.01837066755159501	0.10427842758674344	0.0004956160824628842	NA	29	30	30
ENSG00000164615.4	CAMLG	-2.673990262392014	-0.16261387099852803	0.007495462789060803	0.021784796993183697	0.2337653291312997	1.10796709475883e-07	NA	19	20	20
ENSG00000141698.16	NT5C3B	2.6622012274947906	0.10402146765815166	0.007763145338152763	0.07057791145106632	0.3943063632884756	1.5044334468074346e-13	NA	39	44	44
ENSG00000177380.13	PPFIA3	-2.646869968380555	-0.7093288923639517	0.008124058487512357	0.0019125371740717004	0.03737934438157483	0.04056411438411603	NA	13	13	13
ENSG00000091542.8	ALKBH5	-2.627416596118493	-0.24409748987647653	0.008603593017671496	0.014971061815263137	0.11448579511768785	0.0002857233820013542	NA	23	23	23
ENSG00000243795.1	LINC02044	2.6245050346400673	0.07717761010316694	0.008677500970232187	0.14863083842609984	0.3292497929595566	3.98506087405456e-11	NA	59	60	60
ENSG00000277149.4	TYW1B	-2.6058162464833754	-0.07364804888394297	0.009165561820461264	0.1621248904269767	0.5429395539138757	3.577856039037755e-22	NA	11	12	12
ENSG00000144488.14	ESPNL	2.596357849049484	0.1621060024370231	0.009421788230327431	0.03293432642523886	0.11446323285320645	0.0002149204175748405	NA	16	16	16
ENSG00000089351.14	GRAMD1A	-2.5917587810181555	-0.3887675226746747	0.009548669705667374	0.005325257387986817	0.06601170674120742	0.004725063373346128	NA	5	5	5
ENSG00000213077.5	FAM106A	2.5891692188291393	0.10615473144127681	0.009620780408452	0.10002877173214578	0.3198468316958928	1.7463750326990374e-11	NA	19	19	19
ENSG00000004142.11	POLDIP2	-2.568178700833589	-0.2280244566675828	0.010223443761981177	0.014328368967969074	0.06996937924916036	0.004815814884520956	NA	13	13	13
ENSG00000162669.15	HFM1	2.5594199692310644	0.1796596198807346	0.010484699384706305	0.019427911796559814	0.14133533099923568	2.0649205448183912e-05	NA	23	23	23
ENSG00000204308.7	RNF5	-2.5545284099116166	-0.5866718431299027	0.010633175198737087	0.0023298619090586672	0.1146441013456461	0.00030308826228423613	NA	6	24	24
ENSG00000257949.6	TEN1	-2.536325730911638	-0.21792128171779834	0.01120224827992949	0.02533427788668429	0.2378162757223228	6.807267948633346e-08	NA	6	7	7
ENSG00000158483.15	FAM86C1	-2.5280173758382083	-0.20496097140107827	0.011470867475791088	0.02024580154917548	0.1500961235680751	2.225994457688118e-05	NA	7	7	7
ENSG00000099940.11	SNAP29	-2.5123183754411365	-0.17058102008170362	0.011994082679171751	0.03435854543334277	0.18131474719920893	1.0819671745259225e-06	NA	45	48	48
ENSG00000267939.1	CTD-2325M2.1	2.5078878932772217	0.11336036498968986	0.012145519393095095	0.0659525016942342	0.1646058465618684	1.5921316150853766e-05	NA	30	30	30
ENSG00000099968.17	BCL2L13	2.504447499315821	0.38297259690442026	0.012264280534190623	0.007317889025935703	0.054655877944910135	0.017408410265954143	NA	16	16	16
ENSG00000273295.1	AP000350.5	2.4689496356285474	0.052444521052437076	0.013551028928593492	0.287028188305854	0.5494542548020991	8.833764786105641e-22	NA	50	57	57
ENSG00000099977.13	DDT	2.4354994587204923	0.10160944133981997	0.014871246849522497	0.06931592588185928	0.3081084979271085	3.599063912463186e-10	NA	34	36	36
ENSG00000162877.12	PM20D1	2.423698748467132	0.05264717999031805	0.015363344017658901	0.29455561007189857	0.44738671914840333	1.1587386706554989e-16	NA	36	37	37
ENSG00000175170.14	FAM182B	-2.4221588147335207	-0.0751987295834742	0.015428606142653676	0.16309976590069267	0.2904869143483416	1.1208369765752884e-09	NA	36	36	36
ENSG00000162384.13	C1orf123	-2.4072368253332423	-0.1620139579674716	0.016073742619642284	0.02643424615682753	0.12990587136149911	0.00016815894280816017	NA	31	31	31
ENSG00000184305.14	CCSER1	2.375728581705977	0.26145653924467055	0.01751434060295055	0.0071568185132832585	0.048811612673611116	0.0193222791817974	NA	4	4	4
ENSG00000111077.17	TNS2	-2.35188363739374	-0.1733120194108236	0.018678617121483977	0.023452989462077037	0.19697595793019199	1.0571951302998877e-06	NA	17	17	17
ENSG00000113318.9	MSH3	2.3483081745354757	0.26618454476488224	0.01885891053350197	0.012065408395244653	0.15834951313603646	2.6582716565110715e-05	NA	39	39	39
ENSG00000187123.14	LYPD6	-2.33181116116857	-0.15235643250163677	0.019710627618507875	0.029493336033378698	0.05805829067092085	0.010231536113056477	NA	30	31	31
ENSG00000116212.14	LRRC42	-2.3273716245646683	-0.2532102628381724	0.019945494651171063	0.010060909489728	0.03493761263454223	0.0476825602914853	NA	8	8	8
ENSG00000204520.12	MICA	-2.317301332719132	-0.43223027982084306	0.02048732276478086	0.0022332383265901315	0.18882674932897625	2.0105826427284612e-06	NA	4	35	35
ENSG00000197253.13	TPSB2	2.3010907327162102	0.09840556895903949	0.021386503048585654	0.0735784770663733	0.0647863558498981	0.00806814091356331	NA	44	47	47
ENSG00000053501.12	USE1	-2.289439458500437	-0.15090772479819015	0.022053831721732815	0.03641443752483731	0.1039413888418676	0.0005309200347221404	NA	68	71	71
ENSG00000124151.18	NCOA3	2.287757300989923	0.5111591795809971	0.022151658696636992	0.00206812415876025	0.03860954679853968	0.042202977249181865	NA	14	14	14
ENSG00000018699.11	TTC27	2.285731077194214	0.2950629463076355	0.022269995996263062	0.00760436561252814	0.06580449280354628	0.0061118784023775725	NA	1	1	1
ENSG00000176974.19	SHMT1	-2.2809399055464428	-0.1721860730048864	0.022552003155463296	0.022432247847783623	0.12254652332372636	0.00016421126070459617	NA	13	13	13
ENSG00000277587.1	CTD-3116E22.8	-2.2760250738444783	-0.0849167940833545	0.022844508935811973	0.08406538426649976	0.31418320599324634	1.483832807457061e-11	NA	34	35	35
ENSG00000141569.10	TRIM65	2.275523218176098	0.09839255487950548	0.022874561478557355	0.07853663905390085	0.19089550974237135	6.271011131564918e-07	NA	28	28	28
ENSG00000172538.6	FAM170B	-2.274046921139167	-0.0803609797624963	0.02296316554022721	0.11803003712964688	0.1032722471355105	0.0001936703711032224	NA	69	69	69
ENSG00000124701.5	APOBEC2	-2.2683597120119363	-0.40502637121541024	0.023307291212957857	0.012212181709094914	0.03803337657435798	0.036703613066827484	NA	3	3	3
ENSG00000163586.9	FABP1	-2.26459096612654	-0.10819558711237225	0.023537791805477964	0.06804291873221975	0.2338892119582468	1.3879793844686786e-07	NA	15	18	18
ENSG00000165661.16	QSOX2	-2.2587848536304214	-0.20738468519850156	0.0238967711487053	0.015845612953997164	0.17367995800810548	8.54156744985681e-06	NA	5	5	5
ENSG00000273287.2	CTA-268H5.14	2.249469980093441	0.32402361289879344	0.02448261067285063	0.0058644282318353275	0.06979005133459122	0.007025416550657028	NA	3	3	3
ENSG00000167671.11	UBXN6	2.242411068161999	0.21831189629891332	0.024934817124135353	0.01647957419082952	0.05430625221102165	0.0181276474347414	NA	31	32	32
ENSG00000214279.13	SCART1	-2.2369649971645917	-0.24573246161064957	0.025288627843326004	0.011402599862745952	0.20099998736264454	1.2095825813357211e-06	NA	5	5	5
ENSG00000263571.2	CTC-304I17.5	-2.221631817470456	-0.2823564599104482	0.026308197800933013	0.008601303109542664	0.12190247907514473	0.0002401765184965456	NA	18	19	19
ENSG00000152219.4	ARL14EP	2.210673093316471	0.14064817736764146	0.02705848308331084	0.024242241099578333	0.05779395535681019	0.010681155275199757	NA	79	79	79
ENSG00000197888.2	UGT2B17	-2.196214275409841	-0.14521200160613643	0.02807661007552771	0.05275102032955978	0.3226451933288844	4.493789434209805e-11	NA	57	74	74
ENSG00000236609.3	ZNF853	-2.1917823572967166	-0.24848502431781602	0.02839522562896857	0.009804681296696236	0.116514326252379	0.00032053154578247936	NA	16	18	18
ENSG00000106948.16	AKNA	2.1841607670786973	0.2983867709138498	0.02895043670144133	0.00640028269792191	0.12635915594677696	0.00015647173770859008	NA	35	36	36
ENSG00000197020.10	ZNF100	2.1772297832291003	0.10405560064945697	0.029463427174736777	0.05403004405581662	0.1990431335022152	1.1250522803074335e-06	NA	16	17	17
ENSG00000197134.11	ZNF257	-2.175932265677885	-0.0854316956502601	0.0295603257265314	0.07482162630088893	0.17481989576457946	6.600997986460571e-06	NA	51	53	53
ENSG00000113811.10	SELENOK	-2.170802760797515	-0.18883171276809887	0.02994608517114228	0.021248284322818056	0.06968345170017698	0.0038677269010374687	NA	53	53	53
ENSG00000137975.7	CLCA2	-2.1689322984471913	-0.07750014266540745	0.03008782420333843	0.09310273904906415	0.3974950790262188	7.253776268245282e-16	NA	9	16	16
ENSG00000185627.17	PSMD13	2.1641521719759496	0.11320284469578752	0.03045267256482212	0.04847522115303896	0.35056844046625946	6.917390895181267e-13	NA	23	24	24
ENSG00000159164.9	SV2A	-2.1557675278434214	-0.16447412844494497	0.031101822256642233	0.01877225590000383	0.2309104625395597	1.5210407109186e-07	NA	13	16	16
ENSG00000134291.11	TMEM106C	2.154755700640018	0.1815944979740979	0.031180956490840427	0.012503806889209108	0.046902062103609005	0.026456720160240758	NA	40	41	41
ENSG00000231439.4	WASIR2	2.1542139988627147	0.10223395814045717	0.031223393542121083	0.08255604124005426	0.27189261492616523	3.196508336692448e-09	NA	8	9	9
ENSG00000116337.15	AMPD2	2.152855083799562	0.2381873637720919	0.03133006944891632	0.008781099572815533	0.04661543655470402	0.026844386927957323	NA	13	14	14
ENSG00000095485.16	CWF19L1	2.151699441041961	0.10992920517501414	0.031421034202712445	0.05525916576655736	0.3597743916559413	7.107673891172337e-13	NA	7	7	7
ENSG00000167468.16	GPX4	2.1486344148335035	0.15773594186989262	0.03166339137480993	0.024628500678429928	0.20196166123360645	1.2670831229433538e-06	NA	24	27	27
ENSG00000116783.14	TNNI3K	2.1414684585048502	0.057423408254389796	0.03223627942529236	0.12936657916883468	0.19122930645921424	1.7134159107123586e-06	NA	59	60	60
ENSG00000267364.1	RP11-47L3.1	2.124692663778639	0.13398968444905862	0.033612266012392096	0.03152628880186721	0.06140232708432548	0.011668582795890238	NA	41	44	44
ENSG00000178209.14	PLEC	-2.12332277240447	-0.4075542079409141	0.0337268137038335	0.0030693704072123035	0.07219122707038153	0.0054517426336011185	NA	11	11	11
ENSG00000116138.12	DNAJC16	-2.103254642507098	-0.10862999098974203	0.03544351604145635	0.033411783355466684	0.16875061880468814	6.8891395484129274e-06	NA	47	47	47
ENSG00000128039.10	SRD5A3	-2.097964354283584	-0.10740771617731003	0.035908294334358194	0.06629088513919282	0.3767474513102442	6.289350509746006e-15	NA	5	5	5
ENSG00000148384.12	INPP5E	2.0958731300628552	0.1259691316493104	0.036093446885442845	0.033712235077416955	0.2658540590284861	4.1018568171822105e-09	NA	10	12	12
ENSG00000269473.1	CTD-2619J13.19	2.0928271573487858	0.11816510037813564	0.036364586608073214	0.035869353177498425	0.15259908342278833	1.218157954748423e-05	NA	26	27	27
ENSG00000180801.13	ARSJ	-2.087544709049173	-0.1356159671220755	0.03683892402045685	0.03831386768959824	0.13304879871376074	0.00012016429374561443	NA	38	40	40
ENSG00000243896.3	OR2A7	-2.087170417820957	-0.14432902908455458	0.03687273251360861	0.028022529858351394	0.11197642853781208	0.0004824196513973276	NA	6	7	7
ENSG00000272335.1	RP11-53O19.3	-2.0851523955051707	-0.1345577249387196	0.037055469478408626	0.0293302699031059	0.10622797911974226	0.0007103877970700172	NA	35	35	35
ENSG00000182896.12	TMEM95	-2.079661705015943	-0.7099824430384707	0.03755657293286021	0.0016390682314985565	0.096966258868839	0.0009534227764348539	NA	7	8	8
ENSG00000167264.17	DUS2	2.074866469166396	0.11779209927638985	0.03799891210799696	0.03939596299047504	0.13201781541692875	0.000117949534856345	NA	20	21	21
ENSG00000157036.12	EXOG	-2.07198536255385	-0.08588011840637105	0.03826680627785001	0.08285116651278737	0.14219670628259154	4.128199960996682e-05	NA	74	80	80
ENSG00000226363.3	HAGLROS	-2.0708488815965924	-0.07536454614978517	0.03837292051950193	0.0917656155128901	0.3797857196663893	2.666422112813759e-13	NA	18	18	18
ENSG00000117682.16	DHDDS	-2.0701609594849426	-0.45769285761737855	0.038437273871377936	0.002769132022251403	0.06539243916776387	0.00907007902935586	NA	5	6	6
ENSG00000158887.15	MPZ	2.068941861743191	0.6054076396330264	0.038551542679444176	0.001958167949559215	0.035752033686679716	0.04845551140662225	NA	2	2	2
ENSG00000111452.12	ADGRD1	-2.0658745426600142	-0.1655115602037631	0.038840327195230645	0.02375733953503507	0.06040478882649895	0.007332373145015914	NA	16	16	16
ENSG00000156398.12	SFXN2	2.065048971606604	0.20473957400694714	0.03891836691601183	0.014193887302177384	0.03928427441581615	0.03962245522492525	NA	31	32	32
ENSG00000184060.10	ADAP2	-2.0624357716302333	-0.22841294689307315	0.039166266579199444	0.009346737671145224	0.05046955949868461	0.02157508821431594	NA	88	89	89
ENSG00000064787.13	BCAS1	-2.0605191763194264	-0.2347039757475308	0.03934893453803495	0.010458631843928808	0.0938278969517952	0.0005653200843741976	NA	67	71	71
ENSG00000175970.10	UNC119B	2.059206017816172	0.18456159436531144	0.039474506940761774	0.01627718704436182	0.08878826785643383	0.0016871429754821115	NA	21	21	21
ENSG00000268912.1	CTD-2619J13.17	-2.056962011132818	-0.15185907051157368	0.039689880211533676	0.021266196080727086	0.14705227930930725	3.71512885886182e-05	NA	7	7	7
ENSG00000196396.9	PTPN1	2.0525731166057963	0.12857298057723746	0.04011399706743831	0.03330564730510222	0.12176621970414744	0.00021989595544855958	NA	46	46	46
ENSG00000134058.11	CDK7	-2.0505096155628038	-0.12188215594353623	0.040314726437439934	0.03490080475665373	0.0600214028683247	0.010148280643156916	NA	20	20	20
ENSG00000131899.10	LLGL1	2.0502411485013576	0.19574626485954716	0.040340904382995826	0.011489893618052633	0.2357140709472961	7.783487241816072e-08	NA	29	29	29
ENSG00000184160.7	ADRA2C	2.0445270029292812	0.16081181045673376	0.040901512586352995	0.017295821219551956	0.17042070835127032	9.966542225910968e-06	NA	16	21	21
ENSG00000122417.15	ODF2L	-2.0379840128947793	-0.1322675788580476	0.04155153172307943	0.03114200261590273	0.24754791709882426	1.846392654124781e-08	NA	17	17	17
ENSG00000187630.15	DHRS4L2	2.0374406654146267	0.3820444011106921	0.04160590223461037	0.006818777887575398	0.15896819317746974	2.491032668934009e-05	NA	4	11	11
ENSG00000178852.15	EFCAB13	2.03575564247431	0.1019327581740558	0.04177489864198273	0.06015459851216788	0.17953315141341994	2.8955994070232836e-06	NA	45	46	46
ENSG00000196417.12	ZNF765	-2.0351767729751233	-0.07646804958934139	0.04183308927586964	0.09562326464961571	0.13345086308387094	0.00010746254760861066	NA	57	64	64
ENSG00000040633.12	PHF23	2.028566290450784	0.22681866414610133	0.042502484940495654	0.007969300677619588	0.0439865593192711	0.031099215189583106	NA	10	10	10
ENSG00000175048.16	ZDHHC14	-2.0195139449115986	-0.18099507148043134	0.04343382940265608	0.014561558757606546	0.2353935064598343	1.3798818686517874e-07	NA	47	52	52
ENSG00000263063.1	RP11-388C12.1	-2.014345457780213	-0.07841005621805425	0.04397327646282617	0.08434909485643935	0.2670685014276439	4.946725499564741e-09	NA	29	29	29
ENSG00000142188.16	TMEM50B	2.0108683871733617	0.0896977146601311	0.04433936027804753	0.06330708754673277	0.2828594718496394	1.6009861223473818e-09	NA	35	35	35
ENSG00000245532.7	NEAT1	2.006151226387414	0.12611803520584713	0.04484011580290425	0.04050208589043162	0.18225742166187955	4.100915866527027e-06	NA	20	20	20
ENSG00000115523.16	GNLY	-2.0057787257831983	-0.12373678969176509	0.04487986142034948	0.03664348501298426	0.06055898543451941	0.010062647515485005	NA	11	11	11
ENSG00000109084.13	TMEM97	2.0026251434113367	0.13326790286950058	0.04521753900432605	0.030036671351787947	0.12115288367893097	0.00031154628134387317	NA	11	11	11
ENSG00000143185.3	XCL2	1.996575315995731	0.17571111642392914	0.04587133652683471	0.0164736064905106	0.03689445372801749	0.03739184640984712	NA	23	23	23
ENSG00000164385.8	LINC01600	1.9944159757517699	0.0701524231768107	0.04610661405817616	0.12245859670222346	0.22012979245752246	7.137466546483272e-08	NA	57	57	57
ENSG00000198648.10	STK39	-1.9905438303671135	-0.7120917875924121	0.046531060748724755	0.00107601164872925	0.03838547411322108	0.0484372970238354	NA	9	9	9
ENSG00000164530.13	PI16	1.9882392196418206	0.047515274741962606	0.04678523931591394	0.25080124825781347	0.5450953658252979	3.681533024192081e-21	NA	45	47	47
ENSG00000136810.12	TXN	1.987593879074327	0.24745944059627512	0.04685662381770512	0.008739532072644347	0.08365949296261672	0.0021977239677757037	NA	19	19	19
ENSG00000180720.7	CHRM4	1.9859849881502198	0.31610489633309363	0.04703499081175011	0.004797206881602606	0.03988797275642722	0.04158023036465658	NA	3	3	3
ENSG00000156171.14	DRAM2	-1.9854488923667324	-0.10468911369305618	0.0470945508973385	0.040608629147544165	0.1738634701117641	5.398497290674878e-06	NA	66	66	66
ENSG00000176681.14	LRRC37A	1.983222623118551	0.08763371045101168	0.04734256795751911	0.053752254412254875	0.41969417862867103	4.161004674898946e-15	NA	24	36	36
ENSG00000109832.13	DDX25	1.982237455519515	0.075530284359841	0.04745267041230955	0.0873893126121987	0.3379906657886844	1.8849890115624e-11	NA	34	36	36
ENSG00000141086.17	CTRL	1.9804194333116336	0.08690337990047628	0.047656418086728713	0.05932094335015736	0.0584239652314834	0.011622714889430315	NA	43	43	43
ENSG00000184182.18	UBE2F	1.9773721691800963	0.1413758783646449	0.047999577444948344	0.02812075201200081	0.22581574227810985	1.799134903365724e-07	NA	34	34	34
ENSG00000167232.13	ZNF91	-1.9768292120997208	-0.08498759567138618	0.048060938502233676	0.08096324908601563	0.1333882166824569	5.006686432676342e-05	NA	118	124	124
ENSG00000227345.8	PARG	-1.9725451879810494	-0.3017983487514967	0.04854740311326748	0.008354624600259116	0.0430581306153978	0.030670871378013782	NA	15	17	17
ENSG00000090512.11	FETUB	-1.9710015624037696	-0.21388360310541515	0.04872369710551086	0.019241526504303434	0.1251670098672208	0.00010558131492180449	NA	10	10	10
ENSG00000118363.11	SPCS2	-1.970137865071266	-0.31885232302545846	0.048822572324060565	0.0031234797871318733	0.043782677344290206	0.033006694098179405	NA	3	3	3
ENSG00000141295.13	SCRN2	1.9675064974016339	0.1275635690269442	0.04912484759729427	0.044464380157870034	0.2317981641333377	7.931607033834956e-08	NA	27	27	27
ENSG00000105639.18	JAK3	-1.9661951326835896	-0.5829918028104476	0.04927607450848974	0.0017765712847066994	0.05642457282561969	0.015408663526121956	NA	8	9	9
ENSG00000243709.1	LEFTY1	1.9644613753130626	0.19395661395638847	0.049476611285361016	0.010135866115146245	0.07643074477180692	0.0036532770358336	NA	8	8	8
ENSG00000129673.9	AANAT	1.964299657238464	0.13218045353729652	0.04949535142602827	0.026772437817099034	0.13638384762019115	8.578595438342348e-05	NA	27	27	27
ENSG00000161692.17	DBF4B	1.9636796870353652	0.08305740031218557	0.049567249709768675	0.0899119069375854	0.4188313069116844	5.73880332029746e-16	NA	10	11	11
ENSG00000203279.3	RP11-498P14.5	1.9635325074245733	0.07022147323067486	0.04958433107096385	0.10656666026903494	0.12354512816164538	0.0002307369025382869	NA	64	65	65
ENSG00000275223.1	RP1-63M2.7	1.9633147384378618	0.13065723750251698	0.04960961394619922	0.020722042636497767	0.04864059869255707	0.02159186818042509	NA	21	21	21
ENSG00000240405.5	SAMMSON	-1.9586872579682915	-0.17360760301244754	0.05014942358284014	0.021173913616348378	0.04268346751212428	0.034777171970352586	NA	34	36	36
ENSG00000147592.8	LACTB2	-1.95865957841969	-0.2794144766514098	0.050152667240792925	0.004497321331391161	0.1610296005421682	2.265379040550831e-05	NA	4	4	4
ENSG00000100731.15	PCNX1	1.9577759761815205	0.1841994321078698	0.050256305578085074	0.013030079356987438	0.19012672406303047	1.974583054713974e-06	NA	38	38	38
ENSG00000214293.8	APTR	-1.955912793042594	-0.06672416686961727	0.050475428038344004	0.1395212318740902	0.4993818807925127	1.809059717468005e-19	NA	23	23	23
ENSG00000082781.11	ITGB5	-1.9553304660836452	-0.10536081089658991	0.050544077465198914	0.04226209021746681	0.07264125624131172	0.0052708400963000284	NA	44	45	45
ENSG00000095383.19	TBC1D2	1.9548489594669263	0.07426286422924482	0.05060090044143607	0.07071041652614073	0.2951003981929572	3.3150177170213935e-10	NA	16	16	16
ENSG00000256973.1	RP11-359J14.2	-1.9536725115936824	-0.2718808364781255	0.050739959148822525	0.006935395238735264	0.11919727651808885	0.00026793386707902597	NA	6	8	8
ENSG00000130803.14	ZNF317	-1.9472639979038695	-0.1674399249640355	0.051503092577003744	0.017895034307399978	0.11406244607198572	0.00043101384184850367	NA	22	22	22
ENSG00000260911.2	RP11-196G11.2	1.9437584801486028	0.1217976700724669	0.05192458280376904	0.03143066663353866	0.28512774206333985	2.7093364599341953e-09	NA	15	15	15
ENSG00000169567.11	HINT1	1.9409227647114997	0.2007203965815846	0.05226764630769595	0.009325632586343457	0.1826584772957088	5.3145999556037285e-06	NA	13	13	13
ENSG00000205929.10	C21orf62	-1.940013251272255	-0.08868378251781676	0.05237807947001042	0.07085265231941396	0.08573948658638264	0.001853201383449312	NA	59	60	60
ENSG00000267890.1	CTD-2126E3.4	-1.939642616994829	-0.10299415986022874	0.05242313781734908	0.05750661227606927	0.12594615275662874	0.00020546098032342625	NA	83	87	87
ENSG00000104783.11	KCNN4	1.939120147232669	0.12724516006142816	0.052486709982317484	0.026627124169972972	0.11603273675260793	0.00023991462593814702	NA	10	10	10
ENSG00000139714.12	MORN3	1.938424355826218	0.5208685490138467	0.05257147133509749	0.0010053730492839198	0.05528219340465595	0.016752677269925437	NA	7	7	7
ENSG00000100784.10	RPS6KA5	1.938252584552015	0.3844652480841834	0.05259241412498326	0.0036127490775498096	0.0675356692240872	0.007922783325400314	NA	16	17	17
ENSG00000228106.5	RP11-452F19.3	1.9328311864537888	0.12751690395876036	0.05325699715949674	0.03190128191376287	0.11650323296799442	0.00037726219068511387	NA	28	32	32
ENSG00000185298.12	CCDC137	1.932022075006388	0.14102867504910857	0.053356781278994785	0.024178498512816095	0.03909921802013412	0.03943873720397455	NA	25	29	29
ENSG00000205809.9	KLRC2	1.9318866850305996	0.05046389656440527	0.05337349356453225	0.16899645842576533	0.3582794422488791	2.9845442114489303e-13	NA	34	34	34
ENSG00000198756.10	COLGALT2	1.9301804751075835	0.28509374162371864	0.05358447990726629	0.00531384388448494	0.08665934174009089	0.002414439171069354	NA	13	13	13
ENSG00000105255.10	FSD1	1.9258322685315572	0.21381277362213844	0.05412532086685473	0.011174370008934675	0.0516616271392958	0.01790264457587759	NA	22	27	27
ENSG00000173334.3	TRIB1	-1.9176635273965887	-0.16623498573651044	0.055153689254517274	0.02324007099411768	0.06581329453896326	0.008278964452649112	NA	30	32	32
ENSG00000176222.8	ZNF404	1.916400432993201	0.1657993104890445	0.05531414575543995	0.014514517200241907	0.17998660410059286	5.577243177385752e-06	NA	25	26	26
ENSG00000113924.11	HGD	-1.9029469442693454	-0.1186661819452454	0.05704746856745274	0.025620354988808554	0.10435093612575493	0.0007494569414028091	NA	14	14	14
ENSG00000164306.10	PRIMPOL	1.9023249727856217	0.270453285668325	0.057128682851193144	0.0077562286646501305	0.09963454657729533	0.0008732336072041553	NA	3	3	3
ENSG00000089220.4	PEBP1	1.9021185050861107	0.16945764542516134	0.0571556637418317	0.016303204813449684	0.12844107788201847	0.0001617090625949185	NA	59	60	60
ENSG00000159409.14	CELF3	1.9011318102891586	0.1749210953208147	0.05728474994231133	0.020658015893508384	0.08734137907114542	0.0015963941587401867	NA	71	73	73
ENSG00000165689.16	SDCCAG3	-1.9000250257140252	-0.20143779952610621	0.05742983554484967	0.012328214588254616	0.03945216579132266	0.042926345018579566	NA	13	14	14
ENSG00000162753.11	SLC9C2	-1.8995894548232104	-0.14330830666150163	0.05748701716131285	0.023340044459414754	0.07731573126022677	0.003010699090931975	NA	47	48	48
ENSG00000109654.14	TRIM2	1.8966873202742696	0.15798594940779037	0.05786921817660516	0.016934099787519502	0.24389438607143415	7.675935062451321e-08	NA	14	14	14
ENSG00000172613.7	RAD9A	1.8938883696745146	0.13478609710353753	0.058239828558029186	0.03862654886185786	0.2854140979841384	2.977681559381165e-09	NA	30	31	31
ENSG00000071894.16	CPSF1	1.891769827313164	0.04330640585778735	0.05852165507627068	0.25442421269564675	0.6606157267035173	3.8801949116320926e-31	NA	13	14	14
ENSG00000152942.18	RAD17	1.890185010999995	0.14870250123528803	0.05873322063184353	0.023098105527731595	0.1585470258049144	1.8193165636290504e-05	NA	67	68	68
ENSG00000104442.9	ARMC1	-1.88427171048132	-0.09993080738787066	0.059528231952736294	0.046851577516350315	0.2565076985461973	2.16741526338488e-08	NA	45	45	45
ENSG00000070413.19	DGCR2	-1.88322206713108	-0.17618282012228936	0.05967027970900576	0.015243948217203852	0.09502434140437599	0.0015358588240221658	NA	31	33	33
ENSG00000198246.7	SLC29A3	-1.8812905447986676	-0.26651632351943166	0.059932406516888644	0.007194358979930846	0.0398104292864044	0.03587626562536717	NA	17	18	18
ENSG00000147573.16	TRIM55	-1.8744826323274648	-0.3769353783916686	0.060863933651817435	0.005649115637443844	0.11553470962186488	0.0003385540815149282	NA	8	8	8
ENSG00000204642.13	HLA-F	1.8679317980666095	0.27264823464222415	0.06177157797518367	0.0037942771004976328	0.055802074430060786	0.014689874268158187	NA	11	51	51
ENSG00000079246.15	XRCC5	1.8656214980080577	0.16953419599751102	0.06209433970218767	0.022518828566024742	0.18330551836916226	1.4847599823919044e-06	NA	54	54	54
ENSG00000049247.13	UTS2	1.863704950406495	0.4220750183980372	0.062363149828132444	0.007153840585979555	0.08410245951680352	0.00259739612782662	NA	22	23	23
ENSG00000150456.10	EEF1AKMT1	1.863686997972145	0.21896196657409708	0.06236567233458035	0.008390770108598337	0.054453547606117335	0.016087540648237617	NA	29	32	32
ENSG00000228709.1	AP001065.15	1.8609262196145129	0.15913287095590734	0.0627545965132633	0.01454823761651449	0.12919290387800747	0.0001465451456414522	NA	6	6	6
ENSG00000142623.9	PADI1	1.8569914555109606	0.10876088498835183	0.06331236973239637	0.04114139341299676	0.07455200587029875	0.0033242374251500712	NA	35	37	37
ENSG00000214435.7	AS3MT	-1.8543211098213537	-0.09518672384251069	0.06369323377520432	0.052825015905589724	0.22333548304499012	9.252648995817199e-08	NA	12	12	12
ENSG00000133433.10	GSTT2B	-1.8478442178587757	-0.045409036030114494	0.06462488210355358	0.21696228611836954	0.447045433555164	3.3087370197796737e-16	NA	75	79	79
ENSG00000204172.12	AGAP9	-1.8463962491434491	-0.12861553073096926	0.06483469145053226	0.031241255378841586	0.4106136684060496	2.2544131644647428e-14	NA	20	53	53
ENSG00000103510.19	KAT8	1.8457598076900845	0.1683980347618959	0.0649270888723743	0.012905085362778342	0.08133390577345445	0.002494261593296109	NA	12	12	12
ENSG00000132932.16	ATP8A2	-1.841596990900037	-0.18577262955803636	0.06553412153330097	0.023224851320029955	0.123029923642542	0.0001450011257581347	NA	41	42	42
ENSG00000189157.13	FAM47E	-1.8405877048262878	-0.06806629058239129	0.06568200088266758	0.0968164419964489	0.4706881975440971	2.0586339607354846e-17	NA	15	15	15
ENSG00000167315.17	ACAA2	-1.8386157611159457	-0.11169940786868703	0.06597172140898566	0.03295070617823901	0.06532271092192933	0.0077951439067155326	NA	76	76	76
ENSG00000050405.13	LIMA1	1.8369895010277189	0.21370877993448278	0.06621144531922186	0.009767313451896305	0.0757325420805581	0.0042325909142211845	NA	46	46	46
ENSG00000152133.14	GPATCH11	1.8355589182357037	0.2207260127011917	0.06642291773121502	0.006877458445007022	0.1979726899590413	1.4301830805869698e-06	NA	7	7	7
ENSG00000238078.1	LINC01352	1.8319085119175074	0.06645480108320267	0.06696505219056474	0.10101675487635198	0.34499109318337395	4.5683794528625135e-12	NA	21	21	21
ENSG00000137713.15	PPP2R1B	1.8298979696387208	0.18050049379064428	0.06726519712119321	0.01624420081589688	0.16095551504849182	1.858432950795164e-05	NA	30	31	31
ENSG00000135437.9	RDH5	1.8290443576077915	0.21047665705584168	0.06739296346331461	0.0143836351439536	0.10357776102113933	0.0008323234350566928	NA	4	4	4
ENSG00000242616.3	GNG10	-1.828583829302116	-0.11422298884715373	0.06746197698797328	0.038934025063995514	0.3601257166814789	8.820832506584778e-13	NA	28	28	28
ENSG00000087303.17	NID2	-1.82853588943667	-0.07434811834684735	0.06746916446701523	0.08274753431936258	0.13306133760750127	0.00011144897438342768	NA	79	79	79
ENSG00000101144.12	BMP7	1.8282764872705315	0.05898126211997502	0.06750806677894652	0.09970940500285203	0.42512481050833095	6.040772854603546e-16	NA	24	24	24
ENSG00000172667.10	ZMAT3	-1.825670507827599	-0.13495204717311912	0.06789990815218847	0.021516599712217956	0.036921253588280564	0.048554973101744586	NA	43	44	44
ENSG00000167772.11	ANGPTL4	-1.824715257873674	-0.3110972907712829	0.06804400955591353	0.011818770107713433	0.05957340020552085	0.010486307103222544	NA	26	30	30
ENSG00000153956.15	CACNA2D1	-1.8222305774688723	-0.5067872024925815	0.06842000680429228	0.0015800919374155556	0.038127522019798125	0.03783085803374416	NA	1	1	1
ENSG00000119397.16	CNTRL	-1.8193859564362178	-0.18721666269539272	0.06885256773145121	0.010813149272375585	0.17522700001476288	3.330312696942529e-06	NA	27	28	28
ENSG00000132383.11	RPA1	-1.8181333623318343	-0.15102938977067332	0.06904375194121856	0.021308119886480938	0.2070742856409263	3.976733581523501e-07	NA	11	12	12
ENSG00000219200.11	RNASEK	-1.817892890998634	-0.29310564299757363	0.06908050508159087	0.002737866744013168	0.03570633440971156	0.03500429573644904	NA	16	17	17
ENSG00000277851.1	RP11-756G20.1	-1.8167055871536315	-0.13005461256709672	0.06926220578733956	0.030904254631144268	0.03897257139927484	0.03925631755807872	NA	24	25	25
ENSG00000259865.1	RP11-488L18.10	-1.8150947878930521	-0.22930241577226337	0.0695093440431499	0.008198431441149845	0.08009130955158829	0.002836373075365007	NA	5	5	5
ENSG00000111254.7	AKAP3	-1.811948570057996	-0.09536402183865642	0.06999414357759941	0.04828651339560302	0.372813265880492	9.057418731919172e-13	NA	10	10	10
ENSG00000228623.5	ZNF883	1.8117587047713157	0.09501292116364984	0.0700234884155651	0.03784723125967354	0.17882523867219313	3.026368433706391e-06	NA	55	57	57
ENSG00000099282.9	TSPAN15	1.8117451271824616	0.28911736856428777	0.07002558730150672	0.004719317640751112	0.12684709625088555	0.0001588201548156288	NA	5	5	5
ENSG00000183569.17	SERHL2	-1.8103075368594865	-0.17817769867170866	0.07024810892032345	0.012042338153086522	0.15802042445107942	1.2170066650084567e-05	NA	5	5	5
ENSG00000125868.15	DSTN	-1.8021029042849557	-0.15468112960210084	0.07152921686634675	0.01640533576604624	0.16431934772222287	1.0193244984448655e-05	NA	18	18	18
ENSG00000168754.14	FAM178B	1.801462531089783	0.5709962543966911	0.07163000789283343	0.0015544622855186414	0.05314825645666745	0.017978901242716037	NA	1	1	1
ENSG00000100678.18	SLC8A3	-1.7972441528726946	-0.38373000759017706	0.07229686787776454	0.004037665419297433	0.1197182515060667	0.0002560136352837643	NA	43	43	43
ENSG00000099821.13	POLRMT	1.793128158956623	0.1000315246959582	0.07295243399795776	0.038061992945479226	0.2257172781591461	1.2519737586815e-07	NA	22	25	25
ENSG00000122507.20	BBS9	-1.7918741582585818	-0.08580869851882543	0.07315312629375363	0.05244530289442711	0.3152355167666112	1.1225568540896452e-10	NA	71	71	71
ENSG00000112308.12	C6orf62	1.788918673092379	0.305849607404268	0.07362791405636782	0.004496688095938301	0.07060774547278392	0.005526000955421426	NA	6	6	6
ENSG00000174780.15	SRP72	1.7868691635334017	0.1559728463348052	0.0739586374986127	0.014607058690888953	0.18409530321606649	3.072217032600268e-06	NA	17	18	18
ENSG00000133739.15	LRRCC1	-1.7852449898305547	-0.1120199411997723	0.07422158737300998	0.037156771738768246	0.3195999648786476	1.2925460306585298e-10	NA	38	39	39
ENSG00000118514.13	ALDH8A1	-1.7846406119101688	-0.05396038146025403	0.07431962957099808	0.14488628728303643	0.3858192369228776	9.216056920859733e-14	NA	72	72	72
ENSG00000273136.6	NBPF26	1.7842307893995741	0.3326053482155208	0.0743861711794321	0.0031708258870074653	0.5501316894184389	8.539006499654712e-24	NA	10	14	14
ENSG00000097046.12	CDC7	1.7836539724337834	0.07361795697713595	0.07447990963039934	0.07077506541134304	0.14578704198093556	2.3247236688823488e-05	NA	54	54	54
ENSG00000152904.11	GGPS1	-1.7790228075706414	-0.1533216862547406	0.07523602280385255	0.016744063097087376	0.10528155203129172	0.0007904659668543602	NA	29	29	29
ENSG00000135441.7	BLOC1S1	-1.777427097839509	-0.24403852545556146	0.07549799562813686	0.010029091132910544	0.2088349119885052	9.195030358131916e-07	NA	8	9	9
ENSG00000172167.7	MTBP	-1.7753659676124653	-0.10758761582481298	0.07583747951123576	0.029504129972753826	0.1809657366767967	3.198690776503089e-06	NA	24	24	24
ENSG00000186204.14	CYP4F12	-1.7741700189526628	-0.12676988971724015	0.07603503175356525	0.025722969572224485	0.07326067541625847	0.005303657711726739	NA	27	27	27
ENSG00000175287.18	PHYHD1	-1.7727092917336715	-0.2499675398307357	0.07627689063424682	0.006409681655652338	0.10571860820239816	0.0006420664765386622	NA	10	10	10
ENSG00000170889.13	RPS9	1.770260095637327	0.307874063078007	0.07668382230960559	0.003994010911540448	0.15478584181924007	3.084805787576518e-05	NA	22	22	22
ENSG00000174448.8	STARD6	-1.769009622158924	-0.11310450806176194	0.0768922688402542	0.025677404495951052	0.13969415548010913	3.5042162416257534e-05	NA	54	56	56
ENSG00000108963.17	DPH1	-1.7683271462905108	-0.14627605507589886	0.07700622820448987	0.01732530568796778	0.14469705247798215	4.6068584271825766e-05	NA	12	12	12
ENSG00000112339.14	HBS1L	-1.7681886561791922	-0.06205367732080429	0.0770293699828512	0.10933530983027547	0.5798252949150409	1.2008294454304998e-24	NA	65	65	65
ENSG00000181513.14	ACBD4	1.7673830700855133	0.17192487476320875	0.07716409628851002	0.013716597218821229	0.2708809086474005	3.231565924254994e-09	NA	4	4	4
ENSG00000117593.9	DARS2	1.765661383148455	0.09037981748956041	0.07745267514670268	0.050106806938481394	0.12585844390819753	0.00019435006147437548	NA	58	58	58
ENSG00000166275.15	BORCS7	-1.7651741339409868	-0.06815432231242345	0.07753450437132692	0.0928848735669199	0.2575826157190928	5.0017432382357934e-09	NA	51	53	53
ENSG00000147408.14	CSGALNACT1	1.7637108642312747	0.21668427076404886	0.07778067106118114	0.007873259049585135	0.09504739120867736	0.00117703683999341	NA	23	23	23
ENSG00000233927.4	RPS28	-1.762515210634865	-0.08301849882807201	0.07798228874284567	0.060252658128635755	0.3605234739709289	3.0559758050848377e-13	NA	9	9	9
ENSG00000283633.1	AC005301.9	-1.7608422326200368	-0.15970696544600832	0.0782651095461691	0.01897959649161008	0.12379810598419255	0.00020380698804350065	NA	16	25	25
ENSG00000169826.7	CSGALNACT2	-1.7540373448060624	-0.05666435263612291	0.07942410833787061	0.10733650210895002	0.5002841292444999	1.909933278335869e-20	NA	31	31	31
ENSG00000080031.9	PTPRH	-1.7528610030044596	-0.08676572753798781	0.07962586886766677	0.06944755989460924	0.3046199151493456	1.1575049805270334e-10	NA	20	23	23
ENSG00000168385.17	SEPT2	-1.749658864390474	-0.18775422635412659	0.0801771958321706	0.017565236442315904	0.266753370268295	3.811917838290501e-09	NA	9	9	9
ENSG00000221947.7	XKR9	-1.7481096807036507	-0.04015697993373214	0.08044503700639713	0.24960406433913349	0.5268798339421149	1.0255069885680197e-20	NA	153	155	155
ENSG00000214491.8	SEC14L6	-1.7470946256793018	-0.06691109965152997	0.08062092549272312	0.06387887134542887	0.1151141800572866	0.0003817521594148989	NA	43	43	43
ENSG00000065833.8	ME1	1.7453577285711854	0.18015534421054188	0.08092261896311287	0.014092989699151222	0.2344712079927093	4.137698791790223e-08	NA	34	35	35
ENSG00000198453.12	ZNF568	-1.742670632481105	-0.053710247076602116	0.0813911643151869	0.12221909560516175	0.32242317791488523	9.223097346511402e-11	NA	46	47	47
ENSG00000135632.11	SMYD5	-1.740581485768858	-0.06181059938379762	0.08175696526853166	0.09457107338731705	0.13556897928301442	9.162282619239804e-05	NA	58	65	65
ENSG00000163002.12	NUP35	1.7399154851454215	0.1362374256977983	0.08187385919309605	0.015451054369215057	0.1630382989900545	1.074992357393598e-05	NA	33	33	33
ENSG00000111231.8	GPN3	1.7310485511952767	0.14008023986541632	0.08344310541697321	0.018134122595173073	0.041002108839781184	0.03990238435762333	NA	52	53	53
ENSG00000239521.7	GATS	-1.7303832602989497	-0.10182183690676894	0.08356182262882231	0.026525578717359704	0.2704222042711107	5.213274518668816e-09	NA	24	25	25
ENSG00000122674.11	CCZ1	-1.7284048649054662	-0.0347041862018794	0.08391566390773818	0.3067236999907103	0.4282827056862151	5.2648790598006355e-17	NA	50	58	58
ENSG00000067225.17	PKM	-1.7279820969438553	-0.2767085855089667	0.08399143416133135	0.004769086342885516	0.053388932497705134	0.016996935009951523	NA	6	6	6
ENSG00000143107.8	FNDC7	1.7245072344989296	0.09395650498581126	0.08461631407524045	0.039598851700658314	0.06879928474572455	0.006004666454230703	NA	11	11	11
ENSG00000167555.13	ZNF528	-1.7227122618782675	-0.05909292946106647	0.08494057181012332	0.12171924032456462	0.3862144326284415	1.6754725891220955e-13	NA	54	56	56
ENSG00000130177.14	CDC16	1.7122736127217582	0.31507151510561837	0.08684625712234306	0.0043887732883326515	0.039378524122380326	0.0421558387261764	NA	11	11	11
ENSG00000166321.13	NUDT13	1.7121928480484367	0.10740797775718164	0.08686113502380714	0.024575752007550737	0.08219063811729105	0.0015894417885857087	NA	189	191	191
ENSG00000271751.1	RP11-110I1.14	-1.7121305665902073	-0.11692465898446222	0.08687260948215964	0.024566879804554773	0.04635330064861765	0.02812830816340076	NA	10	10	10
ENSG00000205837.7	LINC00487	1.7075738160475329	0.07122362754952165	0.08771545029132885	0.06903518226792416	0.15440758056203707	1.3986484803673095e-05	NA	20	20	20
ENSG00000165929.12	TC2N	-1.7071646166958856	-0.11813022841539415	0.08779145963606991	0.022732882856645115	0.13592535411082798	0.00010507604211862354	NA	6	7	7
ENSG00000204138.12	PHACTR4	1.7069569068372652	0.124089182291106	0.08783006235158172	0.021968626167055534	0.15770050849781914	1.9443892686876808e-05	NA	6	7	7
ENSG00000156990.14	RPUSD3	-1.7039963149160096	-0.1864718988161249	0.0883817756972224	0.015603383214285706	0.03472200600068169	0.04024065194568217	NA	24	24	24
ENSG00000160293.16	VAV2	-1.6984349606692675	-0.07339835150686813	0.08942569836461349	0.05682705607775762	0.06398329402879692	0.010141887630122021	NA	86	88	88
ENSG00000105939.12	ZC3HAV1	1.6978467791636218	0.2038831672525422	0.0895366842518044	0.008321694531806562	0.11293762451249033	0.00046794671086164245	NA	13	14	14
ENSG00000273492.5	AP000230.1	-1.6975671736062603	-0.03185516623737337	0.08958948281884331	0.3201692208904344	0.2296524196596553	1.8151256264542785e-07	NA	192	196	196
ENSG00000005469.11	CROT	1.6968002301854057	0.5112871821631734	0.08973443522661578	0.001086796437580888	0.03702598177286048	0.04557541577256341	NA	3	4	4
ENSG00000172409.5	CLP1	1.6953838684314868	0.1123744052298021	0.0900026240780605	0.020216774583853018	0.10108031022258747	0.0008474532066580327	NA	16	17	17
ENSG00000111581.9	NUP107	-1.6915872889986079	-0.10853544453013551	0.09072469174615047	0.024979219576450558	0.1924551661270521	1.5105617556933791e-06	NA	8	8	8
ENSG00000035499.12	DEPDC1B	1.6911436178010952	0.1304486074010903	0.0908093763536996	0.022504409877801286	0.12173466790400925	7.858594450240304e-05	NA	28	28	28
ENSG00000228065.10	LINC01515	-1.6908102874538442	-0.05626861538261655	0.09087304174841147	0.08974972497695918	0.11663150960080484	0.0003262160691086512	NA	88	88	88
ENSG00000215018.9	COL28A1	-1.6900805772986491	-0.13784078080843487	0.09101254016021398	0.02102680777591602	0.06347869651254137	0.009572005396006585	NA	20	21	21
ENSG00000170745.11	KCNS3	-1.6897450421088402	-0.10816717237192011	0.0910767420625994	0.027349120775801976	0.1421503424029965	2.4850248638709256e-05	NA	40	41	41
ENSG00000137500.9	CCDC90B	-1.6893978569611645	-0.4845115031661862	0.09114321141794421	0.0015555715187895744	0.06778750078695933	0.007183527316945363	NA	10	10	10
ENSG00000173535.13	TNFRSF10C	-1.6886053803425778	-0.12446380852986012	0.09129507892306646	0.025633533668186485	0.18837070662028496	7.836711178123535e-07	NA	18	18	18
ENSG00000196247.11	ZNF107	1.6868806559350915	0.09435033669020512	0.09162630235935613	0.04063265574785278	0.14837437701806785	3.381835818809539e-05	NA	36	37	37
ENSG00000110344.9	UBE4A	-1.6837460662966035	-0.5689894102388333	0.09223075443397064	0.0011033349665815209	0.0382709678964976	0.04621383051911316	NA	5	5	5
ENSG00000180616.8	SSTR2	1.6830592313087793	0.16580777308887582	0.09236362567083349	0.011508285699919478	0.03743839290699951	0.04265902522042097	NA	32	33	33
ENSG00000156049.6	GNA14	-1.6786524260328317	-0.0956548079786809	0.09321980276855643	0.03963605394851848	0.28630931440932056	1.9236654037079562e-09	NA	11	11	11
ENSG00000122512.14	PMS2	1.6756047633420563	0.07278584675982228	0.09381563517619133	0.07410912298085351	0.18777190322162132	3.5837898771576103e-06	NA	57	66	66
ENSG00000162419.12	GMEB1	1.6724792654710023	0.16845495035151548	0.09442985317755508	0.015397906492178473	0.06690991554426752	0.005861015775329957	NA	11	11	11
ENSG00000180398.11	MCFD2	1.6722192050700373	0.12787336550033987	0.0944811047646632	0.029059433322417286	0.2987946355718872	2.0174503915809617e-10	NA	7	7	7
ENSG00000134779.14	TPGS2	1.6721450483034468	0.14949254271455312	0.09449572334631268	0.01754015270170722	0.10061007750421724	0.0010805680983433786	NA	18	18	18
ENSG00000181827.14	RFX7	1.6713498224617638	0.10010759925322495	0.09465260082382869	0.03911020380523835	0.07775397341038891	0.003094465694055532	NA	69	69	69
ENSG00000037042.8	TUBG2	-1.6706429035811199	-0.12109447063269577	0.09479223279499897	0.025971730209900762	0.11083837557055397	0.00045635972616538156	NA	14	15	15
ENSG00000163389.10	POGLUT1	-1.6703257372503812	-0.05737315891931622	0.09485493371128828	0.11868878159078125	0.2707288654778417	6.426073058438203e-09	NA	74	74	74
ENSG00000185163.9	DDX51	-1.6702761425881156	-0.08090962713330385	0.0948647411313165	0.05518030100188228	0.24493755744496626	5.430482242926255e-08	NA	42	47	47
ENSG00000137218.10	FRS3	-1.6689529123471387	-0.39116897966069314	0.09512671208165441	0.0020194724568282658	0.047316991812215915	0.026976223877229324	NA	6	8	8
ENSG00000138433.15	CIR1	1.6684564634357062	0.21487233835382635	0.09522514758828968	0.01005460922061985	0.04958983485374801	0.02292857092331153	NA	23	24	24
ENSG00000131379.9	C3orf20	1.6632128558916204	0.0716811766470093	0.09626983514118698	0.0554613537504666	0.13417245682891868	3.4352860789210804e-05	NA	19	19	19
ENSG00000272462.2	U91328.19	1.6589638361859809	0.05546644840386657	0.09712307977775231	0.1298363850921312	0.35411237736813217	1.0150854703186546e-12	NA	58	75	75
ENSG00000135778.11	NTPCR	1.6588938595916267	0.06424834631582901	0.09713718220610712	0.08561096374556883	0.3733321915019556	1.1348749912569585e-13	NA	7	7	7
ENSG00000196655.11	TRAPPC4	1.6582861940816338	0.1005202943564576	0.09725971427937066	0.025791270138511596	0.2592034108350687	1.3584411996043546e-08	NA	11	11	11
ENSG00000100360.14	IFT27	1.6568729175189425	0.14469982668791903	0.09754517084745759	0.0170880118306468	0.1525117823460585	3.487991527338434e-05	NA	41	42	42
ENSG00000183891.5	TTC32	1.6525807569746567	0.06807470161736977	0.09841621706417937	0.0663847847343526	0.2784580269774209	5.781869377310547e-10	NA	34	34	34
ENSG00000166928.10	MS4A14	1.651593769039491	0.08022158649289743	0.0986173910975034	0.051429982248494197	0.21303344164860766	5.119812289159358e-07	NA	60	61	61
ENSG00000115275.11	MOGS	-1.6498830523194308	-0.1174898563312571	0.09896685766662995	0.022840191608649873	0.08967191573555405	0.0014764898661514944	NA	21	23	23
ENSG00000092094.10	OSGEP	1.648212299111157	0.056243954730980206	0.09930911385847495	0.11248622808591438	0.4061676213009208	1.061462382086864e-14	NA	35	38	38
ENSG00000108592.16	FTSJ3	1.647908729142285	0.049564808897497814	0.09937140187453505	0.13748814668866827	0.3507121274926932	5.01562082667954e-12	NA	104	106	106
ENSG00000125991.19	ERGIC3	1.6470177697407888	0.10859655840347686	0.09955439342624443	0.050923864877174735	0.15869640219688105	1.624812017110794e-05	NA	33	33	33
ENSG00000171451.13	DSEL	-1.6455363275898325	-0.161798076442747	0.09985925751355014	0.017247776391960096	0.11833952705676624	0.000182074556453873	NA	14	14	14
ENSG00000145868.16	FBXO38	-1.6453008625260128	-0.19138453193369284	0.09990778207193844	0.01685754660297548	0.1038185153086182	0.0005816732046515561	NA	54	56	56
ENSG00000134013.15	LOXL2	-1.6439602222831988	-0.09835326721317354	0.10018441917126376	0.03075209342182201	0.1433755090190412	6.975360343495016e-05	NA	42	43	43
ENSG00000166796.11	LDHC	1.643383362479365	0.046438058883340516	0.10030364023558318	0.17290616954149654	0.4519450724045178	1.542407919577659e-16	NA	11	11	11
ENSG00000103269.13	RHBDL1	1.642908009590752	0.33840406781290167	0.10040196758792619	0.002718592478735544	0.04655337155698064	0.026529385405338515	NA	12	13	13
ENSG00000214087.8	ARL16	-1.6365488708582423	-0.07601338716285166	0.1017247663451898	0.06209483793277408	0.3237210448974627	7.541189247660706e-12	NA	3	4	4
ENSG00000156973.13	PDE6D	1.634202612100317	0.12113744916504333	0.10221631427101664	0.02736917445421344	0.205903110317836	4.747443039715896e-08	NA	31	32	32
ENSG00000198633.10	ZNF534	1.633270903625932	0.03948804805047919	0.10241203343222899	0.26313504836816703	0.2339668954201215	2.3971313196751252e-08	NA	67	73	73
ENSG00000272871.1	RP11-408A13.4	1.633265604353692	0.04544877629413326	0.10241314747501748	0.11324643892229358	0.2044995225192824	8.374704998649818e-07	NA	47	50	50
ENSG00000232859.9	LYRM9	-1.632686510972708	-0.12650053420738916	0.10253494584988143	0.019863381966480916	0.2378616554289709	5.978776850076746e-08	NA	10	10	10
ENSG00000101751.10	POLI	1.6323839873836987	0.09297141824205418	0.10259862022698774	0.035264777690401775	0.11855197689524807	0.0001401714516253941	NA	63	65	65
ENSG00000178096.8	BOLA1	1.6291023249569014	0.47778706854192665	0.10329135914162482	0.0031361939545436267	0.03711088986614016	0.04666987165064452	NA	3	3	3
ENSG00000162377.5	COA7	1.6264965344323739	0.12709903258275615	0.10384406999458531	0.024306826107994547	0.10547376870039556	0.0007716122555703984	NA	30	31	31
ENSG00000176273.14	SLC35G1	1.6250964857036145	0.10323821726783015	0.10414200160256454	0.03186268035321391	0.07035671441107655	0.0058296506443380885	NA	77	79	79
ENSG00000086232.12	EIF2AK1	1.624410834490608	0.23833015131176452	0.10428815628272754	0.005932674354276651	0.05908407512289787	0.012513461776727757	NA	15	15	15
ENSG00000164346.9	NSA2	-1.6239014983065034	-0.0649098521496634	0.10439683275418246	0.06107734002995706	0.4611138477907787	2.7358415427886667e-17	NA	21	21	21
ENSG00000223944.1	RP5-1180C18.1	-1.6235803887602382	-0.10282126483133885	0.10446539374041	0.03705538333590991	0.13942673604481934	6.467226394295211e-05	NA	17	17	17
ENSG00000196172.9	ZNF681	1.6218803193224778	0.08583877167611564	0.10482897627193191	0.03573775152295181	0.05152626674234224	0.019001485798422327	NA	17	20	20
ENSG00000228570.7	NUTM2E	1.6211413355660493	0.07522296091883392	0.10498733073270085	0.06176695563410533	0.452968516029481	2.1545507881285113e-17	NA	8	10	10
ENSG00000083807.9	SLC27A5	1.6207641917719013	0.1518274826058663	0.10506822081767696	0.013100584053094787	0.09616398359026704	0.0009274018855482024	NA	10	10	10
ENSG00000129472.13	RAB2B	-1.619545411451901	-0.5613255301894406	0.10532996401423698	0.0011984078182298331	0.05042051865203792	0.02114258074741664	NA	4	4	4
ENSG00000228421.2	AC005013.5	1.6188939135300888	0.1410634737945078	0.10547009067383924	0.013307927813422165	0.046980015712270964	0.027599140794018987	NA	7	7	7
ENSG00000106013.14	ANKRD7	1.6181633836321023	0.1170170726939027	0.10562739170236958	0.05445570600574927	0.17774021640075632	6.5240366217556985e-06	NA	32	32	32
ENSG00000219481.10	NBPF1	-1.6159318593128997	-0.08793880547857437	0.10610904649495918	0.04026118433184116	0.27488391876078805	3.475279277194281e-09	NA	51	60	60
ENSG00000108379.9	WNT3	1.6123262470295097	0.49149408514618703	0.10689096466639351	0.0009390787505035546	0.4274737008012648	3.2963366682237393e-15	NA	2	4	4
ENSG00000137267.5	TUBB2A	-1.6114564448419815	-0.11795644895199509	0.10708027310919287	0.027074794757600336	0.21975104818121294	1.1652476245782974e-07	NA	82	84	84
ENSG00000250508.1	RP11-757G1.6	1.6113659143447876	0.3884793038594082	0.1070999919079536	0.002721959904054087	0.06630755997037137	0.007979975168093902	NA	1	1	1
ENSG00000185917.13	SETD4	-1.6062723630877318	-0.11848743604495952	0.10821407990906501	0.023491118536605606	0.1731409971043462	8.857518940711744e-06	NA	49	50	50
ENSG00000170484.9	KRT74	-1.6053541924805859	-0.05992274096718462	0.10841587923772816	0.09028277457113568	0.3377732364346806	3.558732388417031e-11	NA	25	25	25
ENSG00000116254.17	CHD5	1.6049625598497772	0.2319463787647572	0.10850204442061198	0.004897847142982848	0.10646961822390656	0.0005558642528756794	NA	10	10	10
ENSG00000117226.11	GBP3	-1.603991621604036	-0.04098181428784798	0.1087158994193798	0.22725186399088296	0.5967203403938098	8.625555559854518e-27	NA	18	18	18
ENSG00000204149.10	AGAP6	-1.603530375614849	-0.06190750849147831	0.10881760838846367	0.07028231858943552	0.16968446117854158	7.354980840522282e-06	NA	97	104	104
ENSG00000183044.11	ABAT	1.6035262061091464	0.1338169002771515	0.10881852814585363	0.017036056577526423	0.03767819330533741	0.04512406337147045	NA	23	24	24
ENSG00000137070.17	IL11RA	1.6028760325818405	0.09142034432099398	0.10896202613939689	0.02858878643032702	0.12100388028272815	0.00022070504836397192	NA	16	16	16
ENSG00000185043.10	CIB1	1.5996984700567185	0.15164628948842182	0.10966549144260652	0.01791046364212169	0.04722865146281294	0.016386024840003073	NA	34	36	36
ENSG00000152377.13	SPOCK1	-1.5989878118108427	-0.06491510821983744	0.10982331080236746	0.08591343549973951	0.3679179140685751	1.0282217403366542e-12	NA	27	27	27
ENSG00000070761.7	CFAP20	1.5985727048609046	0.07734382280391364	0.10991557864672905	0.07162223068477036	0.2478035476223826	3.981682251649666e-08	NA	72	78	78
ENSG00000197329.11	PELI1	1.5974662628766298	0.11660130980463637	0.1101618121577689	0.014987613732793562	0.046941084285398366	0.02505766803621533	NA	16	19	19
ENSG00000113658.16	SMAD5	1.5929984108704403	0.09512335494735906	0.11116054754356133	0.028487620148358463	0.05148583990353405	0.020788192976538996	NA	122	122	122
ENSG00000004534.14	RBM6	1.592663291903273	0.0912193785690833	0.11123574663798451	0.03729637356639501	0.26124140793489303	2.123767189471612e-08	NA	42	42	42
ENSG00000072756.16	TRNT1	-1.5905194386046988	-0.09911681172768207	0.11171776755030399	0.03412101034947718	0.05377719898469887	0.018073700874186718	NA	52	54	54
ENSG00000226686.7	LINC01535	1.5902146413262235	0.02762015371316829	0.11178643133352116	0.3721938144050899	0.6521245959980434	3.0238665658432464e-29	NA	45	45	45
ENSG00000136937.12	NCBP1	1.5898673570443485	0.22006165438402825	0.11186470703008886	0.007637510143571991	0.04635333835826285	0.03025378379385928	NA	12	12	12
ENSG00000078549.14	ADCYAP1R1	-1.5884025284938612	-0.13928250881888393	0.11219534609258669	0.02302793886376394	0.04225096672584965	0.03478846081061069	NA	57	57	57
ENSG00000013583.8	HEBP1	-1.5873441211415096	-0.05473347855401912	0.11243472757256522	0.09665435216473556	0.3618178799239907	1.4330156137329468e-12	NA	28	28	28
ENSG00000157851.16	DPYSL5	1.580016203426556	0.21895332007750015	0.1141031557827657	0.006432094678881344	0.10633623798641376	0.0006468500149319995	NA	28	28	28
ENSG00000181322.13	NME9	-1.5783029928622523	-0.12415339748497814	0.11449601869373528	0.02206002205448851	0.04620666112198129	0.02853093348747439	NA	29	29	29
ENSG00000147813.15	NAPRT	1.577922732374771	0.03895080921948271	0.11458336188309623	0.21180537115949952	0.5080805782621308	8.937308026483154e-20	NA	32	33	33
ENSG00000186889.9	TMEM17	1.5745888782500639	0.10722587527729957	0.11535137165853457	0.022098112674582993	0.04309594439511747	0.030795888256875507	NA	16	17	17
ENSG00000154027.18	AK5	-1.5734781285260135	-0.09102174443546615	0.1156081487812375	0.046135662899857426	0.09634476926278808	0.0012814573479694965	NA	61	61	61
ENSG00000153721.18	CNKSR3	1.5727895295032854	0.06544353151479519	0.11576756089925876	0.06926632356156562	0.10492347433170256	0.0007277497404274701	NA	52	55	55
ENSG00000103811.15	CTSH	-1.571956057007171	-0.08661853055452057	0.1159607426178575	0.03914843805038509	0.04843203475391786	0.02603460096585464	NA	42	43	43
ENSG00000147862.15	NFIB	-1.5714973583314182	-0.1361290244048028	0.11606716753712056	0.02058562517246485	0.058357250320251984	0.013868677931162669	NA	41	41	41
ENSG00000257431.1	RP11-263K4.3	1.57015259744254	0.05890118130100443	0.11637961448900563	0.15994646203384533	0.3284671876851093	3.4190722762472716e-12	NA	57	57	57
ENSG00000136813.14	KIAA0368	1.5691608155524894	0.07383668140726059	0.11661047203434106	0.055419864404943044	0.1730386112872885	6.5887910395687036e-06	NA	16	16	16
ENSG00000246898.1	LINC00920	1.5686945615880943	0.040319151895436785	0.1167191264218857	0.1740029017704016	0.5261141312687314	6.69069810855891e-21	NA	13	13	13
ENSG00000112319.17	EYA4	1.5680003700699747	0.13353615680355788	0.11688104598290894	0.016581103805683457	0.20238779887050512	1.2464570433726898e-06	NA	18	18	18
ENSG00000250668.1	LINC02123	-1.5673316011899605	-0.08593209715476745	0.11703720250998213	0.03980143967820443	0.040964739228660944	0.032963699402119497	NA	41	42	42
ENSG00000115486.11	GGCX	1.5611384555791565	0.10847407244590175	0.11849108634334335	0.024724587352230636	0.11047645802752107	0.0006176109774920822	NA	13	13	13
ENSG00000083444.16	PLOD1	-1.5602152778817735	-0.11583560758162792	0.11870901642710947	0.02469660293880289	0.25322455750511685	5.679095829727821e-09	NA	20	21	21
ENSG00000278662.4	GOLGA6L10	1.558173011823442	0.04185145840881078	0.11919224075298343	0.19389686578942744	0.2573695801812799	1.7510304806920938e-08	NA	63	64	64
ENSG00000090238.11	YPEL3	1.5576763442683836	0.12951833624186154	0.1193099908915603	0.01715474169240335	0.19961693277127948	6.82470603252525e-07	NA	8	8	8
ENSG00000130640.13	TUBGCP2	1.5563443617125452	0.0851125957417859	0.11962622787742573	0.0519152558262867	0.2638561675776354	1.4644985007864845e-08	NA	21	23	23
ENSG00000109046.14	WSB1	-1.555129390480085	-0.10666047198182357	0.11991525652200673	0.022192084279659963	0.12509772685218587	0.00021681999027509425	NA	56	60	60
ENSG00000168903.8	BTNL3	1.5539863926578652	0.048837192270895315	0.12018766245754466	0.1068381053279564	0.2795132022465233	2.979601662226228e-09	NA	21	24	24
ENSG00000120158.11	RCL1	1.553810870014355	0.12965222877261418	0.12022953692314864	0.015998286065569405	0.03842854860682755	0.04530629477854535	NA	15	15	15
ENSG00000142856.16	ITGB3BP	-1.5517341484198435	-0.05911452195314797	0.12072584826790934	0.060610185567172	0.24161071794900205	8.263105692876928e-08	NA	13	14	14
ENSG00000231680.1	AP003774.6	1.5516076535796202	0.07963765853378345	0.12075613073418874	0.04577409193384627	0.06918302413679496	0.006786470094087178	NA	30	30	30
ENSG00000162878.12	PKDCC	1.550130019297519	0.15816162152517285	0.1211103121766307	0.014737475509651893	0.1296616945862833	0.0001292814651594119	NA	7	7	7
ENSG00000166938.12	DIS3L	-1.5493068168352602	-0.10345566031200494	0.12130798184084658	0.026139737981057752	0.20856002346062	8.35226304937627e-07	NA	32	32	32
ENSG00000140623.13	SEPT12	-1.5481396068494426	-0.040737905379548245	0.12158868801700512	0.18673369905734993	0.4381142173525836	6.758953218385717e-16	NA	21	22	22
ENSG00000144134.18	RABL2A	-1.5467458747595086	-0.09450662362780761	0.1219245363361928	0.036524993465647686	0.07898077303724821	0.003159918765319738	NA	35	39	39
ENSG00000273257.1	RP11-177J6.1	-1.5453156225558755	-0.15463603431986353	0.12226993845561476	0.013153377195235409	0.08734447357109236	0.0021241972373435216	NA	6	6	6
ENSG00000095906.16	NUBP2	-1.5450512120257773	-0.0781498684350475	0.12233387657227753	0.05098037962406092	0.2165980936445876	3.5297975815654037e-07	NA	54	56	56
ENSG00000230310.1	CTD-2192J16.11	-1.5449168674477538	-0.09202195249161756	0.12236637295505623	0.036765912537494075	0.09433954327901367	0.0015402180669274353	NA	10	10	10
ENSG00000132170.19	PPARG	-1.5429773230843522	-0.477094769141145	0.12283627812487713	0.002065481029436838	0.07603761211363086	0.0044710665740865475	NA	6	6	6
ENSG00000198929.12	NOS1AP	1.538136875042549	0.07443597431376568	0.1240151514667841	0.053487226144781824	0.14911278286861845	3.162388952154926e-05	NA	89	90	90
ENSG00000277232.2	GTSE1-AS1	-1.5371073240807038	-0.09935638801804195	0.12426702972636254	0.05243341462806428	0.13740983415673594	5.9443280816815846e-05	NA	29	31	31
ENSG00000173040.12	EVC2	-1.5353750031927325	-0.12399660576132478	0.12469174020206589	0.058883951322124775	0.13254007636816093	0.00010528334660853864	NA	47	48	48
ENSG00000183828.14	NUDT14	-1.5341486536658449	-0.06833751295505006	0.12499308616055849	0.06479246918926211	0.3190773433413462	1.5506740448440766e-10	NA	41	48	48
ENSG00000136943.10	CTSV	-1.5328748226567022	-0.21340328434707367	0.12530670043161965	0.005724305133008516	0.04668341362273961	0.025586383268621424	NA	22	22	22
ENSG00000176907.4	C8orf4	-1.5275116253971304	-0.12674213860956318	0.12663383864485836	0.017860734939691876	0.07877481005824849	0.002357763149276559	NA	13	13	13
ENSG00000154240.16	CEP112	1.5260865608996321	0.12247509494186593	0.1269883085248685	0.009459238791393852	0.03648225947055039	0.04280650138478126	NA	11	11	11
ENSG00000172159.15	FRMD3	-1.5227831194191044	-0.16595448423751208	0.12781297459037488	0.008136664109735488	0.048250638445338376	0.02347675833660531	NA	18	18	18
ENSG00000079739.15	PGM1	1.5221978238225484	0.0959726915288519	0.12795952025164978	0.025468304162033426	0.07853516813526526	0.0038575536104952014	NA	23	23	23
ENSG00000274286.1	ADRA2B	1.518084121940588	0.08137547876644692	0.12899319338473547	0.04308874955984965	0.04632400561837972	0.02879384637413881	NA	25	26	26
ENSG00000204248.10	COL11A2	-1.5147720919784238	-0.2242353690715463	0.12983013030331667	0.006016172387913717	0.060084797911680476	0.012366168787211486	NA	22	76	76
ENSG00000172803.17	SNX32	1.5123362689864743	0.09608362495652226	0.13044833881656795	0.03231049959018961	0.1899045659057954	1.4288616491750524e-06	NA	24	25	25
ENSG00000261770.1	CTC-459F4.1	1.5113044075392594	0.03064346733392508	0.13071091152212985	0.2515431554942187	0.4934617623776009	2.1994792295360462e-18	NA	103	105	105
ENSG00000254670.1	CTC-497E21.3	-1.5109035277520217	-0.05336485711090449	0.1308130319370414	0.1473335467962565	0.12568608647614535	0.00017880469598745958	NA	92	93	93
ENSG00000179364.13	PACS2	1.5096241006311735	0.4100498782845562	0.1311393681034562	0.0021312995773028823	0.039122546550578716	0.03990296250110798	NA	7	15	15
ENSG00000138430.15	OLA1	1.508539193977589	0.1461295252956013	0.13141658333941847	0.010272133550755796	0.08467919099605592	0.0020090587638954683	NA	15	16	16
ENSG00000183605.16	SFXN4	-1.5084083408188018	-0.046774405689031004	0.13145004960266085	0.14183909017181712	0.4606597618590335	1.0275544631035294e-16	NA	39	39	39
ENSG00000205572.9	SERF1B	1.5080795537304004	0.18527391400175844	0.1315341674823232	0.009871262766408706	0.11410462666572666	0.0002903570015160987	NA	18	20	20
ENSG00000204438.10	GPANK1	-1.5079505817857668	-0.5760479253090688	0.1315671754449207	0.0012930891831452434	0.049225616307783236	0.02030018541240977	NA	6	18	18
ENSG00000110888.17	CAPRIN2	1.5055277314321567	0.31917669834382756	0.13218845271574267	0.005763946565160114	0.2653140238365806	1.1789561761931657e-08	NA	17	23	23
ENSG00000138175.8	ARL3	1.5037785757970026	0.1579346364831213	0.1326383893267572	0.013006160303761697	0.05200676216385065	0.018954708304492786	NA	32	32	32
ENSG00000104320.13	NBN	1.502589879875902	0.13228385486720068	0.13294483467511364	0.014678243299015462	0.13570086851089627	7.806214657561264e-05	NA	58	58	58
ENSG00000077616.10	NAALAD2	-1.4997749972426984	-0.09773008975925956	0.13367269600610213	0.0395559436690674	0.1428187670884953	4.787408808383432e-05	NA	79	80	80
ENSG00000007171.16	NOS2	1.4983306554401663	0.06202420831779781	0.13404736316833735	0.06999818215395152	0.33573238351746737	1.79915028170456e-11	NA	23	24	24
ENSG00000124216.3	SNAI1	1.4961869631737985	0.21074555657427826	0.13460494088377892	0.012326063017541335	0.12936325114874206	0.00016121600386302686	NA	13	13	13
ENSG00000144369.12	FAM171B	1.4960809185609811	0.06233930416681958	0.13463256972350063	0.07888441486460657	0.12116929843965556	0.0002336626394199149	NA	80	82	82
ENSG00000261402.1	RP11-378I6.1	-1.493894692214464	-0.048795204258851255	0.13520314598273522	0.09317993732589777	0.2726325765283376	8.125891146093158e-09	NA	31	31	31
ENSG00000283646.1	LINC02009	-1.4926626366713964	-0.09000460602566522	0.13552551837242297	0.029400391345945236	0.0738754145123567	0.005097112824199514	NA	20	20	20
ENSG00000151292.17	CSNK1G3	-1.4918915364192997	-0.25240023940339984	0.1357275817947437	0.00547857840044289	0.058211874947092526	0.012817216968973113	NA	4	4	4
ENSG00000168936.10	TMEM129	1.4912435547396043	0.34630102443008015	0.13589756237914907	0.004873396552048191	0.08225247895063857	0.002015127433670117	NA	6	6	6
ENSG00000203697.11	CAPN8	-1.4900983100687677	-0.05979801010316924	0.1361983884858687	0.10917953402946887	0.32647076800156183	6.28298288186765e-11	NA	44	48	48
ENSG00000184923.12	NUTM2A	1.4877101237133756	0.03847081056522718	0.13682735660016865	0.21835865724202957	0.2158865222078919	3.4110266065677857e-07	NA	101	108	108
ENSG00000154803.12	FLCN	1.486245472450812	0.21492174727096047	0.13721420377451055	0.010710525841658375	0.08105115439216831	0.002710060805164104	NA	29	29	29
ENSG00000142632.16	ARHGEF19	1.4826150960736217	0.07784816584140573	0.13817670398121465	0.04261993392201255	0.10447113042237734	0.0007028615311344402	NA	33	33	33
ENSG00000066651.18	TRMT11	-1.4808375672847016	-0.09242990557188883	0.1386498630840644	0.028743765530220223	0.2840286597662715	2.9632679151279853e-09	NA	50	51	51
ENSG00000163959.9	SLC51A	-1.4799700510901157	-0.14247186282344868	0.13888123932758262	0.012606243317868214	0.11795561900727684	0.00032757601069505763	NA	6	6	6
ENSG00000204381.11	LAYN	1.4783121833793655	0.10100082211272818	0.13932423814701617	0.03199284765025297	0.08416360173353869	0.0015066778843238055	NA	23	24	24
ENSG00000267014.5	LINC01532	-1.4777317419472518	-0.2495040210055764	0.13947959474502566	0.006086264499696729	0.07052992953756752	0.005890731705375025	NA	7	8	8
ENSG00000108061.11	SHOC2	1.4744551951829588	0.11901527346344212	0.14035907273805526	0.020999443339265508	0.2003269124688291	1.1439894787551425e-06	NA	13	13	13
ENSG00000170523.3	KRT83	1.4714307561411475	0.0722352112256605	0.14117466088109865	0.06748525379648518	0.29013001205293343	1.2011686562431673e-09	NA	12	12	12
ENSG00000105968.18	H2AFV	1.4706517010042086	0.2571154749235773	0.14138533434097378	0.004422411747584034	0.09115991304845082	0.0018919670988961032	NA	14	14	14
ENSG00000188672.17	RHCE	-1.4686586353106519	-0.04453799013226459	0.14192540229071762	0.13330885594596897	0.3698154199098069	5.359002779773448e-13	NA	31	31	31
ENSG00000132600.16	PRMT7	1.4681094648623443	0.07608471164048876	0.1420744910258431	0.04236853625824895	0.218976481651228	4.6194960485145856e-07	NA	41	41	41
ENSG00000165325.13	DEUP1	-1.4680526564951115	-0.04206859649024128	0.1420899202174263	0.14826339996379514	0.453352766601405	2.682463207638805e-16	NA	48	50	50
ENSG00000124067.16	SLC12A4	1.4658602036556718	0.1511548734379481	0.1426863756406999	0.009424797600272377	0.09070828634702277	0.0018343945852474961	NA	27	28	28
ENSG00000234745.10	HLA-B	1.4656823468903333	0.3527460833758401	0.1427348456126139	0.0019101413116862334	0.21189846534757814	4.93366866592222e-07	NA	15	69	69
ENSG00000146243.13	IRAK1BP1	1.4632706196625935	0.10480692742256988	0.1433933437558744	0.026260515023636664	0.17198106628953336	7.98792083485795e-06	NA	19	19	19
ENSG00000136051.13	WASHC4	-1.4629806266960674	-0.10387216682709585	0.14347268015479228	0.030453732760231077	0.21838623250137212	2.227486970225721e-07	NA	47	47	47
ENSG00000146453.12	PNLDC1	-1.4613307282881498	-0.04978659604124243	0.14392470093733348	0.11501154189256858	0.3766067824384799	3.556938491324874e-13	NA	9	9	9
ENSG00000188257.10	PLA2G2A	-1.461194009413924	-0.24746361863790717	0.1439622065876804	0.005404643898013681	0.03771596399909725	0.044188544120184685	NA	15	15	15
ENSG00000092067.5	CEBPE	1.4586872676855809	0.15311586875683061	0.14465120204799545	0.01186845404245105	0.06477345293408845	0.008927662510688784	NA	32	36	36
ENSG00000197958.12	RPL12	1.458250387357808	0.18771414916324264	0.14477153978974056	0.007869156268256208	0.16321023915355645	2.044143330894681e-05	NA	42	42	42
ENSG00000069020.18	MAST4	1.4556847641189836	0.13909398532010941	0.14547978360277378	0.017759352961506207	0.05314214316405889	0.0178091604513107	NA	19	19	19
ENSG00000012223.12	LTF	-1.4552095785529109	-0.03208912390271175	0.14561124993850016	0.15444600515757423	0.22209811249974667	8.322992641466859e-08	NA	52	53	53
ENSG00000138777.19	PPA2	1.4527688600900588	0.11070959750017242	0.14628794065601874	0.022272773722660164	0.2738132683396912	3.003275964968073e-09	NA	26	27	27
ENSG00000168995.13	SIGLEC7	-1.4509625060269262	-0.10643580596632045	0.1467903009504109	0.025743058340232425	0.1371567224363281	3.35440983921567e-05	NA	29	30	30
ENSG00000143797.11	MBOAT2	1.4509603001015656	0.300931783232603	0.1467909152400337	0.0030090331432423524	0.18965176732611644	1.4407650112554163e-06	NA	8	8	8
ENSG00000254333.1	NDST1-AS1	-1.4487920865568789	-0.08031031488397666	0.1473956544041858	0.04101411187927763	0.2755863705311547	1.925627191704198e-09	NA	17	17	17
ENSG00000168827.14	GFM1	1.4483057506886885	0.07873059698399347	0.1475315600882165	0.04028187208996742	0.20809164610611786	8.036485602716004e-07	NA	72	72	72
ENSG00000111666.10	CHPT1	-1.4464235253127926	-0.053845585601674996	0.14805844739032467	0.09279350481036694	0.34241533965721865	2.4448715589527668e-12	NA	38	38	38
ENSG00000169570.9	DTWD2	-1.4446981630599616	-0.1065185865160748	0.1485426861133199	0.028177663059139456	0.0964088975602709	0.0007324244533172334	NA	35	35	35
ENSG00000071967.11	CYBRD1	1.444620007281895	0.06346412381221112	0.1485646498486939	0.06508799153428685	0.1927853793879397	1.196828610774468e-06	NA	37	37	37
ENSG00000164111.14	ANXA5	1.44422361603639	0.0857184888644772	0.14867608392661844	0.03814199087766236	0.15981175331631134	1.8891253797938235e-05	NA	57	57	57
ENSG00000112685.13	EXOC2	1.4425508020584559	0.2522662579759597	0.14914705089472127	0.004909548169096983	0.08811148874048208	0.00205869651624502	NA	9	9	9
ENSG00000261159.1	RP11-723O4.9	1.44173197266287	0.11483460320016516	0.14937800027208797	0.023308590964640503	0.1625959537819647	1.5726009990398003e-05	NA	23	23	23
ENSG00000185988.11	PLK5	1.440549973617461	0.16593895014799806	0.14971186217667948	0.009868973506415808	0.061099534608083185	0.005859229549260372	NA	5	5	5
ENSG00000159202.17	UBE2Z	-1.439325945634202	-0.16689637759284928	0.1500581950504632	0.008902711030224782	0.18589971875965286	3.1315740398271893e-06	NA	29	29	29
ENSG00000164742.14	ADCY1	-1.4389457624451336	-0.12584150573404188	0.15016589034186906	0.017043530909984	0.2286374927021981	5.122826047485796e-08	NA	21	21	21
ENSG00000167711.13	SERPINF2	-1.4379988569328392	-0.07568967931859265	0.15043437847251545	0.041444175541117866	0.30451187887993203	6.010104083868775e-10	NA	21	21	21
ENSG00000104825.16	NFKBIB	-1.4368865314519896	-0.19917015086253076	0.1507502375268086	0.006084606213553277	0.153409904526793	3.265037957111521e-05	NA	11	11	11
ENSG00000265750.1	RP11-799B12.4	1.4361734431997122	0.07433997941491574	0.15095299380473343	0.0539388848849361	0.2467022564864969	1.6072047278464234e-08	NA	13	13	13
ENSG00000275142.1	RP5-999L4.2	-1.4354508013336813	-0.07299611197191469	0.15115867846083664	0.04385076904051395	0.14723170313975711	3.615228873308211e-05	NA	10	10	10
ENSG00000205810.8	KLRC3	1.4347121459230305	0.0759009525524352	0.15136914165205462	0.07148816249972283	0.24222475259243104	2.5208359675712565e-08	NA	36	36	36
ENSG00000278376.1	RP11-158I9.8	-1.4346964269543456	-0.07032342451001491	0.1513736228420367	0.060309021442842614	0.3893090959948419	1.1165876829077284e-13	NA	41	41	41
ENSG00000174405.13	LIG4	1.434623826170172	0.09884738995612036	0.15139432130679542	0.02288922905972385	0.15432079630951928	2.8721935669245508e-05	NA	27	27	27
ENSG00000262468.5	LINC01569	-1.431065348658912	-0.10806798212893841	0.15241148716053585	0.017550424712567472	0.0756350099801574	0.0027945150875617	NA	7	7	7
ENSG00000112530.11	PACRG	1.4300552615827742	0.15886252699439232	0.1527011591229571	0.02494629925518945	0.09496852454070087	0.0009910022379488886	NA	50	50	50
ENSG00000163682.15	RPL9	1.428672136342634	0.06174436984508649	0.15309848997853243	0.06050062581806402	0.4660435781084478	2.3751966527740247e-17	NA	7	7	7
ENSG00000250565.6	ATP6V1E2	-1.4260160322889306	-0.12821293627024521	0.15386371433819734	0.02087536878029226	0.1692338109845788	8.649069287046068e-06	NA	17	17	17
ENSG00000270638.1	RP3-466P17.1	-1.425886423583134	-0.12554441353859203	0.15390112890636856	0.01503668788563033	0.039496463460788465	0.04039901082230631	NA	24	24	24
ENSG00000130856.15	ZNF236	-1.4254713420901972	-0.054964619997210896	0.15402099837457148	0.09234966307131756	0.15824125556433571	1.8972177534530453e-05	NA	112	116	116
ENSG00000165078.12	CPA6	1.4248520135879514	0.2443625879940858	0.1541999833005804	0.003949081250280237	0.10041715085982167	0.0008701039416894886	NA	1	1	1
ENSG00000136098.16	NEK3	1.422885264443677	0.15341588723194158	0.15476941858490062	0.010767437224566693	0.10250731530240463	0.0008905512175862209	NA	12	12	12
ENSG00000133055.8	MYBPH	1.421187617062681	0.05511816250780758	0.15526222361962572	0.1022622513990799	0.08491721643486909	0.002415527995499162	NA	64	65	65
ENSG00000148290.9	SURF1	-1.4207340991297985	-0.053695275126582995	0.15539407542271755	0.09756202012149226	0.4194743462437735	1.3690885053189306e-14	NA	35	37	37
ENSG00000140598.13	EFL1	-1.4201243570022455	-0.12857969102204056	0.15557148041186858	0.018882318408097308	0.061188159261296324	0.01204857471196897	NA	25	25	25
ENSG00000272444.1	RP11-1017G21.6	-1.417642532199577	-0.057958291050443374	0.15629515597072807	0.07523858178990746	0.13330653251597124	0.00010408088035810428	NA	78	79	79
ENSG00000247157.6	LINC01252	1.4174522010648893	0.05129647225737366	0.1563507598933723	0.09562938995865661	0.2592137179459407	1.7620589729068708e-08	NA	38	40	40
ENSG00000163995.19	ABLIM2	1.416124907542193	0.05933977480939609	0.15673893673766798	0.10276371801846114	0.3880057043139585	1.925296867724714e-13	NA	67	70	70
ENSG00000166436.15	TRIM66	1.4158065966378603	0.08750534403845138	0.15683213767117296	0.02979577725151048	0.2337552100713852	1.3952609300382093e-08	NA	37	37	37
ENSG00000010282.14	HHATL	1.4157866163224935	0.14066085776787227	0.15683798927738157	0.010905284530778459	0.14196188065223958	6.45904675767322e-05	NA	10	10	10
ENSG00000082146.12	STRADB	1.413859022635659	0.22431153064359363	0.15740329953377852	0.005380198815929671	0.2205187787660788	2.6629267924791946e-07	NA	21	21	21
ENSG00000237651.6	C2orf74	-1.40748022903648	-0.05780417537316888	0.15928503583963805	0.07726033637563343	0.4905417510225501	4.100616962935655e-18	NA	15	15	15
ENSG00000124596.16	OARD1	-1.4073955029738683	-0.1260007907666212	0.1593101439579765	0.016096311991609907	0.07893095864772724	0.0021740247321884085	NA	45	45	45
ENSG00000050393.11	MCUR1	-1.406655405031032	-0.0526591666005045	0.15952959537828337	0.07629588267558479	0.40674684135553385	8.752081188501472e-15	NA	27	28	28
ENSG00000180113.15	TDRD6	1.4059007105444958	0.05102925829248802	0.15975361030716073	0.10013891830325672	0.28621659727201754	1.7099970165125646e-09	NA	76	81	81
ENSG00000136010.13	ALDH1L2	-1.405515821309908	-0.14371606353677477	0.1598679480105072	0.013726400904834617	0.14989857510745844	3.007548543377608e-05	NA	14	14	14
ENSG00000116791.13	CRYZ	1.4054980986106436	0.03142783689113383	0.15987321432090118	0.2728463777303346	0.14436482560291575	5.12588921985944e-05	NA	158	161	161
ENSG00000132313.14	MRPL35	-1.400265790817411	-0.04933876532672615	0.16143374090412688	0.08979240471193606	0.14382338432908134	2.5418247104725448e-05	NA	46	46	46
ENSG00000272823.1	RP11-295M18.6	1.3998930013985744	0.03310832333512522	0.16154536212629578	0.22054924653702165	0.43931773086271203	1.6132661100602025e-15	NA	74	80	80
ENSG00000083720.12	OXCT1	1.398693131790709	0.20755592429654304	0.16190502471252566	0.005964137236714935	0.035897009688064765	0.03534355011430165	NA	29	29	29
ENSG00000204344.14	STK19	-1.3983351762456073	-0.20248138214796912	0.1620124393579313	0.008293886356740398	0.11461552012570768	0.0002853943165617313	NA	18	59	59
ENSG00000254533.1	AF186192.1	-1.3980998479451923	-0.07995859466011122	0.16208308554273088	0.03434856612728286	0.1721422071542021	3.5443933858620626e-06	NA	20	20	20
ENSG00000110628.13	SLC22A18	1.397685590577896	0.11582040135070805	0.16220750319477584	0.021769512595629224	0.10812820250548397	0.00029630619682365284	NA	5	5	5
ENSG00000146733.13	PSPH	1.393976195088837	0.045727494345307984	0.1633247932644587	0.09412828999111826	0.3826807934114169	5.605209304905702e-13	NA	14	15	15
ENSG00000139610.1	CELA1	1.3929839406039073	0.09291351049020542	0.1636246470420667	0.03376564535901794	0.10254398743710734	0.0008157439741884253	NA	20	20	20
ENSG00000101213.6	PTK6	-1.3923663779109927	-0.13485821730672423	0.16381148042195337	0.013366361457872324	0.062099425359138975	0.009844028754044136	NA	16	16	16
ENSG00000022556.15	NLRP2	1.3917857740246018	0.0906051889779821	0.1639872791069663	0.03139175458284981	0.22789724365215644	2.944243204846488e-08	NA	7	7	7
ENSG00000110841.13	PPFIBP1	1.3911928562172815	0.11124240346032224	0.16416695294361072	0.019882983449324567	0.11995945572879285	0.00022488321465929194	NA	22	23	23
ENSG00000140262.17	TCF12	-1.3886857643758832	-0.24152468658122286	0.1649283248757213	0.003459941381263356	0.06316331564212059	0.009551265994003905	NA	3	3	3
ENSG00000042493.15	CAPG	1.3867506454481675	0.21003799615864654	0.16551781145215028	0.005046810920224515	0.09761177383352804	0.0007974163387402241	NA	23	23	23
ENSG00000184156.16	KCNQ3	1.385510280702299	0.09061174415366571	0.16589649111893645	0.024621872989317034	0.09056639284825198	0.0013522022651008675	NA	27	27	27
ENSG00000155850.7	SLC26A2	-1.3848577429562712	-0.2653758902019338	0.16609597037996537	0.003251113665370865	0.0479204899828241	0.024916779790914098	NA	25	25	25
ENSG00000267108.1	RP11-861E21.1	1.3839530221757979	0.028275617317693257	0.16637283977950745	0.2620355636284636	0.22549628164106075	1.4247434130260975e-07	NA	105	111	111
ENSG00000198270.12	TMEM116	1.3834031050427016	0.1308310298470383	0.166541299010306	0.017455407362430196	0.07578790808857169	0.004094161724602801	NA	18	18	18
ENSG00000177042.14	TMEM80	-1.3832201313364532	-0.03807438467520253	0.1665973788056262	0.1627982899703385	0.41151686098542417	1.602952035563598e-14	NA	55	55	55
ENSG00000133065.10	SLC41A1	-1.3830994467601414	-0.1062941662193571	0.1666343753118391	0.02169696017264151	0.0481355107812718	0.025127643629981208	NA	61	62	62
ENSG00000103740.9	ACSBG1	-1.3776488703671796	-0.09208215020598566	0.16831172456627985	0.02595664826703258	0.22540347052200235	1.2547540749506556e-07	NA	30	30	30
ENSG00000262246.5	CORO7	-1.377610665462359	-0.12709433870099054	0.16832352623176705	0.012799747006416267	0.07914800522875079	0.0032396208858474435	NA	12	12	12
ENSG00000112242.14	E2F3	-1.3768805461604074	-0.18013160977066542	0.1685491827215001	0.0073721133499290315	0.04218167393752021	0.036273355690953926	NA	13	13	13
ENSG00000112290.12	WASF1	1.3756041422628955	0.08738377799841794	0.16894422356505645	0.030946910228645354	0.19392869818025854	1.6191066129741082e-06	NA	68	68	68
ENSG00000168060.15	NAALADL1	1.3752321226716733	0.12215235177367632	0.1690594924639781	0.01634776020749416	0.0918139381719711	0.0011745878696106068	NA	29	29	29
ENSG00000254054.2	RP11-156K13.3	-1.3747245974180096	-0.1019917057709396	0.16921684242600932	0.025227873632671628	0.06557253111905456	0.004995275257830251	NA	33	34	34
ENSG00000172270.18	BSG	-1.3743906751998298	-0.09867930751587195	0.16932042948303905	0.029508436821613193	0.03667070955295332	0.048024803351290515	NA	23	24	24
ENSG00000118961.14	LDAH	1.3716143450428464	0.061475423048591944	0.17018352574857898	0.06872455298753119	0.2909790919624192	1.2677563078003732e-09	NA	31	33	33
ENSG00000090447.11	TFAP4	1.3716045336188232	0.09410922858332478	0.170186581727103	0.034295865894404844	0.14001687346231892	5.296158873551966e-05	NA	26	28	28
ENSG00000079101.16	CLUL1	1.3715222887937972	0.05958933726647841	0.17021220025977757	0.04506114106638372	0.1446486283806274	5.2404957852869925e-05	NA	11	12	12
ENSG00000105556.11	MIER2	-1.3700513875167681	-0.08929410672326263	0.17067086111263596	0.032082798530520776	0.03808640256785937	0.04642440108396595	NA	42	50	50
ENSG00000080618.13	CPB2	1.369183985027893	0.13076465255517916	0.17094177079022232	0.017480124193115176	0.0485548539926492	0.024645427213150863	NA	14	14	14
ENSG00000270339.3	CH17-385C13.3	-1.3686924076643776	-0.10445146005143023	0.17109544457784442	0.01459810081062632	0.051701944238355814	0.0185272900786264	NA	7	7	7
ENSG00000121406.8	ZNF549	1.3680842050503361	0.0713451362936906	0.1712857201603517	0.04218240138956707	0.13392376873247094	6.66144516573175e-05	NA	42	42	42
ENSG00000251575.2	C5orf64-AS1	1.3675011284604932	0.08136454311152122	0.1714682837994711	0.037973768000988437	0.201195911650018	1.0587811386618308e-06	NA	11	11	11
ENSG00000149541.9	B3GAT3	1.3665218573812814	0.14120506807669717	0.17177522523614364	0.016335239437556215	0.2250121855419105	1.7847830636014254e-07	NA	5	5	5
ENSG00000116514.16	RNF19B	-1.3655802276909206	-0.4304740135245951	0.17207075603013866	0.0012685741385698233	0.04027476555049608	0.03988980033540382	NA	11	12	12
ENSG00000267683.1	AC008991.1	1.3644397246507933	0.13930020148476357	0.17242921251945076	0.013580341561824682	0.11552810157664402	0.0003170295897085425	NA	7	7	7
ENSG00000188171.15	ZNF626	-1.3637513993648334	-0.07890314331470487	0.1726458210762285	0.04144140775038939	0.20910350691387852	8.15274341075017e-08	NA	9	9	9
ENSG00000188818.12	ZDHHC11	1.360505540725661	0.14095544223433915	0.1736700007330163	0.02013974269600813	0.24880697767252774	3.3871543989456154e-08	NA	14	16	16
ENSG00000196209.12	SIRPB2	-1.3599858316674394	-0.10284599503845923	0.17383440750026558	0.02522688569152138	0.1711136841251297	5.663249375452487e-06	NA	65	68	68
ENSG00000137185.11	ZSCAN9	-1.3586099357209935	-0.06537530340459824	0.1742702250715179	0.007920901694491736	0.05456889971549754	0.013382495177425121	NA	13	44	44
ENSG00000250072.5	CTC-529P8.1	1.3572891839577115	0.12290488180352215	0.17468934268303205	0.023271979193649674	0.09715879252147704	0.0011776143518775622	NA	35	35	35
ENSG00000007541.16	PIGQ	-1.3559479925563962	-0.2184732842996049	0.17511571600993436	0.005040356924025877	0.12077499105646032	0.00027803142009471827	NA	27	27	27
ENSG00000037474.14	NSUN2	-1.354491772212954	-0.034187641633089516	0.17557953659556913	0.20196045651987005	0.6055855735194628	5.0883865153632255e-26	NA	57	60	60
ENSG00000267221.2	CTD-2132N18.2	-1.3538682996041227	-0.0695797808563208	0.17577839871330647	0.03410996048112166	0.07995933345090075	0.003474560458695171	NA	26	27	27
ENSG00000111664.10	GNB3	1.3535571415285095	0.11875779243633122	0.1758777081551509	0.020294521976908567	0.09541968183985006	0.0011632043524155982	NA	37	39	39
ENSG00000254081.1	LINC01299	1.3529098964454234	0.048118901576379734	0.17608441740284764	0.07041809385855258	0.1815051068655791	3.447399712615271e-06	NA	69	70	70
ENSG00000173852.14	DPY19L1	-1.3528933955339	-0.16895113436173076	0.17608968962976734	0.02065312151647404	0.046106729609626085	0.0300969438284809	NA	58	60	60
ENSG00000175322.11	ZNF519	-1.3518799564183144	-0.08313926824626837	0.1764137204750711	0.03853662491201774	0.2229928114872057	1.3984465124344006e-08	NA	19	19	19
ENSG00000282876.1	RP1-138B7.7	1.3494842506402078	0.0535921418118003	0.1771814756707214	0.16534341236754804	0.19228581923837465	2.7635439818518467e-06	NA	103	106	106
ENSG00000184983.9	NDUFA6	1.3485941158647976	0.10775891013950538	0.17746737169686078	0.03660242253347457	0.23336205341344876	9.069831115970466e-10	NA	10	10	10
ENSG00000170222.11	ADPRM	-1.3485781446002076	-0.08423743483483287	0.17747250452867003	0.040625210237055794	0.1955574499018249	2.3285530510991313e-06	NA	50	51	51
ENSG00000142794.18	NBPF3	-1.3475770560942877	-0.033252231464426366	0.17779445421062556	0.180229038240453	0.6429418162462973	2.8071839420507693e-28	NA	17	20	20
ENSG00000131409.12	LRRC4B	1.3471183377778564	0.09807815752245844	0.17794212303278223	0.020356572981532834	0.07630708909544981	0.003191189476734556	NA	32	33	33
ENSG00000227373.5	RP11-160H22.5	-1.3455445688881968	-0.13717394663204963	0.1784494385481672	0.014913286064968737	0.04329430101890055	0.029177244001639138	NA	24	24	24
ENSG00000079785.14	DDX1	1.3434763191805639	0.15882743634307023	0.17911778895756647	0.01487707447516819	0.06957455055340328	0.0060911908665570134	NA	29	34	34
ENSG00000139697.13	SBNO1	1.343354381103857	0.12864644222594515	0.17915725101323599	0.013059585415178508	0.06935826418346472	0.004690697609557425	NA	14	14	14
ENSG00000118804.8	STBD1	1.3428223738428022	0.09147839440673276	0.1793294968258785	0.02906988914455117	0.12018321719713705	0.00013033453658290595	NA	24	24	24
ENSG00000230487.7	PSMG3-AS1	-1.3422961235046387	-0.2867143841802438	0.17949999984705955	0.0024110873355865075	0.042248489321925035	0.032296580577457955	NA	1	1	1
ENSG00000117419.14	ERI3	-1.3419991211297977	-0.5279416725688526	0.17959628062232913	0.0010414801051034722	0.0370118802609057	0.04915768095083834	NA	2	2	2
ENSG00000092295.11	TGM1	-1.3419972420607273	-0.12776364535422063	0.1795968898919188	0.018413155822050446	0.07656519320422643	0.002077111347137349	NA	29	29	29
ENSG00000243667.6	WDR92	-1.3387102917349263	-0.06623832129215806	0.18066500453444234	0.05381139922266267	0.056528871158044836	0.011977609022108673	NA	38	39	39
ENSG00000181798.2	LINC00471	-1.3380672838040961	-0.06273548386349784	0.18087450447290787	0.053025173183597174	0.1945868403912292	2.3446781314993492e-08	NA	10	10	10
ENSG00000198130.15	HIBCH	-1.3370824935749097	-0.12248076247512407	0.18119571091590458	0.01715717626707431	0.09718264903373293	0.0010024632427433982	NA	46	47	47
ENSG00000271850.1	RP11-16D22.2	1.336939428875577	0.12659916645450273	0.1812424091552992	0.014653040463115226	0.05602814955165388	0.012959481541263269	NA	26	26	26
ENSG00000224790.2	AP000704.5	-1.3361933618629136	-0.06529578688036963	0.18148608022149837	0.05189410641548075	0.19317902695871186	1.6920876025615028e-06	NA	13	15	15
ENSG00000048392.11	RRM2B	1.3352940199634793	0.11459373930291926	0.18178013507982393	0.026046488002949272	0.10253619089254744	0.00046739609319893487	NA	28	28	28
ENSG00000125630.15	POLR1B	1.3323775994149754	0.05692939691185456	0.18273613921985632	0.10446037630470789	0.34553690739507875	4.671589329744448e-13	NA	12	12	12
ENSG00000213648.10	SULT1A4	1.330363574794858	0.09396915476537251	0.18339850984468475	0.0269066781022487	0.08257861818788184	0.0020548752312590786	NA	10	10	10
ENSG00000102967.11	DHODH	-1.3299559461792778	-0.05776108358679282	0.1835327865535623	0.06631687802355125	0.31563096224434234	2.723595691431675e-11	NA	7	7	7
ENSG00000164307.12	ERAP1	-1.328531835619849	-0.0340989412565379	0.18400247367803446	0.19141896605334163	0.6276685212490442	1.571425953399116e-27	NA	64	64	64
ENSG00000242880.1	RP11-190P13.2	-1.3283097397386134	-0.07717667385807626	0.1840758034681893	0.034465085438263286	0.03684326418893536	0.04879548296051354	NA	16	16	16
ENSG00000272777.1	RP11-571L19.8	-1.3263964135471495	-0.05068552836932535	0.18470842613187732	0.08271653699932552	0.040297191393011376	0.03978358988188185	NA	65	66	66
ENSG00000217442.3	SYCE3	-1.3255162239074707	-0.4349616388689322	0.1849999920096751	0.0011598660159931281	0.03962691961708309	0.042789297227482086	NA	1	1	1
ENSG00000118507.15	AKAP7	-1.3250575186067555	-0.1370050029610841	0.18515207463577443	0.015349074800202757	0.055609070319602834	0.010899210140278049	NA	23	23	23
ENSG00000235109.7	ZSCAN31	1.3241822837680743	0.04160701937307491	0.18544251316993632	0.10786989391401962	0.3913894297689907	5.342592844259954e-15	NA	38	61	61
ENSG00000155858.5	LSM11	-1.323939203118441	-0.12502037796807064	0.18552323697409923	0.013096032918388834	0.037356011586978065	0.04950420623255227	NA	48	48	48
ENSG00000146166.16	LGSN	-1.3238081222996012	-0.024245976863435454	0.18556677792873966	0.3383622490500412	0.4910718720185169	5.77403896527566e-19	NA	99	100	100
ENSG00000166750.9	SLFN5	-1.3229079470540737	-0.03926331435256977	0.18586599218424515	0.13431417570032494	0.4941580961447376	6.209759955999757e-19	NA	31	33	33
ENSG00000171763.18	SPATA5L1	1.322639208681775	0.06897707227043273	0.1859553887255082	0.03936954087650769	0.09942371288806816	0.0005860144701546327	NA	32	34	34
ENSG00000101782.14	RIOK3	1.3215441123081795	0.2191396441712283	0.186320004146191	0.007275338423357887	0.07487524462620462	0.0024717387696270147	NA	9	9	9
ENSG00000099785.10	MARCH2	-1.3172557934637918	-0.07337332257542475	0.1877528977164783	0.0522422839640421	0.360477833230428	1.2149409869659717e-12	NA	27	27	27
ENSG00000269893.6	SNHG8	-1.3169622361839803	-0.14541746156284835	0.1878512832083593	0.011326125458808347	0.1634425485818555	5.5136521986712235e-06	NA	18	21	21
ENSG00000141738.13	GRB7	1.3165862388284038	0.06629273654052888	0.18797735399724202	0.04375926219813773	0.062259230974294186	0.010767974402096916	NA	47	48	48
ENSG00000153406.13	NMRAL1	1.3164607323433453	0.07883599377604261	0.1880194498419291	0.04404988781369691	0.28248520015100115	2.5817020995627456e-10	NA	50	52	52
ENSG00000185745.9	IFIT1	1.3159767992352576	0.06211419341340396	0.18818182986760057	0.0625661533230591	0.20646467881642613	2.443472298407525e-07	NA	28	28	28
ENSG00000125148.6	MT2A	-1.3156050308408	-0.293459138729535	0.18830664414484077	0.00273636172104233	0.05083709175035271	0.017979390797280854	NA	11	11	11
ENSG00000122870.11	BICC1	-1.3153413673848402	-0.1632869981592969	0.18839520122189168	0.010430412749211748	0.06828623950811348	0.006348720483079079	NA	14	24	24
ENSG00000196381.10	ZNF781	-1.314361455400434	-0.1259204960851677	0.18872459512724193	0.01568523504999026	0.11565001487286555	0.0003603321152744872	NA	55	56	56
ENSG00000141854.9	MISP3	1.3139724478803254	0.15329923233275994	0.1888554763138085	0.013007637443377844	0.1566442344631429	2.1425892550963926e-05	NA	8	9	9
ENSG00000088298.12	EDEM2	-1.313918187456625	-0.2101235053153843	0.1888737374959858	0.005552907952254927	0.0508355220102775	0.016222195771831555	NA	11	11	11
ENSG00000179902.12	C1orf194	-1.3135378924226195	-0.12033736406143732	0.18900176118625445	0.017603797279724456	0.0511173991825807	0.017847859164909694	NA	11	11	11
ENSG00000100413.16	POLR3H	-1.3129163075272907	-0.13297510796160827	0.18921115116704423	0.009754625148566278	0.0908346126815476	0.001659400603922128	NA	22	22	22
ENSG00000104537.16	ANXA13	1.3119716665104932	0.08007993292380183	0.18952969466711156	0.03388121724323653	0.22054081190218355	1.1997922348712466e-07	NA	17	17	17
ENSG00000188000.3	OR7D2	1.3105092470843083	0.04751967218631483	0.1900236180590268	0.1376720706685881	0.1859762171914995	2.967859752188436e-06	NA	57	63	63
ENSG00000172922.8	RNASEH2C	-1.3097895464994957	-0.14885208468586245	0.19026704046074394	0.009381480469945504	0.1128674842597208	0.0004653148774379623	NA	18	18	18
ENSG00000176125.4	UFSP1	1.3078406259377653	0.04906820746209936	0.1909273714679971	0.09133453212158425	0.17914112926220815	3.6360894721136398e-06	NA	40	50	50
ENSG00000183520.11	UTP11	1.3073428731031294	0.3213340329758416	0.1910962896049445	0.00174127195528664	0.059420853953183285	0.010946303093989664	NA	4	4	4
ENSG00000143882.10	ATP6V1C2	1.3048183253687204	0.103582484261766	0.19195471757912064	0.02447644087304486	0.16040568383464365	2.4054342648509085e-05	NA	29	30	30
ENSG00000160336.14	ZNF761	-1.3041172612653231	-0.09271773528306822	0.19219360439793554	0.028761620326049495	0.16327170522161466	1.910984644490081e-05	NA	13	13	13
ENSG00000177706.8	FAM20C	-1.3016067596085072	-0.1997669265682678	0.19305084788755633	0.004979740212440187	0.0575547276332352	0.014072383613771687	NA	8	15	15
ENSG00000059145.18	UNKL	-1.3008272890509467	-0.2848000545979464	0.19331757890079992	0.002821362244495547	0.06000752734441279	0.008968453883570541	NA	8	8	8
ENSG00000170906.15	NDUFA3	-1.3006663215539105	-0.14836841631346837	0.19337269489694486	0.014564331983592438	0.10693690888071417	0.000610110007067859	NA	19	20	20
ENSG00000068383.18	INPP5A	-1.3005943361357597	-0.12476507273667638	0.1933973467628649	0.020382529756292525	0.06640746724029856	0.008312898290537466	NA	12	12	12
ENSG00000127507.17	ADGRE2	1.2993370229614212	0.13417536661035578	0.19382829398605828	0.012567058996494027	0.06781679026085655	0.008232860070566513	NA	42	44	44
ENSG00000161618.9	ALDH16A1	-1.2992633097659303	-0.08152086439664769	0.19385358122838814	0.030435006905660755	0.24883297377815944	5.613026875606277e-08	NA	22	24	24
ENSG00000186952.14	TMEM232	1.298275948298528	0.11170279187547408	0.19419252817700017	0.020336793783669264	0.1691451439403923	1.0744118601888472e-05	NA	37	37	37
ENSG00000101577.9	LPIN2	-1.2979637936083737	-0.046758264876380455	0.1942997768213004	0.07231450366940788	0.14865852898928136	3.56252618449481e-05	NA	79	80	80
ENSG00000088899.14	LZTS3	1.297692173550854	0.26029499196073674	0.19439313412943837	0.0026417908823079487	0.04081187448629935	0.03681550233584839	NA	6	6	6
ENSG00000086288.11	NME8	-1.2974067217428107	-0.10925683359564037	0.19449128095539814	0.01727033160456659	0.14899730712371018	1.7884983127982724e-05	NA	51	51	51
ENSG00000196937.10	FAM3C	-1.29705216611481	-0.11847187997632964	0.19461323835365085	0.016991924843161352	0.09365909130358553	0.0011238838793334576	NA	23	24	24
ENSG00000261824.6	LINC00662	-1.2963042011913366	-0.0806782214925868	0.19487070175784793	0.005593551684628563	0.035496076688501105	0.04926327994235497	NA	28	28	28
ENSG00000265519.1	CTD-3157E16.1	-1.2953384322809256	-0.07960977087742903	0.19520350678475185	0.05402408521817543	0.11735474444250445	0.0002719543898137916	NA	26	28	28
ENSG00000145020.15	AMT	-1.2931830475425357	-0.12555794842887408	0.19594775742942183	0.017182650717672235	0.15079366736695618	2.0737546409011365e-05	NA	14	14	14
ENSG00000169220.17	RGS14	-1.292869873654429	-0.05325223097018175	0.1960560686251367	0.05764192169930818	0.14379399255354167	2.7981005092824957e-05	NA	39	39	39
ENSG00000242498.7	ARPIN	-1.2903174089694274	-0.14394150945167988	0.1969404748399397	0.020358013100686963	0.06682242433941224	0.007982786308801709	NA	54	55	55
ENSG00000221953.5	C1orf229	-1.290282987878566	-0.08188923764082345	0.19695242136957725	0.03203848452969596	0.2281603776958153	5.7032200266260765e-08	NA	7	7	7
ENSG00000274512.5	TBC1D3L	-1.2900492026383747	-0.05723018187358846	0.19703357526448217	0.07749895468820725	0.3413794533234787	3.154547432076451e-11	NA	9	10	10
ENSG00000139517.7	LNX2	-1.2896767467059693	-0.09015132053741318	0.19716291649800521	0.02626261063623301	0.12976754200801566	0.00012874848227550228	NA	46	46	46
ENSG00000119977.20	TCTN3	1.2894817278426336	0.04111729942181304	0.1972306646804992	0.07840252498351982	0.04454762286859438	0.029418450341099564	NA	76	81	81
ENSG00000188295.14	ZNF669	1.2886218763967736	0.08077463557661504	0.19752957423383333	0.030192818562529537	0.1659685239433098	6.185452326676874e-06	NA	23	23	23
ENSG00000281205.1	LINC00950	1.2876199619017488	0.1317215984964848	0.1978782871059025	0.011962090179706338	0.0641683408010616	0.0086499921910915	NA	13	13	13
ENSG00000105146.12	AURKC	1.2875003689993456	0.06327196120481575	0.19791994107053001	0.04767857201372963	0.1073962224231644	0.0004888066554722034	NA	39	41	41
ENSG00000197362.14	ZNF786	1.2853183477514356	0.1186275413264316	0.19868106116953987	0.014730062524656761	0.16987775041819955	3.9682329781044777e-07	NA	14	15	15
ENSG00000163430.11	FSTL1	1.2843722019664363	0.056771174009551444	0.1990117545640131	0.04899547124039042	0.1449036247659138	4.348686460977968e-05	NA	58	58	58
ENSG00000131697.17	NPHP4	1.2843165865092643	0.10624820355582615	0.19903120558487675	0.018621063118650378	0.1458970849277298	3.544371469952509e-05	NA	12	12	12
ENSG00000124587.13	PEX6	1.2837034628455084	0.040191333994858074	0.1992457323343363	0.14960588248615347	0.4082750502423797	2.585951499954873e-14	NA	47	52	52
ENSG00000238083.7	LRRC37A2	1.2828934209766774	0.11547472302148779	0.19952941809691538	0.018924858293242454	0.3865860274859112	3.1123333472189384e-14	NA	21	44	44
ENSG00000108448.20	TRIM16L	-1.2821408300842951	-0.08476705407659348	0.19979324820090338	0.02464481372534524	0.2142180157019094	5.962123480125692e-07	NA	14	15	15
ENSG00000104731.13	KLHDC4	-1.2814158604053094	-0.049144242968591725	0.20004763619317412	0.08713548372013025	0.12361901078562912	0.00020223526625379241	NA	57	60	60
ENSG00000128266.8	GNAZ	1.2809829309170564	0.1583080311576364	0.20019966158778557	0.007408178885042284	0.20253414758516755	1.2308966523699186e-06	NA	22	22	22
ENSG00000125450.10	NUP85	1.2803263414224866	0.06667344651540347	0.20043038727773	0.05309564727905063	0.3568941567658825	4.042013138679415e-12	NA	15	16	16
ENSG00000136699.19	SMPD4	1.2792040485065093	0.1818017255837855	0.2008252105771806	0.009481293301508018	0.13817864163773222	9.776874381100558e-05	NA	56	60	60
ENSG00000196236.12	XPNPEP3	1.2790583008336622	0.06910382930623894	0.20087652630165975	0.040429243970023954	0.1951875024609349	1.4599895174832975e-06	NA	14	15	15
ENSG00000182600.9	C2orf82	1.2767123933561912	0.08441631312356405	0.2017038043918722	0.0276030598113042	0.13395933192521714	7.383602058606866e-05	NA	12	12	12
ENSG00000143322.19	ABL2	-1.2765630401832577	-0.09808549417326648	0.20175655738472997	0.024461959626310627	0.07913071451893089	0.00310228473939108	NA	24	24	24
ENSG00000146833.15	TRIM4	1.2750122184987214	0.0890672585006554	0.202304917305546	0.022421435538592546	0.15774527098149813	1.5253543259776416e-05	NA	37	37	37
ENSG00000169609.13	C15orf40	1.273129576052129	0.07851909605308878	0.20297206539164214	0.03367846174500743	0.20802752327979868	7.713119003618488e-07	NA	58	58	58
ENSG00000162728.4	KCNJ9	1.2730771179608495	0.05297265594552319	0.20299067777573887	0.06786442884998306	0.21351641235459534	5.782721968175655e-07	NA	70	70	70
ENSG00000079819.18	EPB41L2	-1.2726035336279429	-0.07611650968928595	0.20315876405386202	0.034211129353058436	0.2954653572171153	1.0480336861174085e-10	NA	39	39	39
ENSG00000168404.12	MLKL	1.2712179118276352	0.031356390946427816	0.2036511360520339	0.09117524105766257	0.08229492408819752	0.002729892147738057	NA	88	89	89
ENSG00000159263.15	SIM2	-1.2702375650405882	-0.19902042741925463	0.20400002042325838	0.005090620307717739	0.07417806698297306	0.003486207297186166	NA	1	1	1
ENSG00000240972.1	MIF	1.2690405901655464	0.08083303479039368	0.2044265875334793	0.02980136227972189	0.18430696160959129	1.3594393465744637e-06	NA	16	17	17
ENSG00000102606.17	ARHGEF7	-1.2665291406176744	-0.060247535643493104	0.2053237033319738	0.05137201626789678	0.10291405434285568	0.0008466595317373191	NA	71	74	74
ENSG00000088256.8	GNA11	-1.266035237523304	-0.11006307554401275	0.205500466834464	0.012610936450323105	0.06531681191542765	0.00896941660754204	NA	23	28	28
ENSG00000152749.7	GPR180	-1.2657716983886558	-0.061905443978844066	0.20559483037067217	0.053425658197048656	0.2218510718521173	3.883480490375225e-07	NA	57	59	59
ENSG00000256050.2	RP11-982M15.6	1.2657437347892153	0.03393088524759763	0.2056048449402782	0.15538463493507862	0.2584990098417668	2.7247424672016603e-09	NA	73	75	75
ENSG00000187049.9	TMEM216	-1.265360527349619	-0.10754464475117415	0.20574211826552635	0.03414745907547612	0.06676674899390966	0.007783435625111305	NA	42	42	42
ENSG00000123933.16	MXD4	-1.2646411657333372	-0.8397838565641006	0.20599998921503437	0.000222160520899597	0.04072675148746023	0.03939302287247098	NA	1	2	2
ENSG00000106638.15	TBL2	1.26375331017763	0.1459326327618394	0.20631858412020543	0.00976413690332187	0.039105293902483865	0.042002664155177116	NA	6	7	7
ENSG00000185963.13	BICD2	-1.2628898735848024	-0.0811771457057672	0.2066287596641746	0.03674024073906849	0.24049274360400175	6.383064015902201e-08	NA	69	69	69
ENSG00000140941.12	MAP1LC3B	-1.2628788841820342	-0.13078367359859813	0.20663270960893432	0.009845258075753732	0.08188621858256381	0.00288771632505918	NA	21	22	22
ENSG00000167311.13	ART5	1.2628688245858097	0.10330576605037323	0.20663632539937837	0.01816786869570673	0.06525535107972752	0.005555974074709934	NA	11	12	12
ENSG00000198373.12	WWP2	-1.262621492637258	-0.06483544568236987	0.20672524008635462	0.04808023838288833	0.2972334176252576	1.696801259568797e-10	NA	11	12	12
ENSG00000166800.9	LDHAL6A	1.262476315611945	0.07393834630011883	0.20677744348715632	0.035511386550206796	0.04336824501438168	0.029791293939777745	NA	35	35	35
ENSG00000146477.5	SLC22A3	-1.2613484452097248	-0.08873673022337708	0.20718333413565393	0.023304893198343887	0.17083071322435736	5.003564715116159e-06	NA	8	8	8
ENSG00000178467.17	P4HTM	-1.2595264929798622	-0.10438098819629676	0.20784022722581974	0.01878590208129597	0.27137775687127913	8.635926290809461e-10	NA	20	22	22
ENSG00000263956.6	NBPF11	1.2538246079001838	0.11586767629220676	0.20990576279510276	0.01516860218237098	0.1910958604141973	1.1245877995181344e-06	NA	11	16	16
ENSG00000111670.14	GNPTAB	1.2533127423547903	0.07281089716982626	0.21009191291154772	0.032408513579418576	0.07240094620789603	0.005940945670479647	NA	44	45	45
ENSG00000164039.14	BDH2	1.2518305900580338	0.16529677182594374	0.2106316010087219	0.01109995060126806	0.036877903513987814	0.04160425618601218	NA	4	6	6
ENSG00000177463.15	NR2C2	1.2508218606398935	0.1443281411115954	0.21099947734032642	0.011176543479257287	0.07311098955519567	0.004696658853730464	NA	35	35	35
ENSG00000257585.1	LINC00609	-1.2501410985624264	-0.10522975104384737	0.2112480088322667	0.018600841383999457	0.2221061002424317	9.457587244360351e-08	NA	30	30	30
ENSG00000171121.16	KCNMB3	1.2498852055581007	0.07707538504864161	0.21134148454203683	0.045173730453547375	0.03796698603539215	0.047220062192461096	NA	37	37	37
ENSG00000102882.11	MAPK3	-1.2489455397107418	-0.1891958313264486	0.21168499364496873	0.005754649886186427	0.06511009102036927	0.008356179478370931	NA	9	9	9
ENSG00000137860.11	SLC28A2	-1.2485656738763768	-0.07859081859699492	0.21182397384690677	0.023799947288995	0.1005268018960978	0.0010552004267042577	NA	10	11	11
ENSG00000178917.15	ZNF852	1.2481821630858623	0.06279173896557887	0.2119643545006088	0.04611016869577389	0.04248341482609142	0.03076092323823528	NA	46	46	46
ENSG00000116874.11	WARS2	-1.2481271581977376	-0.03889677420799423	0.2119844940532637	0.12456116628333626	0.3419282873680139	2.4110640468645515e-11	NA	17	17	17
ENSG00000185532.15	PRKG1	-1.247337775875249	-0.09785316138222934	0.2122736717239101	0.015625930287080793	0.08167685326220793	0.0015530477591455107	NA	22	22	22
ENSG00000139269.2	INHBE	1.2466995833775383	0.07764066558946096	0.2125076716551455	0.029989336656266064	0.038148209511255665	0.0459297101064429	NA	14	14	14
ENSG00000254089.1	RP11-388K12.2	-1.2452787131942746	-0.05361388417971641	0.21302931754357668	0.08395400200029618	0.097748904162428	0.001084046965934296	NA	81	84	84
ENSG00000104361.9	NIPAL2	-1.245140291473671	-0.16221632629022775	0.2130801858602277	0.0085871565206833	0.08068908155097551	0.003310961528849443	NA	26	28	28
ENSG00000184381.18	PLA2G6	1.2449322145487252	0.14463681729879432	0.21315666812305567	0.008579067990573012	0.16121650836413814	1.71120043421597e-05	NA	15	16	16
ENSG00000083099.10	LYRM2	1.2447095993720516	0.08272276147780873	0.21323851611080735	0.02648006022853224	0.21396093937930075	3.125380644675572e-07	NA	20	22	22
ENSG00000185989.10	RASA3	1.2446945539949812	0.07237223164385147	0.2132440485997269	0.040953702040011884	0.0649479022395586	0.00838901967646259	NA	44	45	45
ENSG00000213967.10	ZNF726	1.2443962313464736	0.08490053956018391	0.21335376925585658	0.023482048077902436	0.03790592177812728	0.046972648773403534	NA	24	26	26
ENSG00000174453.9	VWC2L	1.2431600498780626	0.18938951072128138	0.21380886102862018	0.006961955304812599	0.0831069135409887	0.00291812060058773	NA	8	8	8
ENSG00000084207.15	GSTP1	-1.2413985418757008	-0.06063629544731629	0.21445855753059218	0.05532225206223585	0.2069360364502616	7.941736214644006e-07	NA	60	61	61
ENSG00000121879.3	PIK3CA	-1.2407203917311376	-1.199025209282477	0.21470905857084377	0.00012675736301155833	0.0643294760998729	0.009128689802138169	NA	4	5	5
ENSG00000132781.17	MUTYH	1.2405699283989116	0.07232515819225722	0.21476466661423343	0.03461889140877582	0.18871559961461928	1.3721435350568884e-06	NA	31	31	31
ENSG00000273582.1	RP11-426C22.7	-1.2399214567009746	-0.13811860527185457	0.2150044467322093	0.012133765968593535	0.09223702349108218	0.00158173991376741	NA	8	8	8
ENSG00000099949.18	LZTR1	-1.2386520760849635	-0.11713278818330519	0.21547437365312927	0.01857691324996391	0.039480782355418256	0.04445739081248325	NA	33	39	39
ENSG00000143376.12	SNX27	1.2383207588889638	0.1050509105570971	0.2155971495306419	0.017346498647231506	0.08248136226119919	0.00315840777244187	NA	25	26	26
ENSG00000130544.11	ZNF557	1.2381324448949411	0.12134838476669015	0.2156669553124264	0.016400000109098326	0.04978619715459697	0.02041328758568996	NA	16	16	16
ENSG00000073417.14	PDE8A	1.2375041246414185	0.3236258048754944	0.21589998400670152	0.0022070374416953325	0.09253878567694944	0.0018422238003689816	NA	1	1	1
ENSG00000141524.15	TMC6	-1.2370578444481632	-0.0999479109535102	0.2160656085642223	0.02767908964264186	0.11876755498783205	0.0003012415060991175	NA	42	42	42
ENSG00000184277.12	TM2D3	-1.2370467688632183	-0.1739709328909541	0.21606972012444992	0.005566457516739056	0.08676056885932254	0.0017518696173514745	NA	11	13	13
ENSG00000137216.18	TMEM63B	-1.2354991222767842	-0.27289807277972244	0.21664480292239663	0.002521262414879938	0.07095131349690385	0.006306264042842151	NA	13	13	13
ENSG00000117868.15	ESYT2	-1.235430496243546	-0.06915589958536894	0.21667032883089743	0.029498106180144444	0.19202197268237045	1.09154602427519e-06	NA	38	38	38
ENSG00000119917.13	IFIT3	1.2342717971907877	0.14857673148128717	0.2171016414441429	0.007926560212647513	0.06257023629186327	0.010611481399135895	NA	11	11	11
ENSG00000138606.19	SHF	1.2340536666972635	0.040655076640076455	0.2171829070846948	0.12340640252953174	0.3994272087748447	7.018506322554731e-15	NA	15	21	21
ENSG00000206535.7	LNP1	1.2335151103844348	0.0827076585862052	0.21738364271286692	0.025765614996492683	0.0945971834474916	0.0010787670396348512	NA	32	32	32
ENSG00000167186.10	COQ7	-1.233400103814048	-0.16910263220466568	0.2174265262959474	0.01050321192510426	0.04349206012645846	0.030455020540594957	NA	50	50	50
ENSG00000152822.13	GRM1	1.232969682040352	0.349222061751889	0.21758707570797875	0.0014590511961169433	0.04294847785217932	0.033264134865000385	NA	8	8	8
ENSG00000162910.18	MRPL55	-1.2326112540243104	-0.14486031519001885	0.21772083613327864	0.010324337361585278	0.1213554345752161	0.00022867360251624337	NA	12	12	12
ENSG00000178952.10	TUFM	1.2323351045056272	0.11936710544190596	0.21782393166322445	0.012734709071516312	0.07707777029422394	0.004568821073929107	NA	20	20	20
ENSG00000183876.8	ARSI	1.2318009600004876	0.0743161802080574	0.2180234446332131	0.046712576465547745	0.2005731332772725	6.668153908783871e-07	NA	49	49	49
ENSG00000111215.11	PRR4	1.2314273241184506	0.09647689651839575	0.2181630826805574	0.02010038412490537	0.08788310254263333	0.001846870260156453	NA	29	30	30
ENSG00000198663.16	C6orf89	1.2309201803567968	0.13345277684897974	0.2183527191206126	0.014188238842944435	0.2503300629804566	2.047642822260288e-08	NA	16	17	17
ENSG00000171574.17	ZNF584	-1.23026042070442	-0.07874730291318631	0.21859960051050664	0.026689308433411524	0.1934387686975268	2.661585349956355e-06	NA	20	20	20
ENSG00000214736.7	TOMM6	1.226713580694938	0.09868285543757364	0.21993026153240647	0.021088169688979978	0.14506740642130286	5.743055062942854e-05	NA	46	49	49
ENSG00000117500.12	TMED5	-1.2266502246384916	-0.10229091966955711	0.21995408342244338	0.029349380418889372	0.10352417847621216	0.0008538084711756077	NA	85	86	86
ENSG00000182774.10	RPS17	-1.2261467695942052	-0.13311305988707786	0.22014344843531541	0.010132010718870394	0.042318414353135804	0.03639039840216398	NA	39	42	42
ENSG00000134463.14	ECHDC3	-1.225532028515936	-0.02808595551853199	0.2203748301305838	0.23640688420554423	0.3796759998985812	3.4935823178955766e-13	NA	52	53	53
ENSG00000188321.13	ZNF559	-1.2227756572289252	-0.05634185266154409	0.22141444211670802	0.06421054904490314	0.22200782761264354	2.55264361893431e-07	NA	34	37	37
ENSG00000263874.2	LINC00672	-1.2189841573279179	-0.09949466219571292	0.2228502056120628	0.023597429482782626	0.29400665285904576	3.063206028953692e-10	NA	4	4	4
ENSG00000242852.6	ZNF709	-1.218665905027671	-0.03740352548331819	0.22297102368519128	0.12162631991964239	0.0953767443976394	0.0009897782445325099	NA	57	82	82
ENSG00000163576.17	EFHB	-1.2177497196400546	-0.02875127485714816	0.2233190966962606	0.23572850537991785	0.5221462850623424	2.29490175655977e-20	NA	21	22	22
ENSG00000138380.17	CARF	1.216196555742096	0.2828538822998575	0.2239100554596709	0.0025874489334233794	0.04119788085398463	0.03593546982867183	NA	31	31	31
ENSG00000174446.12	SNAPC5	1.2152459162693747	0.03240655862920726	0.22427231267200975	0.1524657344499363	0.15472485608512646	1.9186474661401315e-05	NA	134	138	138
ENSG00000185955.4	C7orf61	1.2150930467717393	0.12310226492921282	0.22433060525210713	0.010248912549138348	0.044335535703669465	0.031983359162637434	NA	52	53	53
ENSG00000164597.13	COG5	1.2136693347197174	0.08324622025557005	0.2248740188443975	0.02181434491951246	0.057626335716888084	0.013855983807882959	NA	49	49	49
ENSG00000158201.9	ABHD3	1.213089054481903	0.1764276579116767	0.22509577431134398	0.0061634646498843395	0.11356965464017288	0.00029196328106030194	NA	2	2	2
ENSG00000273073.1	RP11-109E12.1	-1.212169393972353	-0.10310020041220062	0.22544754462225636	0.025747300627574236	0.21372528052779385	1.448389372315441e-07	NA	48	59	59
ENSG00000116830.11	TTF2	1.2114215901400058	0.08247172741357796	0.225733868951988	0.014350202419567224	0.10891705382286476	0.00040180568458905903	NA	36	36	36
ENSG00000160200.17	CBS	1.2111438428033632	0.029787757220376243	0.22584028086964336	0.19843784706001114	0.21519148625906384	2.2807486719791605e-08	NA	65	66	66
ENSG00000074964.16	ARHGEF10L	1.2092351642464936	0.10602264471851162	0.22657251171533221	0.019504492297228684	0.038989069171605474	0.04448750626172195	NA	36	38	38
ENSG00000152402.10	GUCY1A2	-1.2077398918915645	-0.10343530512757411	0.2271473284593497	0.01692172122642109	0.08647239974214663	0.0021345136830624527	NA	41	42	42
ENSG00000155542.11	SETD9	-1.2068819270461648	-0.029206069363407233	0.2274776187615054	0.21797295009302967	0.5147892393899504	1.6365559256278409e-21	NA	110	110	110
ENSG00000197580.11	BCO2	1.206604524388109	0.13357961199927726	0.2275844835239076	0.008467803396543598	0.0919123117058591	0.001457320413191551	NA	8	9	9
ENSG00000205838.13	TTC23L	1.206392366999712	0.07912577276681709	0.22766623777387596	0.020614054927854716	0.04049764995749626	0.0428710656495964	NA	54	54	54
ENSG00000143850.13	PLEKHA6	1.206252225318481	0.07519466312747598	0.22772025245197547	0.02898976553504565	0.2082773556526074	6.89340657924591e-07	NA	29	30	30
ENSG00000136059.14	VILL	-1.2054348614898962	-0.10035417774703026	0.2280354701965912	0.019899760782720072	0.1958378576668732	1.175907450864298e-06	NA	31	31	31
ENSG00000214026.10	MRPL23	1.2046883760047953	0.04977117395818041	0.22832362506646398	0.08584562866088351	0.10919583024939188	0.0004909203308593468	NA	71	76	76
ENSG00000171714.10	ANO5	-1.2045847931740223	-0.03871383037577922	0.2283636301120998	0.13092434649636853	0.4509062672353694	1.8704445352765631e-16	NA	67	70	70
ENSG00000118690.12	ARMC2	-1.2030562631028894	-0.05987500820677832	0.22895454888854627	0.07054105799448596	0.04391188698940005	0.033615154431362974	NA	80	83	83
ENSG00000149571.11	KIRREL3	1.2029554082125158	0.10072060093419098	0.22899357690980715	0.015265789840443408	0.062072124227331625	0.009430231112263087	NA	10	10	10
ENSG00000159650.8	UROC1	-1.2002334732430828	-0.08213135055305244	0.23004867864905854	0.029791734759443123	0.13878398542474962	2.324709565460788e-05	NA	6	6	6
ENSG00000230138.1	RP11-117D22.2	-1.1986312156160221	-0.14935078861767367	0.23067137478120492	0.015339508577367949	0.057041897374805424	0.014291965631012347	NA	34	35	35
ENSG00000101605.12	MYOM1	-1.1977646886185527	-0.0984104197101502	0.2310086376864099	0.036916197686630875	0.2007922027063722	9.68416607357653e-07	NA	43	43	43
ENSG00000141560.14	FN3KRP	-1.1958320512442135	-0.05270478399990735	0.23176210558174304	0.06886323422994027	0.3349361967359028	3.578009676169281e-11	NA	26	28	28
ENSG00000225793.2	RP1-234P15.4	1.1953413749727226	0.04734118758910167	0.2319536805943878	0.09161464134112524	0.14826100182807575	2.275731967900516e-05	NA	98	98	98
ENSG00000138944.7	KIAA1644	1.1941649116725057	0.1200724325722199	0.2324134656679503	0.011317966401859277	0.07607415482865519	0.0026199294259427954	NA	33	33	33
ENSG00000188687.17	SLC4A5	1.1936739018264702	0.11256064547854677	0.23260555317946796	0.021216797573702054	0.04159834073395532	0.029907854707200306	NA	37	39	39
ENSG00000185290.3	NUPR2	1.1930571441518263	0.03561192316086533	0.23284699395747255	0.11154972172906588	0.4074526772416491	1.783892118777407e-15	NA	28	29	29
ENSG00000131142.13	CCL25	1.192037447007409	0.05228587796815751	0.23324656240539343	0.08920097237163718	0.13846913899936486	6.565697222415765e-05	NA	35	35	35
ENSG00000157214.13	STEAP2	1.191889151866354	0.2948335520684901	0.23330471234721373	0.001921401174588374	0.07775080895940832	0.003909707701021135	NA	41	41	41
ENSG00000153291.15	SLC25A27	-1.191398919885477	-0.03772873875950164	0.23349701676137247	0.12741804257484207	0.42885882154024463	6.4308654845746244e-15	NA	97	99	99
ENSG00000091428.17	RAPGEF4	-1.1904875656867866	-0.2984296699096116	0.2338548143321908	0.002262371296331433	0.06346511883167276	0.008722949947891918	NA	12	12	12
ENSG00000135447.16	PPP1R1A	-1.1904399761634006	-0.06664085429687645	0.23387350864393008	0.044681083995021374	0.07220624735845145	0.005667719456053749	NA	60	66	66
ENSG00000132305.20	IMMT	-1.189161420478056	-0.05734030648188725	0.23437615264782907	0.04957470287029139	0.1612192046915929	8.776585162873134e-06	NA	80	81	81
ENSG00000179399.14	GPC5	-1.186959189323759	-0.07803965193040989	0.2352437184598487	0.034867991645067695	0.10478663501994406	0.0007544131690306046	NA	22	22	22
ENSG00000080224.17	EPHA6	-1.1865967912651672	-0.0936940088767049	0.2353867021927043	0.012425842810114844	0.07709972737476754	0.00407685382430729	NA	18	18	18
ENSG00000275759.1	RP11-131L12.3	-1.186393001425304	-0.06082900522892056	0.23546713425203591	0.04719131928191965	0.11836451553631452	0.0002695211316515472	NA	78	78	78
ENSG00000179855.5	GIPC3	1.1846785608917725	0.05229151871644453	0.2361445622287549	0.063248364305755	0.05266623854862255	0.01931950982056968	NA	71	77	77
ENSG00000204315.3	FKBPL	1.1842694014773403	0.0669873205968804	0.23630643718959754	0.028252552274974432	0.04984768731131435	0.0211638128440253	NA	42	136	136
ENSG00000215117.5	LINC00588	-1.1840664265145038	-0.0874135980755979	0.23638676890138755	0.016039375101707904	0.10929494168340728	0.0006471975649636479	NA	24	24	24
ENSG00000168765.16	GSTM4	-1.1835038561729823	-0.04054167438586239	0.23660951915392325	0.10887056333633545	0.2195484011404476	1.8034402862235112e-07	NA	63	64	64
ENSG00000171124.12	FUT3	-1.1830831408345663	-0.04719567901235201	0.23677619874408384	0.09021423172515192	0.15498452825259326	1.9703200433562387e-05	NA	45	50	50
ENSG00000235100.3	RP11-80H5.9	-1.1825177265260172	-0.13629707527860407	0.23700033608019078	0.01138835546644629	0.13765983583920652	6.617898938649752e-05	NA	25	25	25
ENSG00000123146.19	ADGRE5	1.1811435213949188	0.05629207759969999	0.23754571325718632	0.0623279207122137	0.15514914745841746	2.17478807617258e-05	NA	38	39	39
ENSG00000037757.13	MRI1	1.1803800626479728	0.043537885355112514	0.23784908791735404	0.08034320620116082	0.3528468861089013	2.378078563105872e-12	NA	18	18	18
ENSG00000155792.9	DEPTOR	-1.1791178500353987	-0.03113621486927864	0.23835125172423988	0.16606670556451536	0.367663642860386	1.2325304207667546e-12	NA	82	82	82
ENSG00000151962.7	RBM46	-1.1788589462394403	-0.10005288835495786	0.23845434749562555	0.021388446423828984	0.042663130320820426	0.03279631632959767	NA	15	15	15
ENSG00000243566.6	UPK3B	-1.178565584902841	-0.04805393208113717	0.238571202329248	0.10692498376289142	0.06558427704887025	0.006083194000975021	NA	35	36	36
ENSG00000163946.13	FAM208A	1.1753345260978665	0.14655521974707836	0.23986090665242632	0.007394034023906475	0.041643951520425285	0.031112679088888824	NA	30	31	31
ENSG00000175110.11	MRPS22	1.1748499927996945	0.030657195591919283	0.2400547351815686	0.18490658121757744	0.5454904429645195	1.9841889915301942e-21	NA	57	58	58
ENSG00000182919.14	C11orf54	-1.1728121194627827	-0.08023683891883604	0.24087115695427397	0.027005759044531764	0.3171849028824106	6.82302865534295e-11	NA	20	20	20
ENSG00000196935.8	SRGAP1	1.1715527956163203	0.20099229543577088	0.24137664937326841	0.008021659484184844	0.04996432605862118	0.02066863054878001	NA	6	6	6
ENSG00000275874.1	PICSAR	-1.1710446627191597	-0.02729474319904764	0.24158082515885093	0.2193438741496737	0.3064274492716155	2.735324312668495e-10	NA	78	80	80
ENSG00000130508.10	PXDN	1.1704663632561918	0.08381897082680029	0.24181334283613098	0.035548277387614555	0.0536598029830709	0.01503134637380245	NA	39	40	40
ENSG00000134686.18	PHC2	-1.1702707151798066	-0.3277052677856144	0.24189204297388878	0.0014239467317926319	0.1077598287416918	0.0006983767789579371	NA	2	2	2
ENSG00000177917.10	ARL6IP6	-1.1689181090027903	-0.08212995689716288	0.242436626670263	0.026441467149131384	0.03409592300727552	0.04954804508317632	NA	36	37	37
ENSG00000169193.11	CCDC126	-1.1684042331861242	-0.06459969655358468	0.24264374822034906	0.03856329526614224	0.039933271201984255	0.043375399396413765	NA	51	51	51
ENSG00000186431.18	FCAR	1.1674170723481978	0.15587007985290843	0.24304197992095833	0.006872059172186346	0.07255170486496228	0.006145836523502046	NA	5	8	8
ENSG00000170162.13	VGLL2	-1.1669884972503606	-0.05505986940826061	0.24321501484719565	0.08154688350595958	0.3358626013861805	4.517220765235051e-11	NA	8	8	8
ENSG00000183682.7	BMP8A	1.166044252282225	0.14665734218715942	0.2435965542262687	0.005197368455173445	0.03666720397874705	0.04919740905010876	NA	9	9	9
ENSG00000197165.10	SULT1A2	1.1653756333188032	0.039608011007165725	0.24386697607843622	0.10500959536741203	0.2718203639330442	9.279405478648488e-09	NA	25	27	27
ENSG00000033178.12	UBA6	1.1644260216409152	0.08933483862086147	0.24425140727593486	0.021477004774427724	0.30640870791297553	8.167953839817644e-11	NA	31	31	31
ENSG00000103227.18	LMF1	1.1614886067963657	0.15927395763502317	0.2454432538015644	0.0066571390947295726	0.0832517890359581	0.002849262545016083	NA	13	13	13
ENSG00000272361.2	GS1-166A23.2	-1.1612007165007772	-0.03734457113069687	0.24556028346384862	0.15834693898503005	0.14595093843764956	2.511260861078256e-05	NA	100	103	103
ENSG00000164347.17	GFM2	-1.1597623193737887	-0.10821601922401732	0.24614558939329523	0.012376478675926995	0.07283040395842089	0.004397834466275706	NA	23	24	24
ENSG00000063322.13	MED29	1.1594300759482674	0.17965725486811548	0.24628092327024242	0.007092053400674769	0.15370440366050908	3.711476835074276e-05	NA	9	9	9
ENSG00000233276.3	GPX1	-1.1593844275721226	-0.4230977064151966	0.24629952145708212	0.0028773338341035125	0.03642095835282468	0.0467642585277982	NA	2	2	2
ENSG00000242441.7	GTF2A1L	1.1578992109510298	0.027083491618339586	0.24690516957841013	0.22175362313807268	0.5880610418148364	7.177675840932754e-24	NA	19	19	19
ENSG00000186919.12	ZACN	1.1574535013305371	0.1646382130258407	0.2470871263321882	0.006955026229856545	0.08158000139307171	0.0029079304591722787	NA	6	6	6
ENSG00000173145.11	NOC3L	-1.1574217026043383	-0.058030328631665205	0.2471001114507856	0.05274508190209015	0.15251555552141935	3.5284672898000236e-05	NA	61	63	63
ENSG00000085978.21	ATG16L1	-1.157186841850828	-0.04279575834576464	0.24719603244341204	0.08687082263832395	0.034009245318460904	0.04907479873100362	NA	137	142	142
ENSG00000021826.14	CPS1	-1.1568003633814208	-0.060160415187547084	0.247353933357632	0.0434100666990308	0.08352681073769133	0.0025150123175180232	NA	62	62	62
ENSG00000169282.17	KCNAB1	1.1565733737214308	0.16929719487717576	0.24744670591312945	0.005253181557569186	0.06288973516969545	0.010817451704000336	NA	12	12	12
ENSG00000162614.18	NEXN	-1.155342454289013	-0.07726112028839384	0.24795021713229304	0.032983007335502516	0.03759595881754522	0.04507338123583963	NA	28	30	30
ENSG00000225434.2	LINC01504	1.1536573017595082	0.037062354361580646	0.24864069578951886	0.1059271872946378	0.26589253933809315	3.788004511752336e-09	NA	15	15	15
ENSG00000163605.14	PPP4R2	-1.153407515599176	-0.07664046605223906	0.24874315813115944	0.028836020340618173	0.1976877317696477	1.3653462407172786e-06	NA	43	43	43
ENSG00000183323.12	CCDC125	1.1526932200059918	0.10748288169008295	0.24903632528924124	0.0212312799532332	0.04826760259199464	0.02459879022487509	NA	17	18	18
ENSG00000274828.1	RP11-567M16.6	-1.1517940526968378	-0.061718137879858144	0.2494057123659611	0.06501404322138558	0.33234129582706634	6.1687822783833226e-12	NA	38	38	38
ENSG00000101452.14	DHX35	-1.1516079756445041	-0.11800904781389934	0.24948220250894115	0.020374236688205535	0.09234716121018853	0.0012182213663421433	NA	65	66	66
ENSG00000148334.14	PTGES2	1.1514366551104944	0.14509808682191289	0.24955264122782472	0.005303567268608293	0.07375022795013292	0.005063543073055435	NA	16	19	19
ENSG00000143369.14	ECM1	1.1513856309308583	0.20092461635822598	0.24957362258873994	0.0035063370989977007	0.03502086899253372	0.04942188558327528	NA	2	2	2
ENSG00000163749.17	CCDC158	-1.1501882261300131	-0.08504837139087837	0.2500663544909234	0.025745206048132054	0.08471359585327698	0.001544035025675086	NA	23	23	23
ENSG00000065665.20	SEC61A2	1.1481121726103882	0.12853448862205055	0.2509222597049072	0.00889647502023647	0.1630032151882722	1.3521312056093198e-05	NA	25	26	26
ENSG00000104904.12	OAZ1	-1.1475259236518311	-0.32456205171560754	0.25116432534068023	0.0022115225496052997	0.07230576252504374	0.00590607474839165	NA	4	5	5
ENSG00000040199.18	PHLPP2	-1.1456763719055374	-0.09503936931551085	0.25192908390787694	0.01834992982209226	0.2004655587911954	1.4762858884654042e-06	NA	20	20	20
ENSG00000170577.7	SIX2	-1.1446066485676307	-0.0519698459491467	0.25237213693116844	0.059436805653001745	0.055206116319665065	0.01660942965616943	NA	30	30	30
ENSG00000243678.11	NME2	1.1442792746942343	0.08795246232545331	0.2525078355873627	0.017582236511059134	0.13311170458836466	9.838349169923784e-05	NA	37	41	41
ENSG00000064726.9	BTBD1	1.1440461774708692	0.06436097197752819	0.2526044869312629	0.03585909718537377	0.1670396594396642	1.002500392163059e-05	NA	83	85	85
ENSG00000133661.15	SFTPD	1.1431772380485299	0.05130331435141073	0.25296501081318445	0.06124059352720355	0.3166451550696264	1.007544056319606e-11	NA	16	16	16
ENSG00000131386.17	GALNT15	1.140173512512178	0.20185264766877434	0.2542140202590121	0.004886164785502659	0.05566095877362293	0.0145472882448228	NA	6	6	6
ENSG00000153094.22	BCL2L11	1.1391057268592204	0.04752292894783523	0.25465905917503073	0.0872469933783562	0.043367105085442656	0.032440718079988766	NA	103	113	113
ENSG00000184984.9	CHRM5	1.138613038347271	0.02825957231231847	0.2548645878283533	0.1566035588443062	0.5052502510048994	7.969705294846051e-19	NA	30	31	31
ENSG00000085117.11	CD82	1.1362879654934228	0.06336040192607068	0.25583606575133855	0.05005335865978002	0.043522178679128096	0.0337714816137873	NA	55	56	56
ENSG00000122548.5	KIAA0087	-1.1339130161726836	-0.11245623796651862	0.25683103669124363	0.018332345030333375	0.057924041764389325	0.010985243989666568	NA	21	21	21
ENSG00000122971.8	ACADS	1.1336945004651322	0.11143385982094317	0.2569227173159373	0.013417581202938874	0.041151840523159816	0.03459767642415857	NA	17	17	17
ENSG00000228789.6	HCG22	-1.1329037780563136	-0.4965546509864888	0.2572546632659167	0.0004649850593561855	0.11698250088536365	0.0003312029021193525	NA	11	48	48
ENSG00000109771.15	LRP2BP	-1.1325345378818954	-0.14188887717337054	0.25740977250159913	0.009184192402917846	0.18533715770810846	3.787425718177034e-06	NA	12	12	12
ENSG00000137494.13	ANKRD42	1.1320397996117413	0.05667477593052465	0.2576177022780639	0.03935075082917361	0.255641127417575	2.5237090840888023e-08	NA	38	38	38
ENSG00000042445.13	RETSAT	-1.1313997854342988	-0.12140538807858484	0.2578868617768333	0.010532019477004773	0.09414516646982482	0.0011580311454603895	NA	35	36	36
ENSG00000144026.11	ZNF514	-1.1305313745321253	-0.034180943174057	0.2582523858266579	0.14016942182958345	0.3340503819057187	3.5153312816652996e-11	NA	54	57	57
ENSG00000064687.12	ABCA7	-1.1282084642969497	-0.054693905848843746	0.2592318900921192	0.03996928073832339	0.2545090858009103	3.5548389486006366e-08	NA	39	42	42
ENSG00000269930.1	RP11-932O9.9	1.1281174266557068	0.045206033458033985	0.2592703303730626	0.11358247031237706	0.0738641357112702	0.005087794792400131	NA	62	65	65
ENSG00000198046.11	ZNF667	-1.1272690350119936	-0.08632839258738226	0.25962875020608567	0.02439435060697578	0.1014754706206382	0.0004698108620206002	NA	44	45	45
ENSG00000160194.17	NDUFV3	-1.126239998181976	-0.06843268578506204	0.26006394742978556	0.029464444821263824	0.053089915816469116	0.017996213614552264	NA	34	35	35
ENSG00000277420.1	CH17-408M7.1	-1.1254393044324973	-0.4004257106692672	0.26040292357371	0.0010965197592872874	0.09155729170524317	0.0009460886713147289	NA	4	6	6
ENSG00000147419.17	CCDC25	-1.1246593535457692	-0.08033084235307139	0.26073341199003286	0.022300848427568493	0.16566321485108945	8.422570877672368e-06	NA	43	43	43
ENSG00000101049.14	SGK2	1.1245733886721088	0.11659780917629257	0.260769855610562	0.007719713325345906	0.14069100500954107	6.857448842165434e-05	NA	36	38	38
ENSG00000250120.6	PCDHA10	-1.1231891886191034	-0.049916122373065384	0.2613571532631572	0.0786479132706974	0.32358929447165624	7.66458867540438e-11	NA	34	37	37
ENSG00000235180.1	LINC00601	1.1200444837355295	0.0646941436123546	0.262694806334527	0.08322527976169092	0.1944293388569046	1.1685967345249596e-06	NA	54	55	55
ENSG00000180730.4	SHISA2	-1.1174699616588306	-0.0460887137653466	0.26379343613869477	0.14074802279339982	0.1667902115530686	1.1831362837898845e-05	NA	110	114	114
ENSG00000205710.3	C17orf107	1.1170121902346222	0.08232475184911306	0.26398911303767014	0.03176572726383938	0.1781515723491915	6.570429905685008e-06	NA	22	22	22
ENSG00000187800.13	PEAR1	-1.1160613540033006	-0.09150405714083373	0.26439587303152023	0.010924262282962532	0.06428123604419582	0.00927100117831929	NA	35	35	35
ENSG00000136104.19	RNASEH2B	1.1153358565169926	0.05907789867036711	0.26470652542194106	0.03903003545372244	0.10053340319033252	0.0011164439689881345	NA	20	21	21
ENSG00000196584.2	XRCC2	-1.1144414147726416	-0.05706228142675621	0.26508986456747763	0.04262384625605043	0.20586001131253215	5.437029521567414e-07	NA	6	7	7
ENSG00000159228.12	CBR1	-1.1136835895199948	-0.06002592819121572	0.265414951894719	0.040203261153362965	0.2337792495509244	5.1174196502363987e-08	NA	37	37	37
ENSG00000156639.11	ZFAND3	-1.1129309969982002	-0.1463271168739546	0.2657380661622186	0.009508815888648681	0.07776955263293837	0.003994764027168479	NA	41	41	41
ENSG00000118181.10	RPS25	-1.1123271735262614	-0.14209296140018637	0.26599750443396497	0.005027368118759071	0.18131948266910186	4.179321462303119e-06	NA	13	13	13
ENSG00000152969.17	JAKMIP1	-1.1120205391687172	-0.2565077228354077	0.2661293194208506	0.01914384737560343	0.12102489218869725	0.00024392840597860826	NA	36	38	38
ENSG00000136108.14	CKAP2	-1.111444655153156	-0.05132170317202263	0.26637700007843346	0.055726644821929294	0.21989751304458865	3.97181583686414e-08	NA	19	21	21
ENSG00000181458.10	TMEM45A	1.111023805001021	0.0379767650192656	0.2665581028609302	0.09128580336977342	0.2004694225775499	1.1357489942278386e-06	NA	30	30	30
ENSG00000197168.11	NEK5	1.1109601790374655	0.13851971790900464	0.26658549014069055	0.012073101388921904	0.08016017624133533	0.0029154031290768503	NA	18	20	20
ENSG00000172009.14	THOP1	1.1099905384905082	0.05213574253214151	0.26700310362578916	0.04990588133494856	0.3211464135137009	1.6485197791941759e-10	NA	48	48	48
ENSG00000166268.10	MYRFL	-1.109909164826723	-0.03968309661898339	0.26703817081772774	0.06827104735142817	0.16654662790296015	2.845104973840063e-06	NA	25	25	25
ENSG00000138095.18	LRPPRC	1.109209162302606	0.09959103272642773	0.26733996094236967	0.01722810337810993	0.12659141847942182	0.0001901200763041777	NA	24	25	25
ENSG00000272047.1	GTF2H5	-1.1086398853400792	-0.06700527855333659	0.2675855645584243	0.019516467924737057	0.10941341048795124	0.0005187955299376952	NA	27	27	27
ENSG00000254427.1	RP11-430H10.1	-1.1077650729781774	-0.03241881495629082	0.26796328777912337	0.1398681194732963	0.3577917903902309	1.1693867194204261e-12	NA	20	20	20
ENSG00000130714.15	POMT1	-1.1071808442860593	-0.13998053029004792	0.26821574781837276	0.006936935802334149	0.0770725374383754	0.004235196825822705	NA	13	13	13
ENSG00000215252.11	GOLGA8B	1.106022882705642	0.07085984035972533	0.26871661516949363	0.022917064949105143	0.14307201153442667	7.664374077557702e-05	NA	12	12	12
ENSG00000259915.2	RP11-410E4.1	1.1054969047066692	0.04209995107439128	0.2689443348869821	0.0778508279982221	0.22540015227091195	8.400774571953242e-08	NA	78	79	79
ENSG00000196418.12	ZNF124	-1.1053514820741315	-0.021671939229629372	0.26900731830803937	0.1375845328175001	0.4791266565952387	1.6468506255167803e-17	NA	32	33	33
ENSG00000138119.16	MYOF	-1.1025291242645976	-0.18068699829330845	0.27023170402384367	0.004123287744238802	0.1145076128240283	0.0004119390925699469	NA	14	14	14
ENSG00000146112.11	PPP1R18	-1.1024123198923843	-0.5549356014072131	0.2702824579158105	0.0007252268729935981	0.06912868216214821	0.004316349882374941	NA	7	15	15
ENSG00000197857.13	ZNF44	-1.1021350993184442	-0.4434953458699349	0.2704029420969818	0.0036784266859234967	0.04415419363591228	0.016113806615741497	NA	3	3	3
ENSG00000113971.19	NPHP3	1.101899719132581	0.05610905147117289	0.2705052707254325	0.03874068552521502	0.3304280429582968	2.774786091341682e-11	NA	10	10	10
ENSG00000117013.14	KCNQ4	1.10106143291897	0.06397301256067796	0.2708699209151767	0.09577665833349933	0.40181208514540895	1.0507532245999203e-13	NA	35	36	36
ENSG00000276023.4	DUSP14	1.0997090190839	0.08185668711824597	0.271458923835308	0.027224168729732816	0.18913715732003566	6.960068850779768e-07	NA	26	26	26
ENSG00000226180.3	RP11-278A23.1	-1.0995712821087908	-0.04323561129599549	0.271518960190952	0.07169510156832594	0.2534260078326702	3.088273531780945e-08	NA	15	15	15
ENSG00000138670.17	RASGEF1B	1.0991479899029901	0.060147956988082917	0.27170352036901935	0.05065602934046995	0.097566933943494	0.0011870301490295027	NA	48	51	51
ENSG00000143416.20	SELENBP1	-1.0973675529416682	-0.20561545590337807	0.2724807514482267	0.004217631359585249	0.03276100563972854	0.0468014171492755	NA	8	8	8
ENSG00000125633.10	CCDC93	1.0959084515719737	0.13830313628277846	0.27311884010638876	0.008911323881081026	0.07027063659175245	0.0061168259469297605	NA	31	31	31
ENSG00000118017.3	A4GNT	1.0957679294087082	0.05184179235262729	0.27318034662726176	0.05307578764816711	0.10106234622360412	0.0004462564853145521	NA	27	28	28
ENSG00000225880.5	LINC00115	-1.0941884043379897	-0.2140317200694552	0.2738723560469266	0.0022687934416523075	0.11497681873199925	0.00040319249102092354	NA	6	11	11
ENSG00000173250.2	GPR151	-1.0930292088272062	-0.04292698838021473	0.2743809754822957	0.08702944405032212	0.1825770999096228	4.702382886268944e-06	NA	61	61	61
ENSG00000176871.8	WSB2	-1.0929305419456143	-0.10281595140360238	0.2744242972612788	0.012285412831446935	0.05510692775594277	0.017773929535611757	NA	52	54	54
ENSG00000204531.17	POU5F1	-1.0925540427369655	-0.07952818197516488	0.2745896501211499	0.008209763958440815	0.15923551593424304	1.9783740002554222e-05	NA	14	73	73
ENSG00000106733.20	NMRK1	1.0908977565255589	0.02551351718022907	0.2753178744190903	0.22291370114951986	0.6061570240762727	1.0371930937298692e-26	NA	49	51	51
ENSG00000072958.8	AP1M1	1.0905293078481029	0.08114136687499567	0.275480050403886	0.024603802401190783	0.11899084379447518	0.00028812506816071093	NA	44	47	47
ENSG00000151917.17	BEND6	1.0889189376354926	0.08254962806847815	0.2761896342834068	0.0179038658274876	0.08719429595480747	0.0018461316155080343	NA	39	40	40
ENSG00000261327.4	RP11-863P13.3	-1.088613011399468	-0.08979884225580642	0.2763245765441287	0.02513690049333918	0.050572392527719376	0.008748587195526701	NA	22	24	24
ENSG00000224848.1	RP11-535M15.1	1.0876849964849569	0.0620563138135282	0.27673419344341565	0.045507432510256865	0.18417109179014635	2.4770660955409397e-06	NA	14	15	15
ENSG00000131238.16	PPT1	1.0873063079747138	0.08054891924796852	0.27690146176616826	0.024506734506672866	0.2634177620259123	6.873389970772307e-09	NA	23	23	23
ENSG00000047365.11	ARAP2	1.0852144402968573	0.10208907248427258	0.27782669000489046	0.012804601970851549	0.19238807231077232	3.056276935210871e-06	NA	21	21	21
ENSG00000167220.11	HDHD2	1.0847091138682685	0.12250267425187253	0.2780505100220536	0.00780890084556155	0.10988734104968714	0.00044116383289988866	NA	14	14	14
ENSG00000187231.13	SESTD1	1.0845366549755553	0.21285796746501956	0.2781269238865236	0.0039603445412013435	0.056190803493592116	0.01162629137851386	NA	10	10	10
ENSG00000132205.10	EMILIN2	1.0836951732635498	0.5630295901917554	0.2784999764295274	0.0005206947728058881	0.04851402144396927	0.02507501152807876	NA	1	1	1
ENSG00000131669.9	NINJ1	1.0805443934145258	0.15521596638598006	0.27989982924410495	0.007738614093673479	0.07041433895920035	0.006695826527998538	NA	25	28	28
ENSG00000259905.5	PWRN1	1.0784119333287883	0.0371217286634236	0.28084996387201233	0.10650798748991934	0.18573907915610774	6.387049895112293e-07	NA	35	35	35
ENSG00000147912.12	FBXO10	-1.0777247325220345	-0.12379396061409526	0.28115661770451394	0.010139666614479704	0.09851427800883114	0.0010395037620434626	NA	15	15	15
ENSG00000086619.13	ERO1B	1.0769459178744036	0.07668372390497363	0.28150442759236693	0.02236734973160322	0.195939596878426	1.6524011198859712e-06	NA	39	39	39
ENSG00000114547.9	ROPN1B	1.0750494568471183	0.06936914981455328	0.28235258646708294	0.02852738663914258	0.0752786141329301	0.004878416441789393	NA	21	22	22
ENSG00000111860.13	CEP85L	1.0740226202541983	0.07526457602627656	0.2828125434139175	0.016125899318055595	0.06849964981450361	0.007608080442671209	NA	41	41	41
ENSG00000125741.4	OPA3	1.0734170670825975	0.08088989074857317	0.28308403030960216	0.0225808703080006	0.037804652464780514	0.045841115886670926	NA	23	24	24
ENSG00000183066.14	WBP2NL	-1.0732920183920152	-0.10467035991359605	0.2831401152226294	0.013812267788537473	0.08472353847489363	0.0006886082074667646	NA	15	15	15
ENSG00000273113.1	RP11-367H1.1	1.072634713597339	0.13756027168490825	0.2834350432310896	0.008031577152330233	0.08603018996744476	0.0016794106563621039	NA	4	4	4
ENSG00000224843.6	LINC00240	-1.0723229755832242	-0.05379159004255462	0.28357499059063174	0.02433348684738947	0.0671125027102436	0.0066516124641463744	NA	55	55	55
ENSG00000117450.13	PRDX1	1.0710752069861837	0.32112586077410166	0.28413561506686646	0.0012148421574990497	0.09306842544851478	0.001698665354339938	NA	4	4	4
ENSG00000151552.11	QDPR	1.0709131277312818	0.09245755649288176	0.28420849255872216	0.01726338103820372	0.09923657225178667	0.0005504123960470599	NA	26	26	26
ENSG00000102858.12	MGRN1	-1.0707385540461185	-0.030599186915160222	0.2842870022108165	0.207797650950946	0.6595161356273419	2.8461211020621904e-31	NA	35	38	38
ENSG00000170949.17	ZNF160	-1.068915482259897	-0.031037526731997313	0.28510775495095786	0.14237903584994527	0.4000451436226938	2.588750645254989e-14	NA	41	47	47
ENSG00000277767.1	RP11-365P13.5	1.0683139480512052	0.11091655326144705	0.28537891882811595	0.013369910933670313	0.06628232977204325	0.002015434716183221	NA	8	8	8
ENSG00000118733.16	OLFM3	1.0681200107327806	0.08308763589929499	0.28546638043302264	0.019521132775452185	0.24834795592114264	1.183189362969336e-08	NA	32	32	32
ENSG00000127954.12	STEAP4	-1.0677696485143804	-0.10650015494409776	0.28562443227572265	0.00782634604991998	0.06050597920695128	0.011025597722305236	NA	17	17	17
ENSG00000123427.16	METTL21B	1.0671528764641833	0.024359288376812647	0.2859028079041678	0.24897639420304918	0.4859770448259887	8.649839001121616e-18	NA	134	134	134
ENSG00000073792.15	IGF2BP2	1.0669987569483055	0.06658025559311613	0.2859723972603161	0.03241668937811577	0.06450388534108556	0.007008029557308415	NA	23	23	23
ENSG00000148604.13	RGR	-1.0667979923831779	-0.053592091053802964	0.28606306535071313	0.05078547455203733	0.07446035825511035	0.004773823817862947	NA	52	52	52
ENSG00000278041.1	RP5-984P4.6	1.0667816778779353	0.14913176195757372	0.2860704340630601	0.010410518751173006	0.057872227121307226	0.012031356740956829	NA	32	32	32
ENSG00000091140.13	DLD	1.0667004196649383	0.10052678332612115	0.28610713757023964	0.01606397337794814	0.1666003408057505	1.4241462762765182e-05	NA	12	12	12
ENSG00000134020.7	PEBP4	-1.0663166337389045	-0.13409676142698845	0.28628053276330045	0.008780554170930452	0.08196937167239457	0.0026081233612504345	NA	12	13	13
ENSG00000007062.11	PROM1	1.0659629651407683	0.13280424459029808	0.28644038373004244	0.007292141179679025	0.1003062586152521	0.0009566896170930246	NA	8	8	8
ENSG00000148218.15	ALAD	-1.0651206625920722	-0.10753765535959048	0.28682132996287824	0.014933134270125945	0.13259058664205234	0.00012169643128032568	NA	30	30	30
ENSG00000188372.14	ZP3	1.064564848923045	0.04286371217142376	0.2870728937822401	0.10636735544248344	0.28901433562270273	6.713638276854122e-10	NA	13	17	17
ENSG00000100288.19	CHKB	-1.064364784910069	-0.133698258076179	0.28716348011549264	0.0092215187982085	0.03994525325538655	0.03627292135275589	NA	10	11	11
ENSG00000115806.12	GORASP2	-1.0637412645427609	-0.10251899155442526	0.28744592562928706	0.016849953449955664	0.0712626122422615	0.006250222351950291	NA	56	61	61
ENSG00000150867.13	PIP4K2A	1.0637323978885105	0.07809675820865772	0.2874499434440002	0.030892945358449615	0.1989194899445979	1.6299410584554057e-06	NA	29	30	30
ENSG00000159461.14	AMFR	1.0634545362058192	0.2351698419082775	0.2875758722306434	0.002913407365847105	0.0364699624901027	0.04186649637919968	NA	6	6	6
ENSG00000230563.2	RP5-828H9.1	1.0634322532393417	0.02907013287312644	0.2875859726331177	0.21903769887206004	0.448777037180712	2.0011940078313882e-16	NA	48	50	50
ENSG00000085832.16	EPS15	-1.0625336770905012	-0.05626247463332175	0.2879934778412606	0.02858348453899081	0.04302117723107804	0.027733825188704025	NA	83	83	83
ENSG00000036448.9	MYOM2	-1.0614730879068213	-0.02421303313027693	0.2884749569909506	0.19315338117058917	0.309250730588457	1.3745696529157089e-10	NA	39	42	42
ENSG00000163354.14	DCST2	1.0613283074111617	0.07028581637619805	0.2885407255369271	0.03432356280157912	0.11171895051817607	0.0003551507396650186	NA	21	22	22
ENSG00000187091.13	PLCD1	-1.0609846225625987	-0.10311896866688167	0.288696889613269	0.024204285528329997	0.18231297597605006	1.366272202778493e-06	NA	43	44	44
ENSG00000166974.12	MAPRE2	1.0608311370658607	0.619439294689674	0.28876664899812265	0.0003282726045948526	0.03847850972103257	0.04270532451927358	NA	2	2	2
ENSG00000011590.13	ZBTB32	1.0603220228281411	0.03634786430897391	0.2889981235023895	0.10405378195486895	0.27083317787871586	9.482645509946684e-09	NA	14	14	14
ENSG00000176623.11	RMDN1	-1.0602787960599098	-0.1132144343707292	0.289017782794482	0.009875176840660402	0.15395885745752952	2.700751704269232e-05	NA	44	44	44
ENSG00000250673.2	RP11-6L6.2	1.058885130253222	0.03962343008949376	0.2896520970574801	0.10140897891005438	0.048212566296403817	0.024136911709589703	NA	132	136	136
ENSG00000185324.21	CDK10	1.058393663668711	0.06878423843734931	0.2898760069964179	0.03941732402294518	0.17400830756006258	1.9663222816137884e-06	NA	33	35	35
ENSG00000125388.19	GRK4	-1.0577935358742236	-0.06469534226258933	0.29014958047322637	0.026225087628063824	0.041669172219335485	0.03341157947378662	NA	53	61	61
ENSG00000215374.5	FAM66B	-1.0567558370082595	-0.08769678637636683	0.2906230344372942	0.017081670941294688	0.07309868515229716	0.005397441081457435	NA	35	36	36
ENSG00000160284.14	SPATC1L	1.0566487745049082	0.03524159188652028	0.29067191166384543	0.18376555519885548	0.31457068174892394	2.018870194822615e-10	NA	48	49	49
ENSG00000126266.3	FFAR1	1.0550587843279409	0.028320484377495955	0.29139844050056385	0.15799372908248693	0.28949742245443505	8.802208254266763e-10	NA	92	94	94
ENSG00000023171.16	GRAMD1B	-1.0534612808167907	-0.09608566616305121	0.2921296309329332	0.018802558473621955	0.08181090358233525	0.003135775879236286	NA	67	67	67
ENSG00000162620.15	LRRIQ3	1.0532891058438365	0.024354342483714823	0.2922085103439055	0.18014943532761749	0.41848880863246096	1.0923019335834242e-14	NA	54	57	57
ENSG00000263154.1	RP11-1055B8.2	1.0510511240007037	0.025063697269540375	0.29323511015917403	0.17149195964928943	0.07290624183912335	0.0030639338663519923	NA	69	79	79
ENSG00000130518.16	KIAA1683	1.050729074557369	0.06573790868282363	0.293383038612279	0.03210563729681065	0.19856604833339386	1.0365730756337088e-06	NA	15	15	15
ENSG00000127951.6	FGL2	1.0505185686701408	0.2009440560097228	0.2934797583080496	0.007520000346714966	0.08308725721663862	0.0023198802617330114	NA	9	9	9
ENSG00000077522.12	ACTN2	-1.0496871460502113	-0.07487888050117295	0.29386197544875614	0.029503958954395913	0.21762059296368466	3.209561157187953e-07	NA	21	21	21
ENSG00000106404.13	CLDN15	-1.0491726548426876	-0.10751600344110183	0.29409866172996124	0.020404315348215026	0.31783693711192146	2.555314857355213e-11	NA	16	17	17
ENSG00000086015.20	MAST2	-1.0477724314937311	-0.08209157797463268	0.2947434669949254	0.018823257020615915	0.10295172325888673	0.0007799681567995285	NA	93	96	96
ENSG00000152253.8	SPC25	-1.0473997102559578	-0.17031362588215418	0.2949152653007876	0.0047246033259339335	0.040403684131832165	0.038157304626692964	NA	3	3	3
ENSG00000141959.16	PFKL	1.0468816604231446	0.03337077875385714	0.29515416129366323	0.10814283198208124	0.3980891241772893	6.885525584667581e-14	NA	12	12	12
ENSG00000205426.10	KRT81	1.0462484493737783	0.061735128884183005	0.2954463392978094	0.04299978031383402	0.26058321933832923	1.7255691357053365e-08	NA	33	33	33
ENSG00000150551.10	LYPD1	-1.0461859240337403	-0.05391375508748435	0.2954752004178396	0.023657622084214257	0.057981724283697564	0.009343988001745254	NA	34	34	34
ENSG00000242173.8	ARHGDIG	1.0460473882896395	0.0610621514158363	0.2955391539647799	0.039848240390178036	0.15347786091168208	1.414228451689373e-05	NA	12	13	13
ENSG00000015676.17	NUDCD3	-1.0455157340082313	-0.10227554162021676	0.29578467252418317	0.014953513649737108	0.13242879283184564	0.00014616762134213754	NA	11	12	12
ENSG00000169299.13	PGM2	-1.0454196870141188	-0.11133602403740639	0.2958290416948641	0.013805054722834002	0.16263375625932094	1.3505717311135354e-05	NA	38	38	38
ENSG00000165568.17	AKR1E2	-1.0432968347004778	-0.04731306002815405	0.29681083663722885	0.07279441592447652	0.07231173720184103	0.005118733008606916	NA	38	39	39
ENSG00000134202.10	GSTM3	1.0427862351736668	0.026252640897360423	0.29704730783249145	0.16619732025038775	0.4662373575155116	6.607374974938421e-17	NA	26	26	26
ENSG00000141013.16	GAS8	-1.0423305480130776	-0.042150338911399333	0.2972584541140715	0.08425925220813575	0.136778271741746	8.011736407966002e-05	NA	38	45	45
ENSG00000258586.1	RP5-1021I20.2	-1.0420701332143638	-0.03809257282018438	0.2973791644324223	0.09713781873392788	0.28096599388476245	2.809067357224369e-09	NA	12	12	12
ENSG00000172775.16	FAM192A	1.0416814836819899	0.08458575489159763	0.2975593764512754	0.012766791286305576	0.12118512447352554	0.0001945874377319011	NA	30	30	30
ENSG00000132681.16	ATP1A4	-1.0412884871211563	-0.10140170060290302	0.29774167833619036	0.012627034563535193	0.06120848152789761	0.011617140349803398	NA	8	8	8
ENSG00000171094.16	ALK	1.0412073797303372	0.07019307965693353	0.29777931144088676	0.025631644523630148	0.07198464581791805	0.003628352378544629	NA	25	25	25
ENSG00000197766.7	CFD	-1.0408154624257269	-0.05147439884198785	0.29796120235209245	0.06661411674210026	0.17588682857391508	2.072179863183847e-06	NA	28	31	31
ENSG00000253251.2	CTC-534A2.2	-1.0404527429872323	-0.08512587627205336	0.29812960850164416	0.015085744643824549	0.07831710017157388	0.0028404407022174496	NA	16	16	16
ENSG00000226578.1	RP11-258F22.1	-1.0401602073828762	-0.06259946051868259	0.2982654754722953	0.043150014049385635	0.10718639939499702	0.00013170212880782634	NA	78	78	78
ENSG00000167800.9	TBX10	-1.0400502817097454	-0.12453563337155352	0.2983165406916247	0.012593848460229555	0.040362271924332935	0.039317373313698264	NA	8	8	8
ENSG00000212694.8	LINC01089	1.0392222213543376	0.05741366456931171	0.29870139811109164	0.03395100605598883	0.16245371960416766	1.8748554544280678e-05	NA	73	74	74
ENSG00000122218.14	COPA	1.0386559422088908	0.08565650686079344	0.2989647783035614	0.016641942989726235	0.14093344724948328	4.721938629838144e-05	NA	32	32	32
ENSG00000204241.7	RP11-713P17.3	-1.037927613020233	-0.09158625019368878	0.2993037568666197	0.009243550655884078	0.04800628457482856	0.024930430426532087	NA	18	18	18
ENSG00000162383.11	SLC1A7	-1.037662626278136	-0.041032204097443625	0.29942715044700485	0.10801416409850942	0.4026542739105925	3.2772293103129376e-14	NA	16	16	16
ENSG00000130812.10	ANGPTL6	1.0375193571673056	0.06316452652066987	0.2994938791953681	0.026421146646543207	0.1584465027355174	1.4379725502849174e-05	NA	15	15	15
ENSG00000108349.16	CASC3	1.0366758331461845	0.21405159527072504	0.299886958473932	0.005445759071298982	0.08397799965547982	0.0016168004801796676	NA	5	5	5
ENSG00000188199.10	NUTM2B	-1.036103914874018	-0.033253478713578796	0.30015366603019555	0.1348601937613504	0.2119022059906681	7.008560547471721e-07	NA	60	63	63
ENSG00000230438.6	SERPINB9P1	-1.035587820396439	-0.027182824103468915	0.30039447649289064	0.163521962356387	0.4823477244680831	1.6279542497511368e-17	NA	16	19	19
ENSG00000112245.10	PTP4A1	1.033938073422843	0.21775611382880652	0.3011651144465195	0.002767068165103214	0.06698233495610895	0.008183004729132056	NA	29	29	29
ENSG00000259807.1	RP11-426C22.4	-1.032925317330368	-0.06713806601116194	0.3016388497875937	0.03824701658577581	0.2076082934320297	9.851858300424691e-07	NA	24	32	32
ENSG00000234810.2	RP11-90C4.1	1.0326191021257987	0.0405516193872767	0.3017821852202991	0.06105049056002749	0.09397341545190648	0.001124327507786298	NA	50	50	50
ENSG00000232504.4	ST3GAL5-AS1	-1.0312265581614244	-0.046135615040529966	0.3024345891097423	0.04852748787905195	0.08791795771520221	0.002432378278928339	NA	39	39	39
ENSG00000221995.5	TIAF1	1.031066026012411	0.06924197410724538	0.30250985834864796	0.027718113397997814	0.18883153576468706	2.823271331770746e-06	NA	33	34	34
ENSG00000127311.9	HELB	-1.0306968127901628	-0.1931850802231376	0.30268301985340296	0.004065456129771961	0.11122373618307256	0.00040260082904283083	NA	8	9	9
ENSG00000186732.13	MPPED1	-1.0300545382790671	-0.043396754616821645	0.3029844045262564	0.07124160032454602	0.22140238014784944	2.521760984085396e-07	NA	36	36	36
ENSG00000204084.12	INPP5B	1.0257700681686401	0.5249720041536441	0.30499997792889166	0.0006240389861522351	0.03903384662689808	0.047083233152427455	NA	1	2	2
ENSG00000137074.18	APTX	-1.0248537102736446	-0.1191091261724825	0.3054322189783498	0.008541288819479225	0.13713352663469672	0.00011369602951986377	NA	9	9	9
ENSG00000267665.1	RP11-13K12.2	-1.0241120427974049	-0.05081079959886778	0.30578235687377686	0.06581333459850186	0.05077767953531096	0.02116279622180142	NA	65	71	71
ENSG00000241360.1	PDXP	-1.0230189870267414	-0.09874477933311868	0.30629886859417044	0.016496309119011333	0.06578440626965536	0.005337722863599382	NA	16	16	16
ENSG00000233200.1	RP11-324I22.2	-1.0228711489546312	-0.052883416976222904	0.3063687722472065	0.055095688920513655	0.18919924755827044	1.9866532797886355e-06	NA	18	18	18
ENSG00000182230.11	FAM153B	-1.0219797010253413	-0.05741203171800058	0.30679050794178186	0.027738404729900204	0.0949149694826158	0.0008925871202399891	NA	64	67	67
ENSG00000197969.11	VPS13A	-1.0216375361005867	-0.11289118319748642	0.3069524850597318	0.018144686448990248	0.07395263441556157	0.005421508104082572	NA	34	34	34
ENSG00000127022.14	CANX	-1.0209215482276612	-0.030400344602091192	0.30729160909500264	0.14367870530499133	0.2264823152254263	1.34306884292108e-07	NA	103	107	107
ENSG00000263033.2	RP11-396B14.2	-1.0205273925647087	-0.05198392756913452	0.3074784047640028	0.04107963360399024	0.13091660188305146	0.00011355473261622531	NA	24	25	25
ENSG00000063854.12	HAGH	-1.0202438994724596	-0.03300582151697708	0.30761280241780387	0.11201360421645704	0.43018311271722826	2.5391734186461486e-15	NA	13	13	13
ENSG00000174574.15	AKIRIN1	1.01962144919864	0.0444433156269551	0.3079080283873725	0.09938345151236261	0.4125994054762562	1.7697847508416627e-14	NA	84	87	87
ENSG00000089847.12	ANKRD24	-1.019515423700381	-0.10385230227185405	0.3079583345890792	0.01488410938957353	0.07320145419193455	0.0055181379578871075	NA	12	12	12
ENSG00000122034.14	GTF3A	1.0191000440473539	0.20391221418078395	0.3081554732705786	0.009846636705727208	0.06822812126943666	0.006600265884274024	NA	43	48	48
ENSG00000156886.11	ITGAD	1.0190937349152769	0.0885036395646937	0.30815846822056403	0.018000237068805096	0.058745024363633186	0.01300124420777068	NA	9	9	9
ENSG00000242110.7	AMACR	-1.0179788217122019	-0.027888803458865213	0.30868802077351554	0.1675207866254962	0.4344968917383151	2.376616255019769e-16	NA	31	32	32
ENSG00000231943.7	PGM5P4-AS1	1.0160654421984263	0.06083126962462698	0.3095982240730335	0.03689519765897393	0.19271603882018493	1.0382736405793457e-06	NA	25	25	25
ENSG00000040531.14	CTNS	1.014573377797914	0.05950851684908881	0.31030923503102903	0.02528946396863594	0.07228638657182497	0.004874634641696085	NA	24	24	24
ENSG00000198182.12	ZNF607	-1.0145677551753465	-0.09506167911075328	0.31031191640713274	0.012260158784616651	0.0976781021027076	0.0013271884881523993	NA	33	33	33
ENSG00000127399.14	LRRC61	-1.012931661525618	-0.03629097565973772	0.3110928039696962	0.10572653557406303	0.4120188687189438	2.8063773061595454e-14	NA	29	29	29
ENSG00000255874.2	LINC00346	1.0112269224411754	0.0638608615611139	0.3119078330158208	0.04227199215238149	0.1010439764621549	0.0007064207673923672	NA	28	31	31
ENSG00000271978.1	RP11-428J1.4	-1.0111655409704228	-0.09859878764774868	0.3119372054830919	0.0197421186046194	0.04319354812991354	0.03369679351397736	NA	20	22	22
ENSG00000260517.2	RP11-426C22.5	-1.0107727171201741	-0.06521595998768816	0.3121252240373361	0.03408736150142	0.07265040964981463	0.004816804899806523	NA	42	52	52
ENSG00000169242.11	EFNA1	-1.009268330184604	-0.13895919086116923	0.3128459641819029	0.006307467137313921	0.13540686053691633	6.421665770630988e-05	NA	8	9	9
ENSG00000108839.11	ALOX12	-1.0091810827694627	-0.08188102300890875	0.3128877973419685	0.022224242608187388	0.06430171922060016	0.008643927493873597	NA	20	22	22
ENSG00000168944.15	CEP120	1.0089883404258666	0.09195015826810418	0.3129802259886397	0.00824340682767636	0.05105604455455107	0.018057363276466943	NA	13	13	13
ENSG00000134809.8	TIMM10	1.0083872959012068	0.07802288218350525	0.3132685693815743	0.02576681011432356	0.16028902994227034	1.3812322633084275e-05	NA	18	18	18
ENSG00000264968.1	RP11-387H17.4	-1.0080047083479045	-0.07219899181360676	0.313452201900843	0.025108869641757757	0.04235892923951985	0.029334909860034307	NA	33	34	34
ENSG00000145194.17	ECE2	-1.0075891255350486	-0.08270495185906238	0.3136517515828463	0.019469500915956797	0.14565212038956074	3.7921351332185246e-05	NA	36	36	36
ENSG00000118004.17	COLEC11	-1.0075158740072965	-0.03011748333989623	0.31368693330644526	0.14565816491533867	0.16653449785251642	9.038373798267627e-06	NA	51	52	52
ENSG00000167103.11	PIP5KL1	1.0072495796577587	0.1968866191921868	0.3138148527786354	0.005233915010391626	0.03677830268324625	0.04801038462644178	NA	5	5	5
ENSG00000219626.8	FAM228B	1.0072254333199546	0.054004944850270034	0.31382645362055794	0.03299248767093611	0.2353879504319373	1.3144383592019368e-07	NA	41	41	41
ENSG00000110080.18	ST3GAL4	-1.006877922708858	-0.29897473535462377	0.3139934425144222	0.0033021335750395646	0.12341001317771676	0.0001619312356628968	NA	10	11	11
ENSG00000057468.6	MSH4	1.0067722840834956	0.05398322987591604	0.3140442165101206	0.05713034770486347	0.16751229867272707	5.451936336874017e-06	NA	53	53	53
ENSG00000248184.1	RP11-231C18.1	1.0066223961863636	0.06847686291950186	0.31411626767876955	0.023888619406291375	0.03791778411389735	0.041179474621017	NA	39	39	39
ENSG00000140931.19	CMTM3	1.005606387230024	0.08138636168703137	0.3146049501847956	0.018877637683463545	0.03992423990683722	0.04089619684415747	NA	84	87	87
ENSG00000150760.12	DOCK1	1.0047482075699363	0.049955073810740894	0.3150181087356565	0.05090656515657032	0.0852264888624648	0.0028333580932571553	NA	49	51	51
ENSG00000108556.7	CHRNE	1.004478560397822	0.05673404049405039	0.31514800016676725	0.03257227994710312	0.11030618942879104	0.00022986639659221324	NA	30	30	30
ENSG00000249381.1	LINC00500	-1.0039663436551993	-0.05345994700217028	0.31539483641194355	0.08049796685123656	0.4099454313606121	1.3686291778855898e-14	NA	10	10	10
ENSG00000107819.13	SFXN3	-1.0037051074554553	-0.04386581966254498	0.31552077451533955	0.07764039797361079	0.13621143512848116	6.666417548741613e-05	NA	61	63	63
ENSG00000211456.10	SACM1L	1.0023316868168115	0.05695352937099398	0.3161834235024731	0.04156972779652706	0.2728792099125977	6.675820285979173e-09	NA	39	39	39
ENSG00000121058.4	COIL	-1.0021472538792842	-0.31592590935918563	0.3162724783624946	0.004740047521017738	0.03821814639514809	0.042616120273224325	NA	9	9	9
ENSG00000148296.6	SURF6	1.0018295888771325	0.023161126552812928	0.31642590394182313	0.15582009352186554	0.5849705366863601	2.305244199786923e-25	NA	70	73	73
ENSG00000197753.8	LHFPL5	1.0015285618476761	0.06520789426668129	0.31657133879210275	0.03753274346519929	0.07463789291411854	0.004314254125611447	NA	58	59	59
ENSG00000091262.15	ABCC6	-1.0004607848744311	-0.040481181036070145	0.31708756633896285	0.05503951800770365	0.09546395000543943	0.0007867275096263633	NA	51	55	55
ENSG00000078487.17	ZCWPW1	0.9996670381688212	0.03136892847829473	0.3174716687197098	0.10260729313132673	0.4007823857090128	9.994433392303874e-16	NA	36	36	36
ENSG00000251372.5	LINC00499	-0.9994836353181298	-0.03886389657725981	0.31756046265254323	0.14846568210887512	0.4640484407350594	3.6639875474659117e-17	NA	11	11	11
ENSG00000136044.11	APPL2	-0.9994031111288001	-0.09753883123603031	0.3175994533365928	0.011552577209177744	0.1187289245104884	0.00016134478140728114	NA	11	11	11
ENSG00000124767.6	GLO1	0.9986290442871258	0.17444810333836758	0.3179744249457386	0.004658152755299757	0.0390153815855989	0.046594546223414766	NA	17	18	18
ENSG00000101474.11	APMAP	0.9980456995158067	0.06360305587485285	0.31825719902696326	0.0415204446549313	0.2303530044131329	2.3128245228023786e-08	NA	115	115	115
ENSG00000175395.15	ZNF25	0.99785960253522	0.13039548078308433	0.3183474434534873	0.009509708211908437	0.12562511940910642	0.0001829696400105219	NA	91	92	92
ENSG00000146966.12	DENND2A	0.997294427661847	0.09305837533951979	0.31862161771370145	0.015452449283181718	0.07378678515874061	0.004047589775504482	NA	25	27	27
ENSG00000006652.13	IFRD1	0.9968220896927	0.07773707790557591	0.3188508740677394	0.01874692436054536	0.14226931816007926	3.308618302972753e-05	NA	8	8	8
ENSG00000233393.1	AP000688.29	-0.9954264511240696	-0.03881922776707893	0.31952889910168814	0.09644601556362764	0.1660631610911318	1.97415124802521e-06	NA	53	55	55
ENSG00000132740.8	IGHMBP2	0.994789580288844	0.035245088124068125	0.3198386150340924	0.08847996428190492	0.3772711321807207	2.6359047632602037e-13	NA	71	71	71
ENSG00000272130.1	RP11-360I2.1	0.9947269075232391	0.0983395676192574	0.3198691039638315	0.021677177077400953	0.277006444665731	2.3214800523695066e-09	NA	58	72	72
ENSG00000240875.5	LINC00886	0.9921854619753275	0.04372812010442611	0.32110706299484515	0.06002393723698299	0.050969833465107736	0.009187420594050864	NA	66	68	68
ENSG00000189306.10	RRP7A	0.9916612164269939	0.07653638673693025	0.3213628161828309	0.019621668057509666	0.0369046831423392	0.036201468788332906	NA	8	8	8
ENSG00000159267.14	HLCS	-0.9908632058409719	-0.07582442165577336	0.3217523809461047	0.020744480896146132	0.24496214154957424	1.1894430978815586e-08	NA	10	10	10
ENSG00000187775.16	DNAH17	-0.9901278550806986	-0.12142138187476709	0.32211162988067055	0.008500545194335095	0.08165281605986432	0.003315990217236858	NA	21	23	23
ENSG00000248698.5	LINC01085	-0.9884611954301964	-0.048332224794152945	0.3229268299028213	0.04764902604798465	0.12942430042216152	0.00012444945105851205	NA	58	58	58
ENSG00000277288.3	C10orf142	-0.9878387101350432	-0.028167450636206903	0.3232316459553489	0.08017822487213355	0.11217694953037227	0.0002303465564678704	NA	41	41	41
ENSG00000151498.11	ACAD8	0.9868829846382141	0.28284617056079875	0.3237000066244272	0.0008679465388535722	0.04190527017188272	0.039722696828359286	NA	1	1	1
ENSG00000172890.11	NADSYN1	0.9866170681295168	0.11269127860708343	0.3238303996577241	0.01406329926896972	0.07509284039761499	0.004844232855505307	NA	67	67	67
ENSG00000151164.18	RAD9B	-0.9858200665829011	-0.03710804721037674	0.32422141693040596	0.053295985226854144	0.09581575010253644	0.0010281317351580293	NA	39	39	39
ENSG00000116675.15	DNAJC6	-0.9848280299256824	-0.07833628267321704	0.3247085498228257	0.01772525987387289	0.05693644785733173	0.010444183261969735	NA	71	72	72
ENSG00000111262.5	KCNA1	-0.9844045281910756	-0.09150970485636567	0.3249166525104965	0.020404826395482103	0.05591194958982935	0.012964419522966779	NA	32	33	33
ENSG00000075131.9	TIPIN	0.9841249243708178	0.03197339967884383	0.3250540933814401	0.12222291015272385	0.3443005409024329	2.309620760509837e-12	NA	37	37	37
ENSG00000177082.12	WDR73	-0.9839389591010206	-0.05246923520447844	0.32514552662714524	0.08080937585377272	0.04487419543552602	0.024740552678764426	NA	85	86	86
ENSG00000135976.17	ANKRD36	-0.9837213537490491	-0.08461632788234597	0.3252525375454065	0.017436728298432118	0.2163243461970635	2.839621048569655e-07	NA	30	31	31
ENSG00000154920.14	EME1	-0.9820983400452649	-0.05584054687236657	0.3260514031850994	0.05609426106786376	0.07604089673553961	0.003913274540173118	NA	35	37	37
ENSG00000163945.15	UVSSA	0.9810062255480686	0.09228660234627753	0.3265896715230958	0.01384114075232585	0.15457941560140007	1.874328870896954e-05	NA	20	20	20
ENSG00000241316.6	SUCLG2-AS1	0.9809738805631922	0.05006343884679455	0.32660562213013167	0.05058491334749731	0.26079741600700984	1.242763259415804e-08	NA	30	32	32
ENSG00000115266.11	APC2	0.9806090346705433	0.10249399655878808	0.32678557729899205	0.01162171975593361	0.13224120587492275	0.00013223307551680244	NA	6	7	7
ENSG00000165695.9	AK8	-0.9799140272982834	-0.050393631326841964	0.32712855820056874	0.043556601972436916	0.10314665248514883	0.00038105445979414083	NA	25	25	25
ENSG00000129317.14	PUS7L	0.9797598149469076	0.11337374029193868	0.32720469250992557	0.00941576651805716	0.045073384988157536	0.018934041055315824	NA	24	25	25
ENSG00000271367.1	RP3-483K16.4	-0.9796049475234052	-0.07007740025553374	0.32728116180448363	0.030764597333351136	0.1900591267943982	1.189334824894117e-06	NA	26	27	27
ENSG00000171314.8	PGAM1	-0.9792832355151541	-0.03857538356884041	0.32744005147162614	0.11286897297737244	0.2538564773099943	1.4616748926334498e-08	NA	121	126	126
ENSG00000101745.16	ANKRD12	0.9786340862280707	0.1026580693141355	0.3277608108793152	0.011003800446744434	0.03805998627612965	0.037145955527825125	NA	14	15	15
ENSG00000152954.11	NRSN1	0.9785468250194008	0.35581283602236585	0.3278039441666245	0.0010383406642940891	0.04188606923601677	0.028761009894359806	NA	6	6	6
ENSG00000272079.2	LA16c-380H5.5	0.9779914788041317	0.04229017952341681	0.32807853856957314	0.08502715594147037	0.2549753567524825	4.027259255156332e-09	NA	15	15	15
ENSG00000186532.11	SMYD4	-0.9778789500481668	-0.06917555415253926	0.328134197292023	0.023402561279716634	0.1250262965104126	0.00011713646658941309	NA	26	27	27
ENSG00000176022.4	B3GALT6	-0.9776290336061728	-0.10106763164811118	0.3282578323126064	0.013678040159727466	0.1193045941886694	0.0001579947640325644	NA	8	8	8
ENSG00000171804.10	WDR87	0.9770512114808968	0.08074451527696057	0.32854379972702763	0.01692557052800944	0.07010489865032972	0.005255155388883301	NA	14	15	15
ENSG00000169629.11	RGPD8	-0.9757711649925761	-0.029605156368636237	0.3291778770548477	0.13951469847676903	0.21977667122454456	1.7622884328815745e-07	NA	47	49	49
ENSG00000243725.6	TTC4	-0.9750155492454016	-0.03219471710724113	0.32955254701106107	0.10791151355428252	0.2687625747874987	3.18858963121791e-09	NA	88	88	88
ENSG00000269486.2	CTC-360G5.9	0.9748335470364082	0.04033384715049479	0.32964283356403634	0.06776121447126594	0.2357857608750985	3.675561771580417e-08	NA	30	31	31
ENSG00000151806.13	GUF1	-0.9731597846568247	-0.03966309463545704	0.33047389455108866	0.0562999206938992	0.3074563564958967	1.1333525957732272e-10	NA	122	123	123
ENSG00000257218.5	GATC	0.9729435963907755	0.02097131634953902	0.33058133572530246	0.21236662118683658	0.5898016437403789	1.146951322811959e-24	NA	58	58	58
ENSG00000196455.7	PIK3R4	-0.9727922520573747	-0.07632027985080403	0.33065656423238876	0.02090270939831883	0.17134847349115195	8.132711872417608e-06	NA	55	55	55
ENSG00000118600.11	TMEM5	0.9718033617920498	0.04331590515909754	0.33114838310457073	0.03451912167922195	0.07467406763145809	0.0046175789415529465	NA	74	75	75
ENSG00000197619.13	ZNF615	-0.9716051248510754	-0.042624110588613234	0.3312470320029911	0.06258446586388472	0.08688155724961112	0.0017940018404719036	NA	41	45	45
ENSG00000060656.19	PTPRU	-0.9706435497065807	-0.05233830416216758	0.33172581148571434	0.051326320696161234	0.14959936432534485	4.4849162366992895e-05	NA	19	19	19
ENSG00000212123.3	PRR22	-0.9692459658552581	-0.05914088768446011	0.3324224818961721	0.03790631755871743	0.13583205713597407	8.375090365261154e-05	NA	37	39	39
ENSG00000166963.12	MAP1A	-0.9683886494211065	-0.07348239206791739	0.33285030604453814	0.012681434778959857	0.08730128395861847	0.0019810461974680907	NA	13	13	13
ENSG00000145425.9	RPS3A	-0.9682399518638587	-0.09066273848963591	0.332924546318659	0.006410651970024525	0.036354838565024264	0.04613039789752504	NA	50	51	51
ENSG00000226237.1	GAS1RR	0.9680128276076194	0.09863744183054225	0.3330379633474815	0.011828136698129493	0.08183176048381148	0.0025551159420897857	NA	18	18	18
ENSG00000176386.8	CDC26	0.9678133104414912	0.059046782729435456	0.33313761504397554	0.03724520984062982	0.25049573904050754	4.04878516065324e-08	NA	23	24	24
ENSG00000100271.16	TTLL1	0.9672756271776707	0.06720863287982815	0.3334062644362049	0.03429849505330637	0.09294665606518657	0.0014380814656157444	NA	44	45	45
ENSG00000244165.1	P2RY11	0.9668425727458796	0.06070584479346953	0.33362273843105583	0.02759485849628337	0.033379960320387154	0.04052028942711697	NA	57	59	59
ENSG00000145736.14	GTF2H2	0.9660916541429969	0.03385547560893024	0.33399832033459576	0.13599826065029688	0.3141509964859829	5.833821376668879e-11	NA	16	16	16
ENSG00000165275.9	TRMT10B	-0.9658911311706124	-0.10107840347023561	0.33409866067158933	0.01402878139085913	0.05835503578953464	0.011430893729596912	NA	22	22	22
ENSG00000203782.5	LOR	-0.9657266802601191	-0.05265299759995892	0.33418096529925356	0.03803907857518698	0.04954089713655675	0.016507991845377958	NA	24	24	24
ENSG00000272733.1	KB-208E9.1	-0.9656871721497631	-0.04756559856257345	0.3342007403225157	0.059236136581052784	0.1918204494620996	1.8672196491102002e-06	NA	58	63	63
ENSG00000272203.1	AC004775.5	0.9649479203760458	0.05198001475863791	0.33457089768577164	0.054418824416240734	0.1380826855567322	7.567754458094509e-05	NA	39	39	39
ENSG00000138448.11	ITGAV	0.9647981829568553	0.09985620370441643	0.33464590621767343	0.009095997308165585	0.06644654912988693	0.008043912762233617	NA	23	23	23
ENSG00000187824.8	TMEM220	0.9625297371574978	0.039394747817486225	0.33578357295710193	0.0740831122470528	0.2529880432463272	2.1280456568435383e-08	NA	51	51	51
ENSG00000151715.7	TMEM45B	0.9618013658371126	0.1263831798591842	0.33614939183621606	0.006624618778898809	0.03919450605643245	0.038909666633336136	NA	9	9	9
ENSG00000266213.1	RP11-100K18.1	-0.9617141705047587	-0.06430756122910401	0.3361932022017954	0.03916179371458365	0.05038163621178597	0.018120879198677258	NA	36	39	39
ENSG00000256660.5	CLEC12B	0.9610707863792429	0.0854544212125795	0.33651657726596396	0.020679453357966553	0.040074704957650066	0.036052241010157984	NA	25	25	25
ENSG00000263082.1	LINC02187	0.9607898941055474	0.05847861141388602	0.3366578209022122	0.03405587210557267	0.15909230301107294	1.2918554619473265e-05	NA	38	39	39
ENSG00000249992.1	TMEM158	0.9604392525744749	0.07981306985758357	0.3368341906957236	0.022076878825261825	0.2510207963723061	2.508180499731026e-08	NA	13	13	13
ENSG00000224429.7	LINC00539	-0.9602914170157696	-0.047174963962649426	0.3369085685637905	0.05650584642127482	0.22200827267477555	3.431137152970934e-07	NA	25	25	25
ENSG00000158869.10	FCER1G	-0.9582513815572888	-0.12748452165332785	0.3379360134365017	0.005435827152413988	0.053412730981620735	0.01722022391713578	NA	30	31	31
ENSG00000185904.11	LINC00839	0.9576556064302253	0.0955852004983678	0.3382364493575384	0.021826256865332468	0.10718345826179804	0.0006064781299220237	NA	16	16	16
ENSG00000100528.11	CNIH1	0.9571230388065844	0.08292046052311242	0.33850515630499844	0.02586248891902625	0.17173340194060804	3.097054489526297e-06	NA	15	15	15
ENSG00000156222.11	SLC28A1	-0.9566970316187736	-0.13774765261414282	0.33872019682121546	0.009497855309235696	0.08829112174733895	0.0010159036473926786	NA	8	8	8
ENSG00000213420.7	GPC2	0.9566639917257951	0.04965120286469433	0.3387368784085467	0.07933356312099872	0.16278057901230686	7.956619946830652e-06	NA	24	24	24
ENSG00000182173.12	TSEN54	-0.9566215284026681	-0.05996436794912868	0.3387583185874439	0.028597434600908436	0.12756222673933634	0.00016136594648678983	NA	37	37	37
ENSG00000173273.15	TNKS	0.9538362612551321	0.05505682873850744	0.3401665312580465	0.02165630872344402	0.243692660921482	4.3815439104132685e-08	NA	19	20	20
ENSG00000157823.16	AP3S2	0.953291863042694	0.0756328224213654	0.34044221309142697	0.010830114852565917	0.06912784807504514	0.00542203220096335	NA	41	41	41
ENSG00000179918.18	SEPHS2	0.9527877151540024	0.20490117101880156	0.34069763989398716	0.0057367525787248436	0.05616005320406691	0.01282821796247123	NA	4	4	4
ENSG00000164002.11	EXO5	0.9511793743588428	0.08893922069663235	0.34151332686473146	0.00959685000723801	0.11700635957838125	0.000347339603550966	NA	13	13	13
ENSG00000170634.12	ACYP2	-0.9501432851586069	-0.1000207295659432	0.34203945178777895	0.009218069579278489	0.046595901782722327	0.023947173045997985	NA	21	21	21
ENSG00000188611.14	ASAH2	-0.9500866959128234	-0.049212548642849505	0.3420682026674219	0.043720055621378706	0.2063313578629704	6.659216856193891e-07	NA	41	43	43
ENSG00000117597.17	DIEXF	0.9490886433535443	0.05201471845044673	0.3425755298934605	0.03322365828725334	0.059649784675087976	0.011285579103866464	NA	68	69	69
ENSG00000108515.17	ENO3	0.9483628631504496	0.05942892647160965	0.342944758353793	0.035335395702356415	0.06348720425073663	0.009737500213344229	NA	34	35	35
ENSG00000163382.11	NAXE	-0.9477114091762779	-0.07019953695871761	0.3432763911057728	0.02412831751819127	0.2846006483202766	1.4906955358935615e-09	NA	18	18	18
ENSG00000186453.12	FAM228A	-0.9476289230575562	-0.04715946112882668	0.3433183965526203	0.042107988221666656	0.06811450367752886	0.007245151792440807	NA	83	83	83
ENSG00000125901.5	MRPS26	-0.9462263305682095	-0.04747638285781885	0.3440331590063561	0.041486566268611275	0.039373466665781405	0.0423933673578376	NA	93	99	99
ENSG00000196358.10	NTNG2	-0.9458194741283216	-0.04455284887857703	0.34424067104933087	0.05783962799536734	0.04229968315818215	0.03374641694261589	NA	115	116	116
ENSG00000168036.16	CTNNB1	-0.9453885065977282	-0.07946135351734607	0.34446056776138767	0.018950769058309967	0.1380688274676296	6.88526373859705e-05	NA	24	24	24
ENSG00000158864.12	NDUFS2	-0.9450351929695205	-0.06657547964850052	0.3446409092214089	0.026755560590510635	0.14808111700882334	4.6811605997245314e-05	NA	31	34	34
ENSG00000231808.2	LINC01388	-0.9446765355015386	-0.07262204528554414	0.34482403992945887	0.023854269632549236	0.12418155941466835	0.00018063181508868567	NA	17	19	19
ENSG00000197345.12	MRPL21	-0.9442538744879325	-0.030199635443269143	0.3450399305420715	0.10252549647809894	0.3991087073123144	4.749170510887179e-15	NA	49	49	49
ENSG00000249378.5	LINC01060	-0.9441318133284322	-0.01913270475433588	0.3451022940821219	0.22164221636736067	0.5534143802280035	2.317051427390725e-23	NA	12	12	12
ENSG00000100347.14	SAMM50	0.9438950599473428	0.09056593024953628	0.34522327671145414	0.013335189693129645	0.06972993149689796	0.00582279664857646	NA	23	28	28
ENSG00000185418.15	TARSL2	0.94374425569263	0.0603683310252069	0.34530035283442095	0.02948788843426721	0.07336472722112444	0.004246036209708352	NA	35	35	35
ENSG00000006555.10	TTC22	-0.9436179029007213	-0.04550263950864523	0.34536494025008113	0.06319634543752667	0.18371133102663928	1.3071228775666257e-06	NA	36	36	36
ENSG00000130203.9	APOE	-0.9431253904119232	-0.05410416954059441	0.3456167700425611	0.01797124572788539	0.0466642390424558	0.022068106392191828	NA	29	33	33
ENSG00000198791.11	CNOT7	0.9429579458484291	0.043154190500718656	0.3457024138726269	0.019975592562831258	0.03720448617281305	0.043258877967865324	NA	25	25	25
ENSG00000150401.14	DCUN1D2	-0.94235111328614	-0.07198893049921916	0.34601290731231527	0.01475802549694643	0.10593628265110892	0.00029714897008131504	NA	32	32	32
ENSG00000104960.15	PTOV1	0.9409924501338891	0.1742510045805142	0.34670872820242216	0.004795513396022997	0.04520426505869605	0.026778917320999882	NA	21	24	24
ENSG00000221923.8	ZNF880	-0.9407599098553584	-0.020466187873931826	0.34682790976961986	0.2956486098956481	0.6565830743616681	5.124967276110986e-30	NA	18	19	19
ENSG00000186207.4	LCE5A	0.9399399760244729	0.07980248663827326	0.3472483503992396	0.027211244894665247	0.1506443569456065	4.071532698800113e-05	NA	7	7	7
ENSG00000182993.3	C12orf60	0.9396591226623616	0.033887973899406364	0.3473924391941132	0.10892101697645147	0.3577984058576519	2.1053744707630336e-12	NA	30	31	31
ENSG00000267272.5	LINC01140	-0.9375415186464967	-0.11398522536753553	0.3484800774551673	0.007586945515932917	0.06518502812191608	0.008141002351699447	NA	6	6	6
ENSG00000130202.9	NECTIN2	-0.9359389164850482	-0.12808914109095684	0.3493046387282639	0.008010373630398833	0.03936279058227071	0.03228130462775963	NA	14	16	16
ENSG00000161395.13	PGAP3	0.9359343801684491	0.0772371096817374	0.34930697448355386	0.021872848888979626	0.14544978067113362	3.421989262141115e-05	NA	12	13	13
ENSG00000082497.11	SERTAD4	-0.93507921660027	-0.11911822206135247	0.3497474764533488	0.009088262287236033	0.05266017454928213	0.016241812679859646	NA	9	9	9
ENSG00000163820.14	FYCO1	0.9345876834478658	0.06224257431647468	0.3500008288128891	0.025242224004411888	0.11934551793888053	0.00024314885253360762	NA	66	66	66
ENSG00000143106.12	PSMA5	0.9345775146504334	0.3247407290242366	0.3500060713747658	0.0010465966156788923	0.04929807395188932	0.023238939664412282	NA	7	7	7
ENSG00000179593.15	ALOX15B	-0.9342644217328671	-0.06803841475122735	0.3501675119922837	0.020472155395546175	0.12149597674992613	0.00013520635236521632	NA	21	22	22
ENSG00000186020.12	ZNF529	-0.9340507577068117	-0.11940464041327632	0.3502777110400276	0.007983959462023134	0.07349593443654752	0.004620515226440049	NA	14	14	14
ENSG00000108924.13	HLF	0.9320962138942447	0.05251303147595552	0.35128680452083316	0.048165307323330575	0.23884690112108686	4.455537563961291e-08	NA	17	17	17
ENSG00000075539.13	FRYL	0.9315747621380099	0.07389579045342137	0.35155633102145	0.011284312068825648	0.050618931566139294	0.02239405472811976	NA	51	51	51
ENSG00000144792.9	ZNF660	-0.9308067426188189	-0.029279502241038088	0.35195354125015654	0.16589828705785245	0.3313840424933851	5.450492855733184e-12	NA	49	50	50
ENSG00000204792.2	LINC01291	0.9305551565816785	0.022039729425844277	0.35208372021534773	0.3410715244247584	0.5495214963188683	8.236447867412197e-23	NA	85	88	88
ENSG00000170074.19	FAM153A	-0.9302263176821985	-0.05985504922030951	0.35225391833164343	0.032393344553911095	0.16561318199292402	1.5962859491994853e-05	NA	19	19	19
ENSG00000114779.19	ABHD14B	-0.9291749302630787	-0.045635110101549144	0.3527984373873554	0.07775309173845585	0.2075667943353656	8.541369535292822e-07	NA	84	85	85
ENSG00000109519.12	GRPEL1	0.9291561919254938	0.07758651965007249	0.3528081468980664	0.021156324922744003	0.05100499682219198	0.01988703278687972	NA	24	24	24
ENSG00000165271.16	NOL6	-0.9287782991161184	-0.12314145171508471	0.3530039930001275	0.006261657915061138	0.06842933972224345	0.004062730951598002	NA	9	9	9
ENSG00000203872.6	C6orf163	-0.9273800824019615	-0.08485422911453931	0.3537292282406841	0.014642244966938755	0.0814164985332256	0.0035964824907385048	NA	21	21	21
ENSG00000214078.12	CPNE1	-0.9269070140379013	-0.027669170664043116	0.35397481517049834	0.16005946954024014	0.49559856506766403	4.64212895069835e-19	NA	60	60	60
ENSG00000159692.15	CTBP1	0.9266750702505385	0.07680897195773584	0.35409526494724886	0.021394149069456546	0.07612235509323881	0.0025354933063367205	NA	32	32	32
ENSG00000125337.16	KIF25	-0.9262001240579978	-0.01564691308755783	0.35434198809632766	0.1412617915067596	0.2820958628384765	2.4603866298927826e-09	NA	28	29	29
ENSG00000001460.17	STPG1	0.9260629058721732	0.06651907709205428	0.3544132898634892	0.031000747697053476	0.2714654869049193	3.6032549449566267e-09	NA	11	11	11
ENSG00000170145.4	SIK2	-0.9253441650506546	-0.07380844053955092	0.3547869123706183	0.019636070507388033	0.0747023221007023	0.00548942122077451	NA	47	47	47
ENSG00000013288.8	MAN2B2	-0.9252626204975495	-0.08204160407006245	0.35482931731625134	0.017667635751064656	0.08412061619480997	0.002078929095091287	NA	8	8	8
ENSG00000205863.10	C1QTNF9B	-0.9246720954987887	-0.047090572014578	0.3551364986719113	0.03660534019945687	0.0752510509621408	0.004049030582203472	NA	37	38	38
ENSG00000177225.16	PDDC1	0.9227977065093871	0.08380248607464469	0.35611263626713463	0.022950570239247507	0.052396166326348484	0.017626623461947516	NA	44	45	45
ENSG00000112655.15	PTK7	-0.922782671477533	-0.0657414369085253	0.3561204729897719	0.02451860990872659	0.14270589640930376	2.7451554469709318e-06	NA	7	8	8
ENSG00000065809.13	FAM107B	0.9227485135870577	0.10165068507417956	0.3561382775406289	0.008230285276400358	0.07190374649220907	0.0045408088155068855	NA	21	22	22
ENSG00000197045.12	GMFB	0.922646965467299	0.34020878005517885	0.3561912120702855	0.0020448568994092136	0.06936814736010655	0.006330713666896881	NA	18	18	18
ENSG00000011638.10	TMEM159	0.9209267328704267	0.1409465928398283	0.3570886804808284	0.010474962153435224	0.057064195497971086	0.014378442720104696	NA	25	26	26
ENSG00000125618.16	PAX8	0.9207340056213483	0.039230763376627245	0.35718931751620553	0.054071556409796	0.245924229635638	2.2714429422443672e-08	NA	20	20	20
ENSG00000228392.1	RP11-343J18.1	0.9204387827985916	0.08518333706436351	0.35734350964197836	0.014715755441933532	0.07094630831676406	0.0035796335756164907	NA	4	5	5
ENSG00000137824.15	RMDN3	0.9203127538659223	0.11862262566950256	0.35740934614059294	0.008761538534848349	0.0948041591738071	0.0008665255010171375	NA	45	46	46
ENSG00000169251.12	NMD3	0.9198629459508405	0.07756862450436837	0.3576443844351779	0.01617537838803501	0.16715757541172238	9.803902753692512e-06	NA	26	26	26
ENSG00000164068.15	RNF123	-0.9186951230101246	-0.1933818000350177	0.35825506146519737	0.0035852949670066242	0.0441596985130707	0.03232522791209902	NA	35	35	35
ENSG00000158195.10	WASF2	-0.9186652456388261	-0.12356477033768158	0.35827069351666774	0.014510113146039859	0.15810755706553142	1.4700627058176388e-05	NA	7	8	8
ENSG00000138107.12	ACTR1A	-0.9179505224071787	-0.0663303599776419	0.35864476964868486	0.02994156332242679	0.20742579015829196	7.638935025896813e-08	NA	40	41	41
ENSG00000121716.20	PILRB	0.9177566948043423	0.023240555693877323	0.3587462586207021	0.16841389641091403	0.6650205202909986	2.9937296687460194e-31	NA	40	40	40
ENSG00000145743.15	FBXL17	0.9168724663820375	0.10777786157268199	0.3592094734996565	0.009718956763605527	0.0731718021265129	0.004307085460657932	NA	13	14	14
ENSG00000047346.12	FAM214A	-0.9167056029172413	-0.04726529025435163	0.35929692929608936	0.03999095840975782	0.1176825544329392	0.00030949689857739514	NA	51	51	51
ENSG00000095002.13	MSH2	0.9163749389126419	0.06314215255236476	0.35947027508518625	0.023543176445292843	0.13887194095690075	4.0025967497168817e-05	NA	12	12	12
ENSG00000154263.17	ABCA10	-0.9154988597371987	-0.07740240736192923	0.35992980080339254	0.01592579270262269	0.11869859086051475	0.000338331339438412	NA	17	17	17
ENSG00000138035.14	PNPT1	-0.9150688480453502	-0.10654694640871745	0.36015548773446515	0.008678377398509497	0.07390356797803857	0.00440448787766071	NA	14	15	15
ENSG00000125637.15	PSD4	-0.9144871268968774	-0.04951819870934886	0.36046093906908794	0.03498721485321461	0.299157973147683	9.468933896488344e-10	NA	25	25	25
ENSG00000187624.8	C17orf97	-0.9141644846752082	-0.03523460589476781	0.36063042278375246	0.0802628969755809	0.4211997374534893	3.117888287267318e-16	NA	10	10	10
ENSG00000116017.10	ARID3A	0.9135337882525206	0.08048817968068447	0.3609618715227564	0.015083368215118919	0.10716122026435967	0.0006896397133024835	NA	22	27	27
ENSG00000171595.13	DNAI2	0.9126518949529118	0.06501723927939483	0.3614256515898221	0.021832124914998145	0.06643582996512347	0.007384311551578902	NA	12	13	13
ENSG00000179698.13	WDR97	-0.911613831150457	-0.038435017827084444	0.361972038848022	0.08036152415177655	0.24537695372105064	6.191494894500794e-08	NA	30	30	30
ENSG00000254685.6	FPGT	0.9116124975125096	0.09931290399243915	0.361972741144152	0.010959758312604546	0.1318432815854024	0.00013024027699894074	NA	32	33	33
ENSG00000157895.11	C12orf43	0.911111126320197	0.045971426642157524	0.36223682460665896	0.0551587755997467	0.2989999989478828	8.692708909318983e-10	NA	36	37	37
ENSG00000021488.12	SLC7A9	0.9104671621312014	0.028313044154919337	0.36257619201781344	0.1291703176141188	0.4358094841403459	4.910244910694286e-17	NA	30	32	32
ENSG00000245149.3	RNF139-AS1	0.9104630725775467	0.0706726375157621	0.36257834783771414	0.035566273327081996	0.06170152067051115	0.009721700394418336	NA	102	103	103
ENSG00000149292.16	TTC12	0.9091582135061739	0.020166328493018658	0.3632666178734152	0.22298764423906683	0.5730540897776856	1.9325468109781296e-23	NA	46	46	46
ENSG00000105204.13	DYRK1B	-0.9086761409612847	-0.04788853086674874	0.3635211018920653	0.04549006294162996	0.03715758729433568	0.04649862528718282	NA	64	66	66
ENSG00000110799.13	VWF	0.9086015215424267	0.1800846656487858	0.363560503127193	0.0032981886649778563	0.1068541579001761	0.0007545865171042987	NA	7	7	7
ENSG00000124532.14	MRS2	-0.9074572140161534	-0.04026037331001261	0.36416506554736106	0.057807120781773205	0.22253765068516385	2.175785890815413e-07	NA	18	18	18
ENSG00000126602.10	TRAP1	-0.9051375367308383	-0.04623954489830083	0.3653925282750873	0.04611750811360824	0.23141567694071424	7.504225099726541e-08	NA	12	12	12
ENSG00000245729.2	RP11-480D4.1	-0.9047133087869336	-0.06985939131731957	0.3656172885860879	0.023350567542433438	0.1879673823527267	2.305221465683477e-06	NA	12	12	12
ENSG00000128311.13	TST	0.9042316070399234	0.03255557299464797	0.36587260371259533	0.12603421044528237	0.2324375862909469	5.100912454368546e-08	NA	80	83	83
ENSG00000203722.7	RAET1G	0.9040406019304504	0.04577047845865185	0.3659738724528928	0.0464563872082841	0.18460498874317466	3.723303649032641e-06	NA	26	26	26
ENSG00000108654.13	DDX5	-0.9039418386572065	-0.04511368463534044	0.3660262424781954	0.02326816356492692	0.04461251711714933	0.030579035357938614	NA	83	86	86
ENSG00000196151.10	WDSUB1	-0.9034377633639724	-0.03280236928610535	0.366293605312385	0.10160593414257599	0.30364067971862024	6.659747248437153e-11	NA	11	11	11
ENSG00000152926.14	ZNF117	0.9023923305255546	0.06655833901560715	0.36684849377541007	0.0330534705602446	0.14153897274505087	5.259229690865092e-05	NA	32	37	37
ENSG00000183336.8	BOLA2	-0.9017228702824975	-0.046851160015079024	0.3672041008744463	0.05399565724495434	0.14972648847529613	4.672194292976476e-05	NA	18	18	18
ENSG00000171298.12	GAA	-0.9015738345285175	-0.03591195435934241	0.3672832956244064	0.06817811549510033	0.2980636221913983	5.465277264322383e-10	NA	61	72	72
ENSG00000181754.6	AMIGO1	0.9012895298527646	0.07607516570724131	0.3674343992060757	0.02034946692690334	0.3398759042620219	1.7917630947562317e-12	NA	36	38	38
ENSG00000106853.18	PTGR1	-0.901202786835816	-0.0897908944819141	0.36748050950124644	0.00875124342799543	0.05177606544932227	0.02051419378514535	NA	36	36	36
ENSG00000176978.13	DPP7	0.9004995655876843	0.08626206758545432	0.3678544563923325	0.017715907813752686	0.06106600242872196	0.0113827005655329	NA	23	31	31
ENSG00000184640.17	SEPT9	0.9003929296812851	0.038889461642250926	0.36791118208337137	0.09020739283163337	0.047062741527207866	0.028329552836579036	NA	91	94	94
ENSG00000138039.14	LHCGR	-0.8983332163266914	-0.10454818566443971	0.3690079290221546	0.008314726935045261	0.040255222752267866	0.03774061847372835	NA	2	2	2
ENSG00000138346.14	DNA2	0.8975595020805144	0.03507471193264648	0.36942043777515987	0.08834493013216986	0.4408985378134584	2.0002919660755267e-16	NA	23	23	23
ENSG00000165621.8	OXGR1	0.8973968511005822	0.04155368427501003	0.36950719223138573	0.05659973517775469	0.16361998317372414	1.8110242595907543e-05	NA	62	63	63
ENSG00000166682.10	TMPRSS5	0.8970157115976076	0.02178828942965927	0.3697105332670665	0.18543338759090613	0.42855824310381146	2.069475175003716e-15	NA	15	15	15
ENSG00000204618.8	RNF39	-0.8961128062229092	-0.09994393738287564	0.370192518108147	0.012937578743521198	0.2919787101620276	7.043349922952438e-10	NA	7	33	33
ENSG00000182986.12	ZNF320	-0.8951716061509326	-0.07169395842158632	0.3706953605542592	0.020472332808824628	0.238831635421246	4.2154504019340816e-08	NA	9	10	10
ENSG00000176476.8	SGF29	0.8944925347733236	0.09925313504558744	0.37105842220988805	0.009829211214579041	0.039606464942832535	0.040568488527815035	NA	5	5	5
ENSG00000198089.15	SFI1	-0.8936551378361495	-0.07340661804932486	0.3715064354676282	0.019008111357081504	0.10733800000957047	0.00026987952482833644	NA	69	70	70
ENSG00000145349.16	CAMK2D	0.8935669423794015	0.13495124686331483	0.3715536401812596	0.004600979340471652	0.09773248577302657	0.0008453154775485745	NA	11	11	11
ENSG00000101342.9	TLDC2	0.893351115128171	0.07910809086694305	0.3716691727480551	0.01884065051623269	0.11813584350249423	0.00021351178178035638	NA	88	90	90
ENSG00000070808.15	CAMK2A	0.8922753524580381	0.07079773641372238	0.3722453619324829	0.0153848234458081	0.06455552031239985	0.006125226013643126	NA	14	14	14
ENSG00000107521.18	HPS1	-0.8915448156022332	-0.04472652882455093	0.3726369602156807	0.0593108816690994	0.12063326055496867	0.0002787387623780801	NA	50	52	52
ENSG00000251129.1	RP11-734I18.1	-0.8907385284600636	-0.029545698060623432	0.37306946000394947	0.09657469046101042	0.2988570214381901	9.07146207869502e-10	NA	22	22	22
ENSG00000144746.6	ARL6IP5	-0.8907229378066489	-0.03277272476278517	0.3730778260353176	0.09125347747208964	0.2482711493755249	2.7603373576567173e-08	NA	77	78	78
ENSG00000223685.5	LINC00571	0.8907188383049899	0.02756536757093912	0.3730800258700082	0.09337782936999828	0.14895726760301928	3.207136968330259e-05	NA	46	51	51
ENSG00000255408.3	PCDHA3	0.8888693559349754	0.07245459665965402	0.3740732962658828	0.02085968400962001	0.043399119610967186	0.033116616654178886	NA	49	51	51
ENSG00000013374.15	NUB1	-0.8885410847137369	-0.11837739437602804	0.3742497661657459	0.008172367666432173	0.037894059823789836	0.039708006252097534	NA	4	6	6
ENSG00000235098.8	ANKRD65	-0.8879826878249751	-0.06247397904217872	0.37455006378139044	0.018297965715463216	0.18958306645391151	8.746849177875147e-07	NA	10	17	17
ENSG00000113448.18	PDE4D	-0.8878748516361639	-0.08344194806172547	0.3746080736533691	0.009804490787774947	0.07076158601458239	0.0063942106829492865	NA	5	5	5
ENSG00000272849.1	RP11-347I19.8	0.8877618157790736	0.08626238782838493	0.37466888662030284	0.015601976656917746	0.06942690638725528	0.005848096800695256	NA	36	36	36
ENSG00000145777.14	TSLP	-0.8874496197025471	-0.0523756685952632	0.37483687891815476	0.03589101315658893	0.17058799078871875	8.584839169459576e-06	NA	15	15	15
ENSG00000226479.3	TMEM185B	0.8873986063234467	0.07224162152600459	0.3748643335750256	0.012322810026216494	0.03937174441100829	0.03780325811128797	NA	47	49	49
ENSG00000120647.9	CCDC77	-0.8866914506264101	-0.03915205108772951	0.3752450424842798	0.04553161537340886	0.2846068328329783	1.457424528037613e-09	NA	19	19	19
ENSG00000124613.8	ZNF391	0.8866666256341048	0.02913626304839897	0.3752584117663017	0.11080985702022311	0.4059779434985933	2.6528751972494224e-14	NA	62	63	63
ENSG00000238290.1	RP11-431K24.1	-0.8856160986660707	-0.023108869566829802	0.37582443355432127	0.17796445615365494	0.2309415948237757	1.1012354898239626e-08	NA	41	41	41
ENSG00000164989.16	CCDC171	-0.8855990346965471	-0.04393788267832559	0.3758336319350558	0.042907154813304794	0.1980916581466627	1.7082018475991704e-06	NA	34	36	36
ENSG00000162174.12	ASRGL1	0.8849646982782743	0.08069759192538399	0.37617567138942387	0.026563999940793365	0.16876787212359082	8.956449163965069e-06	NA	17	17	17
ENSG00000173611.17	SCAI	-0.883140069099325	-0.0813653782897772	0.37716059724444906	0.019005043031250925	0.05376932382901314	0.01836846131519596	NA	29	30	30
ENSG00000177963.14	RIC8A	0.883117938208223	0.14886280208569813	0.37717255314167975	0.00510122273796528	0.03955519388749724	0.03180086367862544	NA	7	7	7
ENSG00000169862.18	CTNND2	-0.882240890936036	-0.1371254905038785	0.3776465534911113	0.01690955029932381	0.08220775171034671	0.0028323887509791477	NA	50	51	51
ENSG00000146856.14	AGBL3	0.8815938563362052	0.08355625433927308	0.3779964786454668	0.012059896775976388	0.08385187357521763	0.0018970349413692667	NA	10	10	10
ENSG00000233359.1	RP11-202K23.1	0.8810840158797526	0.04107750004428461	0.3782723479808463	0.060708224727131936	0.20700684966714747	6.879239305219062e-07	NA	25	25	25
ENSG00000226067.6	LINC00623	-0.8810245085727442	-0.21536595263640484	0.37830455484018166	0.002577598312946525	0.1298857789058407	0.0001367723316204427	NA	20	28	28
ENSG00000135678.11	CPM	-0.8792682088101792	-0.03454810765059595	0.3792558689281439	0.08421120919480483	0.17886931840059314	7.732008434465989e-06	NA	32	36	36
ENSG00000224635.1	RP4-564F22.5	-0.8791814023968209	-0.020026001980662945	0.37930292646415353	0.24257729163431974	0.5240226726925422	1.1279781774452436e-20	NA	21	21	21
ENSG00000156795.6	WDYHV1	0.8785349594220554	0.04457014870762732	0.37965347451191067	0.0445983869376424	0.25766142401891506	2.8852360206473636e-08	NA	55	56	56
ENSG00000205078.5	SYCE1L	0.8774566279996592	0.02116056232561817	0.3802386667910468	0.2135131183937358	0.5307038896898497	2.4956026523788397e-20	NA	20	20	20
ENSG00000164008.14	C1orf50	0.8771724522890704	0.058546575651973284	0.3803929763937648	0.028046139559197283	0.08712118026404574	0.0012456484627987364	NA	21	21	21
ENSG00000105355.8	PLIN3	0.8770969492866344	0.0491366347694491	0.38043398157492425	0.05165202479918139	0.11803294206061715	0.00025016398528252454	NA	46	46	46
ENSG00000066557.5	LRRC40	-0.8758595448243076	-0.07078398764326076	0.38110639466100094	0.007718908182781893	0.1593075386409084	1.6842388187418576e-05	NA	10	10	10
ENSG00000282885.1	RP11-596C23.6	-0.8744571981277848	-0.08133774890113099	0.3818693197635895	0.016355725083611265	0.058753531183150985	0.013234656829610784	NA	4	4	4
ENSG00000205307.11	SAP25	0.8739499000590936	0.13353592135295522	0.3821455380538161	0.006657653882121091	0.09591852055580023	0.001034897019491307	NA	17	19	19
ENSG00000204866.8	IGFL2	-0.873893676847746	-0.04355856404575101	0.382176158522179	0.048920312490062276	0.1927947218644401	1.6475388128067975e-06	NA	11	11	11
ENSG00000231887.6	PRH1	0.872704533158283	0.05569103747185987	0.38282414621807836	0.029454487173300077	0.09025672496452156	0.0018423793183527887	NA	39	41	41
ENSG00000179344.16	HLA-DQB1	-0.8726037901893853	-0.03117075438431649	0.3828790739532365	0.09883415895903538	0.4885390739232451	4.156056412158718e-18	NA	16	34	34
ENSG00000261098.1	RP11-819C21.1	-0.8709162656139225	-0.08538213732474445	0.383799874850299	0.014105323045432912	0.05548969204769506	0.013741874861039996	NA	4	4	4
ENSG00000013306.15	SLC25A39	0.8701848023329829	0.06793243108305042	0.38419941990961337	0.019314113022088096	0.14976356900386362	4.336043899643486e-05	NA	8	8	8
ENSG00000068137.14	PLEKHH3	-0.8696287596199697	-0.08321428162048031	0.38450331570177343	0.011258346548736264	0.036286205240352636	0.0496153942649944	NA	33	34	34
ENSG00000148943.11	LIN7C	-0.869596899965883	-0.10495489172958614	0.38452073251222263	0.003092341188474556	0.03798348818608625	0.04629680484487158	NA	14	14	14
ENSG00000108433.16	GOSR2	-0.8685009036337309	-0.06727959431555477	0.3851201778311466	0.019777089808803543	0.08491044307679545	0.0024180922877911877	NA	16	16	16
ENSG00000074416.13	MGLL	-0.8684983536315262	-0.05209983023944493	0.385121573197596	0.027315954663181125	0.06073850434101915	0.011175565465324454	NA	23	24	24
ENSG00000134744.13	ZCCHC11	-0.8683484055629999	-0.08450930399717825	0.3852036305225922	0.025079736222467865	0.17189068659703102	6.580100926601532e-06	NA	55	56	56
ENSG00000164048.13	ZNF589	0.8683229486798882	0.024652910441982763	0.3852175625648543	0.1594159077985708	0.1985175504539744	1.4349062061158037e-06	NA	65	69	69
ENSG00000158161.15	EYA3	-0.8681776994121794	-0.09078584101564165	0.38529706047140855	0.011047503510435708	0.16753472049811116	1.6572023784225484e-05	NA	7	7	7
ENSG00000163902.11	RPN1	-0.8672917078612429	-0.21759530444798383	0.38578219891247245	0.0039699709623765445	0.08331578275660083	0.002960887621334961	NA	10	10	10
ENSG00000261135.1	RP4-798A10.7	0.867218410302308	0.06507560391675703	0.38582235083345917	0.01758752602802477	0.08126442785702838	0.002566654632230313	NA	13	14	14
ENSG00000218891.4	ZNF579	-0.8670129468589207	-0.10929274074712397	0.38593491596193863	0.015494413199701438	0.04433652565496803	0.029519380375378892	NA	29	31	31
ENSG00000261706.1	LINC00165	-0.8662648205333812	-0.01873764871575452	0.3863449536232385	0.26897590011491235	0.2387670934776618	1.6628480977253724e-08	NA	76	78	78
ENSG00000276073.1	RP5-1125A11.7	0.8660380817909765	0.041176266741565104	0.3864692784758138	0.043926236213382715	0.09406775817141916	0.0010689213111319392	NA	56	61	61
ENSG00000167780.11	SOAT2	-0.865893067007286	-0.02577189422146735	0.38654880544131354	0.12932772117643926	0.09207817711192832	0.001000127704391019	NA	86	87	87
ENSG00000129562.10	DAD1	0.865624850701039	0.15158870964237675	0.38669592316784485	0.00431634500945988	0.14065577058479534	6.0898108240502185e-05	NA	11	12	12
ENSG00000060491.16	OGFR	-0.8654344677837407	-0.13001990441926098	0.38680036969616416	0.004925143966966624	0.06572182970752473	0.00849005636901348	NA	8	8	8
ENSG00000122687.17	MRM2	-0.8652522494857987	-0.03984658149021174	0.38690035312797877	0.05317122455586462	0.2780278035665081	4.778875259088542e-10	NA	31	31	31
ENSG00000137513.9	NARS2	0.8648019582459602	0.06654622970121493	0.3871474961666834	0.017411378821613026	0.15529652771399086	1.7576148292384963e-05	NA	15	15	15
ENSG00000198586.13	TLK1	0.8640102559215871	0.13200128497355137	0.3875822565993462	0.005200019029013446	0.08610273220852817	0.002138592382908555	NA	5	5	5
ENSG00000173209.22	AHSA2	0.8631146428701202	0.020258347152298125	0.38807443785002893	0.18214342657327748	0.5266483017851045	4.3664399775024765e-21	NA	55	56	56
ENSG00000180481.10	GLIPR1L2	0.8618605410075839	0.02201586029807484	0.38876426506657735	0.21070615756502892	0.6766186007483503	7.679629718596582e-32	NA	48	49	49
ENSG00000109065.11	NAT9	-0.8614765015649838	-0.15731206773281087	0.38897565777646115	0.0032755941311468145	0.10060986690143307	0.0009847118685069084	NA	2	2	2
ENSG00000241106.6	HLA-DOB	0.8609160078421202	0.02588145216129582	0.3892843044565941	0.11333205365506106	0.4224892397558614	2.4158114807240704e-15	NA	25	29	29
ENSG00000167720.12	SRR	0.8597973156884424	0.03858179323207688	0.3899007792302539	0.049024247060632214	0.1899605198980188	1.4912356594901946e-07	NA	18	18	18
ENSG00000070269.13	TMEM260	-0.8594145533077655	-0.03679312812967531	0.39011184332314	0.03753812749434194	0.04632792114302416	0.02905223800500249	NA	91	91	91
ENSG00000177807.8	KCNJ10	0.8589880434281357	0.33742483758938696	0.3903471126055946	0.0010053351468277552	0.04432406725635519	0.031093947574380564	NA	6	6	6
ENSG00000141294.9	LRRC46	-0.8589049418539351	-0.06860129056792666	0.39039296272274604	0.020409367546518842	0.036822268944280194	0.04801511244002543	NA	34	34	34
ENSG00000149089.12	APIP	-0.8584708855108418	-0.02949433449208454	0.39063250035363317	0.11635981820910551	0.5787114541956689	1.0727987339695944e-25	NA	35	35	35
ENSG00000152642.10	GPD1L	-0.85829775354099	-0.09337044855673299	0.39072806958897555	0.014285118561480438	0.07506831980046863	0.004001285904333893	NA	10	10	10
ENSG00000174332.5	GLIS1	0.8582519986305358	0.06246698820386201	0.3907533287747894	0.020057890080616543	0.16106464226689446	2.4636692090959892e-05	NA	48	48	48
ENSG00000175711.8	B3GNTL1	-0.8571132469455979	-0.05944822346811968	0.3913823008250813	0.02896611955930149	0.10081936179877908	0.0006320148038483699	NA	19	19	19
ENSG00000110455.13	ACCS	-0.8567655337254154	-0.027249377853048328	0.3915744773108931	0.11944192899538093	0.4208505609862143	1.7840648005626976e-16	NA	27	27	27
ENSG00000105889.14	STEAP1B	-0.8566045270751615	-0.1111586126584439	0.39166348294715114	0.008841524814093706	0.061461634160384214	0.007789635391123698	NA	12	12	12
ENSG00000270171.1	RP11-338N10.1	-0.8556417675386743	-0.02131074624055424	0.39219595951547925	0.2173208918888934	0.4712310867864174	4.8691955988630656e-17	NA	29	29	29
ENSG00000129103.17	SUMF2	-0.8555059677920906	-0.0959276717818612	0.3922711020428189	0.02959942058804051	0.06917960759884065	0.0062152020592541185	NA	69	70	70
ENSG00000127337.6	YEATS4	-0.8554678615892015	-0.051718840499432456	0.3922921890439627	0.06599903239808919	0.16884656873215953	1.1074317295968302e-05	NA	69	73	73
ENSG00000269713.7	NBPF9	-0.8541895151138307	-0.8305201065845066	0.3929999916795165	0.00015050238581613035	0.3150028098961631	8.635191208555743e-11	NA	1	15	15
ENSG00000124802.11	EEF1E1	0.853497573659922	0.0825458974882303	0.39338343261350583	0.01620357567427115	0.09514784464790983	0.001373951962073798	NA	43	43	43
ENSG00000111897.6	SERINC1	0.8530143011716167	0.05833935290749869	0.3936513735178181	0.01924352461950095	0.04523599338272732	0.02449058127034986	NA	78	79	79
ENSG00000275066.4	SYNRG	0.8527888621316828	0.17677701329320827	0.39377640153908255	0.002898009359914039	0.12606240627951584	0.00012425520697231644	NA	4	4	4
ENSG00000272449.1	RP3-395M20.12	0.852003938353664	0.037003408595664915	0.3942119061760818	0.0591309145182337	0.08290334963894459	0.003017678765750927	NA	55	58	58
ENSG00000077454.15	LRCH4	0.8516153539513901	0.031479939438025926	0.39442761494521505	0.024339758424452688	0.06833813762748832	0.005653332692891347	NA	48	59	59
ENSG00000235072.2	AC012074.2	0.8511266428417792	0.04923980852185485	0.3946990068428967	0.03576908942149605	0.047942370732260334	0.022648532704796588	NA	67	67	67
ENSG00000184227.7	ACOT1	-0.850005772742832	-0.07032214554339127	0.39532187678274133	0.018456929756846156	0.07066950727516864	0.005636791403370296	NA	20	20	20
ENSG00000103642.11	LACTB	0.8496742954109452	0.03944922307487377	0.39550619321686076	0.05978656599151494	0.39861033156008496	1.5788516398017176e-14	NA	7	7	7
ENSG00000102683.7	SGCG	-0.8492041304090593	-0.05405978862790856	0.3957677153338989	0.03551033311881671	0.13398749071130386	5.123354542955398e-05	NA	31	34	34
ENSG00000186510.11	CLCNKA	-0.8482923502371408	-0.034191107376104896	0.3962751767960577	0.07356650877884124	0.35430593760029394	3.570182327247932e-12	NA	9	9	9
ENSG00000197568.13	HHLA3	-0.8472282486757348	-0.032487649273792114	0.39686791094866347	0.07715051047327046	0.08390921678246502	0.001473788689682473	NA	79	80	80
ENSG00000182534.13	MXRA7	-0.8469798692222509	-0.017778025822532215	0.39700634217402087	0.2093105003432521	0.4519474028281307	1.1563685255472172e-16	NA	48	51	51
ENSG00000218510.6	LINC00339	0.8457162914215098	0.07367127151789453	0.3977110325987113	0.017172392772252236	0.11689141033701535	0.0002630665542052663	NA	7	7	7
ENSG00000272333.5	KMT2B	0.8453994947593527	0.06027731218920975	0.3978878265070732	0.024859931252309328	0.2635329698697105	1.7814872781605148e-08	NA	37	38	38
ENSG00000258701.1	LINC00638	-0.8449990949168152	-0.07308014227786597	0.3981113443791996	0.014930098497228846	0.07415755815027923	0.005066803610322187	NA	9	9	9
ENSG00000136856.17	SLC2A8	0.8447883344703803	0.08597039363015976	0.39822902897346013	0.0076675159496948295	0.12548725401881014	0.0001401592760976587	NA	7	7	7
ENSG00000135972.8	MRPS9	-0.844573751196828	-0.05307544221272783	0.3983488696900689	0.03624804290525546	0.20243063052201124	7.901885461328581e-07	NA	52	54	54
ENSG00000173638.18	SLC19A1	-0.8440483022763915	-0.06083932476348741	0.3986424147262879	0.024897482460859488	0.15173635960405946	4.181536722947325e-05	NA	16	17	17
ENSG00000151778.10	SERP2	-0.8440148867656984	-0.11055746093198232	0.3986610868960119	0.009936502287037803	0.10458797978906784	0.0007087513596875603	NA	33	33	33
ENSG00000109323.8	MANBA	-0.8438551277437979	-0.087407555214844	0.3987503655181611	0.012549593130283396	0.056117411860708025	0.010082746083382652	NA	19	23	23
ENSG00000154252.11	GAL3ST2	0.8437193711172997	0.06269171679864334	0.39882624026839686	0.029813292955027604	0.2352385050760132	1.0274956606303778e-07	NA	13	24	24
ENSG00000169836.4	TACR3	-0.8435001745785975	-0.09661272711382536	0.39894876815952074	0.010977334866774794	0.07546118430647658	0.004634645010723253	NA	17	17	17
ENSG00000149922.10	TBX6	0.8434307679233397	0.07125065943842318	0.3989875702609885	0.018993858768679817	0.15471043685255298	2.930871166480165e-05	NA	14	15	15
ENSG00000203620.2	RP11-84A19.2	-0.8433028123690158	-0.027223087420061146	0.39905911034066577	0.15022984850828977	0.046632862341791904	0.025648789596760323	NA	88	93	93
ENSG00000114124.2	GRK7	-0.8432412325536833	-0.038281432053289925	0.3990935424293113	0.0609938044378062	0.14386292555519856	2.956621012763303e-05	NA	11	11	11
ENSG00000121067.17	SPOP	0.8421191566139401	0.09775472983087517	0.39972125943890924	0.02187312012924455	0.05238499932414534	0.017226559026052156	NA	33	34	34
ENSG00000178381.11	ZFAND2A	0.8416836308625688	0.05346279066823463	0.3999650631873022	0.030778626667374916	0.16048664265284468	9.86864374545226e-06	NA	16	17	17
ENSG00000162882.14	HAAO	0.8412403154311927	0.13448738510601208	0.40021331933585824	0.006128399911328167	0.12271178909363828	0.00014865800620709134	NA	9	10	10
ENSG00000205978.5	NYNRIN	-0.8411390062065428	-0.09688957176382691	0.400270065388348	0.012044742199264751	0.21126956298475053	2.7166937682149137e-07	NA	5	5	5
ENSG00000042317.16	SPATA7	-0.8407867031534175	-0.06926724694007323	0.40046743755867475	0.023723337117669573	0.08484160102793856	0.0015709517713994694	NA	27	27	27
ENSG00000213689.11	TREX1	0.8407360108164622	0.05265118406126426	0.40049584194473375	0.019273455293051925	0.20562129295325385	7.694506829693631e-07	NA	13	17	17
ENSG00000148690.11	FRA10AC1	0.8403418004301659	0.04170967147713776	0.4007167707632945	0.06918759571406935	0.3425958956597204	2.6709822870703262e-12	NA	22	22	22
ENSG00000272463.1	RP11-532F6.3	-0.8395034150206672	-0.05166014578277128	0.40118687363929895	0.029491775285612525	0.05374006744912695	0.009499721060714913	NA	9	9	9
ENSG00000115738.9	ID2	-0.8379330755801304	-0.18809049165084477	0.4020682912640503	0.0028374792800394738	0.05622819247678281	0.014219266143753875	NA	10	10	10
ENSG00000198105.13	ZNF248	0.8376711540993418	0.1090897769361733	0.40221541842037534	0.009840613464658947	0.14067746521177568	2.284739155647637e-05	NA	91	93	93
ENSG00000178199.13	ZC3H12D	0.8374270656457091	0.11561614095820782	0.40235255742796827	0.006478482014684034	0.06516588607389523	0.00793896030685682	NA	13	13	13
ENSG00000170275.14	CRTAP	-0.8370079911246961	-0.17785580231997697	0.4025880762440741	0.003129861609828037	0.07117730576651703	0.005806764468585331	NA	21	22	22
ENSG00000169371.13	SNUPN	0.8367776065579776	0.12093048180788786	0.4027175869838283	0.005004534090050129	0.11379545030476768	0.00040393829735074207	NA	2	2	2
ENSG00000184786.5	TCTE3	-0.8362376119361415	-0.12692340508253097	0.4030212429388109	0.0066051095901212865	0.14960914494678582	1.828293181487115e-05	NA	13	13	13
ENSG00000188629.11	ZNF177	-0.835811478947179	-0.16103560905348774	0.4032609677398301	0.004360589407052097	0.07737534121350667	0.00394048451155257	NA	4	6	6
ENSG00000186854.10	TRABD2A	0.8328855532787092	0.09050315880841725	0.4049092780590622	0.018544154953887167	0.04392138607153608	0.026866869308165536	NA	152	153	153
ENSG00000251189.1	CTD-2196P11.2	-0.8326866541581589	-0.04472597995832289	0.40502147324250604	0.04952498306686187	0.0929964113106683	0.0006238591358524125	NA	44	44	44
ENSG00000011260.13	UTP18	0.8326446568745415	0.04405923033840426	0.4050451654818532	0.060038920061629406	0.18293747697982507	3.883709977002702e-06	NA	52	53	53
ENSG00000204947.8	ZNF425	0.8323820539566825	0.09623237424427108	0.40519332840142375	0.010247313520290692	0.03736943321613013	0.04506734231975988	NA	26	26	26
ENSG00000227066.1	RP3-340N1.2	0.8313270588461256	0.026046806012133085	0.4057888925129083	0.08856696642275198	0.3894906289506486	1.9633205129496438e-13	NA	9	9	9
ENSG00000125247.15	TMTC4	0.831104034659545	0.11161812920569843	0.40591486067959837	0.008107528753512248	0.09110148247527518	0.001051953188739608	NA	18	18	18
ENSG00000140750.16	ARHGAP17	-0.8301090079096004	-0.12728354322800373	0.40647715457520595	0.007098822044146574	0.09747758836640882	0.0009852572066771166	NA	8	8	8
ENSG00000185615.15	PDIA2	0.8293258861774034	0.028981807118909964	0.406920026788695	0.10345668199130532	0.22271160149415106	2.737226981917101e-07	NA	27	28	28
ENSG00000117266.15	CDK18	-0.8291139806348296	-0.2683296181463484	0.4070399134034758	0.0019825138773940385	0.07616606637850631	0.004145860528218191	NA	10	10	10
ENSG00000051596.9	THOC3	0.8286247416955629	0.07856291927633453	0.4073167832240203	0.012878857596962598	0.0726740969135489	0.004850709406878335	NA	23	24	24
ENSG00000249816.6	LINC00964	-0.8283672887420265	-0.026616752795947198	0.40746252593616894	0.12028066214104499	0.17818369718572094	3.975110028162893e-06	NA	46	48	48
ENSG00000187715.13	KBTBD12	-0.8282046149324664	-0.059296963657381276	0.4075546307183272	0.030811846792667498	0.04154385699629716	0.03317702392120666	NA	59	59	59
ENSG00000166278.14	C2	0.8279479146003723	3.0391032456365545	0.40769999790711664	1.4720109471891668e-05	0.10634537897069783	0.0005814472250132412	NA	1	3	3
ENSG00000177674.15	AGTRAP	-0.8273739710341976	-0.02450496536557608	0.40802512897915844	0.14632182075425026	0.3564002238999761	1.8536418265343437e-12	NA	101	109	109
ENSG00000139370.11	SLC15A4	-0.8267693522493783	-0.0971627321310663	0.40836780416810003	0.00803495977931193	0.11691561924660338	0.00022407526935067798	NA	9	9	9
ENSG00000205853.10	RFPL3S	-0.8266489738285938	-0.043297533076735686	0.4084360505837329	0.046248393907673824	0.1947574313459275	9.036468691161688e-07	NA	52	52	52
ENSG00000185823.3	NPAP1	0.8264515211804672	0.03432724305344859	0.40854800757492016	0.07774163670244225	0.16848147912214578	4.626304446076981e-06	NA	30	31	31
ENSG00000149489.8	ROM1	0.8259051419594233	0.026571817333131256	0.40885790352750784	0.09987354605372259	0.1658208562850894	3.360329971949265e-06	NA	93	96	96
ENSG00000213512.1	GBP7	-0.8256096471309643	-0.018390267061017346	0.4090255608827549	0.04768610393278139	0.0922789094221402	0.0017848072321686801	NA	44	55	55
ENSG00000136783.9	NIPSNAP3A	-0.8248957006242682	-0.050507644471720584	0.40943080745072047	0.03328686310070865	0.16268701557477386	1.0788410364127091e-05	NA	36	38	38
ENSG00000064835.10	POU1F1	0.8248395878068878	0.04331763950412337	0.4094626680333763	0.0391968236958247	0.0693015242569793	0.005220815205124378	NA	40	40	40
ENSG00000226383.6	LINC01876	-0.8242531595004843	-0.06247036808931161	0.40979572738343883	0.024191395093160734	0.1312386089607284	0.00011801690342544009	NA	9	9	9
ENSG00000130517.13	PGPEP1	-0.8241237612528429	-0.06170718165016864	0.4098692402302736	0.018699473943911967	0.1614498330999206	1.6251726683617127e-05	NA	13	13	13
ENSG00000268658.5	LINC00664	0.8237355130842453	0.04418230310485768	0.4100898561713977	0.04488195706249775	0.17594180881609528	5.955697215033751e-06	NA	4	4	4
ENSG00000137818.11	RPLP1	0.8227037654471887	0.12849701304697805	0.41067647351605596	0.003392862118928754	0.18446818141278065	4.5190846054639255e-06	NA	16	17	17
ENSG00000111832.12	RWDD1	0.8226536103827237	0.11757328275359154	0.4107050027134034	0.006923332581268532	0.1216330146990758	0.0001821388100057733	NA	28	28	28
ENSG00000283914.1	RP11-219G17.9	-0.8208291044846513	-0.05123948630868895	0.41174361801232473	0.040282046338973254	0.14857168193494072	2.179828990311816e-05	NA	9	9	9
ENSG00000158865.12	SLC5A11	0.8187573500161663	0.07334576426989856	0.41292486888499425	0.01567250905125752	0.12312069467096715	0.0001686169654116118	NA	21	21	21
ENSG00000226207.1	RP1-104O17.3	0.8181523755788418	0.02455762635397528	0.41327018513570857	0.10955031992326636	0.09275021711283617	0.0015560032035788476	NA	78	80	80
ENSG00000214290.8	COLCA2	0.8174096954719497	0.0973794599818542	0.41369433682040313	0.011387164876520358	0.08016029169614687	0.003199237718317721	NA	13	13	13
ENSG00000168028.13	RPSA	0.8167389748142433	0.043387336021955186	0.41407761312438485	0.03314155013029843	0.33699689444737185	3.778119042081806e-13	NA	53	54	54
ENSG00000149743.13	TRPT1	-0.816631321748103	-0.11188516960026848	0.4141391499039263	0.013027769461433148	0.11363442129001255	0.00026828513927997384	NA	39	41	41
ENSG00000258479.5	LINC00640	-0.8165870010485832	-0.09417327945975355	0.4141644861294823	0.010578903763421289	0.04449993948384886	0.0329286490110391	NA	11	11	11
ENSG00000128298.16	BAIAP2L2	0.8165334637652917	0.050382536767289876	0.4141950922998884	0.0408879391478915	0.04539148763630774	0.022629412521364658	NA	51	52	52
ENSG00000165055.15	METTL2B	-0.8163061652625989	-0.06684807636831326	0.4143250491058418	0.01868000699480554	0.11652967116383088	0.0001675958052197913	NA	3	3	3
ENSG00000251600.5	RP11-673E1.1	-0.8152733589374346	-0.02150397924661585	0.41491585476435	0.15530789757798452	0.4583346109456848	1.0684408363440235e-16	NA	49	52	52
ENSG00000281721.1	LINC01080	0.8149845382458107	0.02217825052245314	0.41508116056504296	0.14898575149875176	0.4284180544525412	5.122065226035808e-16	NA	14	14	14
ENSG00000170092.14	SPDYE5	-0.8148354344570192	-0.04657454929096409	0.41516651497667656	0.05456249487095493	0.09698652592376844	0.0012680604726367293	NA	30	35	35
ENSG00000068745.14	IP6K2	-0.8129124041138512	-0.046571657016536525	0.4162682822058774	0.03468942586336911	0.07982695884626836	0.0035408097070141423	NA	56	58	58
ENSG00000161798.6	AQP5	0.8110120643678859	0.11395020912418799	0.41735874255423444	0.010112511688610985	0.10861909262393113	0.0005811389196214545	NA	11	11	11
ENSG00000181031.15	RPH3AL	0.8105021694262005	0.024703985999977803	0.41765161869742107	0.11522514966155105	0.2784005429735251	4.7244502131823665e-09	NA	56	58	58
ENSG00000138085.16	ATRAID	0.8104008576040588	0.1324057252439312	0.4177098251331429	0.004535036902429112	0.06814293169679694	0.0058311682536614775	NA	22	22	22
ENSG00000198087.7	CD2AP	-0.8086140229821979	-0.053959524129069104	0.41873719616217886	0.050586531224807094	0.11926798773619587	0.00022997766703137612	NA	100	100	100
ENSG00000109184.14	DCUN1D4	0.8085275818242729	0.06436446312051756	0.41878693465830663	0.017173603802076123	0.08244072552351946	0.002770217336273472	NA	46	54	54
ENSG00000180992.6	MRPL14	-0.8084763463352419	-0.05939304193362228	0.41881641735007447	0.04039074926248321	0.09693780642509768	0.0009954538012156564	NA	61	63	63
ENSG00000134253.9	TRIM45	0.808275142425531	0.12061050914561858	0.4189322089293561	0.005804738312369587	0.041059534579628236	0.03597417658924097	NA	28	28	28
ENSG00000077463.14	SIRT6	-0.8080839668297564	-0.10108657934946699	0.41904224672525714	0.00699690659340652	0.06866756136289193	0.006057474015719486	NA	13	13	13
ENSG00000140545.14	MFGE8	-0.8075893486125912	-0.015369548440651986	0.4193270204160855	0.22426513242023696	0.3608007114467695	4.4374079795046863e-13	NA	101	104	104
ENSG00000068781.21	STON1-GTF2A1L	0.8073917043708235	0.028977885550118643	0.4194408448066931	0.09182913914655509	0.21076778963167767	7.966048535590426e-07	NA	39	41	41
ENSG00000188163.7	FAM166A	0.8073531799245682	0.06406576960779486	0.4194630333596787	0.023732817341554087	0.03938553517287712	0.0401020083034678	NA	22	30	30
ENSG00000184787.18	UBE2G2	-0.8072922345177119	-0.0688866455496465	0.41949813690614834	0.019136794008062157	0.0830455583449461	0.003046705343179352	NA	20	20	20
ENSG00000100077.14	GRK3	-0.8063050619995953	-0.11239713505407714	0.4200669724799144	0.011601006095158748	0.049313631308684325	0.021747973752100986	NA	21	21	21
ENSG00000161542.16	PRPSAP1	0.8056236338068684	0.08787130567480146	0.4204598941403206	0.01183937010805367	0.1226826754380712	0.00010312699436439904	NA	3	3	3
ENSG00000130592.15	LSP1	-0.805145897169355	-0.06562452793174756	0.42073549287469714	0.017975720808110326	0.17507291503160913	5.2781096507908336e-06	NA	7	7	7
ENSG00000243789.10	JMJD7	0.8048554377193544	0.041633515233591635	0.4209031061827342	0.04120169973390477	0.13853986096272256	7.100756731184494e-05	NA	24	24	24
ENSG00000189366.9	ALG1L	0.8045706636761871	0.02626267574650592	0.42106747670046507	0.11675149666292015	0.3416298246908075	1.0991703852425556e-11	NA	50	50	50
ENSG00000135686.12	KLHL36	0.8044807505253033	0.05137181298177933	0.4211193820601754	0.02428997569059075	0.16768049598011253	7.449559595064093e-06	NA	30	31	31
ENSG00000141376.22	BCAS3	0.8044327204830072	0.16627678796722883	0.42114711053962417	0.0033706033290493874	0.1097919827208336	0.000416925257257416	NA	4	5	5
ENSG00000146386.7	ABRACL	0.803963633748515	0.06718937818533724	0.4214179778242718	0.022552801540469423	0.06616957389464087	0.006907778950241312	NA	80	81	81
ENSG00000180834.7	MAP6D1	0.8038150111939537	0.08311318555103221	0.4215038190628181	0.012150197171544194	0.22178281433258576	2.2452007610212378e-07	NA	32	33	33
ENSG00000145063.14	AC062028.1	-0.8036759665227986	-0.14720619964763873	0.42158413760441393	0.004306010357752406	0.08460241024627077	0.0028380790798785754	NA	2	2	2
ENSG00000153107.11	ANAPC1	0.8029945274734445	0.1275956857328147	0.4219778976459302	0.02030012707424515	0.09135335627641226	0.0014597072313780888	NA	34	35	35
ENSG00000117481.10	NSUN4	-0.8028203944691795	-0.11518557951060539	0.42207855254759596	0.006259616218651018	0.04547638667779376	0.030045168913101907	NA	11	12	12
ENSG00000272316.1	XXbac-BPGBPG55C20.2	-0.8027418026681282	-0.03281858889811866	0.42212398593693923	0.05077982520889922	0.27291073010216144	4.597784866485539e-09	NA	21	23	23
ENSG00000188130.13	MAPK12	-0.8026730185870932	-0.0632269971603853	0.422163751901777	0.020293736363584978	0.27317555226474205	3.6273575035388873e-09	NA	10	12	12
ENSG00000186687.15	LYRM7	0.8025185386251263	0.060439929154428994	0.422253069009645	0.010659091470338927	0.058447791956098574	0.01129996567177171	NA	55	55	55
ENSG00000103091.14	WDR59	0.8010786337914508	0.12143596401346704	0.4230861246480523	0.005291535175792538	0.09892766628754858	0.001091554358234315	NA	12	13	13
ENSG00000244045.12	TMEM199	-0.8005568617304608	-0.04602315579783897	0.42338823275956927	0.042339518260859715	0.3184845974708383	6.744878591232342e-12	NA	15	15	15
ENSG00000234127.8	TRIM26	0.8005065485653153	0.26635116288946575	0.42341737095633825	0.0012005465831058202	0.08080393276840457	0.0033536170998170753	NA	5	30	30
ENSG00000178031.16	ADAMTSL1	-0.8003602064922246	-0.05283196485366302	0.4235021296820085	0.0290691810378087	0.03636533114855582	0.048388818463362716	NA	68	69	69
ENSG00000100034.13	PPM1F	-0.8002405157748488	-0.10256807866461069	0.4235714597971417	0.014358994631046658	0.061749367433649276	0.011109030707346194	NA	18	21	21
ENSG00000104883.7	PEX11G	-0.7991969418926728	-0.08548008253487063	0.42417622490711393	0.009946730153224864	0.15083821980604215	3.206320121268835e-05	NA	12	12	12
ENSG00000148498.15	PARD3	0.7990540015061796	0.08771044387515191	0.4242591000815208	0.018996951838185082	0.07413570153907864	0.004562173124663307	NA	55	55	55
ENSG00000156239.11	N6AMT1	-0.7988300019253408	-0.052982275455031556	0.42438899147495246	0.030695693059399426	0.17361397835087936	5.9218185337027925e-06	NA	39	42	42
ENSG00000251532.1	CTD-2245E15.3	0.7985607058174187	0.0772289109993809	0.42454517988875484	0.017581585628398625	0.09686994435646416	0.001333720573491334	NA	9	9	9
ENSG00000140575.12	IQGAP1	-0.7978601833785539	-0.02905880829498239	0.42495163157988114	0.09057859296194298	0.4984881267598182	2.9913291827010336e-19	NA	34	34	34
ENSG00000108639.7	SYNGR2	0.7972696368554165	0.13910814476089076	0.4252944504278725	0.0011950654012005556	0.07608425107284451	0.003402242439409698	NA	2	2	2
ENSG00000271952.1	LINC01954	-0.7970525206876635	-0.03840123441051804	0.42542052937805186	0.02150072472547278	0.09835436002133156	0.0012333896463302464	NA	16	17	17
ENSG00000186340.14	THBS2	0.7967017886372122	0.052202676792286934	0.42562424491389583	0.04761230642525879	0.15196440516551124	2.563220549164878e-05	NA	18	18	18
ENSG00000228716.6	DHFR	0.7963549608616501	0.03151108880227597	0.425825748716429	0.1235752451071693	0.42013030341638224	1.0600395480205006e-14	NA	97	102	102
ENSG00000132970.12	WASF3	0.7963455978157196	0.02405412226580786	0.4258311893331439	0.06444627319262392	0.14974653730377813	1.7670690742528414e-05	NA	99	103	103
ENSG00000146830.9	GIGYF1	-0.7958257060231407	-0.06418363035610763	0.42613334826983174	0.019801810903122316	0.09845464763515864	0.0010795596519811881	NA	52	52	52
ENSG00000143443.9	C1orf56	0.7957182985166361	0.16975546368192218	0.4261957886497386	0.003467043279284404	0.036423816389339635	0.04287768619692536	NA	3	4	4
ENSG00000281831.1	HCP5B	-0.7956294325976623	-0.2431646157161385	0.42624745408025433	0.0012811737159589096	0.0800696649116184	0.003284254455312648	NA	8	72	72
ENSG00000167670.15	CHAF1A	0.7946792326340995	0.046723597403275786	0.4268001156793011	0.059635895180194125	0.2626330432115975	1.4656700125842375e-08	NA	24	24	24
ENSG00000135346.8	CGA	0.7942592712905799	0.061078618766649224	0.42704450942005123	0.029749221780868675	0.05343421684617399	0.01809920739215841	NA	24	25	25
ENSG00000085491.15	SLC25A24	0.7935215432145822	0.019859102150284722	0.4274740228224544	0.1529970320216862	0.22469991171904294	8.827558598989974e-08	NA	104	115	115
ENSG00000273559.4	CWC25	-0.7926046685682705	-0.09135076187509329	0.4280081878612034	0.01687128147438959	0.05452974330239877	0.01517261796048649	NA	17	18	18
ENSG00000116774.11	OLFML3	0.7923301075746287	0.13029157340206143	0.4281682208223101	0.00419218669621835	0.16417428314615515	6.130793173644839e-06	NA	4	4	4
ENSG00000179133.12	C10orf67	-0.7906009424968616	-0.017993223438425802	0.4291768966814634	0.09372958832753753	0.036381819563333036	0.049337153510026766	NA	41	44	44
ENSG00000196581.10	AJAP1	-0.790559410244626	-0.08236129195361877	0.42920114071209126	0.014799736829361157	0.0519926477461391	0.01789736271939461	NA	17	18	18
ENSG00000063761.15	ADCK1	0.7898236109548135	0.20856116204540656	0.42963078804005916	0.0018943861815297175	0.05209801179452972	0.018938117365930356	NA	5	6	6
ENSG00000137274.12	BPHL	0.7892078165215	0.03026583362963595	0.42999055421485555	0.07420469572518845	0.3076712074450543	2.572349137457764e-10	NA	20	22	22
ENSG00000136026.13	CKAP4	-0.7890970939938954	-0.07586458395148424	0.430055260294822	0.014982602401902722	0.09267042937116092	0.0009875022934743851	NA	7	8	8
ENSG00000100325.14	ASCC2	-0.7888187792556418	-0.07378732362150371	0.4302179319784257	0.0178970530787915	0.18227390828595325	2.1271725482861e-06	NA	19	19	19
ENSG00000270604.5	HCG17	-0.787262268804107	-0.07554947569702727	0.43112835229568014	0.013396453043807304	0.09632176595998407	0.000839732399200709	NA	15	56	56
ENSG00000183172.8	SMDT1	-0.7864475345073394	-0.09101278396666666	0.43160534460252076	0.006511196743280769	0.07313412228881883	0.002089511010770583	NA	52	55	55
ENSG00000183048.11	SLC25A10	-0.7852038325449081	-0.07126124860774777	0.4323340687667153	0.01061060325955978	0.06410133460906946	0.009591496305498845	NA	18	18	18
ENSG00000273344.1	PAXIP1-AS1	-0.7842489871344922	-0.029134219790311403	0.43289402594702764	0.13765957070597146	0.14762492329453286	5.6938312867031276e-05	NA	85	91	91
ENSG00000162600.11	OMA1	-0.7842395931764657	-0.04772734254755768	0.43289953700058714	0.04950529987269946	0.32579941749902114	8.110381178758082e-11	NA	64	64	64
ENSG00000179041.3	RRS1	-0.7840998163669075	-0.06374705901482372	0.4329815431729501	0.03270243369127753	0.08235913412464778	0.002865913667866419	NA	74	74	74
ENSG00000010292.12	NCAPD2	0.7837853699013216	0.06157438093169047	0.4331660597839674	0.023019055340132648	0.13112704741426245	8.373667521334712e-05	NA	44	45	45
ENSG00000112304.10	ACOT13	-0.783224579478876	-0.16373545726648714	0.43349524345868806	0.00405675592495471	0.042714446255744234	0.031773033614969325	NA	14	15	15
ENSG00000228857.2	AC104653.1	-0.7830982034579677	-0.04397568166588653	0.4335694460831955	0.05423307761381805	0.10444202067793244	0.00034157926845901403	NA	34	35	35
ENSG00000134324.11	LPIN1	0.7828745592967472	0.04047752930577229	0.4337007784199719	0.04933479840350363	0.3613035849936743	6.761166240293858e-13	NA	4	4	4
ENSG00000168811.6	IL12A	0.7826228147110461	0.01899407135091338	0.43384863990411215	0.18671949167775725	0.1865406061033433	2.7184535186014053e-06	NA	71	72	72
ENSG00000001561.6	ENPP4	0.7825990700264795	0.22356468167066887	0.43386258778238396	0.001501005157560548	0.0582977402715436	0.009413558921314178	NA	5	5	5
ENSG00000160221.16	C21orf33	-0.7822453172039174	-0.020503035351624444	0.43407041661664203	0.20357023267297944	0.4542235257275168	1.5773994508531034e-17	NA	17	17	17
ENSG00000235292.1	RP4-796I8.1	-0.7820541322862801	-0.07753605024278788	0.43418276118656407	0.01384833336438674	0.04563257603054963	0.015400088207441159	NA	16	16	16
ENSG00000048544.5	MRPS10	-0.7819251148354076	-0.02838226730277933	0.43425858424403774	0.12518043763414316	0.31475912413323737	2.0439005194432142e-10	NA	57	60	60
ENSG00000085982.13	USP40	-0.7817621694592456	-0.06790847820459814	0.43435435754357044	0.014662385054108934	0.1265122956202398	0.00020809807085571248	NA	55	59	59
ENSG00000166260.10	COX11	-0.7817369431058497	-0.07924553515993805	0.43436918575702754	0.012003748505294756	0.2394530620366543	6.523858466425558e-08	NA	26	26	26
ENSG00000167766.18	ZNF83	0.7812707766723685	0.037602185441594806	0.4346432540243246	0.04732435187621025	0.2906980500039043	7.347574537246401e-10	NA	23	24	24
ENSG00000189339.11	SLC35E2B	-0.7811137265114718	-0.12565442886384257	0.43473560933680166	0.005262822478377152	0.061478110619494125	0.009782536004358692	NA	12	21	21
ENSG00000073536.17	NLE1	-0.7808650167210693	-0.032346415293932215	0.43488188942020023	0.06546667955278151	0.2368533263846133	1.005956527876708e-07	NA	6	6	6
ENSG00000112110.9	MRPL18	-0.7783096016621979	-0.04205271541173157	0.4363865164013474	0.04584437033544039	0.1870461145235915	2.6947665977372175e-06	NA	78	79	79
ENSG00000281106.2	LINC00282	-0.7776030581362731	-0.03955326600592437	0.43680305762021376	0.036715037374319845	0.08772964614827088	0.002142510700267802	NA	32	32	32
ENSG00000122335.13	SERAC1	-0.7774022455515996	-0.10177527108055089	0.4369214880287595	0.01614426265549024	0.07544058913924268	0.0035618311595863135	NA	58	58	58
ENSG00000183010.16	PYCR1	-0.7764962976464813	-0.05273381403375454	0.4374560060003079	0.025460524029106806	0.053164835689549717	0.018464265159419038	NA	19	20	20
ENSG00000136881.11	BAAT	0.7759828246582373	0.035101247707677606	0.4377591270226999	0.06409548922468039	0.0771816390609528	0.0032455243626565602	NA	33	33	33
ENSG00000101412.12	E2F1	-0.7759754238701758	-0.026931345603978477	0.437763496849332	0.14482492627283666	0.4302392328570152	5.4219416035851695e-16	NA	41	41	41
ENSG00000178750.2	STX19	0.7754092821668798	0.03066531182396482	0.43809785199378737	0.0741773314241648	0.18239682809822105	2.8496591310865787e-06	NA	10	10	10
ENSG00000227533.5	SLC2A1-AS1	0.775221205219707	0.022225646074301175	0.43820896002206733	0.13220178692673276	0.42411027261377626	8.159036846383114e-15	NA	13	13	13
ENSG00000176390.11	CRLF3	0.7751381634563179	0.11525709093187614	0.43825802279361925	0.00865369828293968	0.03656707054719985	0.0465140137677225	NA	25	25	25
ENSG00000269978.1	RP11-338N10.3	-0.7751065705794057	-0.03660410486934876	0.43827668934052777	0.05755659189525116	0.17129066561826106	5.66327600771383e-06	NA	12	12	12
ENSG00000075399.13	VPS9D1	-0.7747592402282334	-0.10887696762062589	0.43848193846633043	0.009534939199490526	0.03938429650410232	0.04569775205504624	NA	20	21	21
ENSG00000198892.6	SHISA4	-0.7747009674273636	-0.04263191446859393	0.4385163792256701	0.029255737476828296	0.2483157972424665	3.9260694696148214e-08	NA	15	15	15
ENSG00000180071.19	ANKRD18A	-0.7734752013504556	-0.03866911999193563	0.439241199507859	0.0459767759079503	0.15875794949328562	1.2735539632560865e-05	NA	26	29	29
ENSG00000169432.14	SCN9A	-0.7728497359299802	-0.029410457194409618	0.43961131481007654	0.12316126468631616	0.07477855438232904	0.002370586534702195	NA	96	98	98
ENSG00000149527.17	PLCH2	-0.7725282733229715	-0.08423666901552415	0.4398016079501501	0.021265347881380337	0.2949032612292598	3.657008201556186e-10	NA	14	15	15
ENSG00000196388.8	INCA1	-0.7723158687838287	-0.03320777803536438	0.4399273689625044	0.06548515913538806	0.07780253110748657	0.0037069089420574616	NA	66	67	67
ENSG00000110768.11	GTF2H1	0.7718238594892789	0.09998018392258466	0.440218758303183	0.010018878238305998	0.0825895721719795	0.003240540489296674	NA	13	13	13
ENSG00000244731.7	C4A	-0.7702626692768714	-0.31197769225547345	0.4411440957833638	0.0006927042581961992	0.05079791918165109	0.01994132956943316	NA	4	17	17
ENSG00000167747.13	C19orf48	0.769361151098735	0.08588429477144865	0.4416789443489173	0.009524120685681143	0.1541223828465062	2.7909264073112603e-05	NA	9	9	9
ENSG00000176945.16	MUC20	0.76824483010773	0.03319767383482584	0.442341744381608	0.05912152643909689	0.3311869416940543	3.180844314519282e-11	NA	46	51	51
ENSG00000115145.9	STAM2	0.7679376813635431	0.1382048213413062	0.44252420944042903	0.004510388748072155	0.04373110058112386	0.032867567019806025	NA	36	37	37
ENSG00000242715.7	CCDC169	-0.7658853497243313	-0.07460636888415646	0.4437445237673011	0.015862022151207602	0.08340682563440938	0.0022186752167732728	NA	6	6	6
ENSG00000228049.7	POLR2J2	0.7607368991582905	0.031154062297038647	0.44681423058681036	0.07705085224616942	0.3145126086451752	1.197651603404421e-11	NA	54	55	55
ENSG00000227124.8	ZNF717	0.7603286555106993	0.0790515389545533	0.4470581572851118	0.011431800588897447	0.2978892510110447	4.8594459644607847e-11	NA	17	37	37
ENSG00000186844.5	LCE1A	0.7598423001120856	0.036582473565742894	0.4473488548136947	0.051212584832315736	0.18466518643184854	1.451587997622437e-06	NA	15	16	16
ENSG00000198203.9	SULT1C2	0.7597137617314708	0.023908004884844184	0.4474257009244539	0.12152964439772458	0.34829637935655183	7.533085695578188e-12	NA	11	11	11
ENSG00000121570.12	DPPA4	0.7594929057978986	0.011202840420555608	0.4475577562065699	0.17662723008992218	0.1318856220773324	0.00011101456337335935	NA	84	84	84
ENSG00000268555.1	RP11-678G14.3	0.7592762377534179	0.04119809918791159	0.44768732897166275	0.04292239095570996	0.07642306215889977	0.003900543818179585	NA	51	54	54
ENSG00000176209.11	SMIM19	0.7592015823295818	0.07427286396601482	0.44773197967074874	0.011896350262551085	0.13167697349666566	9.07589083130937e-05	NA	17	17	17
ENSG00000109113.18	RAB34	-0.7584193348884583	-0.2763058741492961	0.4481999865953016	0.0010813345883379638	0.038113748188846164	0.04249104466275205	NA	1	1	1
ENSG00000100075.9	SLC25A1	0.7574821541027269	0.08634507818556007	0.4487610535071602	0.009716348607663461	0.15761029593366235	2.458013332080133e-05	NA	10	10	10
ENSG00000105750.14	ZNF85	-0.7571534977792481	-0.03707478754515816	0.44895790627855126	0.05399088887483609	0.2374503122729436	1.1228863010918011e-07	NA	31	31	31
ENSG00000256576.2	RP13-977J11.2	-0.756805908527877	-0.04027018400309659	0.4491661524674385	0.049038067587115444	0.05873173475896393	0.011251539231650188	NA	39	40	40
ENSG00000101405.3	OXT	0.7559631428975174	0.11484294708480906	0.4496712940543587	0.005894989614940562	0.05791559937914415	0.013694612591504157	NA	4	4	4
ENSG00000131652.13	THOC6	-0.7548877636090183	-0.06978180870246596	0.45031632837378965	0.015406470105834041	0.036064511126567736	0.0467695842455471	NA	33	33	33
ENSG00000189409.13	MMP23B	-0.7548727565251869	-0.05975896170630932	0.4503253336341304	0.01685845824820508	0.0692291482442556	0.006351575184375643	NA	6	7	7
ENSG00000236209.1	AC104135.2	0.75482210579825	0.019797072334470867	0.4503557282325146	0.31413142589402143	0.5657646384236086	3.925939486616493e-24	NA	112	113	113
ENSG00000140853.15	NLRC5	-0.7543845127293267	-0.05865218859656634	0.45061836841785763	0.012398107695422928	0.05057075560358207	0.01823849164364776	NA	21	22	22
ENSG00000186575.17	NF2	-0.7540398247521405	-0.059440337335005575	0.45082530869622417	0.011476501020835991	0.05684533935357531	0.01023438979362145	NA	22	22	22
ENSG00000198937.8	CCDC167	0.7538285032169323	0.11567363866766536	0.4509522063799575	0.003919872754444556	0.15942974506906885	7.065353062831685e-06	NA	5	5	5
ENSG00000172260.14	NEGR1	-0.7534618108865352	-0.09854295274906465	0.451172451540767	0.00567338969211174	0.04815599178903852	0.025148586909613937	NA	10	10	10
ENSG00000241945.7	PWP2	-0.7534082258588756	-0.01563527311827387	0.45120464122958404	0.33241708699411954	0.5992517515242147	2.1656462836636596e-26	NA	38	38	38
ENSG00000170113.15	NIPA1	-0.7528144064890225	-1.1958671322095675	0.4515614483995437	4.951212437296285e-05	0.0920808773579605	0.001349510563715647	NA	7	31	31
ENSG00000152147.10	GEMIN6	0.7525434224797429	0.09586946773322477	0.45172432708857724	0.008316495943757057	0.0950794767804626	0.0012534665704369329	NA	4	4	4
ENSG00000144647.5	POMGNT2	0.7521615421346854	0.051162831461811505	0.451953917945665	0.034614771800155465	0.11296416274464575	0.0002949798252183713	NA	57	59	59
ENSG00000244219.6	GS1-259H13.2	-0.7520242013453378	-0.09646066595113506	0.45203650493497616	0.01632141645306137	0.07311352670492746	0.005451910013303733	NA	23	23	23
ENSG00000203791.14	METTL10	-0.7520061607936684	-0.03057228289182191	0.45204735387439265	0.10240750284970948	0.06321969099080642	0.006530743876696779	NA	78	83	83
ENSG00000164167.10	LSM6	-0.7508452369645946	-0.04524615961338698	0.4527458011572726	0.03507323154046853	0.07048672204129106	0.0059829512546437725	NA	84	87	87
ENSG00000276855.1	CTD-3157E16.2	-0.7501928501075732	-0.05215142851737954	0.4531385643814192	0.029350928299377528	0.11512720419857768	0.0003816412116030987	NA	11	11	11
ENSG00000237232.7	ZNF295-AS1	-0.7500908374786376	-0.6850875324843807	0.4531999974872635	0.00018245650439493394	0.3338044697822421	5.082178108088344e-11	NA	1	2	2
ENSG00000198951.11	NAGA	-0.7497481371008895	-0.08227704867673973	0.45340640977339264	0.006878816887621851	0.13388422860244528	7.499722369641851e-05	NA	23	23	23
ENSG00000126500.3	FLRT1	-0.7489540673697322	-0.07569542334496543	0.45388489071403537	0.019029947442179826	0.04066219423494947	0.03614396928188356	NA	23	24	24
ENSG00000172000.7	ZNF556	0.7486086397691539	0.04418899427458357	0.45409312315470785	0.03454433620074742	0.04466416596106055	0.028627993820548286	NA	19	22	22
ENSG00000273329.1	RP11-448A19.1	0.7486073196442653	0.027179760838678187	0.45409391906248187	0.09471817590106761	0.3964218816884799	8.579579912643181e-14	NA	10	10	10
ENSG00000134551.12	PRH2	-0.7483459118065969	-0.01885010052335531	0.45425153823264675	0.23233310022203885	0.19703402227066125	9.68985154040008e-07	NA	85	94	94
ENSG00000197177.15	ADGRA1	0.7481358480465147	0.05094131671927361	0.45437822118708093	0.028167703787995137	0.16567814683454074	1.2579068021200129e-05	NA	31	34	34
ENSG00000038358.14	EDC4	0.7473616713649617	0.09034492305355525	0.4548452750787848	0.006796300732686871	0.051392718850249694	0.020188264953069468	NA	14	16	16
ENSG00000010626.14	LRRC23	0.7468683427947542	0.06552234728981622	0.45514303682251345	0.016532058327402958	0.1868654721249174	3.7801815367852273e-06	NA	6	6	6
ENSG00000131951.10	LRRC9	0.7468386000936214	0.0752707799441189	0.4551609923383244	0.008812800039643305	0.04381025302023546	0.02997667892330148	NA	8	9	9
ENSG00000225231.1	AC091814.2	-0.7467005064836585	-0.03233646236712503	0.455244363965721	0.07021921000416244	0.18332793287836605	1.651379482327216e-06	NA	27	27	27
ENSG00000228486.10	LINC01125	0.7455942886065171	0.07686541836485701	0.4559125340869493	0.017655894701023203	0.052873391629593314	0.017962438184967268	NA	23	23	23
ENSG00000167842.15	MIS12	-0.7453286952958296	-0.03189810202291365	0.4560730380219935	0.04662490195133108	0.11813016244322187	0.00013076962124620187	NA	37	37	37
ENSG00000197822.10	OCLN	0.7450666191433069	0.042934292555454244	0.4562314476074717	0.03935824145100364	0.2114314583572902	3.2866656926852764e-07	NA	23	25	25
ENSG00000169026.12	MFSD7	-0.744993674158311	-0.09748319172416414	0.45627554405456283	0.0034176785439624102	0.09176243103834462	0.0017413828559632767	NA	2	2	2
ENSG00000203499.11	FAM83H-AS1	0.7447891566070446	0.08880740861782606	0.4563991910671309	0.03357248070693727	0.09565476439033042	0.0012830778187714962	NA	27	30	30
ENSG00000237523.1	LINC00857	0.7446020271310813	0.07948132527727299	0.45651234211653957	0.01144979890066115	0.057757495775659626	0.012354544081535508	NA	10	10	10
ENSG00000157800.17	SLC37A3	-0.7443182308215608	-0.043386426686466896	0.4566839745138723	0.033256442209491144	0.09602882797696928	0.00130628585126584	NA	14	15	15
ENSG00000134014.16	ELP3	0.7439216693953831	0.054785990266825894	0.4569238649599465	0.020474522364520607	0.0915920019996848	0.0012330652600252652	NA	36	37	37
ENSG00000204954.9	C12orf73	0.7437893721042872	0.08881818274404102	0.45700391082028047	0.020823337577570357	0.1429361779799266	5.169790349611163e-05	NA	47	49	49
ENSG00000169744.12	LDB2	-0.7422025766382567	-0.03983895996528889	0.4579646076858187	0.05937681836753504	0.053015964098928274	0.019885822119315718	NA	74	75	75
ENSG00000119711.12	ALDH6A1	-0.7419142778898199	-0.12202438945519385	0.4581392745548998	0.0064625754295663945	0.054137952086219965	0.015959278344817602	NA	16	16	16
ENSG00000185518.11	SV2B	-0.7416206209819538	-0.05481576605467299	0.4583172260968613	0.02352162218632291	0.07277189163807443	0.005586843397167279	NA	50	50	50
ENSG00000260657.2	RP11-315D16.4	0.7415230127083107	0.020576029975903916	0.45837638378317813	0.17715115987429517	0.41531738563451615	6.229196508021504e-15	NA	31	31	31
ENSG00000145241.10	CENPC	0.7399638995129597	0.05358699924350965	0.45932189962398084	0.02338120863479478	0.20350536636488514	9.33966174846418e-07	NA	67	68	68
ENSG00000058453.16	CROCC	-0.7394902647817242	-0.04767900552619333	0.459609349063005	0.03305311330195321	0.20692570359868995	1.0690482983765116e-06	NA	32	33	33
ENSG00000146587.17	RBAK	-0.7390693151537986	-0.035526774355152405	0.4598649083735654	0.09474950142809929	0.11768264812425824	0.00034830647126051384	NA	75	79	79
ENSG00000170667.14	RASA4B	0.7382840300378444	0.02040166745576024	0.4603418689694363	0.1517831700739291	0.0747995525910572	0.004074394490722544	NA	108	112	112
ENSG00000160323.18	ADAMTS13	-0.7382158004867867	-0.041584413384940185	0.46038332278582905	0.03189413010578158	0.12557854018310033	0.00019846291356078483	NA	26	26	26
ENSG00000188269.8	OR7A5	-0.7381553646507423	-0.05601575903870879	0.46042004316571306	0.019560780948349572	0.08077957819900485	0.0018721073520096266	NA	24	25	25
ENSG00000277494.1	GPIHBP1	-0.7380612211074964	-0.031220378593552728	0.46047724736984486	0.07630852615134714	0.1292095798634352	0.00017350005164694818	NA	56	61	61
ENSG00000163812.13	ZDHHC3	-0.7366059498665887	-0.042916110127201264	0.46136201565057633	0.03499287691943511	0.2229802078854504	3.4934222918207843e-07	NA	27	27	27
ENSG00000271239.1	RP11-238F2.1	-0.7363459292485672	-0.04951128507463698	0.4615202015894222	0.04315965450027677	0.03267864044465555	0.048722824981407564	NA	57	58	58
ENSG00000144567.10	FAM134A	0.7363260259029586	0.08377596071227897	0.46153231122119276	0.008610215829405809	0.0889435644299301	0.0017981931645503692	NA	10	13	13
ENSG00000188613.6	NANOS1	-0.7353293559209113	-0.043704398138029024	0.46213893399456396	0.05578213961219479	0.09224733220297512	0.0011966366581465846	NA	54	56	56
ENSG00000271605.5	MILR1	0.734672283549953	0.05859345367075895	0.4625391040929423	0.028451114406193453	0.2059816952741788	4.3464139273099833e-07	NA	80	83	83
ENSG00000257335.8	MGAM	-0.7346091327428381	-0.04744553801171367	0.4625775743651227	0.03384127973995395	0.16707198529702638	5.86130568399715e-06	NA	27	29	29
ENSG00000179846.9	NKPD1	-0.7343342423934732	-0.09080698810241089	0.46274505313639447	0.009353428825123966	0.14342809373405124	4.397360358439172e-05	NA	9	9	9
ENSG00000035115.21	SH3YL1	-0.7332483587845895	-0.1550158173917151	0.46340696546224813	0.0033284327713488135	0.12464476809804373	0.00020900698522114173	NA	13	15	15
ENSG00000237190.3	CDKN2AIPNL	-0.7327343726218581	-0.04608037554707267	0.46372045525969074	0.04712553658402376	0.06314407629063885	0.00940770645458822	NA	37	38	38
ENSG00000267198.1	RP11-798G7.6	0.7319310047100122	0.057282053633191186	0.4642106809277394	0.01822320892800896	0.0960970224487772	0.0012277903816213533	NA	3	13	13
ENSG00000224939.1	LINC00184	0.7316251787262655	0.11882939776545466	0.4643973757500347	0.00482476942962553	0.03784015887614515	0.04268921533539703	NA	7	7	7
ENSG00000152348.15	ATG10	0.7313997192693084	0.025804338514684964	0.4645350366983634	0.10767815218476398	0.24981076515288506	1.4949857951863176e-08	NA	82	82	82
ENSG00000184232.8	OAF	0.7310042664746496	0.08362363028713032	0.46477654694253123	0.010465521243265892	0.034709593646332686	0.04465411490349115	NA	9	9	9
ENSG00000119227.7	PIGZ	-0.7308905005693516	-0.03460894111419319	0.4648460387927891	0.05982614949036941	0.2240635581317796	1.4939141035533852e-07	NA	21	21	21
ENSG00000002933.7	TMEM176A	0.7303467147823993	0.08501893946761423	0.465178280341918	0.011835392445473967	0.16721198976587254	7.603330305946094e-06	NA	29	32	32
ENSG00000023228.13	NDUFS1	0.7301440268376279	0.19041763281344837	0.4653021521313112	0.002129988653296955	0.04101747873988572	0.034362399403861016	NA	23	23	23
ENSG00000075290.7	WNT8B	-0.7299498897681731	-0.021703700010932355	0.46542081528275947	0.13736803456125224	0.2579687225132624	1.2142470306950375e-08	NA	50	51	51
ENSG00000267260.1	CTD-2162K18.4	-0.7295672818515995	-0.0287000878706632	0.4656547274277334	0.0820291547120536	0.09878376980280963	0.0008288681589570178	NA	44	54	54
ENSG00000136932.13	TRMO	-0.7287702613854546	-0.04147420613963502	0.4661422055654123	0.022720321957182116	0.22329560718327535	2.9320361610133373e-08	NA	14	15	15
ENSG00000206127.10	GOLGA8O	0.7281302691116533	0.038661860212387524	0.46653384626977135	0.05780903603289521	0.05987675047277495	0.012151882711946687	NA	33	33	33
ENSG00000174611.11	KY	-0.728003614533366	-0.030644338017571042	0.4666113736708424	0.07633154343340041	0.08123485704269763	0.0019090980579439829	NA	105	106	106
ENSG00000184402.14	SS18L1	0.7275198242574598	0.03704924392184391	0.46690757564928476	0.056239154288325266	0.1212236911988026	0.0002350482521569055	NA	58	58	58
ENSG00000188878.19	FBF1	0.7274635946458461	0.044748786170331074	0.4669420091541431	0.050168025031207056	0.09859908316169848	0.0011751286663122613	NA	76	78	78
ENSG00000213347.10	MXD3	-0.7274130140672224	-0.06314246573359789	0.46697298454620917	0.022322018509342005	0.04903435966017768	0.02176989103222292	NA	24	25	25
ENSG00000271538.5	RP11-326I11.4	0.7273063598723544	0.02985564066565098	0.4670383029850206	0.07280312604598065	0.3959424287297495	4.138984123107027e-14	NA	4	4	4
ENSG00000156475.18	PPP2R2B	-0.7272951091157497	-0.04372161835447028	0.46704519360351715	0.0320649903237873	0.1214431542596371	0.00024310359205136767	NA	11	11	11
ENSG00000106714.17	CNTNAP3	-0.7265173775672557	-0.03441486422096116	0.4675216583344617	0.027861973722685205	0.10314551730313866	0.0007631026183949084	NA	19	20	20
ENSG00000120675.5	DNAJC15	0.72622417086869	0.04371043433218921	0.4677013566124425	0.04230450417819861	0.3782180795362496	8.641191006901902e-14	NA	68	68	68
ENSG00000166664.13	CHRFAM7A	0.725874515571874	0.022224224229610248	0.46791570070299127	0.159113217957	0.27363242489841977	1.7422570497861914e-09	NA	53	54	54
ENSG00000169203.16	NPIPB12	0.7246628995673803	0.024913290106376756	0.4686588608464123	0.10024330529139516	0.2717412437298813	4.22427091815964e-09	NA	16	18	18
ENSG00000167077.12	MEI1	-0.7245402681858234	-0.03359397623539777	0.46873411475752147	0.06171555063999308	0.2024332993302473	1.0672861308722114e-06	NA	65	68	68
ENSG00000168785.7	TSPAN5	-0.7225551812290992	-0.1339482432272967	0.46995321201779483	0.0030892388847874675	0.05131920296058412	0.018137735320747656	NA	2	2	2
ENSG00000127743.5	IL17B	0.7222096812034475	0.06419345278902955	0.4701655720658411	0.03432496976169963	0.046256994757206106	0.019043987852546664	NA	30	33	33
ENSG00000120306.9	CYSTM1	0.7215538590964887	0.04940860060759992	0.4705688159568445	0.020441472821760343	0.14046229089887086	9.473530920702864e-05	NA	35	35	35
ENSG00000157978.11	LDLRAP1	-0.7211544866416967	-0.07423938508607612	0.47081447072651206	0.013351907206276797	0.2938811215946987	1.1159209720165782e-09	NA	15	15	15
ENSG00000271824.1	AC009014.3	0.7209828810656469	0.13896855053064708	0.47092004738442383	0.0032952938034787596	0.052959699112745465	0.014021518123412477	NA	5	6	6
ENSG00000135480.15	KRT7	-0.7194083834445985	-0.04944854376377945	0.47188933293362056	0.032420192420242536	0.11367259658863292	0.0004684932530910241	NA	15	16	16
ENSG00000154781.15	CCDC174	-0.719095598538213	-0.05582075306695006	0.47208201908110015	0.01761261294402952	0.049982533501280096	0.02045806411188696	NA	11	11	11
ENSG00000188732.10	FAM221A	0.7187833511919192	0.016694057388581655	0.4722744173058745	0.254006175114112	0.6501724895377761	1.1877408114900446e-29	NA	10	10	10
ENSG00000139155.8	SLCO1C1	0.7184041945253257	0.034285677510227965	0.4725081012712645	0.02676399356671431	0.04455728427045679	0.02812863385140265	NA	67	67	67
ENSG00000101181.17	MTG2	-0.7174980385154401	-0.03726036031547978	0.47306684628139994	0.05224451076527392	0.19173113051886614	1.7156676689257102e-06	NA	38	39	39
ENSG00000075213.10	SEMA3A	-0.7173793994885371	-0.027658235489904242	0.47314002721996984	0.06011227437243036	0.2419238162638366	6.244057073175388e-08	NA	27	28	28
ENSG00000272143.1	FGF14-AS2	0.7173188956228811	0.042539485074778664	0.47317735063974653	0.040637789506133545	0.3548152861813135	1.2299949661967638e-12	NA	19	19	19
ENSG00000172986.12	GXYLT2	-0.7171036626603129	-0.05647169996164171	0.4733101359513191	0.0228790358951275	0.09567599857323687	0.0013115990902626067	NA	26	26	26
ENSG00000197261.11	C6orf141	0.7166641739381266	0.05763978541330629	0.4735813367289755	0.018591714168779007	0.05938209688759356	0.009656088016319514	NA	12	12	12
ENSG00000131389.16	SLC6A6	0.716375776605035	0.06991295862082407	0.47375934808858744	0.012105836970442855	0.04946373467057481	0.02497906781624019	NA	19	19	19
ENSG00000104879.4	CKM	-0.7159723540822754	-0.05117118695438322	0.47400841970080987	0.036151299487210596	0.0954830463471449	0.0013377187768471089	NA	35	37	37
ENSG00000215845.10	TSTD1	0.7157737003777185	0.023989071435406774	0.47413109422235	0.11036222996762549	0.382901179138684	2.2750512618059057e-13	NA	16	17	17
ENSG00000133103.16	COG6	0.7144763784275056	0.044532032319442236	0.47493265763184855	0.031064497684035408	0.2322423743120631	7.287162977150292e-08	NA	41	41	41
ENSG00000122678.16	POLM	-0.7138249720084393	-0.04313695009510779	0.475335415997147	0.026635660162958985	0.21422345036679588	4.193068847986003e-07	NA	29	29	29
ENSG00000103226.17	NOMO3	-0.7136997896731239	-0.03919256871239498	0.4754128364996598	0.033465122542953196	0.2256474850571669	1.7870025733650825e-07	NA	8	10	10
ENSG00000081026.18	MAGI3	0.7131887507499831	0.07445216814745358	0.4757289663463693	0.01135714747801329	0.048924007533379055	0.022380787303179533	NA	19	19	19
ENSG00000089692.8	LAG3	-0.7131267256658425	-0.03678170753069837	0.47576734304825097	0.0399248054763456	0.06982321928014583	0.005996629058475308	NA	23	23	23
ENSG00000130653.15	PNPLA7	-0.7127067384558246	-0.04092060658437634	0.47602724586224066	0.031026422075569302	0.1496815352390878	3.329865294369405e-05	NA	22	24	24
ENSG00000232229.5	LINC00865	0.7126627620448924	0.024810767762415486	0.4760544645080371	0.0829368195664705	0.47450276125318797	2.1925805366416866e-18	NA	24	24	24
ENSG00000232653.8	GOLGA8N	-0.7118545940764671	-0.048152012631683824	0.47655482175656283	0.03150414280027555	0.1351553631661253	8.266883731830988e-05	NA	25	26	26
ENSG00000273142.1	RP11-458F8.4	0.7108718041502449	0.05383088826317327	0.47716367984550034	0.015238798347068377	0.03804345092149219	0.049456125699953585	NA	50	51	51
ENSG00000169914.5	OTUD3	-0.7107943868608345	-0.026901768328875125	0.47721165949419386	0.08362983298572887	0.3071185106771376	8.506698467060696e-12	NA	23	24	24
ENSG00000158717.10	RNF166	0.7098258944552382	0.04098750756224758	0.47781210928243445	0.04119774516223883	0.07021327706705463	0.006086879394300518	NA	60	66	66
ENSG00000158470.5	B4GALT5	0.7090682944795303	0.06699435858333165	0.47828209699710333	0.017143684367955075	0.0946122397933658	0.001411684366854513	NA	59	59	59
ENSG00000100033.16	PRODH	-0.7086398718701269	-0.06465863568151828	0.4785479867344258	0.015752297101158632	0.13155139410037242	0.0001533131104657876	NA	22	23	23
ENSG00000276476.2	LINC00540	-0.7083567428137605	-0.05430985866781203	0.4787237479849836	0.01763038456890023	0.1020129450858469	0.0007321570694069357	NA	9	9	9
ENSG00000114933.15	INO80D	-0.7080571507148863	-0.08819745671640827	0.47890976757387993	0.00721066551330651	0.05404164123665197	0.017730956465748283	NA	20	20	20
ENSG00000142102.15	PGGHG	0.7066686168146682	0.03376801558333075	0.479772436687972	0.0471076428953978	0.3753279185891136	6.659533310966816e-13	NA	25	27	27
ENSG00000228793.1	RP1-223B1.1	0.7058591638770376	0.021066264701539432	0.48027572486676984	0.1819274357725597	0.5084534545742632	1.3943106662971063e-19	NA	47	50	50
ENSG00000173540.12	GMPPB	-0.705458222990405	-0.04004884286580307	0.48052512175340334	0.08827839206131087	0.34511222070470315	2.434854672242064e-12	NA	22	24	24
ENSG00000168243.10	GNG4	-0.705063636366048	-0.11104159791349351	0.48077063498711736	0.0060843928568428685	0.051665887639493716	0.01707577774981906	NA	21	21	21
ENSG00000283199.1	ABC13-47488600E17.1	0.7048778081517288	0.030695821253267346	0.4808862816409897	0.05659086560899707	0.07159137022420048	0.006097710458561549	NA	29	32	32
ENSG00000065268.10	WDR18	0.7041356381656975	0.02358833016026542	0.48134830806437645	0.10235544945288992	0.3935716424307502	4.4401850878683505e-14	NA	20	20	20
ENSG00000073146.15	MOV10L1	0.7041141000958475	0.0250758493826813	0.48136171986270293	0.09255142262129436	0.19791260171106295	1.2981879525928162e-06	NA	43	46	46
ENSG00000101752.11	MIB1	0.7030179278213026	0.04440800232915693	0.4820445770175801	0.024485921599808544	0.11727229744268701	0.0002312759517539166	NA	54	54	54
ENSG00000272505.1	RP11-981G7.6	-0.7027801811719253	-0.045708136186469656	0.4821927500478079	0.02360637992654012	0.10938240992169916	0.00030078268035473016	NA	21	22	22
ENSG00000250490.1	LINC02145	-0.7017929673859643	-0.030933395943084738	0.4828082851832173	0.06832065317756877	0.2809179516929843	2.9034024174395697e-09	NA	11	11	11
ENSG00000230658.1	KLHL7-AS1	-0.7006968815498202	-0.012239229966413101	0.4834922026050077	0.40724328058570436	0.6234853180581448	1.0285427428809263e-26	NA	65	65	65
ENSG00000262223.6	RP11-1055B8.3	0.7000751794807569	0.04171526200104948	0.48388035550441044	0.03766809440579591	0.24371047874781074	1.0243795626611952e-08	NA	8	9	9
ENSG00000262877.4	RP11-1055B8.4	-0.6997766353502051	-0.023768891287361232	0.48406680833173177	0.11267883375731089	0.3018127521604433	1.1743521092221464e-10	NA	75	76	76
ENSG00000163803.12	PLB1	-0.698472670366355	-0.05626555956699811	0.4848816435122286	0.01800562254682677	0.050553945117339766	0.01680547764993121	NA	45	45	45
ENSG00000167986.13	DDB1	0.6981455101155383	0.06696571106237603	0.4850861993465796	0.008106151746019629	0.1142507423359748	0.0004088585183295805	NA	71	73	73
ENSG00000090382.6	LYZ	-0.6978926309262409	-0.06349580170761578	0.48524434321788856	0.0195942594651856	0.06614527194490412	0.008141034797447669	NA	31	31	31
ENSG00000149499.11	EML3	0.697847367578976	0.09093200967075492	0.4852726526481297	0.009866595667684074	0.12763890806758635	0.00015736758650652716	NA	16	16	16
ENSG00000157456.7	CCNB2	-0.6971512505798957	-0.041238341879955155	0.48570814347918556	0.04301342590701343	0.08039522080506338	0.0031105146295892024	NA	38	39	39
ENSG00000128989.10	ARPP19	0.6971262257843526	0.21554500175532346	0.48572380292955586	0.002801692262400587	0.13686188367475322	7.529677394360509e-05	NA	18	18	18
ENSG00000272221.1	XXbac-BPG181B23.7	-0.6970223635772245	-0.7263467465006818	0.4857887983914312	0.00025379591703318937	0.2582985730068141	2.1135900273470916e-08	NA	2	15	15
ENSG00000085514.15	PILRA	0.6961118903928747	0.05953946646357901	0.48635876067846695	0.014044948891797499	0.2630205325548381	1.143392321046302e-08	NA	24	24	24
ENSG00000184898.6	RBM43	-0.6959942790258979	-0.051220162176827344	0.48643241253775094	0.029709656689720684	0.049163727491098215	0.023407473421146727	NA	49	49	49
ENSG00000117533.14	VAMP4	-0.6956533002829294	-0.056420434039533736	0.4866459780019895	0.021690877356404074	0.0718665421441473	0.006013693359488147	NA	35	35	35
ENSG00000007341.18	ST7L	0.6950503634804719	0.03827012954476726	0.4870237398406151	0.04599843380930391	0.24414338702460936	4.552948633926537e-08	NA	32	34	34
ENSG00000151376.16	ME3	-0.6946482041223264	-0.07284000915720433	0.48727579534118926	0.009798737472186745	0.11726987585326927	0.00016475191210183846	NA	4	4	4
ENSG00000174226.8	SNX31	0.6946389504545466	0.012041359887082295	0.4872815959552661	0.3783879138290678	0.6245586207466235	2.304095690778231e-28	NA	37	38	38
ENSG00000139200.13	PIANP	-0.6943970716738236	-0.07345650877310371	0.4874332296496233	0.04363044186244032	0.14404108179303435	6.476051139151697e-05	NA	89	90	90
ENSG00000213903.8	LTB4R	0.6941938577925997	0.07204965029980179	0.4875606440254391	0.02041911548202459	0.14169742254668016	4.467997006974809e-05	NA	20	21	21
ENSG00000100151.15	PICK1	0.6912160894802696	0.022113433504021104	0.4894297542397541	0.13523036469773725	0.5749969696950484	1.368380335934673e-23	NA	9	9	9
ENSG00000223658.7	C1GALT1C1L	0.6897355690482967	0.020139755670800154	0.4903604934427316	0.09785444058910904	0.13021835126299058	0.00012650684455998485	NA	46	46	46
ENSG00000168826.15	ZBTB49	0.6878673610330368	0.05418539606814076	0.49153631198010794	0.02197564306909812	0.1099265776786537	0.0005586158993866914	NA	24	31	31
ENSG00000139187.9	KLRG1	-0.6863228507570195	-0.07348080172990619	0.492509542448884	0.013140807686121254	0.10966834188200236	0.00025733776577476983	NA	16	16	16
ENSG00000141252.19	VPS53	0.6861484514840994	0.046504529490962586	0.49261950021027323	0.04739872126498816	0.12330122292990107	0.00011888835741895381	NA	31	33	33
ENSG00000197043.13	ANXA6	0.6857632192592426	0.03703387875623316	0.4928624335962397	0.04122289121360341	0.05202600007103887	0.02056941817683039	NA	33	33	33
ENSG00000139531.12	SUOX	-0.6857173128660639	-0.058938115594301115	0.49289138715671077	0.01599583122961385	0.1287222912249857	0.00010502551370592222	NA	8	8	8
ENSG00000156515.21	HK1	0.6852588619880625	0.09727737648552824	0.49318058609912907	0.00616387933802635	0.05240249063940347	0.019214134048392662	NA	23	23	23
ENSG00000175634.14	RPS6KB2	-0.6849459596254474	-0.05813155433571973	0.49337802263392494	0.017363456707919906	0.2122469641266589	3.526302998666386e-07	NA	3	3	3
ENSG00000165449.11	SLC16A9	-0.6843461399199013	-0.1256284936583767	0.4937566178685865	0.00297309354500782	0.04291660299481839	0.029968963488763142	NA	5	5	5
ENSG00000124299.13	PEPD	-0.6837584449842562	-0.05727776112351973	0.49412771092854835	0.015590110477091822	0.24396038447778204	3.6199800782148796e-08	NA	16	16	16
ENSG00000148600.14	CDHR1	-0.6835437050601061	-0.0369730890717964	0.4942633431394651	0.0310186205089177	0.05398318935328381	0.01695590052645823	NA	34	34	34
ENSG00000198039.11	ZNF273	0.6820775464399482	0.08934269557366555	0.4951899176834519	0.007541216436632763	0.0377574709695088	0.036910330712382436	NA	37	40	40
ENSG00000151632.17	AKR1C2	-0.6815961256297022	-0.032960181502779545	0.49549436548827086	0.06963399060392705	0.2987634233471988	1.2677775780368188e-10	NA	18	20	20
ENSG00000153707.16	PTPRD	-0.6805635264119496	-0.045352541252421635	0.4961477123523871	0.023644526601601087	0.14209346307628262	4.783654558021865e-05	NA	114	116	116
ENSG00000115041.12	KCNIP3	-0.6799909960954919	-0.08982483988964411	0.49651016206921206	0.025883064479991356	0.11942858089336066	0.00024051073894064239	NA	31	33	33
ENSG00000146223.14	RPL7L1	0.6799847255722857	0.06271983726930111	0.49651413250833565	0.027973029780715256	0.06467849653841573	0.009952025487823696	NA	28	33	33
ENSG00000204632.11	HLA-G	-0.6799441833891469	-0.0625650894440403	0.4965398038641018	0.01633597695065058	0.1446823499058566	4.829153608229315e-05	NA	12	71	71
ENSG00000172340.14	SUCLG2	0.6789316248582171	0.07782179090777074	0.4971811865529192	0.011967724218729327	0.14495223649718805	5.506412080435299e-05	NA	20	21	21
ENSG00000215915.9	ATAD3C	-0.678115301395251	-0.020799699505429557	0.4976985896545997	0.11779562493089024	0.3839183219903201	9.012424491684463e-14	NA	18	25	25
ENSG00000230156.2	LINC00443	-0.677447937111255	-0.04945456853071132	0.49812179212813723	0.027352870041038087	0.07871286704029451	0.0037874231239855404	NA	10	10	10
ENSG00000165124.17	SVEP1	0.6772983953753526	0.051723190731916405	0.4982166487935835	0.024304812404261897	0.07032352532357755	0.0063612193820504394	NA	30	30	30
ENSG00000255142.1	AP006621.6	0.6772399865171124	0.043330342623163536	0.4982537010565763	0.0294944893582684	0.10853807771939664	0.00026221463341484903	NA	11	12	12
ENSG00000152527.13	PLEKHH2	0.6755847964043314	0.013476676119957353	0.4993042970309325	0.2506935727489613	0.3237367028272943	1.378133118792163e-10	NA	87	91	91
ENSG00000144791.9	LIMD1	0.6754419318502991	0.06773518677394319	0.49939503233316374	0.021801236954628732	0.12637081159357053	7.983949794275919e-05	NA	20	21	21
ENSG00000116198.12	CEP104	0.6748383460604948	0.05374849118232538	0.4997784748503944	0.015994186383159435	0.12440113781763334	0.00016481067460335225	NA	22	22	22
ENSG00000225554.1	RP11-527D7.1	0.6746238174459422	0.013955701610905587	0.4999147969902993	0.21385999176441634	0.5751463292278381	1.8539703093356173e-23	NA	17	17	17
ENSG00000148824.18	MTG1	0.6744187081078675	0.0204379071807996	0.5000451521043517	0.1669705230101819	0.489845388293265	3.7424624136374e-20	NA	16	16	16
ENSG00000264247.1	LINC00909	0.6720885352438266	0.04461880283537321	0.5015273347463804	0.028318039242826915	0.20960649204015164	7.096715933743981e-07	NA	14	14	14
ENSG00000213672.7	NCKIPSD	-0.6714246034317323	-0.023889570347394667	0.501950075723659	0.11156107600570359	0.34508386938655555	2.278139809614373e-11	NA	15	15	15
ENSG00000169689.14	CENPX	0.6704695909478603	0.038170655400151916	0.5025584851387064	0.03156520530967097	0.27431421949910084	8.610122159985616e-10	NA	10	10	10
ENSG00000077380.15	DYNC1I2	0.6688931221968968	0.12787017207094004	0.503563657879974	0.0027354021780205593	0.05006341912589927	0.023309124291090284	NA	12	12	12
ENSG00000014138.8	POLA2	0.6685952732816437	0.04166796584593255	0.5037536885739683	0.012310073676490731	0.11552332115832938	0.0003326004515654313	NA	11	11	11
ENSG00000130396.20	AFDN	0.6679411630219707	0.11383184207712292	0.5041711505070191	0.005528445173876134	0.0387474372790797	0.04563284491185083	NA	17	17	17
ENSG00000247011.2	RP11-700H6.1	0.6668308396531352	0.03465628230027104	0.5048801913679372	0.05790129641837645	0.25398782779288204	1.7493552819793824e-08	NA	24	24	24
ENSG00000101542.9	CDH20	0.6668006922016617	0.042407482087126414	0.5048994505397649	0.025793975761170054	0.056796481236282476	0.012859391022001856	NA	41	41	41
ENSG00000164300.16	SERINC5	0.6666339036537909	0.12709915847141445	0.5050060074806801	0.0051777632526593806	0.07278439584419093	0.005358387276020217	NA	14	15	15
ENSG00000140043.11	PTGR2	-0.6666333207815023	-0.03441942248614877	0.5050063798836663	0.05840885756204035	0.25731045377594425	6.545064530476776e-09	NA	27	29	29
ENSG00000113593.11	PPWD1	-0.6664605185321243	-0.029864418827023294	0.5051167913645702	0.053252769815215165	0.2470076544656039	4.307295501199451e-08	NA	94	95	95
ENSG00000114204.14	SERPINI2	0.6658202742949079	0.06678853181558832	0.5055259843321669	0.012117356735674923	0.03652858234964377	0.033152785365647336	NA	28	28	28
ENSG00000271811.1	RP1-79C4.4	0.6654853922761498	0.07309074484598603	0.5057400836660833	0.009077917774712632	0.1067665911467766	0.0005850048000274994	NA	4	4	4
ENSG00000187010.19	RHD	0.665476470052803	0.01597051455874855	0.50574578854285	0.29888893467250055	0.4410638627075631	3.8876388745737264e-16	NA	61	80	80
ENSG00000275765.5	RP11-54C4.3	0.6652034186157291	0.040452903547417075	0.5059203942302029	0.04401371467024259	0.2618899048835432	1.3944985377607083e-08	NA	16	16	16
ENSG00000117791.15	MARC2	0.6648345750388074	0.02631925499896936	0.5061563055933296	0.0672833992128498	0.045370245144704335	0.023101091783791786	NA	121	129	129
ENSG00000075643.5	MOCOS	0.6647558025070032	0.04145293685038339	0.5062066957917628	0.03479543313168124	0.08354850774240875	0.001579789735141401	NA	23	24	24
ENSG00000165406.15	MARCH8	0.6647180169259185	0.04483731875402534	0.5062308678813523	0.018760153287766056	0.10416506930233292	0.0007066012137122902	NA	34	38	38
ENSG00000144357.16	UBR3	-0.6643229074499719	-0.0794752159660368	0.5064836626079774	0.010331341907661567	0.05633612364949259	0.01389128062356577	NA	80	84	84
ENSG00000272720.1	CTA-228A9.3	0.664045299901908	0.07361252759666884	0.5066613182004874	0.01166959157289775	0.1938381165703835	1.4074225175169918e-06	NA	7	7	7
ENSG00000146834.13	MEPCE	-0.66267086131925	-0.049135872215015045	0.5075413757081249	0.031383254222309816	0.04079453352959357	0.03119926875457821	NA	29	29	29
ENSG00000079332.14	SAR1A	0.6617450742438677	0.04794328865058559	0.5081346122437009	0.021817758138067182	0.19532334192210965	4.2027443264110603e-07	NA	21	22	22
ENSG00000143398.19	PIP5K1A	0.6617224041797181	0.07200132911047516	0.5081491435905953	0.012713716574620991	0.0540532249653509	0.016430169723740142	NA	38	38	38
ENSG00000223768.1	LINC00205	0.6613241358894164	0.023222337792038444	0.5084044662304316	0.10051715164642516	0.4131282692049287	1.9102484701476686e-15	NA	61	62	62
ENSG00000168813.16	ZNF507	-0.6611980173106489	-0.06395614938213973	0.50848533260591	0.012083455021393175	0.04776069721982816	0.022294285014704304	NA	20	20	20
ENSG00000059122.16	FLYWCH1	0.6608246605499194	0.017520828229330185	0.508724765952216	0.19709273845981426	0.6264471471988737	1.7616029414690387e-27	NA	13	13	13
ENSG00000185149.5	NPY2R	0.6606386521998867	0.019991701342405653	0.508844074986184	0.1475091845255735	0.43091882343602267	5.766413551267082e-17	NA	52	52	52
ENSG00000124813.20	RUNX2	0.6603219656917074	0.09303822244280158	0.5090472370241298	0.006529493209478094	0.08665737258675835	0.0024901162599182845	NA	27	27	27
ENSG00000215241.3	RP11-266K4.9	0.6589545194435062	0.015554401471790654	0.5099249744808851	0.0670506763117415	0.07013378099726675	0.006260264426489387	NA	49	58	58
ENSG00000162545.5	CAMK2N1	-0.6579933915155176	-0.01828686713316975	0.5105423776038438	0.09388124341440722	0.269607753765092	1.929356963501034e-09	NA	67	69	69
ENSG00000251504.1	LINC01099	-0.6577096319478867	-0.025825540707965933	0.5107247319272683	0.10151339174158314	0.09475591669395377	0.0014192226821340373	NA	50	53	53
ENSG00000134917.9	ADAMTS8	-0.6568865410022561	-0.0532634290952369	0.5112538729308064	0.030647959103294174	0.1895709096665541	1.3951981069673232e-07	NA	12	15	15
ENSG00000139220.16	PPFIA2	0.6560608037281961	0.059758998277268306	0.5117850027344714	0.018344938682430097	0.062497011818019414	0.00799645466003274	NA	16	17	17
ENSG00000104369.4	JPH1	0.655878130752095	0.01991182949201803	0.5119025403264288	0.14986150410639396	0.6143034728350776	3.0183792720361214e-26	NA	24	25	25
ENSG00000122025.14	FLT3	-0.6556100972236358	-0.0730777922456343	0.5120750270990391	0.00984438338914508	0.2208618848068768	2.456352672301505e-07	NA	21	21	21
ENSG00000277022.1	RP3-453C12.15	-0.6554818576240745	-0.054580921399073175	0.5121575634462383	0.02563612314477663	0.1947012034501792	2.18324822622241e-06	NA	5	5	5
ENSG00000267855.5	NDUFA7	0.6545582757055676	0.07616555811125622	0.5127521953014371	0.014231279889409011	0.058457637469587515	0.01011555060814275	NA	29	30	30
ENSG00000172382.9	PRSS27	-0.6543980269066132	-0.07135447416671409	0.5128554052678779	0.014553966641474902	0.04245086188214165	0.03277381481600492	NA	28	29	29
ENSG00000006534.15	ALDH3B1	0.6542874977509124	0.030322254988351872	0.5129265990696174	0.09863514115409192	0.1849708566148481	4.632261615228483e-06	NA	61	65	65
ENSG00000103550.13	KNOP1	0.6542768631966417	0.017625705155486192	0.5129334492473462	0.20931772451115635	0.4296826384922397	2.1616313057253557e-18	NA	69	74	74
ENSG00000030110.12	BAK1	-0.6536697186708412	-0.04615074998700199	0.5133246163992753	0.021132931085838046	0.2792682187876732	4.773071324528788e-09	NA	17	43	43
ENSG00000121440.14	PDZRN3	-0.6536429927456345	-0.04288941238623269	0.5133418387742233	0.013453855307662781	0.048793534115899366	0.020283766412562392	NA	17	18	18
ENSG00000070476.14	ZXDC	-0.6535845894282986	-0.04412777224022235	0.5133794753314698	0.022728949246355608	0.19515062110843	1.550843994717123e-06	NA	16	16	16
ENSG00000161664.6	ASB16	-0.6533810658130718	-0.04411073932060823	0.5135106422614761	0.024811992446663336	0.10687629948109496	0.0007034957779173827	NA	16	17	17
ENSG00000132507.17	EIF5A	0.6527310267439601	0.05454607593773644	0.5139296963515629	0.01761562032876038	0.09253624803848068	0.0017919863550993871	NA	11	11	11
ENSG00000115423.18	DNAH6	-0.6526668244805822	-0.028669725872714536	0.5139710946247165	0.05036750821748184	0.1795370462842017	3.8059935935821615e-06	NA	31	31	31
ENSG00000272479.1	RP11-301G7.1	-0.6526006566472721	-0.06886106290675217	0.5140137621325873	0.010534552275920345	0.0429588838136331	0.021571272206521927	NA	24	24	24
ENSG00000163393.12	SLC22A15	0.6513725966496144	0.04012369573634394	0.5148059957312285	0.019946592300705585	0.12395058372778217	0.0002331405881730139	NA	55	57	57
ENSG00000197016.11	ZNF470	-0.651354078857323	-0.037861591191465586	0.5148179465950712	0.036401102863770525	0.1354444942400555	4.123582323101272e-05	NA	30	30	30
ENSG00000056558.10	TRAF1	0.6512655154966268	0.021227358297805532	0.5148751048976774	0.09558960127821854	0.40458382170656265	1.9902281204216384e-14	NA	80	80	80
ENSG00000197599.12	CCDC154	-0.649788581462404	-0.06516612306157854	0.5158287956825713	0.019904174274464795	0.11303833158130093	0.00039854604487145454	NA	20	20	20
ENSG00000121068.13	TBX2	-0.6496427883402085	-0.05194021450293799	0.5159229873815856	0.029170136566471203	0.10494511495968972	0.0007116433076871942	NA	45	46	46
ENSG00000225663.7	MCRIP1	0.649223126207774	0.07560773186981212	0.5161941658071281	0.01127711940913502	0.03829778962531097	0.03557065757649667	NA	24	24	24
ENSG00000178252.17	WDR6	0.6481465381044635	0.050559412431130414	0.5168901763231681	0.023923237707755483	0.17278095554961564	9.462396284194784e-06	NA	20	21	21
ENSG00000249846.6	LINC02021	0.6477174052210365	0.0302321600529768	0.5171677447110092	0.05884422460364612	0.2258516962385855	1.7520263494616238e-07	NA	15	15	15
ENSG00000183793.13	NPIPA5	0.6471979868655509	0.017387847955130816	0.5175038140635835	0.09542958308057874	0.4161283829315998	5.071883818084333e-16	NA	57	63	63
ENSG00000171903.16	CYP4F11	-0.6470384075062366	-0.025331454518738118	0.5176070863456215	0.05466818282434785	0.1712359031563775	9.936667330738553e-06	NA	70	72	72
ENSG00000103245.13	NARFL	-0.6468420896502967	-0.03380441333154466	0.5177341486895977	0.07109281546462215	0.14343124276015645	5.7566468983681226e-05	NA	35	38	38
ENSG00000120915.13	EPHX2	0.6466857086958092	0.02318900757402768	0.5178353743131989	0.12136604559459083	0.4206603158878368	8.934143047224415e-15	NA	63	63	63
ENSG00000226669.2	RP11-509J21.4	-0.6458668283870558	-0.09817952298792813	0.5183656038777658	0.00839871124180025	0.04376520199820519	0.02575697831869076	NA	13	13	13
ENSG00000127952.16	STYXL1	-0.645843112529592	-0.03954217452171281	0.5183809642082224	0.02885082098467509	0.2836115697167817	7.039346036078606e-10	NA	25	25	25
ENSG00000169660.15	HEXDC	0.6458324961227756	0.03191779206871626	0.5183878403384721	0.05648912517976824	0.11086213948347916	0.00046088216870692947	NA	82	86	86
ENSG00000183798.4	EMILIN3	-0.6457888344201004	-0.03625082820559903	0.5184161200400481	0.021189968272312818	0.0659880322518461	0.0071043082853783435	NA	18	19	19
ENSG00000249664.1	CTD-2227C6.2	-0.6451176179433702	-0.040612058392545676	0.518850967544796	0.032633043856853935	0.10491312926782656	0.0005773919291063369	NA	11	11	11
ENSG00000181027.10	FKRP	-0.6450609573697721	-0.036132729357250336	0.5188876837116065	0.034269236786494586	0.19792901283326605	1.2443949653719114e-06	NA	7	7	7
ENSG00000145388.14	METTL14	-0.6446440221401938	-0.048021746266907514	0.5191578998527042	0.016534611635336007	0.1322533276986628	0.00014243329562699432	NA	52	53	53
ENSG00000106333.12	PCOLCE	-0.6440076109311533	-0.1167287346277677	0.5195704986427274	0.01289087794815615	0.04016507256094322	0.039117420540218266	NA	14	14	14
ENSG00000111364.15	DDX55	0.64368247644983	0.047969286229494916	0.5197813554595911	0.02748230857405187	0.10258811655261192	0.00045051122794784036	NA	28	28	28
ENSG00000101307.15	SIRPB1	0.6431323318767146	0.02446691519380015	0.5201382367476353	0.11800758048283844	0.4355842503900455	2.3863026501113024e-15	NA	37	41	41
ENSG00000186184.16	POLR1D	-0.642891151521395	-0.05750478223832137	0.5202947313644254	0.01916075835368513	0.19185012434425694	9.55166472277283e-07	NA	24	24	24
ENSG00000101574.14	METTL4	0.6424210490772594	0.03229062334790543	0.5205998363241104	0.057634292583482814	0.3152926885858543	2.848573738635857e-11	NA	22	23	23
ENSG00000128891.15	C15orf57	-0.6422027640438485	-0.016967428558044475	0.5207415385783363	0.1951883769811169	0.5354615199600005	1.4148296495625149e-21	NA	40	41	41
ENSG00000159210.9	SNF8	-0.6418011509697684	-0.04218949456539482	0.5210023022460701	0.028298508024944154	0.15977559543346842	1.2864426127037374e-05	NA	30	31	31
ENSG00000272279.1	RP11-157J24.2	0.6415193155151951	0.020551953309816923	0.5211853355498522	0.14669049444863663	0.4777934994345148	2.0310661684958445e-17	NA	36	38	38
ENSG00000009830.11	POMT2	-0.6413648924009344	-0.02975598410015685	0.5212856370840111	0.03373708675225805	0.17088649431972391	5.32473189212946e-06	NA	95	96	96
ENSG00000263627.1	PPP4R1-AS1	-0.6401796626403756	-0.024235842649941376	0.522055803012039	0.11738622703650321	0.34840472791067234	1.1919735225896936e-11	NA	13	13	13
ENSG00000198468.7	FLVCR1-AS1	-0.6401105676437429	-0.012672740056566609	0.5221007191919202	0.32104904902523235	0.5577455615345177	3.2200314718111164e-22	NA	80	82	82
ENSG00000122483.17	CCDC18	-0.6391236274612201	-0.02535818061112059	0.5227425104065133	0.0965211700256084	0.08687841148912545	0.0020957657650733726	NA	62	66	66
ENSG00000224924.6	LINC00320	0.6384442574832334	0.053284231739647615	0.5231845290403239	0.014672497612617972	0.19870068328711865	5.08282791257618e-07	NA	13	13	13
ENSG00000130312.6	MRPL34	0.6377175246586982	0.02846071122324009	0.5236575756520173	0.07665668518030296	0.4585291789738178	1.3138326563476196e-16	NA	6	6	6
ENSG00000174705.12	SH3PXD2B	-0.6376644444221717	-0.02827823473796097	0.5236921353573241	0.06435022180893797	0.17062595096066616	9.26082003404445e-06	NA	44	46	46
ENSG00000197915.5	HRNR	-0.6358448889803019	-0.019290434002312087	0.5248775261713712	0.15556964218003466	0.3719570813211692	1.3528358399843915e-12	NA	56	58	58
ENSG00000262006.1	RP11-700H6.4	0.6357191026112293	0.06421033348051737	0.5249595233023274	0.010813349519841961	0.10358813143067633	0.0007992616605138436	NA	2	2	2
ENSG00000136824.18	SMC2	0.6347575089821652	0.029580634441789554	0.5255865798412005	0.05855471987817623	0.27762647079781017	4.4279598737054533e-10	NA	23	23	23
ENSG00000142686.7	C1orf216	0.6347381487845414	0.013778968577496352	0.5255992085858091	0.02915569773516619	0.14512334352869313	5.85271508262256e-05	NA	153	156	156
ENSG00000160360.12	GPSM1	0.634736955165863	0.12613213151454727	0.5255999871937589	0.00298576468262539	0.1290989071195496	0.00015132314264516608	NA	1	1	1
ENSG00000225725.4	FAM66E	0.633883335779674	0.03614010281662981	0.5261569616390629	0.033949764832522725	0.12116137341172838	0.00027791435805256946	NA	9	9	9
ENSG00000228022.5	HCG20	0.6333894707494101	0.168445359750013	0.5264793391836008	0.0017934752103286762	0.15438139015153682	3.3758516933636715e-05	NA	3	12	12
ENSG00000272692.1	RP11-399K21.14	0.6332824598660295	0.0689741023529055	0.5265492053824377	0.017870154483867685	0.051905739588929536	0.020722465698796325	NA	15	15	15
ENSG00000151135.9	TMEM263	0.633053406779696	0.0335453115130448	0.5266987674725205	0.029296360317716402	0.04077397945795397	0.03694469178979965	NA	49	50	50
ENSG00000178878.12	APOLD1	0.6319593207119458	0.0730974126231885	0.5274134590716553	0.009022831751080786	0.046489407919959314	0.027716198003986784	NA	7	7	7
ENSG00000186529.15	CYP4F3	-0.6318991577404477	-0.030352435191135518	0.527452773769395	0.08094270861783229	0.2236254034221717	7.62561566402449e-08	NA	39	40	40
ENSG00000148483.8	TMEM236	-0.6314996474086935	-0.048230831560208055	0.527713879703386	0.01782139580624399	0.06059406886695867	0.011407891690587516	NA	6	6	6
ENSG00000164122.8	ASB5	-0.6310121105347537	-0.010997270196343419	0.5280326059506975	0.4290000619564682	0.4781053087505793	2.6711944432483495e-17	NA	154	155	155
ENSG00000153060.7	TEKT5	-0.63086402099819	-0.05891667068412861	0.5281294386067215	0.014309243873125006	0.07831115565428348	0.002553836850155968	NA	5	5	5
ENSG00000213676.10	ATF6B	-0.6307785357370398	-0.05313652254082621	0.5281853397527538	0.017132493344459383	0.4521824542890714	2.760362525762399e-16	NA	13	19	19
ENSG00000075151.20	EIF4G3	-0.6307377386503425	-0.03793065741053572	0.5282120191441055	0.03306421876959068	0.16407008928519234	1.8733177314422207e-05	NA	66	66	66
ENSG00000151414.14	NEK7	-0.6303106225509887	-0.10673187193876982	0.528491374358899	0.005068661305472116	0.0939285100136652	0.0013498078120226249	NA	23	23	23
ENSG00000170899.10	GSTA4	0.6296688761717276	0.017504800231697218	0.5289112498731123	0.08346972225972565	0.042288427299899005	0.037202656680711925	NA	133	135	135
ENSG00000152208.12	GRID2	0.6295682913967088	0.03547336987398306	0.5289770748774335	0.03813081497097413	0.14839373573732276	1.7574337923140782e-05	NA	40	40	40
ENSG00000130813.17	C19orf66	0.6295068823439778	0.05700890065287691	0.5290172644319322	0.011603831415384788	0.062260228762049175	0.00904804863622415	NA	17	17	17
ENSG00000213614.9	HEXA	0.6291833957152803	0.030721588895289684	0.5292289980090334	0.03964391891023525	0.13212399382552004	0.00010138038652297092	NA	106	108	108
ENSG00000157111.12	TMEM171	0.628722900582045	0.01990499644221912	0.5295304828987653	0.1420971258577648	0.2993121149175729	4.865498179213197e-10	NA	29	30	30
ENSG00000162881.6	OXER1	0.6287052633035184	0.050515929098467104	0.529542031712319	0.017184719143181093	0.1182583948407141	0.00033333767759519866	NA	31	34	34
ENSG00000166263.13	STXBP4	-0.6285823322230802	-0.05305165079889885	0.5296225300079112	0.019550611228910324	0.07450699887436578	0.00438700624529508	NA	10	10	10
ENSG00000198515.13	CNGA1	0.6281721167932643	0.04407160200833841	0.5298911941709956	0.06957181458799587	0.17945410241047954	5.724683666560644e-06	NA	36	37	37
ENSG00000239697.10	TNFSF12	0.6280955046506296	0.07844447609450071	0.5299413777664415	0.008138811465715335	0.1935322866659543	1.7191840277463836e-06	NA	7	7	7
ENSG00000149380.11	P4HA3	0.6280603479793484	0.04895384617153187	0.5299644074068908	0.03444340905749084	0.07052495577814345	0.004319312634443698	NA	43	44	44
ENSG00000188039.13	NWD1	-0.628022870113312	-0.08514290397548706	0.529988958123305	0.006038509792754269	0.042215533123641034	0.03488271907444066	NA	7	7	7
ENSG00000100336.17	APOL4	0.627625404430019	0.006266086632688789	0.5302493624872268	0.02948730850072541	0.11376571706600927	0.00043632630527808033	NA	34	35	35
ENSG00000117480.15	FAAH	0.6273114706431931	0.06356155790850322	0.5304550858605681	0.016645002289666307	0.13785085226142973	9.974184053447292e-05	NA	26	28	28
ENSG00000197728.9	RPS26	0.6272959295402758	0.010943848590199413	0.53046527112484	0.34335406259259726	0.6809231437092345	8.938795838200944e-33	NA	30	30	30
ENSG00000065621.14	GSTO2	0.6271948071127588	0.03437128970186174	0.5305315467514922	0.03733685947665832	0.1128774632434908	0.00019267869926442843	NA	13	13	13
ENSG00000141452.9	C18orf8	0.6268031422158822	0.0464834025612037	0.5307882835438005	0.022562037118847675	0.037475024051280385	0.038906310141455326	NA	30	30	30
ENSG00000119943.12	PYROXD2	0.6265851608363108	0.03385933376711977	0.5309311978953636	0.049064679275227625	0.3266145117396036	1.2501004270150385e-11	NA	51	51	51
ENSG00000064201.15	TSPAN32	0.6264597491284515	0.03384057469241082	0.5310134299710909	0.0413386706809276	0.2125539842765998	3.7785728783349924e-07	NA	14	14	14
ENSG00000244733.5	RP11-506M13.3	-0.6255318295682885	-0.0396159989469827	0.5316220647061647	0.05339869701494229	0.19299109557114616	2.089576872544939e-06	NA	46	50	50
ENSG00000235209.1	CTA-150C2.13	0.6254166094675361	0.01658554527295855	0.5316976637674402	0.10426760642937143	0.23689967266697884	9.078544555950576e-08	NA	53	54	54
ENSG00000249926.2	RP11-495K9.6	0.6245721816431993	0.0207045056819476	0.5322518822041085	0.1586282232046282	0.4296723792383329	2.2298874671560134e-15	NA	6	6	6
ENSG00000129484.13	PARP2	-0.6245111701460556	-0.1636110896048135	0.5322919368560042	0.001928680302621296	0.04174071280513365	0.03144804222656803	NA	2	2	2
ENSG00000171045.14	TSNARE1	0.6243278707770089	0.0179326704895528	0.5324122838865437	0.08355120545365273	0.23599868746651465	3.568470112724192e-08	NA	57	58	58
ENSG00000182901.16	RGS7	0.6226757336979883	0.046442173596196804	0.5334976322181372	0.01683398487769514	0.19809289454285764	1.911884159340953e-06	NA	15	16	16
ENSG00000164885.12	CDK5	-0.6224646306632677	-0.05224353875774902	0.5336363939302722	0.016979023784132234	0.08979869118696747	0.0014687622512146142	NA	95	98	98
ENSG00000141338.13	ABCA8	0.6223162706251587	0.030987388501471574	0.5337339244858801	0.05648306406483684	0.1819698409121757	3.918385300424074e-06	NA	54	55	55
ENSG00000121691.4	CAT	0.6219508355880062	0.03987576759731313	0.5339741966003744	0.032370889054040494	0.15424790844590205	2.2620040628543505e-05	NA	36	37	37
ENSG00000234318.1	RP4-771M4.3	0.6215939579021889	0.04378053305210982	0.5342088950022796	0.01626923740215389	0.09207354864080013	0.001469204952193494	NA	5	6	6
ENSG00000170509.11	HSD17B13	0.6215641997471549	0.01747467550792464	0.5342284676209899	0.07899500850881615	0.27283976532921045	4.320612086533054e-09	NA	45	45	45
ENSG00000132196.13	HSD17B7	-0.6212709814494887	-0.08576116809682183	0.5344213433535999	0.006479061652941905	0.09185653915911983	0.0018807362872412835	NA	18	20	20
ENSG00000113119.12	TMCO6	-0.6204950963121353	-0.045022031301526544	0.5349318814437856	0.026233260140488213	0.04316085104478516	0.02966654363853556	NA	30	30	30
ENSG00000167302.10	TEPSIN	-0.6192779480612641	-0.1333137943243582	0.5357332691529493	0.005171133636167131	0.07465578029001214	0.0042796146976698535	NA	13	13	13
ENSG00000143631.10	FLG	0.6174029093828357	0.030296212430116497	0.5369690034942158	0.0630679094190407	0.17616153810346527	4.125519169118055e-06	NA	21	21	21
ENSG00000184203.7	PPP1R2	-0.6172957409278147	-0.033302645184736065	0.5370396755677174	0.04859766151981518	0.1245520900735684	0.00012032729462768414	NA	63	65	65
ENSG00000069869.15	NEDD4	-0.6171845451480423	-0.044057448570811404	0.5371130083966418	0.011182158594173697	0.04711054159792581	0.024416540096568917	NA	48	48	48
ENSG00000141101.12	NOB1	0.6163847536699012	0.046556135849190966	0.5376406134613592	0.021192685545162078	0.03899530884727681	0.043063744252183234	NA	22	22	22
ENSG00000043514.15	TRIT1	-0.6163824919862838	-0.034635253905582454	0.5376421058139003	0.034955697689940876	0.07881260385825845	0.0026065949857179103	NA	65	66	66
ENSG00000101247.17	NDUFAF5	-0.6161053230797309	-0.05807233498015342	0.5378250090886606	0.023243636784749815	0.07740746082998272	0.003385957886422941	NA	18	18	18
ENSG00000069998.12	HDHD5	-0.6159936631572938	-0.0472346019420305	0.5378987021025339	0.028205470471808505	0.07094867794265845	0.002701076454968884	NA	18	22	22
ENSG00000229654.1	RP1-60O19.2	0.6158346143069738	0.028195887887906543	0.5380036794851508	0.0555890905005583	0.28539136793560715	1.5944055600064894e-09	NA	9	9	9
ENSG00000237541.3	HLA-DQA2	0.614674125789161	0.04004537758324216	0.5387699505471959	0.03256863117609572	0.5111218589064683	1.4927974651177388e-20	NA	19	69	69
ENSG00000130270.16	ATP8B3	-0.6141886548332592	-0.09494625720564338	0.5390906694789066	0.005102731433048894	0.10597651843679984	0.0007288741466056051	NA	6	7	7
ENSG00000184908.17	CLCNKB	-0.613646071123698	-0.023699136736635446	0.5394492322549698	0.09820115865793497	0.16282066396458447	1.4076327961647366e-05	NA	71	73	73
ENSG00000137727.12	ARHGAP20	-0.6134463625118391	-0.13528850008689317	0.5395812384072529	0.003714391742892614	0.06039150938844276	0.010111305004166515	NA	7	7	7
ENSG00000144908.13	ALDH1L1	0.6130150582614178	0.0876151483681995	0.5398663830155017	0.004776740114771147	0.04770953112474016	0.022813590106272274	NA	8	8	8
ENSG00000168263.8	KCNV2	0.6128625414674597	0.024474335978082285	0.5399672332283418	0.025669810592664325	0.10408428830283008	0.0004289859898624253	NA	16	16	16
ENSG00000154328.15	NEIL2	-0.6124243391236154	-0.05110247611802762	0.5402570426168402	0.033296401435053975	0.1390215976607315	5.822127168761135e-05	NA	17	17	17
ENSG00000275700.4	AATF	0.6113763540405887	0.027591184751446927	0.5409504531562049	0.06963326220018022	0.20202037249687074	7.376446074655056e-07	NA	25	26	26
ENSG00000165996.13	HACD1	0.6110336408834042	0.012203011189882493	0.5411773094365389	0.17894878458304286	0.3143971601076284	8.469310902672681e-11	NA	97	99	99
ENSG00000260469.2	C15orf59-AS1	-0.6110195507480695	-0.04590033769735032	0.5411866373077969	0.019621914993776836	0.10684073091278852	0.0006737025965937827	NA	14	14	14
ENSG00000101336.13	HCK	0.6102908961931396	0.06527351699883872	0.5416691264853843	0.009939716160222212	0.08094853911024434	0.003226486319388545	NA	23	24	24
ENSG00000281880.1	PAUPAR	-0.6077418378972422	-0.12616582253931324	0.543358709910621	0.0029749999274567046	0.04283251043112096	0.03447620522972543	NA	3	3	3
ENSG00000271874.1	CTD-2024P10.2	-0.6073255536626576	-0.050832837981329475	0.5436348831451636	0.00889915915180163	0.04078391954618649	0.03910850942186282	NA	12	17	17
ENSG00000125734.15	GPR108	0.6072593203912432	0.030903309804856213	0.5436788303718787	0.10279370035074731	0.40561605599749295	2.1091115558264316e-14	NA	8	9	9
ENSG00000107099.15	DOCK8	0.6064595154389812	0.050638500582758116	0.5442096579953086	0.02473406304460311	0.2667313406012619	5.641962351387363e-09	NA	37	39	39
ENSG00000270964.1	RP11-502I4.3	-0.6063657313176972	-0.024197558552914444	0.5442719190478982	0.05917659812413943	0.13181620739418667	0.00010350622410192447	NA	39	39	39
ENSG00000134077.15	THUMPD3	-0.606246020932487	-0.04581555253464433	0.5443513970760796	0.028298935559840595	0.0507704968991009	0.014842091588894076	NA	43	45	45
ENSG00000085063.14	CD59	-0.606226422149449	-0.027057430436022756	0.5443644096347617	0.03173600499499278	0.1438539059594737	6.646807635754511e-05	NA	36	37	37
ENSG00000137877.9	SPTBN5	0.6061055345632879	0.03216178741320525	0.5444446760364947	0.05022945603701778	0.2484918763749925	1.968687575146153e-08	NA	11	12	12
ENSG00000115602.16	IL1RL1	0.6060736805574101	0.02847368820893125	0.5444658272967126	0.06157553373060866	0.2651790945321014	1.3403733837566677e-08	NA	57	57	57
ENSG00000272391.5	POM121C	-0.605709819933328	-0.056249889394935984	0.5447074620086056	0.02164785730297128	0.22665595106988415	8.14206255152548e-08	NA	15	17	17
ENSG00000273611.4	ZNHIT3	0.6051279529072934	0.063535146078125	0.5450939823778457	0.01618162051241452	0.13932387187168987	4.014731931186981e-05	NA	35	39	39
ENSG00000196072.11	BLOC1S2	-0.6040881204322105	-0.036530714002930925	0.5457850571850706	0.038148725222406435	0.32474924901101354	4.4865769260676675e-12	NA	35	35	35
ENSG00000168778.11	TCTN2	-0.603069915682269	-0.08201157433640245	0.5464621789463169	0.006912061799406011	0.14186537628966855	5.271060002431036e-05	NA	12	13	13
ENSG00000180185.11	FAHD1	0.6029290664427998	0.01634484406469211	0.5465558786051747	0.1089617748700654	0.3827052155417792	2.249636807320056e-13	NA	78	78	78
ENSG00000241935.8	HOGA1	-0.6028865545929205	-0.02704787130231265	0.5465841610868548	0.06182384344448052	0.4686586851494479	6.05992980101893e-17	NA	6	6	6
ENSG00000198231.12	DDX42	-0.6027112180684366	-0.04114449021577754	0.5467008174472263	0.023628066274406896	0.20545910772394932	7.435924727494817e-07	NA	44	44	44
ENSG00000184293.7	CLECL1	0.6021500977986322	0.023173546873363184	0.5470742295180637	0.07258933815899259	0.2299984187639357	1.887301002629436e-07	NA	29	29	29
ENSG00000213639.9	PPP1CB	-0.6016388215075891	-0.0444650582058861	0.5474145814925393	0.046022345413239345	0.06010413972116105	0.01112215802109361	NA	53	53	53
ENSG00000143198.12	MGST3	0.6009621678400022	0.022444348559345666	0.5478651846636255	0.029660947874970377	0.225768066891655	1.5096944282136784e-07	NA	140	142	142
ENSG00000156273.15	BACH1	0.6002837193544398	0.09181149582645451	0.5483171670574216	0.006256161659505599	0.08432823436132145	0.002102041537171412	NA	12	12	12
ENSG00000155066.15	PROM2	0.5997947880861967	0.03746652256749926	0.548643007236143	0.04767963458877543	0.14396495172931625	1.4651377342277329e-05	NA	41	45	45
ENSG00000153936.16	HS2ST1	-0.5992120398827391	-0.10868866078985906	0.5490314949954136	0.005417099300077825	0.037761589712710666	0.033755573884178644	NA	8	8	8
ENSG00000182575.7	NXPH3	0.5991092920303344	0.16366908508181172	0.5491000056892337	0.0023061661791786378	0.058062233052223175	0.013661557551873168	NA	1	2	2
ENSG00000166743.9	ACSM1	-0.5989017655193296	-0.05954502866616873	0.5492383940484369	0.013743268804495432	0.04884309001017117	0.019130102718435002	NA	21	23	23
ENSG00000228067.1	LINC01740	-0.5987461418297005	-0.03679693611345894	0.5493421824711638	0.04448900873182329	0.1547456456867565	1.7420527450407473e-05	NA	9	9	9
ENSG00000133961.19	NUMB	-0.5986260254101694	-0.05287653559713975	0.5494222970278397	0.025623279975396644	0.1678197922705792	9.902687846540964e-06	NA	30	30	30
ENSG00000122574.10	WIPF3	0.5984314823111159	0.02263304590544114	0.549552064482617	0.06831265920381459	0.2998271104255445	1.8549192984741282e-10	NA	25	26	26
ENSG00000179979.8	CRIPAK	-0.5983484536001243	-0.02100299339101301	0.5496074523092552	0.15705146871571515	0.06162713067927687	0.006418723987619228	NA	124	129	129
ENSG00000101282.8	RSPO4	-0.5978837131340877	-0.028901884419483048	0.5499175279683197	0.03791163515772408	0.12512709701191382	0.00017787450330285326	NA	44	46	46
ENSG00000237352.3	LINC01358	0.5978257283652956	0.03309418226712744	0.5499562215555913	0.017774579431578667	0.03811871609368469	0.044799315888278686	NA	40	40	40
ENSG00000196724.12	ZNF418	-0.5972347515423898	-0.05883819607674006	0.5503506604537645	0.010975508739839473	0.1187358707993924	0.0002604329604666113	NA	11	11	11
ENSG00000227888.4	FAM66A	-0.5969695326586424	-0.014509592609999138	0.5505277222181225	0.18260742544873415	0.3560991115280149	3.059792557253545e-12	NA	38	42	42
ENSG00000251287.8	ALG1L2	-0.596875961506835	-0.0352357470424158	0.5505901975877382	0.10256873639271583	0.057185423654863475	0.014916624843296875	NA	36	36	36
ENSG00000203756.7	TMEM244	0.59662103268869	0.015284760681942934	0.5507604255720655	0.11731288010318153	0.1539753379496024	2.663432528924972e-05	NA	72	75	75
ENSG00000205726.14	ITSN1	-0.5962789721586969	-0.029315646358711672	0.5509888761850423	0.07865148603300201	0.06995552345038854	0.004892312749338823	NA	100	106	106
ENSG00000164733.20	CTSB	0.5961703609456802	0.02909487392998052	0.5510614236744196	0.0222810182500228	0.04217872640868581	0.03695371970370903	NA	62	67	67
ENSG00000139668.8	WDFY2	-0.5961690640440211	-0.08777348145587782	0.5510622899757842	0.005875943605817073	0.06486787082211534	0.006518622006949243	NA	15	15	15
ENSG00000049239.12	H6PD	-0.5958711208437264	-0.021285991381726984	0.5512613271345923	0.08123597326855306	0.17813708201857	4.821995412928022e-06	NA	78	80	80
ENSG00000174231.16	PRPF8	-0.5958703267779696	-0.10097815450927496	0.5512618576473269	0.007513208204919478	0.048927701122389824	0.02269964611860601	NA	13	13	13
ENSG00000186446.11	ZNF501	0.5958318914652553	0.06731099150087239	0.5512875364541417	0.009638463609367095	0.07892241356973116	0.003942803949832599	NA	3	3	3
ENSG00000109265.13	KIAA1211	-0.5957764056048854	-0.07923574352414638	0.5513246078464649	0.009342733731398392	0.04664589768288845	0.025516651071614896	NA	61	61	61
ENSG00000129422.14	MTUS1	0.5957754596991578	0.04031145340849543	0.5513252398386803	0.024014961356275906	0.3442600733368397	1.6655436884400908e-11	NA	10	10	10
ENSG00000261390.5	MAFTRR	-0.5956664064884774	-0.019341324135161396	0.5513981044344612	0.108610608650728	0.2161587643078801	1.1724331019963827e-07	NA	46	48	48
ENSG00000105136.20	ZNF419	0.5954522155782699	0.05390766000064046	0.5515412312301818	0.015248939749838175	0.07919305670484249	0.0030229051342459275	NA	22	22	22
ENSG00000189171.14	S100A13	0.5946767099292427	0.054470259211231865	0.5520595928159224	0.02510888017118653	0.20976796250533575	5.839349733976523e-07	NA	28	29	29
ENSG00000115306.15	SPTBN1	-0.5944167037179313	-0.06061337904802984	0.5522334390632666	0.011176566167413242	0.1041623210924002	0.0005942401191627461	NA	18	21	21
ENSG00000120370.12	GORAB	0.5940928094518545	0.07318821285385886	0.5524500399459918	0.021311603737118448	0.03741208524400397	0.04954655732021071	NA	35	35	35
ENSG00000105072.8	C19orf44	-0.5938956831582528	-0.0645792153908432	0.5525818864861338	0.010609640693909055	0.18839229089092774	2.18224553361975e-06	NA	4	4	4
ENSG00000196458.10	ZNF605	-0.5936376639084214	-0.1489720731882656	0.5527544841784007	0.0017668809529313174	0.1226060996463734	0.0002781777839065741	NA	4	9	9
ENSG00000018510.13	AGPS	0.5935328318926293	0.06681117848240992	0.5528246173680333	0.007880687819755927	0.10277965663293806	0.0007804121346135557	NA	46	46	46
ENSG00000172771.11	EFCAB12	-0.592818653060051	-0.05459366243796367	0.5533025230044382	0.02426969232209191	0.06678035184859253	0.007201372296528199	NA	32	33	33
ENSG00000196715.5	VKORC1L1	-0.5918172230130744	-0.03367799999179177	0.5539729887776701	0.027321560260677835	0.1738561426150343	7.676841219377616e-06	NA	71	74	74
ENSG00000168101.14	NUDT16L1	-0.5914889741787699	-0.0320429503849372	0.5541928406279806	0.07058757317880429	0.053606657282087966	0.013750435872410816	NA	82	84	84
ENSG00000137411.16	VARS2	-0.5913932033885059	-0.10987482291992615	0.5542569932588568	0.004839742286613676	0.3583609822315465	1.33624623821784e-12	NA	14	66	66
ENSG00000186470.13	BTN3A2	0.5911132873298687	0.02423399551027278	0.5544445175168113	0.15288195465823068	0.380106345079664	5.316940465977784e-14	NA	63	67	67
ENSG00000157322.17	CLEC18A	0.5907318423587056	0.019321289172211688	0.5547001090256798	0.1612065080785382	0.4433934921761525	5.21548499103755e-16	NA	20	20	20
ENSG00000167525.13	PROCA1	-0.590364948649033	-0.04320994462020382	0.5549460046431538	0.017724263182032178	0.11871452013996618	0.0002006605148563268	NA	24	24	24
ENSG00000187840.4	EIF4EBP1	-0.590225724455626	-0.08217687632164182	0.5550393279508006	0.00792440854847608	0.12031853015422135	0.00021812560366060916	NA	30	32	32
ENSG00000167914.11	GSDMA	0.5901149725929926	0.03929732346448935	0.555113571459878	0.020471710294576388	0.13221141598674696	0.0001249593136821579	NA	6	6	6
ENSG00000144152.12	FBLN7	0.588920128435895	0.0911577628028705	0.5559148544500356	0.005301367529668699	0.07624741894306046	0.004059816785224268	NA	17	19	19
ENSG00000178078.11	STAP2	0.5885386690030683	0.017075384347216734	0.5561707865052757	0.14783164904001672	0.2283946273689845	5.5515513609725734e-08	NA	47	48	48
ENSG00000159063.12	ALG8	0.5884922044958835	0.044228025080730725	0.5562019648000512	0.02404563752563384	0.17825425622172106	3.848338487772257e-06	NA	15	15	15
ENSG00000102595.19	UGGT2	0.5884185359195446	0.12180884109696617	0.5562513991300218	0.0032977242259697856	0.05813562643575225	0.012475128369517077	NA	4	4	4
ENSG00000104980.7	TIMM44	0.5862602636575888	0.03337677485497597	0.5577006296763032	0.06538358623491528	0.3679097398434257	1.3430874192021147e-13	NA	23	23	23
ENSG00000108823.15	SGCA	-0.5854064972133932	-0.025248810130927033	0.5582744210813485	0.11447291180892968	0.2235266331546627	2.743055166597904e-07	NA	70	75	75
ENSG00000151348.13	EXT2	0.5850568108173714	0.041821813439672326	0.5585095178805984	0.02120762879419924	0.04932389103341822	0.022500732644390863	NA	15	15	15
ENSG00000179630.10	LACC1	0.5847030639780969	0.032631698449801634	0.5587473934899703	0.0423692812527994	0.17711841548764795	5.49092512416438e-06	NA	56	59	59
ENSG00000172366.19	MCRIP2	0.5843639125176747	0.1367660410734787	0.5589755007000915	0.002110072589689085	0.08165325339351401	0.002318140168790618	NA	7	7	7
ENSG00000204536.13	CCHCR1	-0.5839457527801558	-0.264768443547291	0.5592568097016966	0.0005671113034689191	0.11031849773251068	0.0005144019694330486	NA	9	26	26
ENSG00000166173.10	LARP6	-0.5836992590662998	-0.04375424843897776	0.5594226658403567	0.017490434850515997	0.11646710936595155	0.0003381241463793564	NA	36	36	36
ENSG00000169062.14	UPF3A	-0.5835107726929895	-0.07305023612915393	0.559549507172637	0.008725923731194324	0.05344857441099867	0.013311566713261006	NA	10	11	11
ENSG00000162994.15	CLHC1	0.5830876769163073	0.0236923251911986	0.5598342789919037	0.11321056880675637	0.23398925758178765	3.4925540657579235e-08	NA	17	17	17
ENSG00000163536.12	SERPINI1	-0.5815543696850183	-0.1033352672345277	0.5608668860070721	0.028835911872491644	0.11098206692643534	0.000412479528920281	NA	48	51	51
ENSG00000163444.11	TMEM183A	-0.580920132648796	-0.05911678999278079	0.5612942828789562	0.010423097546763658	0.037316006588460786	0.043359249752936764	NA	45	47	47
ENSG00000145337.4	PYURF	-0.5806140873732569	-0.020812675048323903	0.5615005756703293	0.10045675777907516	0.1528763261490544	3.8885448678851205e-05	NA	47	48	48
ENSG00000256043.2	CTSO	-0.5804601935896979	-0.0679443235757025	0.5616043231232101	0.013769422457617883	0.14208270021246885	5.2701991990999986e-05	NA	11	11	11
ENSG00000136371.10	MTHFS	0.5799989777103419	0.11893008063493331	0.5619153071884719	0.0035637044018193608	0.14285976346969465	7.864899934657816e-05	NA	12	12	12
ENSG00000144306.14	SCRN3	-0.5788945771935132	-0.0626311316382496	0.5626603094676518	0.012662207389424394	0.08157881090618828	0.002402722508139248	NA	83	84	84
ENSG00000140873.15	ADAMTS18	0.5786749630840474	0.011854002577002415	0.5628085127260737	0.30270864496983757	0.5686228499110393	4.522601093215976e-24	NA	46	46	46
ENSG00000132793.11	LPIN3	-0.578290719909675	-0.03693341772314296	0.5630678587223282	0.026883589762297537	0.09298221668700198	0.0016063416465745902	NA	19	19	19
ENSG00000184517.11	ZFP1	-0.5777441857534263	-0.03165971916400285	0.5634368427496967	0.06133579962873978	0.0403950205479008	0.03550032495285415	NA	25	25	25
ENSG00000171067.10	C11orf24	0.5774076041697519	0.03377312062498722	0.5636641385500498	0.04490812314542864	0.34933288501306203	1.528712947999888e-12	NA	22	24	24
ENSG00000031691.6	CENPQ	0.5763757252794481	0.031560258165665545	0.564361248542106	0.04835993998349018	0.3294049230772813	1.655942403085352e-11	NA	78	80	80
ENSG00000129946.10	SHC2	0.5763428715990906	0.04344821056403091	0.5643834504316705	0.02930908952408607	0.21693800522275344	1.058280790072934e-07	NA	9	9	9
ENSG00000197880.8	MDS2	-0.5757879628758097	-0.04140379136857687	0.5647585106495079	0.029325649641308717	0.14201264091698948	8.691166407684773e-05	NA	36	43	43
ENSG00000089050.15	RBBP9	0.5753289660922613	0.03260338789744864	0.5650688350088672	0.03509181002749244	0.08895736665907847	0.0015548951948522426	NA	118	119	119
ENSG00000099219.13	ERMP1	0.5750817711977543	0.032772190301486696	0.5652359956226956	0.053736125963328774	0.17816906242112346	3.102386806718561e-06	NA	71	72	72
ENSG00000259577.1	CERNA1	0.574938863402267	0.04311083026136802	0.5653326450084022	0.039772996240596284	0.1340168420462345	7.007726933789522e-05	NA	21	21	21
ENSG00000113272.13	THG1L	0.5748202258205695	0.05228300265835352	0.5654128863381497	0.014513484301286718	0.04305946264611052	0.03518652046528209	NA	11	11	11
ENSG00000119718.10	EIF2B2	-0.5747157895939793	-0.029616023069327455	0.5654835270143658	0.04027998278846654	0.29587967605038074	9.772264241879113e-10	NA	20	27	27
ENSG00000117222.13	RBBP5	0.5744048786858461	0.02263334125621665	0.5656938522887456	0.05147566963560369	0.102675194742602	0.0007996209306391724	NA	69	70	70
ENSG00000121579.12	NAA50	0.5740492177205593	0.036605381238913035	0.565934496183295	0.004234931943616738	0.06535862597622696	0.009337180473237474	NA	19	23	23
ENSG00000142512.14	SIGLEC10	0.5737644076661828	0.0770645520252172	0.5661272370471655	0.007040702411364843	0.07073715600958909	0.00534344688416907	NA	31	34	34
ENSG00000113328.18	CCNG1	0.5734627156869376	0.03197176942704388	0.5663314368512606	0.03677716664421938	0.06911239515986714	0.005763059522783814	NA	80	81	81
ENSG00000175595.14	ERCC4	0.5718333495309937	0.040679800424158266	0.567434881478446	0.03318425809040715	0.06689328850405322	0.007746436431583445	NA	52	53	53
ENSG00000100156.10	SLC16A8	0.5716756755200929	0.09848954392365952	0.5675417165988141	0.004771134510508213	0.10816395989035713	0.00038394549136814437	NA	9	9	9
ENSG00000261064.1	RP11-1000B6.3	-0.5711948732051458	-0.016064575923283867	0.5678675530925099	0.0720814313339609	0.16346557356297742	1.8417260218916632e-05	NA	39	39	39
ENSG00000183549.10	ACSM5	-0.5709731945759707	-0.025786781322400205	0.568017813355298	0.061807179326710746	0.05410712742632584	0.018511409354070345	NA	70	75	75
ENSG00000227733.9	RP4-565E6.1	0.5709689862277393	0.02580215307460422	0.5680206660808775	0.05557454547869088	0.10088975604345024	0.0004880482447188294	NA	39	41	41
ENSG00000148948.7	LRRC4C	-0.5704080995849625	-0.022752309161721773	0.5684009373082393	0.026085664842022536	0.09487135233981438	0.0014930926368488715	NA	29	30	30
ENSG00000117748.9	RPA2	0.5703500823281401	0.031218071025046472	0.5684402789282275	0.06781572737876256	0.4412072495902096	3.6414442563828997e-16	NA	9	13	13
ENSG00000145725.19	PPIP5K2	0.5702030067826064	0.04079417227703524	0.5685400169880998	0.030603758843492705	0.20128824783150656	1.4240029879974512e-06	NA	105	105	105
ENSG00000171130.17	ATP6V0E2	-0.5688951332889189	-0.017155271803326842	0.5694273082870547	0.10239015925782463	0.4229178620559944	2.532864737735126e-16	NA	57	61	61
ENSG00000065060.16	UHRF1BP1	0.5680202061312096	0.03807477804677787	0.5700212476307753	0.020678456335172717	0.15076258204852513	3.5734193612681314e-05	NA	76	77	77
ENSG00000140323.5	DISP2	0.5674966458499027	0.02669211269816475	0.5703768047817984	0.030094706805961623	0.1666717393224935	1.2048691192764813e-05	NA	40	43	43
ENSG00000126882.12	FAM78A	-0.5673767139815987	-0.07034511596473943	0.5704582670765004	0.014084308515905615	0.05403099444183165	0.016314021174987002	NA	44	45	45
ENSG00000266904.5	LINC00663	-0.5669040248804844	-0.014498818587638703	0.5707793894969646	0.1511573093622058	0.04236845240640038	0.03589534745511792	NA	81	91	91
ENSG00000241186.9	TDGF1	0.5667509060397456	0.021871023644573658	0.5708834295880053	0.07979752970789851	0.4075454567236252	5.438474597698689e-14	NA	6	6	6
ENSG00000267795.5	SMIM22	-0.5659626715438854	-0.032559596753036366	0.5714191563468601	0.03878272695183882	0.15901769320758374	1.0138761875771923e-05	NA	31	31	31
ENSG00000134160.13	TRPM1	0.5650897132489859	0.01470826033560686	0.5720127449375589	0.21585821744036104	0.4759734160892299	5.6039206533245516e-18	NA	5	6	6
ENSG00000183207.13	RUVBL2	0.5648209834541823	0.05296135554153019	0.5721955330756789	0.014887420193180468	0.040312894027669854	0.030489636468741036	NA	15	16	16
ENSG00000092096.16	SLC22A17	0.5647540976604829	0.1346983666523818	0.5722410326403184	0.0033299299252313457	0.05920006602427376	0.010776515386322488	NA	9	11	11
ENSG00000128309.16	MPST	-0.564526805781996	-0.05075269358477658	0.5723956624948723	0.02393487717080057	0.14414680353235165	6.643328086181127e-05	NA	28	29	29
ENSG00000283992.1	LYNX1	-0.564429034119551	-0.06206780193800792	0.5724621840326134	0.010380927276083887	0.054961905080506114	0.016958739834721646	NA	7	7	7
ENSG00000113716.12	HMGXB3	-0.5641199929419357	-0.02706632571104331	0.5726724725142793	0.04890267108965555	0.08647047856275275	0.001853167349075902	NA	137	140	140
ENSG00000084764.10	MAPRE3	-0.5639121073884577	-0.10179760317478873	0.5728139498168442	0.004303779193833528	0.0679842892799802	0.006869815859552218	NA	16	17	17
ENSG00000164045.11	CDC25A	0.5637250405679249	0.04156262767177948	0.5729412730296579	0.024848939990542884	0.07061033196597334	0.005720695914653376	NA	41	44	44
ENSG00000254997.3	KRTAP5-9	0.5632725373318638	0.019509767316134154	0.5732493156384346	0.06573555502220232	0.2688491829420808	3.710135708862569e-09	NA	26	27	27
ENSG00000181781.9	ODF3L2	0.5628500468030149	0.025991675845261162	0.5735369979143665	0.06926484187646616	0.17085056431762038	5.216787976373217e-06	NA	16	16	16
ENSG00000272541.1	XXbac-BPGBPG55C20.1	0.5622526350454626	0.014653304728713162	0.57394390432854	0.14319242887237915	0.4230249897263049	1.2962380631864572e-15	NA	89	93	93
ENSG00000276417.1	RP11-266K4.13	0.5620306573193324	0.05941225327394007	0.5740951316394063	0.010835732359880413	0.052285314662779137	0.016480976627346537	NA	11	11	11
ENSG00000126790.11	L3HYPDH	-0.5618708217127619	-0.011427710255525095	0.5742040349203914	0.31112202068792827	0.5669303034366279	8.617661147860314e-24	NA	70	70	70
ENSG00000162194.12	LBHD1	0.5616267861688787	0.051362325246572374	0.5743703263206471	0.024705877106805704	0.16052883927660974	2.4998199356631812e-05	NA	10	10	10
ENSG00000270972.1	RP11-326C3.15	-0.5615218749592473	-0.013861384850492757	0.5744418222240165	0.17487298550140914	0.07497753217989911	0.004450858459563611	NA	47	51	51
ENSG00000174749.5	C4orf32	-0.5610112405844699	-0.045347924181217726	0.5747898743968038	0.01874808347174217	0.0626409987169435	0.008017995489713964	NA	69	70	70
ENSG00000118473.21	SGIP1	0.5608140699021064	0.06768807970591147	0.5749242940846617	0.009516132089027666	0.11638427414121218	0.00014016478783330518	NA	9	10	10
ENSG00000272564.1	RP11-548P2.2	-0.559727131634396	-0.028875180328932225	0.5756655731305934	0.050322615310937666	0.3167341694209865	2.3800328182881443e-10	NA	22	22	22
ENSG00000196126.11	HLA-DRB1	0.5591175164068513	0.09206083465400712	0.5760815210056388	0.004519296940281035	0.11935560521974448	9.279606511955052e-05	NA	17	45	45
ENSG00000146674.14	IGFBP3	-0.5587486454411551	-0.061979480850668116	0.5763332750119721	0.012049446919682544	0.05074802682802345	0.016961897766480855	NA	11	11	11
ENSG00000160439.15	RDH13	-0.5585992325879695	-0.04548647968541694	0.5764352638792178	0.02152674523121183	0.15585181400440168	1.4552837643955469e-05	NA	8	8	8
ENSG00000183850.13	ZNF730	0.5580993796426639	0.03103585336766845	0.5767765242075259	0.07213449656601806	0.08339176203852687	0.003044435788196041	NA	22	24	24
ENSG00000144034.14	TPRKB	-0.5572840934390738	-0.0488720405213329	0.5773333418608126	0.020266727903983553	0.1999549674655235	8.366100338560288e-07	NA	44	45	45
ENSG00000111671.9	SPSB2	0.5569049037762541	0.018381894832665	0.5775924040155389	0.11971604751851721	0.4093682675195046	4.051380126161975e-15	NA	7	7	7
ENSG00000181315.10	ZNF322	-0.5568968647869201	-0.024445072359348508	0.577597896840678	0.0866479855680157	0.29810215999254064	2.9494361515210837e-10	NA	58	58	58
ENSG00000259495.2	RP11-210M15.2	0.5568605308872407	0.00888352806481045	0.5776227231235749	0.11295023493728201	0.3911259898592337	2.725635518739649e-13	NA	59	61	61
ENSG00000237310.1	GS1-124K5.4	0.5564732315177642	0.031246681779012492	0.5778873888429141	0.04506701641149166	0.2123375113030445	2.005555787582541e-07	NA	25	25	25
ENSG00000089335.20	ZNF302	-0.5564423342173852	-0.02220696825957086	0.5779085053451012	0.05801533960703886	0.07418289761187727	0.004490486441907082	NA	72	76	76
ENSG00000001630.15	CYP51A1	0.5557037954191516	0.05511952870942481	0.5784133615480431	0.010518399468033911	0.0631848069678573	0.010553271333530213	NA	23	23	23
ENSG00000026508.17	CD44	0.5552442613732238	0.09646226096495206	0.5787275980758573	0.027045886388870052	0.05159004848906356	0.017225673337113955	NA	45	46	46
ENSG00000163528.12	CHCHD4	-0.5550391256605735	-0.041195620627472763	0.5788678989572424	0.01901793081074879	0.2029860574599299	7.885708129431706e-07	NA	15	15	15
ENSG00000138031.14	ADCY3	-0.5550108931989656	-0.03337153632336898	0.5788872095675853	0.03772511847564797	0.1327732163862587	0.00012825137043477174	NA	48	48	48
ENSG00000261478.1	RP11-429B14.4	0.554981745674146	0.04135451429056889	0.5789071463858706	0.022224159123873405	0.09577661833785138	0.001165236635278593	NA	14	14	14
ENSG00000147853.16	AK3	-0.5539561710052259	-0.023332538668281038	0.5796088415644607	0.05169472380893901	0.08571833828919233	0.0026699093195459538	NA	44	44	44
ENSG00000260077.1	RP11-254F7.2	0.5532454204393767	0.04937149714084482	0.5800953689830499	0.025184397691481092	0.06403552849878824	0.008158359101479	NA	13	13	13
ENSG00000196981.3	WDR5B	0.5531944335272695	0.036798852754188094	0.5801302782205121	0.019267190007443324	0.13786984821949436	4.871793273864264e-05	NA	52	52	52
ENSG00000068650.18	ATP11A	0.5511499913832539	0.030233678107902315	0.581530858186506	0.02804940078308618	0.1363854588027521	7.256211779144382e-05	NA	81	85	85
ENSG00000134905.16	CARS2	0.5510887894438317	0.03209921628398178	0.5815728099820888	0.029297745877643246	0.2065860792661149	4.837730758686358e-07	NA	27	28	28
ENSG00000141385.9	AFG3L2	0.5507090750982794	0.06146404493743843	0.581833122545039	0.0021724099954520807	0.05115086993440486	0.01822238827830456	NA	16	16	16
ENSG00000232598.2	RP1-90K10.4	0.5501740023989397	0.022499009017099107	0.5822000331809527	0.06124922338600651	0.10651570469561948	0.00046133780428638703	NA	16	16	16
ENSG00000197483.9	ZNF628	0.5491423233222051	0.01587334944584399	0.5829077821688264	0.03845922552768264	0.06262770635405103	0.010553008377472457	NA	42	47	47
ENSG00000153363.12	LINC00467	0.5489694437042086	0.0361127237498836	0.5830264197093968	0.026041269449255746	0.08782471326361636	0.001873369809621147	NA	62	62	62
ENSG00000130414.11	NDUFA10	0.5488394273823646	0.0486690275880123	0.5831156500035434	0.023435238952384516	0.16395808986675653	1.536562573727789e-05	NA	47	49	49
ENSG00000250571.6	GLI4	-0.5487476327050987	-0.03032962921790338	0.5831786525907231	0.040944558768560284	0.2598945966719925	1.1521060431538285e-08	NA	21	22	22
ENSG00000204351.11	SKIV2L	-0.5481581744373717	-0.054559169672713036	0.5835832984521396	0.02651083447608438	0.2508806164323508	3.5346510301881292e-09	NA	27	69	69
ENSG00000164983.7	TMEM65	0.5474390265665404	0.11407307087050132	0.5840771495138859	0.0027318688360650667	0.10716232698260962	0.0006196373352444218	NA	2	2	2
ENSG00000078070.12	MCCC1	-0.5469363681094636	-0.03648866680127336	0.5844224490909682	0.031650244583131454	0.1491341598971092	4.325945989038053e-05	NA	30	31	31
ENSG00000132906.17	CASP9	0.5468918992018601	0.03642575737996453	0.5844530014332137	0.02680525773698947	0.03836202252233417	0.043202291203009634	NA	46	46	46
ENSG00000139629.15	GALNT6	0.5464572623006131	0.023612864932928846	0.5847516576293055	0.06038618144701931	0.3348465189634771	3.319912697221433e-13	NA	7	7	7
ENSG00000170624.13	SGCD	0.5456602208323119	0.04491319703679527	0.5852995206328078	0.020757787425713374	0.1737515238836758	9.76088109296176e-06	NA	53	55	55
ENSG00000167862.9	MRPL58	0.5452732267017735	0.0449367733332548	0.5855656150495472	0.025447560264312073	0.10509353071838673	0.00028092765567362747	NA	39	39	39
ENSG00000125877.12	ITPA	-0.5450924232753525	-0.02523688043493752	0.5856899534506008	0.08319757425752965	0.2669903447520806	5.3334649704111645e-09	NA	28	29	29
ENSG00000162869.15	PPP1R21	0.5446295032208759	0.04701593237417953	0.5860083591255363	0.023190193551159533	0.08348064107189299	0.002731460510234586	NA	28	28	28
ENSG00000138829.11	FBN2	0.5445554289784438	0.02324898439239089	0.5860593163240992	0.08160922381674297	0.28458816333584896	1.867779762592149e-09	NA	117	117	117
ENSG00000165714.10	BORCS5	-0.5442087025485652	-0.02570855850853297	0.5862978639094119	0.08292362884390944	0.05618504873729605	0.014426559180963075	NA	75	78	78
ENSG00000076258.9	FMO4	0.5436840267131001	0.04345079436967926	0.5866589261774546	0.022762386409046168	0.13672640374913295	9.818545890669988e-05	NA	56	58	58
ENSG00000188056.11	TREML4	0.5433692216082945	0.017143579808581652	0.5868756127148993	0.15743557053321922	0.2836367651165968	1.5567871343912925e-10	NA	68	72	72
ENSG00000074603.18	DPP8	-0.5428321864002107	-0.05858017935881023	0.5872453501460934	0.0114803137325158	0.03752149231322382	0.04719716135570373	NA	17	18	18
ENSG00000139344.7	AMDHD1	-0.5427774055056005	-0.03334537391884325	0.587283071698715	0.03432944630161233	0.18736800406440887	8.88802215742681e-07	NA	4	4	4
ENSG00000160117.14	ANKLE1	-0.5425996710693883	-0.04713360161955457	0.5874054655000973	0.014713618368079988	0.07313624638371954	0.005201318630979858	NA	4	4	4
ENSG00000101190.12	TCFL5	-0.542302915107574	-0.026632730710614536	0.5876098477604591	0.03732757998324293	0.2988620954859184	4.2714398142580567e-10	NA	13	14	14
ENSG00000100376.11	FAM118A	0.541784206076639	0.011365829041244646	0.5879671728993758	0.16589033012815219	0.4157883066252993	2.1151032908025246e-15	NA	24	24	24
ENSG00000159915.12	ZNF233	-0.5417492123147771	-0.03821482292841814	0.5879912828073871	0.02787184781319424	0.17004383136089524	7.3617636884227355e-06	NA	21	22	22
ENSG00000175575.12	PAAF1	-0.5411273628411594	-0.044324975222609704	0.5884197991969353	0.028213437620195132	0.15722118452786904	2.886784663085652e-06	NA	21	22	22
ENSG00000165269.12	AQP7	-0.5398681548847681	-0.04896605669367651	0.5892879608062466	0.0206345281809451	0.15498888648459996	6.658700460315256e-06	NA	7	7	7
ENSG00000101557.14	USP14	0.53983072669736	0.0266007960722777	0.5893137747301498	0.04287630934682849	0.12007270574500292	0.00016731228367855488	NA	40	42	42
ENSG00000242375.1	RP11-498P14.3	-0.5395958837916965	-0.025893396620376406	0.5894757559212004	0.050987976104731304	0.04329191273302408	0.031015533862893883	NA	25	25	25
ENSG00000134222.16	PSRC1	-0.5389247589173844	-0.022107129909191753	0.589938772568354	0.08216191338808383	0.4877088430485837	7.06951358382544e-19	NA	11	11	11
ENSG00000114331.13	ACAP2	0.5386137163893142	0.028732859688733202	0.5901534211416103	0.02250645755434115	0.0922696649974794	0.0014772564437424847	NA	29	31	31
ENSG00000123643.12	SLC36A1	-0.5384146063884266	-0.030153397080769997	0.5902908446329271	0.03740780245147514	0.2514975869419743	1.5235042145141488e-08	NA	12	12	12
ENSG00000160948.13	VPS28	0.5373575203532236	0.05816584965679086	0.5910206802187613	0.006947392956205263	0.17562933055805469	4.072609352689232e-06	NA	3	3	3
ENSG00000249808.2	LINC01377	0.5371502815736576	0.021631639149495358	0.5911638110938289	0.07288233828245008	0.19675307407302614	1.3373592299582157e-06	NA	11	11	11
ENSG00000183454.16	GRIN2A	-0.5369932331091704	-0.020455915041209485	0.5912722882988646	0.08115323447056969	0.3540988640000245	1.958065629466301e-12	NA	25	27	27
ENSG00000003393.14	ALS2	-0.5367304280590427	-0.0769814419702663	0.591453834620322	0.006169704620539255	0.07066593678863191	0.004179858066593285	NA	5	5	5
ENSG00000139197.10	PEX5	0.5354425200106476	0.02023069911542386	0.592343894514598	0.11583158949673186	0.39210008101875893	1.1297549255386736e-13	NA	65	70	70
ENSG00000186314.11	PRELID2	0.5348933253584363	0.018259154170437764	0.5927236240392606	0.07843799538696111	0.05100013851974695	0.020782494880108582	NA	79	84	84
ENSG00000050438.16	SLC4A8	0.5348112008207174	0.024051508797769697	0.5927804169793205	0.05461633375940742	0.24987035649308506	1.4808320431969911e-08	NA	22	22	22
ENSG00000176102.11	CSTF3	0.5338404005627951	0.08626288993624044	0.5934519594948252	0.004397323875995076	0.0562726966262737	0.01290233421625248	NA	5	5	5
ENSG00000255455.2	RP11-890B15.3	-0.5335575035902058	-0.027193692465142954	0.5936477165030514	0.0843990474521494	0.11649123693304506	0.00041474658836886813	NA	92	99	99
ENSG00000196275.13	GTF2IRD2	0.533441639155158	0.028841231691445254	0.5937279000701561	0.06684839964115832	0.30133888356165345	1.5658603682994429e-10	NA	4	5	5
ENSG00000226409.2	RP11-735G4.1	0.5332779692480929	0.04858687790683646	0.5938411756878839	0.016729468356955594	0.08818039141399832	0.0021653328990318414	NA	10	11	11
ENSG00000144591.18	GMPPA	0.5329757715785464	0.013722816789797795	0.5940503520748557	0.039454014953905825	0.14760022618948945	4.943421089284386e-05	NA	43	48	48
ENSG00000225383.7	SFTA1P	0.530462296059866	0.03940183503729071	0.5957914438218235	0.028130074181960844	0.13336260003551467	7.846168924910719e-05	NA	25	25	25
ENSG00000173272.15	MZT2A	-0.5298220682813625	-0.025733098536272682	0.5962353029731509	0.023472045285039794	0.07781539320440364	0.002238198495165692	NA	26	29	29
ENSG00000244509.3	APOBEC3C	-0.5286489321482578	-0.031549856786173405	0.5970490091967174	0.0625767037545872	0.10439500240116964	0.0006513274568501305	NA	60	62	62
ENSG00000214338.10	SOGA3	0.5284657566825722	0.09846522753946411	0.5971761082507572	0.0059245169402579395	0.0352109751480449	0.0499534743094772	NA	5	5	5
ENSG00000205476.8	CCDC85C	-0.5283916105784612	-0.07216398217409364	0.5972275591395443	0.00569154769142463	0.0497718714244732	0.019510661065812642	NA	7	7	7
ENSG00000105928.13	DFNA5	-0.5283517879037134	-0.047277490053445274	0.5972551934128386	0.019548426293779175	0.21642539839282893	4.736374501454079e-07	NA	24	25	25
ENSG00000088756.12	ARHGAP28	-0.5279608310936107	-0.010995742578643296	0.5975265221649062	0.1995236106528327	0.4248303227330373	2.965913614267101e-16	NA	43	46	46
ENSG00000180767.9	CHST13	-0.5274590622011839	-0.02405630137889814	0.5978748379114017	0.04907529142562393	0.2953535882052244	7.708275432784967e-10	NA	14	14	14
ENSG00000078674.17	PCM1	-0.5265060112144018	-0.01941694610622754	0.5985366765160515	0.08782866314936279	0.3779199458494033	2.2056722139773366e-14	NA	23	23	23
ENSG00000260057.5	LINC01571	-0.526232433576319	-0.021324649607721943	0.5987267216927915	0.08192101559552495	0.14848213246366174	8.02753794622978e-06	NA	33	34	34
ENSG00000188234.13	AGAP4	-0.5256245916761677	-0.034950264946900726	0.5991490669191462	0.009349924004416421	0.663548366353259	4.850631180838652e-30	NA	15	23	23
ENSG00000167792.11	NDUFV1	0.5255655590113868	0.05969334362553443	0.5991900916258068	0.009848134153636931	0.09841942229265034	0.0009446156142447383	NA	10	10	10
ENSG00000005882.11	PDK2	0.5253584589763631	0.04644617344405807	0.5993340257065473	0.021871666025749553	0.11293526141197564	0.0004153754681133784	NA	25	26	26
ENSG00000278570.4	NR2E3	-0.5249513114363814	-0.04799512717288258	0.5996170380297202	0.015378685676723469	0.07978884802344544	0.003461315122921645	NA	14	14	14
ENSG00000205959.3	RP11-689P11.2	0.5249325972538424	0.024385976363541284	0.5996300478994654	0.04417748625526506	0.17797913845315033	1.952375538957969e-06	NA	31	31	31
ENSG00000197226.12	TBC1D9B	0.5246403546981189	0.025609590069173193	0.5998332279125032	0.03210109372815205	0.05761946027143544	0.012412835403417748	NA	28	28	28
ENSG00000112031.15	MTRF1L	-0.5244145327798332	-0.023206272192969467	0.5999902506850139	0.06377579427683369	0.31106398955490705	8.038511473812653e-11	NA	24	24	24
ENSG00000109680.10	TBC1D19	0.5243054433184485	0.06441580434787998	0.600066111497058	0.011039969576241444	0.05446575736865951	0.01814767833092623	NA	17	17	17
ENSG00000239672.7	NME1	-0.5232303958347688	-0.03593413543361613	0.6008139314961369	0.043089773378365656	0.1837936075308346	2.2474897113007125e-06	NA	41	44	44
ENSG00000236289.2	GACAT3	-0.5216950395527643	-0.05343192495592203	0.6018826789831169	0.01860791756210551	0.06483385741003195	0.005496020105844718	NA	18	18	18
ENSG00000115525.17	ST3GAL5	-0.5215652514248669	-0.030857424206517065	0.6019730625960416	0.030332328636135008	0.29822877127200864	3.877288338673194e-11	NA	38	38	38
ENSG00000145781.8	COMMD10	0.5211948264837005	0.03125439887116272	0.6022310577771697	0.048174511571104105	0.19554200205266428	4.730884815685134e-07	NA	97	97	97
ENSG00000183431.11	SF3A3	0.5210793687784956	0.06382654127046751	0.6023114824482931	0.007201094948846936	0.06350221615073716	0.009263899741779538	NA	4	4	4
ENSG00000204961.6	PCDHA9	-0.5210488882881842	-0.02051105852750883	0.6023327151292936	0.08890281362477609	0.2639668882238382	8.58987848780715e-09	NA	32	35	35
ENSG00000255621.1	RP11-377D9.3	0.5207928795754136	0.02043406293241286	0.602511063868018	0.09097722808489286	0.058475022161739776	0.012681970939949236	NA	70	71	71
ENSG00000198939.7	ZFP2	0.5201777812899394	0.013723187803370623	0.6029396699250538	0.1590001630304821	0.06714962638435025	0.006730958253180362	NA	94	101	101
ENSG00000120063.9	GNA13	0.5201532456484389	0.023033576180968046	0.6029567694277702	0.042164531010288414	0.0826757913374808	0.0031403867014286953	NA	67	68	68
ENSG00000120440.13	TTLL2	0.5199915797559991	0.04156487995221365	0.6030694438907604	0.02431849610121361	0.08637679142528708	0.002630935459692764	NA	36	37	37
ENSG00000253799.1	LINC01030	0.5197179211021287	0.01746097345390532	0.6032601942789555	0.07412432175943007	0.1122271867161092	0.0005278143098351993	NA	68	68	68
ENSG00000130940.14	CASZ1	-0.5195092941142327	-0.029225329966724004	0.6034056333736659	0.05119247859225367	0.06358246750996159	0.007434927044533622	NA	56	57	57
ENSG00000163479.13	SSR2	-0.5187008090787877	-0.0214247006466949	0.6039693973994649	0.003620254967317095	0.039171693589275816	0.04334080822436165	NA	23	23	23
ENSG00000187867.8	PALM3	0.51818428237439	0.05009407320020668	0.6043297000205471	0.039497836124148034	0.08498929384136034	0.0021720228516712067	NA	28	28	28
ENSG00000135547.8	HEY2	-0.5181168346862507	-0.02376858260213524	0.6043767552004453	0.07652285996452071	0.1992910769990729	1.154985471155372e-06	NA	96	98	98
ENSG00000163738.18	MTHFD2L	-0.5179643638479409	-0.04363838165755437	0.6044831332196312	0.024500338749307904	0.03660805963423496	0.04731166907059201	NA	57	58	58
ENSG00000100987.14	VSX1	0.5179339707037733	0.017273540421012264	0.6045043393443028	0.10805836362112009	0.30871485902958523	1.0890860501095038e-10	NA	42	42	42
ENSG00000182093.14	WRB	-0.5169848082131603	-0.023103710340474738	0.6051667637964994	0.052831587285132445	0.4286185087612482	8.7728655734239e-16	NA	33	34	34
ENSG00000020922.12	MRE11	0.5166131626129221	0.018481565383279146	0.6054262254082643	0.08069524089070687	0.4641859574402752	1.8846341659960153e-17	NA	19	19	19
ENSG00000185049.14	NELFA	-0.515385361921419	-0.038564465332778027	0.6062837593617305	0.03411002794034325	0.0915451438540828	0.0016313542181978274	NA	42	47	47
ENSG00000143786.7	CNIH3	0.5147720203550399	0.06856684531458868	0.6067123394361754	0.00662213310509038	0.055522069907969006	0.016594429415058738	NA	29	29	29
ENSG00000115677.16	HDLBP	0.5147256104451282	0.041327783904647995	0.6067447744491901	0.01515663351974338	0.05586734330061429	0.013657479512183929	NA	19	19	19
ENSG00000171160.17	MORN4	-0.5146200908346437	-0.03531114290035195	0.6068185230034988	0.018996951831493712	0.04392281070593677	0.031441052822228414	NA	59	61	61
ENSG00000165650.11	PDZD8	-0.5142934633733566	-0.03212622732004636	0.607046831099645	0.0349305979652483	0.28836347619710245	1.336783188504968e-09	NA	12	12	12
ENSG00000145911.5	N4BP3	0.514050459059696	0.06448704935643419	0.6072167126510171	0.011093417426976922	0.07298830959659625	0.005631489211097514	NA	34	34	34
ENSG00000256053.7	APOPT1	0.5131777363154337	0.08554974299889707	0.607826998113568	0.004226963193431216	0.04184497990632476	0.035119510171412245	NA	11	12	12
ENSG00000103154.9	NECAB2	-0.5120824529745136	-0.02397655592402549	0.6085933045759342	0.0709474563480981	0.036841540777834254	0.04606928546288477	NA	78	79	79
ENSG00000097007.17	ABL1	-0.5116364707061526	-0.3047381252668815	0.608905455805678	0.0005055324016384549	0.04000902678056193	0.040623413941467984	NA	11	12	12
ENSG00000155893.12	PXYLP1	0.5110279192841988	0.05026763734006551	0.6093315070982347	0.013326356604623776	0.3217377439025024	1.5852721418537928e-11	NA	9	10	10
ENSG00000154227.13	CERS3	0.5102991472068945	0.010935987074234085	0.6098419001103123	0.2941623553173529	0.2312551896218449	5.989319289107382e-08	NA	114	116	116
ENSG00000183691.4	NOG	-0.5097936273404533	-0.10195596599557731	0.6101960507360804	0.005241016366982539	0.04656856276154544	0.028572854180266068	NA	24	24	24
ENSG00000115295.19	CLIP4	-0.509570082866499	-0.022952982384842134	0.6103526877682801	0.07519634190552073	0.18946832657396087	1.8789218555750476e-06	NA	69	70	70
ENSG00000134419.15	RPS15A	0.5095373842457134	0.08118976222974153	0.6103756011029902	0.00794313670933211	0.13721388211503965	0.00010323730775426137	NA	20	26	26
ENSG00000255274.9	TMPRSS4-AS1	-0.5087808467219778	-0.013608726603927982	0.6109058461544914	0.0954397588517709	0.1347061919650627	0.0001259846426840844	NA	56	57	57
ENSG00000149575.5	SCN2B	0.5086884114278382	0.01625243209564697	0.610970646573052	0.11633683000973977	0.29781711608871914	9.85859579837969e-10	NA	87	91	91
ENSG00000171103.10	TRMT61B	-0.5079303900285849	-0.03328203003681781	0.6115021613621561	0.03078406263611113	0.25514553406854057	1.8396905101858334e-08	NA	45	46	46
ENSG00000151746.13	BICD1	-0.5077984538450757	-0.09248540035676626	0.6115946942253043	0.022545391690526974	0.11597669401125155	0.0002725436390693946	NA	35	35	35
ENSG00000205758.11	CRYZL1	-0.5076205611419639	-0.08793629602649086	0.6117194683064715	0.005907180896370735	0.07922062879314783	0.003319189247349078	NA	22	22	22
ENSG00000137103.16	TMEM8B	0.5065719126695674	0.020145796538313995	0.6124552200534047	0.0960748713913728	0.4006680641402327	1.398483925915484e-13	NA	28	28	28
ENSG00000277511.1	CTD-2095E4.5	0.5065046671566155	0.023360707231651383	0.612502414131564	0.08662673286248962	0.07349153067149858	0.00394779179505366	NA	54	54	54
ENSG00000179218.13	CALR	0.5060689898118408	0.04586240823183837	0.6128082190568482	0.02130857729913162	0.0620748050083167	0.01018605924168748	NA	32	34	34
ENSG00000183250.11	LINC01547	-0.5059114282417743	-0.04179803453149453	0.6129188292120109	0.019768090368233113	0.16653804534413422	9.567264862684712e-06	NA	9	9	9
ENSG00000165006.13	UBAP1	-0.5051968721324074	-0.07362866387458582	0.6134205670037278	0.010935324551640896	0.1379459426734322	0.00010116562434273841	NA	6	6	6
ENSG00000250506.7	CDK3	-0.504850076265995	-0.024356334010657732	0.6136641409590791	0.049698821654415665	0.14770694109109006	2.278501011185431e-05	NA	41	45	45
ENSG00000070366.13	SMG6	0.5047454554643017	0.05149776957522092	0.6137376303206804	0.022010210965075327	0.11898486543760692	0.0002219780193020399	NA	45	45	45
ENSG00000185974.6	GRK1	0.5046650184988903	0.018496735211615867	0.6137941347369045	0.10515289475140369	0.08971526436295732	0.0014967771259255702	NA	50	53	53
ENSG00000092036.18	HAUS4	-0.5042888097160477	-0.023414749236504984	0.6140584399187459	0.05627519547134098	0.3615087688631926	2.763044528932108e-12	NA	25	25	25
ENSG00000131023.12	LATS1	0.5042453965075091	0.015130218067997414	0.6140889430618429	0.08807596553014385	0.08584510053082126	0.002500526189822052	NA	126	127	127
ENSG00000169021.5	UQCRFS1	0.5040151981238011	0.014905296335171556	0.6142506970262229	0.013471529310301274	0.15998752133651145	1.6747252111908756e-05	NA	100	100	100
ENSG00000105486.13	LIG1	0.503591233698447	0.018232990314955504	0.6145486540768872	0.038902373538790114	0.11243205712767852	0.0005084627471852623	NA	50	53	53
ENSG00000183060.15	LYSMD4	-0.5034470054667727	-0.014619595755916892	0.6146500304322235	0.16042023985618958	0.4002939649985789	1.8746314353757258e-14	NA	9	9	9
ENSG00000225331.1	LINC01678	-0.5024365497798113	-0.06190521662840088	0.6153604744012009	0.04008379965039832	0.11011145114969284	0.0006208315339949272	NA	12	12	12
ENSG00000186283.13	TOR3A	-0.502069127757535	-0.024920773672622965	0.6156188955976071	0.046939668023218	0.1136172765738342	0.0004708575023931515	NA	76	79	79
ENSG00000164088.17	PPM1M	0.5019793640440793	0.03140120205155547	0.6156820369111915	0.02607150783956095	0.13001997945389354	0.00011829054890864256	NA	18	20	20
ENSG00000087884.14	AAMDC	-0.5010000049045481	-0.054009736556275834	0.6163711194673699	0.009802963822906019	0.050766836129752614	0.021969286885536118	NA	30	32	32
ENSG00000171135.13	JAGN1	-0.5009395141503233	-0.12980549260035168	0.6164136921939826	0.0027683733422600052	0.04839122366454436	0.02437193403851411	NA	17	17	17
ENSG00000101639.18	CEP192	0.5006296235555139	0.015130330001679987	0.6166318100122083	0.15026371928682553	0.5074748869163673	6.7422307337815625e-21	NA	31	31	31
ENSG00000119673.14	ACOT2	0.5005434373626282	0.03995849275849554	0.6166924785474965	0.025109400360111764	0.1781811536440865	3.7430481032589377e-06	NA	7	8	8
ENSG00000104613.11	INTS10	-0.5001524690220338	-0.06719210469466382	0.6169677234323547	0.00558073175104527	0.04016264150341582	0.03880610788178618	NA	9	9	9
ENSG00000160310.17	PRMT2	0.5001401375891655	0.08746190824952779	0.6169764057369982	0.004445012577883332	0.15300126355795018	3.190270676110299e-05	NA	9	9	9
ENSG00000176531.10	PHLDB3	-0.4987608981774851	-0.0380033395526394	0.6179478371363609	0.017490205182984206	0.1416424901082299	4.727922137586192e-05	NA	6	7	7
ENSG00000254615.2	RP11-395G23.3	0.49850923180696954	0.02387844762935514	0.6181251639553852	0.05209702272997176	0.3261365862148775	8.275042737681608e-12	NA	20	20	20
ENSG00000188761.11	BCL2L15	0.4982076755298429	0.021497148355852112	0.618337673037374	0.09728822240340498	0.03996062246521659	0.040389333302364674	NA	62	62	62
ENSG00000187987.9	ZSCAN23	0.4980569537246576	0.029737475615323194	0.6184438998482111	0.053414968487547766	0.10117337969045878	0.00044559688124685303	NA	21	26	26
ENSG00000120262.9	CCDC170	0.4980343440720985	0.03814316704087362	0.6184598355315943	0.04040375708870175	0.11645068718607705	0.00031735468214424983	NA	33	34	34
ENSG00000139624.12	CERS5	0.4979552875503881	0.01562229576906909	0.6185155573782579	0.11412605473593979	0.300168668906426	6.181366974525718e-10	NA	35	35	35
ENSG00000259862.1	RP11-143E21.6	-0.4977571871781587	-0.014779160315047538	0.6186551951971047	0.09121247494921265	0.03807174042960717	0.045990467174645104	NA	53	53	53
ENSG00000105989.8	WNT2	0.49760725901222996	0.01891774588413769	0.6187608863442298	0.049136082459365626	0.13755164569960046	6.599374698290021e-05	NA	31	31	31
ENSG00000177465.4	ACOT4	0.49740104106487015	0.03478216570760878	0.6189062715865397	0.03762458146190516	0.0902261011184794	0.0014450880232185722	NA	43	44	44
ENSG00000117407.16	ARTN	0.49695896139538276	0.023809177070596856	0.6192179914085421	0.07029880491558763	0.11604454558676765	0.0003413263725995164	NA	62	63	63
ENSG00000272542.1	RP11-255P5.2	-0.49691690489441415	-0.08358562875505195	0.6192476499146433	0.004719451629550248	0.08426606728920427	0.0029029159910638155	NA	3	3	3
ENSG00000171346.15	KRT15	0.49686447436270126	0.017133805180459295	0.6192846251197766	0.1268087478778752	0.06873529858069576	0.006641682862489805	NA	76	84	84
ENSG00000105976.14	MET	-0.49645777346459946	-0.012626515736440214	0.6195714725657583	0.13700541704857955	0.3601773524777063	1.9528362439414863e-12	NA	48	48	48
ENSG00000138621.11	PPCDC	-0.49564404531176276	-0.02267693663235481	0.6201455714879889	0.041775769212834504	0.15503977062237198	6.0602705108976925e-06	NA	40	41	41
ENSG00000136444.9	RSAD1	0.49532415055257417	0.03717788333059784	0.620371326064068	0.028779787500257135	0.1994433598378491	2.3204158388366948e-07	NA	13	14	14
ENSG00000166435.15	XRRA1	0.49460885805587734	0.007083866089517155	0.6208762482127665	0.43248795596614564	0.7344760102151487	1.3603716742831808e-38	NA	76	76	76
ENSG00000213366.12	GSTM2	-0.49412509262816423	-0.11684897152724968	0.621217837609895	0.0031954119013861033	0.04624727219059402	0.021436530846354458	NA	2	2	2
ENSG00000170627.10	GTSF1	-0.4938828539495139	-0.03125023369109393	0.6213889143448399	0.02688434667783029	0.13078573096015714	6.712541436363816e-05	NA	20	21	21
ENSG00000278311.4	GGNBP2	0.493827445936411	0.042091424638178755	0.6214280481398754	0.017484687131870263	0.16054157579200373	2.0779063966450608e-05	NA	30	32	32
ENSG00000196502.11	SULT1A1	-0.49374261934629665	-0.03441359843576724	0.6214879618806598	0.03254158165228786	0.1078159938245886	0.0004468094992700863	NA	18	18	18
ENSG00000090432.6	MUL1	-0.49323539343106454	-0.03972529129416946	0.6218462722040551	0.019522089645774524	0.2709315930906005	7.982850595455665e-10	NA	32	32	32
ENSG00000182759.3	MAFA	-0.4924760108043917	-0.045873497518120275	0.6223828765448722	0.011907547168554963	0.154362588417572	1.4245469952000864e-05	NA	52	56	56
[truncated: 1,239 more rows]
