# Supplementary material for: Exploring the Impact of Cerebrovascular Disease and Major Depression on Non-diseased Human Tissue Transcriptomes
Source: Front Genet. 2021 Jul 19;12:696836. doi: 10.3389/fgene.2021.696836 (PMC8327210; doi:10.3389/fgene.2021.696836)
Supplement: Supplementary Data Sheet 2 — All TWAS results. [file Data_Sheet_2.zip › cytokines_TWAS/IL6/IL6.en.Brain_Hypothalamus.csv]

gene	gene_name	zscore	effect_size	pvalue	var_g	pred_perf_r2	pred_perf_pval	pred_perf_qval	n_snps_used	n_snps_in_cov	n_snps_in_model
ENSG00000174807.3	CD248	-3.7000270829021793	-0.2641613717783181	0.00021557645954251703	0.024316469154662408	0.11769161889016605	1.913293861281399e-05	NA	29	31	31
ENSG00000269713.7	NBPF9	3.6157726976932256	0.6550295692540627	0.00029945305191477563	0.0028231492688785957	0.3663830807221324	3.159813220638265e-17	NA	10	26	26
ENSG00000143387.12	CTSK	-3.0735877071142736	-0.4037470246836828	0.0021150150695381713	0.007964390755041496	0.08074649586321866	0.00028274012698158087	NA	8	9	9
ENSG00000131808.10	FSHB	3.0674900427851957	0.250355040707732	0.002158646522706082	0.01968502428196482	0.02773414557475332	0.04603755781411248	NA	34	34	34
ENSG00000104325.6	DECR1	-3.0597794055938725	-2.0893050220424967	0.002215000716815684	0.00040354911213242244	0.0569585090524689	0.003365526933191707	NA	1	1	1
ENSG00000153898.12	MCOLN2	-2.996094793481487	-0.22012107683876278	0.002734614100828811	0.023452010214490296	0.02627997328946109	0.04940118557512806	NA	42	44	44
ENSG00000082781.11	ITGB5	-2.994911805607951	-0.5514484049063911	0.0027452420550105675	0.004708743198588959	0.04613477947962052	0.007428487327510548	NA	66	67	67
ENSG00000159352.15	PSMD4	2.9884063831278302	0.6379081671160398	0.0028043639857075497	0.0025361163654655044	0.0553643773276392	0.0037616177294422398	NA	10	10	10
ENSG00000177302.14	TOP3A	2.9409546549605365	0.2738361232228621	0.003272024285802133	0.011752764031733743	0.14541258771308765	1.4111828838974087e-06	NA	8	8	8
ENSG00000173262.11	SLC2A14	2.9409065501164866	0.17581314967108547	0.003272532452938741	0.03973769806506953	0.1722565928418517	4.9415529025032824e-08	NA	10	10	10
ENSG00000182173.12	TSEN54	2.9184895250181966	0.846725471570676	0.003517316925525242	0.00201545306613824	0.032122400364988216	0.0280569669804144	NA	6	7	7
ENSG00000108379.9	WNT3	-2.881814575139281	-0.5453710063448851	0.003953923366621323	0.0039311093309842915	0.5333035865528881	5.952295094398568e-31	NA	12	20	20
ENSG00000175643.8	RMI2	-2.877587494320166	-0.11314456928623419	0.00400728766604208	0.08561557041483245	0.36121034610675395	1.0529858301405778e-16	NA	17	17	17
ENSG00000205426.10	KRT81	2.8674753857156534	0.20991589831650354	0.004137609881216971	0.022375008228760925	0.10470044467276114	5.935768122580693e-05	NA	23	23	23
ENSG00000162377.5	COA7	2.8570158880731658	0.35131791241203386	0.004276444315072036	0.008350252076890843	0.18673825697874552	3.780971557346903e-08	NA	13	13	13
ENSG00000115523.16	GNLY	-2.8446908782742506	-0.09596620950621963	0.004445454173376255	0.1216690281579171	0.3635451202359072	9.824237916596215e-17	NA	26	26	26
ENSG00000132824.13	SERINC3	2.843238344869385	0.7094743138899503	0.004465766062813988	0.0024145443958583806	0.04429842267925623	0.011150600903339315	NA	12	12	12
ENSG00000075643.5	MOCOS	2.8416580570516112	0.11665903388464224	0.004487959924921756	0.0670793135982475	0.07514138419506666	0.0006944570836975014	NA	69	71	71
ENSG00000133422.12	MORC2	-2.8340631667865592	-0.41038468127877425	0.004596024626886587	0.004188505436996541	0.06590260813863749	0.0011453912140931516	NA	5	6	6
ENSG00000221883.2	ARIH2OS	-2.8323400425583385	-0.48608874114460865	0.004620867929016749	0.005907483818213248	0.02780541942775736	0.04040468463309571	NA	36	38	38
ENSG00000162510.5	MATN1	2.8272530278114893	0.5319782605221274	0.004694921475438887	0.003471889414323773	0.026404657770483668	0.04768282745206896	NA	7	8	8
ENSG00000099940.11	SNAP29	-2.8076549067592693	-0.3573927849221177	0.004990367222637706	0.00839811908666931	0.15571939923078226	5.379025175866409e-07	NA	37	38	38
ENSG00000079246.15	XRCC5	2.795859578383263	0.44056122679163057	0.005176188505014823	0.007855800736688118	0.14975183610700266	1.0462614054079329e-06	NA	24	24	24
ENSG00000141556.20	TBCD	2.7785684535109554	0.31688620318884597	0.005459900781919581	0.010027440466854273	0.06130675408770357	0.002021605700326993	NA	17	17	17
ENSG00000178852.15	EFCAB13	2.768293211318436	0.2078668368005464	0.005635073317370393	0.027191530831780004	0.12082287567317927	1.0450713265354108e-05	NA	25	27	27
ENSG00000282872.1	RP11-96L14.8	2.7377782026440234	0.4688006021963247	0.00618557775246663	0.004409202950195106	0.030422717863006862	0.035192398801700664	NA	5	5	5
ENSG00000057593.13	F7	2.734937695786024	0.4749790742213035	0.0062392084276008735	0.006998193800013457	0.06476026459807008	0.0014849756053877873	NA	11	11	11
ENSG00000175183.9	CSRP2	-2.72848110601217	-0.20889035266158035	0.006362673500460103	0.022770881668334606	0.12465853606301505	1.1617811305783733e-05	NA	51	53	53
ENSG00000164615.4	CAMLG	-2.7254593439317127	-0.39753715319204114	0.006421208403106378	0.003253557891938704	0.2632411287486263	2.3440085113643907e-12	NA	8	9	9
ENSG00000108465.14	CDK5RAP3	2.724330315993355	0.28464948583470906	0.00644320296819433	0.01113822670239164	0.1228761564437638	1.3654060565804276e-05	NA	12	12	12
ENSG00000135899.17	SP110	2.710913389474598	0.5409615763473898	0.0067098150262582075	0.003984255203436683	0.1257801944865435	5.6135895320266016e-06	NA	16	16	16
ENSG00000171469.10	ZNF561	-2.6845287614006073	-0.3277328502777901	0.007263213370412689	0.011339771273468451	0.09237858372331388	0.00015240104154150017	NA	31	31	31
ENSG00000054392.12	HHAT	2.6824071155291174	0.11027382744400883	0.007309444674345904	0.056994947727808956	0.08747236559189323	0.00027873565661900576	NA	124	129	129
ENSG00000140950.15	TLDC1	2.6565228861023096	0.2999704282601919	0.007895109184183314	0.010071454721333405	0.06370552424170355	0.002059102643212328	NA	10	10	10
ENSG00000143768.12	LEFTY2	-2.6502012571345395	-0.11280676078969207	0.008044383515914407	0.07671982281028229	0.0609313292444212	0.002730496715192934	NA	62	64	64
ENSG00000143498.17	TAF1A	-2.649553026222314	-0.5335628557029322	0.008059832315424243	0.003081348390214633	0.10058183110725948	6.414263011870024e-05	NA	8	14	14
ENSG00000271892.1	CTD-2228A4.1	-2.644442211931037	-0.13844547219938363	0.008182567738898954	0.051585075345180205	0.2553003503925003	1.1160008385194852e-11	NA	12	12	12
ENSG00000175664.9	TEX26	2.637773566542287	0.25528032684244883	0.008345228417783446	0.0132666925638174	0.21374523090611733	1.892306409883189e-09	NA	27	28	28
ENSG00000141219.15	C17orf80	2.6332450652886967	0.188000109736853	0.008457329991160247	0.029003723517968098	0.13397819026164073	4.1373079430994754e-06	NA	31	33	33
ENSG00000123975.4	CKS2	2.6171593809057545	0.38993058304858075	0.00886649306732598	0.007916013770415122	0.05279730672563794	0.003499337224052945	NA	3	3	3
ENSG00000099977.13	DDT	2.5989193344612995	0.41092194271742233	0.009351774616933973	0.005108802015717029	0.2196506136597645	1.0595777456389842e-09	NA	3	5	5
ENSG00000259459.5	RP11-321G12.1	-2.5832679086125245	-0.10880230337053	0.00978692913792595	0.07769707618797159	0.30990339100928194	3.892242112259417e-14	NA	17	17	17
ENSG00000273295.1	AP000350.5	2.5816600190342682	0.07065509279321823	0.009832639589571092	0.1781918384765004	0.5862821297388894	9.695103489701666e-34	NA	40	43	43
ENSG00000099814.15	CEP170B	2.573185772435323	0.5973524172252691	0.010076710346884506	0.0020332409654033085	0.06844870147699783	0.0013933442699284625	NA	21	22	22
ENSG00000197774.12	EME2	-2.5568773968663736	-0.45310046420190797	0.010561643500387078	0.004207870142247064	0.0855044878206336	0.00024651022502222137	NA	15	15	15
ENSG00000170037.13	CNTROB	2.5523021652231628	0.1900819432804162	0.010701366459858962	0.02740604897232632	0.09164525452688643	0.00016757382938106265	NA	74	75	75
ENSG00000117601.13	SERPINC1	-2.54963423415646	-0.28489887379786866	0.010783598867051809	0.014618670202070161	0.097933724522676	7.847543423012677e-05	NA	25	26	26
ENSG00000166275.15	BORCS7	-2.533603355824396	-0.15612831736959262	0.011289644119293353	0.03330568349768683	0.2381341402432776	1.9605851936451482e-10	NA	91	91	91
ENSG00000096872.15	IFT74	-2.530462362734866	-0.13004146556322524	0.01139123055008055	0.012344155164234828	0.10415900952478993	3.4416054834646444e-05	NA	23	23	23
ENSG00000261824.6	LINC00662	2.5294068636361096	0.14615454080402218	0.011425549351076212	0.037538122357479574	0.12385166825693344	1.2182886233160333e-05	NA	70	70	70
ENSG00000163634.11	THOC7	2.5187544294603916	0.31240849024580464	0.011777076235293537	0.00747811394007213	0.051340728319598274	0.004585029620601229	NA	26	26	26
ENSG00000162669.15	HFM1	2.517267452053411	0.2539188015866831	0.011826901408536795	0.010662898407594946	0.08910808811317926	0.00023025882617553622	NA	28	28	28
ENSG00000163586.9	FABP1	-2.50421741118337	-0.05932020997090233	0.012272259673549423	0.25310120088852783	0.4330283309782504	2.537344196176509e-21	NA	15	20	20
ENSG00000106628.10	POLD2	-2.466191100112928	-0.35781749456050743	0.013655845691266523	0.007298018621273655	0.07443737209772514	0.0006560978323376991	NA	14	15	15
ENSG00000185591.9	SP1	2.460200912464749	0.47466587840298563	0.01388592566452784	0.003754650912845609	0.09674755013697432	8.072790750901923e-05	NA	5	5	5
ENSG00000073861.2	TBX21	-2.454019552875486	-0.25831561713687384	0.014126929980969594	0.010733812197678027	0.053822115958668204	0.004716138002449249	NA	8	9	9
ENSG00000141698.16	NT5C3B	2.4496819993961325	0.22829104596973215	0.014298242967756735	0.011396986367234593	0.24386916604724496	1.0284957153135702e-11	NA	26	28	28
ENSG00000162714.12	ZNF496	2.4490493867223377	0.21630097558376948	0.01432338072344606	0.018028314697724587	0.026721193448175952	0.0496790001044675	NA	67	67	67
ENSG00000091640.7	SPAG7	2.4258392866587064	0.36408837950710427	0.015273032070900036	0.004524785343620517	0.04101766804043255	0.010020647201157692	NA	16	16	16
ENSG00000131778.18	CHD1L	-2.4224004795523384	-0.22222600421646302	0.015418348315544275	0.020478425343551925	0.2455948753459761	5.7315296853404294e-11	NA	25	26	26
ENSG00000117280.12	RAB29	-2.4206109189361906	-0.3652926774646743	0.015494451474415758	0.005871769919187184	0.13581215024457313	2.0640184153376117e-06	NA	9	9	9
ENSG00000213077.5	FAM106A	2.41907997619899	0.16224978386693284	0.015559818773487987	0.03896666183729192	0.1795105293963017	3.5799931972004814e-08	NA	8	9	9
ENSG00000047315.15	POLR2B	-2.4063490106593792	-0.7993841082950898	0.01611286308537408	0.0015861784608725232	0.039522081636313135	0.015024340764644385	NA	17	17	17
ENSG00000274561.1	RP11-147L13.12	-2.4055956326597507	-0.42837936303342394	0.01614612537952596	0.004025867825093044	0.028461281701483637	0.04203578697118419	NA	15	16	16
ENSG00000145029.13	NICN1	-2.401701725377962	-0.3093354713603704	0.016319008637047966	0.00820476142309775	0.0352504864975558	0.021599890141872413	NA	66	67	67
ENSG00000260910.1	LINC00565	-2.3962466779403004	-0.41503976122433944	0.016563938654685077	0.0060268631096241036	0.05407717368758133	0.004953949289263486	NA	10	10	10
ENSG00000283033.1	RP11-219A15.5	-2.3904018624231966	-0.08489681860801318	0.016829946328420865	0.11917084848935537	0.1377550765366481	3.4134058982947037e-06	NA	76	80	80
ENSG00000142552.7	RCN3	2.389135467715109	0.3411846063078986	0.01688807396106815	0.007016432558789056	0.03075869024251397	0.03380522185206815	NA	18	19	19
ENSG00000198848.12	CES1	-2.3781930457708413	-0.11405344265165018	0.01739771508340384	0.05241896886810053	0.2262997374940208	5.125257574803458e-11	NA	23	25	25
ENSG00000196118.11	CCDC189	-2.375823293572921	-0.3611479631125672	0.017509845932729865	0.006892295264145946	0.12246954551495105	1.1880992668416435e-05	NA	13	13	13
ENSG00000127903.13	ZNF835	-2.375595243420459	-0.12049018093466339	0.017520670052595985	0.012114679356454536	0.03787607686390257	0.01621931254038334	NA	24	24	24
ENSG00000204632.11	HLA-G	-2.373616928456766	-0.22779092733539805	0.017614814766215816	0.013055240236401793	0.17344150097893818	4.7123697872343164e-08	NA	11	88	88
ENSG00000226363.3	HAGLROS	-2.36810948438996	-0.11168926304171478	0.017879244150760618	0.07290035135848769	0.11243375335977453	3.364525966447349e-05	NA	121	124	124
ENSG00000159708.17	LRRC36	2.366787276095156	0.20929389911494256	0.017943242778054345	0.010705847249133421	0.055314888409661735	0.004031988364778729	NA	27	27	27
ENSG00000196562.14	SULF2	2.3597073756905584	0.42542108322718164	0.018289355456023903	0.004812915185192953	0.02692160808681567	0.04697709746460298	NA	6	6	6
ENSG00000278023.5	RDM1	2.3594933107030083	0.3640474693611192	0.01829991079098191	0.005332464753312343	0.07019313675040145	0.0008875240236283801	NA	23	24	24
ENSG00000122376.11	FAM35A	2.349019330044242	0.39833041765610405	0.018822929600614595	0.004120547732006399	0.18265504962567705	4.517396658372211e-08	NA	8	11	11
ENSG00000101751.10	POLI	2.346181766069814	0.15896502970637358	0.018966855301709048	0.02296810652266998	0.16434474388824066	2.813663004180881e-07	NA	20	21	21
ENSG00000180694.13	TMEM64	-2.344391984249825	-0.8767754179616579	0.01905812994210616	0.0014439202014364502	0.05387180277526293	0.003911944195544975	NA	3	3	3
ENSG00000121797.9	CCRL2	-2.343907445444017	-0.44544975572189244	0.019082906235171275	0.0034302859373361526	0.08047603657093498	0.00044723328676333406	NA	39	39	39
ENSG00000006634.7	DBF4	2.3402280965939313	0.23582185082689203	0.01927196568745134	0.015369320888903769	0.05693326255333785	0.003337553885328339	NA	23	23	23
ENSG00000197253.13	TPSB2	2.3329043742854894	0.08530809162549503	0.01965316475180384	0.10759934298831662	0.1919005703010073	3.725851325931621e-09	NA	13	13	13
ENSG00000176974.19	SHMT1	-2.3303500633940333	-0.12398950389232878	0.01978765677175625	0.028776953971985916	0.03199153331500837	0.030069785351904767	NA	97	99	99
ENSG00000100726.14	TELO2	2.325532743681717	0.20746970857984262	0.020043491158281926	0.014295481521728656	0.07713888822835913	0.0006855129210311209	NA	30	30	30
ENSG00000146250.6	PRSS35	2.325271863865758	0.2076673766460078	0.02005742778720781	0.01639326377662469	0.08487823605766616	0.00021198829744535305	NA	18	19	19
ENSG00000137070.17	IL11RA	2.3150643172861707	0.3024138071695307	0.02060941245964904	0.00605671032878444	0.02931464518411232	0.03923292902146213	NA	27	27	27
ENSG00000258405.9	ZNF578	2.3071064672686292	0.1718185214265349	0.021048885511946183	0.024481843998513164	0.026436434143043728	0.0483176927841451	NA	21	23	23
ENSG00000260193.1	RP11-83N9.5	2.3049533638356112	0.34617280544898954	0.02116918544099854	0.006206955839936377	0.027982320184379517	0.0383524155517588	NA	19	20	20
ENSG00000091106.18	NLRC4	-2.297361667965053	-0.1812610388765335	0.021598146561206965	0.022074815779128364	0.038401544136532864	0.016839764381799283	NA	33	33	33
ENSG00000271967.1	RP11-134K13.4	2.296819766948916	0.18356343130804395	0.021629053452408717	0.01712415442056132	0.06648092613416415	0.001511065647427482	NA	19	19	19
ENSG00000130313.6	PGLS	-2.2916728542736897	-0.302331948820077	0.021924527976388514	0.0067790229817934625	0.09075482805140414	0.00020321889414109563	NA	25	25	25
ENSG00000007001.12	UPP2	-2.2868201676171673	-0.192277618678291	0.022206321831858538	0.012952287040721742	0.0460278988351322	0.0076252574792673765	NA	17	18	18
ENSG00000157999.5	ANKRD61	-2.281699948854817	-0.1082856273817057	0.02250706110646561	0.06002470048773529	0.05429917295979622	0.003884333447288275	NA	30	31	31
ENSG00000166750.9	SLFN5	-2.2714138839689126	-0.1554564375752894	0.02312193471011956	0.02868358958013947	0.30216817349133196	2.8192791537487598e-14	NA	20	21	21
ENSG00000197020.10	ZNF100	2.2657219096319685	0.1740783616923068	0.02346841521154944	0.025004444265319576	0.17830603715100365	4.858878905717267e-08	NA	31	31	31
ENSG00000196313.11	POM121	-2.2650847332822055	-0.20483369649308836	0.023507480295494022	0.01730476127045241	0.10648937760060788	4.499863814298959e-05	NA	46	49	49
ENSG00000169946.13	ZFPM2	2.2624369570769987	0.3286840216222896	0.023670419747051554	0.0124407970596803	0.04081937279015691	0.012026632060497358	NA	11	11	11
ENSG00000042445.13	RETSAT	-2.257780633670779	-0.3983979444726862	0.023959339194927928	0.004113302459628463	0.027495934486318332	0.040427350235171036	NA	25	26	26
ENSG00000012223.12	LTF	-2.252892345848075	-0.11771767624436841	0.024265937597933412	0.041595168863351566	0.1481060405448	5.644080947102047e-07	NA	15	15	15
ENSG00000273492.5	AP000230.1	-2.2511441898841102	-0.06440929014069553	0.024376406362001772	0.14265335817167454	0.4293808747148167	3.7777506789520924e-21	NA	30	30	30
ENSG00000204138.12	PHACTR4	2.230614410796088	0.17767401990382725	0.025706681404122248	0.01663484402767292	0.20625155064539125	3.881592548913698e-09	NA	36	38	38
ENSG00000167815.11	PRDX2	2.2294873838438427	0.6992878457978465	0.025781493814405945	0.0010418126708855655	0.07984641543330212	0.000510382500966606	NA	10	10	10
ENSG00000116771.5	AGMAT	2.2293717614159183	0.8487254425449439	0.025789179506959577	0.0007983532259455303	0.06687512585399033	0.0015268946837298856	NA	15	16	16
ENSG00000175170.14	FAM182B	-2.2278057855893576	-0.06028110149303225	0.025893468886627885	0.18137344659338625	0.4557961744575633	2.6877256330842595e-23	NA	59	63	63
ENSG00000198756.10	COLGALT2	2.2273052262664987	0.18520088028363202	0.02592688148553505	0.017947385551489236	0.18538340333714176	3.9546842703341616e-08	NA	42	44	44
ENSG00000243795.1	LINC02044	2.2226239621965753	0.09008719659532059	0.02624116704087449	0.06838262676018866	0.18369967348414404	9.322939838179971e-09	NA	35	37	37
ENSG00000140632.16	GLYR1	2.2205577036838005	0.7851535523367723	0.026380933265386788	0.0020501902423637527	0.07092147001520425	0.000947341980749457	NA	4	4	4
ENSG00000111077.17	TNS2	-2.2105315123529286	-0.3563515132665048	0.027068295995746793	0.004229291346624128	0.11290081119259872	2.258643895071339e-05	NA	8	8	8
ENSG00000254470.2	AP5B1	2.20506297708281	0.20337052887056914	0.027449675602579143	0.012042177969146884	0.03277421570701385	0.0257592076684121	NA	36	37	37
ENSG00000103510.19	KAT8	2.204988382867497	0.2052198323961815	0.0274549097422291	0.01432004425481587	0.188619530999616	2.6847104562633107e-08	NA	17	19	19
ENSG00000275263.1	RP11-1072A3.4	-2.2011592439369463	-0.21137088676463786	0.02772475242223249	0.015729576533577663	0.045401948085906835	0.008577855983214514	NA	18	18	18
ENSG00000271751.1	RP11-110I1.14	-2.1984538542965923	-0.15063098355153537	0.027916779543141736	0.02878662326982371	0.1688726092211315	7.686571948144594e-08	NA	18	20	20
ENSG00000184983.9	NDUFA6	2.1982457427293065	0.22273060875664802	0.02793159857147326	0.026317739233206308	0.2739719152938448	1.4038469251323622e-12	NA	23	24	24
ENSG00000163239.12	TDRD10	2.196714885455228	0.4877291584815571	0.028040815090297256	0.0017178292084862046	0.07336335697617066	0.000840682001286046	NA	4	4	4
ENSG00000183844.16	FAM3B	-2.193415477731314	-0.186166700984602	0.02827745818044563	0.028407277304726662	0.029286032447661113	0.03410215237745192	NA	29	29	29
ENSG00000111581.9	NUP107	-2.187383066197486	-0.1412207658274572	0.028714571315982255	0.02760250856406856	0.183261004125416	4.676904366946921e-08	NA	46	46	46
ENSG00000151611.13	MMAA	2.1866336376892823	0.518378346935441	0.028769279695992855	0.00621688514050376	0.08237187710762396	0.0002969801660521485	NA	2	2	2
ENSG00000062038.13	CDH3	-2.1784699115126935	-0.1440365090331145	0.02937106994257359	0.030729512274075218	0.11125077410231428	2.292858885640069e-05	NA	44	45	45
ENSG00000277587.1	CTD-3116E22.8	-2.175470437278396	-0.11507974228165731	0.029594881128407968	0.04466303114549884	0.2642548485960104	1.334399181915902e-11	NA	69	69	69
ENSG00000162877.12	PM20D1	2.1606138007302302	0.11219357425734859	0.030725184462756332	0.0477980505327613	0.16469613455255486	6.39921738441195e-08	NA	15	17	17
ENSG00000263063.1	RP11-388C12.1	-2.160215361403296	-0.1341712736675503	0.030756001519392787	0.03395621808229625	0.11411782159075184	2.944210243631217e-05	NA	19	20	20
ENSG00000141959.16	PFKL	2.1587405633379824	0.27941112768041004	0.030870299945275095	0.006286877240491833	0.10728658121820016	5.492124047461048e-05	NA	4	4	4
ENSG00000110104.11	CCDC86	-2.150425360885987	-0.2914706418293583	0.03152158408214993	0.005753196047803974	0.07442975820327011	0.0007755569853506871	NA	7	7	7
ENSG00000072609.17	CHFR	-2.1441466349622296	-0.2064232825966342	0.03202113941106482	0.012545007786940942	0.10109137409674734	5.8556239812105225e-05	NA	29	30	30
ENSG00000095539.15	SEMA4G	-2.139227307986945	-0.24541538421315462	0.03241726358340708	0.008012456739939522	0.07308937675250171	0.0003046255447744899	NA	53	53	53
ENSG00000226180.3	RP11-278A23.1	-2.1373085737720086	-0.13155766139617886	0.03257290197071513	0.03497422997271877	0.10026904610355056	7.114402273384024e-05	NA	19	19	19
ENSG00000177888.7	ZBTB41	-2.130677029802782	-1.042036766939243	0.03311575870973126	0.0021741956402018276	0.0541427150266403	0.004625613468515682	NA	13	13	13
ENSG00000272416.1	CTD-2081C10.7	2.130600396148544	0.2578785168064591	0.03312207690947074	0.007928952065318145	0.03278685426121788	0.02520377820939401	NA	27	28	28
ENSG00000231439.4	WASIR2	2.125709646855256	0.12780286748133712	0.03352744319505044	0.054357682413975913	0.22501392544681695	3.3074642753215947e-10	NA	13	17	17
ENSG00000270604.5	HCG17	-2.1235338394085943	-5.7756207866746765	0.03370914295954803	1.0541702419319183e-05	0.050669643567015074	0.006371243311006429	NA	2	26	26
ENSG00000141971.12	MVB12A	-2.1183509407675136	-0.34132226516500674	0.034145357424246243	0.006331706812059446	0.10742701681750524	5.292137858677288e-05	NA	11	11	11
ENSG00000105793.15	GTPBP10	2.118031367236488	0.21576258727663294	0.03417241127010578	0.011945453326452908	0.03464297410709042	0.023345647453980014	NA	39	39	39
ENSG00000184923.12	NUTM2A	2.1109520269370794	0.1129457062615193	0.03477643551122505	0.04392937500808702	0.374558983301944	5.621655842948266e-18	NA	18	20	20
ENSG00000245532.7	NEAT1	2.1105803694267835	0.1752257974649911	0.03480839644874058	0.022131287446087937	0.20743030931440626	4.418720068851199e-09	NA	19	19	19
ENSG00000148384.12	INPP5E	2.1062003983325512	0.26274590863174185	0.03518694858195681	0.009379505573370896	0.21760007819067692	2.8881028842392036e-10	NA	16	19	19
ENSG00000265478.2	CTD-2145A24.5	-2.103174732994335	-0.2475184614376332	0.03545049812616415	0.00472525152668257	0.04487443011786585	0.010286258707876798	NA	27	27	27
ENSG00000255455.2	RP11-890B15.3	-2.103141026286286	-0.2640763359300714	0.035453443597892334	0.011222533354724997	0.1910954824488936	9.489513976596663e-09	NA	17	18	18
ENSG00000184313.19	MROH7	-2.099454857505837	-0.40702626419245475	0.03577682323738944	0.003186936462035674	0.041791131611336685	0.013360314823565556	NA	11	11	11
ENSG00000197134.11	ZNF257	-2.0987607999885896	-0.08732758569047265	0.035837992004157555	0.07269924115040974	0.22126277568970806	8.648538785768872e-10	NA	22	22	22
ENSG00000160226.15	C21orf2	-2.0973370032590957	-0.1973370117927681	0.03596375343089421	0.0183917854870841	0.14321647476129162	2.186915204572813e-06	NA	17	17	17
ENSG00000080166.15	DCT	-2.0967362435976944	-0.0790596919550882	0.03601693023856022	0.08115498164189294	0.2894753799624348	3.3735217996258185e-13	NA	34	34	34
ENSG00000099785.10	MARCH2	-2.095771893183876	-0.13393437078285594	0.03610243080044129	0.03818915707208701	0.2621360925083623	8.102938963243034e-12	NA	21	22	22
ENSG00000070413.19	DGCR2	-2.092602074025093	-0.2910573195131797	0.03638469127722725	0.007993606102901677	0.15772517963527047	1.7019348406365646e-07	NA	24	24	24
ENSG00000170100.13	ZNF778	-2.0888831180237055	-0.08920929004511964	0.036718245871115766	0.03889833452350407	0.1871923527617392	5.033735401506773e-09	NA	5	5	5
ENSG00000256269.7	HMBS	2.0884773390667983	0.13215445875642615	0.036754797461290845	0.03329934547025369	0.23920851876541305	6.377814784710876e-11	NA	24	24	24
ENSG00000126746.17	ZNF384	2.0883778027876354	0.2854317496827605	0.036763768181660814	0.00886618530706915	0.0632136811957027	0.0016291882594345775	NA	90	90	90
ENSG00000188199.10	NUTM2B	-2.087109752201866	-0.08082334889811417	0.036878214726935386	0.08030204247495515	0.2386240922509101	1.0342773604551671e-10	NA	16	17	17
ENSG00000278662.4	GOLGA6L10	2.084521477460183	0.08140390244261783	0.0371127586798789	0.11414776535405101	0.3783551690900549	4.364077592499205e-18	NA	18	18	18
ENSG00000204920.10	ZNF155	-2.0806188140061157	-0.1469827672118039	0.037468810433327435	0.03098493601808957	0.1450553871210311	8.811539053492687e-07	NA	39	40	40
ENSG00000067836.12	ROGDI	2.077452452794208	0.12844697868552823	0.0377598193120142	0.02787322808904319	0.17013913307920545	1.4817705274597071e-07	NA	100	106	106
ENSG00000095485.16	CWF19L1	2.071997201122652	0.06055468789745077	0.03826570221435996	0.14444629736004957	0.5095896661526782	1.0118998497869499e-26	NA	11	11	11
ENSG00000172167.7	MTBP	-2.067883380261091	-0.21344443709228203	0.038650990591581405	0.01034312321238761	0.056363572499719995	0.003125440643835345	NA	6	6	6
ENSG00000109654.14	TRIM2	2.0666200879343406	0.8658644319392259	0.03876996644366022	0.0007728002524373854	0.033619584994103086	0.02305615798830464	NA	9	9	9
ENSG00000161692.17	DBF4B	2.0646728058660226	0.0881571958669189	0.038953969323703735	0.09468093110634976	0.4618485021495232	4.0849823342710167e-23	NA	10	10	10
ENSG00000204653.9	ASPDH	-2.059409911675228	-0.24049537911925287	0.03945498705817722	0.008460387627597871	0.08805576121553932	0.00018324154017165068	NA	9	10	10
ENSG00000169598.15	DFFB	-2.0592666899624863	-0.1280605169526946	0.03946869760530302	0.032259591279521306	0.3099456337213244	5.895340351743581e-14	NA	31	32	32
ENSG00000165929.12	TC2N	-2.0574177563851404	-0.07948657471286255	0.03964605858015227	0.0717619900173676	0.3491083200325437	1.183785684349162e-16	NA	16	17	17
ENSG00000151208.16	DLG5	2.057371131169747	0.3127082582161921	0.03965053988469521	0.005067266632386891	0.19149388488253488	1.176128121144605e-08	NA	19	19	19
ENSG00000140961.12	OSGIN1	-2.0568775409590394	-0.338214107036164	0.03969800685243403	0.005373522206294998	0.06999989985788471	0.0010962197574844016	NA	9	9	9
ENSG00000271973.1	RP11-572O6.1	2.05545630906312	0.04925393750475392	0.03983495152770206	0.17323751082252525	0.11276223117970595	2.1936874688134285e-05	NA	85	87	87
ENSG00000114988.11	LMAN2L	-2.053846597191578	-0.8328687240517458	0.039990541346613735	0.0008218927923508055	0.038513019252429205	0.013536244243566366	NA	3	3	3
ENSG00000131435.12	PDLIM4	2.053286712360533	0.28847061344965025	0.0400447788053486	0.00585857864362121	0.13938094026782674	2.07731837728627e-06	NA	13	14	14
ENSG00000159212.12	CLIC6	-2.0428933236908295	-0.35955049897940283	0.04106299937519297	0.0050952720905544134	0.09877744324089313	0.00011056267646921074	NA	26	26	26
ENSG00000167971.15	CASKIN1	2.0383539122076098	0.6340611303032945	0.04151455187393738	0.0013124460264202211	0.04085607350758181	0.013362285247579854	NA	13	14	14
ENSG00000123342.15	MMP19	-2.0352525467081715	-0.1331050696863961	0.04182546824995443	0.034579780989548815	0.04462857832701112	0.010196718311706552	NA	58	61	61
ENSG00000262681.2	RP11-311F12.1	2.0342648201638416	0.26230264899621	0.04192490216046901	0.011847657219732959	0.057736159642887676	0.0026931121952008643	NA	31	32	32
ENSG00000108559.11	NUP88	-2.032060995956178	-0.22170020196767526	0.042147481358098475	0.010069681101294324	0.0749801059076386	0.0008090397780044006	NA	20	20	20
ENSG00000205809.9	KLRC2	2.024452212968483	0.05007982018676761	0.04292364412326039	0.1906765186606481	0.43684979061698653	1.8637589000836783e-23	NA	69	72	72
ENSG00000178988.10	MRFAP1L1	-2.022705212467979	-0.32130595645061044	0.04310354917731761	0.005986196786449364	0.06431551704891803	0.0015472839561317658	NA	28	33	33
ENSG00000135441.7	BLOC1S1	-2.0102952450762523	-0.3175223829448281	0.04439994984666761	0.006363643230731976	0.0407080447968134	0.012482539547299682	NA	31	33	33
ENSG00000111237.18	VPS29	-2.0096257999502227	-0.37015826274605884	0.04447080851116836	0.0036426286354617862	0.04812907268678316	0.007355684151906601	NA	12	12	12
ENSG00000154059.9	IMPACT	-2.002495427959139	-0.5943656190983895	0.04523147434381256	0.0013335486567305876	0.0444951272053236	0.008755191036517495	NA	33	33	33
ENSG00000122218.14	COPA	1.9994968682397642	0.15530980616942447	0.04555462037798852	0.023411792881113037	0.2000850216691765	3.267802969570048e-09	NA	42	43	43
ENSG00000100294.12	MCAT	1.99783982700509	0.23790995407690108	0.04573402797766012	0.009698595300707352	0.06222867470603334	0.0019773221537945445	NA	67	71	71
ENSG00000164687.10	FABP5	1.9935327106768976	0.5346534838357109	0.046203145353243935	0.002051804465523929	0.03154641607382686	0.03141861380670568	NA	6	6	6
ENSG00000232748.3	RP11-196G11.6	-1.991167886561544	-0.1358662338001971	0.04646243309353675	0.028555090806768806	0.09234357449076287	0.00011178379622341699	NA	13	13	13
ENSG00000154096.13	THY1	-1.9902784140346548	-0.619482095311115	0.04656027451650256	0.001327285957333691	0.026712678981871574	0.044836267050558536	NA	24	25	25
ENSG00000257949.6	TEN1	-1.9838674050739058	-0.14441831116065168	0.047270623421244266	0.037984685069872855	0.4101909218429436	2.584395051024585e-20	NA	10	11	11
ENSG00000164002.11	EXO5	1.9819050030664715	0.13221398564036504	0.0474898738933535	0.030506059569567628	0.12901793865152994	2.6800850252494213e-06	NA	17	17	17
ENSG00000274712.1	RP11-147L13.15	-1.9780785087886794	-0.06643227817951737	0.04791985061997652	0.12524327285214693	0.14099789029219115	1.3309631117055238e-06	NA	153	158	158
ENSG00000185627.17	PSMD13	1.9760065428956881	0.13309515025219804	0.04815403616661215	0.028394758082993823	0.3361164511392188	1.1125042671940275e-15	NA	14	14	14
ENSG00000140623.13	SEPT12	-1.9738949333929192	-0.05457870827803074	0.04839369100394177	0.16177281351835573	0.4353366357050868	3.0594887242228068e-22	NA	35	35	35
ENSG00000165113.12	GKAP1	-1.9695589517662953	-0.3054835760845373	0.048888939994405446	0.004708903460045414	0.11218782739058687	2.509386413027788e-05	NA	20	20	20
ENSG00000249693.2	THEGL	-1.9627864296562376	-0.12118209826872518	0.04967099528184484	0.031264209412752056	0.03953491238969839	0.014471419263646054	NA	47	50	50
ENSG00000114331.13	ACAP2	-1.960963822932889	-0.12400851115962785	0.04988324320856308	0.027886595120161714	0.13070424537484673	5.627356635496082e-06	NA	55	56	56
ENSG00000272221.1	XXbac-BPG181B23.7	-1.960394356020938	-0.49222123620083	0.04994971503005235	0.0015806637540537066	0.35990086092117624	8.170082155875841e-17	NA	8	44	44
ENSG00000203965.12	EFCAB7	1.9555377628119426	0.16160659204900737	0.050519630682964584	0.014245419592495298	0.05902518194991744	0.0024373070763394704	NA	63	65	65
ENSG00000169826.7	CSGALNACT2	-1.9488884211741826	-0.092592773295389	0.051308751136092824	0.05605650917212977	0.3446166993898831	2.0587675756898615e-16	NA	71	71	71
ENSG00000169609.13	C15orf40	1.94166356751525	0.05849816712688847	0.052177841941061134	0.15269428571710353	0.4200712458772237	1.2571961877137306e-20	NA	36	36	36
ENSG00000243056.1	EIF4EBP3	-1.939965051143119	-0.19202740318143904	0.052383937371280755	0.011484921203665708	0.07998961697895743	0.0005610752702361611	NA	38	38	38
ENSG00000234224.2	TMEM229A	-1.9391590475793072	-0.1269681193568766	0.052481974514034226	0.027576069858864002	0.18487171043569187	3.2183354813126104e-08	NA	81	82	82
ENSG00000177614.10	PGBD5	-1.9372609498633004	-0.4693379831002459	0.05271345313590145	0.002174778620798428	0.032789000155382886	0.026814587043626374	NA	11	11	11
ENSG00000132591.11	ERAL1	-1.9371412116874376	-1.0351553311731903	0.05272808412948074	0.0007985199678438879	0.032731398209754334	0.027581791465784447	NA	2	2	2
ENSG00000147408.14	CSGALNACT1	1.9351027552132567	0.14426257370276419	0.05297768749647924	0.021080428845350583	0.13311812639013787	4.5772731579502025e-06	NA	20	20	20
ENSG00000128040.10	SPINK2	1.9302169467431844	0.13369460626933327	0.053579962627607156	0.030991611039267085	0.1023323967138075	5.167795606218869e-05	NA	19	19	19
ENSG00000161533.11	ACOX1	-1.9290906483313393	-0.20757847917498912	0.05371960975122874	0.013151290412812289	0.040791047821861874	0.014366780947512462	NA	33	35	35
ENSG00000112530.11	PACRG	1.9276173832527925	0.16219916071513585	0.053902735056477386	0.027163917398204767	0.10423027390635156	5.504426546172527e-05	NA	129	131	131
ENSG00000272335.1	RP11-53O19.3	-1.92628880455477	-0.2460354169049667	0.05406832255308885	0.007368941235161351	0.1034675805026752	5.502813867398835e-05	NA	30	30	30
ENSG00000214435.7	AS3MT	-1.9260653552437792	-0.07357564968573564	0.054096213835267894	0.10462266509814835	0.2997217648653581	6.489100397471583e-14	NA	68	68	68
ENSG00000171772.15	SYCE1	-1.9253785650666722	-0.13091410719591412	0.054182015206937086	0.030134936537016373	0.06583845010655398	0.0011820343271516005	NA	21	21	21
ENSG00000247970.2	RP11-543C4.1	1.9252943305299557	0.30139453283878503	0.05419254652448395	0.004961604302434471	0.03892010058742594	0.015549488917512726	NA	8	8	8
ENSG00000112210.11	RAB23	1.9224170663137274	0.3820649503405799	0.05455329984485641	0.004081259455914837	0.03468210438624314	0.02206379188944049	NA	26	27	27
ENSG00000104537.16	ANXA13	1.9218676929086431	0.1309867540262485	0.054622407905980386	0.02985449620506434	0.10795160741245728	4.159852980669245e-05	NA	30	32	32
ENSG00000167202.11	TBC1D2B	1.9214495615323688	0.3565176788560244	0.054675055387741436	0.0036949019726570686	0.09664122671146072	7.460042356668822e-05	NA	12	12	12
ENSG00000004534.14	RBM6	1.9197677240438464	0.11614567655643421	0.05488724545203815	0.032248708129030114	0.2633216680820347	6.686456724492048e-13	NA	46	46	46
ENSG00000163406.10	SLC15A2	1.9196432941246349	0.22391094485802854	0.05490297147239127	0.00874467891165234	0.08020007563525508	0.0004406732017558173	NA	53	54	54
ENSG00000118514.13	ALDH8A1	-1.9194948341565545	-0.06877332707712235	0.05492173943501656	0.1013368719954023	0.4108103013542277	3.1116274459054665e-20	NA	91	91	91
ENSG00000170175.10	CHRNB1	1.9151857827708563	0.2680811436728587	0.055468814952988894	0.005670210158623546	0.08670747095704585	0.00021280181798656781	NA	7	7	7
ENSG00000162585.16	FAAP20	-1.913739805781296	-0.17199479906012702	0.055653410181429226	0.016631973913728983	0.1430273603419224	9.122020263114893e-07	NA	17	18	18
ENSG00000204428.12	LY6G5C	1.9134538965824834	0.5875732857233453	0.055689970244647	0.001606185578004976	0.32412026786239834	1.6961199855891587e-14	NA	8	37	37
ENSG00000178226.10	PRSS36	1.9072518781468741	0.1029749616261049	0.056487978457098464	0.04084472664155423	0.20581518600605708	3.2751209524861017e-09	NA	4	4	4
ENSG00000176222.8	ZNF404	1.907194753741911	0.11794199855932222	0.0564953726111283	0.03221722441644892	0.14944418957552372	7.047910205266549e-07	NA	84	87	87
ENSG00000185418.15	TARSL2	1.905130391344042	0.29486564708696067	0.056763123741225906	0.0050756223171454255	0.062110121284925476	0.001988616481118854	NA	13	13	13
ENSG00000171045.14	TSNARE1	1.899416370016238	0.12560938152400394	0.05750975282278103	0.02637710519708168	0.13563001050663695	4.795378029997112e-06	NA	28	28	28
ENSG00000163046.15	ANKRD30BL	1.898789897151069	0.12383745093067164	0.057592106062409776	0.01941572497701146	0.380192925335806	1.0064825974567223e-17	NA	26	33	33
ENSG00000133433.10	GSTT2B	-1.8974297534104037	-0.07355227777350729	0.05777124184108605	0.09304365971187879	0.3830646656022084	4.828358354041149e-18	NA	18	21	21
ENSG00000089351.14	GRAMD1A	-1.8960524264685927	-0.36329573297586465	0.057953112427883875	0.003611726184181116	0.04880778198837708	0.007217870181186341	NA	9	10	10
ENSG00000077454.15	LRCH4	1.8905469260580892	0.2941492301397418	0.058684850793146455	0.005371747714522345	0.055074277449748736	0.003946262770483037	NA	20	21	21
ENSG00000138686.9	BBS7	-1.8903899271211315	-0.22286518384049384	0.05870582958988188	0.008760495401981972	0.1263869999823283	7.403011584663153e-06	NA	80	82	82
ENSG00000228570.7	NUTM2E	1.888989867406913	0.09326682736852797	0.058893186436879214	0.04853726847815118	0.5095535441766684	1.4594345763112158e-26	NA	3	6	6
ENSG00000066084.12	DIP2B	1.8885987641057034	0.23262133232275392	0.058945612738391745	0.009612168134006024	0.03720019832984764	0.016680520415450456	NA	48	49	49
ENSG00000111275.12	ALDH2	-1.887492073063011	-0.21181787579685046	0.059094171536457615	0.007882394096155803	0.046836349241299764	0.0071825827070561826	NA	106	106	106
ENSG00000197380.10	DACT3	-1.884610475671573	-0.29571772803739654	0.05948244694222312	0.0062191811071850974	0.056886626057034935	0.0036542932890456133	NA	27	28	28
ENSG00000147535.16	PLPP5	1.8737731603282946	0.32021732915572976	0.06096169722490971	0.0044477384905808656	0.08222413612804969	0.00034122084194694135	NA	20	22	22
ENSG00000138795.9	LEF1	-1.8703107587105323	-0.6025956940720469	0.06144067638327486	0.0016478937895126671	0.03231090250300956	0.02951237941335388	NA	12	12	12
ENSG00000122140.10	MRPS2	1.8701559069556066	0.3785053449636706	0.06146217074229725	0.004143266590439684	0.08980175474904074	0.0002115868718198708	NA	23	23	23
ENSG00000267575.6	CTC-459F4.3	1.8685092259520768	0.15810224617820015	0.06169112536625118	0.014456484077172005	0.07927578077789106	0.0005549350252138239	NA	26	26	26
ENSG00000272444.1	RP11-1017G21.6	-1.8667203231480616	-0.07635062115325014	0.06194065414601491	0.10290983864951529	0.052861620003354336	0.0033174225927512127	NA	88	91	91
ENSG00000130803.14	ZNF317	-1.866014172209703	-0.09004682041613878	0.06203938271484269	0.042351768790075295	0.06253664026736827	0.0017304357084479294	NA	82	87	87
ENSG00000166796.11	LDHC	1.864980363735212	0.0633344458265025	0.0621841566618148	0.129653623842486	0.364794925375338	2.169032241695096e-17	NA	19	19	19
ENSG00000214293.8	APTR	-1.864816008504148	-0.062372173409118284	0.06220719860463937	0.12686798070550329	0.4272461528428105	1.0101671057284814e-20	NA	27	27	27
ENSG00000198816.6	ZNF358	1.8646057782489582	0.1660240526990358	0.06223668233733829	0.023732406085445898	0.11544184348883647	2.37243189653974e-05	NA	75	80	80
ENSG00000005981.12	ASB4	-1.8612139953149747	-0.10079081045959862	0.06271396276163015	0.04151388486973845	0.10468605927134146	5.5054472244117236e-05	NA	44	44	44
ENSG00000196510.12	ANAPC7	-1.8569313247978854	-0.1593287627476262	0.06332092525154653	0.0127124595030164	0.06496557797122877	0.0015163954757496348	NA	25	27	27
ENSG00000277149.4	TYW1B	-1.853522753051047	-0.05914678289685727	0.06380746800939183	0.14263138534836847	0.4055335710324223	2.900134506441361e-19	NA	22	24	24
ENSG00000113318.9	MSH3	1.850404961257205	0.350896712104609	0.06425520448677215	0.004207744857774376	0.04053024468038968	0.014144018219372362	NA	53	53	53
ENSG00000197245.5	FAM110D	-1.8488375575836433	-0.2276412170212555	0.0644812723676151	0.00811683938873923	0.08893269526688542	0.00017745897977402276	NA	6	6	6
ENSG00000137500.9	CCDC90B	-1.8476294197027312	-0.2867971910511854	0.06465597072102015	0.004802516486616339	0.16030077812550855	2.899326037334948e-07	NA	16	16	16
ENSG00000148604.13	RGR	-1.845531369063483	-0.08363571626221904	0.06496027966196091	0.06244395707031997	0.23666638987094235	2.5642491881126665e-11	NA	20	20	20
ENSG00000167711.13	SERPINF2	-1.844016704186325	-0.11644034693747077	0.06518070581771482	0.03759638935625313	0.29225920899968205	7.952514432415092e-13	NA	18	18	18
ENSG00000260911.2	RP11-196G11.2	1.8424780953738458	0.29771619383351333	0.06540524771486622	0.005249842626452828	0.06360477925086923	0.0018272355947921766	NA	12	12	12
ENSG00000119673.14	ACOT2	1.8384205592621818	0.0810567239430461	0.06600045791523276	0.07551041655124029	0.3043160590912299	1.5066599728191542e-13	NA	55	57	57
ENSG00000064666.14	CNN2	1.834745698175696	0.2411100705984482	0.06654337781761695	0.007477460158055196	0.05257188682044451	0.00538908898084472	NA	12	12	12
ENSG00000166927.12	MS4A7	1.832250247677534	0.31001702817523263	0.06691414577089351	0.005497755767366344	0.029528074336914963	0.03645685220007802	NA	12	13	13
ENSG00000152527.13	PLEKHH2	1.8276725772577613	0.11680359775695393	0.06759870612835939	0.029857956073955666	0.16291633837173222	3.492177661401357e-07	NA	24	24	24
ENSG00000196655.11	TRAPPC4	1.8263699073134316	0.09019703819121191	0.06779456155020538	0.04884516697802402	0.3873461959717732	5.058716459911979e-19	NA	11	11	11
ENSG00000179698.13	WDR97	-1.8259207506082276	-0.10001864440394737	0.06786220003494596	0.055971081503761635	0.3032998733468982	4.417908907982164e-15	NA	12	12	12
ENSG00000144040.12	SFXN5	-1.8255175066966087	-0.21947907401026603	0.06792297178923495	0.008889982719328681	0.13298729493327555	2.9266075980942463e-06	NA	16	20	20
ENSG00000005100.12	DHX33	-1.8213684531306853	-0.14156431230925626	0.0685508672540398	0.02928865663447725	0.04846870096496418	0.007485276557814875	NA	63	67	67
ENSG00000142188.16	TMEM50B	1.8192712512320737	0.10652735162752178	0.06887005714502346	0.03759731950546766	0.27655253164608273	2.964405494718811e-12	NA	21	21	21
ENSG00000133739.15	LRRCC1	-1.8149158133639003	-0.16049961006988034	0.06953684800413819	0.021553722417217105	0.3062442920891018	1.9433841413569687e-14	NA	25	26	26
ENSG00000164307.12	ERAP1	-1.8123084203193807	-0.06744054109128958	0.06993855421724209	0.09945062724949352	0.5483665785897682	2.226956539815261e-30	NA	20	20	20
ENSG00000269473.1	CTD-2619J13.19	1.8084161480841905	0.1579192337108183	0.07054175654346417	0.016455412582213558	0.07109103897748835	0.0010991788594472487	NA	13	13	13
ENSG00000163867.16	ZMYM6	-1.8079823856554174	-0.33586106271010896	0.07060924208367798	0.0038244016328811766	0.05641514593305371	0.003932821371430332	NA	8	8	8
ENSG00000146701.11	MDH2	1.8027590416787524	0.8798224984589099	0.07142606522101151	0.0003747914613159001	0.027206496210388013	0.0435057028660656	NA	8	8	8
ENSG00000057468.6	MSH4	1.7997730340119302	0.19788361440154723	0.07189648354852149	0.00979086025186073	0.08125458247460683	0.0003548017536886465	NA	14	15	15
ENSG00000136104.19	RNASEH2B	1.7992662860542414	0.06163950324944725	0.07197656841657125	0.11512489155953243	0.4220342049770319	2.6473997336033705e-20	NA	45	46	46
ENSG00000261770.1	CTC-459F4.1	1.7990905390461216	0.03498958042156638	0.07200435998490057	0.22646050928868516	0.4878661726587208	3.338879518968505e-26	NA	53	53	53
ENSG00000168778.11	TCTN2	-1.7976279331356175	-0.3011509773493057	0.07223598873373281	0.004862682897248581	0.11908419444868758	4.962015394325351e-06	NA	32	32	32
ENSG00000271040.1	RP5-933K21.3	-1.7965943389739403	-0.2386418785632004	0.07240004377900566	0.007339155667173433	0.04219795493670906	0.010365050215726906	NA	14	19	19
ENSG00000143079.14	CTTNBP2NL	1.7958322466442747	0.29230579362450226	0.07252120054823588	0.0039409957992093975	0.030200837898931264	0.03412894462734091	NA	14	14	14
ENSG00000148290.9	SURF1	-1.7947440154292849	-0.10774361663280552	0.07269449426487691	0.03405659573556157	0.216818390245771	7.704867866154315e-10	NA	37	40	40
ENSG00000272463.1	RP11-532F6.3	-1.79447305970132	-0.09504707493094476	0.07273769485669665	0.046012418365953454	0.12843017116110444	3.7698647872608285e-06	NA	21	22	22
ENSG00000214087.8	ARL16	-1.794316727161773	-0.12795249505603776	0.07276262973441751	0.02379357529479091	0.17044762640644778	1.2688030859559655e-07	NA	11	11	11
ENSG00000183828.14	NUDT14	-1.7924595061020152	-0.10342037878849397	0.07305939013852034	0.0363575679202872	0.3243540851200317	9.732258685106537e-15	NA	22	24	24
ENSG00000213988.10	ZNF90	-1.7874832332257	-0.3300180700422112	0.07385941966952213	0.005941092760683492	0.053928124516966235	0.004592560125590716	NA	9	10	10
ENSG00000156171.14	DRAM2	-1.78585924600496	-0.08621343821879726	0.07412205105704478	0.05029696763869118	0.2568994122025523	2.5332579820210427e-11	NA	44	44	44
ENSG00000244733.5	RP11-506M13.3	-1.7850037427734227	-0.41871810826203393	0.07426070979256434	0.002023923735423225	0.0931390598553003	0.0001232597340752037	NA	5	7	7
ENSG00000261019.1	RP11-111K18.2	1.7813451548029011	0.22266186992526885	0.0748560820526823	0.012196077855931128	0.055957487406713816	0.003615967434419417	NA	21	21	21
ENSG00000204308.7	RNF5	-1.7798963040959328	-0.5261225272207456	0.0750929326737064	0.0012311759248843685	0.03636773608771463	0.018359364837751732	NA	16	50	50
ENSG00000083099.10	LYRM2	1.7796595642316617	0.0819381446125874	0.07513169178367564	0.061104499086748476	0.4156089964096873	7.852317145054726e-21	NA	19	19	19
ENSG00000104904.12	OAZ1	-1.7795499012378566	-0.6776339595571629	0.07514965137156265	0.0007400931434732731	0.05458366335469403	0.003698578724391	NA	5	6	6
ENSG00000149922.10	TBX6	1.7791629201148944	0.24444727412772996	0.07521305556214222	0.008276078268429368	0.11145131404395066	2.910955461741576e-05	NA	15	16	16
ENSG00000205307.11	SAP25	1.7775522339642638	0.1620740290438607	0.07547742475735503	0.01636657084991342	0.10472758032124044	2.14781223482237e-05	NA	39	39	39
ENSG00000141854.9	MISP3	1.7773646871417126	0.1063474715951138	0.07550825690485137	0.03765331135672246	0.20377702583631765	5.917595750995589e-09	NA	56	58	58
ENSG00000163389.10	POGLUT1	-1.774545059690227	-0.1147194894275166	0.07597303568487287	0.02747137533675966	0.16791179046988747	1.4213712133640256e-07	NA	26	26	26
ENSG00000220201.7	ZGLP1	1.7740795612335205	0.5376999417005118	0.07604999103310704	0.0016738807726249046	0.0846147499451642	0.00021239467550696018	NA	1	1	1
ENSG00000267665.1	RP11-13K12.2	-1.7738388428164673	-0.3096714794728687	0.0760898110962256	0.004419667156285023	0.07839967484475477	0.0006266654344192828	NA	4	4	4
ENSG00000186832.8	KRT16	1.7732788751254178	0.15967176993140308	0.07618250773843356	0.00925066283031883	0.02898691792638466	0.040406603835132886	NA	11	12	12
ENSG00000038295.7	TLL1	1.7724822046159412	0.10016371743168333	0.07631454671810839	0.05042397908689328	0.04999835050409498	0.0058950879296575135	NA	76	77	77
ENSG00000060642.10	PIGV	-1.7721373083635763	-0.11665168373697077	0.0763717671694555	0.03178654061725343	0.0927333219514234	0.00013751591412335942	NA	111	114	114
ENSG00000213625.8	LEPROT	1.769850365358423	0.4075426206226948	0.07675207111903494	0.0021799698572995433	0.040846504660498925	0.014058947509317705	NA	4	4	4
ENSG00000174989.12	FBXW8	-1.76904954706913	-0.3118380171495016	0.07688560646372636	0.004762047618595555	0.03637165378085449	0.020890987718939043	NA	44	44	44
ENSG00000112339.14	HBS1L	-1.7684753836334506	-0.13551171157307787	0.07698146393692684	0.022649215514899262	0.3138177194944408	1.4139680451565675e-14	NA	63	63	63
ENSG00000143322.19	ABL2	-1.7682999133346327	-0.13451507195012294	0.0770107783996784	0.022525212915852036	0.12256098049392718	1.251149162286049e-05	NA	26	26	26
ENSG00000188171.15	ZNF626	-1.7672040157744942	-0.12398865029831808	0.07719406741866278	0.028882300545621072	0.14502291122305394	1.1665303483646334e-06	NA	69	69	69
ENSG00000169783.12	LINGO1	1.7631869772910829	0.23754738652684507	0.07786895944288877	0.007875022454247142	0.07942981135893888	0.00037800824646195066	NA	16	16	16
ENSG00000250091.2	DNAH10OS	-1.7613209579471063	-0.11949780363070987	0.07818409477664795	0.029753408181090773	0.1243334869934545	6.181606496486377e-06	NA	46	46	46
ENSG00000196418.12	ZNF124	-1.7611278664230285	-0.08085851886547615	0.07821676347002071	0.06310160342983234	0.24470565800823285	3.0696025381758885e-11	NA	7	7	7
ENSG00000140718.20	FTO	1.7603163717686081	0.14543160433195898	0.0783541798125936	0.018654650642047473	0.15206559079984094	4.2988686781818534e-07	NA	48	49	49
ENSG00000128039.10	SRD5A3	-1.7570948323733473	-0.2099887311263669	0.07890164641104352	0.008837959300898916	0.16850516109649785	1.5939701707008868e-07	NA	9	9	9
ENSG00000272894.5	RP5-1159O4.1	1.7562879684449133	0.16731992201824672	0.07903925060519303	0.014152546827211237	0.2013665062782244	2.0714887142258164e-09	NA	15	15	15
ENSG00000099960.12	SLC7A4	1.75536459301088	0.6509139560163448	0.0791969643523808	0.0013337558635339178	0.05436760469331394	0.003196054744354055	NA	15	15	15
ENSG00000272823.1	RP11-295M18.6	1.7550539451956362	0.09391500831200869	0.07925008091058255	0.045028494638753774	0.2246177980558388	3.631184013227195e-10	NA	25	25	25
ENSG00000259618.1	RP11-562A8.5	-1.7542939111467457	-0.31983404887408823	0.0793801585675947	0.004342727463668652	0.027745565885745296	0.04483367507599099	NA	3	3	3
ENSG00000152076.18	CCDC74B	-1.7524225717764441	-0.27830348002474514	0.07970117299998612	0.005878578492907286	0.06581101513170656	0.0015412555585728592	NA	28	28	28
ENSG00000272010.1	CTD-3025N20.3	1.7518667198694962	0.10646608904442621	0.0797967283010309	0.0385624103820843	0.2909068823510779	3.3410597649088564e-13	NA	34	34	34
ENSG00000166321.13	NUDT13	1.7506774956110644	0.11251051886275654	0.08000147800181225	0.033704973834282365	0.18863763174859466	2.3025784524293257e-09	NA	192	194	194
ENSG00000113273.15	ARSB	1.7482962929013721	0.13850705679394512	0.08041273483469387	0.017693860091362607	0.07149912405163783	0.0010602785317817183	NA	32	32	32
ENSG00000160305.17	DIP2A	-1.7475430309654878	-0.3773138464964183	0.08054318746143634	0.003942576081214403	0.03275185656641419	0.02694385967440354	NA	10	11	11
ENSG00000188878.19	FBF1	1.7466927620648987	0.19787968821727436	0.0806906465674697	0.012460437251214825	0.19279456088859045	1.608678697792501e-08	NA	10	10	10
ENSG00000138722.9	MMRN1	-1.746087854996491	-0.12131537020458591	0.08079568685465396	0.024959684915495564	0.15284126235731965	1.8351257938823363e-07	NA	5	5	5
ENSG00000016402.13	IL20RA	-1.745692736011533	-0.28632406359562723	0.08086435800305679	0.004680466543274898	0.06012708735980701	0.002573391354663018	NA	25	27	27
ENSG00000162384.13	C1orf123	-1.7432928010190933	-0.24811750274489913	0.08128248221974708	0.006029474582171148	0.06515135490067106	0.0013268040825746134	NA	13	13	13
ENSG00000156052.10	GNAQ	-1.7425689995598501	-0.6239427234312096	0.08140892903126759	0.001071053687615183	0.03859435119243226	0.01607769774156416	NA	7	7	7
ENSG00000180398.11	MCFD2	1.7410140020176426	0.21901446968001084	0.08168112418342241	0.007992961224240362	0.10463560152253773	5.188428553932033e-05	NA	38	38	38
ENSG00000171759.9	PAH	-1.740337370665743	-0.12804884859037055	0.08179979570532583	0.024391801486356217	0.038588553945862934	0.01751824593363465	NA	31	32	32
ENSG00000134627.11	PIWIL4	-1.739942756498862	-0.1543265245178424	0.08186906996714538	0.017564315827337626	0.029466845326343093	0.038539634043835584	NA	23	24	24
ENSG00000271755.1	RP1-153G14.4	1.7398856471338744	0.2195078547965564	0.08187909941996684	0.0074420142663852535	0.03777783446506952	0.018639677389846177	NA	7	7	7
ENSG00000145194.17	ECE2	-1.7391791400551628	-0.3517310196923107	0.08200325748064705	0.003029506936147002	0.14244638349279884	1.5687760012225285e-06	NA	5	5	5
ENSG00000272459.1	RP11-1277A3.3	1.7390791680086914	0.05493693488273449	0.08202083839940828	0.1347676335720156	0.2261775357342312	3.1751967706356645e-10	NA	74	78	78
ENSG00000122507.20	BBS9	-1.7344289263560042	-0.21042386716331393	0.08284200631929715	0.007855025811045814	0.04380232021987148	0.011237042739431078	NA	11	11	11
ENSG00000154518.9	ATP5G3	1.7301469287261162	0.3299032107816664	0.08360402750619705	0.003851025496600815	0.08478616370368043	0.0002502422448193307	NA	36	36	36
ENSG00000175701.10	LINC00116	1.7261825087701201	0.15494918428542295	0.08431458376971279	0.010634370068084202	0.038874192265095316	0.01581671776521619	NA	47	48	48
ENSG00000144852.17	NR1I2	-1.72552149624705	-0.16052495409436732	0.08443353325402539	0.014851921725269213	0.13855500335635113	1.4435542720218123e-06	NA	38	39	39
ENSG00000267778.1	AC004221.2	1.7241385601330392	0.3190756686686286	0.08468283241587111	0.0035752600439946493	0.03472689069757737	0.018567352436424326	NA	5	5	5
ENSG00000120451.10	SNX19	-1.7224492539011094	-0.06673881070821693	0.08498816790809141	0.08666467444935742	0.3283626441370575	7.238284174083472e-16	NA	52	61	61
ENSG00000141569.10	TRIM65	1.7221605445584294	0.11415327524553127	0.08504043996892151	0.037571024058150986	0.25079689897080804	1.3934670332482824e-11	NA	13	13	13
ENSG00000165507.8	C10orf10	1.7208703873886542	0.18238629214558624	0.08527434621112369	0.011464889212807021	0.057701837790844375	0.003019270337655203	NA	22	22	22
ENSG00000144161.12	ZC3H8	1.7190829740900258	0.24585351406759764	0.08559926451759493	0.006224981479457255	0.036728414126902684	0.020446309238783558	NA	17	17	17
ENSG00000224790.2	AP000704.5	-1.7187949489449432	-0.04821152963825188	0.08565171559430988	0.16508771745997697	0.4580442863487874	4.527819198545453e-24	NA	44	47	47
ENSG00000136297.14	MMD2	1.705227864643573	0.42368778594328027	0.08815193506258236	0.0020666734281243842	0.08959173083689131	0.0001866207359225849	NA	9	9	9
ENSG00000238078.1	LINC01352	1.7023323898893148	0.11180660280635402	0.08869307630358138	0.02979245386896836	0.14219954556907138	1.5693545809153126e-06	NA	11	11	11
ENSG00000104774.12	MAN2B1	1.7008969100706086	0.2878757973100893	0.08896234696292772	0.004107178251961822	0.09308015436080896	0.00018209435869657211	NA	12	12	12
ENSG00000164398.12	ACSL6	-1.6987562581202291	-0.5320912677204261	0.08936511850635154	0.00118444109941738	0.04100015393316857	0.014482569517265578	NA	12	13	13
ENSG00000132196.13	HSD17B7	-1.6934960541786364	-0.11997663616092584	0.09036108530220689	0.026225750592611955	0.07758617983250987	0.0004979865239425637	NA	75	79	79
ENSG00000186635.14	ARAP1	1.6912026716554704	0.7213768528536103	0.09079810093343754	0.002579190747425155	0.030877088071150888	0.032455395715531916	NA	11	11	11
ENSG00000172613.7	RAD9A	1.6889148199390482	0.26989549732430734	0.09123575478785798	0.006720459409453541	0.17356057470057806	6.374215887596997e-08	NA	4	5	5
ENSG00000137486.16	ARRB1	1.6880584955215452	0.608518454553105	0.09140000064004447	0.001061496865958553	0.039254772255599514	0.014814172357903096	NA	1	1	1
ENSG00000268734.1	CTB-61M7.2	1.6839773106267655	0.10540850966634706	0.0921860537672757	0.03268734776867792	0.07501896976465194	0.0007673812516364621	NA	38	42	42
ENSG00000122417.15	ODF2L	-1.6783573675756072	-0.19829163122063748	0.0932773549941313	0.009272976806232803	0.1084316849729856	4.2067527816324625e-05	NA	21	21	21
ENSG00000205810.8	KLRC3	1.6783354352486	0.18881200139197843	0.0932816341124724	0.009655470952430812	0.14587694087475195	1.0708724545157743e-06	NA	21	21	21
ENSG00000172638.12	EFEMP2	1.6767830817158658	0.28749636276731505	0.0935849072256567	0.005410485285247619	0.04421096593857316	0.008745958364950254	NA	71	72	72
ENSG00000172243.17	CLEC7A	1.675412666855261	0.17082570308896658	0.09385329303644521	0.0076639319907011155	0.02734993059701355	0.043232363681316034	NA	42	44	44
ENSG00000106809.10	OGN	1.674703156162862	0.18403478637900156	0.09399248788623711	0.01153406901138527	0.031617902076433016	0.03146121721519367	NA	21	21	21
ENSG00000109270.12	LAMTOR3	-1.6745712100634753	-0.18774243841166824	0.09401839188378693	0.010606413909821977	0.14670242462280106	1.2269880022598913e-06	NA	51	54	54
ENSG00000084674.14	APOB	-1.6741388235820447	-0.10766441703744976	0.0941033192283792	0.029382110333751633	0.04390544160034409	0.011688807751299969	NA	36	37	37
ENSG00000267475.1	CTD-2538C1.2	-1.6707303113963197	-0.3065894131011109	0.09477495889874157	0.0036647799734102157	0.02910346670324856	0.035998638036210166	NA	6	6	6
ENSG00000188000.3	OR7D2	1.6687264714905201	0.13897087174368947	0.0951716004850289	0.020437707684184375	0.0466369863881797	0.00706343379071295	NA	17	18	18
ENSG00000213221.4	DNLZ	1.6684397611681552	0.05519535652222765	0.09522846071903655	0.09282248271999757	0.3512060665531765	3.752488136568903e-17	NA	22	24	24
ENSG00000105479.15	CCDC114	-1.6676668202137324	-0.1797476708836492	0.0953818855063687	0.011141138033406248	0.14086762789349264	1.2952533915729042e-06	NA	28	28	28
ENSG00000272097.1	RP11-421M1.8	1.664418681545729	0.1867246488742778	0.09602878930675157	0.01006458776813202	0.10949957658266198	2.242824391498878e-05	NA	4	4	4
ENSG00000170322.14	NFRKB	1.663937773959039	0.33264333621566644	0.09612486527377784	0.0065736798249857314	0.06259522649152889	0.002062586657960165	NA	8	8	8
ENSG00000182257.6	PRR34	1.6629836668517397	0.08767631538007777	0.09631570498494481	0.0705806530603563	0.06938216559398917	0.0009517499220528726	NA	66	69	69
ENSG00000112053.13	SLC26A8	1.6629391064974077	0.1348974825838465	0.09632462531464753	0.016384572975555654	0.2059442945724366	4.8590938691680065e-09	NA	31	31	31
ENSG00000134202.10	GSTM3	1.6624008808546265	0.05747745078104946	0.09643242241905456	0.10675935979978655	0.5321131499426169	2.7749937671449503e-30	NA	17	17	17
ENSG00000093167.17	LRRFIP2	-1.6608318542109881	-0.1294726089977668	0.09674722165374378	0.01656111608313319	0.1051773529191262	5.831323170856799e-05	NA	57	57	57
ENSG00000132854.18	KANK4	-1.660129274477782	-0.18189534898697665	0.0968884488232582	0.013236073480584917	0.031062901593195563	0.033362432035845845	NA	57	58	58
ENSG00000196381.10	ZNF781	-1.655699341121284	-0.07568615241630089	0.0977827208152078	0.05336088352833363	0.3252017893063451	1.3953766283413679e-14	NA	34	35	35
ENSG00000092094.10	OSGEP	1.6552746732002874	0.055071863799689945	0.0978687939677923	0.12403914336919174	0.4917656784188539	2.9330249235006123e-25	NA	60	62	62
ENSG00000164346.9	NSA2	-1.6548847736909371	-0.07640470833768766	0.09794787343417641	0.060818479873016695	0.3312843010945479	3.659860858185535e-15	NA	27	27	27
ENSG00000173338.12	KCNK7	-1.6544393572397944	-0.17580007907266934	0.09803827531530054	0.019779773678029956	0.12960004417958215	5.019926257076248e-06	NA	26	26	26
ENSG00000075234.16	TTC38	1.6544214708548477	0.31735114128303127	0.09804190693394275	0.004941359173429368	0.07696944439366772	0.000553865483824488	NA	25	25	25
ENSG00000128266.8	GNAZ	1.6542228039685816	0.19529179881785544	0.09808225111880084	0.009465947750569635	0.08171119438118779	0.00042278623191051984	NA	20	26	26
ENSG00000271425.7	NBPF10	-1.6533222314139724	-0.7331970944827311	0.0982653008129472	0.00110901427895075	0.17402656151670046	8.126550845015267e-08	NA	4	10	10
ENSG00000100997.18	ABHD12	-1.6526334614811637	-0.3167160978793227	0.0984054837274189	0.0031323093067243944	0.11722561480866955	1.4981924487058905e-05	NA	40	40	40
ENSG00000198633.10	ZNF534	1.6517866718782632	0.08266089068186686	0.09857804664471143	0.057111971850060374	0.2594039548539419	1.3177112716833633e-11	NA	12	12	12
ENSG00000144749.13	LRIG1	-1.6513849496841426	-0.5050820036917895	0.09865999601361054	0.0017100782781610587	0.032005179632456665	0.027075456342561227	NA	1	1	1
ENSG00000008988.9	RPS20	-1.6502541367540804	-0.3360170325747589	0.09889096841233234	0.004133728770142999	0.09974216573603076	6.319499502059667e-05	NA	20	21	21
ENSG00000112378.11	PERP	1.6452449950428092	0.11884892113439044	0.09991929798309081	0.024171491521003296	0.1897612851310784	2.116957401624849e-08	NA	39	40	40
ENSG00000125458.6	NT5C	-1.6448801393645234	-0.17792435254231004	0.09999453136984662	0.012502839847791434	0.10450749485235986	4.4818601972047706e-05	NA	46	47	47
ENSG00000150636.17	CCDC102B	1.6434229452654638	0.19019255479262853	0.10029545594926079	0.0074174201924549045	0.02654291823208381	0.044406794517664834	NA	20	20	20
ENSG00000137713.15	PPP2R1B	1.6432183521750263	0.23415483482706576	0.10033776412532461	0.006161855874035809	0.035777268946161886	0.017742460441117668	NA	11	11	11
ENSG00000198865.9	CCDC152	-1.6369687385505869	-0.08029883435732607	0.10163700171179989	0.052299488806715734	0.08610210248740477	0.00023835737527073598	NA	97	99	99
ENSG00000079616.12	KIF22	1.6361108393804014	0.36667988438090815	0.10181639203954443	0.0027507245717723282	0.03691741776531629	0.02032887871016344	NA	6	6	6
ENSG00000171766.15	GATM	1.6359546836973966	0.27665354287309324	0.10184907194994393	0.006134629013108287	0.06048112135639847	0.002920797087494574	NA	54	56	56
ENSG00000154127.9	UBASH3B	-1.6347166201845726	-0.10898458797719805	0.10210846673342241	0.028504001663337393	0.06749370150527262	0.0013181078039861721	NA	64	65	65
ENSG00000197580.11	BCO2	1.63466541778727	0.13090250922988297	0.10211920579422851	0.01599631093259242	0.23100512807915924	9.559786643779831e-11	NA	16	17	17
ENSG00000215241.3	RP11-266K4.9	-1.6346116820820284	-0.08146537157290427	0.10213047715130479	0.036328727083341734	0.15315322187027333	7.704903113288469e-07	NA	55	60	60
ENSG00000162194.12	LBHD1	1.6325896067492307	0.300829530710043	0.1025553385752214	0.004868822566781128	0.06074667397430245	0.002311314951431593	NA	13	13	13
ENSG00000260804.3	LINC01963	-1.6319772051514334	-0.19005459158662227	0.10268428827286233	0.01584132841806012	0.09421434954364633	5.1169746986146005e-05	NA	36	39	39
ENSG00000212694.8	LINC01089	1.631102992379673	0.10844854454664095	0.10286858939352746	0.02329973957868908	0.09406348644947816	0.00011757026091713703	NA	56	58	58
ENSG00000272899.3	RP11-309L24.4	1.6293338785081437	0.3411476819615304	0.10324235797976855	0.0023418903647089285	0.1032824648292059	7.709884138286197e-05	NA	9	9	9
ENSG00000116688.16	MFN2	-1.6291435440364685	-0.43070416233133035	0.10328263504324603	0.0019252807072966515	0.10588395170803312	4.9118733529427174e-05	NA	5	5	5
ENSG00000180822.11	PSMG4	1.6284494526087396	0.11008677533904908	0.1034296189872184	0.03363984016224877	0.2650387200992032	1.011580039555986e-11	NA	20	22	22
ENSG00000254281.1	KB-1507C5.4	1.626931862305045	0.187920252415642	0.10375156999905272	0.008968489863778312	0.05156401838185496	0.006046053800725604	NA	8	8	8
ENSG00000161958.10	FGF11	1.6254599033111432	0.16122020501781648	0.10406460083800295	0.01326823048157278	0.045587116962674236	0.005799616542644918	NA	29	30	30
ENSG00000276529.1	AP001505.10	1.624304949512571	0.12301789840182097	0.10431074143609041	0.017722373791363127	0.10528330183151904	4.4241487964245344e-05	NA	15	16	16
ENSG00000175581.13	MRPL48	-1.624224872597683	-0.1250508871415721	0.10432782433682274	0.016452607840998727	0.033416232707110805	0.02437324004230319	NA	112	115	115
ENSG00000141560.14	FN3KRP	-1.6209093107319719	-0.11645930083534257	0.10503708974063594	0.024359092860556014	0.1728355739349645	1.1509161368543199e-07	NA	28	28	28
ENSG00000071894.16	CPSF1	1.6206439791204839	0.04288765399541421	0.10509401451188882	0.16924371611247102	0.5445957313095757	1.5992462948003146e-29	NA	24	25	25
ENSG00000213923.11	CSNK1E	1.6194497311238647	0.20673370819139306	0.10535053404450116	0.006039635008396811	0.044023944956818065	0.010114226572766562	NA	6	6	6
ENSG00000183066.14	WBP2NL	-1.618402530728457	-0.13992732022157542	0.10557587698118888	0.021615005501257507	0.13478207147744306	3.3045826038490775e-06	NA	5	5	5
ENSG00000197016.11	ZNF470	-1.6147859757464154	-0.13716321038802637	0.10635705122317521	0.017813937843017852	0.14480108672881745	1.0051589863848518e-06	NA	28	29	29
ENSG00000196396.9	PTPN1	1.6147338154466504	0.27190250574760544	0.10636835125511175	0.004954362043627777	0.10451399065674906	4.095669359248757e-05	NA	17	19	19
ENSG00000233927.4	RPS28	-1.6126532479248608	-0.14181701785510942	0.10681986305711315	0.016284351578188517	0.24695560691257284	1.7178549330674777e-11	NA	20	20	20
ENSG00000004468.12	CD38	-1.6115648740682267	-0.26300388201543007	0.10705665950457391	0.0048093212989718855	0.07520603442643027	0.0005374951313643729	NA	15	15	15
ENSG00000227388.2	RP11-112J3.16	-1.611483481991647	-0.23158513557218718	0.10707438460057533	0.0067792461454981795	0.06240983305766418	0.0019094921293457726	NA	9	9	9
ENSG00000167766.18	ZNF83	1.610731353383166	0.057252800407307416	0.10723828885789978	0.09048615094776404	0.11634505547107615	1.562883807759912e-05	NA	101	111	111
ENSG00000182648.11	LINC01006	1.6100078494094734	0.06100286805938282	0.1073961427061602	0.07094960126732217	0.2008949313268538	4.977371626068271e-09	NA	74	75	75
ENSG00000105982.16	RNF32	-1.6084679951953702	-0.16214717824134992	0.10773272022274608	0.012626754029538577	0.03556441505870398	0.023269529076007787	NA	28	29	29
ENSG00000186897.4	C1QL4	-1.6075416509279765	-0.23346092979480065	0.1079356002677659	0.0044751146418005585	0.026690488097656208	0.04582622214577225	NA	10	11	11
ENSG00000197165.10	SULT1A2	1.6056927029921255	0.04434521373339497	0.10834144537150552	0.16107633165818563	0.1774530868294623	5.852110181957463e-08	NA	60	69	69
ENSG00000147654.14	EBAG9	1.605192747387276	0.16353848372009677	0.10845139307126901	0.017253519473171573	0.1417903866888202	8.765103751234475e-07	NA	69	75	75
ENSG00000157837.15	SPPL3	-1.6050338604981242	-0.1940197906381217	0.10848635315164422	0.008606994322972987	0.044232204804469655	0.009002426346012296	NA	13	13	13
ENSG00000230606.10	AC159540.1	1.6047796399126408	0.2536286825310344	0.10854230817144236	0.005443113815424447	0.14320995873273454	1.2065524389968607e-06	NA	15	21	21
ENSG00000039650.11	PNKP	1.603152844513238	0.08590892419936921	0.10890091346174625	0.044539244950154384	0.09456056307041036	0.00015084495447761684	NA	44	49	49
ENSG00000189157.13	FAM47E	-1.6028128754546194	-0.08393221386107881	0.10897597334509651	0.04077112132117675	0.3195880940264701	1.3182187123109938e-14	NA	29	29	29
ENSG00000174177.12	CTU2	-1.6028125609566348	-0.2064408426289875	0.10897604280030133	0.007034266764011982	0.028901844437530706	0.036034140241186334	NA	15	15	15
ENSG00000161944.16	ASGR2	1.601069267761618	0.16272633399196407	0.10936157809458238	0.014301414327044988	0.07965381769754144	0.0004518354305511122	NA	10	11	11
ENSG00000226686.7	LINC01535	1.6005509418725723	0.030806498854282396	0.10947641539445291	0.29224765080066284	0.5757749823907742	2.6296183770646697e-32	NA	57	57	57
ENSG00000146223.14	RPL7L1	1.6003201835179153	0.2384339361366606	0.1095275715452271	0.0051573242659132355	0.08537800727419173	0.00033971152938668767	NA	19	19	19
ENSG00000168569.7	TMEM223	1.6001501747650166	0.1208911148399449	0.10956527238081404	0.018901473605688206	0.06272995172534555	0.002101897967498654	NA	39	40	40
ENSG00000088053.11	GP6	-1.5997829061287185	-0.0824248311754134	0.10964675223079254	0.0407470403579881	0.03760800593153989	0.017633241222446132	NA	49	53	53
ENSG00000096063.15	SRPK1	-1.5993819231240827	-0.2907613830960117	0.10973576641687016	0.0050691632903317255	0.05824421569843879	0.002115123442688801	NA	2	2	2
ENSG00000229117.8	RPL41	-1.5993313497273016	-0.2982846465868705	0.10974699725618962	0.005034406316101292	0.036192769024760686	0.02164908463240501	NA	13	14	14
ENSG00000215114.8	UBXN2B	1.5982427376605541	0.24214308318236574	0.10998896575542573	0.0061234633445089075	0.06801165491620219	0.0014961042958445874	NA	21	21	21
ENSG00000073670.13	ADAM11	1.5981128558576947	0.35588255951307707	0.11001786303162513	0.0034647204967040344	0.14763406970867926	1.436546811123604e-06	NA	16	18	18
ENSG00000168903.8	BTNL3	1.5973500163779715	0.06278273686964438	0.11018770755373307	0.07744183412563128	0.20756713355691206	3.0567328322665068e-09	NA	33	34	34
ENSG00000075131.9	TIPIN	1.5962938427434754	0.040145069492495356	0.11042320414982347	0.1791365277073681	0.3739987048711223	4.861847943044681e-18	NA	60	61	61
ENSG00000103544.14	C16orf62	-1.5951602414855384	-0.11655913921314241	0.11067640704682123	0.02210695767423977	0.09333312678075004	0.00015887851928377892	NA	24	27	27
ENSG00000177917.10	ARL6IP6	-1.5943121044406547	-0.2383262525295864	0.11086614789709213	0.0059033695492116695	0.03161250005250725	0.031187175367217587	NA	28	33	33
ENSG00000100360.14	IFT27	1.5942661339007833	0.24659602325507954	0.11087643952256339	0.006743558794460076	0.058994425238103526	0.003054065937294101	NA	16	18	18
ENSG00000117226.11	GBP3	-1.5929902334714414	-0.04950510074378895	0.11116238203504294	0.16091382364311063	0.5961870817530712	3.926000567743385e-34	NA	20	20	20
ENSG00000177025.3	C19orf18	-1.5922025622721738	-0.2489185391158553	0.11133919770668473	0.006027907091622082	0.037282594154673915	0.018298014112103158	NA	8	8	8
ENSG00000278041.1	RP5-984P4.6	1.5914919342531642	0.6451924479395784	0.11149890919054856	0.0008099559175167629	0.03350178955424126	0.0263042519442344	NA	7	7	7
ENSG00000072756.16	TRNT1	-1.5909333003455617	-0.21510911589473053	0.11162458733418228	0.006253466024716924	0.05949402533287763	0.003077735951121929	NA	10	10	10
ENSG00000250075.5	RP11-584P21.2	-1.588588330296092	-0.10440473332368652	0.11215336453943549	0.02397626664388332	0.14376350086963285	4.851016584241433e-07	NA	8	12	12
ENSG00000237190.3	CDKN2AIPNL	1.5876439379132918	0.09852075530690099	0.11236687674837163	0.028267432566183245	0.2023459473338849	3.209993996141521e-09	NA	88	90	90
ENSG00000120324.8	PCDHB10	1.5861711821054532	0.12656276932718652	0.11270048306548285	0.01810253791366045	0.031100430687815664	0.0326124472111777	NA	63	64	64
ENSG00000127870.16	RNF6	-1.585800791648928	-0.5928797029718006	0.11278450606942875	0.0009463223578715443	0.032900240013565486	0.026752971731041148	NA	7	7	7
ENSG00000188672.17	RHCE	-1.585244728181933	-0.07264508761450683	0.11291074165560822	0.054753387013742154	0.2766940696021259	5.856851736448727e-13	NA	21	21	21
ENSG00000140471.16	LINS1	-1.5851353870536558	-0.14108517093415818	0.11293557699218834	0.01839519705111782	0.1672438892794563	1.0079492181938688e-07	NA	12	12	12
ENSG00000267939.1	CTD-2325M2.1	1.584358616545405	0.15685641875996623	0.11311213369833566	0.013620426330415304	0.057409123869159986	0.0032196165872915967	NA	19	19	19
ENSG00000183798.4	EMILIN3	-1.5843144329298804	-0.06696284752318117	0.11312218298412802	0.07017698320058696	0.2872145483816017	9.248544736161981e-13	NA	57	61	61
ENSG00000198892.6	SHISA4	-1.584138011554414	-0.10909322443873823	0.1131623159304106	0.03185790896357991	0.12205902423290925	9.485096773745725e-06	NA	98	104	104
ENSG00000186532.11	SMYD4	-1.5841248547791063	-0.0632926971680798	0.1131653093287401	0.07093783343069328	0.2514819903669629	4.498589783774038e-11	NA	21	23	23
ENSG00000223504.1	RP11-542F9.1	-1.5833448658930533	-0.1579347084649876	0.1133428820642673	0.013520758408290803	0.1021459651010678	5.199545062076601e-05	NA	23	23	23
ENSG00000073050.11	XRCC1	1.583308930736068	0.08755966514820099	0.11335106837006441	0.037299857750128826	0.2843546614109819	4.212300293273545e-13	NA	16	16	16
ENSG00000149679.11	CABLES2	1.582899385713052	0.5945429665757246	0.11344439879135458	0.0008870716837226043	0.03171012531230037	0.031064543392206632	NA	5	5	5
ENSG00000183569.17	SERHL2	-1.5828356702348827	-0.06819248345102956	0.1134589242279502	0.07457917015055743	0.1989182676771576	3.422213349967639e-09	NA	24	28	28
ENSG00000120915.13	EPHX2	1.5810908905917125	0.1646486919111898	0.11385725728230836	0.014365622453764814	0.08140871113987397	0.0004274948911694438	NA	15	15	15
ENSG00000123179.13	EBPL	1.5791791967287703	0.07780143053686153	0.11429496022377258	0.03901910215930262	0.20561160757159405	3.75706555885895e-09	NA	53	53	53
ENSG00000167384.10	ZNF180	1.5789581496904361	0.11556308730125682	0.11434565664064908	0.027154599737444374	0.10626976697189916	3.541290774956342e-05	NA	50	52	52
ENSG00000251410.1	AC007106.1	1.5771803128429083	0.04905022045939381	0.11475404159467974	0.11657962863216464	0.13260058681760908	2.844891737546451e-06	NA	119	125	125
ENSG00000197140.14	ADAM32	1.5768960768168188	0.17016059685784896	0.11481943941236447	0.011794805198711665	0.09246411198389914	0.00013397753638733472	NA	19	19	19
ENSG00000278570.4	NR2E3	1.5758123009967056	0.03587666781429304	0.11506906666310518	0.08068610573811102	0.048624577138037764	0.005297187491850613	NA	69	69	69
ENSG00000198791.11	CNOT7	1.574840725592181	0.2914531211484961	0.11529321336939943	0.002201695522304349	0.15141668759095098	6.002568771435022e-07	NA	5	5	5
ENSG00000037749.11	MFAP3	-1.5733984629532165	-0.18873760092612263	0.11562658269569497	0.006996232387529384	0.04582983320643934	0.00977102499605458	NA	44	44	44
ENSG00000186020.12	ZNF529	1.5711554193955035	0.1292635433322861	0.11614655238485846	0.01513459762921288	0.03896010964036649	0.016420911920948404	NA	30	30	30
ENSG00000271888.1	RP11-560J1.2	-1.5702632490622004	-0.12883697853855455	0.11635388033932857	0.009624310476782336	0.04601761045045594	0.008389316901120913	NA	2	2	2
ENSG00000228300.13	C19orf24	-1.5702258709939871	-0.2602399436172358	0.1163625728236334	0.005927134680765231	0.110039238043016	2.135878112398692e-05	NA	18	20	20
ENSG00000185842.15	DNAH14	-1.5688099811239318	-0.9300544498237046	0.116692222006026	0.0007716635717748828	0.04492782621968816	0.009153746384357259	NA	2	2	2
ENSG00000104980.7	TIMM44	1.568240464939905	0.18126564394578665	0.1168250241232527	0.007276842269345356	0.12572258489874308	8.214839858194661e-06	NA	18	18	18
ENSG00000263004.1	RP11-166P13.3	1.5671315603744704	0.21533085308389777	0.11708394355369563	0.006256966803372519	0.09456250124721947	0.00016853633174513568	NA	14	14	14
ENSG00000228716.6	DHFR	1.566658358495647	0.054647940210761595	0.11719456907952105	0.13034288699517452	0.4371771866127842	2.1352119665549485e-21	NA	86	87	87
ENSG00000161395.13	PGAP3	1.566509014815186	0.16311205592582417	0.11722949979896032	0.01215388167815944	0.06279739801047178	0.0012320750402111612	NA	30	30	30
ENSG00000152092.15	ASTN1	-1.563012582121505	-0.25391880116466287	0.11804963540868275	0.004256711234682572	0.0266811415180697	0.04317515752920895	NA	51	52	52
ENSG00000178467.17	P4HTM	-1.5610769960138133	-0.23327197986855225	0.11850558505024565	0.0056879087466588695	0.12258537405423227	1.3286114172136647e-05	NA	24	24	24
ENSG00000205571.13	SMN2	-1.5587217670898563	-0.08755071955240301	0.11906224755915956	0.04273690460814137	0.15684070722493426	5.248490517280654e-07	NA	18	22	22
ENSG00000122335.13	SERAC1	-1.5585428725485677	-0.1871833555130828	0.11910461320407956	0.009599412546900537	0.11992856017812695	1.3219896371302235e-05	NA	12	12	12
ENSG00000197978.9	GOLGA6L9	-1.5577436299939085	-0.12243768154152153	0.11929403342954752	0.019407537353244304	0.0906902926420704	9.240297044608151e-05	NA	20	20	20
ENSG00000204176.13	SYT15	1.5568939068729657	0.631248690800375	0.11949567634207957	0.0008041617799966093	0.16890824966392573	1.0108948572952293e-07	NA	2	26	26
ENSG00000144802.11	NFKBIZ	-1.556263196642993	-0.2905203766362047	0.11964551915197692	0.003948708178612017	0.058009468111188366	0.003100295852361236	NA	27	27	27
ENSG00000160695.14	VPS11	-1.555976401935099	-0.06422292554345845	0.11971370389930765	0.07650465358854502	0.3430512856387926	1.3519751625290956e-15	NA	64	65	65
ENSG00000166881.9	NEMP1	-1.554630568651737	-0.10318417558990581	0.12003407913824633	0.027489128904086065	0.03881933756906149	0.017226527497496057	NA	47	49	49
ENSG00000153044.9	CENPH	1.5545777899110018	0.11940956429700834	0.12004665677080206	0.021875902968934834	0.07878884319221839	0.0004250378200410938	NA	42	45	45
ENSG00000123427.16	METTL21B	1.5539056437219958	0.05714184717852989	0.120206925325795	0.08471743145964425	0.44224410992806734	5.296669287645262e-22	NA	18	18	18
ENSG00000170684.8	ZNF296	-1.551364700333121	-0.2540111600490564	0.12081430964871695	0.00509536740528008	0.06570580402112729	0.0011068270106450162	NA	12	12	12
ENSG00000086666.18	ZFAND6	1.5503620416899482	0.2480117952248058	0.12105464386023995	0.005353867878916932	0.027134064956352597	0.03923181466621265	NA	53	55	55
ENSG00000163235.15	TGFA	1.5469941911447118	0.2386768096727532	0.12186464637601285	0.005461545537542108	0.10621814351747626	2.5270028137521413e-05	NA	8	8	8
ENSG00000138400.12	MDH1B	-1.5468437767668917	-0.16093515105451928	0.1219009211831244	0.009966913272278954	0.1689030079808751	1.7158089968095902e-07	NA	27	27	27
ENSG00000197748.12	CFAP43	1.5447125191653583	0.08636623083930436	0.12241581534915007	0.007818486730619625	0.09231677403472274	0.0001531482247210545	NA	47	48	48
ENSG00000254054.2	RP11-156K13.3	-1.5435590192172097	-0.27154670748787435	0.12269519933247207	0.009743115738161905	0.02644197594745584	0.04667231453626035	NA	22	22	22
ENSG00000204520.12	MICA	-1.5433988935095468	-0.37865251526519283	0.12273402199586277	0.0019961973963165533	0.39113627491489017	2.1338357174113926e-18	NA	9	49	49
ENSG00000167555.13	ZNF528	-1.5423423764767568	-0.08627045435430926	0.12299041636722127	0.04344704592016012	0.2734212716908295	1.9740364491950304e-12	NA	42	44	44
ENSG00000112110.9	MRPL18	-1.5418420515282762	-0.14445162786711613	0.12311198053433653	0.013524063690740728	0.05790112839505431	0.0032117780382388025	NA	39	51	51
ENSG00000172663.8	TMEM134	-1.541472938828526	-0.22623651964075978	0.1232017241379356	0.004426214626701021	0.0450059818185122	0.010186124043150304	NA	18	19	19
ENSG00000235209.1	CTA-150C2.13	1.5377088792765712	0.04593379044488591	0.12411981163128284	0.13835870177548656	0.3691204182904011	1.1845263098026763e-18	NA	35	35	35
ENSG00000116213.15	WRAP73	-1.5362019710949977	-0.15755868259160022	0.12448885274442228	0.011513238302401845	0.03898555411555176	0.014554382794379771	NA	38	41	41
ENSG00000110665.11	C11orf21	-1.534566819964903	-0.11356619417449909	0.12489026810009814	0.02737172525391042	0.21651435248917208	1.4045131276907529e-09	NA	16	16	16
ENSG00000179902.12	C1orf194	-1.534130178636933	-0.24104034801402066	0.12499763029289805	0.0043164734210121725	0.1365141038817743	1.2962686778833308e-06	NA	3	3	3
ENSG00000161542.16	PRPSAP1	1.5327861791151405	0.07596101388792982	0.12532854707201818	0.056330835414288544	0.2259465122652553	7.554749915289213e-10	NA	44	44	44
ENSG00000239467.5	AC007405.6	-1.532590704490435	-0.09292673825616973	0.1253767332537447	0.03389955684569956	0.08832566273720377	0.0001867043429567812	NA	67	67	67
ENSG00000163682.15	RPL9	1.53156380458694	0.0635234945964146	0.12563011015028128	0.0626184439149717	0.4897361448918805	4.2276428675864804e-26	NA	18	18	18
ENSG00000163933.9	RFT1	1.531081054813466	0.08873429697674147	0.12574936143709864	0.039306430818009705	0.2623518099859249	1.4747233277270918e-11	NA	16	17	17
ENSG00000110628.13	SLC22A18	1.5297887724279293	0.25248300931534334	0.12606902160412561	0.005931841584745141	0.034575919580138344	0.024655891290663826	NA	9	10	10
ENSG00000131051.22	RBM39	1.5296636819839478	0.5652938504861048	0.12609999765986862	0.0008662564555254091	0.07080929286703765	0.0007618213995095644	NA	1	1	1
ENSG00000277692.1	RP11-358N2.2	-1.5287082082563106	-0.10771461872158375	0.12633679653157867	0.02208343557883286	0.04033326069253255	0.014201504017706796	NA	62	67	67
ENSG00000162600.11	OMA1	-1.5271712848020675	-0.1943121254179968	0.1267184247118208	0.010470208548345942	0.07057000865349568	0.0012122516015150785	NA	44	45	45
ENSG00000171643.13	S100Z	1.5268667745177713	0.1346745241572845	0.12679414301788028	0.013614980986059141	0.04595549734929762	0.009384059801337141	NA	15	15	15
ENSG00000161267.11	BDH1	1.524181860215159	0.20412475798527377	0.12746328810879293	0.006057719651940746	0.04210151092602	0.01310754363001772	NA	19	20	20
ENSG00000157045.8	NTAN1	1.52373931540593	0.13677943915360216	0.1275738441380624	0.014861377932456201	0.08723400265943114	0.0002341641617627108	NA	52	55	55
ENSG00000183426.16	NPIPA1	1.5222917322478142	0.08804149336714112	0.1279359987686479	0.03824186886537738	0.28576011430432424	6.394353104024196e-13	NA	26	36	36
ENSG00000164128.6	NPY1R	1.5212404838891471	0.4349821012953077	0.12819949954494606	0.0016188625929474594	0.046455125915238114	0.0092681536578045	NA	9	9	9
ENSG00000104231.10	ZFAND1	-1.5184827411186455	-0.16202954507639145	0.12889274712184096	0.010667181862466922	0.11244536929552923	2.8924223164716578e-05	NA	56	56	56
ENSG00000142856.16	ITGB3BP	-1.5178432209182877	-0.03391163500207522	0.12905392642981361	0.2204490712452864	0.5464058226843129	1.3464505788469697e-29	NA	48	48	48
ENSG00000278737.1	RP11-325L12.7	-1.5148214991575042	-0.1124712150615346	0.12981761440475972	0.011611874308418311	0.032413282680582176	0.02911803444351181	NA	14	15	15
ENSG00000167608.11	TMC4	1.5141227737246368	0.08528505628310853	0.12999470361403445	0.043779508141255384	0.2294533380460036	2.43380146665186e-10	NA	38	42	42
ENSG00000180902.17	D2HGDH	1.513577096585637	1.6781385829038251	0.13013313368988447	0.00015760235110451418	0.4179846638845014	4.1775353234613255e-20	NA	2	10	10
ENSG00000165233.17	CARD19	1.5129581957313092	0.13919952589401102	0.1302902779554891	0.015470214530032538	0.08699945313032692	0.000210583764070554	NA	43	43	43
ENSG00000243678.11	NME2	1.509984218826586	0.08288214373828559	0.1310474510431472	0.04399967779618764	0.28200632090288635	4.994543213222595e-13	NA	58	60	60
ENSG00000244165.1	P2RY11	1.5067788148268764	0.17715643884069343	0.13186736155916481	0.008648832463587627	0.1615277700405478	1.2530663756903187e-07	NA	6	6	6
ENSG00000142632.16	ARHGEF19	1.50504201562002	0.10674926945113893	0.1323132750111085	0.023933393113091332	0.14951422924882107	1.04502272155099e-06	NA	18	18	18
ENSG00000157851.16	DPYSL5	1.5045524215300397	0.1928661656133525	0.13243918634821197	0.006984735109674906	0.10793739078651712	3.192276299013696e-05	NA	17	18	18
ENSG00000262874.1	C19orf84	1.5041590867913106	0.2007308989053525	0.1325404094024702	0.012218426821805095	0.06241059894995416	0.0021486910341929452	NA	8	8	8
ENSG00000163945.15	UVSSA	1.503123086542561	0.08226380459406021	0.1328073064803324	0.03977698604030461	0.15320830735558216	4.0075995406125625e-07	NA	59	60	60
ENSG00000177646.18	ACAD9	-1.5027253660424136	-0.045276561765480415	0.13290987874161478	0.013938138786620617	0.1552558798617991	4.3127146825793096e-07	NA	34	34	34
ENSG00000152495.10	CAMK4	1.5013163772906066	0.36090899763569984	0.13327375102292993	0.002776929135160402	0.0356436634102335	0.023159979776979846	NA	17	18	18
ENSG00000115486.11	GGCX	1.5002223013426903	0.11384166889882397	0.13355682826701507	0.02063624341142584	0.17339512167594456	1.3404665341174602e-07	NA	16	16	16
ENSG00000073146.15	MOV10L1	1.4999420712382732	0.0642410938148612	0.13362940877754548	0.10200287621847157	0.08174342185527275	0.0003586179897567736	NA	65	66	66
ENSG00000144712.11	CAND2	1.499028546553864	0.11754653430178669	0.13386622655933716	0.014344523200751746	0.18971673680026085	7.189433343723336e-09	NA	55	55	55
ENSG00000102967.11	DHODH	-1.4971788475149637	-0.1246655078058699	0.1343467277490376	0.02085671210817954	0.14234116056064444	2.3413673446099703e-06	NA	9	9	9
ENSG00000171368.11	TPPP	-1.496874272212735	-0.17467083740270864	0.13442597579423854	0.0097509772619258	0.034725364747863814	0.0208860646100617	NA	62	66	66
ENSG00000277232.2	GTSE1-AS1	-1.496424371302149	-0.22819786161721506	0.13454310251375337	0.00920598160288342	0.03816119549559874	0.016253949420865863	NA	15	29	29
ENSG00000225506.2	CYP4A22-AS1	-1.4939436695127848	-0.05191701042324133	0.13519034312663095	0.13733573870412785	0.07864917112876435	0.0005278193492912033	NA	86	90	90
ENSG00000172922.8	RNASEH2C	-1.4881843225332891	-0.194057634240585	0.13670229056559866	0.007441070302544334	0.031141236414605013	0.033491963741888474	NA	29	31	31
ENSG00000196542.8	SPTSSB	-1.4881226800283582	-0.2524897252965293	0.13671854327900299	0.004785344744765155	0.08935665491015699	0.00022639830355899199	NA	33	33	33
ENSG00000100987.14	VSX1	1.488088934490935	0.18785219947949994	0.13672744128658684	0.007952424273704658	0.11479831784027834	1.6735562138124384e-05	NA	13	13	13
ENSG00000164695.4	CHMP4C	-1.4850356318115372	-0.1775060860488921	0.13753438549871524	0.01028704346677117	0.07469147382915456	0.0005468608322990912	NA	20	21	21
ENSG00000251417.2	RP11-1348G14.4	-1.4809899447213044	-0.052000529047003155	0.13860925299841967	0.1160425973374298	0.22307620990207688	1.1402207720349147e-09	NA	25	25	25
ENSG00000117266.15	CDK18	1.479125434879458	0.3979709865834582	0.13910679347606503	0.0017614234792805925	0.047412024963243385	0.0072113470730701705	NA	21	21	21
ENSG00000156990.14	RPUSD3	-1.4769862058406193	-0.1394227458383268	0.13967933493495074	0.021175140721781477	0.34875058653173635	3.4086233628269627e-16	NA	49	51	51
ENSG00000118961.14	LDAH	1.4768531172942478	0.06640477002553678	0.13971501447703819	0.08546737330730182	0.24837631079055264	8.278193123271175e-11	NA	47	47	47
ENSG00000118496.4	FBXO30	-1.4747490091063522	-0.3302020175913795	0.14028003466884836	0.003335248306072313	0.029120518071260707	0.0381212110934946	NA	37	37	37
ENSG00000118804.8	STBD1	1.4741411846940213	0.09614268089913566	0.14044358168969842	0.03145751073366095	0.133606252272396	4.477782130794841e-06	NA	34	34	34
ENSG00000144468.16	RHBDD1	-1.4729931864901136	-0.09508532232434333	0.14075287300439804	0.046037681561606564	0.06561042799094742	0.0017438027342167582	NA	102	112	112
ENSG00000182175.13	RGMA	-1.4724342117636962	-0.1583470078825913	0.1409036602845323	0.003669758363770869	0.07631430785396061	0.0005886617873728791	NA	8	9	9
ENSG00000132906.17	CASP9	1.4717167945967198	0.30362149325469084	0.14109737044488369	0.003443822272357487	0.06641728544307261	0.0015288498550825706	NA	13	13	13
ENSG00000168944.15	CEP120	1.4699054095251127	0.18218212638791642	0.14158737428202245	0.010438528116210963	0.03853680538847224	0.01535342904370838	NA	20	21	21
ENSG00000005801.16	ZNF195	1.469423035346794	0.1426307547365219	0.1417180831295441	0.013970922637951291	0.18310179784964975	4.7212469271323096e-08	NA	19	19	19
ENSG00000165806.19	CASP7	1.4682850114024122	0.09306213983813895	0.14202682059643387	0.03541792358250481	0.2577147548180516	2.3750556526800516e-11	NA	83	84	84
ENSG00000135253.13	KCP	1.46808255091616	0.17548219367593515	0.1420818007117188	0.012318739955490425	0.04459514031965898	0.010671616870864414	NA	3	3	3
ENSG00000178209.14	PLEC	-1.4664344808400116	-0.07988232146210138	0.14252995843579133	0.03873622703009531	0.1714268966012991	8.800062399346348e-08	NA	29	33	33
ENSG00000175164.13	ABO	-1.4652179724974348	-0.0902537297529423	0.14286145766181077	0.0378245581566804	0.1579462149633259	3.0120850427658374e-07	NA	36	40	40
ENSG00000275383.1	RP11-615I2.6	-1.4630355518277272	-0.04612119012039032	0.14345765112984002	0.12601942631650104	0.07159879239472809	0.000996538608647123	NA	108	109	109
ENSG00000127054.20	INTS11	1.4613571004176726	0.1706834290055735	0.14391746721765664	0.010673010366476787	0.08970270528415678	0.00013537411729997538	NA	24	32	32
ENSG00000127947.15	PTPN12	1.4597407761598695	0.29798705202210274	0.1443613307003202	0.0027517241515317356	0.04711563501774185	0.008193109865366652	NA	9	9	9
ENSG00000154079.5	SDHAF4	1.458020356877661	0.26329502923046355	0.14483493200654993	0.0025277322544643003	0.05183505066834153	0.005431113352409685	NA	9	9	9
ENSG00000044090.8	CUL7	1.4578724666157667	0.24244963932349262	0.14487569910329262	0.003316215892539861	0.10581905153975313	5.221278497648394e-05	NA	21	24	24
ENSG00000103316.10	CRYM	-1.455385131753668	-0.0583495828716694	0.14556267024628047	0.028546948011784635	0.0814326527146713	0.00042876097520446604	NA	43	44	44
ENSG00000258839.3	MC1R	1.4519323337948082	0.13403542669419954	0.14652042095974002	0.014684432470860164	0.09893036370514367	4.222694128734338e-05	NA	17	17	17
ENSG00000118004.17	COLEC11	-1.4513819713296467	-0.0473351260840322	0.14667352711495896	0.11850072288571077	0.2752662970571474	3.0816589363562764e-12	NA	29	31	31
ENSG00000169032.9	MAP2K1	1.4510989846458258	0.26272014165304264	0.14675229922742192	0.004216793903558577	0.03021437711437606	0.035246979245234435	NA	45	45	45
ENSG00000142082.14	SIRT3	1.449369652455253	0.12811103606821408	0.1472343789941171	0.014599729842478735	0.16918568675903686	1.7392729905161762e-07	NA	27	30	30
ENSG00000146425.10	DYNLT1	1.4492029489888547	0.15165942526803117	0.1472809142325646	0.006143277798259484	0.03401497121639059	0.021577502596519724	NA	24	25	25
ENSG00000114268.11	PFKFB4	-1.448083176777803	-0.13552693497450966	0.1475937899064332	0.015475578625268212	0.11761077221597335	1.8835650286058686e-05	NA	18	18	18
ENSG00000221947.7	XKR9	-1.446689052774181	-0.04083672856255287	0.14798403188165798	0.1696606525867286	0.3524805168425733	8.294466270716778e-17	NA	82	89	89
ENSG00000103275.19	UBE2I	1.4465173869640253	0.36121718606459186	0.14803213888823705	0.003105618275287608	0.117145227048537	4.6736632291441355e-06	NA	8	8	8
ENSG00000254837.2	AP001372.2	-1.4460604787411642	-0.25928510653732983	0.1481602394204655	0.0036569324301485772	0.039211303900866926	0.01672155719230698	NA	10	10	10
ENSG00000178078.11	STAP2	1.4449947261728093	0.09026117004977272	0.14845936699100867	0.03101766893644192	0.1792187297977613	7.646065634274351e-08	NA	9	11	11
ENSG00000111254.7	AKAP3	-1.4418928990801587	-0.05512522386203353	0.14933258972814875	0.08288816565600864	0.3826363278293618	6.069693989681316e-18	NA	47	48	48
ENSG00000130332.14	LSM7	-1.4418205923481324	-0.10566745167129625	0.14935299208543118	0.02292213116446398	0.2141701534049104	8.645322107042502e-10	NA	26	32	32
ENSG00000143442.21	POGZ	1.440867699673385	0.24825140375176813	0.14962206287238164	0.004050087354718016	0.06582570046666794	0.0016488752166657196	NA	96	98	98
ENSG00000164253.13	WDR41	-1.4405769277504037	-0.07543287162936654	0.14970424250134928	0.04838309541455466	0.2215612755010516	6.558736561961127e-10	NA	47	47	47
ENSG00000145198.14	VWA5B2	1.4402287384485752	0.1310689518684214	0.14980269506005336	0.014428332820706585	0.1900274658698753	2.8192274787342423e-08	NA	10	10	10
ENSG00000088682.13	COQ9	-1.4389366576078848	-0.21753639463603672	0.15016847021076601	0.005962836701834651	0.08459367519594686	0.0003722780225645015	NA	17	17	17
ENSG00000167916.4	KRT24	-1.4373361228315202	-0.2070415054583194	0.1506225094891444	0.00917538810388668	0.04928873119848063	0.0056733727006019145	NA	7	7	7
ENSG00000133661.15	SFTPD	1.4359513548958363	0.06007195406318567	0.1510161838078781	0.07391043305539359	0.2005263108886478	3.4706350924571766e-09	NA	90	90	90
ENSG00000167920.8	TMEM99	1.435885142877164	0.06762877238752761	0.1510350267804441	0.03760918250359596	0.045251367138076495	0.008856795800751242	NA	77	78	78
ENSG00000185298.12	CCDC137	1.4342489882100637	0.14652001076609167	0.1515012218154896	0.012974672891672973	0.03864097913552838	0.016815546346121736	NA	27	29	29
ENSG00000230873.8	STMND1	-1.4291704011099926	-0.20037720736860093	0.15295526276728832	0.005355545609101236	0.034005320011256265	0.02616075029145854	NA	16	16	16
ENSG00000281205.1	LINC00950	1.4287838498373677	0.0965630660821421	0.15306636884047572	0.01842141387665277	0.1322379635850063	5.8275317456062104e-06	NA	21	22	22
ENSG00000181444.12	ZNF467	1.426704899335189	0.11098344327084854	0.1536649728621617	0.02063573947358506	0.14765501667584816	1.5762661442932139e-06	NA	23	23	23
ENSG00000106153.12	CHCHD2	-1.4266052284848367	-0.18978008610241037	0.1536937163023174	0.006835525848185838	0.23192855216471145	3.042773565296608e-10	NA	11	11	11
ENSG00000182050.13	MGAT4C	-1.426537349546663	-0.49226217933258815	0.1537132938155546	0.0012445271446088518	0.047270804456471416	0.007921276962589449	NA	5	5	5
ENSG00000105341.18	ATP5SL	1.4258726163943143	0.13157948749695791	0.1539051150801951	0.012450199907923856	0.08741072417034489	0.00018785867011720465	NA	32	33	33
ENSG00000104957.13	CCDC130	-1.42516580611414	-0.2725226131868305	0.15410927802887225	0.002883112848363345	0.050003752591197236	0.005675021194798622	NA	18	18	18
ENSG00000135447.16	PPP1R1A	1.4238810568938427	0.30779746705664573	0.15448090628147992	0.0031210827164509483	0.044825934519451036	0.009445134872610528	NA	6	6	6
ENSG00000145979.17	TBC1D7	-1.422889399496322	-0.047704453334133305	0.15476821968483126	0.10208573309406976	0.2704386397607294	5.485140600068466e-12	NA	86	87	87
ENSG00000165282.13	PIGO	-1.4227879304592879	-0.10738667402550976	0.15479764123523074	0.01574244345255435	0.04182640938097066	0.012639686959847388	NA	53	53	53
ENSG00000135903.18	PAX3	-1.4223915796715114	-0.2140745755171289	0.1549126062077648	0.005411867300736123	0.038737242855763535	0.016901023910745997	NA	15	15	15
ENSG00000170248.13	PDCD6IP	1.4217917854668538	0.2214547167563846	0.15508670499659585	0.005626308099616809	0.05727429841449039	0.0037067411645043493	NA	28	28	28
ENSG00000273449.1	RP11-218F10.3	-1.421193914644079	-0.07263705691378439	0.1552603933144685	0.04251032220787431	0.22117126708327986	8.103976366462583e-10	NA	14	14	14
ENSG00000113140.10	SPARC	-1.421088836878219	-0.16092696936439985	0.15529093486124726	0.004937763425082364	0.03491895055737325	0.016415917153340353	NA	12	13	13
ENSG00000256092.2	RP13-942N8.1	1.420163882594955	0.07150195261286135	0.15555997574962474	0.06238442000530044	0.14187969024230015	1.3192953091146949e-06	NA	99	100	100
ENSG00000204604.9	ZNF468	1.4197204190704094	0.19086109861000342	0.1556890911206435	0.007295088584358417	0.05286671861653969	0.00476825682645605	NA	7	7	7
ENSG00000243321.3	LINC01998	-1.4191749221773848	-0.15006802448152082	0.15584802526416458	0.012053473444403504	0.028481914560998425	0.04274692078815545	NA	12	13	13
ENSG00000271553.1	RP11-274B21.10	1.4186915331138785	0.07157067648012176	0.15598896674136015	0.04582643710714136	0.2306585664401589	1.7793340189534732e-10	NA	64	65	65
ENSG00000267108.1	RP11-861E21.1	1.4174353134455449	0.063393267424302	0.15635569421901263	0.07475647675134603	0.24864017400377345	3.010696362448889e-11	NA	20	22	22
ENSG00000175567.8	UCP2	-1.4163440848354283	-0.15728885309088397	0.15667478638839194	0.011790742234819344	0.07517382358433759	0.0002596611605995625	NA	9	10	10
ENSG00000116544.11	DLGAP3	-1.4161465152135218	-0.3468211653752268	0.15673261156789017	0.0019601510208917625	0.026358854536223043	0.04825635588137465	NA	12	16	16
ENSG00000228065.10	LINC01515	-1.4152301150891313	-0.05271548806943144	0.15700103751292538	0.058298760373988553	0.08882460030260171	0.0001988736109848384	NA	66	67	67
ENSG00000271344.1	RP11-274B21.9	1.4149303251882441	0.11524287621575183	0.15708892562355278	0.020490045307637816	0.08131638053515725	0.00036413793295054847	NA	52	55	55
ENSG00000188269.8	OR7A5	-1.4143759329531722	-0.20082798285181166	0.15725155264455892	0.005919883112406319	0.09257808664105603	0.00011786322777915259	NA	4	4	4
ENSG00000175115.11	PACS1	-1.4141738237400736	-0.23592746564655798	0.15731087167327473	0.005918012407249774	0.06624678170823227	0.0017492511360621644	NA	16	16	16
ENSG00000164323.12	CFAP97	-1.4138705403341376	-0.22539775081015836	0.1573999171298177	0.0049799099115445	0.07283251282705247	0.0009819836998717663	NA	40	41	41
ENSG00000130714.15	POMT1	-1.4134239524781047	-0.13254990027817112	0.1575311069828741	0.013293336820990606	0.22437224523806032	1.2122282515611162e-10	NA	13	14	14
ENSG00000176105.13	YES1	-1.4120796063927015	-0.24217021331524324	0.15792652280251818	0.004441833795664361	0.10751300494345012	3.3548274753779716e-05	NA	13	14	14
ENSG00000274512.5	TBC1D3L	-1.41055033688163	-0.04492873841653305	0.15837724411948773	0.13241887017100706	0.362387600938536	1.1956584262132444e-16	NA	25	27	27
ENSG00000144218.18	AFF3	-1.4105240544741435	-0.1656833594426176	0.15838499883301604	0.010747030381213711	0.10002365341789217	6.120550540092694e-05	NA	45	46	46
ENSG00000197181.11	PIWIL2	1.4081619969371608	0.06003568666072697	0.15908310650622093	0.0704869163558175	0.29234416579432937	1.6795772508648891e-13	NA	18	20	20
ENSG00000165568.17	AKR1E2	-1.4067376491411068	-0.13368445525777797	0.1595051973367264	0.015514052306520629	0.06878643527087895	0.0009279339915769886	NA	24	24	24
ENSG00000185745.9	IFIT1	1.4067081344794063	0.1208165091960984	0.1595139526534981	0.01609772275359223	0.09635219870995572	0.00010936433635240012	NA	10	10	10
ENSG00000172803.17	SNX32	1.4061598202797805	0.07696651363494864	0.15967667231838745	0.045672677692213566	0.4382398839307712	9.913575868386664e-22	NA	14	14	14
ENSG00000134109.10	EDEM1	-1.4060232476057717	-0.12935431338433898	0.15971722163106705	0.020605545333885786	0.08011444403761221	0.0004747878102554993	NA	65	68	68
ENSG00000166928.10	MS4A14	1.4058752918038722	0.0903702316360182	0.15976115945609737	0.036773849537046224	0.27522996823046963	4.119628614307975e-12	NA	26	27	27
ENSG00000133706.17	LARS	-1.4042765103240855	-0.050232130219646766	0.16023652622454687	0.08292468669232958	0.4171334522933687	2.5015571830026638e-20	NA	111	113	113
ENSG00000196937.10	FAM3C	-1.403343627771915	-0.5102738465638943	0.1605143943517534	0.0009688956722664178	0.07010611289834706	0.0011462439006226664	NA	3	4	4
ENSG00000185561.9	TLCD2	1.4010915443325456	0.186173140245874	0.1611866998260152	0.008591066455595313	0.04706922644706643	0.007956201745343916	NA	16	19	19
ENSG00000187957.7	DNER	-1.4008586035846196	-0.1837372675533568	0.16125635989053055	0.010621210196323115	0.056676178221003674	0.0038324179034089282	NA	59	61	61
ENSG00000249709.7	ZNF564	-1.3979271053605302	-0.21639456355434344	0.1621349581236491	0.006361342156260382	0.07718821476889581	0.00045829289167821933	NA	3	3	3
ENSG00000100395.14	L3MBTL2	-1.3971763786292246	-0.3074287955646582	0.1623605381424177	0.002386454561426568	0.09154620214798176	0.00010914351445326407	NA	16	17	17
ENSG00000278129.1	ZNF8	-1.3970650950330359	-0.1925452477029435	0.16239399702618773	0.006736952099985805	0.09480468072020254	8.493211767558613e-05	NA	13	14	14
ENSG00000183250.11	LINC01547	-1.3949544246760432	-0.06738841914012995	0.16302958345294394	0.0586538382067753	0.13070567066133695	6.657830189463646e-06	NA	58	62	62
ENSG00000130518.16	KIAA1683	1.3936109861053003	0.07587339918124379	0.16343510916944348	0.043896111535865846	0.3424813040645383	1.841971422577907e-15	NA	15	15	15
ENSG00000247157.6	LINC01252	1.3929204520101277	0.06728574829982178	0.1636438470559316	0.06249608016065869	0.18400121860927296	3.045496781662637e-08	NA	47	47	47
ENSG00000148408.12	CACNA1B	1.387420382328313	0.5835646928435395	0.16531361337845663	0.0010246420365160108	0.04796820437624735	0.006069385704529996	NA	4	5	5
ENSG00000138385.15	SSB	1.3867071546673317	0.13805627764212172	0.16553107804563172	0.010964901828473983	0.05191979571144941	0.005611266025832115	NA	29	31	31
ENSG00000131626.16	PPFIA1	1.3856584302476436	0.1902900141993731	0.16585122726216528	0.006759094099946915	0.09110327885210023	0.0001899714479991981	NA	33	34	34
ENSG00000105467.8	SYNGR4	1.3849211790395182	0.12461054968738888	0.1660765702052136	0.018548466970889913	0.027889952798237576	0.041438302950619545	NA	41	43	43
ENSG00000168038.10	ULK4	1.3848000211918987	0.04864970774022072	0.16611362446904399	0.0966128027927589	0.28370849272153026	1.9349807523189e-12	NA	169	173	173
ENSG00000268266.1	AC003005.2	-1.3820579282740832	-0.05908264830237902	0.16695391509562763	0.061757876042472876	0.14274323305180248	2.2333340365272044e-06	NA	35	35	35
ENSG00000115339.13	GALNT3	-1.3814951355086962	-0.1321117992946874	0.16712677248882646	0.012810585667559628	0.061046744978394935	0.0025779325303225435	NA	39	39	39
ENSG00000137142.4	IGFBPL1	-1.3806472332986537	-0.12209421447019464	0.16738745289957313	0.015663077241791272	0.040462407857071565	0.014601641834575737	NA	38	40	40
ENSG00000171714.10	ANO5	-1.3795847226545839	-0.15136830358632294	0.1677145439429557	0.010468039288752968	0.17755327902117168	7.316510463459753e-08	NA	25	26	26
ENSG00000205726.14	ITSN1	-1.3781503725220967	-0.15983379237141296	0.16815686589888146	0.007826959286675483	0.06201938001595484	0.002080365017663922	NA	41	41	41
ENSG00000217442.3	SYCE3	-1.375433099137945	-0.03704739617605342	0.16899721332190654	0.22234606114808242	0.18307528367405984	9.429273035384828e-09	NA	80	85	85
ENSG00000260907.1	AC008088.4	1.3742916025756697	0.11570363485816434	0.16935117225853025	0.017625527012689973	0.05881829094512939	0.0029323634093499753	NA	7	12	12
ENSG00000037042.8	TUBG2	-1.3741838952315124	-0.14173513553947273	0.169384599183941	0.012828423883201715	0.17167287482784965	2.563624942333251e-08	NA	12	12	12
ENSG00000221829.9	FANCG	-1.3730042844161956	-0.10746238522244768	0.1697510147744824	0.015570773787025106	0.17368672754649295	9.314991777154137e-08	NA	19	21	21
ENSG00000116783.14	TNNI3K	1.3716417481381586	0.05513037066716354	0.1701749906844242	0.05610556154311001	0.19140352455566445	4.2458852472625775e-09	NA	116	118	118
ENSG00000162994.15	CLHC1	1.3716099348267445	0.1313098167630058	0.17018489939992032	0.013983725659430433	0.08187621161604987	0.0003618078262637707	NA	20	20	20
ENSG00000183682.7	BMP8A	1.3705144216159697	0.32207614628611947	0.1705263766848325	0.0024701330869563724	0.04604743337002501	0.009589389375078812	NA	10	10	10
ENSG00000013725.14	CD6	1.3696128790807123	0.06483685499209692	0.170807777122034	0.06761788251410623	0.3580596781687763	1.6041241167913514e-16	NA	5	6	6
ENSG00000136950.13	ARPC5L	1.367673458929726	0.9071665840901579	0.17141431127496387	0.0004338386832846755	0.03893850609104984	0.01596311790070849	NA	7	7	7
ENSG00000272375.1	RP11-51J9.6	1.3662596189596061	0.11503202443490279	0.1718574906620859	0.014512278621692343	0.088467172499425	0.00019068006946746982	NA	11	11	11
ENSG00000137575.11	SDCBP	1.3661544073272964	0.40855004333825956	0.1718905043319452	0.0019540474139511047	0.031897187274748724	0.02872738714737993	NA	27	27	27
ENSG00000124532.14	MRS2	-1.365848668782816	-0.10446932862187086	0.17198646696307862	0.02832612134703547	0.16158152861925051	4.131796238079438e-07	NA	40	44	44
ENSG00000088298.12	EDEM2	-1.3653609823635096	-0.11332574269098938	0.1721396208177215	0.016849387584002853	0.12674230204214587	8.123196649952444e-06	NA	31	31	31
ENSG00000168490.13	PHYHIP	-1.364301734658341	-0.3495697014459781	0.17247262018574072	0.001840487850701388	0.0955715470698392	0.00014780926864258332	NA	21	23	23
ENSG00000205212.3	CCDC144NL	1.3631803296777947	0.11157398187191436	0.17282568495274664	0.01876328091297822	0.0586239321923602	0.002967072148252648	NA	10	11	11
ENSG00000134020.7	PEBP4	-1.3630409711784683	-0.09568993081960576	0.17286959850896588	0.028203834650653004	0.23211579751580494	4.306962860350921e-11	NA	14	15	15
ENSG00000058729.10	RIOK2	1.362836231484453	0.1174662719658727	0.17293412960523624	0.020695866777880503	0.14416076156147442	7.657865682088537e-07	NA	17	17	17
ENSG00000105928.13	DFNA5	-1.361555846844953	-0.03922637126974983	0.1733380975348322	0.1423124629440712	0.3984508946477584	1.7202459888425723e-19	NA	45	46	46
ENSG00000270000.1	RP3-449M8.9	-1.3590040549801028	-0.12035529420427458	0.17414530376650905	0.0162948606637213	0.10917669348132264	4.0086255902479656e-05	NA	4	4	4
ENSG00000131096.10	PYY	-1.3581525642210182	-0.06572183281352713	0.17441527888709552	0.07245720116353009	0.028660145523984337	0.040805211656363916	NA	42	43	43
ENSG00000237560.5	LINC01497	1.3558318346019358	0.05973873516893161	0.17515267987664884	0.06833799818696601	0.32097841333103305	5.273563184212664e-15	NA	23	23	23
ENSG00000169398.19	PTK2	1.3552029031977564	0.10709746619251903	0.17535291998492553	0.019966584580233943	0.051447415397309	0.006171809329232464	NA	89	91	91
ENSG00000273100.1	RP11-302L19.3	1.35494016277893	0.16044084166316072	0.17543662222699563	0.00884925108307882	0.06616179795022671	0.0011714842347482894	NA	8	8	8
ENSG00000274331.1	RP11-403A3.1	-1.3549320044981716	-0.06565413336284338	0.17543922171942727	0.014454205897400684	0.02793958174143363	0.03956810067266197	NA	11	13	13
ENSG00000071967.11	CYBRD1	1.3542451805840876	0.12807290733448518	0.17565816911196475	0.014795867466434265	0.13320029658009916	4.981521012713819e-06	NA	15	18	18
ENSG00000213699.8	SLC35F6	1.3541606918325515	0.17890874453692976	0.17568511671248732	0.0065927672586075375	0.032182165474751716	0.025920442331181088	NA	18	18	18
ENSG00000275765.5	RP11-54C4.3	1.3534996657834026	0.08597902928793419	0.17589605673377473	0.03342609532867054	0.18395849658550212	1.3751000860173178e-08	NA	35	36	36
ENSG00000254139.1	CTD-2339F6.1	-1.3529334497197758	-0.07066714513942479	0.1760768920705431	0.061363158084128046	0.08021643141306434	0.0005274834579070175	NA	89	89	89
ENSG00000183654.8	MARCH11	-1.352121294133731	-0.28787989591530183	0.17633651633639802	0.0030527560572118444	0.04802334240412379	0.00795291352520849	NA	16	16	16
ENSG00000232859.9	LYRM9	-1.35175957934913	-0.09954354677987057	0.17645223861760284	0.022079535829052213	0.2094722631348527	1.999949774410956e-09	NA	41	42	42
ENSG00000180096.11	SEPT1	-1.3514387832254549	-0.1513104411227984	0.17655491727394956	0.010227553949897135	0.09920708883936903	9.489033614201053e-05	NA	9	10	10
ENSG00000161328.10	LRRC56	1.3503402770547543	0.276166347882952	0.17690685841078213	0.0025630671096743196	0.07553244342973743	0.0006578000069086739	NA	6	6	6
ENSG00000178980.14	SELENOW	1.348026851585944	0.23499914647351086	0.17764974639897457	0.003979368299438926	0.07110587313721861	0.0008535316371893827	NA	33	34	34
ENSG00000146830.9	GIGYF1	-1.3479913679396964	-0.187581562458801	0.17766115897934975	0.004854656543914271	0.0278123754973864	0.038921780616268435	NA	17	17	17
ENSG00000129422.14	MTUS1	1.3448317251686712	0.12350760754896438	0.17867958257078143	0.011794108540082357	0.14737011001112232	9.521832416837946e-07	NA	46	47	47
ENSG00000277782.1	RP11-775C24.5	-1.3431707412883003	-0.09464670942778836	0.1792166934151911	0.03287518905362871	0.10045322024231776	8.791704255894902e-05	NA	50	51	51
ENSG00000223768.1	LINC00205	1.342714627247504	0.04001788148027829	0.17936439648825175	0.12679766507272983	0.5544988361068214	6.307186176771529e-31	NA	42	42	42
ENSG00000103496.14	STX4	-1.3424445920648875	-0.1769128642690787	0.17945188442360294	0.007973334067679168	0.2174819362158721	2.083591711688315e-09	NA	14	15	15
ENSG00000182372.9	CLN8	1.340923377322246	0.16932672046242586	0.17994533131386892	0.009567270675002655	0.08303043090423562	0.00041932440831840497	NA	49	53	53
ENSG00000274902.1	RP1-197B17.4	-1.33983074909018	-0.06634772628694272	0.18030037635085105	0.07042136446482446	0.033531756374593415	0.022714247699034785	NA	66	67	67
ENSG00000127952.16	STYXL1	-1.3396194810893225	-0.08729420350190131	0.18036908701607413	0.02971822135082131	0.2698993104164	5.312710899498152e-13	NA	25	25	25
ENSG00000155970.11	MICU3	-1.3376286721511041	-0.15599700694074112	0.18101751302764935	0.011562723860317868	0.028836524675374463	0.04116369042187129	NA	56	59	59
ENSG00000243477.5	NAT6	-1.3366772064949781	-0.10829441939414812	0.18132802525406488	0.0209944510785343	0.09680737994214254	7.047494697288695e-05	NA	40	41	41
ENSG00000167842.15	MIS12	-1.3356184795320758	-0.1336997433123163	0.18167400687044477	0.011724905670930014	0.0922894488147778	0.00010927295541902216	NA	23	24	24
ENSG00000213689.11	TREX1	1.3345187874948659	0.14592444172388702	0.18203389384122626	0.008983658864317505	0.11408194224730225	2.0057795745925856e-05	NA	24	29	29
ENSG00000166575.16	TMEM135	1.3341905202640902	0.2281858767024141	0.1821414255193461	0.012205332185144618	0.03062794899691876	0.03359381720161442	NA	16	16	16
ENSG00000102606.17	ARHGEF7	-1.33416818693849	-0.09355587899906997	0.1821487430385068	0.02142813725290315	0.15531736197625434	5.526954821596528e-07	NA	15	15	15
ENSG00000167925.15	GHDC	1.3331568900614035	0.32377531359370454	0.1824803232083787	0.002333279719809994	0.048154529735727515	0.006938050068490326	NA	9	10	10
ENSG00000258701.1	LINC00638	-1.3310769755766838	-0.14120061651014199	0.1831636840812051	0.008690675232338387	0.05069464327636354	0.006114944104766666	NA	5	5	5
ENSG00000101236.16	RNF24	1.3309736537677208	0.0896197117121617	0.18319768008322268	0.02866308638355643	0.17396453905466425	1.0193565843906658e-07	NA	51	51	51
ENSG00000183439.7	TRIM61	1.3296607330065349	0.08158027370748142	0.1836300780173964	0.03316782141570867	0.03367882574709721	0.024738581242701403	NA	33	35	35
ENSG00000215018.9	COL28A1	-1.3285308320261227	-0.056008683349257966	0.18400280498769161	0.07574363434446979	0.2839516208790809	1.1940672319602458e-12	NA	101	105	105
ENSG00000155542.11	SETD9	-1.3275016389046999	-0.04177187679188075	0.18434279815361831	0.10823590608682856	0.3707863383733345	2.113674586785426e-17	NA	25	25	25
ENSG00000258548.5	LINC00645	1.3274164282124525	0.17698767407184055	0.18437096827318977	0.005589345913514027	0.025840011123680118	0.045943967072973886	NA	18	18	18
ENSG00000250284.1	CTB-1I21.1	1.3269858335335867	0.3406620166305226	0.1845133689083992	0.003185729896363859	0.05810347336687315	0.003133910159675394	NA	44	44	44
ENSG00000142675.17	CNKSR1	-1.3263147263225084	-0.0816811423234063	0.18473547098512588	0.04094467251694824	0.4849758468207882	6.659113284613676e-25	NA	27	29	29
ENSG00000170074.19	FAM153A	-1.3263021717347352	-0.043561398786807176	0.1847396277943011	0.11955120109210034	0.4853345263155669	1.7879615728568914e-25	NA	41	42	42
ENSG00000104870.12	FCGRT	1.3249303675532216	0.2606115350283413	0.18519424762502068	0.003265012357878604	0.09619631915145782	0.00010602205869913443	NA	10	10	10
ENSG00000162383.11	SLC1A7	-1.3235830806828646	-0.050358675820372914	0.18564154734849714	0.09203011733188922	0.4300103856353441	5.4364251352765916e-21	NA	23	27	27
ENSG00000100228.12	RAB36	-1.3224850511971609	-0.3543616292354918	0.18600668397070075	0.0017170077416577857	0.09369599312084644	0.00012143637317745903	NA	8	8	8
ENSG00000107614.21	TRDMT1	1.3223682323317756	0.13473960072534966	0.1860455619152792	0.01070927629455359	0.06533267854049475	0.001396504990825315	NA	14	16	16
ENSG00000267838.2	AC008746.12	1.3220507102171166	0.11067006417742377	0.18615126532765114	0.01685103505978198	0.23237271382782165	1.4066590377445378e-10	NA	19	23	23
ENSG00000135976.17	ANKRD36	-1.321823781340261	-0.16041206781604453	0.1862268373589705	0.00871583585038938	0.08854543849014222	0.00021703806514710732	NA	15	16	16
ENSG00000197362.14	ZNF786	1.3213768574203058	0.05177995004800147	0.1863757386083169	0.10103306844497609	0.4547790792128816	1.2642777431016659e-23	NA	74	76	76
ENSG00000109180.14	OCIAD1	1.3210419827703754	0.1938082479980835	0.1864873661453874	0.005627552107066764	0.07597066474795901	0.0005954644570664858	NA	19	21	21
ENSG00000137822.12	TUBGCP4	-1.3206108281755178	-0.11089890249302474	0.18663116049785322	0.01268043168721409	0.06364213152640764	0.001929813152617161	NA	71	72	72
ENSG00000164122.8	ASB5	-1.3202184074667107	-0.057414254798172124	0.18676210790516445	0.06546364297040255	0.21239107112320246	1.4338004694617546e-09	NA	16	16	16
ENSG00000226816.2	AC005082.12	1.3198416469158925	0.13962480986311218	0.18688789350353396	0.012136607633022113	0.0839029936944991	0.0003478153532079287	NA	22	22	22
ENSG00000187391.19	MAGI2	-1.3198232210404548	-0.10228049954147299	0.1868940467865986	0.014934485953475045	0.036492517494306265	0.018950173508197308	NA	34	35	35
ENSG00000229214.1	LINC00242	1.3193897208632277	0.15310141261974006	0.1870388564536487	0.011927618843228023	0.053045091049825306	0.005286671677538614	NA	35	37	37
ENSG00000246898.1	LINC00920	1.3188409929162668	0.11327578985495217	0.1872222764839001	0.01672044513550286	0.1914652010002108	1.21398397264341e-08	NA	7	7	7
ENSG00000183397.5	C19orf71	1.3179049638309952	0.10580708467484796	0.18753546383248376	0.018209924540761212	0.12822273293790593	5.2473317079521934e-06	NA	9	9	9
ENSG00000183891.5	TTC32	1.3176326454340623	0.09805330788584692	0.18762665183135196	0.026208861087253933	0.19313087168055915	1.258431927676624e-08	NA	33	33	33
ENSG00000151773.12	CCDC122	1.3163095993300056	0.17005441558111778	0.18807015025347007	0.006822728316976847	0.03721840305988548	0.017720804045583422	NA	11	11	11
ENSG00000197705.9	KLHL14	-1.315765088530813	-0.11710088396862343	0.18825290028780195	0.017977683147823206	0.09316396807684793	0.00010473510815077616	NA	11	11	11
ENSG00000040487.12	PQLC2	-1.3123772459815917	-0.14984593347147454	0.18939288035945878	0.009768105244817905	0.15177214203288006	5.027889691321329e-07	NA	18	18	18
ENSG00000121053.5	EPX	-1.3105604292593214	-0.07717007252312372	0.19000631559027825	0.02888946535463972	0.061331065735136935	0.0021918750117968914	NA	30	31	31
ENSG00000164088.17	PPM1M	1.3095671464094094	0.16877620812677263	0.19034230867548374	0.008608308181979862	0.06989967339180925	0.0010676791529422947	NA	33	34	34
ENSG00000260634.1	RP11-521O16.1	-1.3089694170128132	-0.04718508863012829	0.190544710525693	0.10117515293553271	0.23542465540695426	1.1072666804273179e-10	NA	70	71	71
ENSG00000177042.14	TMEM80	-1.3088820898520195	-0.03270065237161701	0.19057429432433304	0.20773441896843658	0.43573453222684005	6.499829662126642e-22	NA	58	60	60
ENSG00000121716.20	PILRB	1.3082106961753601	0.03708901154637747	0.19080185513350967	0.15245555535977384	0.6890960549661793	1.6336347485752077e-49	NA	18	18	18
ENSG00000037474.14	NSUN2	-1.3067183835797251	-0.03536641986329467	0.1913083728113264	0.1616933071388313	0.4805279118303138	2.997682609280997e-24	NA	84	86	86
ENSG00000259005.1	RP3-449M8.6	-1.305854578046684	-0.08813839250787896	0.1916020156370578	0.02818953496647478	0.15056949071774614	7.482792726005919e-07	NA	10	10	10
ENSG00000274265.4	CH17-189H20.1	1.3056600785487735	0.09208435436183104	0.19166817967817895	0.007695852108745918	0.2546603349081193	2.1468387169760662e-11	NA	24	35	35
ENSG00000109832.13	DDX25	1.3054190319805352	0.34333811879281667	0.1917502012290233	0.0011715172208254054	0.02702483813339189	0.0470868347224304	NA	6	6	6
ENSG00000259865.1	RP11-488L18.10	-1.3046931336013692	-0.17179438110115627	0.19199736051335115	0.007388430670450676	0.12664445862227508	9.582016757128922e-06	NA	33	34	34
ENSG00000025708.13	TYMP	-1.3035298332603207	-0.2606359137761676	0.1923939380887012	0.0033451846901862725	0.03587299211865545	0.02062890754194809	NA	7	7	7
ENSG00000269416.5	LINC01224	-1.3028105189988552	-0.05565140183638907	0.1926394586636272	0.08152706476130639	0.2755509237893757	1.177110867187947e-12	NA	65	65	65
ENSG00000173480.10	ZNF417	1.3007688957476782	0.126648224009883	0.19333757169706756	0.015013718342276952	0.04373755736234102	0.010762877827027437	NA	23	23	23
ENSG00000198754.5	OXCT2	1.3004068286031618	0.4093752512793907	0.19346157075078052	0.0008461399372009778	0.028310750464161687	0.030669649750635318	NA	5	5	5
ENSG00000160256.12	FAM207A	-1.2985416089410606	-0.14949873319266735	0.194101287968235	0.008516823857238287	0.172605923052256	7.568021647930442e-09	NA	6	6	6
ENSG00000147813.15	NAPRT	1.298129361519665	0.029828194137259956	0.19424288636268605	0.20833629450504923	0.44770471314979904	2.5753988794716692e-23	NA	50	55	55
ENSG00000118564.14	FBXL5	1.2975848470478846	0.11628526193972194	0.19443003191044406	0.01467493411514119	0.04776393538272725	0.007568535753669442	NA	28	28	28
ENSG00000164403.14	SHROOM1	-1.2973037538015144	-0.41605117054343155	0.19452669331963535	0.0012698777856808203	0.03298101983330227	0.026360065170867503	NA	8	8	8
ENSG00000180979.9	LRRC57	1.2953876214060769	0.10728425989402102	0.19518654609112518	0.019417223062572316	0.047631342372326316	0.007578490854343285	NA	40	41	41
ENSG00000120539.14	MASTL	1.2925711953236845	0.09124378650456269	0.19615940739686755	0.021507349685741892	0.18559110468087292	4.777902460618341e-08	NA	85	89	89
ENSG00000005175.9	RPAP3	-1.291637033714087	-0.25604431495867946	0.19648287261898978	0.0027851123056826152	0.03557169663693662	0.02154956097038806	NA	12	12	12
ENSG00000180113.15	TDRD6	1.2914971291458335	0.04615145740110499	0.19653134995644772	0.09844075400260355	0.4254356760833684	1.7653831726499082e-20	NA	8	8	8
ENSG00000132623.15	ANKEF1	1.2914716906511174	0.29817016312464534	0.19654016540961883	0.002437866586447074	0.05928986632863827	0.002517064515771228	NA	10	11	11
ENSG00000182348.6	ZNF804B	-1.291022819672249	-0.18070165016197678	0.19669576475586592	0.009736085868441581	0.04853207807943236	0.007959969975625638	NA	47	48	48
ENSG00000146243.13	IRAK1BP1	1.2902324314591223	0.08912781845824531	0.19696996895044505	0.02168561241972812	0.1635164118867682	1.7237812799531342e-07	NA	27	27	27
ENSG00000271324.1	RP11-10C24.2	1.2902189935306054	0.05010782695466007	0.19697463330118503	0.0891698718430447	0.1538412320999021	4.6887584137964075e-07	NA	104	105	105
ENSG00000091536.16	MYO15A	-1.289829714717499	-0.1197018982104953	0.19710978840884252	0.010941300739300757	0.045376367900361016	0.007656538106563705	NA	20	20	20
ENSG00000144026.11	ZNF514	-1.288953602821271	-0.03729075634926998	0.197414217156489	0.16304905593461141	0.3833859070750124	7.128862504201457e-18	NA	44	45	45
ENSG00000084207.15	GSTP1	-1.2888637448408133	-0.057159502565983525	0.19744546018588305	0.04838539079797387	0.2862068105767906	3.424543072067671e-13	NA	53	54	54
ENSG00000175395.15	ZNF25	1.2886955204305601	0.1962677018629851	0.19750396043664464	0.006180047686010704	0.2492480038685715	6.91128101346858e-11	NA	138	146	146
ENSG00000185958.9	FAM186A	-1.2886523578607898	-0.27583426414497025	0.19751897231932025	0.0027420385720419607	0.03141619916332055	0.026490375986978818	NA	2	2	2
ENSG00000074410.13	CA12	1.287648616718632	0.07863624064704913	0.19786830764397823	0.03137581753046293	0.14909624730818202	4.499421793431508e-07	NA	56	59	59
ENSG00000110455.13	ACCS	-1.287312805276164	-0.05936302621934196	0.19798528205236787	0.05704177971240633	0.3510273101210884	5.943272812750635e-16	NA	23	23	23
ENSG00000166199.12	ALKBH3	1.2860792664681355	0.13963768376314833	0.19841539925755403	0.010655300621092061	0.1237899311119122	1.3081634974243772e-05	NA	31	32	32
ENSG00000115266.11	APC2	1.2851209402598058	0.07709947831631761	0.19875002512334983	0.038249235315178494	0.30210327415973	1.4139420102889181e-14	NA	20	27	27
ENSG00000105186.15	ANKRD27	-1.2850654344451977	-0.1197639828609854	0.19876941913189172	0.019406430963018178	0.05490661918457442	0.004575779719723723	NA	44	45	45
ENSG00000186407.6	CD300E	1.2848702158791254	0.06329697939296984	0.19883764046206365	0.05389009945571858	0.07593602452590904	0.00069136287472639	NA	59	65	65
ENSG00000164938.13	TP53INP1	1.2848181959933227	0.11536431541948906	0.19885582228573062	0.016874680895170486	0.052037459842016937	0.005650480447678893	NA	44	44	44
ENSG00000253457.2	SMIM18	-1.284687932030541	-0.49808012287863396	0.19890135706005063	0.0006557776459716232	0.039555658047349236	0.013360209609363993	NA	14	14	14
ENSG00000163492.14	CCDC141	1.2831261497616604	0.2751049230776054	0.19944788366921973	0.003140134094398343	0.07471769404952637	0.0006964459906524635	NA	6	6	6
ENSG00000248265.1	FLJ12825	1.2809958001633712	0.1103781486298677	0.20019514127031357	0.03045014250543479	0.10453095220667008	3.2062206360593536e-05	NA	39	40	40
ENSG00000251504.1	LINC01099	-1.2796905986722633	-0.04789604821522088	0.20065397231399384	0.08991673636190174	0.08041819266900962	0.00047202488614135927	NA	55	55	55
ENSG00000270127.2	RP11-526I2.5	1.2790124679220385	0.03674277103162168	0.20089266540841277	0.15052649770015347	0.4917963913339946	7.15701998474295e-27	NA	10	10	10
ENSG00000040531.14	CTNS	1.2777465266272083	0.13058849526009947	0.20133881435231993	0.008531359247626978	0.1159155758000598	1.7852465118189512e-05	NA	3	3	3
ENSG00000136059.14	VILL	-1.2751901984946463	-0.11250690443313846	0.20224192968147636	0.01849341633176441	0.2271213760383517	6.998944073881212e-10	NA	13	13	13
ENSG00000176978.13	DPP7	1.2734733840624775	0.28657316134789207	0.20285011141743237	0.002490262875730615	0.04486989229724817	0.007456271652440977	NA	21	25	25
ENSG00000179630.10	LACC1	1.2733928178950185	0.043090033885607205	0.20287868468324877	0.026474755218463996	0.19764351317975612	7.992923524832266e-10	NA	37	38	38
ENSG00000078043.15	PIAS2	1.2732718882297245	0.17918832823398603	0.20292157860385518	0.005612247291110274	0.059846151115044474	0.002616460185444989	NA	15	15	15
ENSG00000197150.12	ABCB8	1.2731698033497867	0.1326265375834941	0.20295779339425746	0.013275857267483546	0.074037794429536	0.0008708409489205736	NA	39	43	43
ENSG00000146453.12	PNLDC1	-1.2722041323793944	-0.05970749218002483	0.20330059976746795	0.06280983384018515	0.16565828551803474	2.4779895296899663e-07	NA	51	52	52
ENSG00000204241.7	RP11-713P17.3	-1.2714900960094444	-0.0757972707932796	0.20355434862268362	0.04107004679455733	0.11321191586800235	1.2907101788415445e-05	NA	48	51	51
ENSG00000123992.18	DNPEP	1.270930847858329	0.17030523640548367	0.20375325095617292	0.013118367710737178	0.12171835221324848	7.219226973318613e-06	NA	20	22	22
ENSG00000135127.11	BICDL1	1.268936885132175	0.22715363642375636	0.20446357551704342	0.003572701466881989	0.11245392448436148	2.498395140423913e-05	NA	12	12	12
ENSG00000172543.7	CTSW	-1.2682993396862448	-0.08506406950950464	0.2046910727925071	0.03825413866479581	0.18544435656789132	1.947426918535745e-08	NA	37	37	37
ENSG00000171357.5	LURAP1	-1.2677837549831041	-0.09440348671506847	0.20487518503289748	0.021137549323899697	0.03453737481817848	0.02382311863286257	NA	32	33	33
ENSG00000273175.1	RP11-11N7.4	-1.2644514846283392	-0.032609621946567253	0.20606802366617638	0.15471195412205058	0.05607946179304932	0.004264259754593086	NA	83	91	91
ENSG00000161905.12	ALOX15	1.2642620071585569	0.07063594572493716	0.20613600137107602	0.04692694051544944	0.29857480521902835	1.0057845191016673e-13	NA	27	27	27
ENSG00000278254.4	RP4-668E10.4	-1.2638953364850378	-0.08237613256280274	0.20626759588154564	0.025712814294597652	0.0991316160692074	6.147665550477925e-05	NA	20	20	20
ENSG00000237651.6	C2orf74	-1.263822441221484	-0.044857880383830574	0.2062937645456161	0.09678320526995687	0.5083824181289636	2.201245432406784e-27	NA	27	27	27
ENSG00000129103.17	SUMF2	1.2631768376683474	0.08252454699419443	0.20652563494884912	0.039718192645656174	0.2361482534419209	2.7594034758873097e-10	NA	31	33	33
ENSG00000066185.12	ZMYND12	1.2629482261379104	0.18270330629013132	0.20660778679838399	0.008143593569838462	0.1249064715721542	1.1600966847614784e-05	NA	59	64	64
ENSG00000125386.15	FAM193A	1.2627399042484477	0.5217467654172969	0.2066826681970615	0.0010397141108267856	0.027889987807563788	0.043129733364535176	NA	2	2	2
ENSG00000102796.10	DHRS12	-1.2626382942498109	-0.16578217581125093	0.2067191991055083	0.005511909728295869	0.09678999734794193	0.00013159621998412815	NA	19	19	19
ENSG00000237989.1	LINC01679	1.2623310815938233	0.08946062632588825	0.20682967695617094	0.022744128007408285	0.03436973904624838	0.02410655455731791	NA	46	47	47
ENSG00000233393.1	AP000688.29	-1.2610903077238091	-0.13751526305708064	0.20727631222112963	0.01174383802470236	0.07426828082184249	0.0008403761767118173	NA	12	12	12
ENSG00000163629.12	PTPN13	1.260832630574833	0.28898644220245845	0.2073691546902422	0.004748152553379151	0.04081223378602016	0.014894745130645209	NA	40	40	40
ENSG00000166938.12	DIS3L	-1.260425440849334	-0.1245393935895945	0.20751592885355052	0.012192476419303015	0.13060629289806525	4.534583935580815e-06	NA	24	24	24
ENSG00000255595.2	RP4-809F18.1	1.2602467714975178	0.050578643030593576	0.20758035515768347	0.08590906315463231	0.15154816888063594	4.3620902148519843e-07	NA	58	60	60
ENSG00000160838.13	LRRC71	-1.2591561257526114	-0.09108946254403406	0.20797394526575685	0.015796537486841077	0.025199415161124856	0.04475171606711173	NA	69	69	69
ENSG00000114124.2	GRK7	-1.2572427926896346	-0.08815427568364823	0.20866573209369355	0.03538338294734316	0.0721517622973148	0.0009722848460547133	NA	37	39	39
ENSG00000219435.5	TEX40	-1.2568116620201546	-0.04752728478306267	0.20882184213448918	0.0716145730409173	0.13873856797606265	3.37530512720263e-06	NA	82	85	85
ENSG00000168385.17	SEPT2	-1.2564532854268162	-0.18867490045005286	0.20895167272278614	0.008493347986617113	0.18333673952458246	2.004810289427629e-08	NA	29	29	29
ENSG00000182919.14	C11orf54	-1.2558623978599366	-0.051386688405965844	0.20916586372514634	0.07238225025327771	0.4073037637023387	7.141155915494648e-20	NA	25	25	25
ENSG00000184277.12	TM2D3	-1.255103078808177	-0.1492299355276296	0.2094413429605565	0.00662726270077135	0.15284451111460198	4.274256330308173e-07	NA	18	19	19
ENSG00000139725.7	RHOF	1.2539477043093394	0.13942607080440358	0.20986101414566505	0.0117490146958899	0.03385767101350401	0.02587798274825568	NA	29	30	30
ENSG00000148337.20	CIZ1	1.2528899970914624	0.6482856657921948	0.21024574272955476	0.0004951248294733762	0.027019164855371914	0.04267791170206964	NA	2	2	2
ENSG00000257526.2	RP11-20E24.1	-1.2528540974441496	-0.14517531748523158	0.2102588097552609	0.009696708501664595	0.06987694076567437	0.0013052740769372102	NA	12	12	12
ENSG00000182087.12	TMEM259	1.2524488078537888	0.08699335276137869	0.21040637090580927	0.03183806802239788	0.14910196422889124	1.2350200850664476e-06	NA	57	64	64
ENSG00000242616.3	GNG10	-1.2523580495430748	-0.08676025976819535	0.21043942520107517	0.03351330184301933	0.2864702591292854	4.325532429655414e-13	NA	20	20	20
ENSG00000213809.8	KLRK1	1.252242359056902	0.15691806391446697	0.21048156527443496	0.007533427133758821	0.03476564556434386	0.024272653754593587	NA	29	31	31
ENSG00000110367.11	DDX6	1.2509018756883932	0.089484577930112	0.21097027947316693	0.023425792712584305	0.17246901644806514	1.2024899776497636e-07	NA	22	22	22
ENSG00000146856.14	AGBL3	-1.2507702508689573	-0.11360179452054896	0.21101831153860373	0.014227934384082905	0.06102711203292279	0.002561472150985785	NA	39	40	40
ENSG00000170954.11	ZNF415	1.250534911985677	0.19162635837737765	0.2111042102854901	0.004784164190623645	0.10213055851284096	6.423201116939117e-05	NA	16	18	18
ENSG00000108010.11	GLRX3	1.2493903553182772	0.19729955222476311	0.21152233428423883	0.008036908138016484	0.09241441728438113	0.00017371782675084808	NA	33	33	33
ENSG00000138095.18	LRPPRC	1.2490542654799757	0.1494519587170845	0.21164522665768792	0.009094326617021253	0.2344658420561169	6.148054513106757e-11	NA	11	11	11
ENSG00000101413.11	RPRD1B	-1.2488449539706818	-0.106986807867961	0.21172178818544374	0.015810077199552883	0.058226096524690976	0.002806282366446038	NA	65	65	65
ENSG00000158411.11	MITD1	1.2475766374509127	0.12459705177783979	0.21218613852738533	0.01714019129818638	0.053726052258507725	0.004709542750365792	NA	47	48	48
ENSG00000277767.1	RP11-365P13.5	1.2475649940062874	0.058147410545607264	0.21219040477859907	0.05317748424657168	0.26694970347747826	2.351954373332755e-12	NA	27	27	27
ENSG00000125841.12	NRSN2	1.2475569405179272	0.26617915986401924	0.21219335567738795	0.002217636578777611	0.056762388642945874	0.0026174688541516075	NA	11	11	11
ENSG00000130193.7	THEM6	-1.247540444286435	-0.19755284256859545	0.212199400195341	0.005848017669143234	0.07718923949833408	0.0005793017741704558	NA	23	23	23
ENSG00000275358.1	RP5-1025A1.3	1.2474812413165997	0.06419442197434881	0.21222109425994873	0.032246552942033706	0.14439832803936134	1.1297404502739272e-06	NA	15	16	16
ENSG00000267454.5	ZNF582-AS1	1.2471432859888927	0.08352543237377205	0.2123449637397089	0.029375129886099593	0.2391754928868223	1.2350022718806372e-10	NA	21	22	22
ENSG00000175322.11	ZNF519	-1.245428522913172	-0.07540799306666032	0.2129742741538131	0.042232029432791904	0.29246747827912845	2.3835495806173806e-13	NA	25	25	25
ENSG00000241484.9	ARHGAP8	1.2452557459563371	0.053887136238727915	0.21303775712044948	0.07395935656958404	0.055586935840160265	0.0035757882638596623	NA	98	105	105
ENSG00000275066.4	SYNRG	-1.2423874847065535	-0.14264498208441237	0.21409363099310275	0.011366930204468707	0.056803963085891876	0.0037591643914371368	NA	43	47	47
ENSG00000282876.1	RP1-138B7.7	1.2417680391186658	0.09263516732244	0.21432215812389854	0.02257422080426459	0.06884850573604108	0.0011802912167739482	NA	30	33	33
ENSG00000095777.14	MYO3A	1.2411897643501246	0.24064362861812658	0.21453565514011108	0.0036903270576526615	0.04071166435370449	0.012622737080259478	NA	21	21	21
ENSG00000258702.1	RP11-433J8.1	-1.2403659647404874	-0.07764702358620032	0.21484006381265053	0.037520969952407224	0.34364777683879905	8.802022930736712e-16	NA	7	8	8
ENSG00000156469.8	MTERF3	-1.2399374011525153	-0.09462497322238171	0.2149985487690983	0.022355511295932762	0.09141709949216444	0.00016248707730910248	NA	60	62	62
ENSG00000145287.10	PLAC8	-1.239702656047759	-0.09161428161388113	0.21508539438928542	0.02555633332461919	0.13405247397895467	2.0786162133225173e-06	NA	7	7	7
ENSG00000143891.16	GALM	-1.2389701147021057	-0.20557814280006184	0.21535656579250684	0.0049838322425320766	0.12391776063146215	1.1147153707025544e-05	NA	12	14	14
ENSG00000149485.18	FADS1	-1.2341885294279356	-0.11737525721774827	0.21713266069704895	0.011645856312712914	0.1316482380616568	3.875354596871863e-06	NA	10	10	10
ENSG00000113971.19	NPHP3	1.2336401075677783	0.058104780024739705	0.21733704073457683	0.054977066388564776	0.3597284873451104	1.7756665367804144e-19	NA	13	13	13
ENSG00000085514.15	PILRA	1.2333643970543644	0.03402948333886088	0.21743984184930398	0.16061168853385493	0.6031356731279689	3.6151848070599935e-38	NA	19	19	19
ENSG00000140459.17	CYP11A1	-1.231365060360231	-0.23426528900183463	0.2181863586129642	0.006480596487429605	0.049230427174655866	0.006402400138218783	NA	9	9	9
ENSG00000084774.13	CAD	-1.2297225359978698	-0.24186037698634466	0.21880102475890484	0.0031745591277274887	0.03513061533194608	0.02312544468775537	NA	18	19	19
ENSG00000175287.18	PHYHD1	-1.2287699063541944	-0.21413902552094352	0.21915808758049027	0.004412365084675833	0.16214954149891106	2.273568241024305e-07	NA	27	27	27
ENSG00000162878.12	PKDCC	1.2281873918716648	0.1541436377334363	0.21937663058381673	0.010744713623576345	0.13918556060067325	2.6466245155306525e-06	NA	13	13	13
ENSG00000181315.10	ZNF322	-1.2280491082948242	-0.04091255055296908	0.2194285336522802	0.10620258736947352	0.3818757766980474	8.674985120937669e-19	NA	129	135	135
ENSG00000167670.15	CHAF1A	1.2274006881534465	0.09543513921623849	0.21967202789441032	0.026453785578490607	0.2998576664584776	1.933812635407821e-13	NA	19	20	20
ENSG00000103126.14	AXIN1	1.2267525975309146	0.32080574528830935	0.21991559211532274	0.0018602958342603495	0.05973305220983945	0.00197864286685657	NA	4	4	4
ENSG00000186272.12	ZNF17	1.22467855408059	0.05517210224328913	0.22069635753015915	0.06434134714110373	0.04304830952169873	0.011785147136102505	NA	47	48	48
ENSG00000196139.13	AKR1C3	-1.2244782255150672	-0.10214748473209731	0.2207718755558028	0.02257113598447831	0.03822997458585528	0.018677610730978168	NA	48	51	51
ENSG00000213171.2	LINGO4	-1.2227325463253498	-0.04832820386446123	0.22143072998898838	0.04278211238050775	0.060649238503446924	0.002397087797960632	NA	70	71	71
ENSG00000107518.16	ATRNL1	1.222347177516722	0.17462194670404146	0.22157636558932192	0.006702428281455482	0.0450513310177825	0.009534782383567829	NA	43	45	45
ENSG00000110497.14	AMBRA1	1.2218113245115685	0.25254689499773214	0.22177898505868054	0.003493124707143486	0.04072345466525433	0.006714900750049385	NA	5	5	5
ENSG00000126266.3	FFAR1	1.2207227068389555	0.07255707801941984	0.22219102738998764	0.02880507780906581	0.14488097973048808	8.016431642271976e-07	NA	65	68	68
ENSG00000273073.1	RP11-109E12.1	-1.2202366810586294	-0.09319577043137349	0.2223751652983671	0.019470338038283054	0.07720811541554236	0.0005773318624976341	NA	31	34	34
ENSG00000230563.2	RP5-828H9.1	1.2194254697000313	0.05043538582547921	0.222682747806215	0.08698560512740035	0.3360936471023379	2.5917069978484345e-15	NA	2	2	2
ENSG00000080608.9	PUM3	1.2182707063410403	0.15750107468131014	0.22312111813886704	0.006371287187698434	0.04615788797834462	0.007068600058704716	NA	9	9	9
ENSG00000025434.18	NR1H3	1.2170141607043627	0.1259736368316696	0.22359882811695586	0.00768004006190217	0.027890878670593443	0.0438720995325039	NA	12	12	12
ENSG00000274828.1	RP11-567M16.6	-1.2164181929507263	-0.03919805014825013	0.22382565703945134	0.16284760222490816	0.4441756829398869	2.8223267932810074e-23	NA	47	48	48
ENSG00000114503.10	NCBP2	-1.2161346940951452	-0.3522152779597585	0.22393361614918272	0.0017293884569420702	0.06276404017084647	0.00231531317737758	NA	4	4	4
ENSG00000125868.15	DSTN	-1.2158282357185697	-0.40104122568286077	0.22405036033926007	0.0008831120092905039	0.0524056876362256	0.004680539885308525	NA	15	15	15
ENSG00000166341.7	DCHS1	-1.2151619567092717	-0.31499782910931456	0.2243043270015097	0.001867734059698713	0.0430736804105235	0.0104202366713127	NA	4	4	4
ENSG00000161956.12	SENP3	-1.2149456763273923	-0.05321049445175492	0.2243868111709989	0.058942680581164704	0.07081881731397521	0.0012248761418246286	NA	101	110	110
ENSG00000137074.18	APTX	-1.2146503631407426	-0.13946103137183835	0.22449947157027705	0.00984125271236469	0.08313295693758553	0.0001623343964457474	NA	10	10	10
ENSG00000127804.12	METTL16	1.2144405395033824	0.10366322428912239	0.22457954272531533	0.0169959032609476	0.282058452069662	1.538791757990434e-12	NA	6	6	6
ENSG00000152778.8	IFIT5	1.213447693177521	0.11336493704977876	0.22495870125533546	0.013322468548507379	0.06948725810688046	0.001136420587479135	NA	16	16	16
ENSG00000167671.11	UBXN6	1.213414865010224	0.13016617113644072	0.2249712458242834	0.014156672026615911	0.2726733954122745	2.1593171499046106e-12	NA	10	10	10
ENSG00000204219.9	TCEA3	1.2122967297536666	0.05708163797486564	0.225398815263665	0.052557030999980756	0.1639862053467589	2.3614702263725637e-07	NA	25	25	25
ENSG00000181754.6	AMIGO1	-1.2118958613335389	-0.2043116055506289	0.2255522466050799	0.005525539619174929	0.05550205797674334	0.004392224021228797	NA	75	78	78
ENSG00000234147.1	RP3-460G2.2	-1.211380378000109	-0.053432003140124355	0.22574965608664188	0.05824670940459912	0.16899947105516466	4.180134432482816e-08	NA	27	27	27
ENSG00000272274.1	LINC00551	-1.2111450478903363	-0.07484944265566698	0.2258398190935007	0.030532085079821965	0.18658141953716348	2.4411434816379823e-08	NA	5	6	6
ENSG00000258955.1	LINC00519	1.2107524027822745	0.07982522246501407	0.2259903120697443	0.033867030483003005	0.050342147449038484	0.006078314797863854	NA	44	44	44
ENSG00000011260.13	UTP18	1.210040345984859	0.06940553013636062	0.22626341169205322	0.034092778015652234	0.2393163905264275	7.568652488474819e-11	NA	42	42	42
ENSG00000233232.6	NPIPB7	-1.209979990373938	-0.06616769545758422	0.22628657108080863	0.04430650711449178	0.1473144911023597	1.6551946898951713e-06	NA	32	33	33
ENSG00000184110.14	EIF3C	1.2089526098848253	0.10929129622952727	0.2266810524565701	0.015906203837906717	0.10465970873558224	3.8312891774913126e-05	NA	21	21	21
ENSG00000250565.6	ATP6V1E2	-1.2084232454918329	-0.06141049431929198	0.22688450289467477	0.06320680646022175	0.044672090480021034	0.010521582751352428	NA	58	61	61
ENSG00000276997.4	RP11-378J18.9	-1.2082226542941388	-1.397535341954511	0.22696163005304482	9.47582705828298e-05	0.0695710838854294	0.0012841629945222544	NA	3	6	6
ENSG00000185684.12	EP400NL	1.2080281989172719	0.24907539298319512	0.22703641583878886	0.0023412289703434717	0.036539077881215784	0.01725808775033654	NA	6	6	6
ENSG00000146833.15	TRIM4	1.2072003982091968	0.13321634073553984	0.2273549771473603	0.010473332702505188	0.12923808394825087	5.951549162193764e-06	NA	25	25	25
ENSG00000136872.17	ALDOB	1.206864632187105	0.05035415041136562	0.2274842802728272	0.11760957665717	0.07374961653951867	0.0007208670013382766	NA	143	144	144
ENSG00000105143.12	SLC1A6	-1.206144136940347	-0.35630647735585014	0.22776191909286747	0.0013639174736214408	0.029654334626354913	0.033952537941009366	NA	7	7	7
ENSG00000181798.2	LINC00471	-1.2059290629615254	-0.041730052301374304	0.22784484342778455	0.06897140270867612	0.10930381148773136	4.107424424221327e-05	NA	26	26	26
ENSG00000135472.8	FAIM2	1.2044092064493712	0.47707552733519104	0.22843145540758136	0.001016998907300523	0.05592072353317548	0.003209931681222805	NA	9	10	10
ENSG00000171532.4	NEUROD2	-1.20434415199361	-0.056432728028456704	0.2284565881570353	0.059108194829206956	0.050100370484912025	0.006942462826999913	NA	53	54	54
ENSG00000095383.19	TBC1D2	1.2028985275931743	0.07659452255294212	0.22901559020673	0.03368326540258907	0.3703747591801151	3.090752301074305e-20	NA	16	16	16
ENSG00000160803.7	UBQLN4	1.2025289716732037	0.15858771138558558	0.22915864826312204	0.007137194541636131	0.080925982188621	0.00033923644167120864	NA	40	41	41
ENSG00000088727.12	KIF9	1.2022838707719339	0.18408868562922312	0.2292535638573876	0.004483014073605707	0.03164321317681714	0.031907084878008016	NA	28	28	28
ENSG00000125630.15	POLR1B	1.2004534300559957	0.09002868771230173	0.2299632887624985	0.030768465585527212	0.273176901359939	4.3453636841700335e-12	NA	9	9	9
ENSG00000174307.6	PHLDA3	1.2002619520268725	0.08813254828480103	0.23003762157131002	0.022362566550346696	0.0688374754606929	0.0010897204689237956	NA	71	71	71
ENSG00000114796.15	KLHL24	-1.1978229975814114	-0.1512971065539116	0.2309859321356711	0.006747989578826133	0.13887137236372898	1.7326512042983536e-06	NA	49	49	49
ENSG00000170892.10	TSEN34	1.1972212481274624	0.18144189563364427	0.23122033006078635	0.0059608452925526976	0.11293742380626677	2.4094018091466544e-05	NA	9	9	9
ENSG00000185917.13	SETD4	-1.1968614983505368	-0.10786361340944325	0.2313605431527339	0.015483645229962532	0.2059322628447006	3.5832808350110186e-09	NA	22	22	22
ENSG00000160200.17	CBS	1.1960585105270316	0.048619111638147666	0.23167372685855148	0.09823622671143002	0.19938568599215545	3.6633552299773097e-09	NA	33	35	35
ENSG00000175221.14	MED16	1.1956252440805184	0.08818138190392699	0.23184283571720965	0.021483122425538206	0.03128927150103447	0.033526126966934564	NA	27	35	35
ENSG00000100889.11	PCK2	-1.1949398951008354	-0.15080856719121868	0.23211051421174023	0.00779514441991729	0.10918155688576774	3.06841544367597e-05	NA	9	9	9
ENSG00000099995.18	SF3A1	1.1937657491314917	0.10412564460299399	0.23256961311745605	0.017918528192918254	0.033718489201651526	0.025362057051781826	NA	39	41	41
ENSG00000113593.11	PPWD1	-1.1937270199110885	-0.07027082635049439	0.23258476747013757	0.037725628084707634	0.25481659445493193	1.8041389646715782e-11	NA	64	64	64
ENSG00000119787.13	ATL2	1.1926395664767693	0.1973649592034927	0.2330105630730186	0.004595042419523274	0.0570091199792833	0.003384687108986377	NA	24	24	24
ENSG00000131187.9	F12	1.1921815463138388	0.15018676546177168	0.2331900675933566	0.006695644021389665	0.08957521417969387	0.00014014397196300692	NA	8	8	8
ENSG00000183336.8	BOLA2	-1.1916482286578418	-0.08948659786110834	0.23339920580370876	0.024348941419311515	0.07920790084020594	0.00044756414169652676	NA	26	27	27
ENSG00000218336.8	TENM3	-1.191549663378857	-0.4094248363422227	0.23343787230722124	0.0009627482167838681	0.029875159340457324	0.034352514443691896	NA	17	17	17
ENSG00000156603.15	MED19	-1.1914204750896566	-0.12429698630382859	0.23348855889115672	0.007596914533454584	0.04063015076415715	0.011844904006964944	NA	28	28	28
ENSG00000162009.8	SSTR5	1.1903784408938847	0.21094878943457637	0.23389768275098766	0.004511562999560232	0.03502365513783652	0.023211939515616186	NA	6	7	7
ENSG00000107147.12	KCNT1	1.19035997674464	0.11587989479453084	0.23390493673033652	0.017465547017922762	0.13631116163690288	2.062985731912991e-06	NA	28	30	30
ENSG00000174652.17	ZNF266	-1.1899793996379588	-0.031517284811650316	0.23405448893231195	0.18573000512237825	0.5412627491203396	4.690205504848539e-30	NA	76	78	78
ENSG00000123810.7	B9D2	-1.189803677918719	-0.11100470483425479	0.23412356368661846	0.016359710588198514	0.0822736328092052	0.00030856863550514125	NA	26	27	27
ENSG00000230438.6	SERPINB9P1	-1.1891057823967124	-0.03372719312930902	0.23439804324451274	0.1670027329803948	0.3953943878387728	8.726878568782036e-19	NA	20	20	20
ENSG00000141994.15	DUS3L	1.1886819711284495	0.09235729324318288	0.23456483775180204	0.01789416626581723	0.19489519380130266	1.202530623706135e-08	NA	13	13	13
ENSG00000144791.9	LIMD1	-1.1886519576655963	-0.10254638418713927	0.23457665299050745	0.019458813195820674	0.05856628208318335	0.0031922019641033683	NA	39	41	41
ENSG00000107959.15	PITRM1	1.187926411917514	0.05867871892863377	0.23486240295851002	0.04499191401597089	0.3055436513601523	5.141440608123443e-14	NA	33	34	34
ENSG00000156049.6	GNA14	-1.1868140013533652	-0.07318315030483423	0.2353009948215613	0.03056381840094938	0.14195270421635514	1.0158931718451904e-06	NA	18	18	18
ENSG00000154222.14	CC2D1B	-1.186612818768786	-0.1350781639513113	0.23538037726004135	0.009085336491595004	0.15079286947136775	3.011302559152329e-07	NA	15	15	15
ENSG00000251575.2	C5orf64-AS1	1.1838304054842554	0.18353869988456126	0.23648020358626143	0.005389900116779322	0.0955552692478601	0.00014233878744008118	NA	16	17	17
ENSG00000164574.15	GALNT10	1.1834200613089416	0.07504423294592416	0.23664271050263164	0.03429595821483689	0.20600905211392725	2.166104123205261e-09	NA	28	28	28
ENSG00000179295.17	PTPN11	-1.1813653180712076	-0.26074553206814327	0.2374576294482328	0.001332340047818701	0.04342679084585232	0.010960340143333322	NA	24	24	24
ENSG00000106404.13	CLDN15	-1.1807002017376202	-0.1630064270817976	0.23772184134691754	0.008565474579236001	0.12224643812704075	9.68304099716921e-06	NA	18	19	19
ENSG00000179979.8	CRIPAK	1.1772808515862583	0.049293418599647115	0.23908342711328845	0.06526234616273305	0.2904769469926156	5.234588137075725e-13	NA	55	57	57
ENSG00000100564.8	PIGH	-1.1771066269491408	-0.13021568594485816	0.23915295038786077	0.011181180567536841	0.15527773848053827	4.402693123169797e-07	NA	7	7	7
ENSG00000133302.12	SLF1	-1.1767580146087442	-0.2565961939438147	0.23929210481983398	0.003502104572162494	0.08376924662969404	0.00030208526856288624	NA	18	18	18
ENSG00000159915.12	ZNF233	-1.1763892037589603	-0.24293951537531974	0.23943938397947118	0.003635815733752194	0.067452786197945	0.0016154101572297542	NA	29	30	30
ENSG00000177483.11	RBM44	1.173482092151453	0.1036449273059054	0.24060253405441	0.01628600315050541	0.10693280487132256	4.574368346195756e-05	NA	14	15	15
ENSG00000108370.16	RGS9	1.1729733738483785	0.17174456024879822	0.24080648335286148	0.0055795816670147725	0.04024352427892657	0.011786817702423907	NA	28	30	30
ENSG00000131018.22	SYNE1	1.1718539997660327	0.31375237587992205	0.24125567817386817	0.0013000780973054925	0.08279693079164886	0.0004294893530766038	NA	4	4	4
ENSG00000167272.10	POP5	1.171113903016745	0.09132798210825388	0.24155299616748382	0.020765372060886772	0.06138749291060602	0.002483548318542261	NA	56	58	58
ENSG00000145216.15	FIP1L1	-1.1703110930327791	-0.12036082494602271	0.2418757993624674	0.016037388199582513	0.037276162857912916	0.01899616549170768	NA	22	22	22
ENSG00000260219.2	RP11-347C12.10	-1.16941918874579	-0.05286210876236526	0.2422347824440546	0.04508813785047027	0.03683433412631176	0.019862428040106732	NA	25	26	26
ENSG00000164530.13	PI16	1.1694080125488258	0.09719628307243375	0.24223928313445953	0.019603975429411235	0.06899862126642296	0.0011926514064765509	NA	43	44	44
ENSG00000254333.1	NDST1-AS1	-1.1677456697117987	-0.04436176642844727	0.24290936909708216	0.05790489243555462	0.2290611395541477	5.753138855582521e-10	NA	32	33	33
ENSG00000152749.7	GPR180	-1.1674308657915524	-0.19545222852654354	0.24303641232895223	0.004823520168103973	0.061327582957151884	0.0026395839661124297	NA	6	6	6
ENSG00000135951.14	TSGA10	-1.165293008055006	-0.060350052916339665	0.24390040836507332	0.04472807377637143	0.2538556109014872	2.2479010849787934e-11	NA	39	40	40
ENSG00000170260.8	ZNF212	-1.165094456238608	-0.06427460375262482	0.24398076065065277	0.039491921675057565	0.1312070251387444	4.210005515679756e-06	NA	30	37	37
ENSG00000100249.4	C22orf31	-1.164525810500887	-0.20935627258667186	0.24421098976534505	0.0040336185832157215	0.0795980984513376	0.0005329508629890712	NA	5	5	5
ENSG00000100068.11	LRP5L	-1.1629972099809116	-0.05621369535698688	0.2448306344090867	0.05796455707600199	0.1029432849155818	6.145061369351518e-05	NA	69	78	78
ENSG00000178761.14	FAM219B	1.1628546238143531	0.26838436291159795	0.2448884903878743	0.0032312036769108635	0.04582445735673645	0.0098759865096169	NA	20	22	22
ENSG00000188739.14	RBM34	-1.16284665366705	-0.0666725506363356	0.2448917246500233	0.03698255418991255	0.02945989271492895	0.029028687174635637	NA	59	60	60
ENSG00000103248.18	MTHFSD	-1.1618679962792549	-0.07083522031686855	0.24528908875675726	0.039445607740541754	0.05365447992050722	0.004644233719841596	NA	57	59	59
ENSG00000100461.17	RBM23	1.160573877930073	0.09499712161289556	0.24581523361468205	0.019776101868547266	0.15142896662375185	6.921334840427369e-07	NA	44	45	45
ENSG00000188986.6	NELFB	-1.1605468286723233	-0.8298135935005825	0.24582623936668535	0.000271018187387084	0.3403846019008267	8.724975564042335e-16	NA	4	11	11
ENSG00000266714.6	MYO15B	1.1598803154501214	0.17795208648640745	0.24609753818528035	0.006973986806732173	0.06670305788062149	0.0015321412260343613	NA	30	30	30
ENSG00000122756.14	CNTFR	-1.1592924974675731	-0.2171712029508662	0.24633697886008044	0.003720573581024202	0.029593401443288814	0.03808321358029187	NA	12	33	33
ENSG00000257431.1	RP11-263K4.3	1.1581013567064642	0.07316870104305369	0.24682267642359013	0.06711688212314347	0.1954997637179152	9.008767266190951e-09	NA	105	106	106
ENSG00000179344.16	HLA-DQB1	-1.157447938937022	-0.04502374696831223	0.24708939772011596	0.08315440007203888	0.5242198186893525	2.2102633559552723e-28	NA	5	13	13
ENSG00000197747.8	S100A10	1.1573744957103662	0.10469610389031796	0.24711938942878398	0.019327846531753803	0.1066100968282502	4.961100818069063e-05	NA	49	49	49
ENSG00000176531.10	PHLDB3	-1.1570610862201578	-0.06370343612162371	0.24724740382804256	0.04196114702968088	0.2447458328426182	5.163789761813965e-11	NA	35	36	36
ENSG00000131379.9	C3orf20	1.1570391808657003	0.04630351809966323	0.24725635296630666	0.07267140817172793	0.23411159310634114	1.8714854139314824e-10	NA	12	12	12
ENSG00000138085.16	ATRAID	1.1566325497621817	0.26786611417135825	0.24742251782744684	0.00223607962942832	0.050871674932442254	0.005835748783511311	NA	10	10	10
ENSG00000215859.8	RP6-74O6.2	-1.156353571255931	-0.10195345978745507	0.24753656421674275	0.02207867767346744	0.05064441611443326	0.006131436027160192	NA	32	38	38
ENSG00000027869.11	SH2D2A	-1.1562330679740542	-0.12566584123119015	0.2475858373276778	0.009772570310872926	0.03525139433500552	0.022720678197852184	NA	43	43	43
ENSG00000176927.15	EFCAB5	-1.1544644867022216	-0.06657286269656626	0.2483097901698691	0.04469463499357006	0.07318426309516457	0.0008122191910162221	NA	19	19	19
ENSG00000108823.15	SGCA	-1.1539383755521417	-0.06033069538632903	0.24852543455412246	0.033752545458367304	0.259381713376422	2.716400953494151e-11	NA	6	6	6
ENSG00000173113.6	TRMT112	-1.153922711798229	-0.07720025251524208	0.2485318568789372	0.021626716213511702	0.06543308522076813	0.001312132707570201	NA	77	79	79
ENSG00000244414.6	CFHR1	1.1538719838315066	0.08314826097228037	0.2485526567434554	0.030480994645630078	0.1139193464527621	1.2152736188037413e-05	NA	9	10	10
ENSG00000196584.2	XRCC2	-1.1533616153295472	-0.08587666674481662	0.24876198964361007	0.020754673765228406	0.09598516477956316	4.255733274082742e-05	NA	4	4	4
ENSG00000274104.1	CTD-2553L13.10	1.1529489414453973	0.26767713812038035	0.24893134221380053	0.002059695221097803	0.026339377418082	0.04674364012769823	NA	5	5	5
ENSG00000176386.8	CDC26	-1.152911920297101	-0.06540946411135738	0.2489465388436537	0.03494461296140715	0.12266741703072907	1.0922576293951186e-05	NA	68	71	71
ENSG00000188004.9	C1orf204	1.1521707784741975	0.16309092697647729	0.24925090300229136	0.006252553312582289	0.1160307989262982	1.229494142465078e-05	NA	5	5	5
ENSG00000120262.9	CCDC170	-1.1520298003879026	-0.10408079678446307	0.24930882779960095	0.012500238223248175	0.13538343458381902	2.546680557321972e-06	NA	44	45	45
ENSG00000186088.15	GSAP	-1.151018861371652	-0.08163242177286427	0.2497244760771219	0.02652948420169682	0.11726616767399152	2.091398159263765e-05	NA	29	33	33
ENSG00000011465.16	DCN	-1.1497593663835985	-0.14924380892441488	0.2502429953661305	0.006930467987099641	0.035184068961923616	0.02049035669917899	NA	12	13	13
ENSG00000164050.12	PLXNB1	-1.1493782997131348	-0.383656012482009	0.2504000240904801	0.0008335492835077356	0.044408340225666906	0.008047028053708058	NA	1	1	1
ENSG00000188611.14	ASAH2	-1.149265780143593	-0.06297591787996412	0.2504464039466078	0.038076164832183665	0.3443937551018761	3.935459655696185e-17	NA	29	33	33
ENSG00000168936.10	TMEM129	-1.1487091604798143	-0.10436906469247395	0.2506759272868829	0.01446077012402773	0.1731043120442894	1.348869933544433e-07	NA	27	27	27
ENSG00000196365.11	LONP1	1.1487072955079007	0.0899128463579792	0.25067669655889047	0.019767485217769	0.17962524084761508	3.8291373904294835e-08	NA	13	13	13
ENSG00000269486.2	CTC-360G5.9	1.1482717770172073	0.07134808632410199	0.25085638631674323	0.03218609857877224	0.13897668233433286	8.40427850327789e-07	NA	14	16	16
ENSG00000069974.15	RAB27A	1.147107078363457	0.18892367837854535	0.2513373687847055	0.0036101198181231133	0.0567235211201989	0.0038490761877219117	NA	13	13	13
ENSG00000129451.11	KLK10	1.1464468793074793	0.05698907741294957	0.25161029495578335	0.04662368386597888	0.15148813191937785	5.443375591990633e-07	NA	37	37	37
ENSG00000130590.13	SAMD10	-1.1463434428079895	-0.4157547774745523	0.25165307430998607	0.0010474376965138848	0.05467162552175976	0.004052836388042246	NA	3	3	3
ENSG00000162779.21	AXDND1	-1.146248008558272	-0.13756145523191154	0.2516925485863257	0.009226212433030836	0.05641236658878381	0.0035789649833233798	NA	7	7	7
ENSG00000198453.12	ZNF568	-1.1461326900479933	-0.059662955968814955	0.2517402533110421	0.04510413612527322	0.2588600214752475	2.0712330339717894e-11	NA	41	41	41
ENSG00000136108.14	CKAP2	-1.1447912973026075	-0.08563197457363936	0.25229562122196403	0.02290931844215331	0.2578741473998641	8.951308126121685e-12	NA	10	10	10
ENSG00000104524.13	PYCRL	-1.1443977194074078	-0.18709553326166709	0.2524587335933208	0.007271655339219744	0.044807023483601036	0.00982280768981601	NA	27	28	28
ENSG00000186283.13	TOR3A	-1.1436976083831898	-0.14924607172497553	0.2527490655810607	0.009726875498311471	0.033186707427412684	0.025471032722428275	NA	20	20	20
ENSG00000180347.13	CCDC129	-1.1434910949206647	-0.033408092855967325	0.2528347499341692	0.10999818054044308	0.2248731447244112	5.7240813698272894e-11	NA	44	46	46
ENSG00000125648.14	SLC25A23	-1.1427890643186294	-0.11608221371734388	0.25312618028062883	0.011863145064136625	0.13852530040711006	2.0842566298053397e-06	NA	27	29	29
ENSG00000168995.13	SIGLEC7	-1.1423705816268923	-0.2784959446487921	0.25330001411270775	0.002689808193643339	0.1104111456182952	3.517291742250112e-05	NA	1	1	1
ENSG00000160588.9	MPZL3	-1.1423112602721301	-0.0850206528232116	0.2533246623801765	0.025809038510144735	0.08963494237119136	0.00012672982722136526	NA	40	41	41
ENSG00000143390.17	RFX5	1.141494784686084	0.19124880634667027	0.2536640810673244	0.0017118561684307098	0.03770270635161143	0.017010846297116532	NA	3	3	3
ENSG00000176623.11	RMDN1	-1.141460943215532	-0.08859436383842346	0.25367815620253253	0.019441301677880475	0.3871018458765925	8.193184361530989e-19	NA	42	42	42
ENSG00000031691.6	CENPQ	1.1408065300695227	0.07686594268017315	0.2539504425945026	0.028345833741154007	0.20595558390099092	5.1602798682130855e-09	NA	56	56	56
ENSG00000277147.4	LINC00869	1.1397555567745257	0.12518038165759346	0.254388154171558	0.01739446797657629	0.04940136239908592	0.006307398887490571	NA	16	22	22
ENSG00000196136.17	SERPINA3	1.1394677691659554	0.24289148448138137	0.2545081040546955	0.0032905912266915707	0.12749946419628716	6.0172219421072995e-06	NA	6	6	6
ENSG00000119878.5	CRIPT	1.1382429232072673	0.09003436489965874	0.25501905995372665	0.030821224708470197	0.18988906465585784	2.2260129807419665e-08	NA	19	19	19
ENSG00000099999.14	RNF215	-1.138224203627948	-0.38142723586339583	0.25502687453063067	0.001088345016303265	0.030874001171317764	0.03492156450146105	NA	11	11	11
ENSG00000143416.20	SELENBP1	-1.1379916024407981	-0.21421124675424205	0.25512398888473653	0.004592691175154953	0.08129813812871925	0.00035928077631580224	NA	5	5	5
ENSG00000100350.14	FOXRED2	1.137290176934101	0.055851645858213464	0.2554169998284551	0.049608637908968044	0.21388402858327	4.4267487703631057e-10	NA	67	69	69
ENSG00000120647.9	CCDC77	-1.1362607002797003	-0.05124829080025571	0.2558474731327105	0.05470276140632446	0.26979516508329104	1.5715803290169367e-12	NA	16	16	16
ENSG00000272343.1	RP11-140I16.3	-1.135272622389627	-0.3087607660933767	0.2562611094947963	0.0024408328286946923	0.02975040401020672	0.03568449224039908	NA	13	13	13
ENSG00000174165.7	ZDHHC24	1.134666122402827	0.06357956182167357	0.2565152368704452	0.014254362527389774	0.13977406641431947	2.308162732775356e-06	NA	36	36	36
ENSG00000243244.5	STON1	-1.1334386211326926	-0.10352364948085949	0.2570301031258847	0.012924846566275164	0.09788585887825932	0.00012202839292407363	NA	38	38	38
ENSG00000136908.17	DPM2	1.13210445361572	0.08663169176915278	0.257590522723127	0.019644955754410075	0.11480518163275642	1.9337858028636136e-05	NA	66	68	68
ENSG00000161904.11	LEMD2	1.131095545012573	0.12465432658750542	0.2580148791852821	0.010830430461902386	0.1528785811497538	6.893198437711818e-07	NA	7	13	13
ENSG00000224843.6	LINC00240	-1.1308730474284086	-0.07413977247239616	0.2581085289721117	0.010192170902403245	0.039174895223419264	0.011984714585397585	NA	18	18	18
ENSG00000167186.10	COQ7	-1.1295215174712938	-0.10871749642517928	0.2586778976994095	0.013258180081399137	0.0307160395907304	0.033473801632306614	NA	30	33	33
ENSG00000171408.13	PDE7B	1.1278877980545574	0.15935094926041432	0.25936730767275906	0.009273560252980423	0.1267197009465007	8.53906675194647e-06	NA	9	9	9
ENSG00000160072.19	ATAD3B	1.126830235521855	0.05278636631970155	0.2598142642849113	0.0285509388908351	0.18651246003737074	6.163752983101964e-10	NA	10	11	11
ENSG00000136169.16	SETDB2	1.1254276185243104	0.207510858874311	0.26040787310110713	0.00420690919943919	0.046543466643792775	0.008298604948151335	NA	10	10	10
ENSG00000183386.9	FHL3	1.1251839501645204	0.08742702707379921	0.26051109285139074	0.01883854690597584	0.08290164037310829	0.0003725854523360476	NA	31	32	32
ENSG00000123643.12	SLC36A1	-1.1239736001341463	-0.09517005219370031	0.26102422572823014	0.009954264789743691	0.09598529852055038	0.0001423384960727431	NA	19	19	19
ENSG00000105707.13	HPN	-1.123643873267021	-0.30092867693214	0.26116413585244636	0.0018086362966930603	0.08642683055614114	0.0002655312542924094	NA	32	32	32
ENSG00000268043.7	NBPF12	-1.123358113897245	-1.363780007815655	0.2612854315686015	9.29650500128435e-05	0.09171218946774597	8.752130343132669e-05	NA	2	5	5
ENSG00000161544.9	CYGB	-1.1229088704984305	-0.22008651952203334	0.2614761997652084	0.004087503364802718	0.04097020521082632	0.012761427240359663	NA	9	9	9
ENSG00000184206.11	GOLGA6L4	1.121904753897995	0.041036129270805036	0.2619029391819231	0.09148437260545718	0.2259394008812761	2.429340484460499e-10	NA	13	13	13
ENSG00000176014.12	TUBB6	-1.1218737771468534	-0.06844777332695799	0.2619161116361113	0.03739378334839652	0.31173901855796343	4.47913880185566e-15	NA	20	20	20
ENSG00000077235.17	GTF3C1	1.1215533557971662	0.2892509491532185	0.26205239344054077	0.002407418827018718	0.07937407820029685	0.0005725154120936421	NA	9	9	9
ENSG00000253649.3	PRSS51	-1.1207631782576228	-0.04775269336010765	0.2623886815892835	0.07202794042562723	0.1119938786133523	2.424724024616576e-05	NA	67	68	68
ENSG00000180336.17	MEIOC	1.1182017102745967	0.092784163282019	0.26348085402179655	0.020220555085779572	0.08693879044251268	0.0002896087520413527	NA	22	23	23
ENSG00000115561.15	CHMP3	1.1179197370509162	0.2427623323403101	0.263601274652822	0.0029400455945953054	0.02808500248870395	0.037236872202088565	NA	45	45	45
ENSG00000196502.11	SULT1A1	-1.1172185860764974	-0.0700452866763285	0.26390087561732234	0.03241460020136383	0.19793355724561226	9.247935983964486e-09	NA	20	28	28
ENSG00000180071.19	ANKRD18A	-1.1168176068414357	-0.04661411475576182	0.26407231908507744	0.056260259305516355	0.17677786206227758	1.080593906556599e-07	NA	39	43	43
ENSG00000132702.12	HAPLN2	1.1164950521833157	0.346417457327381	0.2642102869194488	0.0015539296939434631	0.03150956894018813	0.03344383672003638	NA	11	11	11
ENSG00000132305.20	IMMT	-1.1155194609108177	-0.16148282902649538	0.26462788368001766	0.005466142726889172	0.15287349777985665	9.85684693638152e-07	NA	19	19	19
ENSG00000276073.1	RP5-1125A11.7	1.1150863277679426	0.10422977988760349	0.2648134298129642	0.015930136753704013	0.0996974711311522	5.807809633541971e-05	NA	19	19	19
ENSG00000144792.9	ZNF660	-1.1150384052177589	-0.04345589346341517	0.26483396444393914	0.07940201853100379	0.3044493052530587	4.177016055626641e-15	NA	34	34	34
ENSG00000108592.16	FTSJ3	1.1147331445912945	0.034650001001044935	0.2649647932215937	0.15637362354201148	0.547120148143049	8.168608210557459e-31	NA	58	58	58
ENSG00000187624.8	C17orf97	-1.1146233237294845	-0.12977924564486373	0.26501187120150616	0.009462758784853524	0.17453910090608066	5.076858126990343e-08	NA	4	5	5
ENSG00000104783.11	KCNN4	1.11268239843307	0.06797798688087307	0.26584485769923727	0.032225664281177534	0.1430041816891465	1.5091278265104782e-06	NA	16	16	16
ENSG00000197168.11	NEK5	1.1126153616319414	0.6083192520596955	0.2658736600388806	0.000555000884606389	0.063035132804576	0.001704731444542462	NA	8	9	9
ENSG00000118292.8	C1orf54	-1.112494771379875	-0.17856562926910818	0.2659254770094035	0.005150518747285111	0.04493345178577863	0.008228724113277552	NA	15	17	17
ENSG00000133067.17	LGR6	1.111434997808091	0.08122259480626876	0.2663811549361169	0.020546500353613956	0.07612611103474516	0.0006585166942233099	NA	24	25	25
ENSG00000021488.12	SLC7A9	1.1109285755782523	0.0453042158381114	0.26659909431290263	0.07711507623578925	0.42261745466006706	1.0328901365058057e-22	NA	25	27	27
ENSG00000163866.8	SMIM12	1.1101952386692495	0.19127972886853925	0.2669149040720834	0.006488041170132172	0.12283364683956532	1.4085677998949326e-05	NA	10	10	10
ENSG00000239697.10	TNFSF12	1.1101856632941745	0.1896649436673111	0.2669190293852466	0.005536531901502422	0.050569086105615516	0.005965631814381711	NA	24	24	24
ENSG00000237541.3	HLA-DQA2	1.1096452230799363	0.07107767624076573	0.267151935754399	0.02888336417153259	0.4704677239138976	5.402656780480626e-25	NA	23	88	88
ENSG00000171314.8	PGAM1	1.1088245932923786	0.18773609160929866	0.26750585886651446	0.003310556896294954	0.02906585201374894	0.0365353644375566	NA	26	29	29
ENSG00000254004.6	ZNF260	1.108714346042427	0.13368622506037986	0.2675534311042056	0.008319348375304566	0.0925650886008134	0.00019093424965587312	NA	12	12	12
ENSG00000239388.8	ASB14	-1.1077214416651127	-0.045014307922440946	0.26798213633250834	0.06264206435607222	0.1016864018221414	5.231853718322331e-05	NA	46	47	47
ENSG00000257139.1	RP11-320P7.2	1.1069126101049855	0.07640124927219749	0.2683317133294819	0.05471447612860918	0.07701997694695062	0.0005723064458547412	NA	65	68	68
ENSG00000119655.10	NPC2	1.1059034686010174	0.10090044159754213	0.26876830332721713	0.016722569125502396	0.03573279931506288	0.018270704341149392	NA	60	63	63
ENSG00000256294.7	ZNF225	-1.1056876800216766	-0.16723587919639085	0.26886172429838195	0.00985134170708515	0.0314751186490551	0.02869204446338589	NA	9	9	9
ENSG00000110169.10	HPX	-1.104783588469019	-0.10200133016526813	0.26925337343589617	0.014169558408225442	0.10841603993823884	3.097386894018912e-05	NA	11	11	11
ENSG00000109163.6	GNRHR	1.1035587490438494	-0.0028195886925911112	0.26978459368075525	0.08167291679898346	0.08121919279862895	0.0003813276491019786	NA	80	88	88
ENSG00000172340.14	SUCLG2	1.10235639674126	0.08260081637949804	0.2703067599840041	0.017406262249771917	0.04469774530083402	0.009671000326296806	NA	70	70	70
ENSG00000115211.15	EIF2B4	-1.1014291730466899	-0.1721036612367053	0.27070991439685443	0.0041084733340274225	0.03781170569602227	0.01882353395894876	NA	18	18	18
ENSG00000182600.9	C2orf82	1.1006029133075845	0.04961678765591632	0.27106951704544113	0.07225771730572575	0.3098045890572796	3.1839751372103405e-14	NA	64	65	65
ENSG00000153291.15	SLC25A27	-1.0963068408124872	-0.034432579482722596	0.27294451670874853	0.1271840484740278	0.5810246120564331	1.1267790635462655e-32	NA	16	16	16
ENSG00000100413.16	POLR3H	-1.095449260243442	-0.09991225429442997	0.27331986314721046	0.008940070526940659	0.09056370962083916	0.00018681846957966058	NA	54	55	55
ENSG00000157542.9	KCNJ6	-1.095154765018507	-0.25909819460076766	0.27344883938541853	0.002387791929635478	0.11001038934998007	4.1129009933554297e-05	NA	8	9	9
ENSG00000273674.4	CTD-2378E12.1	1.0948068906980113	0.06610570978772547	0.27360124696978727	0.04514039480093801	0.13479916661710575	4.246878180951246e-06	NA	37	37	37
ENSG00000156689.6	GLYATL2	1.0940354405097363	0.05725513936058013	0.2739394349560803	0.02560231014318599	0.03371933148753891	0.02119711959803575	NA	46	47	47
ENSG00000182149.20	IST1	-1.0937904851203581	-0.159407646537691	0.27404687811704576	0.008680787085976518	0.05851076461456652	0.0028158436796853555	NA	22	22	22
ENSG00000134253.9	TRIM45	1.0931494818900216	0.1509690122064814	0.2743281733713384	0.006846857775801702	0.08399651128104382	0.0002886607163468168	NA	12	13	13
ENSG00000165140.9	FBP1	-1.0926980402027835	-0.0647755343853456	0.2745264005393827	0.046635181805909115	0.16425980499457318	4.1475645564849946e-08	NA	20	21	21
ENSG00000051382.8	PIK3CB	-1.0918244669286656	-0.23394571563193833	0.27491026262735796	0.004874066682558701	0.030342352218772	0.031310449882452275	NA	44	46	46
ENSG00000169371.13	SNUPN	1.091235425467372	0.09152907652476053	0.2751693036434011	0.01671618138405249	0.13042914344468404	5.534649144882797e-06	NA	26	26	26
ENSG00000198502.5	HLA-DRB5	-1.0901991625172185	-0.1109616326322427	0.27562542219241704	0.011652966631038535	0.5339745803899596	4.35599801358073e-30	NA	9	27	27
ENSG00000225973.3	PIGBOS1	-1.0896616546100004	-0.13813996910276932	0.27586221321072757	0.0066641125991658895	0.03487768262078038	0.02226448678258775	NA	23	23	23
ENSG00000276070.4	CCL4L2	1.088530909648872	0.0819145306187152	0.2763607987926382	0.020833133032203244	0.19026656398807276	1.4890040389139968e-08	NA	10	13	13
ENSG00000143603.18	KCNN3	-1.0883037535662023	-0.08893563635662874	0.2764610340377007	0.019645992929893656	0.13507996641970302	3.5193600453243784e-06	NA	51	55	55
ENSG00000196126.11	HLA-DRB1	-1.0872199302052827	-0.23750286007790164	0.2769396248419964	0.002863160793901403	0.09114017720341364	0.00020132156417540382	NA	14	54	54
ENSG00000079102.16	RUNX1T1	1.0870709523229387	0.132848794445843	0.2770054540675173	0.0114902565346876	0.03012216778317828	0.031877948843061145	NA	64	65	65
ENSG00000136451.8	VEZF1	-1.0856742775929813	-0.17713602649897944	0.2776231247444536	0.0034184181642693415	0.05433655332390795	0.0036410215544265896	NA	29	29	29
ENSG00000184012.11	TMPRSS2	-1.085601685639382	-0.12473276432776825	0.27765525370488586	0.007138138988082757	0.057137041794949266	0.0037999517098276365	NA	8	8	8
ENSG00000141314.12	RHBDL3	1.0840193896905714	0.1434172756479691	0.27835620185443366	0.008874903924602903	0.049995618196699836	0.005899922966749507	NA	10	10	10
ENSG00000204172.12	AGAP9	-1.0838805996563725	-0.10030373358326894	0.2784177424530916	0.020007992076517975	0.18786864293460784	3.1353234788812314e-08	NA	20	55	55
ENSG00000164694.16	FNDC1	1.0827322141893931	0.20026665093653906	0.2789273009020753	0.005401985543554918	0.05871654964181947	0.002541333394629185	NA	23	23	23
ENSG00000103671.9	TRIP4	1.0811459871925724	0.14223521494650934	0.279632179843482	0.006744212807803752	0.11900002241743199	1.6779701036407408e-05	NA	12	12	12
ENSG00000187048.12	CYP4A11	-1.0809135973256163	-0.06652535330527794	0.2797355495932822	0.031073708943131915	0.13630114186514286	2.9054131398224623e-06	NA	39	39	39
ENSG00000263508.5	RP11-963H4.3	1.0795946861982104	0.08910592525130206	0.28032270875402554	0.020135026340479964	0.12660259799227352	3.555318514388543e-06	NA	13	13	13
ENSG00000225511.6	LINC00475	-1.0795587536151168	-0.05302896145175979	0.28033871709970504	0.030948928763420046	0.10965278510192107	3.177162132684351e-05	NA	38	41	41
ENSG00000181513.14	ACBD4	1.0790444993465167	0.12406187269562477	0.28056789085620326	0.011369652614784167	0.05342836425509438	0.0029653778208760325	NA	25	28	28
ENSG00000135925.8	WNT10A	1.0776400874277068	0.13502857999760864	0.28119440511962035	0.010838572497960422	0.032568182416405175	0.026071011547621654	NA	32	35	35
ENSG00000135845.9	PIGC	1.0772203061344974	0.14770532021151653	0.2813818555762646	0.008265921992791591	0.0749743724205516	0.0007520138571465324	NA	31	31	31
ENSG00000230852.1	RP11-51G5.1	1.0771699449792569	0.18337111343852489	0.2814043497004248	0.008970779316960222	0.03718879761910728	0.01777379132484785	NA	51	51	51
ENSG00000079819.18	EPB41L2	-1.077047757452701	-0.17292222682338462	0.28145893059341587	0.004524636476776829	0.16788241407139926	1.371555943062459e-07	NA	18	18	18
ENSG00000232112.3	TMA7	1.0764948712021452	0.2080906884757311	0.2817059934298699	0.0030483605778987522	0.11056807625111316	2.8886462361221742e-05	NA	13	16	16
ENSG00000104728.15	ARHGEF10	-1.0764773224106665	-0.1488422361838683	0.2817138376939555	0.007539709687528844	0.1647152748668728	1.6845801527016517e-07	NA	41	43	43
ENSG00000122386.10	ZNF205	1.0746674997658194	0.1845167279804082	0.28252361946767124	0.00435646233655317	0.03146383929930112	0.030917170139512826	NA	18	19	19
ENSG00000234465.10	PINLYP	1.0744645567522753	0.0681830973289877	0.28261452199382353	0.03832194102517096	0.11555651126335853	2.418449717420971e-05	NA	43	46	46
ENSG00000126602.10	TRAP1	-1.074342788142663	-0.10274669812038491	0.28266907428010535	0.014193082534858166	0.18843540432067016	1.8165892216501354e-08	NA	7	7	7
ENSG00000271947.1	RP11-439M11.1	1.0735881341619247	0.09104481592793075	0.28300731813030555	0.034341708163156924	0.10407938694738196	5.6910187588175525e-05	NA	45	45	45
ENSG00000164039.14	BDH2	1.0729792429395746	0.09189166574478926	0.2832804294145099	0.021694459643829787	0.1952861687011154	1.7001918688237768e-08	NA	16	19	19
ENSG00000261609.5	GAN	1.072904157927169	0.16783038466687047	0.28331412031114955	0.0051585343020049915	0.06267124595150095	0.0019861720537455285	NA	19	19	19
ENSG00000090054.13	SPTLC1	1.072544118166341	0.1136088433315164	0.28347570906999886	0.010597643344627034	0.05408460372100665	0.004790649707021097	NA	59	62	62
ENSG00000188039.13	NWD1	-1.0724899768829346	-0.38345048671921356	0.28350001351433207	0.0009669111626557195	0.035613861267115014	0.02335382758891617	NA	1	1	1
ENSG00000259915.2	RP11-410E4.1	1.0722313209360477	0.06938421968335405	0.2836161456629961	0.03247583513774233	0.15428524281143202	5.991053583921911e-07	NA	22	23	23
ENSG00000106526.10	ACTR3C	-1.072048683002872	-0.08620662668775676	0.28369816641114176	0.011115436895164341	0.11056651238516356	1.7208688300528273e-05	NA	8	10	10
ENSG00000164197.11	RNF180	1.0706266566468674	0.09587929923061188	0.2843373326677783	0.018165311829530555	0.0386490250573213	0.014998898906032369	NA	50	51	51
ENSG00000272970.1	RP11-329B9.4	1.0705785453593275	0.06246843027109474	0.2843589745515469	0.050894240527412864	0.13157795394558458	1.1937016359356993e-06	NA	44	44	44
ENSG00000099330.8	OCEL1	1.0704749634470159	0.04858904515830071	0.2844055725507415	0.05710060297380093	0.18294369187660456	2.621247140265604e-08	NA	58	59	59
ENSG00000226251.5	RP11-15I11.3	1.0702002661170662	0.09981661735956691	0.28452917461131366	0.01910521861106304	0.1219903857083984	1.3502626111392528e-05	NA	23	23	23
ENSG00000170191.4	NANP	-1.0684346861999086	-0.08255087516735192	0.2853244776429854	0.023249007055568226	0.044398317765347216	0.006473078133993767	NA	62	66	66
ENSG00000070756.15	PABPC1	1.0683269888572566	0.10669864962724951	0.2853730383521569	0.011376666275596775	0.21259626911217167	2.6510836280578165e-09	NA	20	22	22
ENSG00000075142.13	SRI	1.06794167488494	0.24324064482398108	0.28554682209816484	0.0023818851639816124	0.06326502049216215	0.0014586999795974233	NA	3	3	3
ENSG00000151689.12	INPP1	1.0675812709746868	0.0826360014219554	0.2857094356831327	0.03125565579158753	0.30063343772346435	8.018718983548461e-14	NA	22	22	22
ENSG00000273582.1	RP11-426C22.7	-1.0668872207496163	-0.047273898346533394	0.2860227661726924	0.08698323220976778	0.06790199156338181	0.0014181251787306552	NA	52	55	55
ENSG00000086232.12	EIF2AK1	1.065997029201474	0.09568270655663393	0.2864249848487963	0.0202205900887349	0.07268086861210778	0.0008017211385199474	NA	21	23	23
ENSG00000163041.9	H3F3A	1.0654489079793026	0.08499440905997277	0.28667283451978154	0.01702843761288921	0.23733458137376115	3.183929901606839e-11	NA	10	10	10
ENSG00000248174.5	RP11-148L24.1	1.0652950028972465	0.0400491120948779	0.28674245341460736	0.09187721163813033	0.400910851026246	2.3890689700808084e-19	NA	2	2	2
ENSG00000107771.15	CCSER2	-1.065187639031063	-0.09981726037843403	0.2867910261705029	0.012520396202724753	0.05866013205760591	0.002621728464023372	NA	114	114	114
ENSG00000184454.6	NCMAP	1.0650518983423825	0.0872723791370086	0.2868524449075005	0.014402332541663882	0.032882997126476625	0.02787208502130641	NA	14	14	14
ENSG00000236511.1	LINC01231	-1.0644315229671841	-0.11463807350976461	0.28713325986354354	0.013877640026510617	0.09441350470485753	0.00015111035274305502	NA	16	16	16
ENSG00000160352.15	ZNF714	-1.0637437353574644	-0.05344003506528537	0.287444806016914	0.03463632447753654	0.1931117326437	1.6696916611371163e-08	NA	31	31	31
ENSG00000135778.11	NTPCR	1.0636542143866416	0.04949334595383829	0.2874853729712077	0.06614756807667373	0.38517085252359373	4.203109552628643e-20	NA	16	17	17
ENSG00000259495.2	RP11-210M15.2	1.063471963710018	0.05231634262438533	0.28756797287442626	0.05518367190563947	0.30338462174295233	4.442119722782133e-14	NA	41	41	41
ENSG00000272777.1	RP11-571L19.8	-1.0632730414851757	-0.06535019664347673	0.2876581469546038	0.027405427929542453	0.0895718919929516	0.0002016135356742884	NA	32	32	32
ENSG00000103199.13	ZNF500	-1.0625768837740666	-0.04450186425730123	0.2879738746576761	0.04424737581749104	0.130876351008573	5.4206834877036595e-06	NA	45	48	48
ENSG00000274400.1	RP11-294N21.3	-1.0623568559649208	-0.1531319588222169	0.28807371223776157	0.012014301289863714	0.045934944264713985	0.009269229267194956	NA	16	16	16
ENSG00000112619.7	PRPH2	-1.061127278520524	-0.05358439331079936	0.2886320624549643	0.044022871118427544	0.362472736497605	2.8613382116702395e-17	NA	19	20	20
ENSG00000242375.1	RP11-498P14.3	-1.0603792553617264	-0.06218646145849267	0.2889720958529193	0.0190135703214961	0.05427001941145669	0.0043085890258378395	NA	28	28	28
ENSG00000189298.13	ZKSCAN3	1.0593629947348229	0.12433492018703707	0.28943449587707215	0.015397517891804763	0.030942138871121582	0.031006473074835183	NA	22	22	22
ENSG00000182993.3	C12orf60	1.0589161628839348	0.04309327726305024	0.28963796264235886	0.07088821881632605	0.20756707477263284	2.97783813727712e-09	NA	27	29	29
ENSG00000103148.15	NPRL3	1.0582638887050593	0.05490036111146434	0.28993515132180303	0.06652489267730109	0.3498664472596072	9.853630529408375e-17	NA	49	50	50
ENSG00000004142.11	POLDIP2	-1.057814129881967	-0.09353428387895421	0.2901401896372262	0.015342000490290534	0.22965202395513146	2.5172428794124813e-10	NA	19	19	19
ENSG00000036448.9	MYOM2	-1.0569608154844894	-0.03583960291493049	0.29052947107612903	0.11681440997903975	0.3080801113944266	4.204374801681172e-14	NA	48	53	53
ENSG00000145536.15	ADAMTS16	-1.056447399334125	-0.07758126609047034	0.290763860418492	0.032193746653125764	0.027546891699587368	0.04489496598463102	NA	40	42	42
ENSG00000007341.18	ST7L	1.0549714963551637	0.07499530704605303	0.29143836111562615	0.02653154638387852	0.15465937310157404	6.648485448469285e-07	NA	18	18	18
ENSG00000162882.14	HAAO	1.054699631236515	0.05176128402738936	0.29156272050441956	0.03345976465153993	0.2711688679825039	5.3494590093499835e-12	NA	28	29	29
ENSG00000227877.6	MRLN	1.0543335539640963	0.07283372366783519	0.2917302317461613	0.029965850310357672	0.12779798481142418	6.143508104992828e-06	NA	20	21	21
ENSG00000163864.15	NMNAT3	1.0536360612040507	0.050832278224320064	0.29204957252220987	0.10118006404127534	0.045093418754109736	0.007281075914995133	NA	116	117	117
ENSG00000135452.9	TSPAN31	-1.0504619772101655	-0.11708123396881108	0.2935057636462045	0.00980532689740997	0.06963336685283818	0.0011465791073362193	NA	66	67	67
ENSG00000115073.7	ACTR1B	-1.0500394105911255	-0.11108754418303485	0.29369999354458853	0.004092041034647737	0.07191657039020685	0.0005882515089119022	NA	1	1	1
ENSG00000125885.13	MCM8	1.0485911986354648	0.09260972238131407	0.29436630838513567	0.019723268647162652	0.11924482067453886	4.014730781291151e-06	NA	14	14	14
ENSG00000262246.5	CORO7	-1.0474116916609029	-0.09719973057953625	0.29490974167132167	0.013627687084888075	0.2421894812353373	1.3958455115639077e-10	NA	12	13	13
ENSG00000271761.1	XXbac-BPGBPG55C20.3	1.0460677402676084	0.10713866305542909	0.29552975811068627	0.013728162011631477	0.05559076524170254	0.004082025646120693	NA	28	32	32
ENSG00000167077.12	MEI1	-1.0454243656884854	-0.11192488999758643	0.29582688026526205	0.009648764076290301	0.07694678349919291	0.0006516590789732291	NA	39	39	39
ENSG00000256537.4	SMIM10L1	1.0450357678410087	0.1261616082877894	0.2960064387005009	0.009410498736737835	0.03946647387417671	0.015015590959057447	NA	43	45	45
ENSG00000135929.8	CYP27A1	1.0433009818125591	0.11123071146095664	0.2968089165232479	0.012508586448597401	0.05559051119309382	0.0035897703603738913	NA	57	59	59
ENSG00000181061.13	HIGD1A	-1.0432267912618922	-0.09656822013861464	0.2968432680227542	0.012387224911951173	0.21707669179080585	1.0207843925453059e-09	NA	16	16	16
ENSG00000171793.13	CTPS1	-1.0431701403769373	-0.10602233589335763	0.29686950014596813	0.019881094486274387	0.07517613530776683	0.000751219052975152	NA	34	34	34
ENSG00000139531.12	SUOX	-1.0430193294607877	-0.1045454517095366	0.2969393405136148	0.012568487854554592	0.0926209783640696	0.00018149015178630369	NA	13	13	13
ENSG00000259820.1	AC083843.1	1.0426114974797487	0.05104072737390779	0.2971282620794008	0.03552680901263824	0.2507218492460651	3.98784060782439e-11	NA	56	60	60
ENSG00000165934.12	CPSF2	1.0422820823383039	0.07731575317662023	0.2972809169729954	0.015019775989841408	0.17593445043765962	4.936121245163631e-08	NA	41	41	41
ENSG00000260101.1	RP11-568N6.1	-1.0405470755939357	-0.12191716894033591	0.29808580492279524	0.011247578897879671	0.030292264729508713	0.033967253418758545	NA	15	16	16
ENSG00000018699.11	TTC27	1.038705795765281	0.09216323299551275	0.29894158486288447	0.01862518346980497	0.05144151839084882	0.005408507652664315	NA	28	28	28
ENSG00000185686.17	PRAME	-1.0378518572655524	-0.1243869707045989	0.2993390297857863	0.01029385633816541	0.19442974794242449	8.314513121027797e-09	NA	25	39	39
ENSG00000114744.8	COMMD2	-1.0374774234474797	-0.1366054314618848	0.2995134120414854	0.007781137827993786	0.07824452959157698	0.0005027863539054637	NA	8	8	8
ENSG00000079335.18	CDC14A	-1.0369793139683057	-0.05694005367477581	0.29974549785619786	0.012226126467068527	0.03179581317103833	0.028285176960202725	NA	113	113	113
ENSG00000276251.1	CTB-32O4.3	1.0368451907017082	0.07456697674824825	0.2998080108486877	0.022980383428805606	0.09103374367679012	0.00014592219627377682	NA	63	63	63
ENSG00000115661.13	STK16	1.0353631366713216	0.18248030968529624	0.3004993544815122	0.004799446843647829	0.03666002144678488	0.020388308275586967	NA	12	14	14
ENSG00000120341.18	SEC16B	1.035011832203074	0.16477314821088984	0.3006633854696651	0.005936395299749665	0.03439509664938402	0.019110840731696298	NA	25	25	25
ENSG00000197958.12	RPL12	1.034930449818724	0.08278282312616783	0.30070139302091625	0.024182204172548113	0.2827468812764833	5.827078100970252e-13	NA	60	60	60
ENSG00000143631.10	FLG	1.0349278899200658	0.03931165542520346	0.30070258860773336	0.0708272025299447	0.15112942422810155	3.384968628971219e-07	NA	21	23	23
ENSG00000157181.15	C1orf27	-1.0348181746798688	-0.07516581189289201	0.3007538334940917	0.026550724457657156	0.1374975170737696	2.4013514891794555e-06	NA	102	103	103
ENSG00000221953.5	C1orf229	-1.0347334293864174	-0.0615179989926415	0.30079341960718753	0.03692277856526505	0.17661308372957302	1.0726117933923023e-08	NA	22	25	25
ENSG00000142207.6	URB1	-1.0344174328869242	-0.10413387013932845	0.30094105809301475	0.014522202264607285	0.1487199726678521	1.0563998239607298e-06	NA	32	33	33
ENSG00000164111.14	ANXA5	1.0332843439118373	0.059962464047216765	0.30147085175290933	0.0388643527940204	0.356814780521613	1.0043399479538091e-16	NA	33	33	33
ENSG00000121406.8	ZNF549	1.0327947139739988	0.41239322930408007	0.30169997800956305	0.0010711001513350408	0.03607643186687978	0.021755565677637718	NA	1	1	1
ENSG00000232677.6	LINC00665	1.0327141679422056	0.033625037882274125	0.3017376812718766	0.11272092990484055	0.2912905145898257	1.363552796989278e-13	NA	69	80	80
ENSG00000228049.7	POLR2J2	1.0326721310687015	0.03921151856226909	0.3017573598029949	0.16603489917464162	0.291944210484694	5.665604391259235e-14	NA	34	35	35
ENSG00000254427.1	RP11-430H10.1	-1.0324494928103185	-0.04305382455059325	0.30186159668565204	0.06498216454239354	0.3112291586531473	7.845482857250308e-14	NA	19	19	19
ENSG00000184925.11	LCN12	1.0313238381920682	0.08618634913265888	0.3023889831632559	0.015121381662531498	0.11115731650149407	3.3379567923569324e-05	NA	19	19	19
ENSG00000267053.6	CTD-3162L10.1	1.0302088019541398	0.20385704058136855	0.30291199873161767	0.0030239081734280545	0.02835160173740817	0.04095257241073321	NA	6	6	6
ENSG00000272156.1	RP11-477N3.1	1.0297678217367738	0.061457045641358767	0.3031190094770956	0.031506222172131886	0.14641968071073358	1.3420328848236003e-06	NA	35	35	35
ENSG00000260492.2	CISTR	1.0293166418218258	0.0955003475521248	0.30333090561282305	0.008470276646903117	0.030812257071489636	0.027397631756349843	NA	7	7	7
ENSG00000273038.2	RP11-479G22.8	1.0291610494709313	0.05357052961086413	0.3034040022087615	0.045339629436303666	0.278098010157596	2.0825609706525303e-12	NA	29	29	29
ENSG00000124562.9	SNRPC	-1.0291030918925426	-0.10843630013277342	0.30343123341418066	0.011388877902718565	0.11055665060852646	1.9857674934074907e-05	NA	78	80	80
ENSG00000196209.12	SIRPB2	-1.0276074089290477	-0.0989069914579268	0.30413453767770826	0.013832472279131062	0.06546983151375284	0.0017122625588700982	NA	29	34	34
ENSG00000277494.1	GPIHBP1	-1.0275013207315111	-0.10852198777837235	0.3041844638550594	0.009257298500590585	0.11034736444436576	4.2977285149668796e-05	NA	47	47	47
ENSG00000205464.11	ATP6AP1L	-1.0268298433647223	-0.02248035249910677	0.30450059413024044	0.15278418035244956	0.3636222321698435	1.2866216498708612e-17	NA	113	116	116
ENSG00000215845.10	TSTD1	-1.0258129222689178	-0.03947445433868431	0.30497977382228536	0.08681915161716658	0.3234549769061602	5.439861854115407e-15	NA	40	47	47
ENSG00000105287.12	PRKD2	-1.02558483802247	-0.08645700469464161	0.3050873172359163	0.022442430941042292	0.2335917030040205	2.4132796481493485e-10	NA	35	36	36
ENSG00000272983.1	RP11-508N22.12	-1.0234287556600696	-0.05654933899375738	0.3061051691320188	0.05680323759256244	0.33034810061572306	4.155029295364137e-15	NA	82	86	86
ENSG00000137310.11	TCF19	-1.0219280418070784	-0.3427333550374869	0.30681495921881397	0.0016322343031770334	0.3390135113464558	2.6631296045124157e-15	NA	10	95	95
ENSG00000126456.15	IRF3	-1.0205713945601216	-0.11709738472361295	0.30745754790009694	0.008337616214083738	0.12640771536659876	7.553952628443002e-06	NA	12	12	12
ENSG00000130165.10	ELOF1	-1.0201386370395829	-0.31536100517161464	0.3076627148507093	0.0015131681486130139	0.02796602351241809	0.03813976559857684	NA	4	4	4
ENSG00000188372.14	ZP3	1.0197428697155615	0.037161124083388945	0.30785042434984466	0.12229874774411316	0.4798330959748524	8.94063977427337e-25	NA	25	31	31
ENSG00000145020.15	AMT	-1.0195674732908124	-0.14068114255637415	0.30793363780116934	0.008252240919256745	0.1458477864953408	1.0607505770941272e-06	NA	30	30	30
ENSG00000145191.12	EIF2B5	1.0194374945047038	0.18199665310736035	0.3079953133304043	0.005359236054636312	0.10148676189634936	8.497532006434229e-05	NA	25	25	25
ENSG00000221923.8	ZNF880	-1.0185011072721284	-0.02410489293523312	0.3084398748875432	0.23591117660163843	0.6146158408803185	1.2195469230928792e-36	NA	12	13	13
ENSG00000214967.5	NPIPA7	1.0181100385635655	0.10446229884827934	0.3086256652208187	0.015323812644609563	0.026797671086964785	0.04536396822722544	NA	13	13	13
ENSG00000000457.13	SCYL3	-1.017517770816583	-0.1066335976114814	0.3089071827970894	0.010445701559553332	0.0648722834434513	0.0017847004308064792	NA	58	58	58
ENSG00000180481.10	GLIPR1L2	1.01663785155023	0.030808313558495445	0.3093257406721158	0.14689096075384206	0.5380481877666399	5.0304709685490934e-29	NA	45	45	45
ENSG00000141013.16	GAS8	-1.0160490791347594	-0.17778936600589337	0.30960601569498947	0.003977893028994533	0.07648634647520146	0.0005396349369384638	NA	6	7	7
ENSG00000126653.17	NSRP1	1.0146315407524673	0.16878186017682273	0.3102814985596195	0.0030152328131289093	0.08983173651416737	0.00016790854771866811	NA	12	12	12
ENSG00000188818.12	ZDHHC11	1.0143849817809678	0.3034841381664859	0.3103990876593147	0.0014260234031365025	0.15182605733764729	4.1690522437627907e-07	NA	5	11	11
ENSG00000129204.16	USP6	-1.0139846704700892	-0.034940157879000386	0.3105900670916957	0.11976326885374332	0.1959873569199409	3.6533024830286065e-09	NA	51	55	55
ENSG00000253910.2	PCDHGB2	1.0138785651522841	0.14841568796409552	0.3106407005277485	0.006022705061310299	0.06321292641254644	0.002254554088015332	NA	13	13	13
ENSG00000173145.11	NOC3L	-1.013837996896715	-0.11919353670989886	0.3106600611305652	0.012391230305764188	0.1255060946802237	9.210689693341907e-06	NA	41	44	44
ENSG00000278259.4	MYO19	-1.0122024969730976	-0.15198405704163753	0.3114412425704106	0.006319972842671924	0.04536144516175376	0.010077478040542804	NA	28	29	29
ENSG00000186510.11	CLCNKA	-1.0114321837506242	-0.06179215894310664	0.31180962392726397	0.03535978529229932	0.2310630631030376	2.30232002178605e-10	NA	9	9	9
ENSG00000268628.2	RP1-122P22.4	1.0113350160441434	0.1778917492742715	0.3118561121345047	0.005348121556388059	0.03290648441466956	0.02848066725628345	NA	6	6	6
ENSG00000281831.1	HCP5B	-1.010649153373622	-0.11304593492694368	0.31218438119189884	0.00852444069968593	0.3586496481162999	9.187959437421465e-17	NA	10	45	45
ENSG00000183850.13	ZNF730	-1.0091068962089778	-0.04851264644178341	0.31292337101560963	0.06035668329264388	0.19826112406649096	9.346011075641625e-09	NA	65	71	71
ENSG00000144182.16	LIPT1	-1.0090228965879215	-0.06595747149589577	0.31296365342783095	0.03215426759066733	0.2308801430865426	2.7622266732260207e-10	NA	19	19	19
ENSG00000157214.13	STEAP2	1.007815132223987	0.08476771638617363	0.31354321997435863	0.017302531078268492	0.1641690636728559	2.13854216226694e-07	NA	43	44	44
ENSG00000160741.16	CRTC2	1.0076525021050688	0.15877793576922056	0.313621314763744	0.005259785968252908	0.030552887101057788	0.03320718942862344	NA	59	60	60
ENSG00000106603.18	COA1	1.0062617692147213	0.0831197078622051	0.3142896657461859	0.02410031578315032	0.12146539045985436	1.3854991014576169e-05	NA	38	39	39
ENSG00000072952.18	MRVI1	1.0058639116329446	0.08257782071870585	0.31448103819718964	0.019277125270835478	0.1910266497875963	2.5787170252892968e-08	NA	11	11	11
ENSG00000213523.10	SRA1	-1.0052067828236824	-0.06913339061513932	0.3147972897772525	0.02368384529204769	0.2232091008043542	1.1530906091730755e-10	NA	47	50	50
ENSG00000165684.4	SNAPC4	-1.005089268399068	-0.3134896830496005	0.31485386711203056	0.0011357150107437063	0.07834304077208785	0.00047793042655798007	NA	13	18	18
ENSG00000261402.1	RP11-378I6.1	-1.0042755238059922	-0.033222457595923106	0.31524582791334443	0.10925863266877126	0.2121183648859573	3.2752336343887307e-09	NA	49	52	52
ENSG00000169629.11	RGPD8	-1.003866024432193	-0.030705949988658925	0.3154431949176919	0.12402964987985883	0.3700256647339509	3.006738121555289e-17	NA	45	48	48
ENSG00000266256.1	LINC00683	1.003783824348741	0.06319438810590683	0.3154828227903329	0.009405838517974493	0.033768007051318126	0.02370536360397344	NA	30	31	31
ENSG00000189227.5	C15orf61	1.0031848251339606	0.06713750715735024	0.3157716933044552	0.023228545855490623	0.17583075054826386	6.69916020794409e-08	NA	25	26	26
ENSG00000214870.8	AC004540.5	1.0018033496094865	0.1578689977995212	0.31643857914503926	0.01214173922030281	0.15289358549225915	5.59094175331115e-07	NA	23	23	23
ENSG00000069943.9	PIGB	1.0013969555033584	0.07665675468848097	0.3166349353943847	0.02124448641744719	0.0937397049345414	0.00014683276459481344	NA	21	21	21
ENSG00000281005.1	LINC00921	1.0010182851801388	0.04846761202024371	0.3168179683578436	0.06075822534634979	0.1802740543199189	4.712133025638146e-08	NA	35	40	40
ENSG00000277288.3	C10orf142	-1.0003912037783143	-0.08702288806647156	0.31712122517086205	0.02254209323549841	0.09543259957354244	0.0001281728354050104	NA	27	27	27
ENSG00000106367.13	AP1S1	1.000242897599985	0.17694209460787516	0.3171929739224991	0.00537789390659898	0.11319155046723615	2.321813222098652e-05	NA	25	25	25
ENSG00000146587.17	RBAK	-0.9987501863036703	-0.10156857427600058	0.31791572248061084	0.0123990725562777	0.18803573615469169	2.768681122208441e-08	NA	12	13	13
ENSG00000170906.15	NDUFA3	-0.9986322227573511	-0.11532094500819205	0.3179728846459027	0.01565908718243694	0.11180742140424928	2.94284422174752e-05	NA	33	41	41
ENSG00000142208.15	AKT1	-0.9980463782249415	-0.1170023987779606	0.3182568699296927	0.009436345305547239	0.03645589450880625	0.018628319232995558	NA	32	35	35
ENSG00000105607.12	GCDH	-0.9977768274466139	-0.043838291866572565	0.31838758914826326	0.07209021816190232	0.3922395076850704	2.859310179791466e-18	NA	41	42	42
ENSG00000134545.13	KLRC1	-0.9968119357486386	-0.03503865201920892	0.31885580362301613	0.10645900110159404	0.3258921608211676	3.1781583312318302e-15	NA	25	25	25
ENSG00000100099.20	HPS4	0.9959951196821412	0.14032384556461525	0.3192525164212886	0.008421132671479842	0.02685640882848049	0.04810969810277559	NA	41	43	43
ENSG00000198954.7	KIF1BP	-0.995727805698774	-0.20599773178526246	0.31938241611373475	0.0036280915396265834	0.10015042520845537	6.910950873480758e-05	NA	19	19	19
ENSG00000241945.7	PWP2	-0.9931930604656414	-0.02628855132730877	0.32061587953257675	0.18449574167396202	0.4710691226676933	1.231225425351957e-23	NA	18	18	18
ENSG00000163565.18	IFI16	0.9906607920738718	0.4084251152814787	0.32185124225349004	0.0009458950737678247	0.05300648189623861	0.004656146741156678	NA	3	3	3
ENSG00000136878.12	USP20	0.9899216724915335	0.3134339183998017	0.32221240548061014	0.0021775235162646706	0.08436036795133899	0.00031489569056979865	NA	7	7	7
ENSG00000198203.9	SULT1C2	0.9888659833273484	0.025146510420242255	0.32272871562599226	0.14975706556078924	0.4109287711737816	4.699467651039627e-20	NA	12	12	12
ENSG00000078070.12	MCCC1	0.9874199948387823	0.055983328649597174	0.3234367862241756	0.04340646070118582	0.08701941756066567	0.00024766798110000893	NA	95	99	99
ENSG00000132470.13	ITGB4	0.9871862481848236	0.5056024215411999	0.3235513421081846	0.00043321289607944587	0.033756289782162836	0.02432019248009174	NA	2	2	2
ENSG00000164512.17	ANKRD55	0.987122231029808	0.14718126794172454	0.32358272060976967	0.004460084753119327	0.029982506488276363	0.02703381979978289	NA	32	33	33
ENSG00000068745.14	IP6K2	-0.9864783777591835	-0.08146630658984001	0.3238984205120482	0.024210358498410203	0.1812229999715567	6.679017735912497e-08	NA	16	17	17
ENSG00000166352.15	C11orf74	-0.986014171903514	-0.18920823080386562	0.3241261585240506	0.004473015623296022	0.053938614316669416	0.0042350801048194565	NA	17	17	17
ENSG00000095917.13	TPSD1	-0.9857603453470137	-0.10729896476557865	0.32425072916962006	0.012639053781513978	0.09147351095628634	0.00016290220930829978	NA	10	11	11
ENSG00000078304.19	PPP2R5C	-0.9854239231578796	-0.20568411261223488	0.3244158833734547	0.0038167892371416883	0.02745284887079321	0.04472168287767035	NA	16	17	17
ENSG00000083807.9	SLC27A5	0.9845916098438389	0.143378757577849	0.3248247125656304	0.0056362145840138855	0.06696133791519394	0.0015021359213988714	NA	15	15	15
ENSG00000197599.12	CCDC154	-0.9845804802591654	-0.05196067803032952	0.32483018164696364	0.06971048565010997	0.3331032567720263	2.7972377995991507e-16	NA	24	24	24
ENSG00000101191.16	DIDO1	0.9841711271560079	0.10669847124247075	0.32503137952711947	0.012440886367420835	0.09354222468828936	0.00013439188555272675	NA	32	33	33
ENSG00000108733.9	PEX12	-0.9828397999648453	-0.08570944945316847	0.32568629014053907	0.015804320400560047	0.1397738494852708	2.814217998646909e-06	NA	39	41	41
ENSG00000205659.10	LIN52	0.982151739550512	0.1315129229714033	0.3260250990716641	0.008237165450598919	0.07603353528071936	0.0005026789208213414	NA	12	12	12
ENSG00000090097.21	PCBP4	0.9812436937789883	0.3529146036134442	0.3264725819289117	0.0008099878700039308	0.032342824659397515	0.030235470929020663	NA	5	5	5
ENSG00000131196.17	NFATC1	0.980354028174364	0.26520692539991947	0.32691139394422575	0.0017538604732247683	0.033689402215982066	0.024570182546427	NA	9	9	9
ENSG00000184164.14	CRELD2	-0.9801798893466687	-0.1141662513896184	0.326997329686447	0.009929252056537137	0.17301538323645885	1.304715612366225e-07	NA	30	30	30
ENSG00000233200.1	RP11-324I22.2	-0.979934091281398	-0.061647450733717225	0.32711865350059566	0.03739893200493959	0.1370943576222439	3.268092077321558e-06	NA	10	10	10
ENSG00000228022.5	HCG20	0.9794160244272387	0.06884257136461829	0.32737446256740443	0.01907349769126279	0.17224720271648253	7.3727320653655e-08	NA	11	43	43
ENSG00000271780.1	RP11-1017G21.5	-0.9793193858729466	-0.051531314769380165	0.3274221947506113	0.042502858247385984	0.1848957623914185	3.4446905213127456e-08	NA	31	33	33
ENSG00000169026.12	MFSD7	-0.9791914133282641	-0.1521003575616035	0.3274854105224704	0.0061437713951320175	0.038742234935395484	0.01767437152778449	NA	25	25	25
ENSG00000233569.1	RP11-500B12.1	0.9790547308764408	0.038861429307746144	0.32755293755621817	0.08770672914814157	0.07072177611570978	0.0010867302944491046	NA	86	87	87
ENSG00000124587.13	PEX6	0.9789919172655501	0.04670809066891717	0.3275839732233806	0.0501900875240641	0.36951903548588855	2.2720445711505864e-17	NA	60	62	62
ENSG00000197766.7	CFD	-0.976969096776675	-0.077873094549363	0.32858445186090357	0.022379216188759866	0.14288704592993098	1.563860458491246e-06	NA	5	7	7
ENSG00000185290.3	NUPR2	0.976396457524538	0.02777006650406656	0.3288680363114006	0.12163471825530794	0.44440076340138	8.112862220625764e-22	NA	42	43	43
ENSG00000137274.12	BPHL	0.9749750352445704	0.05095043470633455	0.329572643564935	0.047262138380942655	0.25672338932310096	1.5303059507357293e-12	NA	64	65	65
ENSG00000141965.4	FEM1A	0.9749481642025183	0.19752524290154325	0.329585973107135	0.006561297511631611	0.09887128846926477	0.00011111507616406409	NA	16	17	17
ENSG00000111181.12	SLC6A12	0.9746993157366406	0.10813327731380387	0.329709432478564	0.009830407206624552	0.05503940453754045	0.004374442047270586	NA	21	22	22
ENSG00000254852.8	NPIPA2	-0.9737111330032348	-0.23278655565383563	0.33019998795242866	0.002523930883310508	0.11352244925880553	2.6459034369438995e-05	NA	1	4	4
ENSG00000251372.5	LINC00499	-0.9733576058821283	-0.029027776996256548	0.3303756012257779	0.21534911376824517	0.4840574701304797	1.3186145151783445e-25	NA	70	70	70
ENSG00000106565.17	TMEM176B	0.9725303066476567	0.10275058979688398	0.33078679523115784	0.010849442537525364	0.09410137605796323	0.00014398463151969366	NA	33	37	37
ENSG00000128272.14	ATF4	-0.9721443647109806	-0.06159736640723785	0.33097873385143683	0.026860143801757542	0.14443887857981413	2.0410499560473733e-06	NA	32	32	32
ENSG00000101255.10	TRIB3	0.9715841954807178	0.05533668271837217	0.3312574482209253	0.037852119797199164	0.15857315194403782	4.734964397408272e-07	NA	43	43	43
ENSG00000274897.2	PANO1	-0.9712347302627277	-0.0990714691937409	0.33143140284989603	0.011871852371436405	0.05794245926412064	0.0027804050234645247	NA	16	16	16
ENSG00000277462.1	ZNF670	-0.9711108719898137	-0.04518158608269262	0.3314930704266239	0.0683338228073584	0.1693098350151675	1.5516989841108556e-07	NA	61	62	62
ENSG00000134490.13	TMEM241	-0.9708991769645934	-0.21025614940536452	0.3315984880626819	0.0024923193754827076	0.041897071142325513	0.012097060677735316	NA	9	9	9
ENSG00000204152.10	TIMM23B	0.9692554607092968	0.0506311149078967	0.33241774569607707	0.04648797424192066	0.37139056958777	8.839850980618379e-18	NA	22	23	23
ENSG00000137513.9	NARS2	0.9688834921357755	0.04676722444348176	0.3326033227522328	0.038393558741978064	0.15070049151767825	1.1953205768596405e-06	NA	14	14	14
ENSG00000164764.10	SBSPON	-0.9687449731279655	-0.08182006135458506	0.3326724476993871	0.01994974641760016	0.04241227833929997	0.011623465100707523	NA	47	47	47
ENSG00000139116.18	KIF21A	-0.96745502918319	-0.418338515848393	0.3333166120392247	0.0010072851632336349	0.031241010431158126	0.02609500918968481	NA	10	10	10
ENSG00000103051.18	COG4	-0.9665596829715148	-0.07901266573892575	0.33376419750479613	0.02170458318726509	0.04278651159732342	0.011965929796908852	NA	26	31	31
ENSG00000275322.1	RP11-262A16.1	-0.9664614021935571	-0.1083895205190982	0.33381335187686456	0.00979391856534299	0.08304390375612555	0.00032789890361805486	NA	20	20	20
ENSG00000114544.16	SLC41A3	-0.965956112875351	-0.18504320224238213	0.33406614213802643	0.0034011404519215514	0.1391748713682413	2.5507011946500727e-06	NA	14	14	14
ENSG00000168556.6	ING2	0.9658291571901243	0.18151124885095266	0.3341296759633573	0.0043705280459174125	0.026600650944338698	0.04700151598762073	NA	21	23	23
ENSG00000127580.15	WDR24	0.9657629913189134	0.1036674497931472	0.33416279116391123	0.013017135457699	0.026124489469542097	0.04802489252415303	NA	30	32	32
ENSG00000181031.15	RPH3AL	0.9651732390576298	0.036277187701944526	0.3344580483690325	0.0787043025874387	0.5016662864288649	2.7119961589394313e-26	NA	4	6	6
ENSG00000151360.9	ALLC	-0.9649834825892354	-0.07741079304847537	0.33455308496429514	0.01999816125606893	0.09832470021935666	9.096737731367606e-05	NA	16	17	17
ENSG00000125991.19	ERGIC3	0.9644340616601437	0.11537850925409776	0.334828352093845	0.010013330823466806	0.11520369265057763	1.8857848369504807e-05	NA	19	20	20
ENSG00000164068.15	RNF123	-0.9642509444215586	-0.15369361006959148	0.3349201286615596	0.005714487930405486	0.09457938381644036	0.00014001016213441292	NA	67	67	67
ENSG00000278376.1	RP11-158I9.8	-0.9618305305695687	-0.05552650125015434	0.3361347391471159	0.04372312478953609	0.3855695194293952	1.194839876750238e-18	NA	36	36	36
ENSG00000264364.2	DYNLL2	0.9611706770936895	0.2069534841202642	0.3364663574921565	0.0025382475361931107	0.048578393049173565	0.006142043409213031	NA	16	20	20
ENSG00000267079.1	RP11-820I16.1	-0.9599975883404482	-0.051812425965171806	0.33705642869603836	0.04324937071088222	0.1860287704000146	4.4921032653866884e-08	NA	11	11	11
ENSG00000106459.14	NRF1	-0.9594622828614247	-0.15608314208676669	0.33732591173267723	0.004261231773905099	0.0438053609503256	0.011359849448924505	NA	14	14	14
ENSG00000263667.1	RP3-416J7.4	0.9594538129275643	0.25059162601549134	0.33733017677231436	0.0010600823662536563	0.2225049849447492	2.423846457567234e-10	NA	4	11	11
ENSG00000179639.10	FCER1A	0.9592651975005716	0.0936354345551469	0.3374251631493207	0.01187031974586324	0.09110615169632157	0.00018603640779567927	NA	7	8	8
ENSG00000165410.14	CFL2	-0.9591084356101663	-0.16533332897489564	0.3375041212235186	0.004051691538258707	0.06361716866163902	0.0019209082211503106	NA	23	24	24
ENSG00000165271.16	NOL6	-0.9590146440397656	-0.03178886773972473	0.33755136798506635	0.08840690618960727	0.3584545896627159	1.3015730784897222e-16	NA	49	54	54
ENSG00000100478.14	AP4S1	0.9586524677096002	0.13143005932028498	0.3377338513369149	0.011739733334877751	0.1498571714583504	1.1068448801961069e-06	NA	58	62	62
ENSG00000007171.16	NOS2	0.9582577402200522	0.022605656685560777	0.3379328078314907	0.1604774068289841	0.3785338897507583	7.54040828110002e-19	NA	63	74	74
ENSG00000165801.9	ARHGEF40	-0.9581830020700176	-0.16413197498722176	0.3379704869546696	0.003974676469152586	0.06835816576947885	0.0010085395083326656	NA	5	6	6
ENSG00000167703.14	SLC43A2	-0.957934133201274	-0.0980292676655806	0.33809597326402596	0.022027082654279502	0.1490670669415554	4.1817081351695774e-07	NA	28	29	29
ENSG00000138750.14	NUP54	-0.9577298136038968	-0.1585368087872278	0.3381990190098977	0.004321033257655257	0.07399571025945577	0.0005863877593406086	NA	29	29	29
ENSG00000130695.14	CEP85	0.9566542237567724	0.07026266936605054	0.3387418102818123	0.02306098198673279	0.1660833916586892	2.2244737263933912e-07	NA	33	33	33
ENSG00000152056.16	AP1S3	0.9566378828910059	0.09847330848033883	0.3387500609309796	0.01827180247787707	0.06127204080152044	0.0026733517267861487	NA	31	31	31
ENSG00000134574.11	DDB2	0.9561671186735378	0.18183591446869135	0.33898780937187023	0.0025927296499663023	0.06451700169591884	0.002020235012216404	NA	9	9	9
ENSG00000166664.13	CHRFAM7A	0.955225577792054	0.1375242901592166	0.3394636336668756	0.010229516793086372	0.044924699364224316	0.010072000033184196	NA	12	12	12
ENSG00000204175.5	GPRIN2	-0.9551444596216281	-0.3224033115808587	0.3395046481980589	0.0007787537524312582	0.13777251857832246	2.429577690920769e-06	NA	3	29	29
ENSG00000278464.1	RP11-96A15.1	-0.9549375190200325	-0.048796892341985705	0.3396092947819137	0.04956754722185911	0.07106956564622327	0.0011784332243890724	NA	41	44	44
ENSG00000116874.11	WARS2	-0.954807866593994	-0.030885256533655443	0.33967486849769435	0.1314032398402938	0.36645713901066657	1.1566185934816658e-17	NA	56	56	56
ENSG00000164035.9	EMCN	0.9546843719475432	0.09475656902493143	0.3397373353702877	0.01164472569578918	0.14907436884038924	6.063831617937844e-07	NA	43	43	43
ENSG00000183605.16	SFXN4	-0.953463673058267	-0.02819014627810956	0.3403551934924699	0.14272271103867062	0.4584338739587182	5.546614339347945e-23	NA	24	24	24
ENSG00000169689.14	CENPX	0.9526161796220324	0.0671539269619639	0.34078457644688864	0.024811070093253344	0.2263694624004198	8.917239259519171e-11	NA	15	15	15
ENSG00000142945.12	KIF2C	-0.9523238902778641	-0.07335831776467552	0.3409327454121319	0.01769500024483301	0.04148112750994016	0.011225455428296385	NA	19	19	19
ENSG00000261037.1	CTC-471C19.1	0.9523172453235015	0.11931724983463632	0.34093611438947624	0.009177741842180868	0.04539353678872536	0.00832097222584771	NA	11	11	11
ENSG00000160392.13	C19orf47	0.9523115585676524	0.22763936348558964	0.3409389975791972	0.0025539398355512743	0.02887508770162278	0.031412869651069535	NA	11	11	11
ENSG00000164120.13	HPGD	-0.9515329516849015	-0.05774641844705335	0.3413338993016889	0.032374250993068746	0.05222273267332751	0.0052225768008178726	NA	78	80	80
ENSG00000100731.15	PCNX1	0.9510253239874981	0.10986781597495844	0.34159152067122345	0.006040190635231375	0.1469151270329957	1.1484797004088877e-06	NA	40	41	41
ENSG00000142794.18	NBPF3	-0.9503026020567799	-0.028044435318094918	0.3419585171316266	0.11073511671055852	0.5565608873280327	2.094407088080229e-31	NA	16	19	19
ENSG00000228421.2	AC005013.5	0.9501479764204439	0.045365438795677684	0.3420370684024546	0.0271100291108156	0.05803992092119707	0.003196967868709266	NA	24	24	24
ENSG00000204084.12	INPP5B	0.9500820418387665	0.1282168469928946	0.3420705672972071	0.006649692802611354	0.1447335014319931	1.3179386585619695e-06	NA	9	10	10
ENSG00000167995.15	BEST1	-0.9476920848742012	-0.16564156307525893	0.34328623156938953	0.003362618451098363	0.04403837118592774	0.01047257969146504	NA	16	16	16
ENSG00000164930.11	FZD6	0.9472156033596467	0.18694902628462706	0.3435289260039567	0.002394073120221397	0.10216295796295252	4.776863589218686e-05	NA	8	8	8
ENSG00000023041.11	ZDHHC6	-0.9471093533805189	-0.12668736006280876	0.3435830590525165	0.007981734614496841	0.028595572290011705	0.03839050031402187	NA	18	18	18
ENSG00000106853.18	PTGR1	-0.9464524260149755	-0.05631188299604322	0.34391787637483795	0.030572973391397487	0.2457854724361926	2.9025664269321283e-11	NA	32	32	32
ENSG00000235770.5	LINC00607	-0.945515651221569	-0.09748518829385969	0.34439568421691813	0.012156183688281063	0.035984588366269436	0.02089645381844972	NA	14	14	14
ENSG00000138744.14	NAAA	-0.944897892878118	-0.1004776686383245	0.3447110073951941	0.008913139020269353	0.08632627672675669	0.00031101051097315465	NA	41	42	42
ENSG00000173409.13	ARV1	-0.9447805012270145	-0.1610255625684836	0.3447709485832865	0.0056807323223247675	0.029838566411185225	0.03742988294701845	NA	54	55	55
ENSG00000115665.8	SLC5A7	-0.9445753792314636	-0.05526097914119564	0.3448757015985976	0.025625770288354572	0.06934366182975278	0.0010748009967953944	NA	23	23	23
ENSG00000083444.16	PLOD1	-0.9439420136795567	-0.2000818185256825	0.3451992808772334	0.002964240065116207	0.047351828703339316	0.007085428547783193	NA	5	5	5
ENSG00000105576.15	TNPO2	0.9434180580730525	0.14606330903233594	0.3454671101140493	0.005086741931494486	0.06411590937217689	0.002022398652644766	NA	18	19	19
ENSG00000205611.4	LINC01597	-0.9429076935026671	-0.07394882364248447	0.345728119366124	0.019717006516635962	0.12065877515616255	1.4115730646332654e-05	NA	7	9	9
ENSG00000079101.16	CLUL1	0.9421518289787909	0.032060374950272065	0.346114912351417	0.06479856476766653	0.2594477957529425	1.0586651968097793e-11	NA	53	55	55
ENSG00000245156.1	RP11-867G23.3	0.9420432820328765	0.06511802886501822	0.34617048090764957	0.034104602475220354	0.09389102498219044	0.0001705002239184555	NA	57	57	57
ENSG00000117676.13	RPS6KA1	0.9419619441237288	0.10777288578128705	0.3462121240364763	0.007000314845921251	0.05286345635807289	0.005566680218883169	NA	17	18	18
ENSG00000075407.18	ZNF37A	-0.9410763798303857	-0.17270779332035596	0.3466657189500423	0.0037695390436926456	0.1076363783803803	2.9963918073522167e-05	NA	41	50	50
ENSG00000167635.11	ZNF146	-0.9407962341310185	-0.17845917835578076	0.3468092911296894	0.002942438596748615	0.1094978857655303	2.7328192285396346e-05	NA	14	17	17
ENSG00000164404.8	GDF9	-0.9401682026334476	-0.10003067900612694	0.3471312892037953	0.010412830799580735	0.06745959104890674	0.001488428969588778	NA	18	18	18
ENSG00000159596.6	TMEM69	-0.9401052415701019	-0.18835359696702614	0.3471635804640223	0.005468348082921188	0.052910165974296805	0.004071791319623088	NA	3	3	3
ENSG00000100629.16	CEP128	-0.9401038924357982	-0.0753421842985149	0.3471642724244428	0.024441496138111567	0.11640167956452273	1.6417077195573002e-05	NA	55	56	56
ENSG00000281721.1	LINC01080	0.9394678130928299	0.04426345575613583	0.34749061028589445	0.05691955887800654	0.2806448707389288	6.638368894530381e-13	NA	10	11	11
ENSG00000134463.14	ECHDC3	0.9388704849449842	0.0559040206877189	0.34779724461404593	0.04941995334018105	0.07373329892035195	0.0008605153227164209	NA	29	30	30
ENSG00000171180.1	OR2M4	0.93832315844644	0.2695584723409825	0.3480783619542174	0.0016690985774202726	0.07862030760586303	0.0005332304071218289	NA	2	3	3
ENSG00000197653.15	DNAH10	0.9382973492742133	0.1850010791538786	0.34809162160333285	0.0035998101955519155	0.04333849948071977	0.009704199078075309	NA	8	8	8
ENSG00000185904.11	LINC00839	-0.9374801730613433	-0.08307437143196404	0.34851161783300866	0.01946984302873835	0.1691538445182065	1.3272192761933065e-07	NA	30	35	35
ENSG00000109519.12	GRPEL1	0.9365386753410022	0.059960676370214815	0.3489959094497067	0.029322547599122888	0.07182059832471029	0.0010334087179752396	NA	72	83	83
ENSG00000242441.7	GTF2A1L	0.9349349238913107	0.043612287996868664	0.34982183759190055	0.05671362089912063	0.30084212846070923	1.4249759894077266e-13	NA	5	5	5
ENSG00000254081.1	LINC01299	0.9348385894530925	0.06281394406486991	0.34987148905668086	0.026552813175416648	0.2369751229734264	4.94468687103604e-11	NA	34	34	34
ENSG00000100373.9	UPK3A	-0.9343792250375633	-0.027874450627389077	0.3501083102908161	0.051945401660064734	0.0394182654029489	0.016869984371405584	NA	49	52	52
ENSG00000078487.17	ZCWPW1	0.9340182532606294	0.07335401146791629	0.3502944774135446	0.019646341181659224	0.30092553466267075	1.0989523231502312e-13	NA	38	38	38
ENSG00000002933.7	TMEM176A	0.933969239689495	0.07542316299037002	0.35031976045087965	0.01839337436258738	0.1698292770258764	1.0072767688411887e-07	NA	45	47	47
ENSG00000131591.17	C1orf159	0.9330874387920334	0.06835282621899229	0.3507748241256876	0.019071054770147606	0.1873417009276561	1.0452038516217113e-08	NA	10	10	10
ENSG00000126432.13	PRDX5	-0.9327950042261834	-0.10824806093215453	0.35092582111837634	0.012568172832518449	0.07132707074793716	0.0009587035495421528	NA	76	78	78
ENSG00000135362.13	PRR5L	-0.9327181518497039	-0.24651413437783112	0.3509655102593636	0.0020828998831504053	0.09690314465190646	9.023229744785912e-05	NA	5	20	20
ENSG00000146151.12	HMGCLL1	-0.932651400566101	-0.42324861876559733	0.3509999851664489	0.0005873430717517698	0.06191317444895793	0.00197943001775536	NA	1	1	1
ENSG00000145781.8	COMMD10	0.9305714180225113	0.08703473007593424	0.35207530508477813	0.02399868643528255	0.13946954234986264	1.9180295442960902e-06	NA	46	46	46
ENSG00000169220.17	RGS14	-0.9305268962391499	-0.11035383983041006	0.35209834495869763	0.007805208111969626	0.0368705051416524	0.018854707469585032	NA	36	38	38
ENSG00000100197.20	CYP2D6	-0.9304368290161921	-0.046635240781676114	0.3521449573639224	0.07240868050392914	0.4009734300148489	4.655287144325879e-19	NA	61	62	62
ENSG00000143771.11	CNIH4	-0.9287185797577886	-0.13172242552237146	0.35303494934689905	0.01792217556173573	0.1099355110086356	3.705836380550281e-05	NA	24	24	24
ENSG00000132749.10	TESMIN	-0.9282570799043638	-0.23843892745303308	0.35327423201322883	0.0023723647933618017	0.049793384171065186	0.006044406692977761	NA	9	9	9
ENSG00000267605.5	CTD-3220F14.1	0.9277627477112302	0.07100306801087673	0.35353065162031194	0.021414651779968128	0.05501795107111716	0.003732318331084861	NA	34	35	35
ENSG00000157823.16	AP3S2	0.926615935400736	0.13109169236824011	0.35412597816566327	0.005731008146613029	0.16080780954681714	3.2346863290420946e-07	NA	5	5	5
ENSG00000257218.5	GATC	0.9258948655963345	0.023686175002536773	0.35450061984952985	0.18918680796105655	0.5836937048824379	6.616351105519631e-33	NA	53	54	54
ENSG00000106089.11	STX1A	-0.9257906887091109	-0.10283555146207826	0.3545547670631988	0.014738795340236381	0.047602133766334265	0.007980839486333465	NA	41	43	43
ENSG00000162174.12	ASRGL1	0.9255585038805902	0.141947071267827	0.3546754667637382	0.011542022398970739	0.12679171748190646	9.998095539724796e-06	NA	24	26	26
ENSG00000146477.5	SLC22A3	-0.9254659593606503	-0.08744891967124335	0.35472358263214654	0.015501299499545668	0.08748816992319154	0.0002515439084624654	NA	33	33	33
ENSG00000188991.3	SLC15A5	-0.9235007300198468	-0.10169757902416635	0.3557463201242197	0.010144903502023966	0.12753926526112871	7.901974930424226e-06	NA	10	10	10
ENSG00000115425.13	PECR	-0.9230061437876907	-0.07739202075179558	0.3560040035268628	0.013089104349838709	0.05976358217287461	0.002416080813048093	NA	42	43	43
ENSG00000145354.9	CISD2	-0.9223114887384397	-0.18151885131326181	0.35636612307076654	0.0027784649907896097	0.06854454854558813	0.0014672531376263105	NA	74	76	76
ENSG00000188295.14	ZNF669	0.9221371567777894	0.07885632066219536	0.35645703771563686	0.01794792943615716	0.0779365384566423	0.0003584612961607225	NA	14	14	14
ENSG00000178150.9	ZNF114	0.9219832492759386	0.06142297748503617	0.356537313091554	0.022189689546173372	0.1178648780256554	8.710152028641657e-06	NA	21	25	25
ENSG00000259129.5	LINC00648	-0.9216640056717302	-0.03696546671898445	0.356703861116766	0.06864304552407077	0.2055493461964457	5.290445291738394e-09	NA	45	46	46
ENSG00000281538.1	RP4-669P10.20	-0.9215705623910563	-0.09788429024456571	0.3567526193498327	0.0136090175338085	0.03720152056441742	0.01937042740931716	NA	19	20	20
ENSG00000247315.3	ZCCHC3	0.9215582974528186	0.23944397740923196	0.3567590194445519	0.0015968318454347224	0.04025697312876394	0.014771834316462604	NA	10	10	10
ENSG00000047346.12	FAM214A	-0.9209929496281881	-0.14606057342659173	0.35705410797620696	0.005561437859606209	0.12962358471254087	5.0742836769101135e-06	NA	2	2	2
ENSG00000104518.10	GSDMD	-0.9196179941909928	-0.16098435513281387	0.3577724200765532	0.004884353935339795	0.03630955818715898	0.020389623749567688	NA	20	20	20
ENSG00000204792.2	LINC01291	0.9194489415158122	0.027225721955461114	0.35786080028884526	0.18348445025637725	0.4298380435918068	2.4016614856534648e-23	NA	21	21	21
ENSG00000136371.10	MTHFS	0.9193934006277856	0.09339935360141223	0.3578898398905115	0.01707826795651263	0.09667202928893116	0.0001094725450559988	NA	33	34	34
ENSG00000136144.11	RCBTB1	-0.9189909636214364	-0.08472500875958952	0.35810029872873383	0.008430858498431162	0.13735200205526024	2.9106371600433146e-06	NA	45	45	45
ENSG00000065268.10	WDR18	0.9145667209159866	0.030246320169671513	0.36041913607970777	0.11861195509303536	0.4705884711754714	7.195624775498384e-24	NA	55	65	65
ENSG00000130770.17	ATPIF1	0.9139964670859726	0.13663000934144295	0.3607187020933469	0.00578538568826073	0.14272450800863434	1.326194201305214e-06	NA	23	25	25
ENSG00000266472.5	MRPS21	-0.913940926009406	-0.2486875560296721	0.3607478873047889	0.002200501616139185	0.043500783124614285	0.008656182792384256	NA	12	12	12
ENSG00000276728.1	AC142472.6	0.9137445739129059	0.1141656364397374	0.3608510764659054	0.008798107106812138	0.04992518514925762	0.005189570985767293	NA	6	7	7
ENSG00000236209.1	AC104135.2	0.9122512652412195	0.030038453902431685	0.3616364626518461	0.14762156687063713	0.4395742425521311	1.7126238429506767e-21	NA	19	19	19
ENSG00000180104.15	EXOC3	0.9122200967353877	0.04366168262304879	0.361652866727756	0.053986200047696435	0.3637602207211453	1.5683339415783492e-17	NA	20	20	20
ENSG00000189171.14	S100A13	0.9122167536663868	0.10152568342052677	0.36165462622245914	0.012523679714178032	0.2444664674619646	1.210718903542744e-11	NA	18	18	18
ENSG00000143198.12	MGST3	0.9120323003080485	0.11201068624466085	0.3617517144086947	0.008460981458559768	0.07559083413683701	0.0006845024865055135	NA	44	44	44
ENSG00000185201.16	IFITM2	0.9119727060264178	0.24654168389306108	0.3617830857251929	0.001995588727467571	0.10424690482774557	4.7409303614765476e-05	NA	16	18	18
ENSG00000101310.14	SEC23B	0.9113507193160066	0.08890196438694047	0.3621106105430991	0.012015647047577254	0.13887990890457952	1.857128209846606e-06	NA	27	27	27
ENSG00000273030.1	RP11-285F16.1	0.9102694034030779	0.10219966861557034	0.3626804502876785	0.010005516183420262	0.04085681419174306	0.01390749846426542	NA	78	78	78
ENSG00000197345.12	MRPL21	-0.9101217485075779	-0.03182397793675016	0.3627583060892321	0.09913784183227804	0.5101137813805531	3.450183043774482e-27	NA	35	35	35
ENSG00000133059.16	DSTYK	0.9095371724288197	0.12217719236275076	0.3630666453751028	0.008751467452609673	0.07068907367139404	0.0008893954338971008	NA	36	37	37
ENSG00000197251.3	LINC00336	0.9091115759515619	0.06872774028106474	0.36329123276548514	0.02803605134977527	0.1725747275091617	7.370916268864006e-08	NA	13	16	16
ENSG00000225880.5	LINC00115	-0.9090098173851776	-0.18026864538151768	0.36334494366672165	0.0023408730961046553	0.04463265527518337	0.010258253479473551	NA	6	8	8
ENSG00000173041.11	ZNF680	0.9071923317121002	0.08312307413904883	0.3643050981283372	0.01794638396879892	0.0819513859127521	0.00030977800950316966	NA	42	43	43
ENSG00000170275.14	CRTAP	-0.9067392947219484	-0.30383818627609993	0.3645446784974048	0.0011694808541505024	0.032162307340146995	0.030763223996993376	NA	18	19	19
ENSG00000087884.14	AAMDC	-0.9064864584450205	-0.21067872719517333	0.3646784291607522	0.002586159080440991	0.08237450713564168	0.0004632179255255767	NA	13	23	23
ENSG00000100263.13	RHBDD3	-0.9054255544923784	-0.15639571190732487	0.36523998269174174	0.003948841466012922	0.0496516986497886	0.006469444601621817	NA	11	11	11
ENSG00000156642.16	NPTN	0.9047891259578452	0.4346139632988425	0.36557711353991895	0.0005450952291221844	0.047501894558959784	0.007910569111850679	NA	8	8	8
ENSG00000273172.1	LINC02091	-0.9039610588371063	-0.03979452340986059	0.36601605045576047	0.06513097926453469	0.04948402483979748	0.006818575680745576	NA	25	26	26
ENSG00000157259.6	GATAD1	0.9026218454491535	0.06256389789935196	0.36672662837273007	0.026356199952411723	0.10938965285141122	3.832980673374869e-05	NA	49	50	50
ENSG00000118197.13	DDX59	-0.9014935021243043	-0.06545108794184043	0.36732598714197406	0.03948508244392031	0.06693821278802496	0.0012619961032808776	NA	59	59	59
ENSG00000230156.2	LINC00443	-0.9013597766431408	-0.03252739812708648	0.36739706051061893	0.09051595881545543	0.2958162257934535	6.498998265809114e-14	NA	12	12	12
ENSG00000258675.1	RP11-299L17.3	-0.8994091614103294	-0.07711696719961045	0.3684347611565896	0.017558775946951773	0.03337552500214957	0.02684809283089124	NA	25	25	25
ENSG00000071794.15	HLTF	0.898688809174569	0.07674384955351099	0.3688184394458066	0.03736375542122357	0.05030606118074079	0.006751010060859411	NA	119	126	126
ENSG00000163382.11	NAXE	-0.8986630721979025	-0.06181264254053579	0.36883215222468335	0.026080977856814073	0.26232773757492683	1.0462684816219279e-11	NA	19	19	19
ENSG00000283674.1	RP11-419I17.1	-0.8985750355448042	-0.07560260155218501	0.368879060954059	0.020808211745180754	0.15677058545739875	3.779916020587481e-07	NA	27	34	34
ENSG00000124140.13	SLC12A5	-0.8981331916041365	-0.6321734044504774	0.3691145455104661	0.0002963105805881797	0.03488840369220103	0.0228864963577894	NA	5	6	6
ENSG00000197563.10	PIGN	0.8976839174010095	0.13988208378638106	0.36935408592746066	0.006946478826452753	0.07701222961016026	0.0005531706662415269	NA	18	18	18
ENSG00000177990.11	DPY19L2	0.8971244713484361	0.04507469848901849	0.36965250196234656	0.035923185346847644	0.24457186197664302	8.523727916877546e-11	NA	59	61	61
ENSG00000204588.5	LINC01123	0.8970652680049751	0.05558373637158006	0.3696840905865558	0.030384921024722105	0.04611362387800687	0.006974326179108255	NA	82	88	88
ENSG00000169299.13	PGM2	-0.8959311552362343	-0.0387737330147961	0.37028953335425263	0.047585374863311436	0.188298199317522	1.5123530139820082e-08	NA	89	89	89
ENSG00000241935.8	HOGA1	-0.894932506442421	-0.11889601119060964	0.37082316869135956	0.008661605383138574	0.030644102521274207	0.03528735757309722	NA	44	46	46
ENSG00000249381.1	LINC00500	-0.8948042050105481	-0.03886823335162279	0.37089176209629116	0.10366812718955914	0.3711645671208907	2.9939618628749286e-18	NA	38	38	38
ENSG00000212127.5	TAS2R14	0.8940823458373067	0.05484084092131493	0.3712778342680645	0.03596105820889927	0.09917342008750822	2.333481507755793e-05	NA	31	32	32
ENSG00000100151.15	PICK1	0.8935362576051097	0.06242254448098196	0.3715700644164016	0.039724944676923106	0.265164261512522	6.798640550342162e-12	NA	85	87	87
ENSG00000099282.9	TSPAN15	0.8929668203675439	0.19570108187472576	0.3718749413074697	0.002524904320366475	0.0848684337802265	0.0001836528691754631	NA	16	16	16
ENSG00000174695.9	TMEM167A	0.8928360797386129	0.2569029039336627	0.37194496177385017	0.0013430202327089419	0.040749420488285636	0.01375271574412657	NA	16	16	16
ENSG00000146535.13	GNA12	-0.8924687812252721	-0.15962877376406404	0.3721417187553283	0.005163201708609226	0.07056518398769147	0.0008326322080705322	NA	47	48	48
ENSG00000134160.13	TRPM1	0.8920721368982146	0.026528238234960616	0.3723542683477993	0.14767092560606554	0.4724402742935364	4.972550234156025e-25	NA	7	7	7
ENSG00000214279.13	SCART1	-0.8914245647310183	-0.05732212878703283	0.3727014441636941	0.02582654200659595	0.122934613532986	1.2472807270626645e-05	NA	26	28	28
ENSG00000135587.8	SMPD2	0.8909766865874079	0.12101165701164797	0.37294167747044127	0.008747758953134963	0.05739328701621474	0.0026141463273901613	NA	18	18	18
ENSG00000138777.19	PPA2	0.8907769107593084	0.12591624345552468	0.37304886434370244	0.0097561380315028	0.08564689120627766	0.00027759867535284363	NA	75	77	77
ENSG00000103642.11	LACTB	0.8901254284332871	0.0651002663687737	0.37339854043377185	0.020983001891952704	0.17345290596880886	4.26693039683553e-08	NA	34	34	34
ENSG00000134852.14	CLOCK	-0.8893247192960145	-0.08185239026455421	0.37382859024621773	0.010546070186106106	0.033941309615704615	0.026430499513754292	NA	35	35	35
ENSG00000260532.1	LA16c-381G6.1	0.8884361023500719	0.16958187647636097	0.37430621276401344	0.004507702372461486	0.026972656831152703	0.03977184779801255	NA	8	9	9
ENSG00000173209.22	AHSA2	0.8875343221231615	0.02315005733760579	0.37479129605545003	0.11122161874785538	0.4955023429767795	7.866598434492312e-26	NA	70	70	70
ENSG00000235072.2	AC012074.2	0.8874213441276076	0.07924859111730284	0.37485209626680727	0.027523577483775694	0.04709568492005841	0.006049127876470204	NA	84	85	85
ENSG00000277186.1	RP13-554M15.8	0.8870911703341549	0.11374326258823414	0.37502981745717634	0.007658114966224478	0.03946488886498202	0.016273252900728438	NA	7	7	7
ENSG00000180573.9	HIST1H2AC	-0.8868806009145385	-0.2553079564762892	0.3751431869179265	0.006769061051628695	0.08002064804685965	0.0003412691952028317	NA	23	24	24
ENSG00000205106.4	DKFZp779M0652	0.8865330992477385	0.06207827808163995	0.3753303262795895	0.024308965997384812	0.09818489750176827	0.00011299097954497	NA	44	45	45
ENSG00000013523.9	ANGEL1	0.8864091685414621	0.08389090114623718	0.3753970803783909	0.017206860694191403	0.04071040384196283	0.015019469287239146	NA	44	45	45
ENSG00000101421.3	CHMP4B	-0.8861694402378949	-0.09916514775009273	0.37552622856712137	0.010740192797777905	0.09013772867484802	0.00022418842357290077	NA	34	35	35
ENSG00000226690.7	AC005281.1	0.8852606446082114	0.31636024845609917	0.37601607077319443	0.0009265093555972978	0.036095299936236065	0.02053808380485011	NA	4	4	4
ENSG00000172661.17	WASHC2C	0.8851629357114521	0.10974699650328078	0.37606875948879925	0.020567441867447328	0.05616789527383166	0.0034531025834432395	NA	23	32	32
ENSG00000068654.15	POLR1A	-0.8845195300239825	-0.052639782894689374	0.37641582449300093	0.029303720186440417	0.19243417170510307	1.2135122655698432e-09	NA	47	48	48
ENSG00000196151.10	WDSUB1	-0.884349233229555	-0.034320930096880614	0.37650771882243383	0.07839685313803593	0.26603346676076794	6.7495981327361776e-12	NA	32	32	32
ENSG00000189269.12	DRICH1	-0.8842764622937505	-0.02157700061342558	0.37654699117141555	0.18741757383644356	0.3072721972251863	1.7121027460477493e-14	NA	59	72	72
ENSG00000126464.13	PRR12	-0.8840865625180209	-0.2494623623518771	0.37664948643723783	0.0019161474692403547	0.07191999318930409	0.000983776059927818	NA	5	5	5
ENSG00000147316.12	MCPH1	-0.884003579693721	-0.09935804350807614	0.37669428044851583	0.015144293944557876	0.06204789702164885	0.0022094024976028774	NA	15	16	16
ENSG00000170185.9	USP38	0.8829464484410179	0.26357126540083553	0.37726520595508717	0.0017303619966947078	0.08398633899079773	0.000373860311944527	NA	6	6	6
ENSG00000126698.10	DNAJC8	0.8822525593197451	0.12960195861580684	0.37764024490271597	0.00500317119093803	0.040893996629621655	0.012515135415526662	NA	31	33	33
ENSG00000198860.11	TSEN15	-0.8821545397235558	-0.08089329779731726	0.3776932418607153	0.016491138408484485	0.14779930390359572	8.379845706659865e-07	NA	37	39	39
ENSG00000204149.10	AGAP6	-0.8821199453460918	-0.08929235358481799	0.37771194734499447	0.01218148959402036	0.2341597660720151	2.118118954306215e-10	NA	16	18	18
ENSG00000185105.5	MYADML2	-0.8819750502188874	-0.06386881639734332	0.377790299617512	0.023040296227050887	0.2748616548570393	4.963260641729214e-12	NA	26	26	26
ENSG00000213995.11	NAXD	-0.8808518103993394	-0.09951240433629409	0.37839803301971286	0.007405309163007342	0.09152164759847776	0.0001214378172547223	NA	8	9	9
ENSG00000063854.12	HAGH	-0.8801503714803053	-0.05475449490032522	0.3787778545103955	0.027670283390471836	0.21070145965615555	9.977134078436662e-10	NA	57	57	57
ENSG00000100376.11	FAM118A	0.8799596371333298	0.01892233490189031	0.3788811756345092	0.19222476169867084	0.5312536168664185	1.6010642058335816e-28	NA	31	31	31
ENSG00000141295.13	SCRN2	0.8785940871107467	0.058193949760746246	0.3796214029358458	0.0401886659152514	0.1162791988019842	1.447017211643927e-05	NA	47	54	54
ENSG00000204519.10	ZNF551	0.8784872786361049	0.08829942322863199	0.3796793383624242	0.007181398277915936	0.02957724248526845	0.03682624255836004	NA	34	34	34
ENSG00000284395.1	LA16c-312E8.5	0.8784863484061531	0.0377899014701049	0.37967984296488955	0.051390928347770884	0.11432021280078407	2.250100608070565e-05	NA	36	37	37
ENSG00000184492.6	FOXD4L1	0.8783132756880337	0.09174361616672184	0.3797737332925689	0.012047621710088215	0.13666947120386172	3.0908207823851437e-06	NA	9	11	11
ENSG00000242252.1	BGLAP	-0.8780506199936093	-0.15196666735177355	0.37991624881281183	0.006936201879121435	0.10201842213021388	1.84342037546788e-05	NA	13	13	13
ENSG00000126217.20	MCF2L	-0.8770848726845224	-0.08244429260411712	0.3804405405495592	0.01537469335801312	0.0982950341631576	0.00011038061933183889	NA	43	43	43
ENSG00000272079.2	LA16c-380H5.5	0.877014856563706	0.032749455215865	0.3804785686711427	0.09497291629495727	0.3700296374067505	7.255883717800519e-18	NA	10	10	10
ENSG00000258181.1	RP11-493L12.4	-0.8768534089372035	-0.050830444432945626	0.38056626523399284	0.039303384169264814	0.1656157287233467	1.8819604556135613e-07	NA	10	10	10
ENSG00000260613.1	RP3-522J7.6	0.8763795090323178	0.1398975306886845	0.38082375412189007	0.0030370627023114543	0.037694019035643615	0.01846358767968658	NA	8	8	8
ENSG00000214078.12	CPNE1	-0.8757306343431913	-0.04412153922127831	0.3811764873396011	0.06050898886027452	0.3979153891436864	1.5293393319894703e-21	NA	58	59	59
ENSG00000215440.11	NPEPL1	-0.8756893604765528	-0.056592145485241434	0.381198930910034	0.04738630505291429	0.12069751716498878	1.3508204698551407e-05	NA	80	96	96
ENSG00000170638.9	TRABD	0.875668936686092	0.21424229742295992	0.38121003709416534	0.00232184890092951	0.0642270832341555	0.001721138927222641	NA	10	11	11
ENSG00000213672.7	NCKIPSD	-0.8750352896881354	-0.045740980841623986	0.38155470452938123	0.03503217557907228	0.3154083480082285	1.7491249270617972e-14	NA	37	38	38
ENSG00000164535.14	DAGLB	0.8742605048240186	0.15913224369521953	0.38197640259157595	0.0034980831315996686	0.0617366975363844	0.0025012566442906645	NA	12	15	15
ENSG00000178623.11	GPR35	-0.8737339742222564	-0.09714788220971192	0.382263144492196	0.012493093616545235	0.03321667514404695	0.02716172331607504	NA	20	22	22
ENSG00000197841.14	ZNF181	-0.8732890263887032	-0.06605554301117554	0.38250556031366256	0.019370161448843688	0.15029043244590107	2.874913305377624e-07	NA	12	12	12
ENSG00000186184.16	POLR1D	-0.8729994395401263	-0.06680638650305308	0.3826633832057027	0.018232573868010377	0.04636590527711057	0.00847289498105088	NA	57	58	58
ENSG00000158683.7	PKD1L1	-0.8729075377520715	-0.07765295738227937	0.3827134774058719	0.020881195706642108	0.11359408184265785	2.3324753399444392e-05	NA	27	28	28
ENSG00000151917.17	BEND6	0.8721144295076466	0.07423022733981936	0.38314595505427607	0.011539386915793872	0.23221463914358906	2.341455605826083e-10	NA	29	29	29
ENSG00000185730.7	ZNF696	0.8712832918542343	0.1277115706719244	0.3835994910400571	0.009163313524485094	0.049198258135661456	0.00544486847182521	NA	18	19	19
ENSG00000183688.4	RFLNB	-0.8710204138424719	-0.05787676104593357	0.3837430069589748	0.03440315150291598	0.21432631443635228	2.685363168812342e-09	NA	23	24	24
ENSG00000095906.16	NUBP2	-0.869356333401519	-0.06990987082039384	0.38465225931831315	0.02740364224334137	0.15796080201944032	5.298925145275009e-07	NA	84	89	89
ENSG00000153037.13	SRP19	0.8691263985710109	0.13371349197807422	0.3847779990681972	0.005050083808015468	0.0753545324903503	0.0007204067790365215	NA	35	35	35
ENSG00000214046.8	SMIM7	-0.8674533896834358	-0.07444850563422567	0.3856936396977392	0.01419681710712938	0.05160625901839965	0.005767593808242013	NA	27	27	27
ENSG00000108840.15	HDAC5	-0.8673192547353331	-0.1342351740607642	0.38576710957578964	0.004347169304647374	0.10663183040063318	5.292804687496121e-05	NA	15	15	15
ENSG00000121644.18	DESI2	-0.8672568268456082	-0.3466600833640869	0.38580130618525477	0.0007751761620948287	0.029764471380869288	0.03529093846611801	NA	6	8	8
ENSG00000083828.15	ZNF586	0.8666542371051743	0.08384632547165816	0.3861314866267511	0.013832712805548724	0.0697034556798269	0.0010783515433974453	NA	7	7	7
ENSG00000186074.18	CD300LF	0.8660771959333073	0.059032360345173146	0.3864478297588483	0.019577919264623454	0.08321086873130873	0.0003582972821571008	NA	49	55	55
ENSG00000129625.12	REEP5	-0.8660394095156563	-0.1422389857986674	0.38646855038988015	0.0030030832906155222	0.03788149861610138	0.015252054957440038	NA	65	67	67
ENSG00000139624.12	CERS5	0.8660245346610037	0.04509782029752768	0.3864767073791523	0.04065139576154838	0.21307741736743946	7.789694880135759e-10	NA	23	24	24
ENSG00000270947.1	AC025811.3	-0.8657396984413968	-0.03753580880741019	0.3866329245365183	0.07002078381522217	0.06165368960837906	0.0026190444807336287	NA	73	74	74
ENSG00000132199.18	ENOSF1	-0.8652980128482024	-0.11654022750994697	0.3868752412252886	0.008746862110470653	0.0614815812138357	0.0012240925487164837	NA	13	13	13
ENSG00000162620.15	LRRIQ3	0.8649519214507616	0.030308131111492092	0.3870651779400238	0.10392287100539736	0.29768877574859504	5.110712070044874e-14	NA	34	36	36
ENSG00000272143.1	FGF14-AS2	0.864899812335555	0.10836895877205227	0.3870937806125706	0.006959051404565044	0.11461752502679833	2.7073769585908844e-05	NA	28	28	28
ENSG00000136235.15	GPNMB	-0.8647868815052849	-0.040358179385020745	0.387155772724478	0.05539934100075341	0.27791092448356164	3.0102010079140247e-12	NA	12	13	13
ENSG00000164385.8	LINC01600	-0.8645000420107792	-0.021117138705111827	0.38731325726455945	0.23323029272631207	0.09151124158422283	0.0001442894576096029	NA	120	126	126
ENSG00000178750.2	STX19	0.8639072607183261	0.053895330598676974	0.38763883790806786	0.02698190654067665	0.06104267228319873	0.0024704612526314238	NA	19	20	20
ENSG00000037757.13	MRI1	0.8629941523551192	0.029965848135981674	0.38814068207141694	0.08384064072374595	0.2587908365068492	5.835121135075207e-12	NA	37	38	38
ENSG00000175711.8	B3GNTL1	-0.8628750697780645	-0.053543426951346146	0.3882061589939618	0.033708950292252224	0.1576755636567664	4.003653772233861e-07	NA	26	27	27
ENSG00000125618.16	PAX8	0.8622353218097374	0.025274155676597677	0.3885580361792904	0.11992485937483702	0.3141697508235347	3.675278432261335e-14	NA	14	14	14
ENSG00000196417.12	ZNF765	-0.861735476626015	-0.0604059313113683	0.38883309848779113	0.023947024733689114	0.08002338364170009	0.00024286948885394996	NA	59	69	69
ENSG00000119147.9	C2orf40	-0.8614522901330257	-0.06762599792845903	0.3889889871896486	0.018808932738021852	0.12876465958379332	2.483767148091847e-06	NA	3	3	3
ENSG00000260947.1	RP11-384P7.7	-0.86128973809666	-0.042779333993235094	0.3890784861321326	0.0449447336383667	0.278582262829082	3.2086468988078553e-13	NA	36	38	38
ENSG00000260810.1	CTD-2547L24.4	0.8612019731440388	0.06830335979552658	0.38912681353193135	0.02474146164470534	0.04730822436673369	0.006602059591613155	NA	46	46	46
ENSG00000090861.15	AARS	-0.8602088850221868	-0.09108335494714026	0.38967390779888367	0.013430934560777087	0.09980116924033676	8.174600048195115e-05	NA	26	28	28
ENSG00000135919.12	SERPINE2	-0.8596871479462327	-0.055746671435377856	0.38996152117204963	0.02560831911289667	0.06429856645884216	0.002022310224470392	NA	61	63	63
ENSG00000215808.2	LINC01139	0.8592613834787736	0.03486885564336606	0.39019632418943595	0.059788183981959536	0.0414061790699108	0.013372044727919394	NA	89	90	90
ENSG00000139187.9	KLRG1	-0.8591079047931667	-0.03612181192610875	0.3902809865588528	0.06906951272407064	0.35096252918922943	4.038909487677154e-16	NA	36	36	36
ENSG00000144895.11	EIF2A	0.8589685522567286	0.036900519349551075	0.3903578662897067	0.06884493509717776	0.4603441768582235	1.832603810813625e-24	NA	4	4	4
ENSG00000275329.1	RP11-83N9.6	-0.8584788923928234	-0.05338754970942497	0.390628080880451	0.026458604173017118	0.032106551042094346	0.031172650162754386	NA	31	31	31
ENSG00000164627.17	KIF6	0.858195909033432	0.06488398040743211	0.3907842946200194	0.0322904403076001	0.11954546381754955	1.5171739954008395e-05	NA	106	109	109
ENSG00000186453.12	FAM228A	-0.8564689824926204	-0.06214172424682606	0.3917384224867425	0.02376171433500747	0.1459610235605154	9.931359805934871e-07	NA	33	33	33
ENSG00000188404.8	SELL	-0.8562749176998675	-0.12508041895978425	0.39184573167474235	0.007598476805921391	0.05243923211594447	0.0051850148810612395	NA	18	18	18
ENSG00000160360.12	GPSM1	-0.8560829159303736	-0.10177173614775836	0.39195191765274817	0.017791903510719353	0.1197155409487278	1.3232138509714716e-05	NA	69	81	81
ENSG00000267372.2	AC005330.2	0.8557690155042539	0.07336415386989473	0.3921255568970302	0.01708565399283553	0.02703319543354013	0.04399748780674319	NA	45	57	57
ENSG00000169752.16	NRG4	-0.8551978347294614	-0.031918877484305844	0.3924416347177182	0.0829096027243428	0.4337324934922116	1.7140855610134242e-21	NA	33	34	34
ENSG00000145949.9	MYLK4	-0.8551387337886602	-0.07531440780168468	0.3924743485859584	0.01843617381399883	0.17905219207453146	4.2544519143905435e-08	NA	17	19	19
ENSG00000249328.2	RP11-26J3.1	0.854132992447157	0.10237613432305134	0.39303130534694675	0.01002539443468483	0.04106619892592666	0.013478554097845432	NA	19	20	20
ENSG00000198937.8	CCDC167	0.8540659357505404	0.04878004971947113	0.3930684568481553	0.035967015666761665	0.26143499637786805	1.3545979222777736e-12	NA	63	63	63
ENSG00000166682.10	TMPRSS5	0.8530666843446985	0.030961862586236403	0.3936223253613236	0.08170683350121448	0.38326475150104	2.8561101327746487e-18	NA	12	12	12
ENSG00000122481.16	RWDD3	0.8527860505054141	0.06622783583521492	0.39377796101292484	0.023568411176931522	0.2039444331363988	2.99444998513804e-09	NA	24	25	25
ENSG00000179954.15	SSC5D	0.8524618202209933	0.10358402947035156	0.3939578210319553	0.010580612648597231	0.04254400487787506	0.012154069621906913	NA	35	40	40
ENSG00000140575.12	IQGAP1	-0.852325991095797	-0.06196725365106211	0.39403318419676925	0.026252264816119208	0.3530600954945542	1.3688781805866004e-16	NA	58	59	59
ENSG00000226029.1	LINC01772	0.8517175980139965	0.12615818378021582	0.39437085087948653	0.00683064322648548	0.1500974086447208	3.1480028435303344e-07	NA	9	10	10
ENSG00000145241.10	CENPC	0.8514788441088054	0.010391372412420804	0.3945034104612042	0.050101456313273264	0.06053618936562567	0.002232447855656814	NA	108	110	110
ENSG00000175390.13	EIF3F	0.8510465696049857	0.08945935830630304	0.3947434840170613	0.014376823563461436	0.15690517860053518	1.76586773515553e-07	NA	42	43	43
ENSG00000058404.19	CAMK2B	0.8509818877340839	0.10598138276892129	0.3947794141750558	0.007059587596752273	0.2017605509966505	4.234677929483161e-09	NA	26	27	27
ENSG00000183793.13	NPIPA5	0.8508404689587687	0.060361755263693424	0.39485797783545484	0.01654506454706532	0.4840800112656709	1.8932427172013737e-24	NA	9	16	16
ENSG00000266173.6	STRADA	0.8505142044140086	0.10588258994984356	0.3950392666137086	0.012575111750796328	0.03363799923481217	0.023473096697367028	NA	48	50	50
ENSG00000100162.14	CENPM	-0.8503159267373138	-0.05577498252831023	0.39514946411374996	0.020025395128405468	0.07012571749506898	0.000982204293397665	NA	7	7	7
ENSG00000131944.9	FAAP24	-0.8498052606059442	-0.041250782307043425	0.39543336442257826	0.052845842883304975	0.1430721510323677	1.444921640310046e-06	NA	39	39	39
ENSG00000171960.10	PPIH	0.8495894052605503	0.04777192845871932	0.39555340434257547	0.031006605196675346	0.03353821439018584	0.02597120912169067	NA	49	52	52
ENSG00000003393.14	ALS2	-0.8495825943581075	-0.09971583836303707	0.39555719233089015	0.007659013840537365	0.10649674324105636	2.843594265772157e-05	NA	3	3	3
ENSG00000165935.9	SMCO2	-0.8495065590626648	-0.08566307827411765	0.3955994820199792	0.007328585819625876	0.05649531548420453	0.003750111198862915	NA	14	17	17
ENSG00000075239.13	ACAT1	-0.8492307769977603	-0.1203627767878204	0.3957528907830995	0.0061536894257927756	0.04816574990553537	0.006782398943422377	NA	15	15	15
ENSG00000137857.17	DUOX1	-0.8491924087383851	-0.0912426813610106	0.3957742366689657	0.009715548294987839	0.09180044799765873	0.0001714889980088348	NA	10	12	12
ENSG00000259577.1	CERNA1	-0.8491858197375886	-0.055888594136520295	0.39577790247883293	0.03313088786538759	0.2506815228325485	5.391292906273611e-11	NA	22	23	23
ENSG00000115368.9	WDR75	0.8487359546947791	0.07498707353623042	0.3960282347159112	0.009190494296480037	0.04898761023757472	0.0045144052854692715	NA	96	96	96
ENSG00000237765.6	FAM200B	-0.8482414352296863	-0.047276901719104675	0.39630352568982075	0.05137140939054073	0.20955616417048076	1.5169062032297448e-09	NA	91	94	94
ENSG00000116830.11	TTF2	0.8475019050547126	0.05577929259039537	0.39671542566546625	0.013735909744066303	0.1804277694780633	3.29289839958025e-08	NA	13	13	13
ENSG00000145337.4	PYURF	-0.8465160379768134	-0.06346955965413986	0.39726493077542036	0.02725071775139194	0.10691806722055956	2.11383127139207e-05	NA	10	10	10
ENSG00000258586.1	RP5-1021I20.2	-0.8443248320565664	-0.0777704241991569	0.3984879135537457	0.014818397104891783	0.060490878819655626	0.0026495177991053185	NA	17	17	17
ENSG00000048544.5	MRPS10	-0.8439290352719278	-0.2044495652001284	0.3987090620522594	0.0024175173805174558	0.025498252069699797	0.04250793908434637	NA	29	30	30
ENSG00000132740.8	IGHMBP2	0.8438382634213153	0.0788420199263784	0.39875979056138355	0.012912176629581893	0.0957208529086609	0.0001095065991174212	NA	14	14	14
ENSG00000129128.12	SPCS3	-0.8436831105503823	-0.10015051025501846	0.3988465078692798	0.006169642981210616	0.08080461884211687	0.00035638440119992144	NA	16	16	16
ENSG00000243444.7	PALM2	0.843653029543552	0.09399841926931507	0.3988633219170098	0.010854959609331433	0.04880288219158084	0.007237112164374043	NA	18	18	18
ENSG00000006071.12	ABCC8	-0.8436064972401184	-0.06636064657828064	0.39888933240464797	0.031350830214834945	0.040733751856913296	0.014770852529089697	NA	66	67	67
ENSG00000196312.12	MFSD14C	0.843578965818736	0.050529835270037016	0.3989047223169141	0.019824992161327163	0.06786563012013717	0.0007560103080325143	NA	62	63	63
ENSG00000130592.15	LSP1	-0.8433781506541695	-0.07213469003895853	0.3990169876947426	0.017150226645584882	0.07775496508867054	0.0005324064070096463	NA	10	10	10
ENSG00000006128.11	TAC1	0.8424178187583544	0.08856830579084148	0.3995541224905653	0.013679532149887992	0.029820785260757262	0.03134959199749067	NA	56	60	60
ENSG00000267731.1	RP11-147L13.8	0.8413075652591826	0.03409141149258358	0.400175653548449	0.06816649819877993	0.2738361784675996	3.3837947047278243e-12	NA	43	44	44
ENSG00000125611.15	CHCHD5	0.84122793386947	0.08294567587424781	0.4002202543259793	0.01113713679759808	0.09404043975344473	0.00014840109285192782	NA	36	36	36
ENSG00000182013.17	PNMAL1	0.8401890116448498	0.22435177458645075	0.40080241844439657	0.001436263609568359	0.14053428114103492	2.683341492483252e-06	NA	9	9	9
ENSG00000136546.13	SCN7A	0.8388755564469744	0.24953479706238738	0.40153914580892636	0.0012291581442064531	0.06657035498275618	0.0013302438996984553	NA	38	38	38
ENSG00000119661.14	DNAL1	0.837697383909155	0.07129541287008243	0.40220068309462476	0.012250150391867953	0.19482743038361766	3.2942385961789545e-09	NA	21	21	21
ENSG00000273476.1	RP11-108L7.14	-0.837221829569252	-0.10977916747471315	0.40246788925669563	0.0101109067181707	0.05596491621716849	0.0041829604588277895	NA	13	13	13
ENSG00000160221.16	C21orf33	-0.8369933291562515	-0.02463975206198897	0.4025963177291506	0.1546786195842262	0.404396009197483	4.842565891307358e-19	NA	16	16	16
ENSG00000115129.13	TP53I3	0.8368683352963058	0.18012138555511886	0.4026665808211518	0.0017867162611629659	0.036565142832637516	0.01978351414690808	NA	32	32	32
ENSG00000170448.11	NFXL1	-0.8368579638129371	-0.029841476622720114	0.40267241129770215	0.13048922897692472	0.17538577779729986	6.300069574455935e-08	NA	125	128	128
ENSG00000048545.13	GUCA1A	-0.836822816733061	-0.11113335920423552	0.4026921701037274	0.009623561797132862	0.06540414470455946	0.0017423938960128365	NA	37	37	37
ENSG00000225706.1	PTPRD-AS1	-0.8366777766730396	-0.05811366577360639	0.4027737141319404	0.029816320351561044	0.12943549412830133	5.479385968905226e-06	NA	17	17	17
ENSG00000167653.4	PSCA	-0.8362308798886058	-0.05601044686809171	0.403025029446453	0.03351582331177578	0.0934456500941812	8.706616587290903e-05	NA	27	27	27
ENSG00000226995.7	LINC00658	-0.8360833151218734	-0.06629481314490658	0.40310803408373663	0.017828845438849997	0.061840783807282085	0.0016123850148478626	NA	15	16	16
ENSG00000185088.13	RPS27L	0.8359410386267926	0.07465510828579011	0.4031880737852094	0.015645324878358496	0.20971709199644187	1.2869780807083133e-09	NA	36	36	36
ENSG00000251129.1	RP11-734I18.1	-0.8347708738478037	-0.022517703358451168	0.40384672800864896	0.14661602190727965	0.4686923241594497	2.867455812251367e-24	NA	15	15	15
ENSG00000255621.1	RP11-377D9.3	-0.8346444630444168	-0.042953102189181455	0.40391791977347447	0.04930111854863514	0.03804500465325365	0.014694246447488731	NA	29	30	30
ENSG00000230487.7	PSMG3-AS1	0.8340729216004636	0.018560374134567095	0.40423989301072183	0.1291084426518443	0.17670287350179906	9.422491617780184e-08	NA	120	140	140
ENSG00000132953.16	XPO4	0.833781440678939	0.14014925508240714	0.4044041555387974	0.0018291885313027334	0.048247153022217916	0.007243648416720994	NA	2	2	2
ENSG00000164983.7	TMEM65	0.8329849865346984	0.09341393404537286	0.40485319663194363	0.007610047310094839	0.1244844886456498	6.691494298607728e-06	NA	15	15	15
ENSG00000167550.10	RHEBL1	0.8324264634706294	0.08418915234607278	0.40516826987998356	0.012807092050263482	0.08414054635683853	0.0001981192548820135	NA	7	7	7
ENSG00000117118.9	SDHB	-0.8324197831208796	-0.12345259147805862	0.40517203927631074	0.009138396373656325	0.03614583984107654	0.01931091738626324	NA	35	35	35
ENSG00000148225.15	WDR31	0.8309487443313751	0.31270035597596235	0.4060025853063648	0.001413736845282465	0.05405783534443796	0.004717685879055996	NA	3	3	3
ENSG00000101412.12	E2F1	-0.8307751939998688	-0.11375071346645324	0.406100638536271	0.007980086290906246	0.1758563693249624	8.14314366525707e-08	NA	9	9	9
ENSG00000075399.13	VPS9D1	0.8307528299335704	0.2137902652960313	0.40611327491321214	0.0022917426876095303	0.07700624647253149	0.0007349743128669858	NA	5	5	5
ENSG00000272871.1	RP11-408A13.4	0.8301948388922014	0.045497965354921344	0.4064286328042368	0.037970463893786575	0.2672642452340353	1.0184993099980061e-11	NA	28	28	28
ENSG00000166770.10	ZNF667-AS1	-0.8298461617239055	-0.045310094101717414	0.40662576767254743	0.028400590392521463	0.23849398130184385	2.2924065543956352e-10	NA	46	47	47
ENSG00000146707.14	POMZP3	0.8297158910650129	0.027098978527480826	0.4066994346512668	0.18384549174669645	0.414900947742952	2.106780504938084e-20	NA	38	40	40
ENSG00000253731.2	PCDHGA6	-0.8291834920035547	-0.11353855677055968	0.4070005846791098	0.026831793376374972	0.1513236506810711	1.02840148126596e-06	NA	26	26	26
ENSG00000204947.8	ZNF425	0.8277623165911644	0.06252035798717262	0.4078051197088892	0.027375048878711478	0.12848630385326398	5.5744596741329e-06	NA	10	11	11
ENSG00000107954.10	NEURL1	-0.8266800165822579	-0.07318006354629657	0.40841845079394135	0.002105923362093948	0.026465336528499916	0.049294498026362925	NA	22	22	22
ENSG00000156170.12	NDUFAF6	-0.8260066418700073	-0.12949240018314748	0.40880032411989486	0.005375134739810428	0.0414913010067413	0.011905128978033818	NA	21	22	22
ENSG00000162910.18	MRPL55	-0.8256506045399641	-0.14525898990304564	0.4090023200952564	0.004188222743421044	0.04481455248824314	0.00895407873720235	NA	22	23	23
ENSG00000180279.6	LINC01869	-0.8242565426274324	-0.05174831704971482	0.40979380548968114	0.05707354024619997	0.31844264838383474	1.6451175821359575e-14	NA	31	32	32
ENSG00000275409.1	RP11-131L12.4	-0.8234038105837277	-0.12302853018642637	0.4102783968219338	0.006674721249194844	0.04973129332472738	0.006192594714854271	NA	18	19	19
ENSG00000053900.10	ANAPC4	0.8231156954467453	0.13211581818471602	0.4104422040859349	0.005656855997046641	0.11687957689238088	1.5061999508119613e-05	NA	11	11	11
ENSG00000145331.13	TRMT10A	-0.8230909199122938	-0.11021862917373536	0.4104562919788777	0.006045240462579488	0.029388445703574483	0.038684037422160825	NA	26	26	26
ENSG00000117091.9	CD48	0.8230902971847979	0.043108660912203625	0.4104566460786052	0.008719854365909385	0.03186806778876652	0.030064017670893717	NA	6	8	8
ENSG00000183549.10	ACSM5	-0.8220966911060985	-0.06967374804015879	0.4110218685649427	0.015848337876734318	0.12079591886555754	1.0891570097743523e-05	NA	32	34	34
ENSG00000160299.16	PCNT	0.8220910164069566	0.053339283795088274	0.411025097999436	0.046909300292691095	0.13931163405560273	1.3615197172903924e-06	NA	89	94	94
ENSG00000148655.14	C10orf11	-0.8213613555241496	-0.07965832376327613	0.41144046877643703	0.013897223523308008	0.11109294464117993	2.9430375410366094e-05	NA	18	18	18
ENSG00000206077.10	ZDHHC11B	0.8212161372287492	0.07551659416427801	0.411523166257302	0.017576649145262878	0.15063284647600927	9.505844101591135e-07	NA	16	18	18
ENSG00000164010.13	ERMAP	0.8210754203924882	0.0854561142602451	0.41160330970055214	0.014174833807967585	0.15956217224302374	5.19014949578958e-07	NA	7	7	7
ENSG00000259362.2	RP11-307C19.1	0.8207372359248958	0.054380531380553765	0.41179595613340847	0.033280102984037	0.1398343882312898	1.8130490591618072e-06	NA	19	19	19
ENSG00000125450.10	NUP85	0.8201928880183541	0.05923563546388426	0.41210615567125575	0.03500116004003235	0.3178277355187961	1.0939992120752353e-14	NA	7	7	7
ENSG00000170390.15	DCLK2	-0.8193008659901141	-0.07415547659592388	0.41261477862993945	0.011843706446395232	0.16188662652258126	2.8999106745335514e-07	NA	21	21	21
ENSG00000117834.12	SLC5A9	0.8191340446756543	0.07663718099179724	0.41270993992491123	0.014605999488056604	0.10247984621179304	7.6256881583513e-05	NA	18	19	19
ENSG00000007541.16	PIGQ	-0.819087074107399	-0.12722343190077565	0.412736736090207	0.006589797290234222	0.0958925446816419	0.00012373924568036843	NA	33	33	33
ENSG00000242220.6	TCP10L	0.8187255321869573	0.0908870947237124	0.4129430260758614	0.008714536174194735	0.11767473091697113	2.0722063780646904e-05	NA	4	4	4
ENSG00000144115.16	THNSL2	-0.8180911327617748	-0.017742191706409585	0.41330515174602367	0.3150113943388809	0.6654260946591786	2.8468981227937643e-44	NA	22	26	26
ENSG00000167840.13	ZNF232	-0.8176678455063808	-0.02315595965972907	0.413546875667564	0.12122240437432097	0.1267887238664656	5.536102686815661e-06	NA	56	63	63
ENSG00000262468.5	LINC01569	-0.8173993180673578	-0.15284353930982142	0.4137002652798569	0.003074714045352741	0.05365702947784027	0.0045913366614357435	NA	2	2	2
ENSG00000125445.10	MRPS7	-0.8171090724690112	-0.33513456775260214	0.41386609871664337	0.0013032148427327105	0.028240348984674937	0.03866153021417496	NA	3	3	3
ENSG00000237166.1	LINC01792	-0.8167786039819571	-0.047121540250978124	0.4140549616126522	0.022033504855442483	0.06137721094842188	0.001880245776552833	NA	60	60	60
ENSG00000203791.14	METTL10	0.8161299396773046	0.10035623872424722	0.4144258218174969	0.009394309531651115	0.112726757100184	3.185556639533313e-05	NA	13	13	13
ENSG00000163576.17	EFHB	-0.8161141030596323	-0.03395031388381588	0.4144348785273504	0.08668684056831955	0.3269768729143477	6.779669779483262e-15	NA	55	56	56
ENSG00000077463.14	SIRT6	-0.8159898177072759	-0.08582579953677656	0.41450595940827484	0.009446460443380995	0.1953364073846092	1.7320375385513996e-08	NA	5	5	5
ENSG00000053372.4	MRTO4	0.8158346059127723	0.10152398477374018	0.414594737764022	0.01017186350008136	0.0876991981527653	0.00021359283297805984	NA	44	45	45
ENSG00000125877.12	ITPA	-0.8153355834635945	-0.058912257960579945	0.41488024580796046	0.03585958567882483	0.21156150136451116	7.876783598987827e-10	NA	6	6	6
ENSG00000180881.19	CAPS2	0.8152325185626657	0.1289007035457377	0.4149392272882473	0.004416583508031538	0.11102313511263323	3.275380148666024e-05	NA	14	14	14
ENSG00000214274.9	ANG	-0.8147187395016652	-0.11000784048011213	0.4152333241975016	0.009028650030018504	0.028150945432606756	0.03809679302938334	NA	11	12	12
ENSG00000230733.2	AC092171.4	0.8146522502069097	0.11093859603343625	0.41527139293370197	0.0062594072883128005	0.030853783164445377	0.03214840947012865	NA	35	40	40
ENSG00000150776.17	C11orf57	-0.8141364660494991	-0.04708109191025523	0.4155667774452898	0.014148459118733202	0.06588925468508591	0.0018055559285525687	NA	40	45	45
ENSG00000188895.11	MSL1	-0.8134737941120496	-0.07069274022839218	0.415946465231099	0.010125559908482868	0.12195793656682585	1.5026190267266376e-05	NA	11	11	11
ENSG00000117724.12	CENPF	-0.8131832488255714	-0.1220969482083384	0.41611300205672264	0.0052233171469156705	0.0424699231658876	0.011612464017349665	NA	29	30	30
ENSG00000027001.9	MIPEP	0.8130651637413653	0.07342700871266729	0.41618069815711467	0.01769138410498937	0.07513662294019227	0.0006207845113296816	NA	36	37	37
ENSG00000145736.14	GTF2H2	0.8127844170783876	0.05137555375830445	0.41634167137397793	0.04005911158007565	0.17885338940661213	5.7670560369617616e-08	NA	5	6	6
ENSG00000042317.16	SPATA7	-0.8124617364306723	-0.030729458564088263	0.4165267338804457	0.08174410305089458	0.4258021738113116	1.6829500344606608e-20	NA	59	63	63
ENSG00000283992.1	LYNX1	-0.8112691768028372	-0.07810528988607086	0.4172111068808533	0.013900452700805145	0.033780429514174565	0.024941139894726388	NA	15	15	15
ENSG00000230876.6	LINC00486	0.8111438158962258	0.05504778800802604	0.41728308610237264	0.028490169829806438	0.03376229756407673	0.0240918853792721	NA	53	56	56
ENSG00000229453.2	SPINK8	0.810013145790691	0.1466484419461166	0.41793262040068657	0.004091515084162886	0.03152541788612323	0.032935293188891886	NA	10	11	11
ENSG00000228140.1	RP3-467K16.4	0.8089326319322065	0.11132461318497182	0.4185538976593298	0.0050899212492186005	0.11008838149255176	4.291665553489599e-05	NA	3	3	3
ENSG00000179715.12	PCED1B	0.8082296967370347	0.17423448217058946	0.4189583652433426	0.0029238762004828783	0.05736896190406824	0.0031121221572546058	NA	7	7	7
ENSG00000087502.17	ERGIC2	0.8076438174533355	0.09448139769135919	0.41929565470842434	0.007994149918122431	0.15554055169138542	6.521474410508835e-07	NA	44	46	46
ENSG00000065526.10	SPEN	-0.8073813824486521	-0.08993077282497268	0.41944678975676486	0.011738678431333322	0.13732542768725411	3.475472590812848e-06	NA	53	58	58
ENSG00000228696.8	ARL17B	-0.8067189448930528	-0.04283763054299715	0.41982842677978394	0.06751996843364073	0.3021459222153515	1.2568318705842512e-13	NA	42	72	72
ENSG00000154832.14	CXXC1	-0.8064095402430437	-0.17393931496580953	0.4200067478470918	0.0027880744407813673	0.029797342052050008	0.03321710017807393	NA	12	12	12
ENSG00000173928.2	SWSAP1	-0.8061730622242141	-0.12314845576942245	0.42014306866667883	0.007002847239254269	0.058908580424511026	0.0021559352551978853	NA	9	10	10
ENSG00000092295.11	TGM1	-0.8060813204303016	-0.0870141412579316	0.42019596141074367	0.016416334729455286	0.14636481153450456	9.376823905977762e-07	NA	28	28	28
ENSG00000093000.18	NUP50	0.8053744812319289	0.08276104754918547	0.42060361310236993	0.011499301376539992	0.1835877634796627	1.9407949063911443e-08	NA	15	16	16
ENSG00000185344.13	ATP6V0A2	0.8044094688078081	0.21260164842551416	0.4211605344729056	0.002063722227027455	0.044275163023510714	0.00998171587558216	NA	6	6	6
ENSG00000105136.20	ZNF419	0.8042210168594816	0.08843098468477874	0.4212693430538468	0.009488429523134431	0.05601779068382552	0.0027917113264292357	NA	21	21	21
ENSG00000146731.10	CCT6A	0.8041577553423462	0.18736257386723998	0.42130587275146214	0.002304095588820928	0.03211522775423577	0.03011329874763142	NA	14	14	14
ENSG00000154813.9	DPH3	-0.8035955876295395	-0.08537670328603807	0.42163057221208644	0.012127315804403927	0.09921850382469194	7.005688848334493e-05	NA	41	41	41
ENSG00000184305.14	CCSER1	-0.8034133544655281	-0.11895196865705657	0.4217358587870145	0.010300319985630775	0.03537095830739555	0.021345108658960187	NA	36	36	36
ENSG00000262877.4	RP11-1055B8.4	-0.8026108702675244	-0.091312359968352	0.42219968343889425	0.009983861157564073	0.08819382035455599	0.00023658255421675118	NA	2	2	2
ENSG00000182631.6	RXFP3	-0.8024529535843568	-0.051359045606615486	0.4222909922677367	0.03075609548689694	0.12083903015589838	1.3869931110257476e-05	NA	53	60	60
ENSG00000137135.17	ARHGEF39	-0.8022092384529518	-0.06709190960648252	0.42243193323088934	0.031024493179415212	0.1407214328132818	2.4794178683165823e-06	NA	24	24	24
ENSG00000196700.8	ZNF512B	0.8021705851607609	0.22720898556904198	0.42245428904152627	0.0003803964060191092	0.04031188581249663	0.014791296660052062	NA	2	3	3
ENSG00000164610.8	RP9	-0.8003995932129319	-0.05861469599823085	0.4234793166174936	0.020922424113255893	0.15969478303021173	9.696020312850626e-08	NA	16	18	18
ENSG00000116147.16	TNR	-0.8000672767815681	-0.11888786951632867	0.42367181918512287	0.008745964033550368	0.05254090787101588	0.0055757801461422864	NA	31	33	33
ENSG00000100243.20	CYB5R3	-0.7995926577271374	-0.08450100551205193	0.4239468428497932	0.013125821326204934	0.16155692497346655	2.2080811623398528e-07	NA	10	10	10
ENSG00000250312.6	ZNF718	-0.7995794744105621	-0.020833836599577552	0.423954483569821	0.16302437941451667	0.49137830520165704	2.884440023531257e-26	NA	28	28	28
ENSG00000091664.7	SLC17A6	0.7991050778561706	0.18627787156980008	0.42422948552058615	0.0020247243187092472	0.10614120009286704	5.206958783310888e-05	NA	10	10	10
ENSG00000123545.5	NDUFAF4	0.7988719226588911	0.07443591011608233	0.42436468098953295	0.013994849157675553	0.2270969400151629	2.501387867271369e-10	NA	33	33	33
ENSG00000022556.15	NLRP2	0.7978748390244436	0.0228098692996287	0.42494312586726	0.1346641903529597	0.3300451979273495	4.0036318763161485e-15	NA	42	50	50
ENSG00000166971.16	AKTIP	-0.7953760511587363	-0.08803485163901235	0.4263947866421345	0.01587494315662636	0.2540173822544453	1.6600423322982078e-11	NA	17	17	17
ENSG00000204387.12	C6orf48	0.7953236835425814	0.5388274356450758	0.42642524030656714	0.00020587092683649384	0.05676191415368509	0.003293474201302857	NA	5	40	40
ENSG00000228408.6	RP1-111D6.3	0.7952259651256345	0.04711596513655579	0.426482070494968	0.08441138375125667	0.3380963456413662	3.360838748846098e-15	NA	16	16	16
ENSG00000224939.1	LINC00184	0.7947571431748371	0.047538273006210136	0.42675478512001264	0.028344757084812246	0.2234770279813712	6.812797634056368e-10	NA	11	11	11
ENSG00000224635.1	RP4-564F22.5	-0.7947254750112241	-0.024189432559478172	0.42677321021598646	0.15673660186461594	0.37957872978732377	7.157957203514639e-18	NA	72	73	73
ENSG00000104635.13	SLC39A14	0.7943986481522778	0.07620307990134477	0.42696339093222047	0.011250330852794314	0.058924208573453464	0.002206621627596106	NA	40	42	42
ENSG00000186716.20	BCR	-0.7941674188254272	-0.057408381254816086	0.4270979732248268	0.02286061002598932	0.20594712401418733	2.538640147050412e-09	NA	21	22	22
ENSG00000162704.15	ARPC5	0.7934885068710582	0.0931997273891024	0.4274932628294593	0.0022181725205242635	0.028110382526786017	0.03662452425426228	NA	26	26	26
ENSG00000246379.6	RP11-461O7.1	-0.7926954223906018	-0.040029985918780694	0.42795529797193055	0.0455188425584002	0.027519760637541205	0.04489933731600253	NA	87	89	89
ENSG00000273329.1	RP11-448A19.1	0.7926807828571147	0.11763800171909064	0.42796382940265265	0.0073013749666982685	0.12504026760636985	9.718575053895357e-06	NA	9	9	9
ENSG00000165695.9	AK8	-0.7925980007065071	-0.04222441648491387	0.4280120739353952	0.044864962354156955	0.3821955187381931	5.121880134571649e-18	NA	19	19	19
ENSG00000183454.16	GRIN2A	-0.7919179300570843	-0.12554929283364485	0.42840853149084857	0.005173320648346232	0.07106315080858815	0.0011057620295491745	NA	11	11	11
ENSG00000120860.10	WASHC3	-0.7908075592187408	-0.05363440491596843	0.4290562980987378	0.017724107030233048	0.1583838072763465	2.7254426442492015e-07	NA	40	40	40
ENSG00000167904.14	TMEM68	-0.7901557873932642	-0.0651062030252439	0.4294367929107499	0.021326132784382876	0.16704790855178844	5.89710215877817e-08	NA	14	14	14
ENSG00000169964.7	TMEM42	0.7895280388081308	0.06391654351289466	0.4298034486110869	0.030705256436488183	0.026910053233382497	0.03997297887564017	NA	81	84	84
ENSG00000236485.1	LINC01945	0.7894375730291964	0.06333192105811718	0.42985630289371524	0.017082402732340785	0.19545006415103536	9.14622774980205e-09	NA	31	43	43
ENSG00000213246.6	SUPT4H1	-0.7887024814083126	-0.04110177096293368	0.4302859172801622	0.04892825464856965	0.11379764658613152	3.0519181496283765e-05	NA	76	78	78
ENSG00000274245.1	RP11-357P18.2	0.787706743271815	0.051187456636774646	0.4308682603167866	0.028201943565863287	0.06524073857571693	0.000973647645379759	NA	36	37	37
ENSG00000223802.7	CERS1	-0.7875628286381493	-0.09344921872575518	0.43095246450582203	0.010148901437476205	0.08316869940799028	0.00033424331737911563	NA	25	26	26
ENSG00000235109.7	ZSCAN31	0.7872412740991532	0.049672808606009936	0.4311406399645966	0.03960456052924389	0.18593908139783144	2.3854822114266002e-08	NA	27	28	28
ENSG00000105750.14	ZNF85	-0.7865982717872183	-0.050811686844683936	0.43151707127798855	0.02287117433624702	0.16795181052726355	1.597287764435989e-07	NA	34	34	34
ENSG00000227066.1	RP3-340N1.2	0.7865019995362021	0.027877583387267393	0.43157344810554166	0.0757264724589706	0.30448906498175005	9.314858859661996e-14	NA	5	5	5
ENSG00000247982.6	LINC00926	0.7863588464780494	0.10180333846098492	0.4316572861282767	0.008604359241272673	0.06818567445232711	0.0014183200092002695	NA	11	13	13
ENSG00000149743.13	TRPT1	-0.7859372051724481	-0.10041414133608403	0.43190427647434915	0.01136860009827282	0.09908054704730973	4.515614534137682e-05	NA	21	21	21
ENSG00000188542.9	DUSP28	0.7852397078769938	0.22453816542657642	0.4323130383045929	0.0015261291024776075	0.03081007849218567	0.029702405395644563	NA	5	5	5
ENSG00000160013.8	PTGIR	-0.7842659288670372	-0.07856356600302698	0.4328840870234132	0.012510029775258287	0.11473468618352912	2.2036689436283065e-05	NA	25	25	25
ENSG00000173226.16	IQCB1	0.7841110793877792	0.02250262349724135	0.43297493489669947	0.15957563331368374	0.4622946256055054	6.122302161075278e-23	NA	89	89	89
ENSG00000213347.10	MXD3	-0.783881190932634	-0.05944176548592821	0.4331098273596389	0.022554373037602396	0.1654775967242794	2.388130129244557e-07	NA	16	16	16
ENSG00000085465.12	OVGP1	-0.7835458587089006	-0.11423155731629135	0.43330663502898115	0.006038323638686261	0.05814396973928838	0.002873237375262226	NA	24	24	24
ENSG00000205593.11	DENND6B	-0.7821953199039718	-0.15373914340743872	0.43409979453561487	0.0029025951090733493	0.051342892967370594	0.005574422305327649	NA	11	12	12
ENSG00000176909.11	MAMSTR	0.7818848732774428	0.060097231881236196	0.4342822356173004	0.024908273141069352	0.1930611045485512	1.2529428885389152e-08	NA	21	21	21
ENSG00000162928.8	PEX13	-0.7817539646904268	-0.05913276445444867	0.4343591803275869	0.020557776724495457	0.09244773947492924	0.00017005758688160878	NA	27	27	27
ENSG00000162881.6	OXER1	0.7816912058195876	0.051450181579370584	0.4343960711750158	0.025038030169260664	0.20133885061937015	1.026811126022096e-08	NA	13	13	13
ENSG00000111215.11	PRR4	0.7792958476562845	0.06378505669057907	0.4358054601328528	0.015780926070201824	0.1616909983831003	3.494647800389916e-07	NA	20	22	22
ENSG00000135945.9	REV1	-0.7786942826221814	-0.3129249274820383	0.4361598248421761	0.0014291436919441174	0.07238324084773244	0.0008351542507965845	NA	33	34	34
ENSG00000227124.8	ZNF717	-0.7784142112641299	-0.24495488609085178	0.4363248634955331	0.0012367092790720427	0.1840126880870342	3.8111407059298345e-08	NA	2	14	14
ENSG00000176809.10	LRRC37A3	-0.7780094221546375	-0.1872165692188671	0.43656345861224033	0.002327786727909441	0.04668814363576408	0.004892036425823677	NA	7	8	8
ENSG00000152219.4	ARL14EP	0.7777848742386888	0.09467589766687382	0.4366958464498617	0.026464698080448417	0.12264399913989955	6.258789123155776e-06	NA	98	99	99
ENSG00000169570.9	DTWD2	-0.7770450166122558	-0.08599731693553228	0.4371322116076204	0.013264902845069572	0.061429692471481036	0.002274207457928036	NA	44	45	45
ENSG00000119682.16	AREL1	-0.7766762497246751	-0.09440405009918043	0.4373498026017514	0.0048481767107735356	0.060489255051363336	0.0027240835273619553	NA	22	22	22
ENSG00000133731.9	IMPA1	-0.7766706094967447	-0.21710731901362615	0.43735313110363216	0.0013126122352986659	0.05035607044677855	0.005514378106170538	NA	11	11	11
ENSG00000092931.11	MFSD11	0.7762947079657653	0.10090298578385112	0.4375749970177111	0.01563337203448824	0.03344414571024095	0.026233465803482573	NA	26	42	42
ENSG00000212124.2	TAS2R19	0.7762254112067678	0.11681116984643193	0.4376159046618814	0.004707415551759064	0.031504842411532084	0.031964913585485345	NA	45	45	45
ENSG00000203778.7	FAM229B	0.776046363689531	0.08341300234066343	0.4377216111653892	0.010324499413570653	0.1387838782462702	1.1494261278688463e-06	NA	11	11	11
ENSG00000079257.7	LXN	-0.776023516421105	-0.05530823910439714	0.43773510084742695	0.02719058067523515	0.15165514811806546	7.948053717151876e-07	NA	61	62	62
ENSG00000248184.1	RP11-231C18.1	0.7754764640945542	0.022980514259568728	0.4380581676359674	0.13405593847439207	0.3206874251500316	8.55920892472913e-15	NA	52	54	54
ENSG00000251623.1	RP11-826N14.4	-0.7754056453704834	-0.102630303838457	0.43810000030803375	0.00766612687504926	0.07601747225208652	0.0004933770836964773	NA	1	1	1
ENSG00000100577.18	GSTZ1	-0.7754055663656388	-0.06100638501281982	0.43810004697753613	0.021594403894293294	0.1718783878597844	5.4284680854726174e-08	NA	31	31	31
ENSG00000187134.13	AKR1C1	0.7744504955916406	0.05044191890961888	0.4386644323779548	0.034705253511012814	0.18030301738460355	7.082112926119999e-08	NA	25	26	26
ENSG00000184792.15	OSBP2	0.7734959558862818	0.2555685667929001	0.4392289212076459	0.001219852677148909	0.03479264666896637	0.022551500038057157	NA	5	5	5
ENSG00000157036.12	EXOG	-0.7734030006309391	-0.08557336622393744	0.4392839146996772	0.012550487412882973	0.15510898698965914	2.7265264855053263e-07	NA	13	14	14
ENSG00000145782.12	ATG12	-0.7716678292143392	-0.04835925261276444	0.4403111893458065	0.007041091505756514	0.02902451856946988	0.039151381795591585	NA	22	22	22
ENSG00000270361.1	RP11-307C12.13	0.7714578773401968	0.04281083560393204	0.4404355806607171	0.025803734893640816	0.032569311932788995	0.029152165418560538	NA	18	18	18
ENSG00000150403.17	TMCO3	-0.7701441049640824	-0.1529108168148416	0.4412144158749405	0.004164526432022468	0.10300260750751483	5.6471214470293516e-05	NA	11	12	12
ENSG00000226380.9	AC058791.1	-0.7700669273493215	-0.09938096101522455	0.44126019310672904	0.00948729144660921	0.15984643473876844	2.1882490683091913e-07	NA	14	14	14
ENSG00000103485.17	QPRT	0.7699142220757906	0.08568703999866158	0.44135077693047464	0.010201866702700383	0.15498330232562724	5.376145175829799e-07	NA	4	5	5
ENSG00000124275.14	MTRR	-0.7696601856063572	-0.11389299893393871	0.4415014933890471	0.0110839210300491	0.1206865374663161	1.1716239002281664e-05	NA	37	43	43
ENSG00000111671.9	SPSB2	0.7691445375451499	0.01793479705945147	0.44180751114513206	0.2020662191347149	0.5299301071128957	4.0378936771966085e-28	NA	53	55	55
ENSG00000169740.13	ZNF32	0.7687028057464159	0.13565955470170027	0.44206975891550726	0.003892805963161643	0.11493312744924634	2.5258474566058554e-05	NA	10	10	10
ENSG00000167601.11	AXL	0.7685446407785324	0.07317430313569441	0.4421636801050801	0.003213226044243826	0.0367084314950957	0.015512109250146287	NA	15	15	15
ENSG00000226578.1	RP11-258F22.1	-0.7683738038943353	-0.04585832533228385	0.44226513893162034	0.048504923722781625	0.1915441522468923	1.2367171746250964e-08	NA	32	33	33
ENSG00000218672.1	AC008060.7	-0.7678028891728576	-0.023011958100290705	0.4426042978003156	0.10285391293109541	0.342344738971397	6.2587884444577e-16	NA	28	32	32
ENSG00000196932.11	TMEM26	0.7676354561434461	0.047736968473707175	0.4427037916400217	0.010399863095326409	0.0673738245333192	0.0008576883618324726	NA	17	17	17
ENSG00000251518.1	LINC02110	-0.7675254074062271	-0.05711164412868684	0.44276919293903283	0.016380559691704977	0.043358437367116254	0.010458393483154228	NA	22	23	23
ENSG00000177868.11	SVBP	-0.7674423496798742	-0.0604197428812627	0.44281855730166264	0.026887298989572612	0.115164393007279	2.3043959796728266e-05	NA	31	31	31
ENSG00000011638.10	TMEM159	-0.7661473698207111	-0.05109857650867218	0.4435886199410083	0.012356989790724877	0.0978080483382341	0.00011018386959525735	NA	16	18	18
ENSG00000241954.1	RP1-149A16.17	-0.7659071615507124	-0.052853774938548106	0.44373154438103146	0.0523204785166767	0.12146314333851528	9.320146239031708e-06	NA	36	37	37
ENSG00000172830.12	SSH3	-0.7659013307779373	-0.031125027095498022	0.4437350140303684	0.015192526000454941	0.046924718800419686	0.006253408442671346	NA	38	41	41
ENSG00000237310.1	GS1-124K5.4	0.7650713525864374	0.030529909931584866	0.4442290574419214	0.07379024459090879	0.1965100281553926	5.601020465663728e-09	NA	28	32	32
ENSG00000106070.17	GRB10	-0.7648416989617967	-0.13711922593809578	0.44436581389065	0.00285214877396311	0.07583961231408108	0.0007498412492730176	NA	19	19	19
ENSG00000198105.13	ZNF248	0.7645938068672021	0.07622093393796844	0.44451345812744114	0.023555766948570624	0.10710099092694468	5.683420460641536e-05	NA	82	83	83
ENSG00000214026.10	MRPL23	0.7644675025962752	0.024237978371798315	0.44458869556376845	0.07718181188654345	0.02919112498885395	0.03331923167457078	NA	72	74	74
ENSG00000267522.1	LINC01864	0.7633126644155384	0.11591176552542695	0.4452769510424204	0.0055745908754954825	0.035727059536274614	0.01730656036892978	NA	5	6	6
ENSG00000151849.14	CENPJ	-0.7632383674381666	-0.035843155266969	0.44532125101952147	0.06274418927358805	0.2150458632208073	1.6516684667010473e-09	NA	51	52	52
ENSG00000226067.6	LINC00623	-0.7630034122838429	-0.07965709970693684	0.4454613608422836	0.013240783246850818	0.4136416685294342	5.2456637873170074e-21	NA	4	13	13
ENSG00000165730.14	STOX1	-0.7627333879418907	-0.045803094333823506	0.4456224143504218	0.02941718489523532	0.04438019318982077	0.009278049520754394	NA	132	138	138
ENSG00000100714.15	MTHFD1	0.7621598110438941	0.04925885984801092	0.4459646290258583	0.006179146773072193	0.02646608731445201	0.049093102732050635	NA	20	20	20
ENSG00000101425.12	BPI	0.761436757603053	0.06824332156428498	0.4463962394822144	0.02415685617619486	0.0377031104845427	0.019398919608673647	NA	16	18	18
ENSG00000246100.3	LINC00900	-0.7612797568648746	-0.09119613112267606	0.4464899889470211	0.010883870851147122	0.04892622758057445	0.006640605916072563	NA	39	42	42
ENSG00000205517.12	RGL3	-0.7607861606720913	-0.17017171595271338	0.4467848018182705	0.0020619777002126977	0.10679663336124327	4.032656116302383e-05	NA	3	3	3
ENSG00000092607.13	TBX15	-0.7605933547019958	-0.2808303657429988	0.4468999901596573	0.0012784908357654833	0.0295595892754467	0.035608016328847615	NA	1	1	1
ENSG00000136859.9	ANGPTL2	0.7593875859446109	0.12197880759980756	0.4476207373798716	0.002708359221715894	0.0771218914288097	0.0004863239504534113	NA	46	47	47
ENSG00000198231.12	DDX42	-0.7581850264593778	-0.04033575039218579	0.448340223878545	0.08277701102905881	0.32817552832428193	4.7522222600155154e-15	NA	47	49	49
ENSG00000185869.14	ZNF829	-0.7579825748971966	-0.1277938252260835	0.448461414389853	0.004232403821175055	0.03281712508186961	0.028884252711605444	NA	41	41	41
ENSG00000120675.5	DNAJC15	0.7579562338878395	0.027322066861456995	0.4484771838765993	0.1044682454401174	0.5691903886577471	1.2408856128292051e-31	NA	79	80	80
ENSG00000134070.4	IRAK2	-0.7579058251652618	-0.08517806132543643	0.448507362781035	0.017807128761551952	0.09505941385779894	0.0001369462353096553	NA	34	34	34
ENSG00000106733.20	NMRK1	0.7578839667173005	0.02011339111962798	0.44852044944628455	0.18430339717929875	0.5780783139837898	1.920855273804057e-32	NA	21	21	21
ENSG00000260645.1	RP11-250B2.5	-0.7563601852552619	-0.1500592644891635	0.44943327246455944	0.010381209795914703	0.07486284847107247	0.0007037522951724419	NA	11	11	11
ENSG00000089847.12	ANKRD24	-0.7561805273845529	-0.09308534881504499	0.4495409661062084	0.007097642117823163	0.0928910191381002	0.00017233105200295637	NA	12	12	12
ENSG00000189007.15	ADAT2	-0.7550880779243049	-0.22342470442779083	0.4501961360719168	0.001407872929031154	0.03249825470812412	0.028467534597667443	NA	12	12	12
ENSG00000139344.7	AMDHD1	-0.7541145445312415	-0.12008737173214783	0.45078044462474665	0.005123422166035994	0.029491011651109064	0.03855024975225913	NA	10	11	11
ENSG00000130312.6	MRPL34	0.7530238333646493	0.046720245257095845	0.4514355922377158	0.03482590294900824	0.3582200613431949	1.5338075956465747e-16	NA	11	12	12
ENSG00000188511.12	C22orf34	0.7528797162514669	0.03498177463171505	0.45152219803134963	0.04528900080921592	0.12642687927933052	3.4329224934045895e-06	NA	56	61	61
ENSG00000213676.10	ATF6B	-0.7525076736560135	-0.15483900279285892	0.4517458168941443	0.002432262535521548	0.08820810895278404	0.0002598805725629956	NA	2	8	8
ENSG00000185811.16	IKZF1	-0.7519277812025262	-0.21442351683716362	0.45209449025245463	0.0017654674652485135	0.07145032778688012	0.001098420942768433	NA	10	10	10
ENSG00000112562.18	SMOC2	0.7515429144442751	0.1583660905259495	0.4523259839896504	0.004223206674022225	0.08684687576737586	0.00031292279052430724	NA	32	32	32
ENSG00000032444.15	PNPLA6	0.7508229763650477	0.11671633065018314	0.4527591997676552	0.004859548012219793	0.03547198783630846	0.02326484226129097	NA	32	36	36
ENSG00000197858.10	GPAA1	0.749799386376429	0.12672325727580877	0.45337553838594025	0.004003720770053691	0.09959663319727477	5.638921009778753e-05	NA	3	4	4
ENSG00000184787.18	UBE2G2	-0.7497584159793826	-0.09329447367363014	0.4534002179177803	0.011279548056051242	0.07811307491618696	0.0005041662669738699	NA	20	20	20
ENSG00000254521.6	SIGLEC12	-0.7496202998934486	-0.061560241069457906	0.45348342114321105	0.019269914065461084	0.11042879841800823	2.642209453543408e-05	NA	12	12	12
ENSG00000117899.10	MESDC2	-0.7487743607539747	-0.08529725353929611	0.4539932156579519	0.00905295506792986	0.08307008998884695	0.00020435038314592756	NA	35	35	35
ENSG00000076258.9	FMO4	-0.7483719275813431	-0.16444107046671855	0.4542358503095625	0.002513869438087319	0.0507895720598533	0.006142034052118231	NA	10	10	10
ENSG00000257335.8	MGAM	-0.7482672248481222	-0.03140605352107209	0.45429898957037096	0.07993067465925907	0.20250586150182365	8.660989497937199e-09	NA	47	49	49
ENSG00000177807.8	KCNJ10	-0.7459961053799801	-0.1315337307375725	0.4556697677016016	0.005803921892133183	0.07874559613329853	0.0005139062835605283	NA	57	59	59
ENSG00000014824.13	SLC30A9	0.7459803556398125	0.10917490264375133	0.45567928188139073	0.005345227303131481	0.12487470410403795	7.601779993709627e-06	NA	30	30	30
ENSG00000101198.14	NKAIN4	0.7453310297467234	0.10623676624723771	0.45607162712305604	0.009791547774096826	0.13412499068155273	3.2236157999523888e-06	NA	5	5	5
ENSG00000166452.11	AKIP1	-0.7452462009517968	-0.20856609732052572	0.4561228976536681	0.0016270213418534537	0.033874134390744236	0.02388119912596559	NA	4	4	4
ENSG00000196284.15	SUPT3H	0.7451213988674299	0.046382122017650386	0.45619833393595366	0.031887096692504405	0.1458111918021027	1.2134974383767528e-06	NA	14	16	16
ENSG00000170627.10	GTSF1	-0.745009460072138	-0.023861662846075375	0.4562660010059807	0.15325812791043245	0.1727308027598751	1.3037506992236873e-07	NA	125	134	134
ENSG00000135541.20	AHI1	-0.7448037303297989	-0.19278425991234074	0.45639037947738104	0.0024447882532830784	0.08840498388720508	0.00016650131660805168	NA	7	8	8
ENSG00000124613.8	ZNF391	0.744771414272687	0.03703881581672446	0.4564099185974697	0.04258493668142422	0.2776538440878536	2.928587182745289e-12	NA	54	56	56
ENSG00000143740.14	SNAP47	-0.7435296197076828	-0.19308278338839469	0.4571610957140384	0.0019911496386750397	0.04879033564479215	0.0067772120768274215	NA	10	10	10
ENSG00000169660.15	HEXDC	0.7428279757756767	0.05207223766193224	0.457585835762643	0.028441591907836638	0.17187164175620584	1.2778105390681233e-07	NA	27	27	27
ENSG00000105443.13	CYTH2	0.7424693167248245	0.04830418194862654	0.457803035495302	0.03666557434157506	0.1746897196427777	3.8566808718734967e-08	NA	18	18	18
ENSG00000084636.17	COL16A1	0.7407139330455961	0.050527090322186635	0.45886690950736264	0.025739126828621426	0.19827594681458205	1.3857366908433008e-08	NA	74	74	74
ENSG00000109576.13	AADAT	-0.7404794711650293	-0.08673881211936028	0.45900911312068515	0.01234477341351457	0.0539198192408775	0.004028450221449218	NA	42	42	42
ENSG00000255384.1	RP11-770J1.4	0.7404229553684538	0.048510384508594497	0.459043394242977	0.03536516202609002	0.1150653365880436	1.976639777230456e-05	NA	63	63	63
ENSG00000271538.5	RP11-326I11.4	0.7402727544663054	0.05919597393864416	0.4591345094684396	0.017955146046395074	0.1569182385207911	3.235779131055852e-07	NA	4	4	4
ENSG00000266489.1	RP11-178F10.3	0.7397955126875124	0.029367235282338488	0.4594240822355542	0.07150340692079689	0.18943094575483227	1.4493695890056417e-08	NA	13	14	14
ENSG00000064309.14	CDON	-0.7393401716568786	-0.0744136655428269	0.4597004617581242	0.009282308208615643	0.19459683820867946	1.2052006083385063e-08	NA	17	18	18
ENSG00000181744.8	C3orf58	0.7386979365933872	0.0723034887902687	0.46009043902117774	0.008995700087039165	0.03888056440866952	0.013342975827091643	NA	38	38	38
ENSG00000130812.10	ANGPTL6	0.7382597051933437	0.06954411940680097	0.46035664762883355	0.013852558848090264	0.10838840754119816	2.8201206200746392e-05	NA	7	7	7
ENSG00000214872.8	SMTNL1	-0.7377001269686024	-0.032910606870262024	0.4606966949517569	0.062205463043065456	0.25902065528692875	8.997436019204728e-12	NA	23	23	23
ENSG00000272505.1	RP11-981G7.6	-0.7376924640615792	-0.07726999929942059	0.46070135256041933	0.011648147214869908	0.1747928998895268	7.561953998122853e-08	NA	20	22	22
ENSG00000160075.11	SSU72	0.7369714520613412	0.1082015116665664	0.46113971024575884	0.0057623916202351275	0.1943376267111937	1.5509998024292386e-08	NA	15	15	15
ENSG00000109758.8	HGFAC	0.7361388927013806	0.1695043564804092	0.46164617584141643	0.0032683793876514973	0.09740514169592927	7.448215170394224e-05	NA	4	4	4
ENSG00000136870.10	ZNF189	-0.7357729136882794	-0.1348246291411407	0.46186890780457035	0.003774083995429846	0.053631250677167536	0.004579631382626426	NA	13	14	14
ENSG00000172322.13	CLEC12A	0.7357497484152083	0.04519482575394359	0.46188300802719295	0.043330319522109265	0.09390963381505324	0.00011957723438728372	NA	27	28	28
ENSG00000273270.1	RP11-212P7.2	0.735622357349467	0.02927386697149512	0.46196055262883684	0.0919005787225647	0.31244991792166105	2.2079840225477954e-14	NA	91	95	95
ENSG00000166105.15	GLB1L3	0.7343372686919946	0.0880847991551606	0.4627432091598427	0.010925595389968602	0.029777168630624736	0.02659191277914873	NA	26	27	27
ENSG00000167792.11	NDUFV1	0.7334873541406198	0.23820856781377148	0.46326123794456686	0.001353992392584854	0.02792863247806204	0.043205309971530416	NA	13	13	13
ENSG00000241231.1	RP11-275H4.1	-0.7334448303495249	-0.03122756906814155	0.4632871649758378	0.07490598933341606	0.324282824282368	7.998830659120106e-15	NA	11	12	12
ENSG00000105499.13	PLA2G4C	-0.7333042478514179	-0.058380282538942806	0.46337288479245387	0.022640999165019663	0.16542082977820338	1.932739267982092e-07	NA	37	39	39
ENSG00000006016.10	CRLF1	-0.732939321918859	-0.09138086970703163	0.4635954386831258	0.006965081193286685	0.028872480639257563	0.037860555472970736	NA	18	18	18
ENSG00000129347.19	KRI1	0.7328863217435382	0.04127286164445986	0.4636277663449382	0.03987579386716197	0.2900721324785421	3.8182785918727335e-13	NA	14	14	14
ENSG00000197937.12	ZNF347	-0.7322271758697021	-0.02574680318547592	0.4640299198263115	0.10117765988034458	0.17917544769535929	4.7612696942824684e-08	NA	114	133	133
ENSG00000145700.9	ANKRD31	-0.7321845737484161	-0.17894061581810747	0.46405591861565565	0.001141613035049042	0.028523771153238432	0.03866057198476505	NA	7	8	8
ENSG00000185043.10	CIB1	0.7321305738748071	0.08404413711669685	0.46408887427483925	0.007667854294819474	0.05695121738952655	0.0032759643678572964	NA	48	49	49
ENSG00000042493.15	CAPG	0.7319760598549471	0.05171214450180778	0.46418318005216785	0.021142892857959977	0.17856622711792247	2.0359365074192322e-08	NA	58	59	59
ENSG00000085491.15	SLC25A24	0.7314402390716156	0.05956908688692811	0.46451029445959213	0.02280271842852434	0.14187667244707755	4.1728117075030173e-07	NA	38	39	39
ENSG00000213471.9	TTLL13P	-0.7312304532697379	-0.06785373871087914	0.4646384019872811	0.019017835151997307	0.030287614931005444	0.03539748131757277	NA	21	22	22
ENSG00000131845.14	ZNF304	0.7308259959632286	0.061348370077913744	0.4648854428344692	0.01766674771117295	0.1918318496916656	1.8663618551192246e-08	NA	7	7	7
ENSG00000157653.11	C9orf43	-0.7304988546203519	-0.040529140648724205	0.4650853128382516	0.026139695920286633	0.05955451542223024	0.0026633420074622825	NA	42	42	42
ENSG00000172493.20	AFF1	0.730173112891376	0.09781091983637154	0.46528437519889065	0.023215383336816373	0.0805353874658364	0.0003005881749343782	NA	93	93	93
ENSG00000173457.10	PPP1R14B	0.7293828154504388	0.05930789153380496	0.46576752660696885	0.009736088900937735	0.07028010153256066	0.0009660044596506725	NA	74	76	76
ENSG00000152767.16	FARP1	0.7284565000780956	0.048180017839809186	0.4663341877243149	0.02075786122041974	0.0656363199339677	0.0013784691563030016	NA	74	76	76
ENSG00000136463.7	TACO1	-0.7284269747823209	-0.12401146385595951	0.4663522557229949	0.00469712609533418	0.08030610808233604	0.0003697677544710885	NA	73	75	75
ENSG00000154227.13	CERS3	0.728277728302258	0.052645461547728534	0.46644359302238414	0.022982631902363448	0.06910876613589434	0.0008281205891869328	NA	18	18	18
ENSG00000180953.11	ST20	-0.7270761481221163	-0.02367278649900973	0.4671793092927379	0.10758469283218018	0.3049084787597888	4.803018828002479e-14	NA	47	50	50
ENSG00000185100.10	ADSSL1	0.7268191762909703	0.10574686622081536	0.4673367342159681	0.0061631504840919445	0.05266942811961176	0.0055292130676408684	NA	13	13	13
ENSG00000235615.2	AJ239322.1	0.7265650713440638	0.03649843151049032	0.46749243175659994	0.044998034394027435	0.10431703521491567	4.334163658104673e-05	NA	57	71	71
ENSG00000053501.12	USE1	0.7264940856295404	0.16568521095037186	0.4675359319196317	0.002250228585587092	0.06678390606472251	0.0015847512902922795	NA	27	27	27
ENSG00000141485.16	SLC13A5	-0.7263385000954151	-0.11823849742074043	0.4676312828386806	0.006413703937756283	0.033221002050244794	0.027844643231477718	NA	27	28	28
ENSG00000267534.2	S1PR2	0.7255677768365401	0.06769745711216338	0.4681037810811327	0.011453772813443728	0.04596673075320104	0.00864582362599155	NA	38	38	38
ENSG00000187049.9	TMEM216	-0.7245702758039106	-0.08419797188721023	0.46871569967995697	0.009926639827074571	0.15138946511043	5.731535742162397e-07	NA	19	19	19
ENSG00000114650.18	SCAP	0.7242860658683871	0.09137574485259231	0.4688901297179907	0.007974978790913525	0.13185886085743034	3.6995035573538086e-06	NA	18	18	18
ENSG00000167535.7	CACNB3	0.7224417501263023	0.11170187331665654	0.47002292609455065	0.007087511383126464	0.08869584790177577	0.00020340380413758934	NA	38	38	38
ENSG00000183092.16	BEGAIN	-0.721569063003111	-0.14573100802237698	0.47055946540291094	0.001678984650458695	0.035043133119293024	0.020319489171686075	NA	9	9	9
ENSG00000175575.12	PAAF1	-0.7210994790517308	-0.056611342184703324	0.4708483115462945	0.023763322326341575	0.2165135582425231	1.7673194175002314e-09	NA	59	60	60
ENSG00000166130.14	IKBIP	-0.7207213511877291	-0.05332842784634028	0.4710809731688166	0.018296116146014667	0.10335760288160424	4.185895554948317e-05	NA	14	15	15
ENSG00000164306.10	PRIMPOL	0.7206883283579264	0.0471444131735114	0.47110129508764487	0.03063662150779153	0.12985355083352668	7.733812947749396e-06	NA	42	43	43
ENSG00000243566.6	UPK3B	-0.720273757874854	-0.01622418999860341	0.47135645875725807	0.24148919527407398	0.4023605992754695	9.348598240897007e-20	NA	56	63	63
ENSG00000139629.15	GALNT6	0.7183388769768673	0.12993722726006013	0.47254836457801497	0.0037657504098070884	0.02818973110782764	0.0336944082757882	NA	9	9	9
ENSG00000013306.15	SLC25A39	0.7181723311460878	0.057197601482410355	0.47265103598055647	0.01746352686247682	0.22737769696887736	6.090232767508272e-11	NA	14	14	14
ENSG00000263001.5	GTF2I	0.7177742565949248	0.09534576650661684	0.4728964888917383	0.010518922603533704	0.27715610776953026	1.8819566785018593e-12	NA	9	9	9
ENSG00000154553.13	PDLIM3	-0.7175199665337834	-0.15994325705201912	0.4730533209509289	0.0017615092522019935	0.041907116424900234	0.012961268105369959	NA	7	7	7
ENSG00000187741.14	FANCA	-0.7170129535670301	-0.07845412431421339	0.47336610394284184	0.008575807428467601	0.048168689197169635	0.007902328876912152	NA	9	9	9
ENSG00000278238.1	RP11-245D16.4	-0.7167554085232207	-0.08978935079460862	0.47352503044006433	0.00748463751670574	0.03969323565955145	0.015035177634959082	NA	27	28	28
ENSG00000051620.10	HEBP2	0.716678175392842	0.3107168729696659	0.47357269535933466	0.0008367275586764906	0.02743967186535197	0.04237700325848104	NA	21	21	21
ENSG00000230939.1	RP11-314C16.1	-0.7164608802187086	-0.125297198797661	0.473706814616233	0.004273433559398467	0.11585805626967127	2.0766341131461265e-05	NA	81	84	84
ENSG00000131711.14	MAP1B	0.7153997170101468	0.21711983059660542	0.4743620873132093	0.001339471316372731	0.04205435461524835	0.01248641703327968	NA	18	18	18
ENSG00000158816.15	VWA5B1	-0.7152231941059543	-0.2080554686887162	0.4744711392272277	0.001542362043659888	0.0686691606285037	0.0008955457738747197	NA	12	13	13
ENSG00000010282.14	HHATL	0.7147231074992944	0.061785259582684424	0.47478015633360804	0.016218708056599824	0.2560436883069462	2.887518300672227e-11	NA	26	26	26
ENSG00000198467.13	TPM2	0.7143045107255367	0.0339922924944909	0.47503890359352696	0.050996791306971316	0.2155188376963625	7.947175363142193e-10	NA	64	66	66
ENSG00000162976.12	PQLC3	-0.7141857234116366	-0.09003280809767247	0.4751123437017042	0.007519673896888022	0.030851734430219487	0.028952375809866638	NA	24	26	26
ENSG00000113369.8	ARRDC3	0.7137458363520846	0.06865710689777155	0.4753843575797192	0.015416494609419108	0.07892520998591142	0.00040058998149988215	NA	19	20	20
ENSG00000272774.1	RP11-433A10.3	0.7136274131002134	0.0424773840973862	0.47545760180691143	0.01880613092618873	0.029929252317765755	0.03380421065843518	NA	37	37	37
ENSG00000177519.3	RPRM	0.713417769481083	0.23553708936047893	0.47558728058302613	0.0013970549864721418	0.03401472938652034	0.02456485383980228	NA	4	4	4
ENSG00000187824.8	TMEM220	0.7128675572605867	0.034797402763333055	0.4759277163522817	0.04640566599992853	0.3960932091820604	1.461644670807984e-18	NA	71	74	74
ENSG00000124491.15	F13A1	0.7119651151797252	0.08287521668906092	0.4764863783440624	0.008326960980872041	0.03831629231955521	0.015971715416989756	NA	20	20	20
ENSG00000086619.13	ERO1B	0.7116633794977966	0.0477752976629742	0.4766732496717657	0.02062486264192621	0.08655022077256072	0.00023321512696074947	NA	19	21	21
ENSG00000104369.4	JPH1	0.7115055989589631	0.09793974522003919	0.4767709824964569	0.007191874032057096	0.07903764886472855	0.0004625970301486852	NA	8	8	8
ENSG00000167325.14	RRM1	0.7113127004886607	0.07511722120486675	0.47689048306718307	0.01074223382772379	0.15660247656888435	4.7075353182039117e-07	NA	15	16	16
ENSG00000185864.16	NPIPB4	0.7112611387512517	0.24230455686386676	0.47692242833253773	0.0015451383702482502	0.03724738121932057	0.020027536057686226	NA	5	9	9
ENSG00000014164.6	ZC3H3	-0.710806152219377	-0.1256583043534533	0.4772043677000001	0.004703443411164537	0.05522350708134414	0.004380322450038029	NA	20	21	21
ENSG00000267289.1	CTD-2623N2.11	-0.7107486006313574	-0.06573466445847258	0.4772400369201564	0.013425420709510113	0.04987865036780242	0.0068803979308067	NA	11	11	11
ENSG00000145506.13	NKD2	0.7099572467031918	0.0685992187075965	0.4777306487811279	0.01344658831974472	0.13805625941772848	2.3107837063165247e-06	NA	7	7	7
ENSG00000184601.10	C14orf180	-0.7096632195364511	-0.1284913320602123	0.47791300563975825	0.0045315026408708345	0.05096059797743616	0.005136474116467108	NA	8	8	8
ENSG00000256980.4	KHDC1L	-0.708914940377255	-0.03247399931349505	0.47837726309190687	0.044503124796462235	0.12720664086720113	4.433596335710521e-06	NA	49	49	49
ENSG00000270020.1	RP11-463O9.9	0.7088745585590753	0.02314540241285534	0.4784023243312435	0.20822911680048992	0.3948146587306245	1.1335591813293095e-18	NA	57	59	59
ENSG00000156795.6	WDYHV1	0.7079089053025848	0.04834632990287197	0.47900182915882106	0.022184928651216143	0.22462430615299867	4.556890097232802e-10	NA	42	44	44
ENSG00000197128.11	ZNF772	0.7077549920816436	0.04369619999051218	0.4790974207211758	0.04322654512454985	0.056497144820961076	0.003647956020291245	NA	81	83	83
ENSG00000090013.9	BLVRB	0.7077288100284768	0.1641284568025135	0.4791136827607366	0.0021641327291709	0.11779068933922066	1.6224262468963768e-05	NA	2	2	2
ENSG00000064393.15	HIPK2	0.7073793394593175	0.10166816599756155	0.4793307726730506	0.006459683609172437	0.029464218129791112	0.038425913261643636	NA	46	47	47
ENSG00000254239.1	GS1-39E22.2	0.7073115290871592	0.24856215919042463	0.4793729024604845	0.0023142995340531894	0.035350830314201144	0.02091228060318122	NA	4	8	8
ENSG00000140043.11	PTGR2	-0.7067528282024474	-0.10509828552612392	0.4797200936581134	0.008999737885717823	0.16038721098372807	3.098450918257513e-07	NA	6	6	6
ENSG00000163879.10	DNALI1	0.7059555510942153	0.056900744938388884	0.4802157797370332	0.015653362342419454	0.18276660484526253	4.590581631624053e-08	NA	72	74	74
ENSG00000142102.15	PGGHG	0.7058078930505929	0.03241715535172393	0.48030761287646384	0.054625213514591535	0.4333055201324584	2.5855151329097355e-22	NA	11	12	12
ENSG00000161640.15	SIGLEC11	-0.7050753216278219	-0.1330035187641218	0.4807633633930606	0.003962214453799929	0.08897234033524641	0.00023709887431084327	NA	3	3	3
ENSG00000150281.6	CTF1	0.7049772727889441	0.054548999150025854	0.4808243798319406	0.012176160079314923	0.041414250599101365	0.014074592193166688	NA	24	32	32
ENSG00000234572.1	LINC01800	-0.7042672127927359	-0.03470077655083466	0.4812663807028359	0.09188816278000118	0.02796158563111403	0.04362415311684036	NA	106	109	109
ENSG00000078674.17	PCM1	-0.7038834010501566	-0.04585313722929594	0.4815053893672435	0.030955058616705708	0.3229081134263324	1.333843411302777e-14	NA	24	29	29
ENSG00000120910.14	PPP3CC	-0.7035692304331116	-0.06725406835966428	0.4817010789194648	0.013943852650148426	0.09836244611363383	0.000105694309602673	NA	25	25	25
ENSG00000277526.4	RP11-378A12.1	0.7029520096281249	0.0517921270007433	0.48208565733820996	0.02572430425906986	0.07726038103848758	0.0006582959951149278	NA	25	28	28
ENSG00000230699.2	RP11-54O7.1	-0.7024870715552551	-0.11642163983459436	0.48237546152777433	0.005231008291771897	0.02788495680205232	0.035538438138313234	NA	4	4	4
ENSG00000139192.11	TAPBPL	0.7020193184240882	0.028103400224256097	0.48266711592409106	0.06501001903254622	0.32984768915236024	4.686422966014121e-15	NA	18	18	18
ENSG00000119927.13	GPAM	0.7017679518400608	0.12408705273041269	0.48282388810527865	0.006489760775459562	0.03432075922489712	0.024473045487857392	NA	37	39	39
ENSG00000166819.11	PLIN1	0.7010272047835265	0.14771674956801537	0.48328603766781464	0.003970098042055901	0.030615578392526988	0.033016001197864256	NA	3	3	3
ENSG00000186594.14	MIR22HG	-0.7006864067467762	-0.07110809029919198	0.4834987410339938	0.014921616493830977	0.07425670983410756	0.0006725710029876779	NA	25	30	30
ENSG00000116791.13	CRYZ	0.7006217702632105	0.03635559520816998	0.48353908854000227	0.09163834697633962	0.2604425219576731	1.0576632983453002e-12	NA	66	66	66
ENSG00000137707.13	BTG4	0.7003214136058827	0.06260762528358166	0.483726601703107	0.017585295099306734	0.04438484431578225	0.01101757538228155	NA	22	22	22
ENSG00000115840.13	SLC25A12	-0.7001164630165551	-0.28522860312132725	0.48385457534091647	0.001147513657673941	0.046934686361565434	0.00844285754383643	NA	7	7	7
ENSG00000185808.13	PIGP	-0.7000170765927524	-0.154759548101325	0.48391664004337487	0.002521720728974534	0.061202613407768225	0.002698956124986252	NA	22	24	24
ENSG00000120071.13	KANSL1	0.6998753039994248	0.0022080439102647614	0.48400518147803817	0.012092135825180182	0.06748359938511816	0.0011480062554715474	NA	24	59	59
ENSG00000188596.10	CFAP54	0.6998397622655709	0.19139030526464748	0.48402737978385735	0.0025760407852970088	0.08985784512079006	0.00022174005623805087	NA	13	13	13
ENSG00000164347.17	GFM2	0.6995549624515747	0.059346695142507025	0.4842052771826131	0.020127681471211942	0.21056431415899146	2.181499381325204e-09	NA	30	32	32
ENSG00000144504.15	ANKMY1	0.6989700718231799	0.06215283036411892	0.48457073449349575	0.028605359696750633	0.13021008883891164	6.4653674107631285e-06	NA	71	73	73
ENSG00000273203.1	AC006946.16	0.6987672732773326	0.027576630695095004	0.48469748403651025	0.06581449731621376	0.2557691441318673	2.8151437003922336e-11	NA	55	59	59
ENSG00000134030.13	CTIF	0.6986756595705004	0.05137389790664703	0.4847547486977829	0.05589359391161618	0.0790452048398208	0.0005148021211377931	NA	252	257	257
ENSG00000198130.15	HIBCH	-0.6984108541105225	-0.04756883722742772	0.48492029033509165	0.02707129326451709	0.2767242646260161	3.0624251849619223e-12	NA	14	14	14
ENSG00000196437.10	ZNF569	-0.6970837834130414	-0.1472667411007471	0.4857503621809891	0.0024502869066692786	0.03911683184895109	0.015043799798977213	NA	21	22	22
ENSG00000078808.16	SDF4	0.696929604687884	0.15074475462665118	0.48584684953599333	0.0021833805678330306	0.0536730913336902	0.0046832709172052464	NA	4	4	4
ENSG00000269930.1	RP11-932O9.9	0.6961108928841837	0.06413252627260184	0.4863593853237703	0.024670420971808438	0.04045526855221943	0.015290998647659674	NA	18	19	19
ENSG00000160310.17	PRMT2	0.6957894419974718	0.07877631506656971	0.48656070218612324	0.0105970114242411	0.042249717169722	0.01321477161615092	NA	21	21	21
ENSG00000169006.6	NTSR2	0.6957191099025726	0.027692611325545496	0.48660475546908055	0.06398579886886509	0.0774829226239053	0.0005484845036752903	NA	174	183	183
ENSG00000136197.12	C7orf25	-0.695693383267608	-0.17479027073535122	0.4866208701689654	0.0038770248291850155	0.03677105334184058	0.020102528162017363	NA	27	27	27
ENSG00000087191.12	PSMC5	0.6953330610259398	0.11594970552788528	0.4868465998248389	0.0049395793900882555	0.08527079825745229	0.0002758223990351014	NA	28	28	28
ENSG00000230555.2	RP11-517P14.2	-0.69458958850955	-0.07588572697632556	0.48731253886665915	0.015161761891651537	0.10041757016123674	6.45915884290345e-05	NA	24	24	24
ENSG00000104938.16	CLEC4M	0.6944894524971464	0.06246657930248325	0.48737531314821714	0.017659476232974303	0.10305202727308277	4.306554324610346e-05	NA	11	13	13
ENSG00000162777.16	DENND2D	0.6928357619683565	0.10473523044107992	0.4884126266050084	0.004026285097512574	0.046909540962678534	0.006756821411809672	NA	7	8	8
ENSG00000136875.12	PRPF4	0.6923869806422842	0.07983648366821391	0.48869433969226195	0.00764979478132679	0.0926263708608175	0.00019485864261843357	NA	8	9	9
ENSG00000203697.11	CAPN8	-0.6921462916216313	-0.0880779406450275	0.4888454632594411	0.020982259230901027	0.05428424451394406	0.004058411605435196	NA	20	20	20
ENSG00000126775.8	ATG14	0.6915007534109583	0.061652755335605	0.48925090741603994	0.013273516522995868	0.10150893743388784	8.825292384420888e-05	NA	23	23	23
ENSG00000253764.1	RP11-439C15.4	-0.6913990088420139	-0.05133794472074954	0.48931482679749216	0.028700757393931332	0.23105316242702464	1.9511570891448415e-10	NA	17	18	18
ENSG00000160282.13	FTCD	0.6911535486236906	0.05310291287052315	0.4894690517226613	0.022106355980020486	0.07323231393266359	0.000860390489645331	NA	37	37	37
ENSG00000159199.13	ATP5G1	0.690840773481234	0.10477291997232864	0.4896656091509627	0.005374153308682946	0.11391140469784605	1.526305043292237e-05	NA	13	14	14
ENSG00000119943.12	PYROXD2	-0.6907485004341007	-0.035344904545337376	0.4897236044593317	0.06106278153424463	0.2613637218293865	5.1177712022779215e-12	NA	77	79	79
ENSG00000185963.13	BICD2	-0.6897627214077471	-0.13272697958095497	0.4903434153647356	0.003391649494479464	0.046999700633245815	0.008142391877736828	NA	31	31	31
ENSG00000110660.14	SLC35F2	0.6892676034078926	0.027678028475102034	0.49065488105237076	0.08255790361345228	0.17909171456908232	3.399481611595355e-08	NA	115	117	117
ENSG00000158864.12	NDUFS2	-0.689165477690821	-0.13903605938524277	0.4907191388770922	0.003976716617623478	0.036806274432566184	0.020331044949685996	NA	24	24	24
ENSG00000154928.16	EPHB1	0.6890883973522416	0.08305557232801164	0.49076764106533455	0.005107973967107689	0.06475297285570253	0.0017419426620576715	NA	27	28	28
ENSG00000165055.15	METTL2B	-0.6890856284155074	-0.033965722916395644	0.4907693834446255	0.05329433966533815	0.24638646806511294	4.543422394535417e-11	NA	25	25	25
ENSG00000148814.17	LRRC27	0.6889547502634706	0.0774863424789685	0.4908517435358304	0.008486784880017414	0.15776939424468636	5.195262899970159e-07	NA	9	10	10
ENSG00000257141.1	RP11-554D14.7	-0.6877828885281494	-0.0370498424725797	0.49158951329124745	0.03702496322816839	0.09106373141217164	0.00020040483481307888	NA	32	32	32
ENSG00000115524.15	SF3B1	-0.6876001224299347	-0.1493262357898066	0.49170463109986295	0.002249046808890234	0.0625381053252102	0.0019159881495736648	NA	27	27	27
ENSG00000166426.7	CRABP1	-0.6875846790624774	-0.03873171419386387	0.49171435898592664	0.04170450810724662	0.28893542868829103	3.4637685162636475e-13	NA	8	8	8
ENSG00000104979.8	C19orf53	0.6872520975956999	0.108275456300024	0.49192387946098615	0.00364347632497421	0.14168241952504698	1.4311814415108876e-06	NA	14	15	15
ENSG00000164683.16	HEY1	0.6870253861185983	0.040108655656278636	0.4920667311573865	0.005812041652970448	0.056900838511914666	0.00395978963649609	NA	16	17	17
ENSG00000125637.15	PSD4	-0.6867000642734669	-0.03096262024540402	0.49227175646605137	0.05012867377242049	0.2438175240593834	1.57894011267419e-11	NA	23	23	23
ENSG00000100196.10	KDELR3	-0.6865187408333936	-0.06895136101607893	0.4923860505498392	0.0175470424543398	0.08981700448643437	0.0002038648402551828	NA	37	38	38
ENSG00000104497.13	SNX16	-0.6850268678291189	-0.05679330292355187	0.49332696675604104	0.016853272013573842	0.2262155637210656	5.882468622128773e-10	NA	55	58	58
ENSG00000113734.17	BNIP1	-0.684978261096314	-0.08376199560073319	0.49335763894807083	0.01052160419490864	0.14309165242830918	9.598339540336484e-07	NA	4	4	4
ENSG00000134265.12	NAPG	0.6843248747862767	0.09544093331034022	0.49377004288571824	0.004621000792431287	0.04507618992426008	0.00963687888586837	NA	14	14	14
ENSG00000223704.1	LINC01422	0.6841982527592907	0.15541369760424964	0.4938499854305125	0.0024427221311780845	0.05283755203034975	0.004585860461433254	NA	11	11	11
ENSG00000152583.12	SPARCL1	-0.6833479506278923	-0.053062811282710426	0.4943870012424618	0.018118721903155787	0.06603428607616654	0.0011485734517344705	NA	44	45	45
ENSG00000222014.5	RAB6C	0.6833216452737876	0.0402168173868084	0.49440361959934787	0.02862978753565573	0.1353040154902611	4.153883791022454e-06	NA	19	19	19
ENSG00000174373.16	RALGAPA1	-0.6831566084574979	-0.029646088558253837	0.49450788810660296	0.03934857836529185	0.1517718532794823	8.740290992227863e-07	NA	65	65	65
ENSG00000101577.9	LPIN2	-0.6829836871194425	-0.08964342940714733	0.4946171505833472	0.00843117715542939	0.05131478292212284	0.005609656840140288	NA	31	32	32
ENSG00000178952.10	TUFM	0.682734910586496	0.09664290568534084	0.49477436573665323	0.009163735608766224	0.07478734549108351	0.0008680366234670937	NA	23	24	24
ENSG00000151694.12	ADAM17	-0.6820937529602821	-0.06388645273933632	0.4951796705102579	0.009964625763791434	0.06048692082497518	0.0021394341463371424	NA	17	17	17
ENSG00000145777.14	TSLP	-0.6811407877610244	-0.04048832986946382	0.4957824105314238	0.03218998447793061	0.2093949131338398	2.023274419001463e-09	NA	7	7	7
ENSG00000134744.13	ZCCHC11	-0.680964403491613	-0.04544604970762954	0.4958940145760633	0.032634661647975634	0.2436719142766029	1.826709931288522e-11	NA	35	46	46
ENSG00000243709.1	LEFTY1	-0.6808325495705936	-0.03981623119613288	0.4959774515822436	0.06874526869543597	0.15656262260599746	2.4794780790309804e-07	NA	93	97	97
ENSG00000173517.10	PEAK1	0.6806528256053505	0.05337943835963899	0.49609119275932334	0.020602023268903626	0.20457768844795435	4.101038350848339e-09	NA	34	34	34
ENSG00000249621.1	CTD-2544H17.1	0.6798737664849761	0.09409543197583978	0.4965843936086869	0.006486697402913985	0.026257247645717723	0.048613689002738485	NA	38	38	38
ENSG00000226124.6	FTCDNL1	-0.6787343626581752	-0.0298905543166623	0.497306189253066	0.07515591859542115	0.3108346600110487	6.3615404933561586e-15	NA	20	20	20
ENSG00000232653.8	GOLGA8N	-0.6786722388820539	-0.045124709981419146	0.4973455598137395	0.021092126466327542	0.14716678860392116	1.3724950128106701e-06	NA	15	15	15
ENSG00000232855.6	AF131217.1	-0.6776441869917826	-0.04880187810916703	0.49799732233497385	0.028763626462192493	0.09015637615111433	0.0002118473230960641	NA	47	48	48
ENSG00000174032.16	SLC25A30	0.6776084223214378	0.10818034305795042	0.4980200045352299	0.01095658748448376	0.04227926718590122	0.011565307053384363	NA	19	19	19
ENSG00000105374.9	NKG7	0.6773393096612149	0.045572485335598184	0.49819069526639204	0.018407852531753362	0.10118953971878726	7.570891863773791e-05	NA	31	34	34
ENSG00000270171.1	RP11-338N10.1	-0.6768588107880645	-0.03453792717872245	0.4984955398109552	0.05046063507039175	0.3333631359875506	7.248042757138621e-17	NA	6	6	6
ENSG00000169251.12	NMD3	-0.6765504126886154	-0.19619100212919635	0.4986912501215023	0.0024984190111141482	0.03748389346129037	0.01918217534487724	NA	24	24	24
ENSG00000197728.9	RPS26	0.6765371168590976	0.01509522754831672	0.49869968861106206	0.2576525755889635	0.6186648697767381	6.229850619433601e-37	NA	55	56	56
ENSG00000156966.6	B3GNT7	0.6759581848575765	0.08447030765841512	0.49906719408976075	0.009700724747126573	0.08169977306618009	0.00043840917304175335	NA	21	21	21
ENSG00000157927.16	RADIL	0.6752773930860402	0.49144264300123364	0.49949954408275155	0.001406838349949386	0.06132236719869315	0.00202988628178988	NA	4	4	4
ENSG00000134330.18	IAH1	0.6741961958061664	0.10989728621792752	0.5001865878847053	0.009179874679767924	0.07373628332924666	0.0009672113409162023	NA	33	33	33
ENSG00000237595.3	RP11-112L6.3	0.6736432931264384	0.033291918841265866	0.5005381219882465	0.04401948005094892	0.08321789926864627	0.0003955092578475738	NA	50	50	50
ENSG00000261390.5	MAFTRR	-0.6733449449489078	-0.026957259952360882	0.500727865394609	0.08485635730384808	0.4019465511979267	7.798222075172352e-19	NA	6	6	6
ENSG00000255693.1	RP11-766N7.3	-0.6729288189409806	-0.08415239635066728	0.5009925767825989	0.009064233875807225	0.06483633524746685	0.0019895105881715548	NA	20	21	21
ENSG00000178187.7	ZNF454	0.6723696072257949	0.0381905837302774	0.5013484264285809	0.03991960236103919	0.26215180098879315	1.3704684812318464e-11	NA	12	12	12
ENSG00000146834.13	MEPCE	-0.6722143842804494	-0.09293615327317525	0.5014472249682107	0.006079662705325548	0.0976937133100334	9.702455261728415e-05	NA	13	13	13
ENSG00000245571.6	AP001258.4	-0.6714735332443915	-0.07682886635517674	0.501918914527804	0.01121777025267259	0.11338558797362724	2.9859820017791127e-05	NA	18	18	18
ENSG00000153237.17	CCDC148	-0.6711250187518115	0.0020771834029889406	0.5021408900466956	0.02747933861386474	0.1702646312239701	1.579619643906836e-07	NA	22	22	22
ENSG00000170703.15	TTLL6	0.6707339210627506	0.05428134738407808	0.5023900494436282	0.013743317933718746	0.11455929623400178	2.416381489406981e-05	NA	16	16	16
ENSG00000232229.5	LINC00865	0.6707006586736216	0.015382450464962684	0.5024112431678156	0.18389875189798824	0.5690283449768128	3.833766648371853e-35	NA	26	26	26
ENSG00000178927.17	C17orf62	0.6699767821718315	0.08095561673244502	0.5028725910739635	0.006808179164267781	0.15352223766415504	7.782638316997681e-07	NA	5	5	5
ENSG00000118369.12	USP35	-0.6699226499999327	-0.0702948871615469	0.5029071001036558	0.005344720389826677	0.11003237145704177	3.174612795129117e-05	NA	14	14	14
ENSG00000103932.11	RPAP1	-0.6698605360828732	-0.04675321165809477	0.5029466990038549	0.026150595813028553	0.1854669428967	4.4553100662056444e-08	NA	11	12	12
ENSG00000015676.17	NUDCD3	-0.6697060297141786	-0.134295981007752	0.5030452071395439	0.0037514777299543288	0.15602560961633402	1.9232155885337114e-07	NA	14	14	14
ENSG00000198168.8	SVIP	0.6694443898842319	0.5010075872874264	0.503212043262028	0.00017403282692289386	0.06787000419804202	0.0009932445818121756	NA	16	17	17
ENSG00000128891.15	C15orf57	-0.6692454389710755	-0.03272869558484289	0.5033389250013192	0.05334826848093669	0.36557858708942187	2.2151791870877962e-17	NA	21	21	21
ENSG00000168116.13	KIAA1586	0.6678624213676885	0.08812918777561594	0.5042214167903043	0.0031934443537146	0.07304748783637993	0.0008611706871566992	NA	4	4	4
ENSG00000154040.20	CABYR	-0.6676392948700216	-0.04637263383616732	0.5043638683352893	0.01517066990977194	0.057005656408589823	0.0038189117350565047	NA	43	43	43
ENSG00000277531.2	LLNLF-187D8.1	0.6674566311539318	0.07635160298732864	0.5044805028629278	0.007631220711773444	0.05140408997525574	0.005527276058253068	NA	66	67	67
ENSG00000134533.6	RERG	-0.6674214531371514	-0.17748847508020793	0.5045029663809952	0.0014496423630638517	0.03528167217656143	0.022874022541194555	NA	2	2	2
ENSG00000132970.12	WASF3	0.6671548716089506	0.07498769812927132	0.5046732136695535	0.010514029800652927	0.2479517069318695	2.389415863480905e-12	NA	16	17	17
ENSG00000131653.12	TRAF7	0.6669992803370287	0.036622242630445896	0.5047725931095588	0.026689509147856956	0.09176565348017514	0.0001832260395100442	NA	64	66	66
ENSG00000111554.14	MDM1	-0.6663569514246208	-0.030471665127047666	0.5051829713531779	0.0355844943279536	0.037126725959441234	0.020494768182036115	NA	101	102	102
ENSG00000204963.5	PCDHA7	-0.6651776937915825	-0.03712173604605134	0.5059368458815021	0.05542149690432849	0.09216854023563124	0.00011996140361804048	NA	43	45	45
ENSG00000148362.10	C9orf142	0.6651425834392448	0.275844085109123	0.5059593002608807	0.0006440576674681301	0.08727092073982481	0.00025432077010860817	NA	7	10	10
ENSG00000157765.11	SLC34A2	0.6651092101173426	0.0501846716512792	0.5059806442306509	0.03743882097214384	0.11599586968661164	2.084879137636822e-05	NA	58	58	58
ENSG00000114125.13	RNF7	-0.664687356790756	-0.13455878453806847	0.506250482146168	0.002714741502654273	0.026481595606526902	0.04970119159344154	NA	6	6	6
ENSG00000017260.19	ATP2C1	-0.6641695794872927	-0.15925373627615333	0.5065817811426281	0.005544319223643082	0.03542234344530148	0.02245876624607501	NA	26	26	26
ENSG00000002330.13	BAD	-0.6640164238913453	-0.19937094201875435	0.5066797993509848	0.002408358356084015	0.038274810930661145	0.012911465711410035	NA	10	11	11
ENSG00000161180.10	CCDC116	0.6639187364897815	0.06942489689011676	0.5067423236192663	0.010871715626527959	0.07376913530137594	0.0007933535553202942	NA	22	22	22
ENSG00000137033.11	IL33	-0.6636728696110086	-0.08620959747063248	0.5068997072697421	0.014879134013342938	0.14679993689532694	9.598774806882278e-07	NA	26	26	26
ENSG00000177697.17	CD151	0.6633068523881366	0.052316148314049675	0.5071340488125216	0.020981944245806218	0.20038439999303434	5.931413509469929e-09	NA	14	15	15
ENSG00000129055.12	ANAPC13	-0.6629671156332971	-0.08546213422028272	0.5073516152757979	0.009936812543142682	0.16244279040385629	3.548969324276634e-07	NA	50	50	50
ENSG00000197070.13	ARRDC1	-0.661985317792594	-0.07156741808014638	0.5079806312661623	0.009168150963003278	0.12129852061622655	3.927428471430992e-06	NA	22	22	22
ENSG00000231680.1	AP003774.6	0.6606645342872991	0.10438948407663133	0.5088274728809732	0.00561936046753763	0.06136569888347253	0.0022839125252740976	NA	5	5	5
ENSG00000196388.8	INCA1	0.6604933411605279	0.026653016696703107	0.5089372902490443	0.06253906683451266	0.13838581035876518	1.37265378417605e-06	NA	36	38	38
ENSG00000111850.10	SMIM8	0.6602219627592324	0.04964106668552462	0.5091114001462635	0.0267986204516959	0.1394400809290536	1.994455975157913e-06	NA	28	28	28
ENSG00000267065.2	LINC02080	0.6601102258796854	0.02843536919977315	0.5091830969256461	0.053854943281715674	0.17959893993493273	3.3077542016148326e-08	NA	38	38	38
ENSG00000198909.7	MAP3K3	0.6593892041060533	0.07364680957524844	0.5096458729220487	0.010726916720336646	0.12554771135769066	8.322383837402581e-06	NA	23	23	23
ENSG00000100271.16	TTLL1	0.6591596935837993	0.06996908511823861	0.5097932266669276	0.013017780810374156	0.2415667598204373	9.119470229602714e-11	NA	24	25	25
ENSG00000256596.1	RP11-522N14.2	0.6591040035877342	0.02565544867380258	0.509828984944303	0.05261229218186917	0.04896225393468242	0.006771641368128393	NA	71	75	75
ENSG00000106077.18	ABHD11	0.6589406626532318	0.083432109468348	0.5099338729394652	0.005638079761344898	0.09299204746229348	0.00012668619086125533	NA	11	11	11
ENSG00000188976.10	NOC2L	0.658906528129628	0.17975710456587624	0.5099557935604128	0.0019572318552053404	0.054475234810009016	0.003461089285195555	NA	3	10	10
ENSG00000136193.16	SCRN1	-0.658898990513931	-0.0311996714088194	0.509960634157778	0.01052607125796968	0.03050126200244848	0.03545900987321876	NA	64	66	66
ENSG00000055955.15	ITIH4	-0.6584139179489386	-0.03430795338853868	0.510272194482327	0.04377000876705747	0.3418400208428056	2.0198011011880938e-17	NA	20	22	22
ENSG00000148296.6	SURF6	0.6582530375416439	0.03597491259119207	0.5103755493557856	0.02801466176754204	0.26170825827158617	1.9296435257846867e-11	NA	18	19	19
ENSG00000203963.11	C1orf141	0.658221466500203	0.08463948706755778	0.510395832917651	0.0038041172973121173	0.04479358483786338	0.009852067247526715	NA	30	31	31
ENSG00000257354.2	RP11-631N16.2	-0.6579648003811882	-0.08483829507220393	0.510560749775013	0.012297294455483066	0.06723200804478065	0.0013608192779598321	NA	71	71	71
ENSG00000188385.11	JAKMIP3	0.6575420469484617	0.0220521025861098	0.5108324441919787	0.09831067389719196	0.4913327546453248	1.0003422325208412e-25	NA	29	30	30
ENSG00000231925.11	TAPBP	0.6568323988805009	0.1136239914939211	0.5112886893447015	0.004939635254751721	0.026000932830715025	0.04937095498231111	NA	43	87	87
ENSG00000121101.15	TEX14	0.6564373881365634	0.03483164816156076	0.5115427408228459	0.04077425434224037	0.13185340397781742	3.579913569768209e-06	NA	23	24	24
ENSG00000269949.1	RP11-738E22.3	0.6554943022189164	0.07864515169537435	0.5121495536708821	0.01084689498625697	0.04311728756603125	0.009898840448303244	NA	7	7	7
ENSG00000091262.15	ABCC6	-0.6554439428040858	-0.04231559604123038	0.5121819671497714	0.03904222102103224	0.2821619840701529	1.2627162542545445e-12	NA	25	27	27
ENSG00000205078.5	SYCE1L	0.6552477365016294	0.03458734342302257	0.5123082641440613	0.04551612432870732	0.20857023838283928	1.5167783661416812e-09	NA	30	30	30
ENSG00000106789.12	CORO2A	-0.6550661631445787	-0.1569566166765546	0.5124251564530857	0.0024572040347884336	0.055289497571199504	0.0035843020468196295	NA	41	43	43
ENSG00000168275.14	COA6	-0.6547494101159999	-0.04182609498049415	0.5126291072801622	0.03113501784063709	0.2605294819012508	1.0844645615031311e-11	NA	35	35	35
ENSG00000101104.12	PABPC1L	0.6543799662780703	0.06308543862029022	0.5128670380890976	0.015546755374464545	0.25640390236776256	3.2875213161419976e-11	NA	15	15	15
ENSG00000161281.10	COX7A1	0.653727130540877	0.09087033505079453	0.5132876208021443	0.007723650560932851	0.060704164753736814	0.0023920001352898354	NA	13	16	16
ENSG00000273136.6	NBPF26	-0.652547368171944	-0.05315139729480177	0.5140481258853988	0.008276085530519069	0.4022467568422318	3.569654147651653e-20	NA	11	20	20
ENSG00000151690.14	MFSD6	0.6519887919213713	0.1224698251462754	0.5144084028033866	0.005009841979888796	0.13480900701513002	1.5464749911278617e-06	NA	12	12	12
ENSG00000136824.18	SMC2	0.6518615781126208	0.034584750806485175	0.5144904729746069	0.05080968273249223	0.3610436735095167	3.121253293473619e-17	NA	48	48	48
ENSG00000133961.19	NUMB	-0.6510053396408206	-0.1522703886913425	0.5150430400226724	0.0035917409777658717	0.06002651182742887	0.002668944738992673	NA	20	20	20
ENSG00000111364.15	DDX55	0.6507497183351671	0.03634565956232662	0.5152080630364141	0.0544592087274308	0.3228908094661055	6.6989729947196676e-15	NA	34	34	34
ENSG00000170310.14	STX8	-0.6504646256169463	-0.038326321378149154	0.5153921444737188	0.016556042556608235	0.076053596785052	0.0006444530318236375	NA	62	65	65
ENSG00000152223.12	EPG5	0.6503568610692487	0.09953450751713722	0.5154617358261437	0.005346023293881196	0.07518647528235613	0.0006267364044252211	NA	15	15	15
ENSG00000187987.9	ZSCAN23	0.6503396669217177	0.028851257916291527	0.515472839780367	0.0929339868037608	0.15702782624927955	3.47834942820028e-07	NA	49	106	106
ENSG00000185324.21	CDK10	0.6502998007647942	0.11366114308735233	0.5154985857613286	0.00628791178017142	0.11715866040396965	1.6203036169683595e-05	NA	13	13	13
ENSG00000248714.6	RP11-1079K10.3	-0.6502978739304253	-0.024054985770019834	0.5154998301480201	0.033183308428540545	0.03280217082787516	0.024910462129430492	NA	41	43	43
ENSG00000140022.9	STON2	0.6502965114883963	0.06358561861987308	0.5155007100402256	0.015041831636473983	0.06576320552154878	0.001395228596685853	NA	79	80	80
ENSG00000167645.16	YIF1B	-0.6499516354790338	-0.06050795653526914	0.5157234629097014	0.01378578749020353	0.031555253113043934	0.026102611940619	NA	30	30	30
ENSG00000119718.10	EIF2B2	-0.6496585857152575	-0.11218060102016848	0.5159127808340473	0.004476680480944156	0.11642223499305805	1.6749117828248716e-05	NA	8	9	9
ENSG00000144488.14	ESPNL	-0.6496300066337025	-0.020715980049787378	0.5159312456083935	0.14828333824288767	0.3049215371693868	4.731880510186705e-14	NA	47	48	48
ENSG00000100348.9	TXN2	-0.6481809499164473	-0.05740957719986285	0.5168679216858685	0.015893613006136408	0.1945603315574186	8.289098237716712e-09	NA	58	59	59
ENSG00000162623.15	TYW3	0.647529925471069	0.05047500882924603	0.5172890331230462	0.017970547574074097	0.16493565132006865	1.0909867052595173e-07	NA	9	9	9
ENSG00000162591.15	MEGF6	0.6474629393784921	0.04158303238031103	0.5173323727702819	0.021126884387474995	0.0506201345610027	0.005834977584837447	NA	47	48	48
ENSG00000100483.13	VCPKMT	0.6465579573433314	0.1049745811362559	0.5179180755506811	0.005274866422359057	0.02601543171836145	0.045822467840275515	NA	15	15	15
ENSG00000175279.21	CENPS	0.6462675162409405	0.05281168100000669	0.518106121198755	0.017447998842751656	0.03109981231781855	0.03344527187021147	NA	53	54	54
ENSG00000121274.12	PAPD5	0.6452912874749299	0.23552772641447364	0.5187384376966645	0.0009549528305598647	0.07841668603173865	0.0005115742650811884	NA	5	5	5
ENSG00000171298.12	GAA	-0.6445786714821314	-0.06654947398745062	0.5192002602653829	0.012698845333192179	0.2519312578539545	2.073108249577829e-11	NA	7	7	7
ENSG00000139899.10	CBLN3	0.6443024891065311	0.02177824907672126	0.51937930187654	0.11062288192355307	0.4290624034326245	2.1833975400430756e-21	NA	16	16	16
ENSG00000155252.13	PI4K2A	0.6435848240615297	0.3331351467580213	0.5198446937863557	0.0006998037462567335	0.030626162151807405	0.03188442447171351	NA	34	34	34
ENSG00000211445.11	GPX3	-0.6432224423998211	-0.05068444989498716	0.5200797729906855	0.014013579569024518	0.03783575964607912	0.018513404692595468	NA	57	58	58
ENSG00000068912.13	ERLEC1	-0.6429202350119868	-0.3755795429271131	0.5202758586827644	0.000438081483415792	0.0270848998010358	0.04559264919544948	NA	5	5	5
ENSG00000160460.15	SPTBN4	-0.6428185944914584	-0.1504312899821257	0.5203418161688744	0.003412552632315961	0.10315211571382572	5.1460190358239586e-05	NA	19	20	20
ENSG00000168958.19	MFF	0.6425316101375006	0.10992610586896372	0.5205280719134645	0.004961011147304395	0.07150923895225048	0.0010353391821762467	NA	10	11	11
ENSG00000225231.1	AC091814.2	-0.6420683855187632	-0.025831529251496402	0.5208287818314989	0.054267039838297504	0.166785850415342	1.0594232666780676e-07	NA	12	12	12
ENSG00000105668.7	UPK1A	0.6419339000769125	0.05016895646741478	0.5209161020354534	0.015167867022555556	0.06515320829487826	0.001865896775897544	NA	15	16	16
ENSG00000174776.10	WDR49	0.6416798747786236	0.03243010233426505	0.521081058974938	0.027123518849790446	0.08246767876912436	0.0002960623127589073	NA	94	96	96
ENSG00000182118.7	FAM89A	-0.6412407718315714	-0.04531898310281707	0.5213662635866646	0.017763840379965826	0.08401450748928323	0.0003209460922446841	NA	97	100	100
ENSG00000158158.11	CNNM4	-0.6409181631582841	-0.1442335556605055	0.5215758544276465	0.002452168932389802	0.04071035423196085	0.014309891012539013	NA	10	12	12
ENSG00000151806.13	GUF1	-0.6408678650691465	-0.019416699991720868	0.5216085357524094	0.15909165917627063	0.5142329205297532	1.1335007251223002e-27	NA	96	96	96
ENSG00000235021.1	RP11-439E19.7	-0.6402933207570284	-0.10924849792247318	0.5219819222677106	0.004290211897372944	0.06370939105378752	0.0016650028938301788	NA	6	6	6
ENSG00000272512.1	RP11-54O7.17	0.6402366472272046	0.12535861656074118	0.5220187608702711	0.004381466513794231	0.14107999900241064	1.8559869649550555e-06	NA	11	19	19
ENSG00000186153.16	WWOX	-0.6393643431125396	-0.04033121232845665	0.5225859395638366	0.03836065800004566	0.2110809880730043	2.1361467471017603e-09	NA	68	71	71
ENSG00000189143.9	CLDN4	-0.6392288264502759	-0.07021013883801928	0.5226740819196147	0.008673450962543168	0.06189615487404969	0.002368324038846405	NA	10	10	10
ENSG00000059122.16	FLYWCH1	0.6389417340932371	0.01569498248067439	0.5228608369225466	0.20428254167360668	0.6213085132021229	1.6973292564595785e-38	NA	28	28	28
ENSG00000196739.14	COL27A1	0.6384207356433754	0.04159085066719538	0.5231998364953484	0.01734905530366488	0.057299532496722774	0.0035151526966877337	NA	56	57	57
ENSG00000113396.12	SLC27A6	-0.6379928780476667	-0.04563746421273573	0.5234783161765142	0.026794660763264155	0.17918955088192898	3.4875029417754855e-08	NA	37	37	37
ENSG00000281731.2	RP11-384K6.8	0.6379307916892856	0.0297622251564621	0.5235187326430276	0.060167567551266364	0.19493475747466668	1.7010088193906574e-08	NA	20	20	20
ENSG00000177465.4	ACOT4	0.6374496614006472	0.0678239517402287	0.5238319891396236	0.013140903593017514	0.044528561018525606	0.009746735611493598	NA	17	18	18
ENSG00000186866.16	POFUT2	0.637018575114151	0.09054609929012762	0.5241127443782303	0.0034265703835620488	0.11444207961893392	2.3897357018088834e-05	NA	10	10	10
ENSG00000161981.10	SNRNP25	0.6369230128888445	0.09481607728789698	0.524174992001868	0.013846467715606828	0.12957843074410882	6.329727333544153e-06	NA	15	15	15
ENSG00000153832.11	FBXO36	0.6364869192514194	0.1073709166495056	0.5244591041422604	0.004371831084698876	0.11595884597708342	2.1098505557781423e-05	NA	10	10	10
ENSG00000187815.9	ZFP69	0.6361492795370275	0.03456776964940123	0.5246791283721038	0.05283243446577288	0.12087457054701682	1.3038110120880113e-05	NA	51	52	52
ENSG00000104731.13	KLHDC4	-0.6358602857630826	-0.03473233226417399	0.5248674898267323	0.04339837426086489	0.3915779988921645	7.169654364552148e-19	NA	10	11	11
ENSG00000158186.12	MRAS	-0.6356245231621279	-0.036054903937449555	0.5250211817059918	0.015200389872881102	0.055180264440542234	0.004542768621520522	NA	90	94	94
ENSG00000171033.12	PKIA	-0.6345115771776021	-0.044673586449544195	0.5257470138061372	0.012115335601037974	0.08381183461061124	0.00036676310922633835	NA	68	68	68
ENSG00000166788.9	SAAL1	-0.6341370601113142	-0.036272148580855715	0.5259913786440855	0.032264718030013975	0.1485065801058371	8.859352604352017e-07	NA	19	19	19
ENSG00000085063.14	CD59	0.6340284341586817	0.0897093021264649	0.526062265748682	0.006503906490118202	0.08259823771307567	0.0004034279909565877	NA	57	59	59
ENSG00000182004.12	SNRPE	-0.6333027626366355	-0.051034871787919864	0.5265359495685337	0.013394930641905061	0.1317179845045005	2.3173430121568963e-06	NA	11	11	11
ENSG00000258711.2	RP11-218E20.3	-0.6327661846435715	-0.05463465377285743	0.5268863421695789	0.01525625377456269	0.07441741699807143	0.0007633978292038527	NA	11	11	11
ENSG00000177374.12	HIC1	0.6316333116665712	0.1440911145951365	0.5276265140996315	0.0021601085836239677	0.0303605453359399	0.034422284605647134	NA	7	7	7
ENSG00000065882.15	TBC1D1	-0.6315112836387844	-0.05886696355245289	0.5277062737400784	0.012951078174503016	0.06330834339441767	0.0020402951580274498	NA	33	33	33
ENSG00000100219.16	XBP1	-0.6306765059170417	-0.12203724284482176	0.5282520637834148	0.0031438415049729073	0.08799022612787337	0.00017589758923662138	NA	10	10	10
ENSG00000132429.9	POPDC3	0.6295868900434528	0.025937963260956057	0.5289649031784882	0.01886641273491428	0.07268054332561187	0.0005999165050479553	NA	59	59	59
ENSG00000134910.12	STT3A	-0.6294088542158418	-0.12456277550277056	0.5290814227983669	0.0035620520258873266	0.028559825371109012	0.04206615461157076	NA	12	12	12
ENSG00000274367.1	LA16c-380H5.6	0.629318862963178	0.03453097096071698	0.5291403246005122	0.052791768343056586	0.05629608709354125	0.003053730330923304	NA	32	32	32
ENSG00000163528.12	CHCHD4	-0.6288230746254283	-0.15482318490224659	0.5294648917985593	0.0025666222044015453	0.04678967800982209	0.008987818084940894	NA	13	13	13
ENSG00000108474.16	PIGL	0.6286934862616796	0.120931602087982	0.5295497433395879	0.005385097129821407	0.0929729425420048	0.00018407129563778469	NA	13	13	13
ENSG00000111802.13	TDP2	-0.6275576098991235	-0.05657442611549672	0.5302937853659704	0.024643224134232627	0.11635992507061273	1.3626280988119299e-05	NA	25	27	27
ENSG00000104442.9	ARMC1	-0.6274023567162641	-0.055936093368528006	0.5303955233072558	0.02267946822762014	0.10975018239670943	2.9698379361737688e-05	NA	95	95	95
ENSG00000069869.15	NEDD4	0.6265759024914527	0.1608997159672314	0.5309372683430584	0.0016944192760746117	0.055372358476148666	0.0040074594944178935	NA	7	7	7
ENSG00000164338.9	UTP15	0.6261050575503077	0.03582480963385012	0.5312460351343129	0.029210424774334935	0.15008859158590654	3.70851595898421e-07	NA	57	60	60
ENSG00000227733.9	RP4-565E6.1	0.6252122686679058	0.047282168556078856	0.5318317507561532	0.02201730444798899	0.09243295432204693	0.0001361052624258235	NA	30	36	36
ENSG00000008710.19	PKD1	0.6248021938140949	0.2092229051900723	0.5321008906610192	0.002295172284208074	0.04659983672638601	0.008932036009961416	NA	12	12	12
ENSG00000120669.15	SOHLH2	0.6244230471892753	0.02119598634206599	0.5323497931437158	0.11725684048920423	0.31631421289703376	2.741333743907586e-14	NA	136	137	137
ENSG00000152348.15	ATG10	0.622121612470963	0.017857267877516948	0.5338619046655413	0.1346359182049561	0.36956110538742415	1.4005002934553673e-17	NA	48	48	48
ENSG00000157191.19	NECAP2	0.6216248255495322	0.18507572760411833	0.5341885930276594	0.0023314416945016195	0.05219864788882194	0.004494651065321699	NA	37	43	43
ENSG00000115364.13	MRPL19	0.6216235689022483	0.032100100036581106	0.5341894195301194	0.04199353086397173	0.3785525130467059	3.5401774021656416e-18	NA	10	10	10
ENSG00000213015.8	ZNF580	-0.6203916072845458	-0.22018222674392293	0.5349999965671368	0.0010173754944455852	0.06172437479262961	0.0022865667958555853	NA	1	1	1
ENSG00000013583.8	HEBP1	0.6202156705572482	0.08036222418443133	0.5351158058553183	0.011319238377341768	0.08920951462109655	0.0002131990539192432	NA	28	28	28
ENSG00000088205.12	DDX18	0.6201690163282775	0.07007726365145864	0.5351465178397943	0.012362750277116832	0.03181930595273273	0.030706685294433968	NA	35	37	37
ENSG00000237232.7	ZNF295-AS1	-0.618034892288336	-0.11423118438594089	0.5365523384439074	0.008017073871390704	0.3995377214893812	8.739546858598538e-19	NA	23	25	25
ENSG00000260563.3	RP13-516M14.1	0.6177066538657013	0.10389592112909465	0.5367687250695226	0.007091770689127025	0.0770693442200892	0.0005741228940909523	NA	11	11	11
ENSG00000198911.11	SREBF2	-0.6175998196472896	-0.179775580804952	0.5368391635110773	0.003424781522367363	0.029938175898974233	0.035501215809510545	NA	15	15	15
ENSG00000171503.11	ETFDH	-0.6166539453946652	-0.05895916301627874	0.5374630044713844	0.02839341882835136	0.23780590856140504	1.6807185544989212e-10	NA	23	23	23
ENSG00000065060.16	UHRF1BP1	0.6161364574445594	0.05512861496886464	0.5378044620185072	0.012615753803595406	0.16527472860682468	2.5470599075874723e-07	NA	71	73	73
ENSG00000184619.3	KRBA2	-0.6159803261186956	-0.04255058037024996	0.5379075045841211	0.02448666796559317	0.04494654750942163	0.009926596631866428	NA	56	56	56
ENSG00000242110.7	AMACR	-0.6156043392389072	-0.039460812237793214	0.538155686694767	0.02534068666775587	0.3554513961350551	5.916584928526848e-17	NA	12	12	12
ENSG00000144231.10	POLR2D	-0.6149870838121917	-0.06092515577984925	0.5385632503587572	0.01648716734997684	0.06642604635312509	0.0014417972817483116	NA	53	53	53
ENSG00000248508.6	SRP14-AS1	-0.6149667952731593	-0.06915658959084081	0.5385766491765169	0.010385265028767934	0.1757437560359131	1.1395265382662305e-07	NA	14	14	14
ENSG00000163521.15	GLB1L	0.6148854084663703	0.15930555735149146	0.5386303997734628	0.001610960752672602	0.0753313755742113	0.0008358540861624035	NA	6	6	6
ENSG00000164038.14	SLC9B2	0.6145134446312328	0.09364079437554815	0.5388760914944747	0.007250889078810995	0.02601829313584152	0.048468965717190685	NA	33	34	34
ENSG00000144741.17	SLC25A26	-0.6144101505300474	-0.03675570907958372	0.5389443298815952	0.029043883177041683	0.25609563017367776	2.7736942387191395e-12	NA	22	22	22
ENSG00000164241.13	C5orf63	0.6143740107683656	0.06673372668031649	0.5389682056369502	0.009574518287471186	0.04748607376709784	0.006459186437364793	NA	17	18	18
ENSG00000104886.11	PLEKHJ1	0.6143586844693509	0.0816055312921999	0.5389783311257208	0.0034969394163209717	0.0747115729405853	0.0006713957261143452	NA	9	10	10
ENSG00000204618.8	RNF39	0.6136998568670718	0.1278880477247701	0.5394136829774572	0.004443887153879029	0.08701421783115677	0.00016719255185884872	NA	9	73	73
ENSG00000023228.13	NDUFS1	-0.613480205081545	-0.09400189330791407	0.5395588675406149	0.004746497038415195	0.03234614825673992	0.030770925992045364	NA	23	23	23
ENSG00000143036.16	SLC44A3	-0.6133813265900886	-0.05810099762902189	0.5396242302388359	0.008938616048163834	0.07888308879919577	0.0005219901865816238	NA	14	14	14
ENSG00000280809.2	LINC00836	-0.6126265770545936	-0.04483246085229982	0.540123280923571	0.04168356596651869	0.027436139551252372	0.0409410523906896	NA	47	48	48
ENSG00000140955.10	ADAD2	0.6125054738150856	0.016909753605879672	0.5402033775294878	0.19564309194714408	0.2658608888960141	9.080705534142792e-12	NA	93	98	98
ENSG00000198535.5	C2CD4A	-0.6124688159852731	-0.04918490869949244	0.5402276238636877	0.019845057295775324	0.04982448489013793	0.006201432469105799	NA	38	38	38
ENSG00000005421.8	PON1	-0.6124392996728283	-0.048584084792205016	0.5402471470292026	0.02215481858405525	0.11953981690267985	8.361330952186866e-06	NA	23	24	24
ENSG00000115648.13	MLPH	0.6122146483892449	0.06243948476713688	0.5403957511456872	0.014889244545244736	0.032132073600185045	0.03021601547772328	NA	24	25	25
ENSG00000148386.9	LCN9	0.6117903842133632	0.0411868837942952	0.5406764525314658	0.03969836740380385	0.0574697617637181	0.003551131553786422	NA	31	32	32
ENSG00000230310.1	CTD-2192J16.11	-0.6113671476794099	-0.04335430341218707	0.5409565466134701	0.030516817478566924	0.10442546439279096	5.628938515771989e-05	NA	22	46	46
ENSG00000145365.10	TIFA	-0.6112067482084543	-0.05250772119564156	0.541062716464242	0.012029864398311064	0.0491496239937141	0.006939842187947204	NA	45	45	45
ENSG00000120693.13	SMAD9	0.6109017027800987	0.09413326503985568	0.541264657493946	0.00560061650829406	0.06624475220692687	0.0006146039618325996	NA	4	5	5
ENSG00000263753.6	LINC00667	0.6107667452673126	0.047998041909675486	0.5413540117997777	0.03345717629715583	0.1616394665037557	3.3006857856487983e-07	NA	45	48	48
ENSG00000198951.11	NAGA	-0.610712128937484	-0.08155183852182486	0.5413901749350176	0.007497379188546214	0.1241992614920765	7.436436053253633e-06	NA	39	40	40
ENSG00000186567.12	CEACAM19	-0.6101257889273546	-0.040092576651825015	0.5417784844843232	0.015770516741927365	0.10299122876564874	5.8878338382451916e-05	NA	45	47	47
ENSG00000271119.1	CTD-2012J19.3	-0.6088735894039585	-0.044049318472896615	0.5426082312672591	0.024164052092763084	0.10321539822674362	7.976748558001241e-05	NA	9	9	9
ENSG00000182986.12	ZNF320	-0.6082454550869222	-0.03314963995598977	0.5430246912241958	0.05973291956193927	0.3684499978639904	3.459312040101888e-17	NA	26	27	27
ENSG00000271020.1	RP11-10C24.1	0.6078668433912876	0.0354849836802923	0.5432757918186026	0.05563868732911755	0.0774070774368878	0.0006438633404373217	NA	33	33	33
ENSG00000145002.12	FAM86B2	-0.6077623437178831	-0.00538015103956111	0.5433451076483147	0.026705165425485504	0.08685738159992758	0.0001403872232175418	NA	35	41	41
ENSG00000237212.1	RP11-569G13.2	-0.6073423268482432	-0.046188757215867376	0.5436237540495533	0.022698945557323318	0.12423338492560206	9.418346163249036e-06	NA	13	13	13
ENSG00000243667.6	WDR92	-0.6071771891970289	-0.18288797763828893	0.5437333286736423	0.0019518688509516616	0.030858940345256155	0.034101136551599465	NA	8	8	8
ENSG00000110395.6	CBL	0.6070396220639556	0.03821055575056279	0.5438246176808395	0.035031859151991654	0.06745435913734575	0.0013458301509947747	NA	101	103	103
ENSG00000265519.1	CTD-3157E16.1	-0.6066275510522117	-0.04524907821907519	0.5440981119957183	0.023663282825796172	0.13450048649300236	3.4994086393163215e-06	NA	6	6	6
ENSG00000115085.13	ZAP70	0.6059365464881775	0.06395462294793224	0.5445568898439683	0.01269543159402653	0.09069461735849696	0.00017104856820817786	NA	15	18	18
ENSG00000100429.17	HDAC10	-0.6057609327487798	-0.04671504597177938	0.5446735154924576	0.024816031462854125	0.18637962640903244	3.25570048580736e-08	NA	19	19	19
ENSG00000127337.6	YEATS4	0.6055899647565853	0.06762285830046631	0.5447870678046152	0.04195515135871695	0.20869563767097946	3.371291244078627e-10	NA	55	56	56
ENSG00000181638.17	ZFP41	0.6055840800602791	0.14604006648878134	0.5447909764699188	0.0025423843688989643	0.07312238889133674	0.0010079981677305946	NA	16	16	16
ENSG00000124783.12	SSR1	-0.6051289271388407	-0.14688928525970565	0.5450933351053096	0.0026045473706582797	0.030821241193152375	0.033669104352865485	NA	10	10	10
ENSG00000169857.7	AVEN	-0.6049730901885693	-0.05735436400828163	0.5451968769218091	0.009106620445963597	0.1696182664922992	7.979240399212429e-08	NA	15	15	15
ENSG00000172890.11	NADSYN1	-0.6042349514418155	-0.33899831887555326	0.5456874466531134	0.0003285670609126185	0.02993099002529685	0.035959933441421434	NA	13	13	13
ENSG00000119973.5	PRLHR	0.603831634345893	0.08060515596629969	0.5459555851495181	0.00892985786918638	0.05160470395708343	0.0052300037537174856	NA	13	15	15
ENSG00000181027.10	FKRP	-0.6033301954439856	-0.07847829621657644	0.5462890493282775	0.0069344381518694756	0.10117465068050166	5.721176770706455e-05	NA	13	13	13
ENSG00000123297.17	TSFM	-0.6027045027334824	-0.030732065111812534	0.5467052855950922	0.030980316080116872	0.12696428239911348	7.075738054249022e-06	NA	38	39	39
ENSG00000146733.13	PSPH	0.6026432805437663	0.01738102896968371	0.5467460215224159	0.07411406997983831	0.2982861073153454	2.7428460077776033e-14	NA	53	56	56
ENSG00000127463.13	EMC1	0.6026040183389457	0.08207570417803771	0.5467721465394579	0.00830305455909305	0.2419893547622275	6.080102846928814e-11	NA	5	5	5
ENSG00000125734.15	GPR108	0.6021248162207797	0.0695637343934882	0.547091056772691	0.021719703147538478	0.20060640975807376	7.611594967576509e-09	NA	14	15	15
ENSG00000245149.3	RNF139-AS1	-0.6019499367694361	-0.0589361762492557	0.5472074624178774	0.010260835621831237	0.03548203217285169	0.01780171130742606	NA	21	21	21
ENSG00000231437.3	LINC01750	-0.6012593775672654	-0.026194484396958553	0.5476672415654442	0.028645201190395236	0.2087228520342803	1.1116879252548786e-09	NA	19	19	19
ENSG00000168899.4	VAMP5	-0.6009056735750697	-0.24245514693205483	0.547902814113536	0.0009799129221573504	0.07169405703117324	0.0007897595156208173	NA	24	24	24
ENSG00000154803.12	FLCN	0.6008238025137754	0.0476880532764867	0.5479573486946845	0.02654347332599952	0.17634206092086266	6.859606690279076e-08	NA	36	39	39
ENSG00000228793.1	RP1-223B1.1	0.600353628936277	0.028722579627740566	0.5482705847820929	0.054746743420565125	0.24542182814241065	3.976597892636639e-11	NA	13	13	13
ENSG00000260259.1	LINC02166	0.6002333396043403	0.17262064795587168	0.5483507373929819	0.002899483260372458	0.07256008460958581	0.0010434925335974855	NA	5	5	5
[truncated: 1,639 more rows]
