# Supplementary material for: Exploring the Impact of Cerebrovascular Disease and Major Depression on Non-diseased Human Tissue Transcriptomes
Source: Front Genet. 2021 Jul 19;12:696836. doi: 10.3389/fgene.2021.696836 (PMC8327210; doi:10.3389/fgene.2021.696836)
Supplement: Supplementary Data Sheet 2 — All TWAS results. [file Data_Sheet_2.zip › cytokines_TWAS/IL6/IL6.en.Whole_Blood.csv]

gene	gene_name	zscore	effect_size	pvalue	var_g	pred_perf_r2	pred_perf_pval	pred_perf_qval	n_snps_used	n_snps_in_cov	n_snps_in_model
ENSG00000135919.12	SERPINE2	3.9859778064947236	0.2256977511735113	6.720279364550642e-05	0.04215298841167869	0.07986293162203759	1.0089193454544893e-11	NA	46	47	47
ENSG00000176531.10	PHLDB3	-3.717200384811272	-0.27656122341919265	0.00020144266517743646	0.02042197594748119	0.17322069941659776	1.9332209573740887e-25	NA	44	46	46
ENSG00000143452.15	HORMAD1	-3.651960692528907	-0.7299164503314607	0.000260245726054654	0.003103158125571796	0.019239531392893642	0.0010996182182110477	NA	9	10	10
ENSG00000143379.12	SETDB1	3.544908553698006	1.2056428145908205	0.00039274931897344696	0.0011137817881744848	0.04804813330654727	1.7126918995387919e-07	NA	11	11	11
ENSG00000143457.10	GOLPH3L	-3.4750289865951887	-0.5531932581874828	0.0005107981526248905	0.005126554049850794	0.07779785779099382	1.7959364063424804e-11	NA	15	15	15
ENSG00000196526.10	AFAP1	-3.3798834193599143	-0.06750585091632222	0.00072516581931129	0.3193222749967863	0.5963132622202479	8.115777095692217e-126	NA	20	20	20
ENSG00000116157.5	GPX7	3.3534689259598354	0.1148510824079338	0.0007980537428361772	0.10777505185005253	0.3854758530587016	5.717835344835798e-65	NA	43	44	44
ENSG00000065802.11	ASB1	3.313217111645941	0.2662598485350787	0.0009222935474094559	0.01608879341228227	0.17950913211187627	5.43080882279315e-27	NA	22	22	22
ENSG00000165609.12	NUDT5	-3.2932640760821794	-0.7556182068184361	0.0009903141346193692	0.0027211980437978497	0.02286426661843104	0.00039413246161149523	NA	35	35	35
ENSG00000154511.11	FAM69A	-3.2896838188171382	-0.7053556530719701	0.0010030001909642225	0.001783341169980997	0.03763568709318527	3.953970795904613e-06	NA	1	1	1
ENSG00000173786.16	CNP	-3.1931494328710386	-0.25714046162965704	0.0014073009941819004	0.01598422396202278	0.14314722288965304	1.0619060468310739e-20	NA	28	30	30
ENSG00000128274.15	A4GALT	3.1909678042516076	0.13769625832028803	0.0014179708047079972	0.07337506840521194	0.3509998347877419	3.6531207096476405e-57	NA	24	24	24
ENSG00000275784.1	RP5-1125A11.6	3.15692472732871	0.34621304826580374	0.001594424990570695	0.008785935802619625	0.02755794476644177	9.654280609719741e-05	NA	12	13	13
ENSG00000083845.8	RPS5	3.1479086253238404	0.3980262759158938	0.0016444308825836014	0.0075908680545650024	0.2447225323919981	8.68778843672822e-37	NA	26	27	27
ENSG00000163131.10	CTSS	-3.1412916407296754	-0.874328993440897	0.001682044453372806	0.0016641637837290766	0.06921725419719853	3.7055007648124246e-10	NA	7	7	7
ENSG00000198933.9	TBKBP1	-3.1328026945287677	-0.23027262813825924	0.0017314579143489067	0.02311161356509245	0.31659731052256856	8.446803967985436e-50	NA	34	35	35
ENSG00000100321.14	SYNGR1	3.071159178124525	0.17562287414257172	0.0021322944245129936	0.03394052747817936	0.2254756060034304	2.168339442596573e-33	NA	29	29	29
ENSG00000172538.6	FAM170B	-3.061797784457357	-0.18029484439861246	0.002200120291954738	0.04046811310323206	0.14656331385410734	2.3022919962003648e-21	NA	23	24	24
ENSG00000125772.12	GPCPD1	3.04994057329504	0.43869055883799724	0.0022888665062995844	0.006998358476353108	0.09306951841029346	1.326849282886266e-13	NA	40	40	40
ENSG00000169242.11	EFNA1	-3.042489202969957	-0.6201986268212182	0.0023463023440570656	0.004035901142196549	0.02097404581208958	0.0005781064941991682	NA	20	20	20
ENSG00000198355.4	PIM3	-3.0299468179061697	-0.31312288874851985	0.0024459680460388353	0.011488741282734064	0.1064205094909831	2.0403187426313527e-15	NA	13	17	17
ENSG00000141279.15	NPEPPS	-3.005562827157482	-1.4748258696828633	0.002650898253046781	0.0005008179046167157	0.0159936893748668	0.002893043875383945	NA	8	9	9
ENSG00000116171.17	SCP2	-2.9821909348547417	-0.2714042449890033	0.002861934496442229	0.015190622626547572	0.17155505265983326	1.0127867117872606e-24	NA	44	46	46
ENSG00000132749.10	TESMIN	-2.9803283987511198	-0.522001536300083	0.002879395141971243	0.006560046506896573	0.06280228105417929	2.311044058897401e-09	NA	22	22	22
ENSG00000142675.17	CNKSR1	-2.97329208496682	-0.6224795230344772	0.0029462393700469295	0.0026813826592720987	0.018796984392426386	0.0012667762137756895	NA	10	12	12
ENSG00000144488.14	ESPNL	2.959617344120494	0.29212178085304713	0.0030802137126998952	0.013791233687071577	0.059477527410303564	6.136758134952975e-09	NA	9	10	10
ENSG00000271383.6	NBPF19	-2.9576935659586656	-0.3428502572716106	0.0030995007864233165	0.014515663038287328	0.0368373309006147	5.837025570111043e-06	NA	15	25	25
ENSG00000156398.12	SFXN2	2.9557589174362593	0.5129724107010158	0.0031190078330819685	0.0037506496030662194	0.044202259513644836	5.630546640424564e-07	NA	23	23	23
ENSG00000197253.13	TPSB2	-2.9483891797950768	-0.28856773250715045	0.0031943464540602835	0.017332089391721824	0.07797107281641608	1.8662891742154335e-11	NA	38	41	41
ENSG00000121310.16	ECHDC2	-2.944540799832306	-0.24691928493483933	0.0032343429948178564	0.017039080329347412	0.2620652407140768	6.940522789954282e-41	NA	28	30	30
ENSG00000066855.15	MTFR1	-2.9393922868283284	-0.3727609158018796	0.003288565537902151	0.008153185821611238	0.047700716324722274	2.2715989695359697e-07	NA	30	32	32
ENSG00000124302.12	CHST8	2.9391969946717396	0.19338681793948048	0.0032906385006086156	0.02984437760855002	0.10548587643227754	4.5818188384492866e-15	NA	12	12	12
ENSG00000099821.13	POLRMT	2.9386761837303337	1.0705300803608644	0.0032961725604544584	0.0010526213976443618	0.016753094341710274	0.002133377575135019	NA	18	24	24
ENSG00000167608.11	TMC4	2.936197658329278	0.07503128029432508	0.003322625355709024	0.20671286286040652	0.45025368745777583	1.6385500030162676e-80	NA	20	23	23
ENSG00000100316.15	RPL3	-2.925427835500552	-1.0812962750865702	0.0034398294683842387	0.0009218334314774334	0.010952666434102457	0.014194744142903903	NA	49	49	49
ENSG00000113296.14	THBS4	-2.902013917841099	-0.39553155730248735	0.0037077206720596114	0.00826599936352633	0.0605785565828431	3.890004360158966e-09	NA	25	25	25
ENSG00000183648.9	NDUFB1	-2.891207706342164	-0.41787169884528963	0.0038376439223241927	0.005518218838673103	0.10085706066066057	1.1592115439085371e-14	NA	34	36	36
ENSG00000106615.9	RHEB	2.886484357561332	0.7498203979614566	0.0038957211183669686	0.0019044681440690964	0.018731616522663974	0.0013529700473417982	NA	22	25	25
ENSG00000099974.7	DDTL	2.884587246831232	0.2555171699402228	0.003919271420563964	0.016901600136670872	0.06392725340731575	8.466105478499515e-10	NA	27	31	31
ENSG00000150433.9	TMEM218	2.8680517641854424	0.5984262249795238	0.0041300795479682255	0.0028842395739060948	0.045272482320917566	4.5461592860165293e-07	NA	13	13	13
ENSG00000103549.21	RNF40	2.8636910583923356	0.4506415637016385	0.004187361986387574	0.006115489105662551	0.06594860824411386	8.991947371263308e-10	NA	14	15	15
ENSG00000227502.2	LINC01268	-2.84709752874669	-0.22890503924638725	0.0044119843356759175	0.018544380663384364	0.09076159523428852	3.350507833853025e-13	NA	17	17	17
ENSG00000143387.12	CTSK	-2.824852447878065	-0.16129994291505412	0.004730239339941083	0.04106232495044219	0.30285991757761593	1.8538558501375864e-47	NA	36	42	42
ENSG00000117280.12	RAB29	-2.791973090249722	-0.18057233264714612	0.005238771270260135	0.030886165943566985	0.2864170805721084	2.693937394953241e-44	NA	26	26	26
ENSG00000099250.17	NRP1	-2.783625354979472	-0.34635647882843823	0.005375508576513579	0.008505463552090526	0.06673524179097894	7.919249907712262e-10	NA	11	11	11
ENSG00000272787.1	KB-226F1.2	-2.773809127064007	-0.1346735914705748	0.00554041745745067	0.056187181685347004	0.13428284196785514	2.9491941659767404e-19	NA	18	22	22
ENSG00000092020.10	PPP2R3C	2.7620228613986346	0.2160953320681827	0.0057444455992206765	0.020731687987834056	0.4107765020060901	9.66671651086623e-71	NA	30	35	35
ENSG00000153574.8	RPIA	2.761493619429089	0.5078625251225332	0.0057537640852479985	0.0034375904423192614	0.0316910552886196	2.2757790785116526e-05	NA	84	86	86
ENSG00000172977.12	KAT5	2.759628246941321	0.6255296730818719	0.005786716920746069	0.0027343068254062986	0.032266756016132964	1.9806541425255832e-05	NA	16	16	16
ENSG00000093134.14	VNN3	2.7221614089581956	0.11497137073521921	0.006485645651619084	0.0698383869050683	0.4106471554824008	7.296683068303642e-72	NA	51	52	52
ENSG00000163564.14	PYHIN1	-2.7203790301806845	-2.4594436981498604	0.006520712557532433	0.00021758183229456744	0.020832075662610583	0.0006138239935393166	NA	18	21	21
ENSG00000204161.13	C10orf128	-2.7181826779851064	-0.11713060351288364	0.006564158563336004	0.07574501404983246	0.30613983965817976	4.728497226471595e-48	NA	50	52	52
ENSG00000083097.14	DOPEY1	2.714356316164769	0.1976279398924616	0.0066404699576061415	0.02252460232312857	0.21316306621001474	1.2737083566855778e-31	NA	37	37	37
ENSG00000114473.13	IQCG	2.7127437501379017	0.3189037596501208	0.006672868532605653	0.008627827508562422	0.03713511768844265	3.915149740051623e-06	NA	16	16	16
ENSG00000236423.5	LINC01134	-2.7112288756847014	-0.5208397579118762	0.006703433736051359	0.0035942218738846863	0.0221259223120597	0.0004513037792904696	NA	59	62	62
ENSG00000106330.11	MOSPD3	-2.7101034098835735	-0.09401513457296659	0.00672622337015382	0.08616349883573741	0.5169499422548691	6.43424094504776e-100	NA	20	20	20
ENSG00000184923.12	NUTM2A	2.7070833304312028	0.10779498271001009	0.006787721726708756	0.08551400102008341	0.1680810867855676	3.2435331816640284e-24	NA	100	106	106
ENSG00000152223.12	EPG5	2.705942066113747	0.2271803021710856	0.006811092715896857	0.017185535077855682	0.20611013518668256	1.6185467422487266e-30	NA	34	35	35
ENSG00000149541.9	B3GAT3	2.7010630021301907	0.8631211094150903	0.006911824421564359	0.0012945086351414605	0.017844300809017718	0.0017316187314161445	NA	18	20	20
ENSG00000182183.14	FAM159A	2.7002412545850834	0.8961650784631614	0.006928921046816804	0.0025324744407679203	0.02431256731884608	0.0002498356897085609	NA	20	21	21
ENSG00000149548.14	CCDC15	2.697092708249235	0.1541664078226373	0.006994779358970449	0.04556179245119326	0.1792920127817976	4.8566614821135503e-26	NA	43	43	43
ENSG00000122512.14	PMS2	2.692648955068598	0.12810017853550035	0.007088686272457561	0.05868535740415643	0.2494121304103715	1.1716600502617332e-37	NA	21	23	23
ENSG00000130332.14	LSM7	-2.6863637130829185	-0.24040393003255214	0.0072234410103111275	0.015057266618654148	0.24692312370494776	2.046322891948348e-37	NA	8	9	9
ENSG00000104689.9	TNFRSF10A	-2.6796544845494656	-0.1907690336913677	0.007369818760682521	0.02532240547464514	0.18185874070033053	2.660758037417264e-26	NA	26	26	26
ENSG00000177575.12	CD163	-2.6795882483997207	-1.2475535233012798	0.007371277029071978	0.0005636356829319102	0.0227253526002441	0.0003552099780661919	NA	10	10	10
ENSG00000240972.1	MIF	2.678132414991324	0.08125752280471767	0.007403394387960752	0.14659859124576433	0.3874828857164991	1.150485034829889e-64	NA	28	31	31
ENSG00000277587.1	CTD-3116E22.8	-2.675068807235745	-0.2050796770991973	0.007471391426126163	0.01785916709283766	0.11607804832109801	1.4278344706927982e-16	NA	36	37	37
ENSG00000171115.3	GIMAP8	2.671844050839971	0.8249767608266201	0.007543569720024506	0.0017668151727280028	0.02345974097594233	0.00031772557928591024	NA	22	22	22
ENSG00000177646.18	ACAD9	-2.6685217590919983	-0.11571942464513275	0.007618584353147273	0.0209039027147746	0.21110491795558176	1.0354257020570142e-31	NA	31	31	31
ENSG00000128872.9	TMOD2	2.66654437693885	0.1727391947761905	0.007663548813745192	0.027765942789881832	0.24191334763384856	4.8251721977940896e-36	NA	43	43	43
ENSG00000188820.12	FAM26F	2.6644476110592357	0.08955257654241797	0.007711487685679013	0.09528960097196204	0.33625453040377856	6.74661723878388e-54	NA	71	72	72
ENSG00000268912.1	CTD-2619J13.17	-2.656265001337581	-0.1901337190493259	0.007901149806920568	0.024689212521884222	0.09603247266784716	6.240138748831192e-14	NA	17	18	18
ENSG00000158483.15	FAM86C1	-2.649407592732149	-0.07341671411084982	0.00806330196834925	0.17239482515039464	0.4629710414261598	9.228340812504999e-84	NA	18	18	18
ENSG00000116783.14	TNNI3K	2.648949209235169	0.16729114465051123	0.008074246519967488	0.026332086067113424	0.04389329705745484	6.982987769037479e-07	NA	47	50	50
ENSG00000255363.2	RP11-672A2.5	2.632238401804395	0.6164166505342911	0.008482431828404111	0.0028714911652270247	0.01568676773967077	0.0033625399963921605	NA	6	6	6
ENSG00000254810.1	RP11-672A2.4	2.621607788892428	0.18955364395757093	0.008751608271262817	0.025103262960317414	0.12701375244041738	3.3338842572776147e-18	NA	3	3	3
ENSG00000160791.13	CCR5	-2.618356605102298	-0.2687365584253375	0.008835441740833458	0.012101221824986767	0.06279192460165206	2.311931361358433e-09	NA	41	42	42
ENSG00000125388.19	GRK4	-2.6155882163421236	-0.10480701725011642	0.008907390844149567	0.09524166214031744	0.15108179452570497	7.268484576871065e-22	NA	47	54	54
ENSG00000145016.15	RUBCN	-2.6153610506343434	-1.796103564260296	0.008913317941586025	0.0003731626275574864	0.015784633877593178	0.003233138997275764	NA	7	7	7
ENSG00000163568.14	AIM2	-2.6041999966568405	-0.4679004861463594	0.009208900236286005	0.0035710653378860347	0.03897509118596302	3.191067056685985e-06	NA	44	45	45
ENSG00000109519.12	GRPEL1	-2.591186498925015	-0.9681866196408117	0.009564564243904727	0.0009572944294203443	0.0211031667255572	0.0006146317839808822	NA	13	13	13
ENSG00000099940.11	SNAP29	-2.5901813129831472	-0.29782031146050736	0.009592539353105247	0.012059118231610521	0.3118785325068012	5.87724524627585e-49	NA	51	55	55
ENSG00000171916.16	LGALS9C	2.589052712703569	0.0806150927486223	0.009624036099985162	0.1658396445776154	0.3522606061751591	6.805157425024011e-57	NA	20	21	21
ENSG00000167815.11	PRDX2	2.5887809482597306	0.40982361370126297	0.009631634207181165	0.005117656902546593	0.09616307150582412	8.151735547577022e-14	NA	31	31	31
ENSG00000160712.12	IL6R	-2.579307952414909	-0.5181430469166941	0.009899848832702321	0.002792321479036922	0.0888833663761446	6.324161064304978e-13	NA	23	23	23
ENSG00000134490.13	TMEM241	2.5775086009944337	0.2345244115260534	0.009951540487140031	0.01653775348106947	0.030965302251465977	3.361020103594455e-05	NA	47	47	47
ENSG00000175274.18	TP53I11	2.5758722964613034	1.55635022101735	0.009998756735912035	0.00037303312459222715	0.011233155110007468	0.01241933926493646	NA	4	4	4
ENSG00000073969.18	NSF	2.5748906119760253	0.7210868874028077	0.01002717931918383	0.001394520558968937	0.03482345698612699	9.62566638242541e-06	NA	18	31	31
ENSG00000256269.7	HMBS	2.5637028577061782	1.5125098302612607	0.010356216282045411	0.0004169085492354928	0.03229337558051994	1.9926472096625046e-05	NA	6	6	6
ENSG00000166275.15	BORCS7	-2.562336063316152	-0.2003609632469174	0.010397065926563418	0.021212044424713666	0.16498532951638534	7.644128048448226e-24	NA	44	44	44
ENSG00000166471.10	TMEM41B	2.547386362878859	0.32127010255948213	0.010853319505779706	0.007688488542852266	0.13241843064953046	3.0093637312241574e-19	NA	11	11	11
ENSG00000153066.12	TXNDC11	2.536513985037382	1.0390034226948486	0.011196227067795834	0.0007305053994691	0.016288084413665912	0.002541486487931952	NA	11	11	11
ENSG00000198752.10	CDC42BPB	2.5297271579975615	0.386310789278154	0.011415125521486326	0.007886451997832042	0.020869935424625254	0.0005800623084562044	NA	53	54	54
ENSG00000180776.15	ZDHHC20	2.5198648129947756	0.47531720932952853	0.011739991360486837	0.0043546656069663615	0.17135388874575347	1.1340578722825068e-24	NA	23	24	24
ENSG00000165934.12	CPSF2	2.5194502206724327	0.2625678164909486	0.011753825886687119	0.010901515999308446	0.1997954314332816	3.330675928611768e-29	NA	77	80	80
ENSG00000204498.10	NFKBIL1	2.518760601983758	1.6135357691584913	0.01177686979691835	0.00023637950004012543	0.011592583130599698	0.011814901167179948	NA	5	24	24
ENSG00000112303.13	VNN2	2.5138985630809767	0.16431434405156758	0.011940477215897787	0.030384640520968037	0.3587852084309142	2.1739526670325285e-59	NA	35	36	36
ENSG00000247595.4	SPTY2D1-AS1	2.512493587487805	0.3798939516900319	0.011988128378967256	0.009748295962645794	0.0347436580398991	1.0155719405748814e-05	NA	22	23	23
ENSG00000272129.1	RP11-250B2.6	2.503497826911603	0.31044129795839526	0.012297243556068836	0.0086012242614134	0.020265993602575444	0.0008286598367754321	NA	40	40	40
ENSG00000204138.12	PHACTR4	2.5012351632588765	0.20881706610269257	0.012376096822433569	0.017090060359466027	0.1906195139713789	4.663835609435812e-28	NA	37	37	37
ENSG00000141698.16	NT5C3B	2.499156037843998	0.06056480238520946	0.012448948326848317	0.17015718739883592	0.6616792107214169	1.1993488994235256e-154	NA	15	17	17
ENSG00000213231.12	TCL1B	-2.4987957220062516	-0.207975682523464	0.01246161215085567	0.021931573139987497	0.0661715033148939	7.85029991536043e-10	NA	46	52	52
ENSG00000185418.15	TARSL2	-2.4930571489617326	-1.0107173274072407	0.012664846003061512	0.0007450518625098474	0.014167950688023009	0.00522719642221013	NA	6	8	8
ENSG00000183625.14	CCR3	-2.490662455025212	-0.11157238262401448	0.012750519023727841	0.06234834471159008	0.2661255783237616	1.887561687749408e-40	NA	37	37	37
ENSG00000116473.14	RAP1A	2.487627379235295	0.5973379736426799	0.012859839214652459	0.001971089122901699	0.05966117109373526	5.7381916238651025e-09	NA	57	59	59
ENSG00000167220.11	HDHD2	2.4852733211424147	0.2418587813632725	0.012945200113574008	0.0082665436649691	0.09258597551553344	1.6622750107011914e-13	NA	23	23	23
ENSG00000166685.11	COG1	-2.483474855689859	-0.3875492712477882	0.013010751941298217	0.004947671187538922	0.09935731592919286	1.4051489159684212e-14	NA	17	17	17
ENSG00000173327.7	MAP3K11	-2.4821339602796213	-0.3587905606307895	0.013059816799344509	0.005766833328514852	0.2251513907320572	1.0779194429009287e-33	NA	11	11	11
ENSG00000074266.19	EED	2.4808434076147874	0.41066388050169705	0.013107194031970946	0.004472530699153661	0.07529348297258742	4.033559099536794e-11	NA	18	18	18
ENSG00000114315.3	HES1	2.4766488598790395	0.49531678319577066	0.013262230756842356	0.0046161068172918	0.026772685790682413	0.00011997805588976724	NA	14	14	14
ENSG00000074603.18	DPP8	2.476252358606502	2.138922529231897	0.013276969566409962	0.0002691003563974984	0.013104031893870795	0.007244912311073563	NA	6	6	6
ENSG00000196388.8	INCA1	2.471836037108446	0.23204941059387327	0.01344211522284063	0.015871550850970643	0.010858670763743977	0.014641395826774482	NA	50	52	52
ENSG00000152229.18	PSTPIP2	2.4695712702783594	0.3305678550199553	0.013527506892741742	0.006166607901445246	0.14537484917554616	9.17315325091545e-21	NA	30	30	30
ENSG00000183049.12	CAMK1D	-2.4674516544775553	-0.25693277497986583	0.013607859561526025	0.009949075695744745	0.14231127400545435	4.011576800779511e-21	NA	12	12	12
ENSG00000114631.10	PODXL2	2.4645911951220096	0.1321419108907554	0.013716965252091292	0.044029051980052476	0.17152186417674936	6.294768773880048e-25	NA	23	25	25
ENSG00000175170.14	FAM182B	-2.463660087261845	-0.2650275896790069	0.013752646538725754	0.013982769509473022	0.0451821347422196	4.0588131980792655e-07	NA	13	13	13
ENSG00000162877.12	PM20D1	2.4618108875969535	0.06459037504681851	0.013823753450166116	0.18597640273704055	0.4376083124472296	1.0777022158730971e-76	NA	30	31	31
ENSG00000269713.7	NBPF9	2.457781455099622	0.6881889232330585	0.013979821836848778	0.0013377391268709232	0.1278847301154197	2.4905032844125766e-18	NA	9	33	33
ENSG00000043591.5	ADRB1	-2.4549121757397527	-0.2617853773714748	0.014091901143783463	0.01069163659186746	0.05012923423524255	8.947439584696304e-08	NA	16	18	18
ENSG00000050438.16	SLC4A8	2.451488964070964	0.4528697470099183	0.014226654895749636	0.003904317857667529	0.02562754622939211	0.00016180357796920252	NA	16	16	16
ENSG00000177427.12	MIEF2	-2.447006167456662	-0.2863018591205477	0.01440483741048053	0.01029840030973629	0.02476555218509959	0.00021846571230761867	NA	42	45	45
ENSG00000173262.11	SLC2A14	2.4466196809406227	0.09125037268643496	0.014420291272105073	0.08367645156559057	0.32140784668000233	1.1768417124988514e-51	NA	55	59	59
ENSG00000198756.10	COLGALT2	2.4318589018624084	0.09236155420648631	0.015021557795482964	0.08355271232933498	0.38137453631029417	1.1195929286456914e-64	NA	61	62	62
ENSG00000166845.13	C18orf54	-2.4194050999478116	-0.1778996517927487	0.015545916570510354	0.021084865288207074	0.07940390533931461	1.2443957462420347e-11	NA	62	62	62
ENSG00000096006.11	CRISP3	2.411715064971133	0.27341102803814327	0.015877684565884495	0.009776334475282242	0.08718192048476776	9.159034544868624e-13	NA	40	43	43
ENSG00000175334.7	BANF1	-2.4082759131377287	-0.48496503349833575	0.016028062554447435	0.002434616458142061	0.06909765818019736	3.3074672354247065e-10	NA	22	22	22
ENSG00000157343.8	ARMC12	2.405408929401896	1.2391870468631814	0.016154377816457403	0.0004632261323717339	0.011044053979198958	0.013786290621406202	NA	10	10	10
ENSG00000105255.10	FSD1	-2.4042601580406378	-1.187442656468437	0.016205236078486607	0.0005577832192608557	0.017889270635464232	0.0015546679912630333	NA	3	3	3
ENSG00000198563.13	DDX39B	-2.403848193916819	-1.8567298577364313	0.016223508752271867	0.00020645511761218768	0.2878355656030075	2.2748350616876347e-44	NA	2	11	11
ENSG00000145817.16	YIPF5	2.400977661564897	0.15763231735980096	0.016351334645383603	0.04372147677172375	0.419050316762654	4.604609096714134e-72	NA	18	18	18
ENSG00000115306.15	SPTBN1	2.397632134891794	0.12599652262212102	0.016501428122284886	0.04155977042521554	0.27662458008941404	1.9716651990495743e-42	NA	38	38	38
ENSG00000133193.12	FAM104A	2.396134115401259	0.7375961148004548	0.01656902649484832	0.0013780118973138915	0.03302263101686375	1.807766727919721e-05	NA	13	13	13
ENSG00000204103.3	MAFB	-2.395911265745281	-0.6344288039213791	0.016579103374395155	0.0021609830741135217	0.0398882138963981	2.098603139148181e-06	NA	8	8	8
ENSG00000125864.13	BFSP1	-2.3955980238507024	-0.5788198084308543	0.016593276735523618	0.002237852167152071	0.03706406656284466	5.024884552656055e-06	NA	7	7	7
ENSG00000133318.13	RTN3	2.3875717473314464	0.8988101037369124	0.01696009193830209	0.001229068302145116	0.05295117540412415	4.765642609414784e-08	NA	20	20	20
ENSG00000257949.6	TEN1	-2.381332709003308	-0.19638175610708447	0.01725012396916193	0.028882571468234593	0.3130139775208712	7.485770169779292e-50	NA	37	39	39
ENSG00000167778.8	SPRYD3	2.380274607463284	0.6597165911909463	0.017299740666500262	0.0015554858405441535	0.03134972562673461	3.01448218932828e-05	NA	28	29	29
ENSG00000152061.23	RABGAP1L	-2.376051946126608	-0.44086635611886	0.017498999106873907	0.00453382895796927	0.07183781799030417	1.579509629545435e-10	NA	17	18	18
ENSG00000175164.13	ABO	-2.370099395976327	-0.04674485331550323	0.017783303769317457	0.27727184840564306	0.5430518798483351	1.6003439504512932e-107	NA	43	46	46
ENSG00000167065.13	DUSP18	2.369465031461901	0.20152828114058458	0.01781383953334192	0.02096406271378781	0.2391070416344873	3.677162600599123e-36	NA	20	20	20
ENSG00000170145.4	SIK2	-2.3686914093855735	-0.38029519435965303	0.017851140768341208	0.005217790791962899	0.08058498101219018	7.762895413514821e-12	NA	30	31	31
ENSG00000087008.15	ACOX3	2.366891447242599	0.2387570815192827	0.017938193326862497	0.013411140796044139	0.019494531249333844	0.001067907362262034	NA	70	70	70
ENSG00000272275.1	RP11-791G15.2	2.3566967478292673	0.21309180654162999	0.018438297284328407	0.018257200828687377	0.0553965526610183	2.4187387196587216e-08	NA	12	12	12
ENSG00000042493.15	CAPG	2.3563611892838576	0.27877273245095274	0.018454963617753214	0.013198939447536041	0.25132610543751943	9.414029064762653e-38	NA	47	48	48
ENSG00000106948.16	AKNA	-2.354767419215763	-1.1785219549401187	0.01853430224665371	0.000494859219127637	0.010928898801340807	0.014311459515145624	NA	7	7	7
ENSG00000033627.16	ATP6V0A1	2.3517600143887716	0.3303741374931728	0.01868482557821734	0.005982473623644927	0.04043909785778178	1.600534540856464e-06	NA	43	45	45
ENSG00000197134.11	ZNF257	-2.3470413292560277	-0.098157232220087	0.01892315564504191	0.06943673912899485	0.175497439106257	7.098772759893972e-26	NA	44	46	46
ENSG00000131849.11	ZNF132	-2.3459501579895368	-0.08790869724052908	0.018978645193569305	0.08881791260950647	0.2483278016231534	1.0738104417485828e-37	NA	45	45	45
ENSG00000261701.6	HPR	2.343850312192107	0.32945001292308457	0.019085829528523366	0.006917252523604765	0.04371341431339229	7.192207424638415e-07	NA	10	10	10
ENSG00000105479.15	CCDC114	-2.342024428343793	-0.15253656359874368	0.019179459539267474	0.029443408229787492	0.12464414608167385	5.9877533467956936e-18	NA	32	34	34
ENSG00000135218.17	CD36	-2.340852744290543	-0.28747724713506784	0.01923975392125327	0.007744978979372455	0.10169851411423968	1.2602975378116709e-14	NA	43	43	43
ENSG00000169131.11	ZNF354A	2.3391903007628083	0.0880083296088353	0.01932558684018837	0.06686243042688403	0.3733366189393085	1.3573199628019083e-61	NA	41	41	41
ENSG00000148110.15	MFSD14B	-2.3381176697925854	-0.2866073463976961	0.01938114483297516	0.00818799376761091	0.4333346112584349	8.36543950146425e-80	NA	72	76	76
ENSG00000140961.12	OSGIN1	2.3353882925846894	0.1424984023998937	0.019523145466279247	0.0415361061272238	0.20190738597163754	6.354847073168902e-30	NA	33	33	33
ENSG00000088832.16	FKBP1A	2.3337584623063607	1.129192806217386	0.01960837294288589	0.0006177021856672811	0.013333122437727364	0.006798867073259782	NA	20	22	22
ENSG00000156735.10	BAG4	2.33236388525946	0.5141923233368568	0.019681556315362083	0.0029277939467076924	0.04014697686044779	2.2114662432023045e-06	NA	54	57	57
ENSG00000089351.14	GRAMD1A	-2.3317148626928956	-0.17701693133322663	0.01971569640666575	0.022226187175178047	0.3091917987006409	8.28121693960359e-49	NA	25	25	25
ENSG00000245954.6	RP11-18H21.1	2.3299964078847224	0.055307024600876616	0.019806340973087585	0.22563915513366156	0.6038407155897414	1.5173410329535933e-129	NA	18	18	18
ENSG00000141580.15	WDR45B	2.3273869701809504	0.38861271879999937	0.019944678624876252	0.0051799005763735195	0.11228819055057083	3.6981881721808165e-16	NA	19	20	20
ENSG00000186583.11	SPATC1	-2.319733224762358	-0.5635050943151728	0.02035531333052806	0.002044896146379726	0.017850423215635944	0.0014305405723795067	NA	17	19	19
ENSG00000178209.14	PLEC	-2.318662728349853	-0.10157124754036982	0.020413330963783703	0.06409236442351772	0.4361651805395581	1.1250574785844675e-76	NA	31	33	33
ENSG00000064932.15	SBNO2	-2.318256028209451	-0.9782163498028221	0.020435410647376685	0.0006928858292394215	0.05213790161224503	5.6557791343317805e-08	NA	5	5	5
ENSG00000243795.1	LINC02044	2.3182054966129333	0.19223744608073512	0.020438155453732593	0.019780594804360053	0.050631077983221306	6.954980093613957e-08	NA	17	17	17
ENSG00000109736.14	MFSD10	-2.316227538747994	-0.3088107111555301	0.02054584832322459	0.00544145939896868	0.05438805720925118	3.0697944241704905e-08	NA	40	52	52
ENSG00000196576.14	PLXNB2	-2.311314680357384	-0.715543263117797	0.020815479728383494	0.0012716752252004478	0.03555242708908007	8.06139423331167e-06	NA	13	14	14
ENSG00000104442.9	ARMC1	-2.30826897430203	-0.572544179608964	0.020984180945986385	0.00213637143312831	0.04819601270798084	2.1077863745221172e-07	NA	20	20	20
ENSG00000204172.12	AGAP9	-2.3079715658018043	-0.15769685421913524	0.021000718035179545	0.028820226493973346	0.4054715472049163	3.570572378207448e-69	NA	24	58	58
ENSG00000168427.8	KLHL30	-2.3017112809801183	-0.39866113079514465	0.021351459595680192	0.004152586085937248	0.031115903493678106	3.0476603886348436e-05	NA	4	4	4
ENSG00000184277.12	TM2D3	2.297200798348962	0.15331465559003774	0.02160731761611599	0.025792383711496912	0.08654135628010608	1.4862131057419336e-12	NA	69	75	75
ENSG00000112619.7	PRPH2	-2.296740947386093	-0.3584162179027584	0.021633552068747192	0.005159980957726713	0.02700196807018632	9.338948605957456e-05	NA	21	23	23
ENSG00000188199.10	NUTM2B	-2.2966431183279905	-0.10895199071405887	0.02163913678235667	0.05804637646304818	0.2308126151021348	1.3113260442319442e-34	NA	48	53	53
ENSG00000276231.4	PIK3R6	-2.295929813902629	-0.4540318800755123	0.021679894746677326	0.003964701892128728	0.027808580868179496	8.93235688890022e-05	NA	20	20	20
ENSG00000139428.11	MMAB	-2.290257016252541	-0.5352112678656052	0.022006421974969614	0.002854012623790731	0.01850749583866423	0.0013955457455024024	NA	10	10	10
ENSG00000275216.1	RP11-54H7.4	2.283075263143961	0.1387872593417874	0.022425935394998785	0.03147977591436358	0.11265612507142254	3.5123096812687277e-16	NA	32	35	35
ENSG00000095917.13	TPSD1	-2.281968892732363	-0.12818186531048856	0.022491176869649573	0.0511272873373201	0.2326971196178445	1.7132090020673572e-35	NA	44	48	48
ENSG00000188895.11	MSL1	-2.281815624021653	-0.9162808057304846	0.02250022795946576	0.0017608978582626454	0.104442109815746	5.3258288068644e-15	NA	11	11	11
ENSG00000088038.17	CNOT3	-2.2802954166203744	-0.6867751557217879	0.022590173462172354	0.001508458732052222	0.04263942000467175	1.0558842649943608e-06	NA	32	37	37
ENSG00000151208.16	DLG5	2.280274412627038	0.1627866073499513	0.02259141838255731	0.02524977161116663	0.3072483145689655	3.939889476358835e-48	NA	24	24	24
ENSG00000150337.13	FCGR1A	-2.2801718996204436	-6.417064752701893	0.022597495251048243	2.2513684700727376e-05	0.015944102436381294	0.002953806331826105	NA	2	8	8
ENSG00000213398.7	LCAT	2.2793129827846816	0.2756760089052855	0.022648466823753446	0.006780612197760189	0.0930001001598897	1.9408779756603892e-13	NA	6	6	6
ENSG00000107341.4	UBE2R2	2.2774611764671513	0.5405243984242688	0.022758700476998815	0.0020136639552862986	0.029906453086708595	4.478294475619044e-05	NA	78	80	80
ENSG00000128602.9	SMO	-2.272200479314394	-0.48344560543507514	0.023074404345494445	0.0027207528457811677	0.015434740920795794	0.003488576691961669	NA	4	4	4
ENSG00000204084.12	INPP5B	2.270691312039906	0.08987151629814646	0.023165671330978785	0.0799111373094667	0.4414998283961896	4.91312367284498e-78	NA	21	23	23
ENSG00000136261.14	BZW2	2.2690941758143532	0.41179808803124984	0.023262599482658686	0.00375175531171668	0.032352098059356585	2.318047624928779e-05	NA	23	23	23
ENSG00000069424.14	KCNAB2	-2.2688315752881403	-0.2717668696820427	0.02327857003199551	0.008432985914354795	0.097143949217261	5.249935238174057e-14	NA	7	7	7
ENSG00000167775.10	CD320	2.2660471529572015	0.8853457790276308	0.02344849637376657	0.0009209198210021266	0.013287776505072136	0.006562594822521159	NA	18	18	18
ENSG00000127954.12	STEAP4	2.2648594071207024	0.5206795735147218	0.023521308473238293	0.0030549701588941168	0.09528346772709484	8.328040317004786e-14	NA	10	10	10
ENSG00000213077.5	FAM106A	2.26355058882363	0.09464183983473226	0.02360176980765745	0.09829075779583343	0.2576279675225024	4.172131138309325e-41	NA	7	8	8
ENSG00000205352.10	PRR13	2.26297570929738	2.0813914178602846	0.02363718670960905	0.0001432159656040719	0.012130532968812505	0.009316624504820036	NA	18	18	18
ENSG00000100227.17	POLDIP3	2.2595607927069508	0.6721949315118273	0.023848523271295535	0.0015778138121135118	0.03954910561643464	2.330393489016826e-06	NA	20	20	20
ENSG00000162714.12	ZNF496	2.258469862213596	0.18730007341656982	0.023916381455474898	0.015229926227142867	0.1489322145086338	2.3548584140868634e-21	NA	28	28	28
ENSG00000128039.10	SRD5A3	-2.2573809684048283	-0.06513876540425272	0.02398427988226894	0.1598856368623816	0.3828539336753021	1.5031649766646692e-63	NA	58	59	59
ENSG00000173578.7	XCR1	-2.2526950167164	-0.17432261054915169	0.02427838537455755	0.020558949203126696	0.07733499939547904	2.152417037958108e-11	NA	28	28	28
ENSG00000273295.1	AP000350.5	2.249831360155786	0.06378399783034974	0.02445965248115475	0.16363742890430322	0.5573846128493488	7.143933187373356e-112	NA	54	60	60
ENSG00000270339.3	CH17-385C13.3	2.249084151924724	0.49505154710323096	0.02450714264185496	0.0034933057532495594	0.021730838717213225	0.000534667047459613	NA	16	19	19
ENSG00000102890.14	ELMO3	2.2456612872124255	0.2914562725513187	0.024725711623251437	0.005427817515321077	0.059916093341437125	4.177627063583935e-09	NA	6	6	6
ENSG00000172922.8	RNASEH2C	-2.24446857470601	-0.2902180426219768	0.02480226865866937	0.0097336136319819	0.09888578449060792	2.283649583427981e-14	NA	43	47	47
ENSG00000164649.19	CDCA7L	-2.2436998100087244	-0.08660545866059771	0.024851722352466913	0.0901392182256724	0.3901599087895932	3.554490906844616e-65	NA	42	42	42
ENSG00000143753.12	DEGS1	2.2429477585786057	0.32252388030093293	0.024900183512571245	0.006595638160655134	0.05675378657727345	1.3111480603086863e-08	NA	25	25	25
ENSG00000170175.10	CHRNB1	2.2423561459787558	0.1777019152392846	0.02493836370449581	0.018147166453638754	0.10246311753190136	9.335345040329821e-15	NA	9	9	9
ENSG00000278730.1	RP11-147L13.11	-2.238865040862269	-0.3643530652040059	0.025164698747054952	0.004530887071497897	0.01661148626676385	0.0023353312265437572	NA	15	15	15
ENSG00000204261.8	PSMB8-AS1	2.236381785202581	0.563539506060168	0.025326773254478033	0.0025238149032413143	0.06863679245648384	3.729793202582217e-10	NA	3	4	4
ENSG00000272325.1	NUDT3	-2.2358546413925837	-0.6951923644706823	0.025361294320855134	0.0010466251167448753	0.03321106124997617	1.5950098210920694e-05	NA	10	10	10
ENSG00000204406.12	MBD5	-2.2310256624349756	-0.33291367420576873	0.02567942918523895	0.005229068948396881	0.07784215743453253	1.8618782073297124e-11	NA	20	20	20
ENSG00000184983.9	NDUFA6	2.2302825432884235	0.21409360817331283	0.025728691346492513	0.024187608111969836	0.29806730829331624	7.649668773949731e-47	NA	20	22	22
ENSG00000182636.5	NDN	-2.2302709175799125	-0.2086415389553053	0.025729462676013084	0.015798161662277366	0.0493576569458446	1.0998843685430038e-07	NA	7	10	10
ENSG00000127452.8	FBXL12	-2.227691793817526	-0.3292561618407349	0.025901074621744832	0.005578894474403653	0.024853502473297828	0.0002156387907836243	NA	44	47	47
ENSG00000063854.12	HAGH	-2.2269256200968677	-0.9324313743335542	0.025952245246881	0.0006917550996815992	0.03246650587793782	1.874898642189848e-05	NA	11	11	11
ENSG00000077782.19	FGFR1	-2.2234812633015677	-0.09299462752348424	0.02618336543762627	0.07836433150655112	0.3207797042578321	1.548151437438811e-50	NA	39	42	42
ENSG00000167555.13	ZNF528	-2.2176047614912	-0.1964517715718402	0.02658179295857827	0.015092914674976693	0.10306380801427724	7.789848425573158e-15	NA	9	9	9
ENSG00000050426.15	LETMD1	2.2133837323359624	0.4298953951120587	0.026871201238016635	0.004031805331698503	0.03521134212875488	8.966527837055955e-06	NA	31	32	32
ENSG00000167378.8	IRGQ	2.2114828459811817	0.4922495438725952	0.027002418477077277	0.0025053637301654286	0.05018259745416212	9.318048608364636e-08	NA	14	15	15
ENSG00000071462.11	WBSCR22	-2.2109977837052757	-0.3547503637215893	0.027035990534851256	0.005226205946634309	0.12940767786964627	1.8916850804645416e-18	NA	22	23	23
ENSG00000271892.1	CTD-2228A4.1	-2.2057600971093887	-0.1795499240730217	0.027400801566198642	0.019705003188678377	0.12916234896426054	8.633322707571231e-19	NA	18	18	18
ENSG00000271503.5	CCL5	2.205401175070327	1.4340873071378104	0.02742595566608147	0.00030682263532998914	0.015353108443199375	0.0035713215392596006	NA	14	14	14
ENSG00000141219.15	C17orf80	2.2038903137447536	0.2224687800310656	0.02753205892565279	0.012154057757125235	0.17315443356156596	2.8071717713236306e-25	NA	16	16	16
ENSG00000069275.12	NUCKS1	2.2035845230497877	0.9147975002530173	0.027553576719686126	0.0007261468229119839	0.04477296699845837	4.4448784705400407e-07	NA	4	4	4
ENSG00000205593.11	DENND6B	-2.2030913470825393	-0.31706109532842186	0.027588310951221648	0.005724536605014857	0.06171333877712041	2.850559929198523e-09	NA	17	17	17
ENSG00000239887.4	C1orf226	2.2004794849494957	0.12233450808224135	0.027772893898067297	0.039821365590999816	0.12565448691424858	4.664240545491892e-18	NA	118	125	125
ENSG00000260804.3	LINC01963	-2.199580253518126	-0.2729469313392193	0.02783668945180697	0.011215023635484505	0.0892834388751144	4.614290329418621e-13	NA	36	39	39
ENSG00000185591.9	SP1	2.1988733537310576	0.8865448614969528	0.027886928791162637	0.0009074557219954227	0.045007803480233435	5.135569017476025e-07	NA	6	7	7
ENSG00000115255.10	REEP6	2.196634593104381	0.2936500509659564	0.02804655356275459	0.010153364786012675	0.026465352031863808	0.00011231365858036191	NA	50	56	56
ENSG00000105707.13	HPN	-2.19557856375996	-0.5064440433218629	0.028122121949065187	0.002417285832133445	0.03355643884902824	1.3561720158022887e-05	NA	8	8	8
ENSG00000087274.16	ADD1	2.188413330337349	0.5960862158810671	0.02863950814440836	0.0014538942962596783	0.043829840321982685	6.655480371163875e-07	NA	7	7	7
ENSG00000177963.14	RIC8A	2.18667349384088	0.2535556869940546	0.028766367933686553	0.009973763874229165	0.1902530112396298	1.0289661379460498e-27	NA	23	24	24
ENSG00000143882.10	ATP6V1C2	2.1862839676143397	0.4840931532894561	0.028794836349287267	0.003137996296578367	0.02158411948665296	0.0005337331136863483	NA	18	18	18
ENSG00000255561.6	FDXACB1	2.184538972031597	1.0242300560778985	0.02892266680018241	0.0006046637462686287	0.010107206893998816	0.018536432921535808	NA	7	7	7
ENSG00000079335.18	CDC14A	-2.1818382666149327	-0.29565298745985735	0.029121471274679175	0.00701351425787208	0.0922603920358004	3.0704992493119254e-13	NA	16	16	16
ENSG00000110880.10	CORO1C	-2.1780720000793856	-0.4315455678582126	0.02940067679823729	0.005912517539400253	0.12795018151438867	6.559058909419875e-19	NA	24	24	24
ENSG00000115841.19	RMDN2	2.1758497079393404	0.5741121068078204	0.0295665003985387	0.002028748102450841	0.015209403370212616	0.0037863705843953774	NA	19	19	19
ENSG00000146576.12	C7orf26	-2.175193510355465	-0.21258611725062113	0.02961561829787261	0.014048782685763558	0.10236548786809448	7.513258682149412e-15	NA	44	48	48
ENSG00000255571.8	MIR9-3HG	-2.1742907949416703	-0.1995834398777246	0.02968330328545018	0.013401082541471472	0.07038734711192897	1.9095669944302772e-10	NA	16	17	17
ENSG00000232104.3	RFX3-AS1	2.1730704823604987	1.7921938673337552	0.029775012919846227	0.0005563001757796393	0.01737101702057849	0.001983966160270543	NA	3	4	4
ENSG00000261770.1	CTC-459F4.1	2.1718430816063115	0.10799176038817285	0.029867500896177235	0.05128093910384362	0.20152135064905824	1.6029098393098055e-29	NA	13	13	13
ENSG00000179144.4	GIMAP7	2.1688053378766825	0.870478461578184	0.030097465824304222	0.0007595898491670111	0.03687984706673436	5.6469892947723134e-06	NA	7	7	7
ENSG00000260910.1	LINC00565	-2.1668922658764598	-0.1007148468145084	0.03024306982368849	0.0580197383351464	0.21393791634604345	1.1020720980730834e-31	NA	36	37	37
ENSG00000273841.4	TAF9	-2.166372190885858	-0.28271836642775405	0.030282757237157135	0.007618948746754182	0.12577389849902007	2.7289436693498647e-18	NA	18	18	18
ENSG00000166321.13	NUDT13	2.164968659966335	0.08825433696170666	0.030390085410396655	0.07482644475964835	0.13873544549646266	5.468710888460986e-20	NA	74	79	79
ENSG00000091640.7	SPAG7	2.1639600409417725	0.09857536109945281	0.030467416279169098	0.04863056397333876	0.3819601236604591	1.9822310225769486e-63	NA	36	37	37
ENSG00000178878.12	APOLD1	-2.1621926388036723	-0.10624291314578932	0.030603330713574472	0.054533833243037656	0.08949415653377353	5.989504626798779e-13	NA	63	66	66
ENSG00000128266.8	GNAZ	2.1604858175052066	0.3040269626371135	0.030735080358618883	0.006531628690545515	0.08204287594666522	4.070745046429301e-12	NA	13	14	14
ENSG00000168538.15	TRAPPC11	2.1555528590431035	0.7824770937822422	0.031118596919693882	0.0009521895702470896	0.02493635804985955	0.00021067918044039423	NA	14	14	14
ENSG00000111696.11	NT5DC3	2.153255155051057	0.07043365996248624	0.0312986311092069	0.17006163276887282	0.4600595389429859	1.648065398268205e-82	NA	54	54	54
ENSG00000198755.10	RPL10A	2.152214451474401	0.3388082105307601	0.03138046795045219	0.0051942183750025815	0.15312105727864464	3.9930890131861637e-22	NA	37	39	39
ENSG00000185627.17	PSMD13	2.1509866130179116	0.285178726802264	0.0314772563357143	0.007946909109434101	0.15494173962541571	2.5009285018266465e-22	NA	30	31	31
ENSG00000118680.12	MYL12B	-2.149176864810484	-0.8504448403163336	0.031620382484740965	0.0007185439859731984	0.01697875387926794	0.002182482477089016	NA	15	16	16
ENSG00000137757.10	CASP5	2.1485149318742467	0.4828627462988539	0.03167287148412056	0.0021173465195717467	0.03394165833020171	1.321217685953991e-05	NA	17	17	17
ENSG00000111275.12	ALDH2	2.146375090327288	0.44696463765235955	0.03184306504118509	0.002830306972354106	0.04682726914166648	2.707055999217729e-07	NA	7	7	7
ENSG00000047056.14	WDR37	2.1456972139691497	0.5448188604226037	0.03189714361404199	0.0021706587295057833	0.07302890158758064	1.0700995714855508e-10	NA	33	34	34
ENSG00000184227.7	ACOT1	-2.1456909060739897	-0.06715971331824823	0.03189764720506457	0.1299334796715048	0.3338946453427312	1.8821188318113848e-53	NA	32	33	33
ENSG00000108963.17	DPH1	-2.139509003479035	-0.3129169053117507	0.032394467533334234	0.005865631266391848	0.11268444788331793	4.3905230049133727e-16	NA	12	12	12
ENSG00000163466.15	ARPC2	2.139103983542593	0.7680365115112443	0.03242724786944813	0.000990352955501664	0.02921027588466355	5.477428013425072e-05	NA	21	21	21
ENSG00000258818.3	RNASE4	2.1383291001092313	0.15430613931245066	0.032490042346408135	0.024689231382257155	0.2749727941236548	3.632729051775868e-42	NA	30	33	33
ENSG00000093167.17	LRRFIP2	2.135598659216944	0.41818058147428133	0.03271214081104344	0.0034017971369528673	0.11051900404568707	3.9791451787320607e-16	NA	13	13	13
ENSG00000187513.8	GJA4	2.134144389242038	0.6730504148274961	0.03283096322592819	0.0014220081587087287	0.02667716219805894	0.00010844457859698812	NA	37	40	40
ENSG00000277149.4	TYW1B	-2.1341034327499053	-0.09242865449916948	0.03283431495565733	0.07114864044872099	0.4655667560869346	5.83081448390198e-84	NA	19	22	22
ENSG00000006025.11	OSBPL7	-2.132998681762275	-0.9347221565115803	0.03292483433906063	0.0007264793914036739	0.03787289212717628	4.230135101966672e-06	NA	11	11	11
ENSG00000173889.15	PHC3	-2.1327667487841504	-0.9450916959196712	0.03294386521594484	0.000795301515391569	0.02416961175013171	0.0002488172677750241	NA	17	17	17
ENSG00000155097.11	ATP6V1C1	-2.1300420437679044	-0.18778402642369424	0.03316814242863732	0.017302374642667907	0.3217343390066009	8.73910539732355e-51	NA	42	44	44
ENSG00000167468.16	GPX4	2.1271391868024496	0.254538492818386	0.033408520161945954	0.009011329006671977	0.16537434666445128	6.387022379143842e-24	NA	18	18	18
ENSG00000084444.13	FAM234B	2.1238777038621413	0.3256240326761134	0.03368037123518991	0.006704898306332153	0.04065151508145965	1.935083604124825e-06	NA	37	37	37
ENSG00000167397.14	VKORC1	-2.123316938570256	-0.411336722196537	0.03372730223085041	0.003204082112704401	0.028400409891546456	7.354019734200532e-05	NA	30	31	31
ENSG00000132703.3	APCS	2.120720575789635	0.49366743622002957	0.03394532394028971	0.0034099490456722358	0.010591328617281513	0.016018547132059618	NA	15	15	15
ENSG00000105711.11	SCN1B	-2.1197169388288444	-0.615865019569602	0.03402992363404194	0.0015342251845274072	0.03014533638352307	4.356607102462699e-05	NA	3	3	3
ENSG00000128805.14	ARHGAP22	2.1188923317077353	0.08607422562017833	0.034099567159232146	0.08017358781934501	0.2740089843876673	6.975091794226415e-42	NA	55	56	56
ENSG00000176092.14	AIM1L	-2.1185671881699855	-0.13101351678199002	0.03412706115112948	0.03534126168424913	0.03494965008537378	9.905119010811247e-06	NA	63	70	70
ENSG00000179010.14	MRFAP1	2.118011232312642	0.43730252858379687	0.03417411642737483	0.004728327803400238	0.037708636527314314	3.541469781014992e-06	NA	36	36	36
ENSG00000131791.7	PRKAB2	-2.1142917784859545	-0.25662592693895186	0.0344903541352913	0.00920655425513942	0.08533316916628504	1.3745378730254073e-12	NA	24	25	25
ENSG00000143554.13	SLC27A3	-2.1136152245702524	-0.411340518841353	0.03454814444749183	0.0049434375013970855	0.1149607755370108	1.1211559734480729e-16	NA	37	38	38
ENSG00000106804.7	C5	2.1107752346113915	0.17874178967173598	0.034791635759483505	0.01805822495512366	0.082435650417563	5.379461681483166e-12	NA	39	40	40
ENSG00000111254.7	AKAP3	-2.1104743927569505	-0.12905100396068395	0.034817514578472264	0.036258151986817394	0.10877070720459152	1.248106275530381e-15	NA	25	26	26
ENSG00000152219.4	ARL14EP	-2.109865279476155	-0.1912140923354472	0.03486996165492951	0.014348488819405177	0.1610725698823864	4.178806728378114e-23	NA	12	12	12
ENSG00000186522.14	SEPT10	-2.109681320097025	-0.3133658967707766	0.034885814546729246	0.006597979888765926	0.044289128365137306	6.101237291725479e-07	NA	20	20	20
ENSG00000166800.9	LDHAL6A	2.1090571727863425	0.7446480295572262	0.034939646962521796	0.001621972050916343	0.011501612288839586	0.011187215896343564	NA	9	9	9
ENSG00000111652.9	COPS7A	2.105737644053136	0.9896512294437426	0.03522714798388452	0.0008059155712296953	0.010989148220790208	0.01331702609814332	NA	15	16	16
ENSG00000266970.1	RP11-806H10.4	2.105117707890853	0.35790932925520275	0.03528106317955841	0.005046774635164711	0.08048362760408469	7.637371975310336e-12	NA	29	30	30
ENSG00000140623.13	SEPT12	-2.104924090789914	-0.08334833382776494	0.035297916280324984	0.08117190529454575	0.201163376486808	1.640379772418136e-29	NA	15	15	15
ENSG00000132591.11	ERAL1	2.1038293823892866	0.607463971996479	0.03539333276890461	0.0015151816363057657	0.027536084451069424	9.80211759802609e-05	NA	6	7	7
ENSG00000180628.14	PCGF5	2.101132619230409	0.9637208853551056	0.03562932620871178	0.0004536240916762433	0.010304842401336646	0.017101451759601385	NA	5	5	5
ENSG00000161533.11	ACOX1	-2.0980121291413147	-0.2034166823589788	0.035904073930482054	0.014994943111203122	0.3486836053905356	1.70442311457368e-57	NA	17	17	17
ENSG00000198851.9	CD3E	-2.0916024105009683	-0.4213694086646986	0.0364740967268803	0.002964655499651271	0.129129489668483	9.387449791500119e-19	NA	18	18	18
ENSG00000173960.13	UBXN2A	-2.08934378964004	-0.09399355886234242	0.036676787217765114	0.06344178870893434	0.2648220794924492	3.5761568749938438e-40	NA	9	9	9
ENSG00000183735.9	TBK1	2.0890315303860123	0.8719769001276917	0.036704884979140644	0.0006227791140531909	0.028032402354197	7.837976664358598e-05	NA	4	4	4
ENSG00000112511.17	PHF1	2.088954190823687	1.5846998189250368	0.03671184699236872	0.00016727838665005866	0.01097902115316038	0.01416151612083683	NA	11	18	18
ENSG00000185024.16	BRF1	-2.0872791176603753	-0.6798914173116015	0.03686291129361444	0.0011538986163216324	0.014448271470737729	0.004716831676212325	NA	21	25	25
ENSG00000184381.18	PLA2G6	2.08606391701474	0.34334614605030483	0.036972833656613316	0.00467123330822587	0.09827126083903384	2.7665865195928916e-14	NA	3	4	4
ENSG00000104783.11	KCNN4	2.085309294795391	0.09184761079371637	0.03704123426164733	0.0684555697689595	0.2953137164471532	5.285464100294418e-46	NA	34	35	35
ENSG00000146731.10	CCT6A	-2.084441900253296	-1.0776317447158217	0.03711998987554998	0.0005547718619927423	0.03728250325199083	5.146252238547622e-06	NA	1	1	1
ENSG00000104472.9	CHRAC1	2.0811152771513886	0.31734968623115944	0.03742335582983129	0.005939547507198104	0.0226670455255218	0.00040005182482648577	NA	34	35	35
ENSG00000156639.11	ZFAND3	2.0810264576933184	1.1956464689306525	0.03743148441123494	0.00037286690541123895	0.03687817518539288	5.12485909590341e-06	NA	5	5	5
ENSG00000164615.4	CAMLG	2.079897646063983	0.5426545073939405	0.037534921992610486	0.0017560251634242165	0.08665242429052011	1.5631441858396118e-12	NA	43	44	44
ENSG00000152380.9	FAM151B	2.079332891153935	0.1813977320224023	0.03758676399659119	0.01598956269990774	0.1524364134665191	4.2347584899753326e-22	NA	89	91	91
ENSG00000100346.17	CACNA1I	2.0792052472327613	0.7019739803147134	0.03759848958198506	0.0010848541290437383	0.021211893225078524	0.0006332829202842363	NA	7	7	7
ENSG00000141127.14	PRPSAP2	2.078016374746149	0.9698400369059514	0.037707850986770215	0.000821146855571119	0.013591037440005786	0.0057154937658172355	NA	4	4	4
ENSG00000156990.14	RPUSD3	-2.0778327661597413	-0.5581719085078533	0.03772476478303266	0.002202386047783127	0.05050710131682493	7.424589249155529e-08	NA	2	2	2
ENSG00000168329.13	CX3CR1	2.076199824999455	0.5192880392023019	0.03787547346729848	0.0018459861690460649	0.022844089247299915	0.000324605621547484	NA	23	23	23
ENSG00000138385.15	SSB	2.074330123448629	0.7287097573178106	0.03804866201480614	0.0010711429207837192	0.011688252648519505	0.0109943920426147	NA	13	13	13
ENSG00000133065.10	SLC41A1	-2.0742381325347403	-0.32413607043881887	0.03805720039346164	0.005584141303295023	0.1002562056739452	1.7977031560623706e-14	NA	42	43	43
ENSG00000118873.15	RAB3GAP2	2.0723435420279794	0.8723032558744199	0.03823341448684581	0.0007762875023341105	0.018375478895539886	0.0012941090615851822	NA	11	13	13
ENSG00000005243.9	COPZ2	-2.0702691546228014	-0.29805412279467286	0.03842714641806122	0.006591695500824158	0.06271316772192867	1.989815645234698e-09	NA	34	34	34
ENSG00000156171.14	DRAM2	-2.068369335422211	-0.19738490011224402	0.03860530642734773	0.012703127040488352	0.20093301731795307	1.5031894267693805e-29	NA	17	18	18
ENSG00000196177.12	ACADSB	2.067969269757059	0.3701344722217917	0.03864291286438861	0.0035370246515923453	0.059714063624813414	4.293725732924476e-09	NA	27	27	27
ENSG00000168874.12	ATOH8	-2.0677152406972117	-0.07882414708482557	0.03866680791928034	0.0819579356568293	0.3200215573415401	1.8483587048750837e-50	NA	18	18	18
ENSG00000100348.9	TXN2	-2.066988800595475	-0.5799740929002144	0.03873520926937136	0.0014713275938063957	0.07018617178965182	1.3493790625425797e-10	NA	6	6	6
ENSG00000179889.18	PDXDC1	-2.064045846874915	-0.28142562885767186	0.03901336967379536	0.006344274307600318	0.05975297768953242	6.498489940181288e-09	NA	53	58	58
ENSG00000103510.19	KAT8	2.0632239660133695	0.8303388038087427	0.03909135414133725	0.0007883916505769967	0.03760861042359917	4.16232572870894e-06	NA	4	4	4
ENSG00000196781.14	TLE1	2.062945749702278	0.6433882587948268	0.039117782774213745	0.0012999309315129064	0.03641137946127114	6.598769602630331e-06	NA	5	5	5
ENSG00000170100.13	ZNF778	-2.0626568018603435	-0.3885962964739983	0.039145246890796785	0.0023257652919355856	0.011458279953717962	0.011644693487737102	NA	12	12	12
ENSG00000131018.22	SYNE1	2.061681645715513	0.48297741160734003	0.039238055130817594	0.0020065418609760857	0.04774281292427076	2.3113359609366003e-07	NA	28	28	28
ENSG00000183722.7	LHFP	-2.060927601432563	-0.3431281553584541	0.03930994759472663	0.005717022420866996	0.026278251804014368	0.0001354711805011965	NA	37	38	38
ENSG00000134815.18	DHX34	-2.0589048965310335	-0.5621295346076155	0.03950334993403529	0.001746203866754039	0.03192839299540735	2.506443788262063e-05	NA	24	27	27
ENSG00000186862.17	PDZD7	-2.057890561321207	-0.1543751454740796	0.039600640000495804	0.021286150800545578	0.0430630953165864	5.795430473246356e-07	NA	46	48	48
ENSG00000258754.7	LINC01579	2.056914751141389	0.35321273115236473	0.039694426790097784	0.003919687340214348	0.05582471383899167	1.9537566648976487e-08	NA	13	13	13
ENSG00000106479.10	ZNF862	2.056569285053638	1.4480538541612678	0.03972767527779184	0.00024901214466598975	0.01918403706978947	0.0011586998118807248	NA	8	10	10
ENSG00000143382.14	ADAMTSL4	2.0564968562436867	0.12203897426511914	0.039734648996830504	0.030891158005000873	0.12021830993199248	7.258881942837152e-18	NA	31	34	34
ENSG00000122507.20	BBS9	-2.0555875767741085	-0.4245069757622417	0.03982228627477265	0.0027755070894621824	0.01576886985260396	0.003283344936242072	NA	53	58	58
ENSG00000187498.14	COL4A1	-2.0528268513148618	-0.45677256187851717	0.04008937336943742	0.003459182345870959	0.022101436016372662	0.00048003857334733517	NA	19	20	20
ENSG00000234465.10	PINLYP	2.051943885773681	0.2610999015003621	0.040175116165906806	0.00718361541820627	0.03883137824214308	2.854182902179228e-06	NA	17	18	18
ENSG00000140859.15	KIFC3	2.0509221473120394	0.4429092361341024	0.0402745289686768	0.0033074722036789475	0.03001347899625423	4.2808149041592335e-05	NA	6	6	6
ENSG00000047579.19	DTNBP1	-2.045830177875162	-0.1929184601959176	0.0407730818205929	0.01813620005510126	0.14717148321128576	3.744772758953248e-21	NA	30	31	31
ENSG00000139620.12	KANSL2	-2.045331516826718	-0.2767927010887765	0.040822185539928064	0.006345394881823593	0.060074575638662274	2.8372028564913397e-09	NA	26	26	26
ENSG00000197580.11	BCO2	2.0429124945354507	0.14809940315159517	0.041061101237744695	0.026740276691696263	0.06857403960768522	4.111986395108563e-10	NA	28	30	30
ENSG00000096996.15	IL12RB1	-2.041610885092097	-0.17425264314434527	0.04119014470168906	0.017207518533858292	0.2411792723068377	6.273739036072153e-36	NA	9	9	9
ENSG00000124490.13	CRISP2	2.0386634843356277	0.1557818709937972	0.04148362452363794	0.02248559942542721	0.10423273839531688	5.346386760944861e-15	NA	53	55	55
ENSG00000125898.12	FAM110A	-2.037531274513469	-0.2498980705789052	0.0415968311780559	0.008709111143983332	0.10460267466067397	5.184743483780271e-15	NA	21	21	21
ENSG00000125726.10	CD70	-2.0354429779948906	-0.29809068455521986	0.041806320603163194	0.007867433601423956	0.015520547730943841	0.003522684058804021	NA	51	53	53
ENSG00000141294.9	LRRC46	-2.0334707260936846	-0.12341629488451862	0.04200498820401215	0.03197655057682007	0.15338711712401834	4.297587322622419e-22	NA	18	18	18
ENSG00000104320.13	NBN	-2.033182437811466	-0.752658650876573	0.04203409469255164	0.0008485660948006881	0.028239375207089717	7.424075480710847e-05	NA	28	28	28
ENSG00000137601.16	NEK1	-2.0330096259636252	-0.8014681066877306	0.042051550498837124	0.0012093022922092045	0.013889002859726706	0.005729079927134069	NA	8	8	8
ENSG00000135913.10	USP37	2.0328955803295967	0.6624855183404086	0.04206307366171004	0.0014540960105576494	0.021185572067940767	0.0006219652357301804	NA	23	25	25
ENSG00000148396.18	SEC16A	2.031613126541289	0.1377214778475457	0.04219283676779225	0.030363440607667776	0.3108343212044809	1.9519686458500436e-48	NA	33	42	42
ENSG00000072756.16	TRNT1	-2.031477671200572	-0.3131336941292852	0.042206562362175896	0.00850987506658669	0.07417679242413876	6.743283337343815e-11	NA	54	58	58
ENSG00000178719.16	GRINA	-2.030413934168412	-0.5938856946432636	0.04231448146052829	0.0014437663149682637	0.06317304384999567	1.4103750418237904e-09	NA	6	6	6
ENSG00000099977.13	DDT	2.0301474369160917	0.10897956320505656	0.04234155488930265	0.04687694113791264	0.3864986001819091	9.79471076621928e-65	NA	63	68	68
ENSG00000132466.18	ANKRD17	2.027489331563664	0.5174529074874145	0.042612394396498526	0.0012493467541714188	0.015130728543010981	0.00399903580077067	NA	19	21	21
ENSG00000107819.13	SFXN3	-2.027373175656894	-0.42473310185224067	0.04262426307910869	0.003863386785431308	0.039275770744350284	2.9444941527948675e-06	NA	19	19	19
ENSG00000170606.14	HSPA4	2.026614031861309	0.3156946209820005	0.042701900411623625	0.006418036335804413	0.09790778578608914	4.7304908734313203e-14	NA	16	17	17
ENSG00000165572.7	KBTBD6	-2.025552058104971	-0.7428287325466993	0.042810708647682785	0.0009587467926872269	0.022666239232246064	0.00041348545362249536	NA	19	19	19
ENSG00000096872.15	IFT74	-2.023565631594134	-0.502187937581546	0.043014864253968665	0.0005804131945900321	0.018376830886183537	0.0014704178283314235	NA	2	2	2
ENSG00000163464.7	CXCR1	2.0230039440212026	0.8815834661815749	0.04307274089096254	0.000732991715896764	0.02519754067888727	0.00017224254360175738	NA	21	22	22
ENSG00000166710.17	B2M	2.019932536860015	1.2735734628620794	0.04339038577158941	0.0007225288578384136	0.027057005819562663	9.614736289365699e-05	NA	7	7	7
ENSG00000173338.12	KCNK7	-2.0194428192099303	-0.5701297672316701	0.04344121484593112	0.0012795830962913609	0.019622402536400012	0.0009149210979818269	NA	8	8	8
ENSG00000146830.9	GIGYF1	-2.017297859887477	-0.15712942939921345	0.04366443883220514	0.017988156894602904	0.20138450721360568	1.6232767276445228e-29	NA	53	55	55
ENSG00000148481.13	MINDY3	-2.0120639026096754	-0.3235107223329611	0.04421320121681264	0.004119261480637277	0.0450351319075594	3.859177396814721e-07	NA	16	16	16
ENSG00000204642.13	HLA-F	2.0111886978088362	0.0850032630311472	0.044305529126488136	0.07121000828131974	0.3341819277522165	3.6635499026660064e-53	NA	26	55	55
ENSG00000100403.11	ZC3H7B	-2.010428027113188	-1.662805164766927	0.04438590661343232	0.0002200901806171196	0.018436479226442058	0.0014192963621304244	NA	5	5	5
ENSG00000024862.17	CCDC28A	2.0075867640217115	0.4079585834367906	0.04468722223550178	0.0030064528778344824	0.04492679683179912	4.542094154926755e-07	NA	28	30	30
ENSG00000166750.9	SLFN5	-2.00737868775568	-0.13798377891284885	0.044709356346032986	0.026840738522804608	0.2956663012572469	1.451581399873558e-45	NA	43	44	44
ENSG00000133574.9	GIMAP4	-2.0035412038842604	-0.20732866439427303	0.04511922956646111	0.013809316254530002	0.14324579359827375	9.914167202026535e-21	NA	56	57	57
ENSG00000148090.11	AUH	2.000546578192451	0.36781218034927937	0.04544127557712846	0.004706706095983945	0.03861464988401549	2.771959939385976e-06	NA	12	12	12
ENSG00000112685.13	EXOC2	1.9999728095868088	0.11993627788908713	0.045503200049568704	0.036953956192084976	0.2511822010614909	4.2406591929118027e-38	NA	79	82	82
ENSG00000091947.9	TMEM101	1.9996443259318768	0.46762329624381394	0.045538683932342186	0.0016639565443061857	0.03447124790565748	1.1755191262251505e-05	NA	8	8	8
ENSG00000231389.7	HLA-DPA1	1.9964846588127858	0.831420568471182	0.04588119397989928	0.0006053039391511895	0.042626476715539374	8.786360111948831e-07	NA	11	53	53
ENSG00000054793.13	ATP9A	1.9942993817484067	0.13505176447453607	0.046119346780198946	0.03306198040026542	0.3220848744020882	1.605078592230624e-51	NA	75	80	80
ENSG00000162510.5	MATN1	-1.994079355137647	-0.302977028738291	0.046143382992325226	0.004887556191441367	0.02862515553371282	6.471580931896656e-05	NA	18	18	18
ENSG00000254858.9	MPV17L2	1.9940224236217734	0.4050000294884759	0.046149604039462465	0.003522393111362216	0.051466810825792	6.624886967043329e-08	NA	13	14	14
ENSG00000267940.1	RP11-290F24.6	1.9940124220513054	0.2651297492277465	0.04615069700866693	0.006901607948824375	0.0981268841805964	4.134267775659858e-14	NA	11	12	12
ENSG00000087157.18	PGS1	-1.99305201661631	-2.175708426213464	0.04625575147370561	0.0001488164700312387	0.010087125821902456	0.018867098751670863	NA	3	3	3
ENSG00000182648.11	LINC01006	1.9928816911666312	0.19753720785545772	0.046274403620094974	0.011691846391535298	0.04946065900808872	9.15953944831298e-08	NA	13	13	13
ENSG00000185339.8	TCN2	-1.9914262094886608	-0.24900471679948866	0.04643405018515074	0.008109760940173766	0.08369525180868947	2.8398291101902487e-12	NA	48	48	48
ENSG00000112232.8	KHDRBS2	-1.9911230730918743	-0.5833563759358507	0.046467358403666705	0.002450555120330807	0.011524025458553171	0.011146117159851386	NA	9	10	10
ENSG00000270379.5	HEATR9	1.9905814068268248	0.48393067671064893	0.046526926040924135	0.002327623571841791	0.031435705544354875	2.8674766015116467e-05	NA	24	25	25
ENSG00000154079.5	SDHAF4	1.979688806542933	0.33569440414241286	0.04773850710986881	0.004606415287907376	0.0367261466287659	6.129486883071676e-06	NA	24	25	25
ENSG00000138459.8	SLC35A5	-1.97823309616333	-0.502490089363974	0.04790241669657373	0.0021809724521565338	0.06868363461068316	2.3170793979792559e-10	NA	23	23	23
ENSG00000120093.11	HOXB3	1.9772649164104406	0.16324072881167728	0.04801169315207806	0.023027978899878593	0.18442731413846947	9.907987271481283e-28	NA	50	50	50
ENSG00000263812.5	LINC00908	-1.9771387652824888	-0.40386148923608145	0.048025946982982196	0.003133536682396415	0.014581543069571663	0.004565739424620318	NA	13	13	13
ENSG00000153317.14	ASAP1	1.9771146252489213	0.22338838710739034	0.04802867497351352	0.007634924887342843	0.1530258225241754	4.897425527505828e-22	NA	23	23	23
ENSG00000167930.15	FAM234A	1.9760788411425583	0.294991085262479	0.048145848440899607	0.006606434491786285	0.02965797318919282	5.1898911763584056e-05	NA	22	22	22
ENSG00000080854.14	IGSF9B	1.9758485578944365	0.23308223737593475	0.04817193192830551	0.009730805564003481	0.09251587816651984	2.2839697676908385e-13	NA	21	21	21
ENSG00000178685.13	PARP10	-1.9755347745116862	-0.17230778916908315	0.048207492332008314	0.015910627849867968	0.16120538594716835	1.0955359913760871e-23	NA	38	43	43
ENSG00000126777.17	KTN1	1.9750306998220966	0.5783494508001504	0.04826466421279783	0.0015340947230564302	0.05356216011465075	2.883869334849926e-08	NA	54	55	55
ENSG00000110756.17	HPS5	-1.9741826591018323	-0.19632451274469495	0.04836097705043897	0.010968203165630916	0.10351081655005186	4.656619832543829e-15	NA	41	41	41
ENSG00000163870.14	TPRA1	-1.9732993868936686	-0.350769183644794	0.04846146274333939	0.0034595129808352434	0.0472351986690867	1.7131931239876487e-07	NA	6	6	6
ENSG00000272221.1	XXbac-BPG181B23.7	-1.9723674962351438	-0.2715464515511402	0.04856766956560662	0.005818085518668211	0.6097506491237534	7.945127760097462e-133	NA	12	80	80
ENSG00000129673.9	AANAT	1.9718999007663054	0.11117807104801787	0.048621034642998176	0.0351383575123021	0.14983277422594032	5.663267321516706e-22	NA	13	17	17
ENSG00000196072.11	BLOC1S2	1.9711995782324867	0.34521315983597584	0.04870105215495791	0.003480523555267631	0.06325303940266525	1.8234819475940521e-09	NA	60	61	61
ENSG00000132744.7	ACY3	-1.9695793721780142	-0.6628755377002367	0.048886597673493425	0.002880278332754918	0.02963351680692069	4.382233192117912e-05	NA	5	5	5
ENSG00000133059.16	DSTYK	-1.9674838229847305	-0.4290031787275027	0.049127459103969526	0.0027257368475010406	0.0485285807464627	1.1348539690325224e-07	NA	23	24	24
ENSG00000176597.11	B3GNT5	1.967329578262314	0.8219879008368824	0.04914522720077876	0.001085574492222427	0.013906601088213994	0.005726870303297663	NA	11	13	13
ENSG00000156206.13	CFAP161	1.9671820270032092	0.14354460906432073	0.04916222929605876	0.021509761809164665	0.052849209240703715	3.355956972711165e-08	NA	40	42	42
ENSG00000169330.8	KIAA1024	1.9667974443939478	0.14842415822152424	0.049206567334725754	0.019315030176719775	0.0767666275754104	2.6392063395164988e-11	NA	29	29	29
ENSG00000081014.10	AP4E1	1.9660847988305188	0.2221558303167441	0.04928881603245687	0.010905779032511257	0.10960476995089116	1.0556976420350574e-15	NA	15	16	16
ENSG00000164305.18	CASP3	-1.9657729326818596	-0.37624512409012123	0.04932484576823719	0.0031533199246422056	0.08267788427254044	5.17799031428458e-12	NA	12	12	12
ENSG00000136100.12	VPS36	-1.9654942844650594	-0.35867794411895126	0.04935705654342108	0.006873214663180208	0.08993145275920568	2.280583271073113e-13	NA	40	40	40
ENSG00000145868.16	FBXO38	1.9653806200036978	0.3000216328747703	0.049370200830827715	0.005678930663220842	0.17029649023945329	1.7611400440233058e-24	NA	53	54	54
ENSG00000203326.11	ZNF525	1.9646670130725798	0.21267560564360286	0.04945279026051033	0.012570478511000344	0.13269930225092352	5.0262993690046345e-19	NA	19	21	21
ENSG00000138380.17	CARF	1.9636844567758875	0.9010542086314289	0.04956669622612991	0.000610678945930244	0.01261374216665995	0.008496841440321387	NA	12	12	12
ENSG00000136048.13	DRAM1	1.9629752529857663	0.31693149645518404	0.04964904961156108	0.005285627576886753	0.11300923023727998	3.5984057615043283e-16	NA	30	30	30
ENSG00000124067.16	SLC12A4	1.9627069099059666	0.2895107859098765	0.04968023976377221	0.004522871002215354	0.09037520045986268	4.861950194508771e-13	NA	9	9	9
ENSG00000128683.13	GAD1	-1.962622265025259	-0.13408311196151199	0.04969008164758889	0.06632452339983608	0.19063687698970525	2.079581503270246e-28	NA	22	22	22
ENSG00000144668.11	ITGA9	1.96258850483046	0.16394276618293505	0.049694007490720754	0.01893303088907602	0.13539741075824402	1.0203444256023789e-19	NA	39	41	41
ENSG00000283361.1	RP11-569D9.5	-1.960704250009692	-0.0690054800163507	0.0499135330161733	0.09860745545599875	0.2593053069845464	2.7442837922245602e-39	NA	12	12	12
ENSG00000104660.17	LEPROTL1	1.959407720866394	0.15688092693750766	0.05006505719319824	0.015631670953424066	0.18275864033273576	6.499119912405233e-27	NA	33	33	33
ENSG00000140718.20	FTO	-1.9564008571136076	-1.9311757231347606	0.0504179512834384	0.00020321054257961725	0.02467057935135402	0.0002082038214802841	NA	3	3	3
ENSG00000051009.10	FAM160A2	1.9533000036473875	0.140985674815242	0.050784057074925726	0.02339848236506157	0.27747781181512937	2.520288820005287e-43	NA	8	8	8
ENSG00000139610.1	CELA1	1.952937597015858	0.08655245025227881	0.05082698999981799	0.06657401950422201	0.14969903336785995	1.5735325062266533e-21	NA	28	28	28
ENSG00000173212.4	MAB21L3	1.950950163478557	0.7350375202767199	0.05106297448441605	0.0008830812302731722	0.014624789554164257	0.004635620777160633	NA	9	9	9
ENSG00000185088.13	RPS27L	1.9498845443894244	0.3388256945330354	0.05118988167879018	0.0037720610034065907	0.07367197147535864	8.935937793942791e-11	NA	23	23	23
ENSG00000100726.14	TELO2	1.9479175021366752	0.23838256805584365	0.051424835220138326	0.01153011783953106	0.1904957398416688	3.1774632172990045e-28	NA	17	17	17
ENSG00000106565.17	TMEM176B	-1.946695885756706	-0.03469560608187634	0.051571205167556124	0.3563489704775053	0.64981607274498	4.339209351701688e-149	NA	37	43	43
ENSG00000197558.11	SSPO	-1.9457650881054434	-0.19150049106260128	0.051682964093210895	0.014107378308767134	0.12071155687198913	1.1280803818519659e-17	NA	16	17	17
ENSG00000185379.20	RAD51D	-1.9456626921653448	-0.28620687071780226	0.05169527092381349	0.006091548970279757	0.02815054502232388	7.955471560583749e-05	NA	64	66	66
ENSG00000178425.13	NT5DC1	-1.9444210844964396	-0.3808303413947122	0.0518446933214171	0.0036901310304342343	0.05721849068972178	1.3321072412180616e-08	NA	34	35	35
ENSG00000141854.9	MISP3	1.9435690323657318	0.4245553287804687	0.05194744323877307	0.0026987663063208055	0.030828777675678688	3.562923054964825e-05	NA	17	19	19
ENSG00000173825.6	TIGD3	1.942816153729142	0.5756177173620125	0.0520383754254809	0.002092906983699984	0.02110286455799747	0.0006306912768932492	NA	17	17	17
ENSG00000182986.12	ZNF320	-1.941787078210769	-0.14321021754886276	0.05216288182411001	0.02488680234336384	0.12575269957062227	5.963267599003376e-18	NA	41	47	47
ENSG00000165406.15	MARCH8	-1.9406762487340243	-1.1137361143610223	0.05229755903644384	0.00034192894473474	0.022119809161384632	0.00046090270177918426	NA	10	13	13
ENSG00000113240.12	CLK4	1.9404901346407557	0.11928601121263631	0.052320151965410566	0.02489965779002046	0.33451527721740243	9.804247720922382e-54	NA	60	64	64
ENSG00000260911.2	RP11-196G11.2	1.9381505938442516	0.14832847138189167	0.05260485239059287	0.021300792685187375	0.13411432106460247	3.6167433987666313e-19	NA	25	25	25
ENSG00000143156.13	NME7	1.9374821287986332	0.12348264667274855	0.05268643586165535	0.030728475622480152	0.07002038626597418	2.680705118072009e-10	NA	78	79	79
ENSG00000125827.8	TMX4	1.936939498652743	0.6008111626955104	0.05275273943349367	0.001193642652663959	0.04049344220943443	2.0718198565225857e-06	NA	30	30	30
ENSG00000091409.14	ITGA6	1.9367400036942377	0.5183703602656695	0.05277713309944439	0.0014142720840902752	0.027345152334491418	9.82640349572128e-05	NA	28	28	28
ENSG00000072071.16	ADGRL1	1.93673847575254	0.3111269851071583	0.05277731996810473	0.005312121991430721	0.03816469059868592	3.913450771771309e-06	NA	46	48	48
ENSG00000120129.5	DUSP1	1.9355670933398232	0.5288606368893095	0.052920743911224984	0.0016960118301982492	0.023455347275391964	0.0003307040168163521	NA	27	27	27
ENSG00000168894.9	RNF181	1.9345200142875887	0.6856343760862013	0.05304922371292092	0.0013731442281983643	0.02727986741586384	0.00010692911427151595	NA	43	43	43
ENSG00000101751.10	POLI	1.9323685035764848	0.18043736558885823	0.05331403868273341	0.013872758228749619	0.2894747277131545	6.612448880864683e-45	NA	21	21	21
ENSG00000165185.14	KIAA1958	-1.9323430595184767	-0.20603462656274502	0.05331717701474674	0.01253044909349524	0.017069734823605284	0.0020122717604659363	NA	85	91	91
ENSG00000187726.8	DNAJB13	1.9312228032572478	0.6828501870740992	0.053455505182038635	0.0013861484278623426	0.014531773058353832	0.004626000950820735	NA	8	8	8
ENSG00000004777.18	ARHGAP33	-1.929265220032932	-0.1958019379412288	0.05369794513254283	0.009584211752786695	0.14675037775480385	2.810383509703895e-21	NA	34	35	35
ENSG00000165322.17	ARHGAP12	1.9291967258523781	0.5035733428655647	0.053706444496742424	0.001731949949074052	0.015658701319015915	0.003208723157757982	NA	14	14	14
ENSG00000159648.11	TEPP	-1.9291938151692916	-0.1370435295942788	0.0537068057049418	0.02303829199395323	0.05837814420300207	6.19839593162368e-09	NA	17	18	18
ENSG00000166452.11	AKIP1	-1.927504876333073	-0.21140356213205572	0.05391674093901489	0.010151213230629126	0.06001431354286944	5.97294144261954e-09	NA	22	23	23
ENSG00000147443.12	DOK2	1.925913550995025	0.46442322786312157	0.05411516912088309	0.0021903082499781282	0.07665932576875761	3.658487037120433e-11	NA	19	20	20
ENSG00000153976.2	HS3ST3A1	1.925224241587579	0.11821456149444155	0.05420131060868702	0.03563278325173336	0.1372262654198582	1.429353450211039e-19	NA	21	22	22
ENSG00000136699.19	SMPD4	1.9248849334557272	0.2052353170371651	0.054243755209524826	0.0114605902037223	0.20345548809565625	9.119310796960716e-30	NA	30	34	34
ENSG00000152700.13	SAR1B	-1.9245586381856608	-0.4117093176640369	0.05428459816634517	0.001743699593451921	0.04118242431846212	1.5314369477348497e-06	NA	28	31	31
ENSG00000124207.16	CSE1L	1.9243237550609449	0.9102048810883429	0.054314014784050464	0.0005935515883422383	0.021451297264387364	0.0005531582954758331	NA	16	16	16
ENSG00000111817.16	DSE	-1.923590205429684	-0.1708937882494544	0.054405969729702006	0.017033973972887244	0.2748645610062692	4.226707269332787e-42	NA	70	70	70
ENSG00000132849.19	PATJ	1.9228886031800343	0.40800994399223434	0.05449404135850706	0.0038031411563742156	0.053590748338730364	3.2113840243801084e-08	NA	35	37	37
ENSG00000185298.12	CCDC137	-1.9212891349077819	-0.24365597832160532	0.054695266149734266	0.007758604661616146	0.10193089294718097	5.083103476905084e-15	NA	12	13	13
ENSG00000169439.11	SDC2	-1.9207306560573782	-0.5911410662679686	0.05476567267323745	0.001302157662670579	0.010255325909665441	0.017150603782172483	NA	13	13	13
ENSG00000214435.7	AS3MT	-1.9202061290189156	-0.08507577605861578	0.054831867759347334	0.06470922193391469	0.2117482523756126	4.6989285577696795e-31	NA	25	25	25
ENSG00000144214.9	LYG1	1.9195064642744422	0.09095160004393041	0.05492026898957085	0.041744169793423325	0.17671529821715998	2.0779083253627445e-26	NA	69	71	71
ENSG00000178127.12	NDUFV2	-1.9190025053417599	-0.41414871666756004	0.054984016782900526	0.003225862336582161	0.06328762175023878	2.1722768908009117e-09	NA	22	22	22
ENSG00000088387.18	DOCK9	1.9173078221787518	0.22211216299492514	0.0551988367746381	0.008860233874156352	0.1194359629213545	4.932589032833033e-17	NA	37	37	37
ENSG00000163743.13	RCHY1	-1.9156421987143997	-0.4443194515815561	0.05541065437080591	0.002542262163659371	0.07004788050356102	2.598358730058764e-10	NA	10	10	10
ENSG00000168546.10	GFRA2	1.9149025727328872	0.2785095567162996	0.05550492966657616	0.006714100735886087	0.06004610305699847	5.4389884037401744e-09	NA	2	2	2
ENSG00000099785.10	MARCH2	-1.9147313151321708	-0.19149047322798143	0.05552677780120306	0.015867673855109194	0.2513928246522744	5.792595175521187e-38	NA	11	11	11
ENSG00000115459.17	ELMOD3	-1.9133253856155723	-0.6331549724560894	0.05570640984263689	0.001183872090979808	0.015722168421675647	0.0033432958791042235	NA	13	14	14
ENSG00000221926.11	TRIM16	-1.9112190190669351	-0.33575257303523276	0.05597644073748475	0.0031075797674483064	0.01566962782322015	0.0034042389379631928	NA	15	16	16
ENSG00000141086.17	CTRL	1.9103189189619494	0.35903141325038146	0.05609216330825235	0.0027492695852554057	0.04223053260265882	9.532595795901115e-07	NA	18	18	18
ENSG00000111885.6	MAN1A1	-1.9099618505417648	-0.3365618579373831	0.05613812544453703	0.003913628431233822	0.08257508165833813	5.141252716021482e-12	NA	30	30	30
ENSG00000104835.14	SARS2	1.9098581533058738	0.1292124401597614	0.056151479311470465	0.028256280515658785	0.3871243860585384	6.9138419805580466e-65	NA	29	30	30
ENSG00000049247.13	UTS2	1.909695473201026	0.16493903397390305	0.0561724341722505	0.04209399612215363	0.26293309728459985	3.0223809917191245e-41	NA	10	11	11
ENSG00000163898.9	LIPH	-1.9096231530003356	-0.198776864889415	0.056181751844072536	0.011806397444969762	0.0371609148716714	4.549092344537349e-06	NA	33	33	33
ENSG00000111229.15	ARPC3	1.9082724074883262	1.021946467102033	0.05635601734168516	0.0004201939107400211	0.04429146423382662	4.904414027896583e-07	NA	10	10	10
ENSG00000080345.17	RIF1	1.9076865292305083	0.7361269555940353	0.056431743819790596	0.00091396704271352	0.03442727929225045	1.2158473413773953e-05	NA	10	10	10
ENSG00000257017.8	HP	1.907042324030639	0.1815390437887706	0.056515106978833295	0.014813462172972872	0.10853094214343728	9.54773307802318e-16	NA	25	25	25
ENSG00000196565.13	HBG2	-1.9043157296045867	-0.09177555058186337	0.05686907686152419	0.060773769592644425	0.18730739222808088	1.6321718196946435e-27	NA	32	33	33
ENSG00000234127.8	TRIM26	1.9042495224310296	0.8649954801361006	0.05687769484659544	0.0005240460196499812	0.043613759202250885	8.060601109307243e-07	NA	5	25	25
ENSG00000198920.9	KIAA0753	-1.9028236079889709	-0.12361952620425899	0.05706356563432551	0.03137805433225077	0.2599020516512385	2.941928730483072e-39	NA	40	40	40
ENSG00000176994.10	SMCR8	-1.902396343079074	-0.5191071664240801	0.05711935875221844	0.0015317515361518777	0.08944711220229869	4.907506261926133e-13	NA	13	16	16
ENSG00000130413.15	STK33	-1.9022288362535253	-0.18700608338372807	0.05714124451132055	0.01204353891921445	0.04339628954415569	6.912980596490673e-07	NA	9	9	9
ENSG00000156711.16	MAPK13	-1.9008043546632456	-0.9485052095550669	0.05732764348893373	0.0004970796187959089	0.010283884125990052	0.017801267724001788	NA	9	9	9
ENSG00000197324.8	LRP10	-1.9002331102964365	-0.7558506914806781	0.057402534961835956	0.0008095279411542824	0.013096213490685269	0.007476314669636153	NA	38	42	42
ENSG00000189419.6	SPATA41	1.8999905532288854	0.42277057929301287	0.05743435935829671	0.0024355391658067395	0.024301805590708287	0.00024600021356805285	NA	12	13	13
ENSG00000122034.14	GTF3A	1.8974401556908405	0.2285152757795598	0.057769870068175	0.007675611316207779	0.07076041171397546	2.192080963321181e-10	NA	31	33	33
ENSG00000147872.9	PLIN2	-1.895330341302763	-0.6565423977588495	0.05804865088725852	0.0007721500054503616	0.017101269623331184	0.0020327173490043127	NA	10	11	11
ENSG00000234608.7	MAPKAPK5-AS1	1.8949490720906492	0.2803881360174783	0.05809914905878267	0.005435057319023977	0.06751434268554099	3.205578109924928e-10	NA	57	57	57
ENSG00000186453.12	FAM228A	-1.8947151053202422	-0.12614838142619964	0.058130155452418536	0.02376964256467806	0.03568881379664899	8.17414885952298e-06	NA	97	97	97
ENSG00000071894.16	CPSF1	1.8945385126103405	0.06013739689092627	0.05815356746584996	0.12430901102642779	0.717102574883395	8.523082524191462e-185	NA	11	11	11
ENSG00000224429.7	LINC00539	1.8927527848255052	0.13920746486927751	0.05839075317167731	0.024588677741587225	0.1448303932132604	1.0076852753356127e-20	NA	58	61	61
ENSG00000114126.17	TFDP2	1.8914732911983223	0.4438579127964429	0.058561193051566464	0.0027769140890175365	0.012209715657469157	0.00934075741761565	NA	43	44	44
ENSG00000141956.13	PRDM15	1.890434709141089	0.15323082986937744	0.058699845010846484	0.02751620823688625	0.18420431374171864	5.284296316520079e-27	NA	80	81	81
ENSG00000127947.15	PTPN12	1.8898793668426805	0.316136754624087	0.05877409566173357	0.00438976001137807	0.06451614462408818	1.3942285238462838e-09	NA	41	42	42
ENSG00000091127.13	PUS7	1.8889940094114834	0.41195579251085696	0.05889263142000291	0.0030973808895248555	0.029722441995550863	4.8644695457876363e-05	NA	10	10	10
ENSG00000104980.7	TIMM44	1.8832849913505987	0.46430255304845197	0.05966175628739556	0.0021927738185256286	0.0484331188824081	1.1265038787608695e-07	NA	6	6	6
ENSG00000113303.11	BTNL8	-1.8831413172916673	-0.05698203458774331	0.059681219185884024	0.14133614526756402	0.6326304673744879	2.814568896211627e-141	NA	47	53	53
ENSG00000117479.12	SLC19A2	-1.8828937417040148	-0.5250622179670674	0.059714769528843276	0.002172601764104978	0.02695973579953732	0.00011113721464819951	NA	25	26	26
ENSG00000112308.12	C6orf62	1.8824454611517585	0.25206294630286	0.05977555832654797	0.006724029550650401	0.1890293840051766	1.8938130961312933e-27	NA	13	13	13
ENSG00000273344.1	PAXIP1-AS1	-1.8802884891536893	-0.3282050181485281	0.06006877122366354	0.004969112387910286	0.011852289112197607	0.010431636883921886	NA	43	45	45
ENSG00000070061.14	IKBKAP	1.8793818086588285	0.3646001151243813	0.06019237841959054	0.0035318518347909784	0.06874896904872099	4.142694328079101e-10	NA	16	17	17
ENSG00000100373.9	UPK3A	1.8792434240153681	0.10196615833786116	0.06021126284960495	0.041544456633404246	0.17665904305048974	1.1545863633663833e-25	NA	31	33	33
ENSG00000166793.10	YPEL4	-1.8791823757641486	-0.6342603072295756	0.060219595258865194	0.0012590283519100243	0.037217159342677365	5.0385478884456335e-06	NA	5	5	5
ENSG00000151136.14	BTBD11	1.879051847301955	0.5945199975794411	0.060237414153556317	0.0013990382423772966	0.023180305359596698	0.0003132358283938065	NA	4	4	4
ENSG00000103657.13	HERC1	1.8788655811627684	0.27010991298818854	0.06026284956191092	0.005045430002425334	0.10187363093255432	1.404302345206672e-14	NA	18	18	18
ENSG00000168273.7	SMIM4	1.8782440031746803	0.3428670170165501	0.060347793035715365	0.005228374781625095	0.011183132663195077	0.013131428929553459	NA	19	20	20
ENSG00000138050.14	THUMPD2	-1.8778446479746704	-0.2585617059271871	0.06040242038533917	0.0071134087304528144	0.05374592839150754	2.4337267769083682e-08	NA	15	15	15
ENSG00000109814.11	UGDH	-1.8776145446755663	-0.1934406101211628	0.06043391456540999	0.012462127469943365	0.047611928259312784	2.540404937434741e-07	NA	35	35	35
ENSG00000176463.13	SLCO3A1	1.877369895293671	0.3268402640596833	0.0604674145918086	0.004650577280021141	0.13458683379847622	2.3918066081726304e-19	NA	30	30	30
ENSG00000119655.10	NPC2	1.8739681685526408	0.45360617640113216	0.060934812594808284	0.0023061583117874656	0.04470538302727033	5.668302159477162e-07	NA	9	10	10
ENSG00000234444.9	ZNF736	-1.8730046842876849	-0.1786835585734891	0.061067738146002686	0.01540179101285002	0.18069397418604588	3.3301742927359044e-26	NA	21	23	23
ENSG00000255587.7	RAB44	1.8718289321645456	0.1849960595394734	0.06123027418675628	0.017594148819289005	0.14273497876864366	1.7035202381489836e-20	NA	57	60	60
ENSG00000023608.4	SNAPC1	-1.8715101087161699	-0.17255803875934675	0.061274410053524	0.014676348679816001	0.14919110599555854	2.317146556811574e-21	NA	35	35	35
ENSG00000110871.14	COQ5	-1.8714176962198368	-0.14543334012310927	0.06128720796882212	0.025189465260488226	0.29374408380822553	1.1553285041948032e-45	NA	37	37	37
ENSG00000065883.14	CDK13	1.8711664449827015	1.132721172112437	0.061322014151371645	0.0003488102559802555	0.012422634774330643	0.008043131924309624	NA	6	6	6
ENSG00000101493.10	ZNF516	-1.8707211509453756	-0.2938637369914662	0.0613837415653114	0.005147826399166112	0.13754309095838718	1.0815710912483188e-19	NA	22	22	22
ENSG00000141096.4	DPEP3	-1.8687366678877149	-0.34346126144002664	0.06165945986588547	0.002904131143930192	0.0667500750497702	5.55037390767821e-10	NA	15	15	15
ENSG00000093000.18	NUP50	1.8685718623330627	0.21000413070348606	0.061682403501694114	0.010148680542623287	0.24044891945209398	4.602354669137904e-36	NA	24	26	26
ENSG00000149922.10	TBX6	1.8671027113688097	0.0811310629831225	0.06188724586906161	0.07115684636079005	0.20828652394743605	8.152775664563304e-31	NA	41	43	43
ENSG00000101181.17	MTG2	1.8662168429135502	0.27527005134059224	0.06201103354857425	0.005857123263014508	0.1137505816497488	2.6320101052952893e-16	NA	8	8	8
ENSG00000161692.17	DBF4B	1.8646297268901075	0.06376477126291433	0.0622333230778776	0.12036221391365665	0.39590950513744144	1.01046563756124e-66	NA	16	19	19
ENSG00000105518.13	TMEM205	1.864273357888638	0.412101184052759	0.062283326207629955	0.002545750780256468	0.011782749346195094	0.010864824874045598	NA	31	31	31
ENSG00000176658.16	MYO1D	1.8641473340643775	0.21844296584828576	0.06230101691532032	0.010928291679517437	0.10876538691037098	1.2787824459747313e-15	NA	29	30	30
ENSG00000115368.9	WDR75	1.864042791244432	0.39149036402355586	0.062315695361843206	0.0033667934725165505	0.02198557369454126	0.0004594808813994653	NA	30	30	30
ENSG00000137760.14	ALKBH8	1.8635550733896469	0.3458017114426437	0.06238421171945729	0.0029912265022711366	0.02511964606971292	0.00019773376893519203	NA	33	33	33
ENSG00000123838.10	C4BPA	1.8634959304209915	0.05489249924327681	0.062392524571115514	0.19330570907223568	0.5067592917429579	8.73343519018511e-97	NA	21	21	21
ENSG00000272092.1	RP11-350N15.5	-1.863192289149977	-0.4010902213380073	0.06243521735866764	0.0032084127444847177	0.014520778830595668	0.004699878896983649	NA	6	6	6
ENSG00000229833.9	PET100	1.8625765833152008	0.14595777636515594	0.06252186144651124	0.02018761171336966	0.2327716478697208	1.3327252188954563e-34	NA	35	39	39
ENSG00000042980.12	ADAM28	-1.8617887532710016	-0.2726412470771276	0.06263287240846475	0.005554695918034068	0.06251931792688607	2.7877965845372787e-09	NA	41	41	41
ENSG00000116299.16	KIAA1324	-1.8601348992825946	-0.04725757074655999	0.06286644269912389	0.1786172843971396	0.4892476663761245	1.8656098861694763e-91	NA	59	63	63
ENSG00000171469.10	ZNF561	-1.8596487343270818	-0.18497202004221927	0.06293523954282247	0.009905574555392782	0.08246675669990093	3.708632263864671e-12	NA	38	39	39
ENSG00000012779.10	ALOX5	1.859050262035543	0.7279085218617604	0.06302001436863008	0.0005994227736878286	0.0246218612003223	0.0002289390936154334	NA	18	20	20
ENSG00000133317.14	LGALS12	-1.8584454844782197	-0.16831552920582257	0.06310577821726966	0.017956739468361464	0.13805505552223846	1.1794818573022292e-19	NA	6	6	6
ENSG00000231346.5	LINC01160	1.8562536828111071	0.14369789553310813	0.0634174075867747	0.01927081484104967	0.13703098493076632	1.1724476429321376e-19	NA	9	9	9
ENSG00000167280.16	ENGASE	1.854711102147756	0.11171857929475401	0.06363749250932782	0.054186320092148244	0.3603525660222977	1.4973004154502157e-58	NA	107	122	122
ENSG00000032742.17	IFT88	1.8536186173328233	0.0848591513272162	0.06379374217244188	0.05705627944948384	0.19686174011854551	5.797981475634204e-29	NA	45	45	45
ENSG00000168918.13	INPP5D	1.8530277099153145	0.3191708637293421	0.0638783870555853	0.004050926285663867	0.0647399922925454	1.3258638122415034e-09	NA	8	8	8
ENSG00000181409.11	AATK	1.8504465210700252	0.15395392265044233	0.06424921919793439	0.016813103175195455	0.33673281892676593	2.8302145170725483e-55	NA	9	9	9
ENSG00000228716.6	DHFR	1.8481815504984953	0.06502963193395815	0.06457608346793799	0.12837944772651935	0.4982272128172601	3.7028051860828513e-94	NA	61	61	61
ENSG00000221823.10	PPP3R1	-1.8466438696292027	-0.7572293809078434	0.06479877168329672	0.0007840235125348501	0.018372029004852675	0.0014275920474541696	NA	19	19	19
ENSG00000125249.6	RAP2A	-1.8464272739880605	-0.47459134760522675	0.06483019009413302	0.0019346517240427885	0.030655727329264863	3.8014887723465164e-05	NA	14	14	14
ENSG00000102908.20	NFAT5	-1.8458622652248375	-0.7682083507027283	0.06491220694014795	0.0007718888737839147	0.0325002988421538	2.262995696148722e-05	NA	9	9	9
ENSG00000179195.15	ZNF664	1.845581334931561	0.6541763210970508	0.06495301871934513	0.0011023028650138389	0.02134476153073793	0.0005486961785895881	NA	31	31	31
ENSG00000158156.7	XKR8	-1.845212717740523	-0.3626452699006252	0.06500660120483626	0.0035535301194414433	0.04625177796563365	3.451490480639358e-07	NA	41	44	44
ENSG00000090020.10	SLC9A1	-1.844261316298857	-1.048814346610823	0.06514506619378711	0.00038006307678010027	0.015809644975050188	0.0032067276079034857	NA	8	11	11
ENSG00000183955.12	KMT5A	-1.838396575821348	-0.18210554232118298	0.06600398933236314	0.014059328638140488	0.0716369831329806	1.203236155566703e-10	NA	33	34	34
ENSG00000142396.10	ERVK3-1	1.8379283336533265	0.24407405285466896	0.06607296637123244	0.004408520684652513	0.013309200049759856	0.006553735723678101	NA	25	26	26
ENSG00000182150.15	ERCC6L2	-1.8372704712188492	-0.29030393848283936	0.06616997682578828	0.008521958177802798	0.1008880602802866	1.1774741617272958e-14	NA	23	23	23
ENSG00000173559.12	NABP1	1.837147330127612	0.16265968262989924	0.06618814862970994	0.010694880871970729	0.2623252047444895	1.1837229342288424e-39	NA	18	19	19
ENSG00000197562.9	RAB40C	1.8370946625842721	0.28869088613337757	0.0661959219800444	0.004850734729231435	0.0993829233836064	2.4206012899139763e-14	NA	21	21	21
ENSG00000142599.17	RERE	-1.835680057080109	-0.1848160155987616	0.06640498914275919	0.016080849437029306	0.2592406765388494	4.767612150870749e-39	NA	68	68	68
ENSG00000141527.16	CARD14	-1.832931403698936	-0.09096965759909469	0.06681277289979279	0.04686579097493064	0.14560260142441686	5.4169924459122866e-21	NA	34	35	35
ENSG00000135047.14	CTSL	1.832748267992643	0.6724339651750241	0.0668400155879659	0.0008819536924629617	0.032874474327787305	1.9101396369904796e-05	NA	9	9	9
ENSG00000166165.12	CKB	1.8318627502212417	0.4042941906788267	0.06697187146842071	0.002577312914848107	0.016343207639186858	0.002749740538396286	NA	11	11	11
ENSG00000162384.13	C1orf123	-1.8275399801450203	-0.23466547812554692	0.06761862069781717	0.00714537422671214	0.10628587627970056	1.4814744928492437e-15	NA	15	15	15
ENSG00000143771.11	CNIH4	1.8271264122828363	0.3445351219495498	0.06768076486584786	0.004826514984863432	0.14031795690004328	3.3709262436407245e-20	NA	161	161	161
ENSG00000178951.8	ZBTB7A	1.825943395949741	0.47193087582202203	0.06785878854599885	0.0020475688364438196	0.05480919851820189	2.7550735882319653e-08	NA	4	4	4
ENSG00000143891.16	GALM	-1.8258446462685989	-0.2026751283250795	0.06787366608067005	0.013508996416076193	0.06475208148798803	1.0642864778247639e-09	NA	63	65	65
ENSG00000122218.14	COPA	-1.8256342126141984	-0.13414409029338595	0.06790537876831576	0.024406424098850382	0.327379350114591	2.0312062338502396e-52	NA	25	25	25
ENSG00000143797.11	MBOAT2	-1.8247360175655405	-1.553557119779059	0.06804087524283471	0.0002513894741731923	0.016152685779569617	0.002929772596985962	NA	3	4	4
ENSG00000197299.10	BLM	-1.8243397368709768	-0.08100449548054389	0.06810072648669227	0.06199057700690322	0.20976211320698207	2.0830132177393683e-31	NA	49	51	51
ENSG00000112799.8	LY86	-1.8243114879638356	-0.1726234038475455	0.06810499464083608	0.01429827321031637	0.19222114702768905	6.297595732363368e-29	NA	38	43	43
ENSG00000099860.8	GADD45B	-1.823370015079399	-1.0169603547308124	0.0682473685467379	0.0004811618573656423	0.020367736175956438	0.0007748303988366193	NA	2	2	2
ENSG00000272463.1	RP11-532F6.3	-1.8226692123465909	-0.10002613821079738	0.06835350598886676	0.044681276487492025	0.19740041532418226	1.1100583717430577e-28	NA	5	5	5
ENSG00000197951.8	ZNF71	-1.8223854993192452	-0.29880692985854257	0.06839651324866522	0.004130769784553771	0.06542558098983584	1.0960701103265308e-09	NA	6	6	6
ENSG00000165487.13	MICU2	1.8223476296374388	0.6304986083452817	0.06840225548959164	0.0009482160944242383	0.02032578328593004	0.0008103386650509071	NA	11	12	12
ENSG00000088854.12	C20orf194	1.822141982485449	0.16102243233657615	0.0684334450186254	0.027059973922406895	0.08370541205042352	3.5562647765646436e-12	NA	141	148	148
ENSG00000183828.14	NUDT14	-1.8214948834593339	-0.2217494283870608	0.0685316637381307	0.008508012300340286	0.10045679420628534	2.1526478245374646e-14	NA	16	16	16
ENSG00000164219.9	PGGT1B	-1.819780988439921	-0.3700721381699129	0.06879236405389343	0.0027796522335826104	0.08867920424036953	4.059571219008579e-13	NA	20	20	20
ENSG00000164663.14	USP49	1.818130126166772	0.12031674652753693	0.06904424644332592	0.02914986200329316	0.17766705282050824	1.0338253091277619e-25	NA	30	33	33
ENSG00000113658.16	SMAD5	-1.8171612024212953	-0.1815118501974856	0.06919243370740295	0.013581154663762803	0.13866613364966066	5.836709599275009e-20	NA	35	36	36
ENSG00000188647.12	PTAR1	-1.8167910046387352	-0.34235196238781707	0.06924912071209809	0.002085888501759595	0.08007378158312614	6.4595952654945664e-12	NA	25	25	25
ENSG00000187775.16	DNAH17	-1.8165070357142874	-0.4659219100006536	0.0692926296608358	0.0024096229455247468	0.046139475760141734	3.394021171346532e-07	NA	24	26	26
ENSG00000095261.13	PSMD5	-1.8154585216455743	-0.39639562695342756	0.06945347468114009	0.0029081848961513604	0.02383105725611652	0.0002859322761777284	NA	13	13	13
ENSG00000198677.10	TTC37	1.814309535385683	0.140834367289743	0.06963008435667248	0.02978843145924078	0.35828616395031737	1.464176688250441e-58	NA	17	17	17
ENSG00000227456.7	LINC00310	1.8140586248906538	0.1823557213706996	0.06966870059990472	0.01858992420648187	0.050790182968804894	7.904414613015432e-08	NA	31	31	31
ENSG00000142765.17	SYTL1	-1.8140020031966888	-0.3881051590874206	0.06967741736204607	0.003250585234812065	0.04491660640583068	4.454156123851609e-07	NA	21	21	21
ENSG00000163864.15	NMNAT3	1.8128384219788556	0.09304757354772865	0.0698567460070063	0.04476499355798482	0.18977750374897528	1.2323420752316245e-28	NA	23	23	23
ENSG00000198380.12	GFPT1	1.8127077035874375	0.24287923649767054	0.06987691569505798	0.006624389508048005	0.12898085697179876	3.852124226364093e-19	NA	28	28	28
ENSG00000002933.7	TMEM176A	-1.8115957395419005	-0.034148250814325695	0.07004868373732462	0.3132175986535133	0.6241933953089173	7.979505938425677e-139	NA	35	37	37
ENSG00000132793.11	LPIN3	-1.8110879196347187	-0.19781992852700905	0.07012724320840645	0.00726100359817196	0.01355346921875114	0.006192404600205354	NA	28	28	28
ENSG00000104361.9	NIPAL2	-1.810867569318113	-0.07887215115967375	0.07016135377082221	0.11387345441184367	0.4354440687268104	8.657246443628344e-77	NA	36	38	38
ENSG00000127412.6	TRPV5	-1.8105861458236976	-0.2387049619564051	0.0702049383505085	0.010394455006269865	0.04651613876522544	2.9335793268724875e-07	NA	26	30	30
ENSG00000171105.13	INSR	1.8086951056381824	0.4142202047699584	0.07049838378490725	0.002915338780335267	0.02159305630796145	0.0005399822133028298	NA	8	8	8
ENSG00000076356.6	PLXNA2	1.8077792600223705	0.17886637698736307	0.07064086293598437	0.012715633167078291	0.09426230188948877	4.300902153402253e-14	NA	39	48	48
ENSG00000178607.15	ERN1	1.8076261270189267	0.19295122710795187	0.07066470904315876	0.0124479016829755	0.1532396489613812	2.970399952946365e-22	NA	21	21	21
ENSG00000263004.1	RP11-166P13.3	1.8073902474191894	0.1930572937489088	0.07070145349461283	0.010541893449406889	0.04400027109084712	6.648826395972306e-07	NA	6	6	6
ENSG00000152234.15	ATP5A1	1.806627178252694	0.1493484826685932	0.07082042894065871	0.01690909901624231	0.2775178492855302	3.8045847136092527e-44	NA	50	51	51
ENSG00000184489.11	PTP4A3	1.8054351188771083	0.5727859987056815	0.07100661978352162	0.0011470098158718335	0.031554453706652635	2.685011912740617e-05	NA	4	4	4
ENSG00000166170.9	BAG5	1.8052217116144245	0.46990726873710853	0.0710399947355604	0.0017880133319467574	0.058841060650673675	7.3086863550382765e-09	NA	4	4	4
ENSG00000065911.11	MTHFD2	1.8050932624297278	0.4282089339664947	0.07106008921753451	0.0025148610167446757	0.05566487797443751	1.9296173231100183e-08	NA	22	26	26
ENSG00000172915.18	NBEA	-1.8046933579266018	-0.43238949426728623	0.07112267978005336	0.0024336015974820166	0.01844333468197965	0.0013593302696259177	NA	13	30	30
ENSG00000221571.3	RNU6ATAC35P	1.8044176980022013	0.3649830787159072	0.07116585066358803	0.0030689325123768193	0.021683109933312426	0.0004925621399610709	NA	41	42	42
ENSG00000142694.6	EVA1B	-1.8038492813959945	-0.3930298482293997	0.07125493775664248	0.002402237846862388	0.028208687611309614	7.648090923483705e-05	NA	18	20	20
ENSG00000274818.1	RP1-292L20.3	-1.8026419677162573	-0.7706891923597569	0.07144446152891332	0.0006566904046130264	0.011994912945122536	0.010287344205846713	NA	4	4	4
ENSG00000179912.20	R3HDM2	-1.8026139209061374	-0.5883751107375983	0.07144886921475337	0.0017910653740919682	0.033371367799490334	1.657300132398805e-05	NA	28	30	30
ENSG00000154518.9	ATP5G3	1.8007116342160576	0.3191418943675931	0.0717483429045409	0.004817455138912022	0.1229060201025141	6.217913226218337e-18	NA	22	23	23
ENSG00000178105.9	DDX10	-1.799923289507957	-0.9946607996411619	0.07187275167310633	0.00037062865366377514	0.017305555878736032	0.0019739645251682413	NA	10	10	10
ENSG00000090339.8	ICAM1	-1.7971839640722982	-0.37176235739798635	0.07230641944984582	0.0032102449300024254	0.05002174536465449	1.240994440479746e-07	NA	19	19	19
ENSG00000145335.15	SNCA	1.7959615812783911	0.5414138053658641	0.07250062735571017	0.0017879242343387801	0.03605032563710665	7.667076258255147e-06	NA	51	52	52
ENSG00000135778.11	NTPCR	-1.7958670751881152	-0.04310939069208459	0.07251565991985184	0.2242803365510309	0.5928948536940585	1.021814860184458e-124	NA	30	30	30
ENSG00000172803.17	SNX32	1.795328572328777	0.09257615099970189	0.07260136530906741	0.05756916011350804	0.1542603107624638	2.8412343563095143e-22	NA	14	14	14
ENSG00000168496.3	FEN1	-1.7948339872739953	-0.32918338252909385	0.07268015399502303	0.0031301449463892366	0.01926531284932549	0.001009264879894021	NA	57	59	59
ENSG00000124103.8	FAM209A	1.7910270605169933	0.6271728006297587	0.07328895263345903	0.0009360821533882135	0.011295191056351869	0.013023281253657334	NA	8	8	8
ENSG00000091527.15	CDV3	1.7901695355915381	0.27898953116614783	0.07342666095394723	0.004668694913110143	0.07654956676058358	3.331145936342506e-11	NA	17	17	17
ENSG00000169972.11	PUSL1	-1.789526826767558	-0.3981809157379292	0.07353001104956142	0.0023175450344919283	0.01680076071717166	0.0022782980797622565	NA	16	24	24
ENSG00000173801.16	JUP	1.7890425514878274	0.043219071172575764	0.07360796297719509	0.23871848240684004	0.6195114066445305	1.962343153098056e-136	NA	17	17	17
ENSG00000204920.10	ZNF155	1.7884164576895107	0.06759498273813486	0.07370884303457298	0.09812915159041255	0.348361813213786	1.5366958342303766e-56	NA	32	36	36
ENSG00000263033.2	RP11-396B14.2	-1.7879729560310218	-0.14442239041048727	0.07378037111113663	0.01839654631809606	0.010832966988709615	0.014722015571837556	NA	48	52	52
ENSG00000142751.14	GPN2	-1.787972049641354	-0.8042747935135125	0.07378051735201623	0.0006290641791431469	0.030709691663981294	3.678285772826202e-05	NA	3	3	3
ENSG00000101230.5	ISM1	1.7872490774307512	0.35441559203774614	0.07389724036491468	0.0026932669080441734	0.011911458377532772	0.010537958937851206	NA	7	8	8
ENSG00000125629.14	INSIG2	-1.7869873945531611	-0.1482735248493777	0.07393952594952749	0.022280443957193273	0.22712886920597186	3.3224236957513114e-34	NA	24	24	24
ENSG00000147592.8	LACTB2	-1.7856699690458928	-0.2842511565638617	0.07415271055099781	0.005014111583804912	0.04750952062510537	1.852890087278329e-07	NA	12	12	12
ENSG00000095139.13	ARCN1	-1.785404047952265	-0.6872738927650756	0.0741958025384446	0.0006000127355437289	0.026645950558135883	0.00011099990528821985	NA	6	6	6
ENSG00000072958.8	AP1M1	1.7850940723977857	0.19830831595437756	0.07424605929468947	0.008810626188736756	0.1580042128538031	6.395980474010079e-23	NA	67	68	68
ENSG00000134215.15	VAV3	-1.7846351666581097	-0.2886232386591372	0.07432051338070478	0.007448866001094529	0.08534479274602713	1.2696674463474335e-12	NA	44	45	45
ENSG00000198646.13	NCOA6	-1.7843903932680927	-0.666092117087538	0.07436025100943325	0.0010192142622649145	0.02225769056680017	0.00038728466115300984	NA	11	14	14
ENSG00000013392.7	RWDD2A	1.7836739967391622	0.2100350985329793	0.07447665386677983	0.007289178391443574	0.030415687396431506	4.137264406543928e-05	NA	19	19	19
ENSG00000105676.13	ARMC6	-1.7829122054120532	-0.637721535615297	0.07460059593034968	0.0009645461416919933	0.010645621693792065	0.015750468799158764	NA	9	9	9
ENSG00000105771.13	SMG9	1.7816687930193646	0.2529314760477903	0.0748032588053681	0.005392418024175169	0.06444870912978101	1.5045298462482881e-09	NA	42	44	44
ENSG00000177302.14	TOP3A	1.7811672049752314	0.5271720490047812	0.07488513946199472	0.0013609080920548497	0.03941083084833711	2.795970990885608e-06	NA	11	11	11
ENSG00000271751.1	RP11-110I1.14	-1.780763481537957	-0.11305099605895057	0.07495109758017046	0.02789737398779036	0.07100242447284204	1.456469260139484e-10	NA	26	27	27
ENSG00000247157.6	LINC01252	1.7785973506334403	0.056183251866601246	0.07530579877884094	0.12833944349119514	0.3272535618857309	2.1591378166931668e-52	NA	24	24	24
ENSG00000213949.8	ITGA1	1.778489251090412	0.062128403284246556	0.07532353578160783	0.10432198273311641	0.290455037444358	1.2725420408675954e-45	NA	60	60	60
ENSG00000186166.8	CCDC84	1.7784723167103893	0.4000817179529652	0.07532631468830066	0.0027686651074619595	0.034930119994761435	1.0020141488073725e-05	NA	37	37	37
ENSG00000164307.12	ERAP1	-1.7780530615766141	-0.04671850019780281	0.07539514052536446	0.18128376016586456	0.6983598949850688	8.757805480924984e-175	NA	51	52	52
ENSG00000117791.15	MARC2	1.7776773911112649	0.08139132208559607	0.07545685500711548	0.05369050028142171	0.11776667929260574	5.054834557364884e-17	NA	88	93	93
ENSG00000095485.16	CWF19L1	1.7765703993510746	0.1617051899648735	0.07563894946965301	0.015112488659987999	0.18673102715463336	2.5089505474927875e-27	NA	32	32	32
ENSG00000197037.10	ZSCAN25	-1.776430430809612	-0.31365539734373926	0.0756619990941901	0.0038259423232112366	0.03312388534120321	1.3976021889394046e-05	NA	25	25	25
ENSG00000204020.5	LIPN	1.7761550461501423	0.06296065462556383	0.07570736539650974	0.10725151555982027	0.5580083914485257	2.159987151987638e-113	NA	35	35	35
ENSG00000122417.15	ODF2L	-1.7756200247717042	-0.2830221921238493	0.07579556717345093	0.005068832523118842	0.039816017661473455	2.4776708423662913e-06	NA	31	34	34
ENSG00000143772.9	ITPKB	-1.7752655053119006	-0.47867775695146253	0.07585405820237691	0.001633929875477565	0.03682804959355429	5.1467454979889325e-06	NA	18	18	18
ENSG00000182134.15	TDRKH	1.774305614611288	0.25617979899658405	0.07601261236618198	0.005795932644038419	0.07263908985288713	1.2097237072008743e-10	NA	6	6	6
ENSG00000083123.14	BCKDHB	-1.7730911310624609	-0.40737672850588086	0.07621360736435875	0.0019130012603848878	0.032678608841265444	1.938556020483449e-05	NA	21	21	21
ENSG00000002726.20	AOC1	-1.7708786840301303	-0.041340001485755576	0.0765808777285211	0.20828189095389474	0.4705879499227485	6.867035229979702e-86	NA	7	8	8
ENSG00000170291.14	ELP5	1.7694931067840005	0.15269145205400525	0.07681162011585638	0.01957623380847079	0.14420763864581218	1.007228177956072e-20	NA	37	38	38
ENSG00000127720.7	METTL25	1.7694715957140283	0.40230649024736764	0.07681520685128258	0.005304061009975235	0.039887599318909214	2.0350336162630948e-06	NA	48	48	48
ENSG00000085265.10	FCN1	1.7685657336494205	0.06937631691725021	0.07696637340747094	0.06771824796717747	0.3970021801887832	6.5815298897247405e-68	NA	49	51	51
ENSG00000205837.7	LINC00487	1.7683183779684184	0.1489563900529019	0.0770076932281848	0.019136923586800463	0.1005245532610817	1.0317571839466194e-14	NA	10	10	10
ENSG00000159352.15	PSMD4	1.767846083734013	0.46006538606757624	0.07708663838934804	0.0016493181789541073	0.06194391307527064	3.1626070461421032e-09	NA	11	11	11
ENSG00000170852.10	KBTBD2	1.76618708914131	0.3171878472346317	0.07736446636045508	0.003561794580923239	0.08721882788727861	1.4664979589985732e-12	NA	69	71	71
ENSG00000074219.13	TEAD2	1.7657394830432194	0.1708961165221664	0.0774395655000151	0.014861294017374061	0.07631358599455214	3.973418081098477e-11	NA	41	41	41
ENSG00000134255.13	CEPT1	-1.7655252396529548	-0.2510781080327862	0.07747553216511782	0.0060005311544695265	0.1122731123344583	3.110942785807973e-16	NA	41	41	41
ENSG00000185736.15	ADARB2	1.7647631273810271	0.036544472204823056	0.07760358405706175	0.3497000138041803	0.5539417628748156	6.168816339208438e-111	NA	55	55	55
ENSG00000197576.13	HOXA4	-1.7642477298331587	-0.11787469899733286	0.07769028003632546	0.027913090122614084	0.039259424729868736	2.685931843848883e-06	NA	41	41	41
ENSG00000183762.12	KREMEN1	1.7619192189785453	0.20020349551323272	0.07808294693989934	0.009925141116485292	0.1753373664457332	1.7863401685853595e-25	NA	14	14	14
ENSG00000075399.13	VPS9D1	1.7615840612507956	0.5016578337942773	0.07813959883765674	0.0015047006402769574	0.05106198040906233	7.509886645871606e-08	NA	10	10	10
ENSG00000169715.14	MT1E	1.7564515423680283	0.1617488097684017	0.07901133861623945	0.016047065053220774	0.08923903770987804	4.3438253318220784e-13	NA	19	20	20
ENSG00000100218.11	RSPH14	1.7562371831307222	0.1606789262435609	0.07904791816026227	0.01425642366885776	0.08248279804636507	1.5228751760378814e-12	NA	66	76	76
ENSG00000130811.11	EIF3G	1.7558632727095274	0.2361330128908501	0.07911175744258132	0.007871932423628353	0.21010774434431384	3.173420797768334e-32	NA	25	27	27
ENSG00000169288.17	MRPL1	1.75563743007487	0.6702682092029074	0.07915033680393366	0.000951121958392892	0.016384381899926366	0.0025147858783707306	NA	7	7	7
ENSG00000134058.11	CDK7	-1.755369653261417	-0.40503581748030776	0.07919609935796329	0.0024534624139466135	0.016912324458170654	0.0021226828004990237	NA	31	32	32
ENSG00000250067.11	YJEFN3	1.755024205949461	0.2485997913788056	0.07925516743698828	0.008083694189573599	0.06591049405130016	9.821755476341603e-10	NA	64	64	64
ENSG00000204843.12	DCTN1	-1.7542181481485146	-1.037657990712462	0.0793931346982011	0.0004568892008705111	0.014142091920611732	0.004692124688382516	NA	3	3	3
ENSG00000138688.15	KIAA1109	-1.7533820428837341	-1.0347464861097802	0.07953645125108612	0.0003494402416427897	0.015382127176068329	0.0036876444395321467	NA	19	19	19
ENSG00000112624.12	GLTSCR1L	-1.752612614561111	-0.8476980030081711	0.07966852449966952	0.000548736091283467	0.02790411222810258	8.51891408029188e-05	NA	11	12	12
ENSG00000230487.7	PSMG3-AS1	1.7521885358941074	0.18791943575082434	0.07974139426040641	0.012340757590662438	0.05326495614179573	4.121888525718639e-08	NA	39	42	42
ENSG00000169258.6	GPRIN1	-1.7520525761945387	-0.1816543886477042	0.0797647677847294	0.013071868646806033	0.07781503561277886	1.7715629219338938e-11	NA	27	28	28
ENSG00000114520.10	SNX4	-1.7512123953011096	-0.4970716235728742	0.07990933112371548	0.0014637522148086756	0.03574822553694438	7.1423366967047606e-06	NA	18	18	18
ENSG00000213762.11	ZNF134	1.750986449808681	0.30477997347168223	0.07994824410266854	0.004188849669900623	0.012640891747246646	0.008436240274076209	NA	16	17	17
ENSG00000197969.11	VPS13A	-1.7508491015512069	-0.49664343738878663	0.0799719061372211	0.0018572462855202198	0.06075178043262575	4.0308703684950065e-09	NA	48	48	48
ENSG00000110711.9	AIP	-1.7508115573744472	-0.8852913239376683	0.07997837515000181	0.0005272685618347842	0.03695747213390733	5.409519595774366e-06	NA	9	10	10
ENSG00000182173.12	TSEN54	-1.7504293285720658	-1.0239425699919962	0.08004425891682168	0.00026946360589617547	0.024222340424627103	0.0002560464752643993	NA	14	14	14
ENSG00000125844.15	RRBP1	1.748981830339172	0.328719466897967	0.08029416020899387	0.003638618381001691	0.07788313439355676	2.548789544884756e-11	NA	25	26	26
ENSG00000101605.12	MYOM1	-1.7489633147172494	-0.1137772626391899	0.08029736091342929	0.03003810662339866	0.13608207277518253	4.922210657331533e-20	NA	33	33	33
ENSG00000174483.19	BBS1	1.748002209799297	0.1095041904889112	0.08046364477216975	0.02469819249613604	0.1063896532314115	2.1818193725860357e-15	NA	26	26	26
ENSG00000177096.8	FAM109B	-1.747812411641135	-0.27681249560120896	0.08049651541187079	0.004559566772112351	0.057367578687060175	1.2321878134391022e-08	NA	15	16	16
ENSG00000109689.15	STIM2	1.7452466856832796	0.11313407585034985	0.08094193788946726	0.02123714146626766	0.22034800094092108	1.4360407564825234e-32	NA	17	18	18
ENSG00000227345.8	PARG	-1.7450849202432017	-0.6568277828411435	0.0809700880820235	0.0008681644184930143	0.024290498766775137	0.0002510311085728493	NA	13	17	17
ENSG00000184313.19	MROH7	-1.7450689898309992	-0.21978319501622895	0.0809728606996274	0.008509885096190157	0.05330454073513029	3.969513363223741e-08	NA	20	20	20
ENSG00000135074.15	ADAM19	1.7422145791478587	0.1780349887430182	0.08147090383414218	0.011656471534488566	0.1221113329103068	1.7303991398999063e-17	NA	70	73	73
ENSG00000165929.12	TC2N	1.7418473731949546	0.2105661231618749	0.0815351547236426	0.006406498299774257	0.1728646319594778	3.7115809861433265e-25	NA	25	25	25
ENSG00000123992.18	DNPEP	1.7407107747088213	0.4337347577020338	0.08173428866032427	0.002470233509125531	0.13926374311540085	3.454978667419987e-21	NA	28	32	32
ENSG00000187609.15	EXD3	-1.7402749374801356	-0.46154541502887064	0.08181075264315543	0.0022520427683916386	0.05144009738088371	6.799541691587222e-08	NA	23	39	39
ENSG00000205056.8	RP11-693J15.5	1.738925277871261	0.360647496382009	0.0820479072390654	0.003231631776201461	0.0435551112740838	7.886964104013445e-07	NA	30	31	31
ENSG00000170017.12	ALCAM	1.738294831472787	0.09390074117392228	0.08215887662459441	0.04242672138877841	0.2642013290466601	5.145556418545166e-40	NA	38	38	38
ENSG00000142173.14	COL6A2	1.7378876384663828	0.1802952761446423	0.08223061425067969	0.01696222658398651	0.1825273995336272	6.4300696040376446e-27	NA	42	42	42
ENSG00000140945.16	CDH13	-1.737154739615854	-0.5785614384238789	0.08235986139900546	0.0011102861764629242	0.018885915639087383	0.0012732754423224976	NA	2	2	2
ENSG00000139835.13	GRTP1	-1.7369891636932429	-0.259546725977036	0.08238908360804044	0.0061006485857246495	0.041998401315038805	1.0966271542613269e-06	NA	6	6	6
ENSG00000164111.14	ANXA5	1.7359631894012038	0.08241547634756878	0.08257034351454423	0.05958769996600259	0.4738954824379129	1.5557324330890886e-86	NA	38	38	38
ENSG00000064225.12	ST3GAL6	1.7354294939521346	0.9709314429953196	0.08266475975831175	0.00041684577414707907	0.014638767820365457	0.004602818032287992	NA	13	13	13
ENSG00000151092.16	NGLY1	-1.734918910528958	-0.23048454929356235	0.082755169131889	0.006228962137357382	0.010232839471211341	0.01823217034857056	NA	46	47	47
ENSG00000143919.14	CAMKMT	1.7345312720605957	0.14646483607185384	0.08282386205699115	0.017861867081859217	0.05883425860578913	6.390571198130644e-09	NA	32	32	32
ENSG00000104805.15	NUCB1	-1.7330857836164888	-0.12143719211539525	0.08308042278255681	0.02467141222901517	0.2382254385239441	8.676889878644209e-36	NA	59	63	63
ENSG00000129219.13	PLD2	1.732176876317402	0.09611421590663996	0.08324207482858655	0.042850230128022186	0.2674227228440363	8.447810826216916e-41	NA	33	35	35
ENSG00000163735.6	CXCL5	-1.7317136885221593	-0.10566433674819749	0.08332455220345489	0.029000346812285322	0.10429999139477283	6.252785664972517e-15	NA	26	27	27
ENSG00000106588.10	PSMA2	-1.7314866625454655	-0.31492166269575955	0.08336500167234567	0.00598506907201064	0.2039765126320082	4.354692690923893e-31	NA	32	32	32
ENSG00000238078.1	LINC01352	1.731260049694323	0.10354969395571892	0.08340539339432104	0.0333737447678501	0.12717796690971242	3.768074047107154e-18	NA	19	21	21
ENSG00000164403.14	SHROOM1	1.7306426302933398	0.08961267000446395	0.083515523334568	0.06595908245333379	0.19608104645182456	1.1043760583711696e-28	NA	75	76	76
ENSG00000273355.1	RP11-672L10.6	1.7291980306550312	0.10786726937613143	0.08377365870552954	0.034314125962213504	0.06651829033420259	6.429945952264266e-10	NA	29	30	30
ENSG00000241484.9	ARHGAP8	-1.7273143318560074	-0.2487048755778601	0.08411122664639088	0.0064164530374934015	0.07193524795521719	1.459518108302135e-10	NA	20	20	20
ENSG00000158106.13	RHPN1	-1.7263573845539388	-0.28621731744388246	0.08428313749262203	0.006302899271363507	0.08248298363114719	6.4297368947529565e-12	NA	45	46	46
ENSG00000171476.21	HOPX	1.7260016590990765	0.32355939551828344	0.08434711426117672	0.0035199943925390428	0.011741082070500829	0.011270179715207385	NA	25	25	25
ENSG00000183977.13	PP2D1	-1.7259409455412473	-0.701599183678288	0.08435803744198314	0.0007951536550592518	0.01628380839657614	0.002842442623765525	NA	2	2	2
ENSG00000105849.5	TWISTNB	1.725383049675641	0.18134647097579915	0.08445846396362967	0.010843094647148093	0.0683521770516471	3.8388182425198366e-10	NA	15	15	15
ENSG00000115738.9	ID2	-1.7251049542871373	-0.5364985014420904	0.08450855987520557	0.0013300536099750586	0.025513507903375785	0.0001638894702086085	NA	17	18	18
ENSG00000131351.14	HAUS8	-1.7243813539710957	-0.18856990746745025	0.08463902140687961	0.009630985425973775	0.06748799390214465	6.008704383729417e-10	NA	10	10	10
ENSG00000089169.14	RPH3A	-1.7243458181193436	-0.04328203709769504	0.08464543253887952	0.200799048439659	0.5421329779276651	3.6312305043927955e-108	NA	17	17	17
ENSG00000125149.11	C16orf70	-1.7242946440988038	-0.3995518328536096	0.08465466569110534	0.0010042509138503263	0.022079160539350683	0.0004704106187299128	NA	14	14	14
ENSG00000061936.9	SFSWAP	-1.7238638903476247	-0.18120732237837306	0.08473241740438937	0.011344508001811351	0.10933780699995513	7.738102373752331e-16	NA	23	24	24
ENSG00000204160.11	ZDHHC18	1.721660618860177	0.49750201967932034	0.0851310151400377	0.001561204346388352	0.10475564215373936	4.816694316728656e-15	NA	38	39	39
ENSG00000099624.7	ATP5D	1.7209690714141381	0.6919662695740979	0.08525643638738058	0.0007721096145195327	0.05458346255765456	2.4790138193224223e-08	NA	5	5	5
ENSG00000153130.17	SCOC	1.7193339002234111	0.4422556441192556	0.08555359055296481	0.0031034697558785782	0.034235107923787186	1.258918572379496e-05	NA	42	43	43
ENSG00000115526.10	CHST10	-1.718629752710136	-0.5644405853608366	0.0856818105221192	0.0012815415171693048	0.01669363057123718	0.002265023803097405	NA	13	13	13
ENSG00000189337.16	KAZN	1.7181712701440344	0.05483877538760129	0.08576538020194766	0.1610556707486942	0.4861956048943058	1.1207061168964293e-90	NA	64	64	64
ENSG00000114439.18	BBX	1.7147629964377653	0.22055381576481792	0.0863886883879989	0.006338355818088822	0.07139010770418013	1.70025490304787e-10	NA	52	53	53
ENSG00000226125.1	LINC01907	-1.7138618773544834	-0.5080453156524544	0.08655409596043172	0.002788963247979439	0.036617019316984425	5.419356659769327e-06	NA	6	6	6
ENSG00000117505.12	DR1	1.7133568155818804	0.635926769233423	0.08664691584735412	0.0009718062752696831	0.032892607050106534	1.91047779985918e-05	NA	61	61	61
ENSG00000100068.11	LRP5L	-1.7130829012022206	-0.23353401083733366	0.08669728923870992	0.006995320116568429	0.06945515680437496	3.0182465320344364e-10	NA	38	40	40
ENSG00000174791.10	RIN1	-1.7111474565055766	-0.08336216641216689	0.0870538954603599	0.0717228961532843	0.3991100970215216	2.3726690516738526e-68	NA	23	24	24
ENSG00000043514.15	TRIT1	-1.710985690679086	-0.11486735283179632	0.08708375439203876	0.02937532963581395	0.17246115791011105	6.468834624093871e-25	NA	57	58	58
ENSG00000160767.20	FAM189B	1.71058818042842	0.4628235158648403	0.0871571624280603	0.002068608063771649	0.01119527539280568	0.013327649608740446	NA	19	21	21
ENSG00000184939.15	ZFP90	-1.7105073737591976	-0.07072353533705363	0.08717209106485643	0.08898015126084047	0.5258059915160671	3.667498699098237e-102	NA	44	45	45
ENSG00000108468.14	CBX1	1.7103891806273661	0.3596367892426069	0.08719393038433422	0.002334299777609493	0.02129336989298517	0.0005797058897428485	NA	27	28	28
ENSG00000167384.10	ZNF180	1.7103379562761845	0.7734204688472143	0.08720339681481915	0.000677637350805221	0.02332240001300887	0.00030506010868646316	NA	9	9	9
ENSG00000092108.20	SCFD1	1.7100625363685735	0.1466998494822331	0.08725430954947823	0.017636141027795083	0.2592599858478969	1.9085137842829423e-39	NA	37	37	37
ENSG00000183844.16	FAM3B	-1.7093264012290823	-0.04776379830589409	0.08739050552129378	0.2633172938036129	0.4934383166417066	6.493603934347256e-92	NA	26	26	26
ENSG00000185022.11	MAFF	1.7091908433136629	0.6489632822821325	0.08741560444836338	0.0009228233030891044	0.02209037171237225	0.00047455354517603096	NA	11	11	11
ENSG00000249601.2	LINC01187	1.7089976994568818	0.0747312287265283	0.08745137562042259	0.073045849198557	0.2108113448996069	6.448909650353509e-31	NA	33	35	35
ENSG00000108523.15	RNF167	1.7088666237333918	0.39373378814966736	0.08747565820186812	0.0037580769365873354	0.1280007974370953	2.8843943793809218e-18	NA	21	23	23
ENSG00000097046.12	CDC7	1.707518515641949	0.13334293590244856	0.08772571931482324	0.018508605469618647	0.17914023557176156	2.8786957596340267e-26	NA	36	36	36
ENSG00000279873.2	LINC01126	-1.7072543446621866	-0.3010402469035994	0.08777478799662518	0.004811422626707837	0.013393490106296823	0.006512046289014898	NA	18	18	18
ENSG00000143367.15	TUFT1	1.7068514975931195	0.19461093929236783	0.08784965781356767	0.007769511474592373	0.029592266511155083	5.2596754661099436e-05	NA	51	52	52
ENSG00000136986.9	DERL1	1.7061788756920995	0.4775659191048497	0.08797478053195311	0.0015898355844693474	0.031276451028510704	3.0531234821056876e-05	NA	9	9	9
ENSG00000131373.14	HACL1	1.7053047142554119	0.40682526656984846	0.08813760882706467	0.0017596384077302935	0.02401870853064476	0.00024618632609945323	NA	2	2	2
ENSG00000137513.9	NARS2	1.7031545706476516	0.11498324580988234	0.08853914578961349	0.01655549981062016	0.0921803658990184	1.032966403725346e-13	NA	26	28	28
ENSG00000143546.9	S100A8	-1.7014856566237229	-0.705164268086955	0.0888518289440785	0.0007785550569843848	0.05733232194301902	1.0972527371533269e-08	NA	30	30	30
ENSG00000135720.12	DYNC1LI2	-1.7005042134301334	-0.40746006116318745	0.08903612454103463	0.0023008978550648116	0.04920230692053612	1.4601037314234733e-07	NA	29	31	31
ENSG00000274902.1	RP1-197B17.4	-1.698380343386195	-0.12853227625109814	0.08943599960942898	0.014934637673380258	0.10560510937267874	3.507458336851382e-15	NA	3	3	3
ENSG00000180509.11	KCNE1	-1.6982883491188894	-0.26509344074972874	0.08945335260480086	0.005478303041425805	0.114682800382417	1.979222674168771e-16	NA	20	20	20
ENSG00000136891.13	TEX10	-1.6971563837000363	-0.5050648317215546	0.08966709870024557	0.002248884595904794	0.023870120693378728	0.0002756620626329021	NA	18	18	18
ENSG00000184182.18	UBE2F	1.697023050815608	0.10185578382879924	0.08969230265170532	0.029115994503908917	0.2801523273304981	8.907746531976849e-44	NA	42	42	42
ENSG00000165672.6	PRDX3	-1.6970019242121535	-1.0366305752482177	0.08969629674274775	0.0004424626986123034	0.04347179427689304	7.237640530953237e-07	NA	20	24	24
ENSG00000154803.12	FLCN	1.6968268715324015	0.22585067007340814	0.08972939684490439	0.008771720676343476	0.08754484028497432	8.802580659761032e-13	NA	8	9	9
ENSG00000141959.16	PFKL	1.6954572468657323	0.27582140195694294	0.08998871400448659	0.004946210487319523	0.14159907370172273	3.158620695844305e-20	NA	21	21	21
ENSG00000160392.13	C19orf47	1.6944219583087028	0.16531780159321696	0.09018512984925746	0.014007896820794041	0.15069096371441906	1.6402904481290973e-21	NA	17	17	17
ENSG00000053918.15	KCNQ1	-1.6938119620700935	-0.4253144205637045	0.09030102029711935	0.0024021804650079916	0.013682376384440512	0.005956185356223055	NA	53	55	55
ENSG00000275765.5	RP11-54C4.3	1.6936368167705176	0.13914711928366555	0.09033431750043032	0.017659582723718942	0.06727362595830877	4.864268556574596e-10	NA	28	28	28
ENSG00000219200.11	RNASEK	-1.6919299685009372	-0.23238617510531756	0.09065932715825706	0.0031864061582997363	0.1474398234807384	2.2868783113359867e-21	NA	10	10	10
ENSG00000138678.10	GPAT3	-1.6914518820523503	-0.2943901712928194	0.09075053046391553	0.004874931952270859	0.04425263671497581	5.304610145825467e-07	NA	75	76	76
ENSG00000183323.12	CCDC125	-1.6907781258111827	-0.10649716249936528	0.09087918645284786	0.03295986959824638	0.29684826003675663	2.212684448580026e-46	NA	22	22	22
ENSG00000079974.17	RABL2B	-1.6892459383570306	-0.39351651261817827	0.09117230883154355	0.002824663606467244	0.1921172144953638	5.949291341957848e-28	NA	14	18	18
ENSG00000188227.12	ZNF793	-1.6889608570890502	-0.14510108566871754	0.09122693143610106	0.015668250482174975	0.08279245177943614	3.8892936327780245e-12	NA	31	33	33
ENSG00000146166.16	LGSN	1.6886094395541125	0.048578897487402746	0.09129430051165933	0.15182436323590573	0.32103199974750163	9.573983109795808e-51	NA	25	25	25
ENSG00000175581.13	MRPL48	-1.6880613527697057	-0.15591783067607057	0.09139945221547292	0.02185996039784246	0.21932646108273487	2.5978208623251757e-32	NA	73	74	74
ENSG00000106682.14	EIF4H	-1.6878225560410685	-0.36602698569511166	0.09144529635230117	0.0038336532342754404	0.07435233587130184	5.1818047349655893e-11	NA	12	14	14
ENSG00000159140.19	SON	-1.6877866791893086	-0.9697252573460978	0.0914521855781743	0.00041288205776334223	0.01647437412231119	0.0026144713789398727	NA	20	21	21
ENSG00000137414.5	FAM8A1	-1.6872401763422802	-0.4891219928241147	0.09155717896893856	0.0015465371521616094	0.07935221958347069	1.482079679190404e-11	NA	11	11	11
ENSG00000123143.12	PKN1	-1.6864128102953762	-0.2699815046870679	0.09171631575276025	0.003937358823911712	0.0839539924930067	2.904865565971914e-12	NA	19	21	21
ENSG00000148411.7	NACC2	1.6847048468392192	0.3995806277559218	0.09204553092872989	0.002359709805895378	0.029596148160098562	5.175772615583963e-05	NA	21	26	26
ENSG00000100883.11	SRP54	-1.6846793986885633	-0.37363551850194954	0.09205044330577415	0.0023366554608146434	0.04926242093794349	1.1171421935927079e-07	NA	20	20	20
ENSG00000129596.4	CDO1	1.6840812083528098	0.09745214869672515	0.09216597549223805	0.032101572909198454	0.13107418120517392	9.547634991221492e-19	NA	5	5	5
ENSG00000267123.5	LINC02081	-1.6805816674386942	-0.055076226459535985	0.09284419915478764	0.10858119361422741	0.17210776709733133	4.297470795171104e-25	NA	67	70	70
ENSG00000005801.16	ZNF195	1.680093047576773	0.16697073469694748	0.09293921338353305	0.013016552597448704	0.13611907561000772	1.5772117872187605e-19	NA	18	19	19
ENSG00000172757.12	CFL1	-1.6798835381819734	-1.3987978444871925	0.09297997728414585	0.0001987902107535179	0.0207778887783691	0.000695471687111287	NA	5	5	5
ENSG00000258647.5	LINC00930	-1.6787212791180954	-0.20408255806974152	0.09320637682517047	0.006673911657433215	0.0341733493311162	1.2943680913927013e-05	NA	29	29	29
ENSG00000262089.1	RP11-589P10.5	-1.6787131143307719	-0.1698769596982341	0.09320796882919087	0.013796424755180222	0.11883211703064933	3.5854984735008983e-17	NA	14	15	15
ENSG00000272447.1	RP11-182L21.6	1.6784511080616669	0.14858792949947736	0.09325906748194117	0.015917628380841937	0.07764871044841479	2.6282227407786676e-11	NA	32	33	33
ENSG00000049167.13	ERCC8	1.675339897815223	0.16958872672830425	0.09386756156618446	0.011755606635633629	0.04667196924219155	2.76870356590127e-07	NA	42	43	43
ENSG00000067836.12	ROGDI	-1.6748606344255113	-0.13355675541149628	0.09396157884046082	0.020638251137990896	0.26190751649944594	7.006371399181359e-40	NA	6	7	7
ENSG00000115523.16	GNLY	-1.6747904311948385	-0.10667758757576207	0.09397535697243858	0.03115276911403198	0.3584715198255227	7.2462684642147365e-59	NA	33	34	34
ENSG00000167863.11	ATP5H	1.674718821253303	0.9523861502542331	0.09398941285549901	0.00041204434025041744	0.024614463923767968	0.0002301371056881078	NA	4	4	4
ENSG00000168488.18	ATXN2L	-1.672699597807741	-0.360305011623247	0.09438644846690127	0.0030914875582443097	0.06727159505884503	5.803040903312287e-10	NA	20	20	20
ENSG00000100592.15	DAAM1	-1.6724403596786568	-0.30022797336320145	0.09443751914621037	0.0031819492838341765	0.022229028589639325	0.0004647909188393264	NA	15	15	15
ENSG00000205809.9	KLRC2	1.6716834786285768	0.20424526080957375	0.0945867537018703	0.009185931627187586	0.08367245617816793	1.9396895912601162e-12	NA	15	15	15
ENSG00000168827.14	GFM1	1.6712512250454847	0.312892912145738	0.09467206607695061	0.0034349158319407318	0.05252248450918976	4.4420169938292066e-08	NA	23	23	23
ENSG00000168569.7	TMEM223	1.6707021398359587	0.2113580937541202	0.09478052600427163	0.007673480011255112	0.09010523315801798	5.227268176712801e-13	NA	5	5	5
ENSG00000168056.15	LTBP3	1.670617863508079	0.40232261137338127	0.09479718178329664	0.0035627110145929567	0.08506620599815619	2.699841950867837e-12	NA	19	19	19
ENSG00000170906.15	NDUFA3	-1.6696253825329246	-0.2074152794829033	0.09499350521220412	0.009067293955666715	0.1616967260755808	3.3040414714475393e-23	NA	18	20	20
ENSG00000057294.14	PKP2	1.6686821093047337	0.1999672290275273	0.09518039659062989	0.008143155361195647	0.0448769584858345	5.342150991993928e-07	NA	19	19	19
ENSG00000104497.13	SNX16	-1.668106258615052	-0.12196341911356223	0.0952946349918136	0.026205530423932095	0.2772854327168294	2.0085325048623516e-42	NA	83	84	84
ENSG00000125245.12	GPR18	1.668061346393381	0.5017112465725005	0.09530354938173984	0.00125719554064541	0.02717414198134574	9.537504028303414e-05	NA	21	21	21
ENSG00000169403.11	PTAFR	1.667286918086093	0.5439318379688641	0.09545736664187494	0.002374689388419798	0.028528799339471826	7.155821581446753e-05	NA	17	20	20
ENSG00000131778.18	CHD1L	-1.6664397654725398	-0.11110148700000749	0.09562585604530571	0.030453570368867054	0.2843143150654301	1.139107064931042e-43	NA	35	35	35
ENSG00000166796.11	LDHC	1.6658740363103948	0.044710150424253275	0.09573850593789804	0.22647081328957816	0.4199492102615053	1.3872729312329147e-72	NA	24	24	24
ENSG00000173890.16	GPR160	-1.6657942437236244	-0.11703285426269448	0.09575440305151667	0.0364509929438747	0.4597237136386881	3.665820658520967e-85	NA	33	35	35
ENSG00000223865.10	HLA-DPB1	1.6651101389172032	5.110583382430976	0.0958907843069972	2.1279516916522516e-05	0.02524113318357118	0.00018009954725867468	NA	3	16	16
ENSG00000168005.8	C11orf84	-1.6638573410117619	-0.3380559727780472	0.09614094171610843	0.002991761651721698	0.028932619898082768	6.218124086309582e-05	NA	38	39	39
ENSG00000132842.13	AP3B1	-1.6634188103154628	-0.26263319839462484	0.09622863038170955	0.005053952868343905	0.13452156727543274	2.0334377130392498e-19	NA	39	39	39
ENSG00000117601.13	SERPINC1	-1.6627277401165956	-0.5202121171159388	0.09636694677030637	0.0018541457929647607	0.023482036496909067	0.00027504248669074177	NA	5	5	5
ENSG00000027075.14	PRKCH	-1.6624453870148803	-1.390144957271418	0.09642350496111478	0.00017895317882594071	0.014536734177482146	0.004744659971679969	NA	3	3	3
ENSG00000142166.12	IFNAR1	-1.6622715014134846	-0.2952048141494228	0.09645834922296301	0.0034281200404054964	0.08969623070272882	5.404112454325542e-13	NA	32	34	34
ENSG00000159259.7	CHAF1B	1.6621253280658534	0.23653430584731028	0.09648764812651513	0.005819958002602564	0.03715253737775627	5.101674451968515e-06	NA	20	20	20
ENSG00000172667.10	ZMAT3	-1.6618460255865892	-0.22458147955492191	0.096543651157148	0.006635152098592763	0.114488052150805	1.5171616463316506e-16	NA	17	17	17
ENSG00000120696.8	KBTBD7	1.6615456234428165	0.2614443357001221	0.09660391390928078	0.0042314034622460235	0.09823611145269866	1.4302748463143766e-14	NA	10	10	10
ENSG00000175536.6	LIPT2	1.661326572512978	0.3840931973963225	0.09664787601178952	0.0013504552038645504	0.011839016836951457	0.01072152920332392	NA	17	17	17
ENSG00000176915.14	ANKLE2	1.6600059423376092	0.05701302288488216	0.09691325710302152	0.11257400479480581	0.34829991370494634	1.256547124979066e-56	NA	30	36	36
ENSG00000164096.12	C4orf3	1.6591582601253805	0.17441598814737325	0.09708390598782494	0.011510148432552351	0.20622527057306486	3.527273577656496e-30	NA	39	39	39
ENSG00000114956.19	DGUOK	1.6585543407863317	0.45865857262797877	0.09720562889460174	0.002738596646712285	0.0438547929061865	7.148961390459276e-07	NA	15	15	15
ENSG00000176731.11	C8orf59	-1.65747319194235	-0.19930202721199108	0.09742384446014467	0.013073253868701474	0.08699832279559426	1.0452073958517404e-12	NA	14	14	14
ENSG00000114739.13	ACVR2B	-1.655631510738821	-0.18206308696158852	0.09779646484949404	0.011966617131266052	0.08847544761545953	7.344723082078992e-13	NA	19	19	19
ENSG00000153283.12	CD96	-1.6546238396548851	-0.6095441274787714	0.0980008246156343	0.000815330029474531	0.03875352393121132	2.822992896203558e-06	NA	13	13	13
ENSG00000113657.12	DPYSL3	1.6544876867921219	0.30737749355876637	0.09802846310952823	0.003815847199869665	0.027420912837173798	9.247203991021115e-05	NA	18	18	18
ENSG00000085998.13	POMGNT1	-1.6513559578915844	-0.4929291706968359	0.09866591230166424	0.001407900979680451	0.01861961449528643	0.0012418294916209376	NA	8	8	8
ENSG00000177042.14	TMEM80	-1.650543135342393	-0.11716848003016433	0.09883189844502938	0.026721692484237985	0.28533604485734443	8.542806896701724e-44	NA	53	59	59
ENSG00000167637.16	ZNF283	-1.650347477939534	-0.160153243206432	0.09887188682775998	0.01267198550337493	0.09926142664445184	2.1609948965327867e-14	NA	26	26	26
ENSG00000181274.6	FRAT2	-1.649522835819295	-0.23608963504597985	0.09904056881058702	0.005766407862129809	0.09938316076243192	2.6600912286866976e-14	NA	47	51	51
ENSG00000205038.11	PKHD1L1	-1.6491544559846583	-0.28037085969073117	0.09911599573038905	0.006126944612441039	0.021150167012255403	0.0006461480333153648	NA	30	30	30
ENSG00000083642.18	PDS5B	-1.6478115519563006	-0.7874263377615347	0.09939134776436288	0.0005686673641289012	0.016406068804540763	0.002599920115663303	NA	26	27	27
ENSG00000079257.7	LXN	-1.6463106616153553	-0.2558071558866597	0.09969981555607337	0.005515193831886771	0.05153598202735983	5.245228893161028e-08	NA	25	26	26
ENSG00000117862.11	TXNDC12	-1.6446660309000916	-0.14565715858279454	0.1000387016482941	0.011092286980349005	0.16755120710019342	3.854670272535944e-24	NA	31	32	32
ENSG00000025772.7	TOMM34	-1.6444223188424523	-0.12510450210770407	0.10008899803888109	0.0235927242975011	0.13499587716787384	2.2765173420066653e-20	NA	27	29	29
ENSG00000158488.15	CD1E	1.6437917817757177	0.19727577271813326	0.1002192195096496	0.007897912526256382	0.041153081621662764	1.7381491026377243e-06	NA	75	76	76
ENSG00000160691.18	SHC1	-1.6436662800942667	-0.1575986046529031	0.10024515481655574	0.02157052341308657	0.15372278149743754	3.52332158992396e-23	NA	35	35	35
ENSG00000261786.1	RP4-555D20.2	1.6424219764447932	0.22151384354230347	0.10050258359364321	0.007687991183119696	0.022703660892213123	0.000392644281244275	NA	11	11	11
ENSG00000245532.7	NEAT1	1.6424087416109632	0.327101498280552	0.10050532452239054	0.004981940490441885	0.09053892884688362	4.981541473639296e-13	NA	6	6	6
ENSG00000114030.12	KPNA1	1.642232454909513	0.33388934935125064	0.1005418391096251	0.002466246116318055	0.014977590246566629	0.0041966275766753885	NA	45	47	47
ENSG00000171291.8	ZNF439	-1.642209382923841	-0.3905089382944246	0.10054661883462863	0.0029646152539388707	0.019641001020587183	0.0010047315192904913	NA	27	27	27
ENSG00000171953.15	ATPAF2	-1.6418123905865294	-0.17256046157727234	0.10062889041753688	0.00834710540047636	0.09079429996503212	3.647023040737412e-13	NA	20	20	20
ENSG00000102977.13	ACD	-1.6413052705760163	-0.387840150666486	0.10073406258012355	0.0016941737305524432	0.026993722100551544	0.00010086264082710924	NA	13	15	15
ENSG00000172020.12	GAP43	1.6390557111053745	0.2835627913963828	0.10120165764139505	0.0045413182337853426	0.01744365586491008	0.001948382500819957	NA	13	13	13
ENSG00000172775.16	FAM192A	1.63878502287832	0.32726890647752443	0.10125803943921688	0.0024586035605374153	0.06707728380633061	5.991780753238467e-10	NA	18	18	18
ENSG00000160113.5	NR2F6	-1.6373305761238572	-0.0779773928562144	0.10156141544770798	0.05059502572475607	0.22510192537717166	2.0154667881246363e-33	NA	43	45	45
ENSG00000213203.2	GIMAP1	1.6366407227627904	0.26154319598822406	0.10170556145526223	0.004865592172074367	0.08395229230175583	1.9976201889207823e-12	NA	23	25	25
ENSG00000162542.13	TMCO4	1.635875720552742	0.3797062566851273	0.10186560035788296	0.0026519588599122497	0.053701336609024736	3.3414281567189015e-08	NA	19	19	19
ENSG00000168802.12	CHTF8	-1.6352129900442365	-0.6564751781608352	0.10200440596490178	0.00091278915141865	0.011182392547476971	0.01311979437841554	NA	16	16	16
ENSG00000134575.9	ACP2	-1.635136658638621	-0.11800433499456084	0.10202040286173175	0.01938547762935165	0.16167347427599366	2.689391064759496e-23	NA	18	18	18
ENSG00000147684.7	NDUFB9	1.6346031928360627	0.36343818985703186	0.10213225790748068	0.0024157762311254423	0.056589930866112935	1.6099971824924874e-08	NA	36	36	36
ENSG00000142632.16	ARHGEF19	1.6343495732252369	0.05145613017445438	0.10218547010665353	0.1366301556242573	0.362962652655792	3.59457153329889e-59	NA	8	8	8
ENSG00000104450.12	SPAG1	1.6342299335056207	0.07934091493278542	0.10221057950066617	0.05277427301413285	0.2625335140219089	9.571853319813726e-40	NA	39	39	39
ENSG00000147955.16	SIGMAR1	-1.6340492997742169	-0.17134376698395332	0.10224849931965753	0.009009365450505135	0.13128805275093222	2.606207415873421e-19	NA	16	16	16
ENSG00000163155.11	LYSMD1	-1.6336884192673617	-0.49805232251996356	0.10232429125013921	0.0011821361428996818	0.02229999546553384	0.0004477848484368707	NA	4	4	4
ENSG00000088881.20	EBF4	-1.6334185578178326	-0.1434058456687082	0.1023809966152971	0.00947531659144099	0.11419013343890395	2.2636992658228747e-16	NA	24	24	24
ENSG00000182742.5	HOXB4	1.6332791020675537	0.24301392015947723	0.10241030992875963	0.005718501785616623	0.04179991400065782	1.351694283128356e-06	NA	20	20	20
ENSG00000090238.11	YPEL3	1.6330814489018695	0.298162211528301	0.10245186765897873	0.003780855125205216	0.11031153808078263	1.9803846217852034e-16	NA	15	15	15
ENSG00000170049.9	KCNAB3	1.632046451558516	0.18086509792195618	0.1026697010119996	0.011294505567167865	0.11443680136116716	1.3192064735573306e-16	NA	22	24	24
ENSG00000185189.17	NRBP2	-1.630923641046984	-0.2529436875985522	0.10290643266003092	0.005800922886336771	0.0655767553160831	8.944664048341945e-10	NA	16	19	19
ENSG00000112655.15	PTK7	-1.6307292946317653	-0.2663852478437401	0.10294745239854453	0.005942770823662767	0.026279568784743315	0.00014334825999299896	NA	29	31	31
ENSG00000013583.8	HEBP1	-1.6302258008981032	-0.14569623060412418	0.10305378281842673	0.016170323020659644	0.12782131414478146	2.134714395361876e-18	NA	11	11	11
ENSG00000175662.17	TOM1L2	1.630143895385176	0.3312009446297553	0.10307108830561566	0.00272741135713032	0.036051419729713687	7.729927157692584e-06	NA	34	34	34
ENSG00000100721.10	TCL1A	1.6280331727934498	0.5868027043113151	0.10351785202228586	0.0009397534843798117	0.01911600732988491	0.0010187358639796914	NA	6	7	7
ENSG00000274414.1	RP5-965G21.4	1.627261023886792	0.529844215476705	0.1036816720716887	0.0011527410704428845	0.026870000368649272	0.00010460304033998016	NA	4	5	5
ENSG00000138835.22	RGS3	-1.626306356422411	-0.18657211207996094	0.10388450024781652	0.01134211324223011	0.1898835036073057	2.648698279094431e-28	NA	26	26	26
ENSG00000088992.17	TESC	-1.6256874532114598	-0.2818342762101624	0.10401616047969695	0.0038474081602408125	0.05490597521971985	2.6224839514535785e-08	NA	26	26	26
ENSG00000162736.15	NCSTN	-1.6250837910334246	-0.09484058781876907	0.10414470614273054	0.039857919216616376	0.4076030584310905	4.0299098286115924e-70	NA	55	59	59
ENSG00000100629.16	CEP128	1.6244560797673822	0.24631468308318993	0.10427850669778595	0.007610486703768043	0.019316419400142983	0.0010850084943643463	NA	60	61	61
ENSG00000111775.2	COX6A1	-1.6243110095123694	-1.8182409431192865	0.10430944873976977	8.326902390940118e-05	0.02445527154394812	0.00023555495180716752	NA	2	2	2
ENSG00000184470.20	TXNRD2	-1.6238219146781123	-0.32270081940158746	0.10441382154265884	0.0037614102426034284	0.016718838492480806	0.002479660438172475	NA	40	41	41
ENSG00000170889.13	RPS9	1.6237423059483882	0.12284058856776546	0.10443081788617502	0.02406616127005579	0.4357989892899381	1.967317216417041e-76	NA	37	39	39
ENSG00000079308.16	TNS1	1.623571979251381	0.4480033511675925	0.10446718975825743	0.0015827066161432713	0.06333465797637146	1.8619254197258792e-09	NA	16	16	16
ENSG00000168615.11	ADAM9	-1.6231201904498334	-0.28136338511845227	0.10456371429309831	0.0048441827772351675	0.12374422906719187	7.460689769168612e-18	NA	44	45	45
ENSG00000226180.3	RP11-278A23.1	-1.6212102384175195	-0.12680796313268883	0.10497255773929004	0.016745372384742066	0.040764494183965785	1.8927777131566186e-06	NA	37	38	38
ENSG00000167202.11	TBC1D2B	1.6210359045240716	0.1939911111417984	0.10500993868237123	0.008096856064729726	0.1132087034862753	2.380578369157279e-16	NA	24	24	24
ENSG00000146278.10	PNRC1	-1.620712427822909	-0.2579574294604433	0.10507932704814953	0.006337853009404956	0.12584570398612904	3.8286181911926094e-18	NA	27	27	27
ENSG00000198853.11	RUSC2	1.6195308874575263	0.23758321248103276	0.10533308627956442	0.005158431921677207	0.043963049596706334	7.209146859151156e-07	NA	24	24	24
ENSG00000156042.17	CFAP70	1.6192180696264458	0.24068683791069193	0.10540035146608621	0.005838687947144102	0.042433004120209006	9.970761939049906e-07	NA	3	3	3
ENSG00000101220.17	C20orf27	-1.6191694589907963	-0.10420827754953756	0.10541080726528583	0.03057076690170398	0.2423369592151304	7.541649398729848e-37	NA	86	92	92
ENSG00000092529.23	CAPN3	-1.61882395186283	-0.1442608867578304	0.10548514708674557	0.016192701158044137	0.06815015496311637	4.677299203112084e-10	NA	50	52	52
ENSG00000189127.7	ANKRD34B	1.6186902694479237	0.07102964543298931	0.10551392155013305	0.09077303862063074	0.43344662604536266	6.206508575745138e-76	NA	66	67	67
ENSG00000148344.10	PTGES	1.618404692246525	0.24738982026169826	0.10557541145908231	0.007107536589957539	0.061894456447695034	2.8445726726794307e-09	NA	17	18	18
ENSG00000108448.20	TRIM16L	-1.6179398756712153	-0.08630884730501918	0.10567555562006627	0.04381625862796009	0.11259910871159068	1.7377547187463014e-16	NA	11	14	14
ENSG00000186409.14	CCDC30	-1.6172902107040925	-0.3089911077309096	0.10581565138956989	0.004227784450225114	0.038071961901397236	4.226031301390089e-06	NA	17	17	17
ENSG00000124614.13	RPS10	1.6146134321793781	0.5251302670277267	0.10639443477621777	0.0009375707135215195	0.020784810604608333	0.0006025773502617872	NA	50	53	53
ENSG00000142686.7	C1orf216	1.6122218387592366	0.32164686807754667	0.10691367462975673	0.002642678860816592	0.021262148958607445	0.0005826495555871668	NA	23	25	25
ENSG00000167210.16	LOXHD1	-1.6117619763855964	-0.0660991453040501	0.10701374533247852	0.07541428366531668	0.2793022296463861	4.485175178779711e-43	NA	42	43	43
ENSG00000140367.11	UBE2Q2	1.6117343985935952	0.44550620946969827	0.10701974889681343	0.0013106197971103559	0.0463320157192344	3.074860651299191e-07	NA	9	9	9
ENSG00000182580.2	EPHB3	1.611718391796995	0.16414404003450456	0.10702323362860501	0.01465542487618684	0.050147964485725775	1.1445735032725885e-07	NA	29	30	30
ENSG00000089818.17	NECAP1	-1.6113114598854252	-0.09114449390227466	0.10711185423055887	0.03866722917301862	0.4645725375757862	1.9249603720729046e-83	NA	18	18	18
ENSG00000099290.15	WASHC2A	-1.6112397997561476	-0.10077324621643528	0.10712746621083571	0.0307923821786393	0.2406299551585745	2.7090661317248832e-36	NA	19	22	22
ENSG00000130177.14	CDC16	1.6111097184972307	0.04927598803528378	0.10715581050993644	0.14665406153463958	0.5551195015835542	1.179844454403447e-111	NA	27	27	27
ENSG00000204580.13	DDR1	1.611074545033236	0.28900611140735943	0.10716347571797595	0.0031334453325568925	0.16601756380874613	6.913274364797482e-24	NA	21	84	84
ENSG00000110077.14	MS4A6A	-1.6107769447337574	-0.31107220423486975	0.10722834791175576	0.004194897052128356	0.10752609756964633	2.0986230197554342e-15	NA	27	28	28
ENSG00000162222.13	TTC9C	1.608432464193613	0.27807404726297874	0.10774049634804879	0.005462734507768032	0.10062982757680887	1.2238694869856277e-14	NA	21	21	21
ENSG00000198794.11	SCAMP5	-1.6081462079374895	-0.22636323665263616	0.10780316107799716	0.006867908555417379	0.036257892629705066	5.789192238716338e-06	NA	28	29	29
ENSG00000174953.13	DHX36	-1.607483830292931	-0.45159064500692636	0.10794827367350533	0.001383186303842147	0.033164836807755775	1.7079922020597377e-05	NA	21	21	21
ENSG00000165113.12	GKAP1	-1.6051732418012574	-0.4633240089649971	0.10845568442960535	0.0017022415795921845	0.022798616530117555	0.0003826627373787084	NA	8	8	8
ENSG00000214087.8	ARL16	-1.604999231677126	-0.03849146382558422	0.1084939737577119	0.21566728487349573	0.6447620733674699	1.4787232388423543e-150	NA	15	15	15
ENSG00000115756.12	HPCAL1	-1.604400699407972	-0.08694584113836955	0.10862575695419766	0.03867287901458499	0.18905004041505835	1.675561380240848e-27	NA	98	99	99
ENSG00000228329.1	LINC01890	-1.6037378156864694	-0.36450237779440986	0.10877185664130302	0.0033489185070173662	0.014843159733839156	0.003952576887543777	NA	7	7	7
ENSG00000197183.14	NOL4L	1.6033438238300148	0.22154447691957466	0.10885876613869881	0.00728804196913073	0.07993307550834865	9.71760464452963e-12	NA	54	54	54
ENSG00000175985.9	PLEKHD1	1.603106680294024	0.10098987451293442	0.1089111034037128	0.03121389000879255	0.059860674093310626	5.7453534801425505e-09	NA	32	33	33
ENSG00000277632.1	CCL3	-1.602934950767014	-0.22908040981112943	0.10894901630674313	0.007060514345803294	0.01796391090088079	0.0017150339571371169	NA	82	87	87
ENSG00000255046.1	RP11-297N6.4	1.6026255130359108	0.1262485365812663	0.10901735754036038	0.026236658481558747	0.07289629625544886	8.611850253345091e-11	NA	10	10	10
ENSG00000070019.4	GUCY2C	1.6023859561199303	0.33015717905599057	0.10907028844463415	0.002893247258671848	0.03717538563227011	4.8414123419899966e-06	NA	19	21	21
ENSG00000111581.9	NUP107	-1.6016643044534764	-0.2778448166632967	0.10922986263993262	0.003932119574712015	0.057532142457176076	1.2542813697246812e-08	NA	24	24	24
ENSG00000133030.20	MPRIP	-1.601305887270188	-0.3307442113226307	0.10930918571128942	0.00414685225795314	0.1040802646984591	4.1441215642652215e-15	NA	42	44	44
ENSG00000188897.8	CTD-3088G3.8	-1.6005303665849615	-0.16415695929752097	0.10948097590317689	0.011895979002716203	0.14253148058247808	2.3108024310955615e-20	NA	76	80	80
ENSG00000138606.19	SHF	-1.5997025592937169	-0.13232644899126692	0.10966458384468973	0.01225668076974238	0.026996515386845582	0.00011369020332150276	NA	38	40	40
ENSG00000237803.5	LINC00211	1.5988158175443483	0.08344152101044053	0.10986153337641429	0.040407500198911886	0.3503547252339777	6.607339973443099e-57	NA	9	9	9
ENSG00000223768.1	LINC00205	1.5983272313107912	0.45965641535911295	0.1099701700654222	0.0015438872059754122	0.012871493707175816	0.007641978027237064	NA	5	5	5
ENSG00000078487.17	ZCWPW1	-1.5982812086010327	-0.13710055255483805	0.10998040754467714	0.015559231483729249	0.050299099165629434	1.0809253104333212e-07	NA	36	38	38
ENSG00000160593.18	JAML	-1.5980196449871658	-0.44584512539875026	0.11003860512494042	0.0018981752993946412	0.06544782568373668	9.883568294340987e-10	NA	45	47	47
ENSG00000165810.16	BTNL9	-1.5979222843034044	-0.11618445594292619	0.11006027397000731	0.025928282060908973	0.08076197780296644	8.016646772788062e-12	NA	18	18	18
ENSG00000232063.1	RP11-307E17.8	-1.5976808920100278	-0.10601844656109473	0.11011401340433395	0.026629403340253835	0.17801839167904174	3.884359294136408e-26	NA	35	38	38
ENSG00000118514.13	ALDH8A1	-1.597556603952846	-0.07986264189665461	0.11014169084679122	0.050023524471046556	0.15516356414317145	2.8874693920584007e-22	NA	40	40	40
ENSG00000198873.11	GRK5	1.596962440064301	0.4257079838768083	0.11027407988774156	0.0033705942876884974	0.060207022986361075	4.0249662597800364e-09	NA	13	14	14
ENSG00000198836.8	OPA1	-1.596807209375284	-0.3869613970728778	0.11030868842537075	0.0017485395149917557	0.049524907815866666	1.2941147687829055e-07	NA	15	15	15
ENSG00000245156.1	RP11-867G23.3	1.5968003009363312	0.3346972707175098	0.11031022885480674	0.0031507657730451806	0.023732411432249148	0.00028143071705733847	NA	12	12	12
ENSG00000131196.17	NFATC1	1.5965324037549105	0.3532182879994392	0.11036997712186095	0.0023879238636233483	0.08519363647751631	2.299504177142304e-12	NA	20	22	22
ENSG00000178078.11	STAP2	1.5958878462335937	0.38187658448046896	0.11051383550431718	0.0020108472813756086	0.012320427787298898	0.008664836488371698	NA	8	8	8
ENSG00000100258.17	LMF2	-1.594865094542137	-0.607472660337541	0.11074240668718288	0.0012246108114442429	0.015028884150228232	0.004097008253000249	NA	22	25	25
ENSG00000169385.2	RNASE2	-1.594590544769808	-0.1511900226609961	0.11080382836349693	0.016308723681005673	0.12076742673209916	3.3128632767868895e-17	NA	50	51	51
ENSG00000101577.9	LPIN2	1.5945364946593628	0.06830993063284614	0.11081592350478854	0.06460892098377634	0.27202010957167755	7.699060712921511e-42	NA	60	63	63
ENSG00000113716.12	HMGXB3	-1.5942130366698664	-0.4261705284009866	0.1108883275702385	0.0018758322601315483	0.05823832853118033	1.0088357630050026e-08	NA	9	9	9
ENSG00000105928.13	DFNA5	-1.5937536366082583	-0.06487381972766877	0.11099122561553607	0.07674087039229299	0.215345489297323	1.2866251356714036e-31	NA	21	21	21
ENSG00000048342.15	CC2D2A	-1.5929691681119293	-0.10064561270067317	0.11116710788034999	0.03314052338496707	0.07534928953527212	3.6749713164680995e-11	NA	77	77	77
ENSG00000169087.10	HSPBAP1	-1.592163615054654	-0.19416018874670204	0.11134794629617326	0.010798169351244623	0.15619758811438642	6.713263196465164e-23	NA	48	49	49
ENSG00000111678.10	C12orf57	-1.5919374543304015	-0.7696268593910697	0.11139875878228024	0.0009648196165353094	0.01783257591560852	0.001701701547780455	NA	14	15	15
ENSG00000105287.12	PRKD2	-1.5897469746262793	-0.11996744267975402	0.11189185056054	0.019680933788418585	0.29344591245643226	1.1025791946819167e-45	NA	58	63	63
ENSG00000176945.16	MUC20	1.5888324258123672	0.04383074301884858	0.11209823046546985	0.14140550596034068	0.4964417273480737	1.8842188944304274e-93	NA	31	36	36
ENSG00000092203.13	TOX4	-1.5886285786264365	-0.6232356045674691	0.11214427214072842	0.0008865193753161251	0.03604239649886278	7.094885577126837e-06	NA	20	20	20
ENSG00000138375.12	SMARCAL1	-1.58856824563764	-0.4467820970920472	0.11215790203136704	0.0013658903721789064	0.015051633521152694	0.004068518612843956	NA	17	19	19
ENSG00000161896.11	IP6K3	-1.586209516819906	-0.960928748041647	0.11269178966125556	0.0004048467124212965	0.021318923287279457	0.0006140535133566189	NA	4	6	6
ENSG00000185619.18	PCGF3	1.5850067136796056	0.05616377291005046	0.11296480889691465	0.10372495467083112	0.5927880634464615	9.13379962925303e-125	NA	33	34	34
ENSG00000214736.7	TOMM6	1.584518280155216	0.36749573852393524	0.1130758250770527	0.0024372922493850497	0.08633407456362466	1.9321352461560424e-12	NA	16	16	16
ENSG00000090376.10	IRAK3	1.5819939528657199	0.49502286582433086	0.11365095097419119	0.0012792608716406548	0.0269887878543519	0.0001159049351555973	NA	43	43	43
ENSG00000100099.20	HPS4	-1.5812597482295245	-0.3955364856935026	0.11381865903249218	0.0030597411483620487	0.030559360071703043	3.4018339080457714e-05	NA	42	43	43
ENSG00000169246.16	NPIPB3	-1.581155197947201	-0.12281659930105554	0.11384255639835225	0.040798219779649765	0.018448099399356585	0.0013359186451520676	NA	54	61	61
ENSG00000115568.15	ZNF142	1.5805985146797068	0.2965426988325397	0.11396986566382271	0.0042284563650278805	0.07196936601545945	1.3453798311597544e-10	NA	22	22	22
ENSG00000157613.10	CREB3L1	-1.5799644784441984	-0.17909780533689723	0.11411500148109331	0.01040357970051331	0.014438490779221462	0.004843767489696633	NA	29	29	29
ENSG00000160200.17	CBS	1.5789940261536646	0.050884360779712916	0.11433742728791524	0.12604256725335491	0.327713329935734	3.6478273645327494e-52	NA	40	43	43
ENSG00000215375.6	MYL5	1.5772448986345706	0.1201090757898577	0.1147391856026276	0.023284214291792577	0.1207208106406151	2.3967293233855063e-17	NA	19	19	19
ENSG00000132185.16	FCRLA	1.5772385599117533	0.9999361631584192	0.1147406435655618	0.00047244706067116403	0.04168459259822863	1.3436095864978228e-06	NA	19	20	20
ENSG00000198894.7	CIPC	-1.5764108451445782	-0.38970563225416044	0.11493115062084397	0.0019304574851746032	0.04633764961594592	3.1297515776133237e-07	NA	4	4	4
ENSG00000188687.17	SLC4A5	1.5761558010899228	0.21398916041654625	0.1149899017508863	0.009178542396059758	0.08326077624898177	3.4082313893624645e-12	NA	5	5	5
ENSG00000196411.9	EPHB4	1.5746485081947408	0.07380203635195823	0.11533759942491899	0.05518270061337953	0.2540262579999365	3.905476883388503e-38	NA	38	38	38
ENSG00000100418.7	DESI1	-1.5733403428438686	-0.12029948310530324	0.11564003263681964	0.018137171115576094	0.1271132173691083	2.8399710935835936e-18	NA	31	31	31
ENSG00000134864.10	GGACT	1.573005708949385	0.09629475401616262	0.11571749630675876	0.017107129989572752	0.10054511085827754	6.2138075998732225e-15	NA	26	26	26
ENSG00000186184.16	POLR1D	-1.5725967358232777	-0.1184570033343833	0.11581222398805374	0.020900435427364597	0.2245390031619314	3.4589346618851946e-33	NA	77	79	79
ENSG00000066136.20	NFYC	-1.5722222305573732	-1.2376735573895568	0.11589902156696635	0.0001978732945307057	0.012021179561046723	0.010413855382394884	NA	23	23	23
ENSG00000172732.11	MUS81	-1.5713826829612072	-0.39665829043732265	0.1160937859195995	0.0021243010053513174	0.03631512915643561	7.136189279016216e-06	NA	14	15	15
ENSG00000233927.4	RPS28	-1.5708841234283162	-0.27859248826490873	0.116209567047872	0.003793363093052022	0.17866571876998832	8.660273616474408e-27	NA	12	12	12
ENSG00000225663.7	MCRIP1	-1.5676191758326714	-0.532697432380926	0.1169700341999807	0.0011194732297210082	0.02091484991140445	0.0006435406133369528	NA	28	31	31
ENSG00000246548.3	RP11-7F17.5	-1.5673484415529666	-0.2495506925830695	0.11703326830099905	0.004836663176900282	0.10244297296444617	1.150670259961256e-14	NA	17	17	17
ENSG00000162231.13	NXF1	-1.5672649060189383	-0.3256095262178633	0.11705278471083036	0.003478125323691737	0.012407264244281731	0.008865709195098864	NA	43	43	43
ENSG00000176472.10	ZNF575	1.567000428194285	0.1636472618257145	0.11711459152762402	0.014227466275220913	0.058040832586746485	1.0726102671198194e-08	NA	42	43	43
ENSG00000100401.19	RANGAP1	1.5668031157476043	0.5600719260914004	0.11716071890136723	0.0009347459788485796	0.011844520194479595	0.010954997427616315	NA	22	23	23
ENSG00000161265.14	U2AF1L4	-1.5659007949658112	-0.05310920662246595	0.11737184372999011	0.10343611153824965	0.5585131424846935	8.779180950223588e-114	NA	38	39	39
ENSG00000273749.4	CYFIP1	1.5650616476313959	2.2240799664884867	0.11756845514360173	5.948993031666806e-05	0.037307035891425006	3.765713779607609e-06	NA	2	25	25
ENSG00000130813.17	C19orf66	1.5649432018920515	0.13830249940037415	0.1175962276711202	0.016790324281466384	0.26345186926043634	5.802103014276881e-40	NA	29	29	29
ENSG00000136197.12	C7orf25	-1.5648074905974159	-0.08289555656051226	0.11762805486314742	0.07440184704111819	0.4901786136375362	5.623616956281105e-92	NA	15	15	15
ENSG00000107968.9	MAP3K8	1.5647203548493425	0.3928197764698961	0.11764849361718031	0.0024860866904475505	0.054083735049477735	2.4059923056088348e-08	NA	11	14	14
ENSG00000014216.15	CAPN1	-1.5646789171133166	-0.1984602529890642	0.11765821432207547	0.008712882626052812	0.2017120714826904	9.254490930979912e-30	NA	31	35	35
ENSG00000007376.7	RPUSD1	-1.56365547390849	-0.4148915830543032	0.11789849965759581	0.001819766948811844	0.026153969567919176	0.0001433347038129324	NA	31	34	34
ENSG00000108465.14	CDK5RAP3	-1.5632218406548628	-0.18298959426564954	0.11800042469138944	0.008645832141845613	0.12191276403742622	1.6269345717333915e-17	NA	32	32	32
ENSG00000204520.12	MICA	-1.5626847991729005	-0.13542562017717852	0.11812675152469794	0.01882644922647755	0.3662743291603532	6.227078356005925e-60	NA	15	60	60
ENSG00000151640.12	DPYSL4	-1.562091578230625	-0.04299962115902578	0.11826641658865389	0.17555975830217768	0.4020988581304397	4.848004887992965e-68	NA	43	45	45
ENSG00000134489.6	HRH4	-1.5617883107598558	-0.03900983675148453	0.11833786642512822	0.17704605976439375	0.3433906098017539	4.332490670160797e-55	NA	20	20	20
ENSG00000211456.10	SACM1L	-1.561509295424628	-0.23978465831220025	0.1184036323539528	0.006565307737281949	0.12250678899537093	1.866460874395491e-17	NA	85	88	88
ENSG00000139998.14	RAB15	-1.561400930508504	-0.1689579796767419	0.11842918247355592	0.017450837900997277	0.06327074703882922	2.1480262335538632e-09	NA	41	41	41
ENSG00000110063.8	DCPS	1.5610548625501732	0.14579809515412887	0.11851080681742528	0.014613509367656591	0.11255902812164413	3.7223840072110584e-16	NA	57	58	58
ENSG00000090565.15	RAB11FIP3	-1.560391958977403	-0.3445033605602353	0.11866728387934457	0.0022414032118852224	0.01751296117840261	0.0019306327861638559	NA	18	20	20
ENSG00000262874.1	C19orf84	1.5603186860940095	0.07277848322893132	0.11868458973431391	0.07616633244946881	0.29062762496244265	1.0137449249526858e-44	NA	25	25	25
ENSG00000147526.19	TACC1	1.5598384240182348	0.17087189656130136	0.11879806876387362	0.010602399431210333	0.14799044627551455	3.545268110502422e-21	NA	47	53	53
ENSG00000178202.12	KDELC2	1.559816244474545	0.19330143019743054	0.11880331152556438	0.009970066726941399	0.14708567159550864	2.4555059146677538e-21	NA	19	26	26
ENSG00000165006.13	UBAP1	-1.5572440209987577	-0.4615303680845034	0.11941256044780378	0.0013263729681534933	0.06361746650046887	1.4085395976929826e-09	NA	19	20	20
ENSG00000139746.15	RBM26	1.556681070519826	0.3457453232638108	0.11954622511056497	0.0022377686133172514	0.015060932746937825	0.003748591089715128	NA	34	35	35
ENSG00000143185.3	XCL2	1.5562521293778047	0.1023408777675296	0.11964814980301774	0.022584687645651243	0.2351613379832955	5.294242184254692e-36	NA	23	24	24
ENSG00000152207.7	CYSLTR2	-1.5561469167059712	-0.27336901087999693	0.1196731607577453	0.004155227473003563	0.012313617035272508	0.009524931227722841	NA	33	33	33
ENSG00000196961.12	AP2A1	-1.5551069750445519	-0.3493292046176527	0.11992059404760276	0.0024383502204805424	0.02078491756717424	0.0006923234811074872	NA	26	28	28
ENSG00000108561.8	C1QBP	1.5550534418630284	0.5199004656018671	0.11993334203103863	0.0010682786825046949	0.01960202703885409	0.0010332797154393094	NA	17	18	18
ENSG00000213930.11	GALT	-1.5548882106377626	-0.21133714863957567	0.11997269562767537	0.005941005423710779	0.13716778228306353	9.686874253251056e-20	NA	18	19	19
ENSG00000198805.11	PNP	-1.5541662639268747	-0.21191393722722607	0.12014476238765556	0.010733359876043073	0.12396750218682905	9.15474503347224e-18	NA	27	31	31
ENSG00000214293.8	APTR	-1.5539233377887012	-0.41870451276851245	0.1202027041534596	0.0023001056152006623	0.028991183615318987	5.604252457496373e-05	NA	10	10	10
ENSG00000110921.13	MVK	-1.5533411846959422	-0.0981608893646329	0.12034164600687407	0.03370679681123343	0.12439696279512265	1.0305688292445923e-17	NA	64	65	65
ENSG00000204217.13	BMPR2	1.5529148186473314	0.14263738214767355	0.12044348607361625	0.012762443968976822	0.15053479939235612	1.3576817531635642e-21	NA	19	19	19
ENSG00000148341.17	SH3GLB2	-1.5525323885598954	-0.6783237242166663	0.12053488915764272	0.0005815396885263914	0.021567128061152862	0.0004971569429509144	NA	7	7	7
ENSG00000103275.19	UBE2I	-1.5524670015890467	-0.16817881666258103	0.12055052246948553	0.014082042767571506	0.09503691705633087	7.545692197188673e-14	NA	25	27	27
ENSG00000274922.1	RP11-88E10.5	-1.55243435664968	-0.14845027698301225	0.12055832811252838	0.01511298690186994	0.1688241673099615	2.037448899355337e-24	NA	14	14	14
ENSG00000152766.5	ANKRD22	-1.5521532259249282	-0.1719035733503619	0.12062556489248315	0.010293713111518171	0.12334759786567676	1.3549681334074922e-17	NA	27	27	27
ENSG00000178093.13	TSSK6	-1.5519605447722693	-0.2504947727271596	0.12067166453179083	0.007227081241408702	0.04831828427924519	1.7467592440642474e-07	NA	33	34	34
ENSG00000197020.10	ZNF100	1.551908319194721	0.04677588786917443	0.12068416205864617	0.13325101064994732	0.5105259591608076	1.0545434012779473e-96	NA	33	34	34
ENSG00000130638.16	ATXN10	1.5513914643835933	0.19604600932616648	0.12080789950778514	0.008442513550308568	0.12700159548869727	3.3320917268881974e-18	NA	18	18	18
ENSG00000130299.16	GTPBP3	-1.5497421383384347	-0.2359860681558953	0.12120341981428298	0.0066463380754121755	0.08560882435356194	6.730064291856695e-13	NA	27	28	28
ENSG00000022556.15	NLRP2	1.5496012638655476	0.05381117651088799	0.12123724943220134	0.1037525813938412	0.2970865508729739	7.102035264328184e-46	NA	33	36	36
ENSG00000204613.10	TRIM10	-1.5480926036834717	-23.438092995199426	0.12160000259373283	5.594323748835301e-07	0.023682476090018282	0.0002975234818286998	NA	1	18	18
ENSG00000122477.12	LRRC39	1.5470498066122396	0.2593763948126388	0.12185123596333726	0.005508983584203914	0.03807608200693513	4.237420572014633e-06	NA	3	3	3
ENSG00000180398.11	MCFD2	1.5466745359834582	0.23735714560196763	0.1219417463677034	0.007497544799351145	0.13925398417936094	2.0905109800644266e-20	NA	11	11	11
ENSG00000187122.16	SLIT1	1.5462963993410166	0.06448411907655112	0.12203300117036994	0.07176560818621638	0.3048153135491786	4.785034311741754e-48	NA	55	56	56
ENSG00000198682.12	PAPSS2	1.5457625273683144	0.1837630365585941	0.12216193008096547	0.008800509420903529	0.07772440509278211	2.7334165206547808e-11	NA	18	18	18
ENSG00000174529.7	TMEM81	-1.5457386912505824	-0.24519056968511393	0.12216768893300653	0.005291173647038814	0.049107142451059765	1.2889030901416572e-07	NA	36	36	36
ENSG00000230563.2	RP5-828H9.1	1.5456755894403205	0.08295233823133544	0.1221829354765373	0.04991864255771438	0.15470216537858447	3.3804121813893294e-22	NA	31	33	33
ENSG00000107611.14	CUBN	-1.5453656777674334	-0.09751270403388936	0.1222578373549518	0.031857172863313646	0.1604045392477728	1.4846068232196007e-23	NA	34	35	35
ENSG00000164941.13	INTS8	-1.5451425279424826	-0.7292547253714545	0.12231179216987849	0.0005490128029801618	0.025386140852016185	0.00018317929013588602	NA	18	18	18
ENSG00000198482.11	ZNF808	1.5449594062484169	0.313940743600944	0.12235608258676553	0.002694440750534247	0.034726978176281245	9.469439344070914e-06	NA	10	10	10
ENSG00000197763.14	TXNRD3	-1.5442690207767997	-0.21557640505641157	0.12252317419874037	0.0031584872298983887	0.022755014080205773	0.00036787750428506544	NA	24	24	24
ENSG00000112299.7	VNN1	-1.5439753291526341	-0.05637952785158317	0.12259430940119678	0.08946247411641178	0.512937680844432	5.507442142196333e-99	NA	67	67	67
ENSG00000166579.15	NDEL1	1.5439528897443122	0.534914850851299	0.1225997457886814	0.0010928612558828536	0.05381033033096951	2.5681884873628184e-08	NA	11	11	11
ENSG00000228570.7	NUTM2E	1.5429646880257581	0.051104489523509815	0.12283934391174604	0.10632704739816401	0.4305142053238404	1.7668402475827344e-75	NA	57	59	59
ENSG00000123427.16	METTL21B	1.5424041625432376	0.047204024407131555	0.12297541068605389	0.11457934204096831	0.3753775876820849	6.887879357022093e-62	NA	26	26	26
ENSG00000100347.14	SAMM50	1.5423514265088754	0.0970830735113215	0.12298821834059057	0.02192959840525143	0.2268426365125653	9.098611337122846e-34	NA	45	48	48
ENSG00000150867.13	PIP4K2A	1.5401959652122805	0.3918751597625274	0.12351259311616468	0.0017240401333895726	0.017251063890201278	0.0020821219957471732	NA	17	17	17
ENSG00000129355.6	CDKN2D	1.5400782454209896	0.6857304102313794	0.12354128185432023	0.0006699723827421287	0.0231472005085808	0.0003542803595128977	NA	22	22	22
ENSG00000178404.9	CEP295NL	-1.539378222948791	-0.15723088844343117	0.12371198731094211	0.011573438520527113	0.11194238138255036	4.4127203820692976e-16	NA	6	6	6
ENSG00000261222.2	CTD-2006K23.1	1.5381720449877885	0.033999842480405815	0.12400655422898553	0.20082657393597797	0.4560043341120767	1.994439284664865e-81	NA	73	76	76
ENSG00000204946.9	ZNF783	-1.538154945073435	-0.22197482555268147	0.12401073421806331	0.006217340251038775	0.11017456252617816	9.792024530664619e-16	NA	64	70	70
ENSG00000104731.13	KLHDC4	1.5376829677900652	0.2498388333041348	0.12412615012170031	0.004396531833645764	0.15955672937955204	2.6676711664941034e-23	NA	19	21	21
ENSG00000170891.10	CYTL1	1.5368532714879157	0.07256138048340127	0.12432924470201832	0.07560022443271815	0.2497338103243713	1.6474897977162469e-37	NA	12	13	13
ENSG00000132334.16	PTPRE	1.5360409452168249	1.4584299861218641	0.12452833846758998	0.00015406236180318404	0.02299423287300589	0.0003685874464615082	NA	2	2	2
ENSG00000196655.11	TRAPPC4	1.5359549417549285	0.08753837475408217	0.1245494316811523	0.04077966020296933	0.3409912731835825	1.2481497731799622e-55	NA	50	51	51
ENSG00000137331.11	IER3	1.535302854379751	0.5641869398933458	0.12470945334083447	0.0010405610225630332	0.12654937215056594	4.928673858221087e-18	NA	11	72	72
ENSG00000182534.13	MXRA7	-1.5332480802374158	-0.03169423520470935	0.1252147418115084	0.22058220325477468	0.553756703340765	6.812406344689271e-112	NA	24	24	24
ENSG00000162695.11	SLC30A7	-1.5328351079946687	-0.9392828196083554	0.12531648793997832	0.00037241503122823144	0.014604513565271997	0.004473072595317748	NA	7	7	7
ENSG00000180902.17	D2HGDH	-1.5323982136246497	-0.7751971342850317	0.12542419802215019	0.0006353893956291918	0.3233859910645558	1.8488823212850457e-53	NA	17	26	26
ENSG00000004534.14	RBM6	1.5323139480493562	0.05014126376676609	0.12544498079656807	0.11198414522088965	0.5544014623614587	5.148883319457931e-111	NA	39	39	39
ENSG00000165417.11	GTF2A1	-1.5319631681479728	-0.35793786404251127	0.125531523964341	0.0020787028498574864	0.07007547449586883	2.396493501363466e-10	NA	7	7	7
ENSG00000173706.12	HEG1	-1.5311338243028152	-0.25530011043151263	0.1257363217596295	0.004358542804171037	0.08944651015120555	7.206368261442159e-13	NA	14	14	14
ENSG00000160710.15	ADAR	-1.5309410672015218	-0.4528767727273	0.12578395837390619	0.0013981577501227045	0.04322141596656166	6.734979532977846e-07	NA	11	11	11
ENSG00000168961.16	LGALS9	1.5303795391758284	0.05784994636163177	0.1259228105475488	0.10112196958547764	0.5517695417943219	6.773032644845297e-111	NA	26	26	26
ENSG00000215440.11	NPEPL1	-1.5302455539375404	-0.23519777170243325	0.12595595946417495	0.005742660654867374	0.07106347684597349	1.7481148505342246e-10	NA	46	46	46
ENSG00000163125.15	RPRD2	1.530122598586429	0.4939282296343061	0.1259863854878742	0.0012141083394383817	0.02241353912242841	0.00044291035358538116	NA	22	23	23
ENSG00000173517.10	PEAK1	1.529199046512088	0.25351978848262924	0.12621510690983384	0.004725755091984053	0.05858645845133141	8.388104158640498e-09	NA	40	40	40
ENSG00000156931.15	VPS8	1.5290187866715004	0.1536158423535279	0.12625978668662854	0.009452333760564481	0.12473599487207936	7.363473000076812e-18	NA	47	49	49
ENSG00000079950.13	STX7	1.5289961096220936	0.48123048900625837	0.12626540836427422	0.0016279714170388817	0.05316020372832056	3.822292712258759e-08	NA	21	22	22
ENSG00000124602.9	UNC5CL	-1.5285091312324621	-0.6295980538407725	0.1263861781481774	0.0007334446885395062	0.012380547607248065	0.009356031266875441	NA	15	15	15
ENSG00000137501.17	SYTL2	-1.5279210733375572	-0.20165386469686214	0.12653213533984323	0.005618217774504287	0.12199844171556952	2.1038458077448965e-17	NA	23	23	23
ENSG00000001629.9	ANKIB1	1.5275109074174715	0.4323109899919797	0.1266340170406359	0.0016667456420270217	0.0593427431462463	4.80850106793467e-09	NA	26	26	26
ENSG00000163328.13	GPR155	1.5272914947626401	0.29945874857304544	0.1266885434773254	0.002176198238582193	0.011433585019779287	0.012300087040072778	NA	31	34	34
ENSG00000171847.10	FAM90A1	-1.5272478666358362	-0.25397367461411524	0.12669938772055447	0.005713678544562632	0.037847986429994325	4.103234248214736e-06	NA	15	20	20
ENSG00000163257.10	DCAF16	-1.5271249770436954	-0.3171878129214658	0.12672993714336175	0.0023798904941930653	0.020463444205824046	0.0007892940020307724	NA	51	52	52
ENSG00000264695.1	RP11-178F10.2	-1.5265723400969313	-0.05183196334611378	0.1268673893847387	0.09730761795202111	0.23563219262141455	1.6258431373829635e-35	NA	15	15	15
ENSG00000170456.15	DENND5B	1.5265509549410736	0.324824204821623	0.12687271064648392	0.002571465410112956	0.03114873142493225	2.823707804679088e-05	NA	13	13	13
ENSG00000174123.10	TLR10	-1.5260452145393013	-0.5734160865041416	0.12699860451484937	0.0015382333803038797	0.02512186769779952	0.00019710116015059462	NA	41	42	42
ENSG00000225190.10	PLEKHM1	-1.5253765041994827	-1.1535785747036094	0.12716521569752848	0.0002167431122625348	0.01956261444790999	0.0009953027438543394	NA	12	25	25
ENSG00000163703.17	CRELD1	-1.5244826010975858	-0.19412653189863563	0.12738819991680334	0.0083615022430368	0.08840656284977343	6.660736748230195e-13	NA	48	51	51
ENSG00000115457.9	IGFBP2	-1.5229737929717901	-0.0551716925713589	0.12776526215466005	0.1411702099599774	0.3322857178445917	5.798821731839913e-53	NA	55	58	58
ENSG00000072062.13	PRKACA	1.521182908346943	0.6417872081267955	0.12821394332677002	0.0006763679308289756	0.02454382717310472	0.0002330981286560481	NA	8	9	9
ENSG00000125122.15	LRRC29	-1.5210418064170035	-0.3394633438517209	0.128249346440797	0.0016488709559887476	0.0379062178569814	4.399917258570585e-06	NA	10	10	10
ENSG00000178852.15	EFCAB13	-1.5201355016966138	-0.09640940730637379	0.12847692360184024	0.03093567504470896	0.09847577487262996	3.5663670863646514e-14	NA	45	48	48
ENSG00000092929.11	UNC13D	-1.519825342115281	-0.31056981798957567	0.12855487810429483	0.003505635282431069	0.1643545740803216	1.160219061106985e-23	NA	15	15	15
ENSG00000273348.1	RP11-535A5.1	-1.5195434276603204	-0.17372213560622982	0.1286257654552348	0.009394059761381366	0.011933251076692065	0.010367125272608909	NA	26	26	26
ENSG00000162378.12	ZYG11B	1.5190320004622075	0.37872106844507586	0.12875444128932265	0.0020670900564655416	0.05295777289000901	4.3394451315060965e-08	NA	19	19	19
ENSG00000134222.16	PSRC1	1.518843221544962	0.1533342993116526	0.12880196360937815	0.01209187528785182	0.08162272513299247	6.4029307579769975e-12	NA	17	18	18
ENSG00000186567.12	CEACAM19	-1.5166500778303424	-0.13882262262281994	0.1293550547183096	0.015261506123151969	0.04742419842511431	2.2533117844394374e-07	NA	25	25	25
ENSG00000166181.12	API5	-1.5166326844614566	-0.4195575004710071	0.12935944853011405	0.001634235775455938	0.05186729443226875	6.801820334279544e-08	NA	17	17	17
ENSG00000011638.10	TMEM159	-1.5163726851730157	-0.21995480695763928	0.12942514185686008	0.005652812234189616	0.03254128799153334	1.9625986622354066e-05	NA	19	19	19
ENSG00000164823.9	OSGIN2	1.5162949526058642	0.17114167927647642	0.12944478736721898	0.009524418057286906	0.10167261034244786	7.67109128429589e-15	NA	12	12	12
ENSG00000134539.16	KLRD1	-1.5157049460229104	-0.702901057148569	0.1295939764386658	0.000504740315005012	0.018357829019377683	0.0014673997006704517	NA	9	10	10
ENSG00000125148.6	MT2A	1.5156811475753784	0.446237274395966	0.12959999691445015	0.0018566699538693139	0.0494493027484183	1.1073639886232056e-07	NA	1	1	1
ENSG00000136634.5	IL10	-1.5140543484877587	-0.10196214715107213	0.1300120557963257	0.019175855227203355	0.05441787105603007	2.2516284925937315e-08	NA	41	44	44
ENSG00000108839.11	ALOX12	1.5138579117523652	0.28866501804914785	0.1300618808273942	0.0023615928686631406	0.012927489673647069	0.007765782709466222	NA	33	33	33
ENSG00000099381.17	SETD1A	1.5136388679687611	0.3085851476669441	0.13011745747972753	0.002849154494394829	0.012154812844165122	0.009992437633688464	NA	31	44	44
ENSG00000235621.8	LINC00494	1.5133202374574932	0.17512612952035303	0.13019833457290764	0.006133159458032665	0.047502266513148116	2.2665458004612547e-07	NA	39	39	39
ENSG00000151006.7	PRSS53	-1.5132265658319897	-0.3976503462378908	0.13022211839901515	0.0022305152550041877	0.03720501249208739	5.036962143130369e-06	NA	13	13	13
ENSG00000258919.1	RP11-1029J19.4	-1.5128194310812912	-0.1908895111015759	0.13032553169821676	0.011874696396742794	0.06253541895888136	2.1140868808953852e-09	NA	27	29	29
ENSG00000130787.13	HIP1R	-1.5127802459208322	-1.1056246706405242	0.13033548819306864	0.00039928250950760824	0.026805280770860786	0.00011747059077883908	NA	15	17	17
ENSG00000154760.13	SLFN13	1.5122271718137545	0.4700892911432173	0.13047608087523271	0.0011302748516478398	0.01155863616739325	0.01186136052070351	NA	9	11	11
ENSG00000183421.11	RIPK4	1.511682296823411	0.143215278561351	0.13061470435745182	0.014747034671060444	0.054090863911549256	3.103455296241056e-08	NA	30	31	31
ENSG00000244242.1	IFITM10	-1.5103453931404522	-0.3343680427693679	0.13095531460614318	0.004166977203436801	0.06927357929246593	3.1377541991705e-10	NA	5	5	5
ENSG00000105576.15	TNPO2	1.5101089110279298	0.6909253190428238	0.131015636082319	0.0006953395860171338	0.0293849545792349	4.996377991594431e-05	NA	9	9	9
ENSG00000114491.13	UMPS	-1.5097721046468437	-0.34507401576545454	0.13110158530717198	0.002406277304692024	0.07893619063813606	1.613419977010071e-11	NA	5	5	5
ENSG00000163214.20	DHX57	-1.5091892925494554	-0.17815163026146927	0.1312504157227375	0.009261468960952625	0.11126478407785892	6.918038004270481e-16	NA	12	12	12
ENSG00000114626.17	ABTB1	-1.508554245704843	-0.5477173866177455	0.13141273421847174	0.0007873313664104573	0.035939781531900195	7.434087057237419e-06	NA	21	23	23
ENSG00000148290.9	SURF1	-1.508052061652233	-0.21888642366716013	0.13154120302835326	0.006021364933171143	0.14040138856944406	3.45204144134918e-20	NA	44	44	44
ENSG00000167842.15	MIS12	-1.5079878511098639	-0.14494379102377392	0.13155763639733623	0.013383853731063424	0.07926575671919094	1.549578875802577e-11	NA	66	69	69
ENSG00000069482.6	GAL	-1.5071056462040766	-0.0746360811584793	0.13178357977745697	0.06231848598250118	0.17189608694546524	3.063102599685574e-25	NA	15	15	15
ENSG00000076242.14	MLH1	1.506664153843656	0.25609372018045473	0.13189676417472176	0.003960833030667667	0.07265973033240293	8.947200918953989e-11	NA	19	19	19
ENSG00000139517.7	LNX2	-1.5057515282306566	-0.20908866072305368	0.1321309707193172	0.005911967430465454	0.07947089006758833	9.521848567203693e-12	NA	14	14	14
ENSG00000159202.17	UBE2Z	1.505243178133584	0.09201664797705243	0.13226156793516491	0.031484978356780546	0.2425221310530791	3.277110805412507e-36	NA	29	29	29
ENSG00000137497.17	NUMA1	1.503929419677817	0.35640092645185606	0.13259954097596058	0.0022929198363090455	0.057188908111807026	1.2414490479493647e-08	NA	8	8	8
ENSG00000182463.15	TSHZ2	-1.502331242110258	-0.22417591710966603	0.13301158393949436	0.006309304451344982	0.0304588282555251	4.040489561426053e-05	NA	29	29	29
ENSG00000186132.14	C2orf76	1.5021209992213032	0.4461148032071904	0.13306586256255434	0.0018168768925878095	0.015751927064303086	0.003068747661219773	NA	18	18	18
ENSG00000113558.18	SKP1	1.5017289433094982	0.3547994390521646	0.13316712583745444	0.001461312836747804	0.0165964940567631	0.002464654790630896	NA	17	17	17
ENSG00000117151.12	CTBS	1.5008925595431595	0.4485994001928096	0.13338335294002257	0.0016673442223527706	0.05390176486253796	2.70496010152037e-08	NA	15	15	15
ENSG00000276529.1	AP001505.10	1.4982076182026387	0.20387178744101356	0.13407931694881547	0.007573063766083034	0.04537182815338056	4.6342929230299357e-07	NA	6	6	6
ENSG00000248098.11	BCKDHA	1.4978090952687266	0.14936210638782846	0.13418285707025324	0.012861301093095568	0.15854841950727128	5.628612538945595e-23	NA	15	15	15
ENSG00000100504.16	PYGL	-1.4977564093238962	-0.6469985134219468	0.13419655001583836	0.0005518604227048957	0.03165014287833615	2.356980706258266e-05	NA	9	9	9
ENSG00000137441.7	FGFBP2	-1.4975495412478657	-0.534986231637892	0.1342503249638627	0.0010446690462970476	0.026974574930645357	0.00010492299894037312	NA	10	10	10
ENSG00000142733.14	MAP3K6	-1.4971507520732725	-0.16871859724986812	0.134354036444323	0.011914254512946145	0.05105468945204133	8.278820051161475e-08	NA	19	19	19
ENSG00000100603.13	SNW1	-1.497008227880491	-0.188534842221504	0.13439111715505178	0.009120322805457541	0.1067555336582342	1.9862318760187377e-15	NA	43	44	44
ENSG00000090615.14	GOLGA3	-1.4956660573358815	-0.16435697639480198	0.13474069969865848	0.00845953553006237	0.04707599228770956	2.621198262975759e-07	NA	17	18	18
ENSG00000048471.13	SNX29	-1.4956605413045425	-0.1558319994796723	0.13474213785638264	0.011820391140060957	0.053073135678954025	4.383577696427858e-08	NA	49	50	50
ENSG00000106546.12	AHR	1.4955939725578744	0.21210847241637185	0.13475949481327942	0.007355480989344058	0.08145170961744923	5.581168714695828e-12	NA	37	37	37
ENSG00000163682.15	RPL9	1.4954759800429547	0.15861315989396654	0.1347902641122127	0.010936411799497761	0.2748128009487388	1.0165387880654573e-42	NA	26	26	26
ENSG00000091622.15	PITPNM3	1.4954259328506194	0.18297265542643917	0.13480331672428983	0.008573682533331716	0.03782153385459396	4.042596120091792e-06	NA	20	21	21
ENSG00000072163.19	LIMS2	1.4951590288730991	0.1588582940330436	0.1348729434029741	0.02105254133310681	0.13608187647630884	2.0081322647780557e-19	NA	16	16	16
ENSG00000172878.13	METAP1D	1.4950888577733217	0.2946641882606368	0.1348912534034897	0.0030670328094091178	0.04952013025803823	1.3346654533258053e-07	NA	6	6	6
ENSG00000013725.14	CD6	1.4950553178787231	1.7380782618912007	0.13490000576882036	0.0001184593363167669	0.011425098921287716	0.011686710222323165	NA	1	1	1
ENSG00000214274.9	ANG	1.4947103558336992	0.18421986721344724	0.13499005042275095	0.009078350029754233	0.07125850543005963	1.3295879649480711e-10	NA	23	25	25
ENSG00000136104.19	RNASEH2B	1.4945707921670819	0.19447064654459942	0.1350264936019847	0.007290310702841495	0.08697415147903848	7.377815552539906e-13	NA	34	34	34
ENSG00000177082.12	WDR73	-1.49340026785528	-0.2150352536057042	0.13533244289921684	0.006405467224408782	0.01140155050776595	0.01242365564852096	NA	20	22	22
ENSG00000150938.9	CRIM1	1.4906732808598546	0.3056167185249443	0.1360472943595199	0.003153803919672258	0.029747257290625162	4.9734486707624875e-05	NA	17	17	17
ENSG00000114013.15	CD86	-1.4900666360991215	-0.30852692437253837	0.13620671571660145	0.003399867041413799	0.050825381135845	8.317548805628644e-08	NA	56	56	56
ENSG00000198937.8	CCDC167	1.4879790506597674	0.30045899098674034	0.1367564185004964	0.0030180299129271533	0.07668246744986866	3.3504078879064924e-11	NA	14	14	14
ENSG00000123104.11	ITPR2	-1.486256312256371	-0.23303566867777126	0.13721133764405027	0.008406937336467083	0.09963607922362956	1.1018426416341576e-14	NA	40	40	40
ENSG00000277763.1	CTD-2588E21.1	1.4851140877623623	0.21948176386121368	0.1375136048477982	0.009954100946675905	0.04786109332396482	1.6795952777007276e-07	NA	18	19	19
ENSG00000212127.5	TAS2R14	1.4842225450617577	0.12438185201981741	0.1377498906304811	0.018346138766284742	0.11195161171554052	5.223944703375934e-16	NA	33	34	34
ENSG00000131944.9	FAAP24	-1.4840268935685565	-0.06957047824203252	0.1378017860504299	0.06141060881705136	0.31700767412419845	8.471112658261011e-51	NA	20	21	21
ENSG00000151553.14	FAM160B1	-1.4838201227292394	-0.32413035574577564	0.13785664719145047	0.0026056309617605326	0.09220535252391644	2.7974283286453134e-13	NA	39	40	40
ENSG00000205221.12	VIT	1.4837067299654352	0.2449350259785138	0.1378867400917452	0.0043437342997367	0.03584220129572087	7.1123802833945696e-06	NA	11	11	11
ENSG00000197646.7	PDCD1LG2	-1.4836919047587303	-0.21223809934949145	0.13789067487462223	0.007707774195897149	0.03337759713070633	1.601922714702172e-05	NA	13	13	13
ENSG00000156968.8	MPV17L	1.4833992353697758	0.06332914054463618	0.13796837046695282	0.0716899044165379	0.15368008490049564	4.473344089069102e-22	NA	24	25	25
ENSG00000112137.17	PHACTR1	-1.4830690468899186	-0.1593949624618124	0.13805606683951205	0.011031275607644782	0.1474526366551906	1.1565157605631293e-21	NA	20	22	22
ENSG00000248810.1	RP11-362F19.1	1.4830664122688897	0.038951465273961594	0.13805676675411419	0.21571837942664296	0.4095745888793372	1.6098632776250247e-70	NA	133	134	134
ENSG00000198373.12	WWP2	1.482765461793353	0.35490918404438565	0.13813673539203652	0.0015227200641610651	0.07288097248082155	9.927505122255593e-11	NA	19	19	19
ENSG00000196151.10	WDSUB1	-1.482747629623368	-0.09845930486267196	0.13814147488087108	0.026951281898346634	0.16124290104087113	3.4778004573978893e-23	NA	27	27	27
ENSG00000188313.12	PLSCR1	-1.4818692931606143	-0.2308660660716354	0.13837507697924795	0.004134661842767186	0.1054402074095078	3.0396278874488893e-15	NA	33	33	33
ENSG00000135506.15	OS9	-1.481698155436613	-0.8538575957875967	0.13842062812521677	0.0003456782593938906	0.028574404786890138	6.827010860105744e-05	NA	12	12	12
ENSG00000037637.10	FBXO42	-1.4814872886220867	-0.20200641927369575	0.138476769714285	0.0053076572214825184	0.044045390355140907	5.495319804061023e-07	NA	32	35	35
ENSG00000256574.6	OR13A1	-1.4814151608193193	-0.07672465671724608	0.13849597718620704	0.034201946698925706	0.12305018573130115	3.1652005237254987e-18	NA	34	35	35
ENSG00000276085.1	CCL3L3	1.4808171636508294	0.07443206978647705	0.13865530154889188	0.04617454298147541	0.2283137441297282	9.257496509980095e-35	NA	22	32	32
ENSG00000143303.11	RRNAD1	1.4807743910471494	0.37905490138052855	0.13866670286021396	0.0017946921568705333	0.03418326720401547	1.2378564483503979e-05	NA	7	7	7
ENSG00000138134.11	STAMBPL1	-1.4807049179973295	-0.2775553777256695	0.13868522288542207	0.003607328437115464	0.034720348425809414	7.21467212119115e-06	NA	18	21	21
ENSG00000159556.9	ISL2	1.4800742378046288	0.0637852632284018	0.13885343586697657	0.06262221819607036	0.2684067293833887	1.3592983890875713e-41	NA	42	42	42
ENSG00000023445.13	BIRC3	1.4796193291485755	0.5702610914467156	0.13897486514861535	0.0008340603293187374	0.026827974606692992	0.00011599794149924123	NA	5	5	5
ENSG00000171943.11	SRGAP2C	1.479298744237364	0.12052790218043359	0.13906048835137297	0.01619381984709104	0.15992223440400422	5.1251779775499647e-23	NA	5	13	13
ENSG00000188846.13	RPL14	-1.478878203620157	-0.2678162797305993	0.13917286974275403	0.003858479079414761	0.1379482458001885	5.153132275183268e-20	NA	22	23	23
ENSG00000162407.8	PLPP3	1.4786359175261916	0.14992008087508923	0.13923764778311007	0.011866897358649871	0.0585606144582962	8.20960776284973e-09	NA	36	36	36
ENSG00000267795.5	SMIM22	-1.4784271181098443	-0.061432895517369815	0.1392934913864251	0.07354917798484967	0.1969022712903975	8.840876434444424e-29	NA	22	22	22
ENSG00000142188.16	TMEM50B	1.4783236101553758	0.11177119622010005	0.13932118107952696	0.01950579032267095	0.15056322347378745	3.142117366667256e-22	NA	38	39	39
ENSG00000167077.12	MEI1	-1.4781438543258487	-0.061196960787904875	0.13936927811741104	0.06626415831256083	0.3235149432830016	2.884563299897455e-51	NA	53	54	54
ENSG00000176438.12	SYNE3	1.4778846270904618	0.2516584705224831	0.13943866172491906	0.004132004494090615	0.06875362273420628	3.2220753326246736e-10	NA	17	17	17
ENSG00000167283.7	ATP5L	1.4774474326388618	1.5293653395617284	0.1395557394784695	0.00010111875036694117	0.019385231847069584	0.0010506765595618961	NA	8	9	9
ENSG00000176974.19	SHMT1	-1.4767423968111242	-0.05314992598869528	0.13974470273745987	0.09861614911600905	0.3994025409474684	6.1251893344534385e-68	NA	94	98	98
ENSG00000198218.10	QRICH1	1.4766923027524925	0.23049021454974494	0.13975813640411183	0.005828163558999526	0.07860294263964865	1.7397815926372636e-11	NA	49	50	50
ENSG00000175221.14	MED16	-1.4764927075700234	-0.10258824160880778	0.13981167148538962	0.02968419588305456	0.2591847965076333	3.013366514237816e-39	NA	33	39	39
ENSG00000183150.7	GPR19	1.4759987874562	0.08667846694651149	0.13994421774279836	0.037733303315956125	0.11733015345056624	6.225835304820211e-17	NA	40	40	40
ENSG00000122591.11	FAM126A	-1.4756668276787672	-0.4289616723921304	0.140033355341093	0.002392222477065027	0.04705618949542043	2.7759569376303644e-07	NA	14	14	14
ENSG00000145423.4	SFRP2	1.4751828306525292	0.3150410291643173	0.1401633961359921	0.003040953577028072	0.020778413547236356	0.0005513910768434854	NA	10	10	10
ENSG00000065485.19	PDIA5	1.4745761850845562	0.21402014295640417	0.14032652143266236	0.006002428027091127	0.04014022443419625	2.1335697980444685e-06	NA	52	52	52
ENSG00000114738.10	MAPKAPK3	-1.4736762267753505	-0.2695661505324756	0.14056878665608538	0.003810576697401707	0.037688682473041885	3.8031461362936415e-06	NA	46	46	46
ENSG00000123600.19	METTL8	1.4718983268731907	0.1025320692334698	0.14104833549186488	0.01907620792824896	0.13142566588238466	8.752043923280061e-19	NA	26	26	26
ENSG00000117226.11	GBP3	-1.471834603684377	-0.05886869687189859	0.14106554671587446	0.0826838959058245	0.4277942065576447	3.0945718337885004e-75	NA	35	35	35
ENSG00000167461.11	RAB8A	-1.4717309086856023	-0.3557358546652026	0.14109355751988928	0.0019613471988367214	0.01121368138273662	0.013025733035040728	NA	26	27	27
ENSG00000067167.7	TRAM1	-1.4715548826086335	-0.46671736908887257	0.14114111667901413	0.0013052228959858456	0.05610213346664168	1.87256669641078e-08	NA	14	15	15
ENSG00000186687.15	LYRM7	-1.4714484284703588	-0.48493996624789965	0.14116988469898958	0.0014634059653570173	0.02798369041806628	8.417132646850469e-05	NA	10	10	10
ENSG00000167333.12	TRIM68	1.4709698673729368	0.23800610220350527	0.1412992660649186	0.009592897656301096	0.03864339809411542	3.591353825751381e-06	NA	30	30	30
ENSG00000089012.14	SIRPG	1.4701044071086782	0.22955348906238124	0.14153347893673968	0.00475522997559376	0.034614158974183115	1.1049783106743648e-05	NA	67	69	69
ENSG00000130766.4	SESN2	1.4696375987904893	0.13165390872071606	0.14165993146854347	0.014725405714771893	0.13658196686293414	1.4177377243621068e-19	NA	20	20	20
ENSG00000152904.11	GGPS1	-1.4690652928111911	-0.2271182534185744	0.14181508041567406	0.006179174907206185	0.08444331714983222	2.5098372968162135e-12	NA	41	41	41
ENSG00000240038.6	AMY2B	1.4688137221058426	0.27778811752430665	0.14188332111128582	0.0035347372876404024	0.04823944769735074	2.067154102329198e-07	NA	7	7	7
ENSG00000158104.11	HPD	-1.4685667213517724	-0.07333602254584326	0.14195034670593515	0.051101223058988225	0.1885319128694684	1.1094675849412457e-27	NA	23	23	23
ENSG00000105983.20	LMBR1	-1.467964010880786	-0.21980992079354306	0.14211399899787516	0.0048830418303502645	0.06730306616373917	5.973282766172648e-10	NA	33	33	33
ENSG00000204149.10	AGAP6	-1.4679103208411548	-0.14333658613418537	0.14212858433020248	0.012442361535878858	0.2525790065162817	3.383748654246636e-38	NA	19	22	22
ENSG00000111834.12	RSPH4A	-1.467713458557794	-0.4466307232563565	0.14218207339263514	0.0012995064473425033	0.011844133762750463	0.01058430206447293	NA	7	7	7
ENSG00000109016.17	DHRS7B	1.4675714117915417	0.4280140692485798	0.14222067823941173	0.0015490685945933052	0.024161501291958324	0.00026354058711944734	NA	18	21	21
ENSG00000136908.17	DPM2	1.467216961224994	0.886626306223893	0.14231704436010723	0.0004713717309444445	0.01860117097325209	0.0012859639431615556	NA	8	8	8
ENSG00000213760.10	ATP6V1G2	1.467076231541939	0.13318554519520137	0.14235531909401963	0.01795952628917954	0.10131283082639922	1.4123572563677991e-14	NA	16	26	26
ENSG00000204316.12	MRPL38	-1.4662452636685888	-0.5429634557917172	0.14258148140689844	0.0010598003922930273	0.011249880568673466	0.012973971650930352	NA	22	23	23
ENSG00000188428.19	BLOC1S5	1.465961652610973	0.20265824348274866	0.1426587341759377	0.00623269150325967	0.06467181836390985	7.894428077560367e-10	NA	9	9	9
ENSG00000132199.18	ENOSF1	1.465870130053626	0.2380615474779255	0.14268367084611017	0.004517745963304756	0.07161453399451807	1.684247686164035e-10	NA	15	15	15
ENSG00000179954.15	SSC5D	1.465797103426131	0.1222504494108908	0.14270357042731394	0.017372360807346113	0.037593238317698695	4.77977335401825e-06	NA	35	36	36
ENSG00000169692.12	AGPAT2	1.4655358905421882	0.5602537575816889	0.14277476775125283	0.001076650477254203	0.07939177289638599	1.5540821927306332e-11	NA	7	7	7
ENSG00000146700.8	SSC4D	-1.4653996611171833	-0.11744443504437412	0.14281190985359682	0.020697030825116536	0.1320182459251548	6.061852268032284e-19	NA	16	18	18
ENSG00000025708.13	TYMP	-1.4653992774528506	-0.10744062640386112	0.14281201446775327	0.023076750742355604	0.348751864588216	2.946562664841358e-56	NA	24	24	24
ENSG00000099326.8	MZF1	1.4653499004547954	0.3537768319950736	0.14282547863655187	0.002123613901085508	0.02254794957802289	0.00038152228453128365	NA	9	9	9
ENSG00000188511.12	C22orf34	-1.465346597162467	-0.06956873987328498	0.14282637941634727	0.05449028430850562	0.24279887838182024	3.69502197368548e-36	NA	19	19	19
ENSG00000111832.12	RWDD1	1.464740811315905	0.2947078173976433	0.14299164580890078	0.0030789733592465856	0.05706013335886111	6.575040422718169e-09	NA	31	31	31
ENSG00000039523.19	FAM65A	-1.4644674623343978	-0.33353602533681453	0.14306626705832554	0.002417244166466445	0.047150061160646815	1.7696456816220074e-07	NA	8	8	8
ENSG00000133983.14	COX16	1.4642229475088728	0.30811362830493944	0.14313304221823794	0.003080741628827538	0.018754819093693077	0.0012774362805751355	NA	42	44	44
ENSG00000130723.18	PRRC2B	-1.4639270508606597	-0.5126682967101927	0.14321388134430446	0.0010010597720537743	0.05563821105429356	1.4250974246112847e-08	NA	21	23	23
ENSG00000167291.15	TBC1D16	1.4631795274679034	0.2234736880283051	0.14341826117100673	0.005233619027468031	0.05183773294522862	6.563284166741754e-08	NA	27	28	28
ENSG00000160284.14	SPATC1L	1.462909576715795	0.06038221115508999	0.14349212317289495	0.14449165906495254	0.4426132038156947	9.298546963525781e-81	NA	71	71	71
ENSG00000165629.19	ATP5C1	1.4622701835366374	1.1233114349797253	0.14366718577863585	0.00022432946769594103	0.01824516465058799	0.00153490134013234	NA	8	8	8
ENSG00000164081.12	TEX264	1.4621161160088212	0.6285598834587932	0.143709393165229	0.0008507744040474862	0.037029009231149115	5.14885037841057e-06	NA	7	7	7
ENSG00000196455.7	PIK3R4	-1.4617065253346928	-0.22774985953627555	0.1438216483377331	0.005500018298810665	0.05197948768610697	3.145375367435909e-08	NA	28	28	28
ENSG00000099769.5	IGFALS	-1.4616452172947472	-0.12095072999304365	0.14383845661505545	0.02017228613774914	0.014521199946665769	0.004720385183030665	NA	39	40	40
ENSG00000274512.5	TBC1D3L	-1.4616074818819635	-0.050585872094523754	0.14384880294476318	0.12461434146267547	0.426228430421789	4.363026436625002e-74	NA	43	43	43
ENSG00000069696.6	DRD4	1.4613492255523601	0.1739572194884129	0.14391962721759952	0.008342050229336683	0.026397232171582987	0.00012792855232337852	NA	19	20	20
ENSG00000237721.1	AF064858.11	1.4611156955107065	0.10712314204903416	0.14398369356502852	0.023508557821381577	0.11940457006138315	3.790653478170048e-17	NA	76	78	78
ENSG00000183520.11	UTP11	1.4605584137714085	0.2554061530174199	0.1441366659079121	0.004252882396231612	0.0526848557126141	4.9176858555975504e-08	NA	26	26	26
ENSG00000102606.17	ARHGEF7	-1.4602916562879338	-0.09298226240770094	0.14420993420111633	0.02687034690043806	0.2974059995880344	7.052290651735422e-47	NA	24	24	24
ENSG00000149634.4	SPATA25	-1.4599245715982403	-0.279651210728734	0.14431080529313925	0.0035122945508581286	0.01403927333151522	0.0052772899638936005	NA	17	17	17
ENSG00000225528.3	RP3-370M22.8	1.4595803570481483	0.16428874213855124	0.14440544103063116	0.008914749205482927	0.09221145963179564	2.0135695470494644e-13	NA	27	27	27
ENSG00000084764.10	MAPRE3	-1.458205065836745	-0.32344273695877596	0.14478402789478076	0.002786509194555405	0.023309209054102917	0.00033081731802655774	NA	15	15	15
ENSG00000171954.12	CYP4F22	-1.4582022982611573	-0.2146257434539783	0.14478479051231133	0.006125925824169416	0.01811193122808273	0.0016021152340036475	NA	23	27	27
ENSG00000124406.16	ATP8A1	1.457675999144834	0.46021491370870143	0.1449298704801896	0.0013922745924996739	0.01284216522094975	0.00759656771681701	NA	28	29	29
ENSG00000278845.4	MRPL45	1.457596823081106	0.34966537735318975	0.14495170584122766	0.0024823798809748346	0.026694516928214198	0.00011910858325790986	NA	10	10	10
ENSG00000185290.3	NUPR2	1.4575025510811157	0.03346310886393545	0.14497770768171145	0.17987575885174978	0.4680701344867021	4.393974254211099e-85	NA	11	12	12
ENSG00000149809.14	TM7SF2	1.4566549398056483	0.18968357992696674	0.14521165397540511	0.008182859896291432	0.018069348386794373	0.0015772333540456384	NA	56	66	66
ENSG00000176125.4	UFSP1	1.4565252754030753	0.17655937803810068	0.14524746768863867	0.008050802270549464	0.0784007099238763	1.5652896620911763e-11	NA	10	10	10
ENSG00000175395.15	ZNF25	1.4563325563929617	0.20743310528647899	0.145300709780156	0.008378044690058109	0.07089147284422914	2.0552655665564844e-10	NA	66	74	74
ENSG00000282851.1	BISPR	-1.456176643171512	-0.20145628720802872	0.14534379454705906	0.0038442775156491606	0.04406457811218264	7.188855475351494e-07	NA	19	19	19
ENSG00000066735.14	KIF26A	1.4544249455016067	0.18578396715434808	0.14582852806047136	0.00971422388887236	0.07677252237463991	2.3527858560708843e-11	NA	11	11	11
ENSG00000140090.17	SLC24A4	1.4541942953229898	0.1203968672783014	0.14589244616186886	0.018885400760557815	0.16349191295821444	5.9635507859665154e-24	NA	34	35	35
ENSG00000163902.11	RPN1	-1.4534969491978154	-0.319573275863858	0.14608582613063242	0.003192343388569851	0.0589573482385189	7.3933351654230445e-09	NA	21	21	21
ENSG00000205903.6	ZNF316	-1.4534870116106229	-0.18047539915420557	0.14608858332445848	0.008147275490079663	0.1311953594905965	1.002478995615404e-18	NA	9	10	10
ENSG00000171860.4	C3AR1	-1.4527074015133312	-0.040829176434259894	0.14630501109081617	0.15595599444744765	0.6148267210195275	1.101746227506688e-133	NA	12	15	15
ENSG00000161671.16	EMC10	1.4519082004996833	0.22738162428317193	0.1465271320729732	0.003741353051502825	0.04877288429124146	1.7621535671921998e-07	NA	47	50	50
ENSG00000010327.10	STAB1	-1.4517879240457174	-0.3018879730729272	0.14656058268644112	0.004341806940976665	0.05836470160483548	6.088439982667055e-09	NA	18	19	19
ENSG00000105393.15	BABAM1	-1.4510050580730163	-0.554025468046998	0.14677845175911558	0.0011057196999726855	0.018472539157808155	0.0014379896089154222	NA	29	30	30
ENSG00000274925.1	CTD-2547G23.4	1.4502808497664736	0.648614433269186	0.14698021708093187	0.000738643736079551	0.014397741614911872	0.004977963304167017	NA	5	5	5
ENSG00000165030.3	NFIL3	1.4492756401070404	0.274534181395003	0.1472606211394502	0.002742644820788412	0.08197380937054352	6.2081819495789984e-12	NA	27	27	27
ENSG00000237232.7	ZNF295-AS1	-1.448506316141391	-0.19879469586504075	0.14747550083237937	0.008772444830281884	0.0379745905489775	4.282147588875606e-06	NA	49	50	50
ENSG00000237609.1	AF064858.10	1.44849992711438	0.17585717874529172	0.14747728635291626	0.010877005931526742	0.07350956315072467	8.764116367371135e-11	NA	12	13	13
ENSG00000153012.11	LGI2	1.4471374101736743	0.4529382727272812	0.14785844216362326	0.0012753647122068013	0.02228869779483389	0.00041960635076766274	NA	4	4	4
ENSG00000107175.11	CREB3	1.4459096756423182	0.6806332344771949	0.14820253773464723	0.0005395081687284143	0.03632998850513183	5.7219761393512014e-06	NA	8	10	10
ENSG00000167264.17	DUS2	1.4441381555721968	0.08998278984238184	0.1487001170565946	0.03566665887189814	0.2745799086953075	8.215443731596698e-43	NA	61	61	61
ENSG00000108219.14	TSPAN14	1.4440915112253099	0.2695968896872981	0.1487132355974229	0.003374130272288324	0.08233868013956615	4.923231599952627e-12	NA	29	29	29
ENSG00000182919.14	C11orf54	-1.4431783587131766	-0.17009231396552943	0.14897023420939284	0.009005160060207814	0.19023427525768824	1.1691368254183823e-27	NA	24	24	24
ENSG00000088298.12	EDEM2	-1.4429219165191718	-0.365144397905454	0.1490424685146553	0.001840876984587347	0.07767696572877962	2.6756395190017717e-11	NA	8	8	8
ENSG00000115866.10	DARS	-1.4426902189318123	-0.2291408709598488	0.14910775577962637	0.005806642132634474	0.08591204938048091	2.208031425346814e-12	NA	40	40	40
ENSG00000162817.6	C1orf115	-1.4425714318566003	-0.1290925213308832	0.14914123581845243	0.01568917925008249	0.04522371997221365	4.993288810462679e-07	NA	20	20	20
ENSG00000065000.15	AP3D1	1.4421780926923629	0.8415097075454524	0.14925213909399385	0.00039541177266202065	0.025166152478047512	0.0001939089064675732	NA	5	5	5
ENSG00000170322.14	NFRKB	1.4412981428566887	0.07791397132496287	0.14950047174521916	0.06049969461785366	0.29303073653048145	2.0147517258303652e-45	NA	46	48	48
ENSG00000185252.18	ZNF74	1.4405789947618055	0.24498371959074333	0.14970365818922945	0.004112924743885466	0.08524477345062115	2.3058754049515706e-12	NA	6	7	7
ENSG00000080815.18	PSEN1	1.4405236834421904	0.16270599354840354	0.14971929444255838	0.012954807329461096	0.2927129266366018	2.851749674277891e-46	NA	27	27	27
ENSG00000138119.16	MYOF	1.440060415628238	0.16333776160374902	0.14985030702682714	0.009967434332896132	0.07684407414775891	2.830625375861611e-11	NA	41	44	44
ENSG00000163576.17	EFHB	-1.439926928247888	-0.0316982130093452	0.149888073611364	0.2657945116170942	0.4840175996725834	1.6300275578774497e-90	NA	20	21	21
ENSG00000152953.12	STK32B	1.4393925971138468	0.5762179452683344	0.15003932061589362	0.0010798124009091322	0.02254660908522029	0.000414459404582479	NA	2	2	2
ENSG00000074706.13	IPCEF1	1.438901744376053	0.44701861034342005	0.15017836323916406	0.001334757945984797	0.011183107505555198	0.013139020372782109	NA	15	16	16
ENSG00000067208.14	EVI5	-1.4378851311076546	-0.22232717765395213	0.1504666492006051	0.005061436238183916	0.07673304089668975	2.02714042459772e-11	NA	68	69	69
ENSG00000125775.14	SDCBP2	1.4376471882479125	0.1766465703093743	0.15053418470459587	0.009492073586543909	0.038916548568936636	2.7343415244822536e-06	NA	13	13	13
ENSG00000148296.6	SURF6	1.437319882091772	0.0579681344417471	0.15062712201510992	0.07274147171351177	0.38195952449943776	2.0044242627747644e-63	NA	38	43	43
ENSG00000198466.11	ZNF587	-1.4370472259840772	-0.13224706002058578	0.1507045750451792	0.01768698266511053	0.18296679725557446	1.8020508769089567e-26	NA	38	39	39
ENSG00000100266.18	PACSIN2	-1.4366745954065516	-0.15964359488441404	0.15081047676952605	0.009306468777263094	0.1721577123112417	2.754361212892566e-25	NA	45	45	45
ENSG00000054356.13	PTPRN	-1.4366302155023023	-0.08231614116924688	0.15082309333083344	0.06674894892447913	0.2948175522060853	9.761295795644436e-46	NA	45	48	48
ENSG00000109445.10	ZNF330	1.4364228079274244	0.1443059534562707	0.15088206695276318	0.014061779190136204	0.1661743964597312	5.2586996733514416e-24	NA	7	7	7
ENSG00000149503.12	INCENP	1.4359428943878487	0.22025120934334944	0.15101859144493596	0.002665190245622367	0.033567126790208984	1.3790179814594233e-05	NA	20	20	20
ENSG00000137507.11	LRRC32	1.4349632521547293	0.19645479671331048	0.15129756956715082	0.00652960485030993	0.029856937754149788	4.2334719700787e-05	NA	20	20	20
ENSG00000121417.13	ZNF211	-1.434701053116268	-0.07091433185559252	0.15137230399753482	0.05319916323903909	0.1383473930344573	8.01663060194858e-20	NA	91	94	94
ENSG00000157881.13	PANK4	1.4344316703371853	0.4547570813577661	0.15144911528996235	0.001146827689330664	0.04514535415090259	4.815266342646989e-07	NA	12	12	12
ENSG00000140374.15	ETFA	1.4343217879804233	0.10270342065857374	0.1514804554598221	0.02201469574770719	0.20704378036405385	3.3616286390141075e-30	NA	29	29	29
ENSG00000134758.13	RNF138	-1.4341980478558096	-0.6331942798770324	0.15151575399579134	0.0006211122744721249	0.0710874315935025	1.943342993418177e-10	NA	13	14	14
ENSG00000213139.7	CRYGS	-1.4339583931333986	-0.2998503659916099	0.15158413654814198	0.0030823571510536214	0.012405964247957582	0.009131782427644605	NA	19	19	19
ENSG00000127920.5	GNG11	-1.4332919806277278	-0.5811347176507554	0.15177441279277074	0.0011010947306626414	0.01577349957236239	0.003128894536581907	NA	19	20	20
ENSG00000196152.10	ZNF79	-1.433222163039503	-0.10888517680966395	0.1517943578566658	0.023629348062472202	0.16593101072904126	6.338300512824825e-24	NA	18	18	18
ENSG00000171310.10	CHST11	1.432518975408861	0.3730061840045504	0.15199535152185586	0.001977855697257665	0.028759338261426882	6.197367406381205e-05	NA	3	3	3
ENSG00000283440.1	RP11-445H22.3	-1.4323940951796768	-0.1824447479940078	0.1520310674907498	0.012522429545438585	0.05787644441308875	1.0409961304296447e-08	NA	17	17	17
ENSG00000072310.16	SREBF1	1.4319448719536976	0.08853833476864431	0.15215959897244913	0.029276997755290916	0.17471526988360622	3.342266678073009e-25	NA	28	28	28
ENSG00000050555.17	LAMC3	1.4316410207202768	0.08299314209470333	0.15224658359482107	0.03886476895255438	0.14187843076431733	1.7955032671398843e-20	NA	23	24	24
ENSG00000048392.11	RRM2B	1.4313450811908186	0.7182171912133206	0.15233133968589857	0.0005505746078746793	0.03470789932698798	1.0788360827819948e-05	NA	33	33	33
ENSG00000184602.5	SNN	-1.4311221645206573	-0.27515671976186107	0.15239520598573397	0.004002222162700242	0.030328322757854086	4.2452402339401066e-05	NA	34	36	36
ENSG00000142794.18	NBPF3	-1.4301865934441578	-0.033498845639957364	0.15266347220135063	0.21399895712696893	0.6750178877607278	3.1080220075268647e-161	NA	35	38	38
ENSG00000152749.7	GPR180	-1.4294488427129568	-0.07800029005780422	0.15287526857734643	0.04451479768576148	0.2727763077362783	7.684714455206212e-42	NA	25	25	25
ENSG00000172771.11	EFCAB12	1.4291429603272168	0.16016374471148787	0.1529631480223503	0.010315256984432192	0.0905326757451564	3.808845894672005e-13	NA	43	45	45
ENSG00000152291.13	TGOLN2	1.4287077219411366	0.4314816989666322	0.15308825744496174	0.0018041086252749776	0.04941670565524419	8.114462815716089e-08	NA	8	8	8
ENSG00000150636.17	CCDC102B	1.427909522465659	0.2540693472842385	0.153317902401799	0.004711557477589898	0.020409910522226002	0.0008199074178529606	NA	8	9	9
ENSG00000125534.9	PPDPF	-1.4273287001781392	-0.13203677295135083	0.15348517174304438	0.015787476673788083	0.17121647331819542	1.1307804387323859e-24	NA	35	35	35
ENSG00000137312.14	FLOT1	1.4268744521372685	2.3625419451134486	0.1536160860018933	4.8123344556624585e-05	0.1011614066916113	9.97264723422087e-15	NA	12	91	91
ENSG00000021488.12	SLC7A9	1.4262003825063796	0.10473424996335022	0.1538105092708108	0.02442638845559982	0.07162827179532243	1.7657671487085373e-10	NA	22	23	23
ENSG00000231439.4	WASIR2	1.426186110149709	0.1922981356209073	0.15381462789686554	0.009783225314646267	0.059175622229677725	6.830663511860253e-09	NA	25	30	30
ENSG00000124151.18	NCOA3	1.4260806506357981	0.14269593445563125	0.15384506333213227	0.020726152531883032	0.22570164462037184	6.354368705998736e-34	NA	64	65	65
ENSG00000023171.16	GRAMD1B	1.4256634087800093	0.14372140733574829	0.15396552350417972	0.014384829766063433	0.1057906570130952	2.7530871964714974e-15	NA	56	56	56
ENSG00000167034.9	NKX3-1	1.4249967806138915	0.08831120938293151	0.15415813171798423	0.06005514459774445	0.14566396844533647	2.405762993139198e-21	NA	49	51	51
ENSG00000101558.13	VAPA	-1.424986475210703	-0.2016167287684105	0.1541611106844496	0.005928624768850649	0.17278197525390976	6.180152118034712e-25	NA	23	23	23
ENSG00000189079.15	ARID2	-1.424609421688279	-0.37522954293990196	0.15427013502915035	0.0017109988209223744	0.020157244564997828	0.0008845326205582277	NA	21	21	21
ENSG00000215915.9	ATAD3C	-1.4242128457436465	-0.08094801445382861	0.1543848674538372	0.021255559020209886	0.040020071005782566	2.2221512766628524e-06	NA	38	47	47
ENSG00000138074.14	SLC5A6	-1.4240380676877376	-0.21873872346592746	0.15443545264696287	0.006211818342342268	0.09118617790685248	4.1517387170539733e-13	NA	17	17	17
ENSG00000259687.1	LINC01220	-1.4237657819482408	-0.1891414924848029	0.15451428412089707	0.008365793225881643	0.07558140818496972	4.282178369321121e-11	NA	3	3	3
ENSG00000103876.11	FAH	1.4230696766968367	0.41230725708556976	0.15471595771590446	0.001608755274118469	0.025741997200227237	0.00015255082055183294	NA	7	7	7
ENSG00000110514.19	MADD	1.4221239889257544	0.23281005273028837	0.15499025987631665	0.004355724733680679	0.0471585141712326	2.846506346190293e-07	NA	42	42	42
ENSG00000181458.10	TMEM45A	-1.4221129491223903	-0.05224790252987963	0.15499346421396448	0.09057298864474787	0.31442050112679426	2.859501293159738e-50	NA	13	13	13
ENSG00000149292.16	TTC12	1.4208723310177842	0.05390224784899846	0.15535387810046158	0.08335526792164293	0.3830593337181804	9.557785502097786e-65	NA	87	90	90
ENSG00000154889.16	MPPE1	1.4207809423702422	0.10084608910833667	0.1553804526971128	0.028676380074445656	0.3251067093671044	3.254684303203378e-52	NA	48	51	51
ENSG00000137185.11	ZSCAN9	-1.419903398712473	-0.04811406629825886	0.15563580634679072	0.030715259057494115	0.19262706090938345	4.627298513994794e-28	NA	15	22	22
ENSG00000160199.14	PKNOX1	1.4195388474639081	0.24984735879294664	0.1557419795507818	0.0065188287289181315	0.07639862886066118	2.2308443725852588e-11	NA	35	35	35
ENSG00000100311.16	PDGFB	1.4192359061872353	0.12820695485350736	0.155830251057548	0.016216596274915916	0.06849154932927896	4.0579264848323036e-10	NA	16	16	16
ENSG00000152256.13	PDK1	-1.4186872196549118	-0.2660146339901758	0.1559902248493547	0.0038497025397501478	0.08994381252782055	4.03663028347378e-13	NA	13	13	13
ENSG00000226822.2	RP11-356N1.2	1.418493240498458	0.04999088753306077	0.15604681077217425	0.12325644321853599	0.397797251126384	1.4569274922057037e-67	NA	80	84	84
ENSG00000168903.8	BTNL3	1.41848306789707	0.024519264554488274	0.15604977866523317	0.41237786280768735	0.6529889359461711	5.168903071561982e-151	NA	34	36	36
ENSG00000148297.15	MED22	1.4182602611480077	0.11456434177458469	0.1561147940778976	0.018643522208448525	0.30773804329449195	4.09927471092075e-48	NA	31	35	35
ENSG00000103269.13	RHBDL1	1.4180615202574836	0.0868014890961425	0.15617280436807746	0.028922475060921136	0.09455328358447257	1.3746101681575629e-13	NA	40	42	42
ENSG00000131061.13	ZNF341	1.4180319660338294	0.3367584259295311	0.15618143231891599	0.0018143953308435645	0.01954867057033146	0.0008882288512351102	NA	19	20	20
ENSG00000104889.5	RNASEH2A	1.4179999726457047	0.8220441079193431	0.1561907727580077	0.0004186896519096816	0.013887061378468554	0.005582272325329362	NA	7	7	7
ENSG00000102796.10	DHRS12	-1.4179477285741064	-0.1517264394439881	0.1562060262757661	0.014818661497458847	0.056321613289646986	1.529156566484749e-08	NA	78	78	78
ENSG00000161847.13	RAVER1	-1.4176851200439136	-0.4891837238122742	0.15628271628089677	0.0013216238002250794	0.025759320219631558	0.00015872504136943226	NA	17	17	17
ENSG00000160695.14	VPS11	1.4173219190581712	0.1317313856347603	0.15638882952874208	0.011196500059524002	0.1715341098744328	6.870892020207543e-25	NA	11	11	11
ENSG00000100994.11	PYGB	-1.4162911370446656	-0.05537165153993521	0.15669028169545626	0.08383841206827886	0.4796404848055166	4.226179265089288e-89	NA	31	31	31
ENSG00000142303.13	ADAMTS10	-1.414796737426511	-0.7451908650655281	0.15712810098031557	0.0004627316682386316	0.10832236534878176	5.661667131960588e-16	NA	19	21	21
ENSG00000146733.13	PSPH	1.4144296758534647	0.05530397930630884	0.1572357819637431	0.06173309492760735	0.3138803058302427	2.3142574908508448e-49	NA	14	14	14
ENSG00000170955.9	PRKCDBP	1.4139948528517075	0.06536153528085994	0.15736341376253327	0.052768333977823	0.22358276270371846	3.6836212490796574e-33	NA	88	88	88
ENSG00000110080.18	ST3GAL4	1.413590850564747	0.34380938671976585	0.1574820692319776	0.0023767118631703396	0.030778349815823287	3.695149017183984e-05	NA	58	60	60
ENSG00000101052.12	IFT52	-1.4130086023956494	-0.08718826603716413	0.15765319475966477	0.025955320496409483	0.10785014127449406	1.7020839643949333e-15	NA	77	78	78
ENSG00000075234.16	TTC38	1.412845371745133	0.20256657705083828	0.15770119430542318	0.009679056470794839	0.17333214915241588	1.7084724055739398e-25	NA	19	19	19
ENSG00000134986.13	NREP	-1.4124495482267778	-0.21771556508845585	0.15781763600116006	0.006850136956538887	0.03766152493178725	4.879502328485208e-06	NA	27	27	27
ENSG00000153827.13	TRIP12	-1.4101335397900492	-0.33642018699708326	0.1585002553892726	0.002155538809547548	0.02022693690487656	0.0008095496213073408	NA	49	52	52
ENSG00000213889.10	PPM1N	1.4098324717583346	0.27389800992138486	0.15858915598743606	0.003368440425827801	0.028282501717280133	6.825446092079975e-05	NA	11	12	12
ENSG00000061273.17	HDAC7	-1.4086903896210285	-0.36124521950531785	0.15892673787903155	0.0014888738517803593	0.045417702386608375	2.5505387845225486e-07	NA	7	7	7
ENSG00000168000.14	BSCL2	-1.4078677657031387	-0.09362178402540725	0.15917022957183147	0.044607924717658266	0.3361457678844135	1.6033347881766606e-53	NA	19	22	22
ENSG00000130309.10	COLGALT1	-1.407087485900941	-0.22158328693670637	0.15940144841031267	0.005118061011567222	0.09056639592680206	4.071741908626559e-13	NA	27	28	28
ENSG00000075407.18	ZNF37A	1.4064465791792882	0.35009489800811844	0.1595915570788773	0.003215460997194055	0.024556768229809303	0.0002142809054780311	NA	17	29	29
ENSG00000092931.11	MFSD11	-1.4060067369971725	-0.2827663521063374	0.15972212426543997	0.002033678318822785	0.026587665441808298	0.00012352531408706032	NA	9	10	10
ENSG00000119139.17	TJP2	1.4058497406776302	0.04709954804441564	0.1597687481943214	0.11440687750194613	0.3503482635858197	2.7624293018556745e-57	NA	91	93	93
ENSG00000128191.15	DGCR8	-1.4055971704296206	-0.20179824871685442	0.1598437767552301	0.005764149730389897	0.0721199008320404	9.4621239094919e-11	NA	19	19	19
ENSG00000131067.16	GGT7	1.4051373885787102	0.22063564496505747	0.15998042802447743	0.004596163183202436	0.07408761844876127	4.4630573581553814e-11	NA	32	32	32
ENSG00000226816.2	AC005082.12	1.4050798142534888	0.04744161918488441	0.15999754584886117	0.08112421238040476	0.2570810563219604	4.073829335151968e-39	NA	60	61	61
ENSG00000172543.7	CTSW	-1.4049190118054433	-0.12057686256620313	0.16004536248206247	0.021688583243239096	0.3544371969388949	3.090521719559939e-58	NA	16	16	16
ENSG00000165801.9	ARHGEF40	-1.4044204765517407	-0.7897777946728236	0.16019367689302144	0.0003997960181828701	0.026483247980251062	0.0001267859593629034	NA	4	4	4
ENSG00000162194.12	LBHD1	1.4037865475606661	0.10105220860317846	0.16038242102032907	0.025290528646977853	0.13571996630973626	1.524067409571631e-19	NA	20	21	21
ENSG00000136273.11	HUS1	1.4036601245170806	0.236648380715198	0.16042008193527668	0.005134584125007059	0.08545459488239059	1.8752249010584327e-12	NA	7	7	7
ENSG00000173272.15	MZT2A	1.4035912546881015	0.08241808826511512	0.16044060079183764	0.03742435934176915	0.4757139666872004	3.5223805017729015e-87	NA	34	39	39
ENSG00000130559.18	CAMSAP1	-1.4035373217915008	-0.671502020949595	0.16045667077143522	0.0006571513150129217	0.020148534699454188	0.0007053961666290062	NA	5	5	5
ENSG00000133812.15	SBF2	1.403072629604201	0.44915538821184664	0.1605951820079301	0.0023428466043170725	0.04015282098621828	2.0555134179498262e-06	NA	26	26	26
ENSG00000169397.3	RNASE3	-1.4029450240547132	-0.1413752588550504	0.160633233322233	0.013180214062242204	0.14378295382918055	6.254973812226429e-21	NA	29	31	31
ENSG00000135387.20	CAPRIN1	1.4022585785641608	0.4210007229071151	0.1608380447271981	0.001088167082616157	0.017989266061097558	0.0016193059876981367	NA	59	59	59
ENSG00000170892.10	TSEN34	1.4022232930085967	0.8734360279381936	0.16084857803613484	0.0003550810007518975	0.02890659395530712	5.5886148562776e-05	NA	10	10	10
ENSG00000143384.12	MCL1	-1.4014820328868274	-0.30979438061935766	0.16106997666569323	0.0029397143322810937	0.09658360650920664	5.5379593082639974e-14	NA	6	6	6
ENSG00000225434.2	LINC01504	1.4008783905362936	0.13946371203630978	0.16125044179267878	0.013510932301977984	0.08041486180291439	1.038127923850295e-11	NA	16	16	16
ENSG00000156172.5	C8orf37	-1.3992412262174485	-0.10655958488119159	0.16174065772460722	0.007730119135584514	0.0461500446095928	3.080489112717291e-07	NA	7	7	7
ENSG00000007516.13	BAIAP3	-1.3992334382490963	-0.08266046528844978	0.16174299236089873	0.04413210216543673	0.1817357490416268	2.2864567570208977e-26	NA	40	43	43
ENSG00000069849.10	ATP1B3	-1.3983635866330737	-0.35731471647951324	0.1620039120561939	0.0017138438598887562	0.033894903163627234	1.0586396225689379e-05	NA	15	15	15
ENSG00000170037.13	CNTROB	1.3981991940443665	0.5214621251490977	0.16205325874294685	0.0008408384829028403	0.030030249734158295	3.967759439827045e-05	NA	12	12	12
ENSG00000139613.11	SMARCC2	-1.3978839584793175	-0.31830264747893144	0.16214791658351646	0.001798203519796856	0.04589429430463308	3.7278826030346854e-07	NA	45	45	45
ENSG00000126091.19	ST3GAL3	1.3978326116412239	0.5684550598222226	0.1621633387848117	0.000704578834522303	0.012148997517633648	0.009651909756692051	NA	5	5	5
ENSG00000169026.12	MFSD7	1.397781991797271	0.10828395971575576	0.1621785437144483	0.02261648329206851	0.1563164775940367	9.34282376940917e-23	NA	32	34	34
ENSG00000116663.10	FBXO6	-1.397779281733767	-0.22467159575141477	0.16217935777979386	0.0044159111780393894	0.030072929046627343	4.385642314885943e-05	NA	30	31	31
ENSG00000172375.12	C2CD2L	1.397779092348168	0.07839702299086294	0.16217941466870645	0.03946623424808841	0.23658059253928	8.226852982470272e-36	NA	25	25	25
ENSG00000272823.1	RP11-295M18.6	1.39657995147773	0.0843363847015136	0.1625399226277383	0.03518400058655339	0.1114693222481874	6.102893574833872e-16	NA	38	39	39
ENSG00000007341.18	ST7L	1.3961439984592043	0.17764827557723398	0.16267113665083743	0.0073876694333095275	0.06495512714894654	1.0129660321554666e-09	NA	14	14	14
ENSG00000118961.14	LDAH	1.3955155156306047	0.15691272837364245	0.1628604392926959	0.010139035228162546	0.09334927645538994	1.967759743351776e-13	NA	27	27	27
ENSG00000168890.13	TMEM150A	-1.3953598079723308	-0.2910097264512779	0.16290736500575342	0.0027311530620124994	0.0159429959625063	0.0030080022699448925	NA	16	16	16
ENSG00000123338.12	NCKAP1L	-1.395265641929104	-0.33574771257623887	0.1629357488321197	0.0021750438608273623	0.02936857792432643	4.978022990089078e-05	NA	37	37	37
ENSG00000068079.7	IFI35	1.3950909599679386	0.27931040887636893	0.16298841189725854	0.0016788389544195824	0.048094987496563484	2.0274794515781568e-07	NA	16	19	19
ENSG00000176083.17	ZNF683	-1.3950090544117675	-0.15234966243466	0.163013109179721	0.008807486063902904	0.04884172944399826	1.493041957711622e-07	NA	26	30	30
ENSG00000183780.12	SLC35F3	-1.3948539079671562	-0.058567618952952545	0.16305989879134863	0.07254347621930247	0.1830362960106764	1.5982761591666246e-26	NA	16	16	16
ENSG00000154174.7	TOMM70	1.3941081038137182	0.35191955653716794	0.16328496240018398	0.0018480663966416171	0.020289093706999318	0.0007729659433448964	NA	37	38	38
ENSG00000181135.15	ZNF707	-1.3940449526643	-0.20736342234745564	0.1633040304664818	0.004877173464953269	0.02952759646945949	5.1826340632954184e-05	NA	12	13	13
ENSG00000033100.16	CHPF2	1.3938714054021544	0.2733226503124101	0.1633564405450898	0.0032699056078403944	0.04772075444768968	1.8041676448067816e-07	NA	49	52	52
ENSG00000145390.11	USP53	1.3931559569861138	0.05585630753381408	0.16357263493992158	0.049089456872443135	0.34458866324077475	2.2562968127086637e-55	NA	27	28	28
ENSG00000197813.5	CTC-301O7.4	1.3927809043090134	0.11560677748604804	0.1636860545854013	0.017303243282045397	0.06497378522080638	1.2536160229403797e-09	NA	16	16	16
ENSG00000164654.15	MIOS	-1.3919724839561443	-0.6007610660613881	0.1639307304677905	0.0007138495352313601	0.013848736593582073	0.005838885949414505	NA	5	5	5
ENSG00000089597.16	GANAB	-1.3918038737523493	-0.3977281159507425	0.1639817966183329	0.002030069285013416	0.07049761839909348	1.406541792988179e-10	NA	20	21	21
ENSG00000197024.8	ZNF398	1.3915632563746416	0.43738835887303223	0.16405469198681122	0.0013905890940429	0.011693476178527056	0.01144322491579265	NA	18	18	18
ENSG00000130768.14	SMPDL3B	1.39004729207134	0.10270088174853596	0.16451451704125186	0.021148753595010932	0.09157016653130406	3.141300827141139e-13	NA	23	24	24
ENSG00000164530.13	PI16	-1.3896808831940892	-0.12089713115482945	0.16462580236887792	0.01874840375517977	0.12301764934741913	1.5699543300024813e-17	NA	15	15	15
ENSG00000114023.15	FAM162A	1.389599462720947	0.4737586454810935	0.16465053900767468	0.0008151378603312892	0.024700044251204374	0.00021887288125215944	NA	10	10	10
ENSG00000133678.13	TMEM254	1.388392299389714	0.13390876477692476	0.16501761998006093	0.014453239364461128	0.10943100428979924	9.817699045099107e-16	NA	35	35	35
ENSG00000196247.11	ZNF107	1.388354165676229	0.1091284881916613	0.1650292259230116	0.022368014267205926	0.07384134286414888	4.947518148273315e-11	NA	26	28	28
ENSG00000155629.14	PIK3AP1	-1.3882144582344447	-0.33824175575606225	0.16507175093912918	0.0032091859640089233	0.06908055143546572	3.060651316437309e-10	NA	42	44	44
ENSG00000183207.13	RUVBL2	1.3880273117168884	0.3132364318704508	0.16512872867993955	0.0017595417885527425	0.049951325972983636	1.1217440872740234e-07	NA	17	17	17
ENSG00000255837.1	TAS2R20	1.387920878429627	0.1282382700089766	0.16516113945663902	0.015760362018066288	0.056912774816075165	1.077840503438529e-08	NA	18	18	18
ENSG00000004779.9	NDUFAB1	-1.3878146976631183	-0.2732424620639215	0.16519347810748053	0.0031592885861969717	0.043775823123554616	7.266589055068628e-07	NA	41	45	45
ENSG00000111642.14	CHD4	-1.3872639640477618	-0.5069867593358198	0.16536128723659027	0.0010341901301049177	0.02398677858529553	0.0002526027418623986	NA	12	12	12
ENSG00000167711.13	SERPINF2	-1.3867060788348777	-0.08515342248623611	0.1655314062318033	0.03931158858605285	0.1652456917534839	5.699881835882661e-24	NA	9	9	9
ENSG00000143742.12	SRP9	-1.3863288606595257	-0.4387717976280081	0.16564650804172565	0.0023023187955740526	0.033486399640064106	1.276171387156566e-05	NA	56	59	59
ENSG00000167394.12	ZNF668	-1.3862016213398565	-0.12077900934682076	0.1656853465683733	0.015601783028313785	0.11849173514945904	5.849061881015284e-17	NA	29	29	29
ENSG00000104886.11	PLEKHJ1	-1.385928823315775	-0.32785793422319043	0.16576863852061618	0.0014633630690424084	0.0606381833887369	3.3417889229451162e-09	NA	15	17	17
ENSG00000118777.10	ABCG2	1.3855589632272975	0.21596538854726724	0.16588161621208675	0.006428840894399452	0.057624994644742474	1.040920668300617e-08	NA	13	13	13
ENSG00000059145.18	UNKL	-1.385235390038549	-0.2818469492627778	0.16598050257203856	0.0044724918450371794	0.0870139181583467	1.2350056349430283e-12	NA	5	5	5
ENSG00000158161.15	EYA3	-1.3851752977473	-0.08521795583234013	0.16599887210165876	0.06869339979349832	0.41225407320766705	1.1212708889345326e-70	NA	11	11	11
ENSG00000270091.1	RP11-78O7.2	1.3848660342152614	0.27649336567396543	0.1660934346304802	0.0028460755866089997	0.023446524968698697	0.00030477890477961946	NA	8	11	11
ENSG00000107959.15	PITRM1	1.3847564805601793	0.08203390521309256	0.16612694222008417	0.035962152000374406	0.19226355317185706	5.779404962590983e-28	NA	141	149	149
ENSG00000154127.9	UBASH3B	1.3844042504689196	0.1094166278851113	0.16623470818542374	0.018966867403584137	0.0881766585769181	1.0671228601411364e-12	NA	31	31	31
ENSG00000163191.5	S100A11	1.3840616479268073	0.6476557241014096	0.16633957899723484	0.0006265300608195188	0.0240955364168042	0.00025314616399896344	NA	33	33	33
ENSG00000130489.14	SCO2	1.3837653384955575	0.052920058035230075	0.16643031957636334	0.09315835032051066	0.420081269295372	1.3417252514710723e-72	NA	13	13	13
ENSG00000161055.3	SCGB3A1	-1.383449245494395	-0.042108981864789105	0.16652715961777453	0.15235292740399678	0.3582272085850537	1.0499217022044347e-58	NA	19	20	20
ENSG00000105193.8	RPS16	-1.3831198240149343	-0.37749086471929144	0.1666281281213977	0.0017532028414475227	0.08450439781323173	3.0102977025126032e-12	NA	42	42	42
ENSG00000143702.15	CEP170	1.3828770830316426	0.28584236780916183	0.16670255828249958	0.0030213059999823115	0.054584800303267095	2.983438624495763e-08	NA	19	20	20
ENSG00000163602.10	RYBP	-1.3817833107860875	-0.08286565807513442	0.16703824491465036	0.03498848866721942	0.35295210621773804	4.134775512144678e-57	NA	43	45	45
ENSG00000213186.7	TRIM59	-1.3815151830241783	-0.24503265229316382	0.16712061274232215	0.003981874541028125	0.032890048357595535	1.8675699918007185e-05	NA	19	22	22
ENSG00000170956.16	CEACAM3	1.3813797035527493	0.23904466366579044	0.16716224312507144	0.0036976158162954323	0.03975774953893591	2.633842298608063e-06	NA	22	23	23
ENSG00000100395.14	L3MBTL2	-1.3813079911048003	-0.44765777954295205	0.16718428221252613	0.0011692757188947942	0.03886790024686563	3.176745421796677e-06	NA	11	11	11
ENSG00000114770.16	ABCC5	-1.3808969699873779	-0.07152434796638794	0.16731064173750076	0.04792238034504687	0.3074162821915024	2.5984902741450358e-48	NA	36	37	37
ENSG00000106263.17	EIF3B	-1.380877247635013	-0.43849672570800147	0.1673167067504292	0.0015183141591593905	0.02378985198793437	0.00029916039319910026	NA	43	44	44
ENSG00000165806.19	CASP7	1.38086039129379	0.09745835274665557	0.16732189053923596	0.031592703131944254	0.2584341840049475	3.9466562906721414e-39	NA	53	55	55
ENSG00000136238.17	RAC1	-1.3803779301769221	-0.14506196675204566	0.16747031176531435	0.010338318799359158	0.2353741675714176	1.2549583556810659e-35	NA	31	33	33
ENSG00000204152.10	TIMM23B	-1.3794840869231895	-0.35211428787171484	0.16774554925165486	0.001576952836985858	0.03446532924846794	1.0772549832165913e-05	NA	9	11	11
ENSG00000181577.15	C6orf223	1.3787379338880268	0.29565428257492105	0.16797556914521006	0.0031041194275979816	0.037178830489159896	5.4557337603242855e-06	NA	11	11	11
ENSG00000123892.11	RAB38	-1.3774508761030348	-0.08498523031481338	0.16837289260949817	0.030970694494698622	0.07465043985275385	6.70183397448673e-11	NA	44	50	50
ENSG00000110171.19	TRIM3	1.377249781467705	0.2667788658505452	0.16843503555504102	0.0037432216847537295	0.03133653799006615	3.030202572817265e-05	NA	22	22	22
ENSG00000267364.1	RP11-47L3.1	1.3764616828770817	0.24197503633080866	0.16867874239173397	0.003105049968256019	0.01906372212358343	0.0012118723886998409	NA	19	20	20
ENSG00000101421.3	CHMP4B	-1.3762123406538014	-0.12980102219512113	0.1687559025476124	0.013569519687361706	0.2202202225348746	2.4694218743784457e-32	NA	17	18	18
ENSG00000171135.13	JAGN1	1.3761304373302155	0.20990135123466555	0.168781253704681	0.005425936544765363	0.07093289153542999	2.11494988852695e-10	NA	60	63	63
ENSG00000135597.18	REPS1	-1.3748696970659073	-0.12226402575602986	0.16917184542769725	0.015016776703096174	0.13003048004442888	8.320126627909804e-19	NA	49	52	52
ENSG00000232098.3	CTD-2619J13.14	1.3746763570772111	0.17860627604928367	0.16923180427504303	0.0072210302972874375	0.0571336430741775	1.3382733237016424e-08	NA	13	13	13
ENSG00000119522.16	DENND1A	1.3742617404220476	0.2301610806851823	0.16936043946864665	0.003784603988738809	0.045851501988430216	4.025606115989483e-07	NA	32	32	32
ENSG00000111364.15	DDX55	1.3741744731518657	0.11881723865565527	0.16938752355742948	0.02587344684787172	0.14939071749988692	6.405183143581334e-22	NA	59	60	60
ENSG00000224934.2	RP11-441O15.3	1.3728080151876465	0.23837641469966286	0.16981203835360148	0.0054986401342744864	0.0307961075412293	3.544611197223284e-05	NA	13	13	13
ENSG00000149743.13	TRPT1	-1.372131038110839	-0.4349517098889144	0.17002264871034678	0.0016462593589677418	0.038080265725320785	3.5838571117254694e-06	NA	10	10	10
ENSG00000175265.17	GOLGA8A	1.3712495128117068	0.24694975615317097	0.170297188244095	0.005691196295171037	0.03366623585816676	1.4960996147923986e-05	NA	56	58	58
ENSG00000164082.14	GRM2	1.3703678662874856	0.16136313533217875	0.17057209766191073	0.009906368419231718	0.060288317826630015	4.977082703509166e-09	NA	36	38	38
ENSG00000106153.12	CHCHD2	1.3701308501176195	0.06897597859632579	0.170646059211918	0.049455260176485126	0.4780206509597556	1.8629089079701883e-89	NA	31	31	31
ENSG00000073803.13	MAP3K13	1.369562516688104	0.0682182251573649	0.1708235070971399	0.05081822238244873	0.2454568963675151	4.093879920419608e-37	NA	46	47	47
ENSG00000260052.1	CTC-527H23.3	-1.3694192297648835	-0.10362808243293835	0.17086826665915833	0.0190538905133473	0.07831263353394419	2.0266392385619442e-11	NA	39	39	39
ENSG00000235532.1	LINC00402	1.3687972313016412	0.23720457552745663	0.17106266660434388	0.003485958295955849	0.04429563514399907	5.9341907690467e-07	NA	3	3	3
ENSG00000095970.16	TREM2	-1.3681883517868063	-0.30950394280827437	0.17125312672032644	0.004632743069997331	0.012141884064714416	0.009735073686288669	NA	17	17	17
ENSG00000130812.10	ANGPTL6	1.3680844388447337	0.09698474029702886	0.1712856469875801	0.025371978126855467	0.15226648562887887	6.1247517886964325e-22	NA	22	25	25
ENSG00000169169.14	CPT1C	-1.3676766222391619	-0.16256355255465085	0.17141332067063764	0.008518391289508605	0.02229008329774621	0.0004431743880274955	NA	15	15	15
ENSG00000143641.9	GALNT2	1.3659987629394104	0.2870904551483939	0.17193935166929053	0.002694250198735284	0.024245753231808803	0.000229022583152868	NA	40	40	40
ENSG00000107745.17	MICU1	-1.3659797203642572	-0.3499537850408484	0.17194532869226165	0.0016287457975402565	0.05470382188949716	2.695379772514211e-08	NA	21	21	21
ENSG00000140941.12	MAP1LC3B	-1.3653761647608167	-0.38095481303806233	0.17213485137407858	0.0015590661113050195	0.052509388978595216	5.1606006844381953e-08	NA	7	7	7
ENSG00000183549.10	ACSM5	-1.3646501397713644	-0.182629184663748	0.172363037730619	0.006650200131269744	0.012459249923739743	0.009080801138078031	NA	42	46	46
ENSG00000197766.7	CFD	-1.364625766381671	-0.04566300506944731	0.1723707020999259	0.14819877345107685	0.3671296125509821	5.331333644056627e-60	NA	46	54	54
ENSG00000134318.13	ROCK2	1.3643877268079243	0.2723205299707999	0.17244556857950832	0.0024670710034916344	0.06324209880120922	2.0623987362256675e-09	NA	11	11	11
ENSG00000189114.6	BLOC1S3	-1.3640202755557769	-0.592699529155198	0.17256118442706314	0.0005400296991856784	0.032987233878129615	1.7217334308089998e-05	NA	4	4	4
ENSG00000159388.5	BTG2	1.3639917368840544	0.31457628419343314	0.17257016633679678	0.0027423879046094258	0.04836782987681866	1.8280717497930177e-07	NA	7	7	7
ENSG00000277147.4	LINC00869	-1.3636204697799814	-0.4701663282632477	0.17268704623180853	0.0010847712252365714	0.021073870733241348	0.0006593733732918851	NA	4	15	15
ENSG00000104228.12	TRIM35	-1.361895811039119	-0.14654457792172515	0.17323076837896212	0.011513726285671945	0.09731349750070263	3.7463259335333436e-14	NA	21	22	22
ENSG00000142168.14	SOD1	1.361427560980343	0.24536305821245913	0.17337861122351073	0.0017493566558582868	0.023558683001572548	0.000316313518587463	NA	29	29	29
ENSG00000123636.17	BAZ2B	1.3611723460939262	0.12308369752083446	0.17345923114227424	0.014806197432780305	0.2451796017316724	5.642054509163523e-37	NA	19	19	19
ENSG00000215252.11	GOLGA8B	1.360329639597713	0.14001898825875614	0.17372563296263988	0.011568915804990218	0.10062425680276324	6.167715248779995e-15	NA	39	41	41
ENSG00000176485.11	PLA2G16	1.3599712922000522	0.06628217628078104	0.17383900864277124	0.057647054816537355	0.3441045513592704	4.03783164847306e-56	NA	10	11	11
ENSG00000070718.11	AP3M2	1.35946773511914	0.22429690475814518	0.17399841986269993	0.0052814179567593905	0.08296082386799218	5.013668373699335e-12	NA	17	17	17
ENSG00000226067.6	LINC00623	-1.3591921732555055	-0.6193779215675198	0.1740857007791553	0.000514064475796814	0.2936335359120603	6.6642073541649065e-46	NA	4	10	10
ENSG00000100060.17	MFNG	1.3588986476582063	0.15959596147142815	0.1741787074561284	0.006633543679787303	0.13495261477316484	1.569349966594174e-19	NA	33	36	36
ENSG00000148719.14	DNAJB12	-1.3585189284514816	-0.3389214664572019	0.17429908053578402	0.001876706098750274	0.07501753836061159	5.880535489181505e-11	NA	25	26	26
ENSG00000165898.13	ISCA2	1.3564223176338677	0.14746813586965493	0.17496483636405424	0.010000101656536961	0.18657500442223074	3.3333776144772764e-27	NA	4	4	4
ENSG00000070423.17	RNF126	-1.3563007687380733	-0.8138439523406673	0.17500349100895296	0.00040950513339167716	0.02423238813067534	0.00025367331686016863	NA	6	8	8
ENSG00000144560.14	VGLL4	-1.3561063608662411	-0.2763692516080705	0.17506532931295082	0.002693811460555107	0.014126864088819904	0.004429210975111279	NA	32	34	34
ENSG00000082781.11	ITGB5	-1.3558727637196069	-0.29515867063685347	0.17513965471950865	0.0034239249019790124	0.03725162342429912	4.977008478844064e-06	NA	56	57	57
ENSG00000168404.12	MLKL	1.3551337423174314	0.2628770259647891	0.17537494994713865	0.003060116062964895	0.05248819506666046	5.001611645949666e-08	NA	16	16	16
ENSG00000134333.13	LDHA	1.3546072368417084	0.389803320842864	0.17554272655291248	0.0017540929055195479	0.045669047579799525	4.399996597329858e-07	NA	25	25	25
ENSG00000173442.12	EHBP1L1	-1.3537420869835353	-0.3591187577693334	0.17581867578421617	0.003035150348634883	0.0458919939220365	4.168336644312581e-07	NA	20	20	20
ENSG00000139146.13	FAM60A	-1.3536288520047457	-0.5370631809835686	0.1758548172770249	0.0006873059233527712	0.02447161020536665	0.00023014573713329346	NA	15	17	17
ENSG00000121716.20	PILRB	1.3532289866084692	0.06402811008235972	0.1759824876478333	0.05542287848184354	0.5150636486385136	4.2873393387193105e-100	NA	28	28	28
ENSG00000002016.17	RAD52	-1.3528760593425362	-0.09841270062598888	0.17609522886478202	0.023689856360786844	0.1978082096337561	1.4365873450949074e-29	NA	21	24	24
ENSG00000204856.11	FAM216A	1.352597994994364	0.1259589475260131	0.17618409334124696	0.014128609615001184	0.11173541418636683	2.264863835490319e-16	NA	11	11	11
ENSG00000145743.15	FBXL17	1.3525210950053688	0.340885984594843	0.17620867512619942	0.0019629947239094957	0.0358451563625772	7.176145666974098e-06	NA	18	18	18
ENSG00000181007.8	ZFP82	1.352298147770356	0.1197543900017488	0.1762799567017237	0.014258137368400158	0.08205600557267483	6.112038782162707e-12	NA	15	15	15
ENSG00000083290.19	ULK2	1.3515118616263857	0.1806445355285306	0.17653152282606854	0.005889811984460828	0.02266850239551127	0.00035224358759340066	NA	41	42	42
ENSG00000187742.14	SECISBP2	-1.3515020294671463	-0.17359964486515267	0.17653467024176905	0.006230534974228813	0.0724572203022824	1.2469318227323443e-10	NA	8	8	8
ENSG00000054282.15	SDCCAG8	1.3512134809423917	0.07086479762288421	0.17662705740357265	0.046281075230332855	0.28349693790685826	1.5944443354348542e-43	NA	47	47	47
ENSG00000183696.13	UPP1	-1.3509249297622576	-0.25829743038813724	0.17671948144398397	0.0034494356159425962	0.04546341893752517	3.917355659893207e-07	NA	75	76	76
ENSG00000143184.4	XCL1	-1.3508716450545708	-0.10271662985552682	0.17673655267987942	0.02040527571662563	0.21270207185205614	2.7857275442731536e-31	NA	17	18	18
ENSG00000187189.10	TSPYL4	1.35080921083844	0.1636437084935993	0.17675655677837088	0.010513718639250151	0.01988541635708094	0.0008912249141365315	NA	104	108	108
ENSG00000107679.14	PLEKHA1	-1.3506119443170685	-0.4298295652089287	0.17681977261385695	0.002090568603875336	0.0751697048370507	4.213738018638333e-11	NA	25	25	25
ENSG00000166507.17	NDST2	-1.3505013869534244	-0.21688470858180595	0.17685520908359742	0.0037414918560797514	0.09146503045228738	2.1247123307674314e-13	NA	20	21	21
ENSG00000159256.12	MORC3	-1.3501442037837048	-0.4448007057418122	0.17696973161180363	0.001054444374539866	0.0461002428897745	2.720198335105625e-07	NA	11	12	12
ENSG00000085433.15	WDR47	1.3494273669602472	0.6995811999143844	0.17719973546552859	0.000608810564560216	0.01035727399516088	0.017336102613054852	NA	8	8	8
ENSG00000186496.10	ZNF396	1.3488635768319306	0.16751252500678898	0.17738078922039446	0.010256508334017225	0.09826948850357796	4.406094756963128e-14	NA	27	27	27
ENSG00000184110.14	EIF3C	1.3484258442460104	0.22551475785221153	0.1775214562444094	0.004524978157492135	0.04131470221930142	1.4987087924985848e-06	NA	11	13	13
ENSG00000143198.12	MGST3	1.3483779950694283	0.07694121007295579	0.1775368377936276	0.03743970234721237	0.2836112792807571	3.7459857350311264e-44	NA	8	8	8
ENSG00000185864.16	NPIPB4	1.347999670487182	0.14037609501624743	0.1776584885878757	0.014830380818167014	0.02755490240251754	9.121675324962503e-05	NA	40	42	42
ENSG00000110344.9	UBE4A	1.3478705883026125	0.6119298656139092	0.17770000934121022	0.0006700178831165983	0.055162379792333384	1.4835671111137551e-08	NA	1	1	1
ENSG00000146247.13	PHIP	1.347576309446924	0.44081553203542767	0.17779469449429763	0.001156940793213914	0.04491886432023556	5.343824731361057e-07	NA	21	22	22
ENSG00000065618.18	COL17A1	-1.3468828069167251	-0.11938133737215653	0.17801797967924038	0.013237761769109293	0.1421898505957579	2.363372718360589e-20	NA	8	9	9
ENSG00000181666.17	HKR1	-1.346682439793114	-0.13772015102908217	0.1780825302031338	0.012143521854176949	0.1093005060745941	1.2741400091298275e-15	NA	7	7	7
ENSG00000153975.9	ZUFSP	1.3466767400162893	0.32845881237543795	0.17808436670519556	0.0018488315654110249	0.040537997252341834	1.7059325599145104e-06	NA	18	20	20
ENSG00000171574.17	ZNF584	-1.3464682466140439	-0.08525699348889601	0.17815155421107187	0.030033773866102956	0.11453172431103502	1.3656719850639695e-16	NA	21	21	21
ENSG00000160781.15	PAQR6	-1.3462139670851496	-0.03848618499807542	0.17823352194088216	0.15484970887283736	0.6353153872220278	2.413308901865486e-142	NA	14	14	14
ENSG00000260808.1	CTD-2007L18.5	-1.345605653824855	-0.10335836468491062	0.17842972733328266	0.029791050557380964	0.06911129050484965	2.759955682117037e-10	NA	26	27	27
ENSG00000130338.12	TULP4	-1.3445879162766976	-0.2962964099273421	0.1787583477559911	0.0025062034855003607	0.059567191620033336	6.899103703843813e-09	NA	66	66	66
ENSG00000133275.15	CSNK1G2	-1.3441303515198317	-0.26420695715051634	0.17890623887693258	0.003492096978900328	0.08514758214312983	2.006698222948477e-12	NA	19	20	20
ENSG00000103018.16	CYB5B	-1.344060198410391	-0.5125818656006186	0.17892892135476113	0.0009937929571153439	0.011830959425078698	0.01056991802110866	NA	23	23	23
ENSG00000178952.10	TUFM	1.3436111628529401	0.04622677176574656	0.1790741578714331	0.1084644663827132	0.5690656021715544	2.364687613210667e-117	NA	53	55	55
ENSG00000171148.13	TADA3	-1.343358921226068	-0.3182758778685296	0.17915578160606904	0.0017476704048469535	0.09279737107708183	1.3525694398998969e-13	NA	4	4	4
ENSG00000151176.7	PLBD2	1.3433101349257013	0.3173337420585369	0.17917157172505138	0.001912170951883767	0.015304475022345847	0.0035657387681138635	NA	29	29	29
ENSG00000184640.17	SEPT9	1.3429860067583776	0.4323619577759729	0.17927650496065262	0.0018072729988409507	0.026628368938062964	0.00012923123294843235	NA	56	64	64
ENSG00000125510.15	OPRL1	1.3427379627842435	0.1605854350346775	0.17935683756255627	0.00860739022173437	0.19142566361852945	6.155715875817794e-28	NA	9	9	9
ENSG00000111215.11	PRR4	1.3423878770795212	0.0655880063906246	0.17947026338194794	0.0546680360737238	0.1966099379533563	4.1080933693776077e-29	NA	37	38	38
ENSG00000180871.7	CXCR2	1.3422918770935248	0.36544004886407233	0.17950137615738038	0.0015693034557965127	0.08655882121624968	1.493269816496788e-12	NA	16	16	16
ENSG00000266709.1	RP11-214O1.2	-1.3415854841780428	-0.21135403080720663	0.17973043537741806	0.006458463343799403	0.07994627038816263	8.947860304741992e-12	NA	30	30	30
ENSG00000206503.12	HLA-A	-1.3412296698253372	-0.2235787395913861	0.17984589612465318	0.0044469347619148945	0.2653118873601717	1.14157596610357e-41	NA	7	27	27
ENSG00000226979.8	LTA	1.3407549858093262	2.1870021600496825	0.18000001555081624	4.246575296544074e-05	0.016067324428191296	0.002759483955266801	NA	1	7	7
ENSG00000169180.11	XPO6	-1.3397607675386562	-0.3965687023747084	0.18032313428795355	0.0014129564021371041	0.06669878207133549	5.547256684600582e-10	NA	20	20	20
ENSG00000145882.10	PCYOX1L	-1.3394580265348406	-0.05836930785335556	0.18042160997140322	0.06690226359509886	0.34287467305579644	2.449047016169945e-55	NA	42	42	42
ENSG00000137261.13	KIAA0319	1.3394559631312688	0.1138004528757378	0.18042228129296156	0.014801624525733687	0.16347881735770958	1.1091049099135267e-23	NA	23	24	24
ENSG00000133706.17	LARS	-1.3387844978549261	-0.202266639131041	0.1806408388656605	0.004007278520676647	0.1194065100248875	5.006637890109382e-17	NA	72	74	74
ENSG00000164253.13	WDR41	-1.3374594853754032	-0.12653388935991589	0.1810726985064407	0.02676018456332049	0.27256026780711856	1.4590644036549747e-41	NA	32	32	32
ENSG00000169629.11	RGPD8	-1.3371278226682901	-0.04147176657847811	0.18118091675440318	0.14455560812733323	0.4122922031319616	1.447817457686218e-72	NA	19	19	19
ENSG00000204839.8	MROH6	1.3370801321378027	0.10456325974760847	0.18119648164819158	0.020804047652504293	0.17503017281254155	1.8752742778255041e-25	NA	43	44	44
ENSG00000197958.12	RPL12	1.336587559704078	0.1463793836096899	0.18135730198362132	0.011255716781043503	0.2884982665311467	4.0905438127210254e-45	NA	24	24	24
ENSG00000135945.9	REV1	-1.3364513119866046	-0.24060459581998575	0.18140180429939512	0.004753977893933677	0.0629685198404804	1.8322441144680212e-09	NA	28	28	28
ENSG00000258315.5	C17orf49	1.3358361531579586	0.47338686294524235	0.1816028332871037	0.0009060684876276957	0.018896589120685932	0.00124622447000079	NA	16	16	16
ENSG00000147813.15	NAPRT	1.335749031958939	0.039574996128629476	0.1816313171571513	0.14423931258171463	0.5900900290803746	8.318325460075088e-125	NA	53	53	53
ENSG00000136315.4	RP11-84C10.2	-1.335556748980489	-0.053589948007968145	0.18169419491310534	0.08709122109387835	0.38640654704640587	2.9147011846523654e-64	NA	26	28	28
ENSG00000197852.9	FAM212B	-1.3347039460150365	-0.3806878401590523	0.18197326157348737	0.001645950923348081	0.09489716922117374	9.211113162321943e-14	NA	21	21	21
ENSG00000197930.12	ERO1A	-1.3346408480591858	-0.08429159158071785	0.18199392203532017	0.0345037742779951	0.2077451834551167	1.9216217000173836e-30	NA	61	64	64
ENSG00000150477.14	KIAA1328	-1.3341325209523434	-0.21386803883952862	0.18216042945903976	0.004389063994303741	0.04765630476591555	1.941856748656586e-07	NA	9	9	9
ENSG00000115234.10	SNX17	-1.3337906482264277	-0.5573240214567007	0.18227247668221502	0.0007465418666290335	0.017109182759297688	0.002190499877566468	NA	32	32	32
ENSG00000100427.15	MLC1	-1.3329963191345757	-0.26604904163773857	0.1825330117385463	0.0039126103578564116	0.05302915673198007	4.704389987535512e-08	NA	26	27	27
ENSG00000105993.14	DNAJB6	-1.3327623662272707	-0.20188092372496386	0.1826097994655177	0.007221891994257763	0.08533378827137594	1.9107375314028862e-12	NA	36	36	36
ENSG00000180917.17	CMTR2	-1.331538491866328	-0.24433023945104806	0.183011888331727	0.003553290999244724	0.06339581057386368	9.123855455681544e-10	NA	14	14	14
ENSG00000003056.7	M6PR	1.3314523614060814	0.23760085126487335	0.18304021012924343	0.004328895810575392	0.07916930623229508	9.954224191127767e-12	NA	18	20	20
ENSG00000116574.5	RHOU	1.3307465408853032	0.25719232092096794	0.1832724235287323	0.004190786917116724	0.035550461975238264	8.214712696391484e-06	NA	25	25	25
ENSG00000121297.6	TSHZ3	-1.3301942721787763	-0.2336426604867647	0.18345427088272515	0.003601312346029638	0.04926795346125798	1.3937903802957675e-07	NA	19	20	20
ENSG00000087502.17	ERGIC2	-1.3295430439420493	-0.5169413691181631	0.18366887467725357	0.0009088479644663113	0.019080653066366512	0.001183329870653091	NA	22	22	22
ENSG00000260528.4	FAM157C	1.3293390629404278	0.06751026487260486	0.18373613219172547	0.04275935927018917	0.2867719901579012	4.94438561097191e-44	NA	18	21	21
ENSG00000120029.12	C10orf76	-1.329141586993208	-0.18541187014987956	0.1838012622077464	0.004243681906452886	0.04585350554475283	3.34379814999224e-07	NA	19	19	19
ENSG00000134028.14	ADAMDEC1	-1.3286905794347101	-0.0886321517281647	0.18395007420926535	0.03207342972395189	0.090895693435903	2.446645564673803e-13	NA	36	36	36
ENSG00000138430.15	OLA1	1.3286141227035853	0.5030236336696627	0.18397531029861702	0.0010738357526227397	0.02783065547473951	8.498313486598232e-05	NA	8	8	8
ENSG00000128739.21	SNRPN	1.3283824309922738	0.2345010508749316	0.18405180048658154	0.0038196898410120484	0.07126571669930673	1.5941492606510727e-10	NA	40	40	40
ENSG00000116922.14	C1orf109	1.3281888647849496	0.11963488067981491	0.18411572205753457	0.0140473444936966	0.112906058307855	1.75420165992756e-16	NA	21	23	23
ENSG00000104870.12	FCGRT	1.3280110314179425	0.6530967359504888	0.18417446264246728	0.0009873061174351765	0.06066082536179838	4.4848205369752745e-09	NA	10	10	10
ENSG00000206561.12	COLQ	1.3278826441590608	0.2857146777836617	0.18421687918339247	0.0034115164674172545	0.06345745298091689	1.4985137008542102e-09	NA	12	12	12
ENSG00000188649.12	CC2D2B	-1.3277220900620057	-0.16311527369658924	0.18426993317073492	0.009224584307241098	0.1154202990691641	9.42915335350576e-17	NA	30	30	30
ENSG00000167895.14	TMC8	-1.3275625952424626	-0.19609905400447458	0.18432264832626954	0.006190982653672111	0.19034010338264373	1.3080886464510759e-27	NA	33	35	35
ENSG00000173917.10	HOXB2	1.3273013716272861	0.05803289780467974	0.18440901031362522	0.06614195440096145	0.40499600967166977	9.229235216170974e-70	NA	22	22	22
ENSG00000179698.13	WDR97	-1.327155945857316	-0.04810807753562038	0.18445710186315067	0.1077763945694207	0.2573720537690005	9.08574448149672e-42	NA	31	32	32
ENSG00000197912.14	SPG7	1.3264570581305624	0.1727805598977647	0.18468834993201233	0.007183900355032756	0.0619790116260548	1.9939550215666455e-09	NA	17	18	18
ENSG00000221995.5	TIAF1	1.3250153450677262	0.2548222404962906	0.1851660618111014	0.0032219384601532355	0.02781991838902009	8.112597646226531e-05	NA	13	13	13
ENSG00000116032.5	GRIN3B	1.3246481857237118	0.07861602656199959	0.18528786602870917	0.03665847766847751	0.11626534556723067	1.2255567477829831e-16	NA	35	44	44
ENSG00000167186.10	COQ7	-1.3246454664599077	-0.4311021261580539	0.18528876835888597	0.0011872102537566643	0.0274167013415049	0.00010157538272530456	NA	5	5	5
ENSG00000237190.3	CDKN2AIPNL	-1.3246283074039864	-0.26144710819568623	0.18529446230361868	0.003211912514592079	0.027701348451681304	8.37039367574374e-05	NA	9	10	10
ENSG00000131634.13	TMEM204	-1.3246178981659709	-0.0755886522096862	0.1852979164976284	0.06189555044635758	0.4454527471691776	1.2154118955283003e-78	NA	20	23	23
ENSG00000147889.17	CDKN2A	1.324506159105836	0.45491027962354597	0.18533499890627558	0.0014582236569934048	0.03990436506334119	2.365310815464716e-06	NA	5	5	5
ENSG00000159348.12	CYB5R1	-1.3241073657926274	-0.19419845545212633	0.18546738964905618	0.006026406804173971	0.1237046918112583	3.351784054315566e-18	NA	16	16	16
ENSG00000128242.12	GAL3ST1	1.3233576222193273	0.17750174218441747	0.1857164776005461	0.004322261199195539	0.02540809870453152	0.00018202256708996952	NA	5	5	5
ENSG00000167766.18	ZNF83	1.3230653841283695	0.0493669940150829	0.1858136350797478	0.07679294555736067	0.5024262595348087	1.6167336355771647e-94	NA	10	11	11
ENSG00000188822.7	CNR2	-1.3220505349546783	-0.29435861819334663	0.18615132368493748	0.0029662313263171813	0.010995122413648405	0.013063580605309258	NA	21	22	22
ENSG00000186088.15	GSAP	-1.3213103064483782	-0.07570096506180313	0.1863979188608158	0.03474313658915422	0.2039226150873117	7.052121889653447e-30	NA	58	62	62
ENSG00000242616.3	GNG10	-1.3212820979272077	-0.20344132713612864	0.18640732084661205	0.00600481483723242	0.18621657439414552	2.168895768126703e-27	NA	20	20	20
ENSG00000259363.5	CTD-2054N24.2	-1.321120484448182	-0.13512311958158577	0.18646119386546256	0.017864475348617414	0.02561486919963726	0.0001549485727145681	NA	69	70	70
ENSG00000204619.7	PPP1R11	-1.320404529571533	-2.885473908923018	0.18669999210439292	3.091798513785401e-05	0.04233278729755862	9.959599190349658e-07	NA	1	8	8
ENSG00000091157.13	WDR7	1.3204001296261356	0.48597616424904694	0.18670146035205415	0.0007908472069244408	0.010142955093047927	0.01841389303372903	NA	31	31	31
ENSG00000065548.17	ZC3H15	-1.320165809570103	-0.2407360740913058	0.18677966452673544	0.0038319535563898994	0.03957671980362292	2.6495438580990523e-06	NA	45	45	45
ENSG00000131379.9	C3orf20	1.3198319532480662	0.2294574649130869	0.18689113066523888	0.0035227726176937334	0.012883926089959878	0.007693404361321877	NA	13	13	13
ENSG00000059588.9	TARBP1	-1.3192420612220375	-0.27104251148005704	0.18708820070844023	0.0022232042221077713	0.03867523162362842	3.133620412206994e-06	NA	37	37	37
ENSG00000198952.8	SMG5	-1.3190236884394027	-0.033196927004471494	0.1871611931935807	0.19568597852905079	0.6505879247390967	1.1522691148343415e-150	NA	18	18	18
ENSG00000124802.11	EEF1E1	1.3183883885519894	0.4479412099111029	0.1873736657859274	0.0010155080090342413	0.022225124027810145	0.00045887682283154285	NA	9	9	9
ENSG00000183011.13	NAA38	1.3181004947344928	0.369255520547968	0.18747000892354537	0.002241922732493966	0.05424544275666897	3.2041072092973194e-08	NA	33	34	34
ENSG00000172830.12	SSH3	-1.317803883228925	-0.10180931395147416	0.18756930766376068	0.012612487929226151	0.14836139907472834	5.015808374538521e-22	NA	18	18	18
ENSG00000135929.8	CYP27A1	1.3177585088268229	0.06914502670167519	0.18758450139801564	0.043680809541006275	0.19287163620286216	5.655948307106701e-29	NA	39	39	39
ENSG00000104517.12	UBR5	1.3174257527153506	0.7073280655026684	0.18769595339332856	0.00038015021701680936	0.020072988205480785	0.0007448219951564245	NA	4	4	4
ENSG00000164236.11	ANKRD33B	-1.3168333568713717	-0.1665984439169308	0.18789448902583128	0.014421440412756599	0.0972919495512972	4.25145643892368e-14	NA	17	18	18
ENSG00000219626.8	FAM228B	-1.3167878617890367	-0.15472516266048733	0.1879097426602404	0.01373585419375744	0.14663600677162347	1.8580621733837704e-21	NA	13	13	13
ENSG00000172845.14	SP3	-1.3162842779555706	-0.5020515784220021	0.18807864577130118	0.0008266503646952542	0.016056406562197898	0.0030335334967434915	NA	39	42	42
ENSG00000006042.11	TMEM98	1.3162742825026235	0.08630232754446743	0.1880819994013636	0.034440859861596944	0.1656399185637113	8.757472809607893e-24	NA	26	26	26
ENSG00000156599.10	ZDHHC5	-1.3161610350786286	-0.2687597692267295	0.1881199987570139	0.0032275870656834783	0.09179429487571164	3.0992458339318607e-13	NA	51	51	51
ENSG00000010292.12	NCAPD2	1.3157478714004096	0.07851015848662773	0.18825868087883302	0.03602744569397609	0.2972861093942839	4.8664984069362185e-46	NA	33	34	34
ENSG00000237651.6	C2orf74	-1.315298930752598	-0.05361412447607809	0.18840945735285686	0.07404804425046875	0.2339913642660081	4.4154673857788595e-35	NA	20	20	20
ENSG00000131355.14	ADGRE3	-1.3152851387312483	-0.4047945604625639	0.18841409080568283	0.0013200189468554656	0.028717186265966456	6.414999718415522e-05	NA	17	17	17
ENSG00000259865.1	RP11-488L18.10	-1.315141822779059	-0.19962697499532903	0.18846224301623393	0.006018523819693196	0.07688566424202398	3.094589795727163e-11	NA	24	24	24
ENSG00000160410.14	SHKBP1	-1.314753747416283	-0.12963503018753106	0.18859267662704327	0.012047474012392421	0.3065966300352688	4.269513976674279e-48	NA	50	53	53
ENSG00000132600.16	PRMT7	1.3143712190199284	0.1659722669438277	0.18872131102805334	0.006258455911205575	0.13073341137882355	5.632816245348785e-19	NA	19	20	20
ENSG00000029725.16	RABEP1	1.3139855263810478	0.1259622473105599	0.18885107497850095	0.013090102128267207	0.1838248674146248	5.386139625316138e-27	NA	41	44	44
ENSG00000234147.1	RP3-460G2.2	-1.3129998501670461	-0.0418078150721414	0.1891829986618122	0.12130599635945002	0.2297085351325521	2.133226933402894e-34	NA	33	34	34
ENSG00000066926.10	FECH	-1.3126222186160164	-0.4173924003934827	0.189310278897172	0.0007572476847769407	0.03332329129264446	1.5929443433269327e-05	NA	13	13	13
ENSG00000148908.14	RGS10	1.3125380160571274	0.25075000121614505	0.18933866786681153	0.0052467197720922586	0.059599821661796726	5.826933086748156e-09	NA	62	65	65
ENSG00000151929.9	BAG3	-1.3123071167190659	-0.8065470329301553	0.18941653188916108	0.00035842652949819834	0.01128426870339357	0.01161602369873065	NA	7	7	7
ENSG00000214021.15	TTLL3	-1.3121215398159922	-0.193674051293433	0.18947912935495115	0.004735980761303405	0.06798045876751975	3.75068979833103e-10	NA	13	13	13
ENSG00000103569.9	AQP9	1.3111255919608005	1.0501737814536012	0.18981533579957843	0.00020111252507299063	0.012119115443677171	0.009826860652148904	NA	10	10	10
ENSG00000246067.7	RAB30-AS1	-1.3109066211737364	-0.08894947929217625	0.18988931362275385	0.021024593424278672	0.053243787756603586	3.9477009089005464e-08	NA	40	41	41
ENSG00000138376.10	BARD1	-1.310584270212439	-0.07348962758545234	0.18999825639647894	0.03772662120083164	0.2605278321281038	7.1293747582764344e-40	NA	17	18	18
ENSG00000153563.15	CD8A	-1.3100667121289982	-0.26552665595319186	0.19017326829555414	0.002770293535453509	0.027597647645019797	9.338898854952338e-05	NA	32	37	37
ENSG00000105612.8	DNASE2	1.3096730770654508	0.0687773815796563	0.19030645518517797	0.025037209752848563	0.11216057557136244	5.037178517097601e-16	NA	29	30	30
ENSG00000144199.11	FAHD2B	-1.3094514340554815	-0.4798653364778821	0.1903814785820045	0.0015433626941527179	0.029448207635542917	4.8422092985063346e-05	NA	8	9	9
ENSG00000168476.11	REEP4	1.3092090962009075	0.08641304834739179	0.19046353184813392	0.030466669031308576	0.2671752670721914	6.433462472960564e-42	NA	22	22	22
ENSG00000095066.11	HOOK2	-1.3089649828286403	-0.11725414138576466	0.19054621261157345	0.005986644355849352	0.03269063798287975	1.26041463420484e-05	NA	17	18	18
ENSG00000160111.12	CPAMD8	-1.3081007272373195	-0.0639251805173901	0.19083914683825942	0.05297598288809598	0.18911681884617945	6.183322852214523e-28	NA	55	57	57
ENSG00000181631.6	P2RY13	1.3070923583069118	1.0844981901998412	0.1911813462704448	0.00023782990581579943	0.010537142698774109	0.016029101427696715	NA	6	7	7
ENSG00000137393.9	RNF144B	1.3070182245285973	0.26525272058427707	0.19120652206894884	0.004267221975207547	0.01828537537411377	0.0015093928768620609	NA	57	57	57
ENSG00000023839.10	ABCC2	-1.306768384786134	-0.46840025108703615	0.19129138550047753	0.0010193811944436072	0.015422649725551697	0.0034310327050836448	NA	22	23	23
ENSG00000110811.19	P3H3	-1.3063607009832705	-0.17483953902344665	0.19142992355930422	0.006972780795367371	0.07104785466307341	2.0850837163782063e-10	NA	18	18	18
ENSG00000182247.9	UBE2E2	-1.3058767743590833	-0.22785214346478555	0.19159446605479602	0.0046027743089610065	0.055573241010664784	2.0628498077160166e-08	NA	21	22	22
ENSG00000172568.4	FNDC9	1.3055104636091988	0.2864754398235054	0.19171908650933833	0.002354023732486393	0.022214177022852985	0.0004684560482540152	NA	9	9	9
ENSG00000197536.11	C5orf56	-1.3054960481959235	-0.18021934022168587	0.19172399191244416	0.0077945743846125695	0.12101792602887805	1.462255264161445e-17	NA	32	35	35
ENSG00000141540.10	TTYH2	1.305213204842861	0.262752351485153	0.19182025900292665	0.0031658533789648423	0.042443989740629816	1.1412756706282844e-06	NA	36	38	38
ENSG00000156502.13	SUPV3L1	1.3047049388545027	0.17412151432048845	0.19199333909978955	0.008249817642679574	0.13748059938461935	6.148341281223455e-20	NA	14	14	14
ENSG00000130770.17	ATPIF1	1.3040885179848016	0.10207436054381634	0.19220340330144803	0.018704457019471144	0.13221380409114836	6.107697534185754e-19	NA	39	42	42
ENSG00000182327.7	GLTPD2	-1.3038052320480344	-0.38305778954219805	0.19229999827324673	0.0013663029172420833	0.012804628222426884	0.00803483489005849	NA	1	1	1
ENSG00000205250.8	E2F4	1.303278541055321	0.8240037665697019	0.19247968446592256	0.00033984678001418913	0.010166179799215684	0.01835046803179375	NA	9	9	9
ENSG00000177556.11	ATOX1	1.3022299461387088	0.44717610140046316	0.19283779107831	0.0009068642908726485	0.015472579747110457	0.0036313285857138868	NA	22	22	22
ENSG00000152778.8	IFIT5	1.3022159781060627	0.10210883329228827	0.1928425646158951	0.021365694322851125	0.20536278163415567	4.748421315167592e-31	NA	44	45	45
ENSG00000107643.15	MAPK8	1.3017474651767855	0.2595584365421486	0.1930027279528438	0.0031364275324860594	0.04677643980898501	3.182324284704793e-07	NA	28	30	30
ENSG00000106299.7	WASL	-1.301337709553633	-0.6339072822364277	0.19314288492718135	0.0004338617868031567	0.014838107683594025	0.004373822957184697	NA	4	4	4
ENSG00000153898.12	MCOLN2	-1.3008228970054139	-0.29319761443780157	0.19331908260383712	0.002308401987098201	0.0237897693426905	0.00028136713671499683	NA	49	50	50
ENSG00000163823.3	CCR1	1.3000920436236938	0.06861181842182243	0.19356942428618262	0.045060426209617525	0.3309102221847434	1.2061325845131174e-53	NA	36	37	37
ENSG00000112531.16	QKI	-1.2993452586039596	-0.15131231799860156	0.19382546890704566	0.008679962445429065	0.2426269016261495	3.3436428229541863e-37	NA	32	32	32
ENSG00000156510.12	HKDC1	1.2984665198281584	0.09131907857333357	0.19412707386808659	0.030528647822323528	0.1304093397437539	1.3092913475786414e-18	NA	10	10	10
ENSG00000154134.14	ROBO3	1.2983491762746084	0.10020728672926565	0.19416737514546	0.025583109926885103	0.27661560042601063	2.4747912120992692e-42	NA	46	46	46
ENSG00000119965.12	C10orf88	1.29783013339883	0.24563010954073863	0.19434571245796517	0.003643611326739539	0.0421985020085912	1.177570806083124e-06	NA	15	18	18
ENSG00000169230.9	PRELID1	-1.2978280744993698	-0.1327791244286137	0.19434642011200653	0.012514845381998738	0.2015296371786653	9.426292387342894e-30	NA	27	28	28
ENSG00000140948.11	ZCCHC14	-1.2976320580704233	-0.15597238899451354	0.1944138005988204	0.015180325057491914	0.07400840767232053	8.492874731985944e-11	NA	23	23	23
ENSG00000273038.2	RP11-479G22.8	1.2973025967251897	0.06267569391074819	0.19452709128404422	0.055456618111663754	0.21778035525426614	4.866850183544947e-32	NA	34	34	34
ENSG00000138496.16	PARP9	-1.2970281061361337	-0.28233094127011604	0.19462151635796354	0.00264275246127128	0.05821556634673965	9.26685105958736e-09	NA	69	70	70
ENSG00000110203.8	FOLR3	1.2966314239850674	0.03385706735956058	0.19475803487549959	0.12662210474950425	0.5225175551195058	6.213724677477054e-101	NA	55	59	59
ENSG00000127366.5	TAS2R5	-1.2963673395925779	-0.09131224611987525	0.19484895869853358	0.027106754912047885	0.0689837185239351	3.2312456586612085e-10	NA	69	86	86
ENSG00000137806.8	NDUFAF1	1.2963295416294096	0.18326137406976964	0.1948619750220434	0.00419468589077081	0.07440402832454518	7.698429541432004e-11	NA	36	36	36
ENSG00000271888.1	RP11-560J1.2	-1.2962648467150486	-0.1048932750262121	0.19488425521408992	0.019135580378896684	0.057022287299045314	1.0053036805372355e-08	NA	14	14	14
ENSG00000169490.16	TM2D2	-1.2962439504106584	-0.19547212112762694	0.19489145206267977	0.005655019671127554	0.059224834714703724	6.947920054310743e-09	NA	15	15	15
ENSG00000132274.15	TRIM22	1.2955644378068718	0.19943467591568145	0.19512558770192334	0.004076731509554487	0.11810112886532127	3.595459365492198e-17	NA	9	9	9
ENSG00000118849.9	RARRES1	-1.2955331177778067	-0.37041120419898743	0.1951363844299604	0.002682649518878218	0.014921288784680091	0.004269409777589824	NA	8	8	8
ENSG00000214013.9	GANC	-1.2949847628947022	-0.32620005386258033	0.195325485846925	0.0018730288689941977	0.025238291412171685	0.00017028733421712016	NA	4	4	4
ENSG00000075413.17	MARK3	-1.294429095755065	-0.14858316671920527	0.19551724594180164	0.008079346229363663	0.1348680826862759	2.0700179906518836e-19	NA	8	8	8
ENSG00000270419.1	CAHM	-1.294112037535853	-0.46419684539063366	0.1956267241934203	0.0009349587836460872	0.02025485806007381	0.00080586117318694	NA	15	15	15
ENSG00000266412.5	NCOA4	1.293783345981415	0.5191630828389098	0.1957402667963154	0.0006191083233508867	0.13857998812546254	8.877551534143421e-20	NA	11	24	24
ENSG00000169313.9	P2RY12	1.2937608640333154	0.21121245225966506	0.19574803468342417	0.004947699188787414	0.032402288819068564	2.2434794509901496e-05	NA	26	27	27
ENSG00000186891.13	TNFRSF18	-1.293721675581377	-0.13363582883017686	0.19576157548573758	0.011381876015350498	0.10221194259854637	8.749946400975348e-15	NA	11	17	17
ENSG00000142552.7	RCN3	1.2931837630532101	0.2284609004335566	0.19594751002025668	0.008089205231299398	0.1647477282267789	5.698442087797472e-24	NA	10	10	10
ENSG00000179528.15	LBX2	-1.2928278818244854	-0.08338271718755241	0.19607059483524347	0.032575347919835754	0.12746823266455146	2.0039288409487887e-18	NA	14	14	14
ENSG00000114405.10	C3orf14	1.2919224825282865	0.08095383432408401	0.1963839909466749	0.03204272436367481	0.09187562087862326	3.249588954474293e-13	NA	19	20	20
ENSG00000124091.9	GCNT7	-1.29182997784975	-0.15277158821833275	0.19641603128791363	0.007235708580403084	0.042787348454095424	1.0297254942966271e-06	NA	43	43	43
ENSG00000186814.13	ZSCAN30	-1.2912214107732822	-0.5231770223146998	0.1966269128137741	0.0007698272341116168	0.015184924426123209	0.003799704345382815	NA	19	19	19
ENSG00000198156.10	NPIPB6	1.290983121465872	0.17658439639517515	0.19670953032273475	0.005372803874688181	0.02538000173632156	0.00017918558194780375	NA	10	10	10
ENSG00000183621.15	ZNF438	-1.2909608712759426	-0.2960861188717419	0.19671724600445128	0.002282344274959699	0.08419672982812781	3.2374645114505534e-12	NA	25	27	27
ENSG00000103932.11	RPAP1	-1.2908337947667388	-0.17097713460248784	0.19676131647805162	0.007153206710199305	0.11783552306324765	6.422355825044353e-17	NA	17	17	17
ENSG00000143155.12	TIPRL	1.290816779899137	0.8404504007334139	0.1967672178284916	0.0027944660733577884	0.058053115649787886	9.170282987640649e-09	NA	20	21	21
ENSG00000258733.5	CTD-2341M24.1	1.2903397085825403	0.11961369947574257	0.1969327355953725	0.012590005715858443	0.02596511463232824	0.00013456951834291467	NA	74	76	76
ENSG00000198715.11	GLMP	-1.2894744854385385	-0.027392909361205593	0.19723318096890807	0.27175017860969214	0.6164971396209705	1.7814986096368677e-137	NA	57	58	58
ENSG00000164967.9	RPP25L	-1.2894315455693062	-0.30118591488165253	0.19724810040583962	0.00205345775934041	0.05907086636184605	7.516912637734526e-09	NA	36	36	36
ENSG00000137563.11	GGH	-1.2885835598763111	-0.12426607580076621	0.19754290189032486	0.012982155259355138	0.07992389135129516	1.011177763847107e-11	NA	61	61	61
ENSG00000162511.7	LAPTM5	1.2880876060369326	0.3039900713124635	0.19771546917622163	0.002365447274585494	0.07199221249204814	1.190366650566015e-10	NA	36	39	39
ENSG00000151789.10	ZNF385D	1.2879619852499729	0.09706983563937757	0.19775919646884477	0.02642077688800356	0.06273547879581809	2.496434147716859e-09	NA	35	36	36
ENSG00000165997.4	ARL5B	-1.2879569909690836	-0.2951460325452828	0.1977609350724432	0.0023857386991626025	0.04787253670246898	1.4096319692243334e-07	NA	21	21	21
ENSG00000167105.7	TMEM92	1.2874472003844357	0.06398009418815107	0.19793846165062334	0.058040969925281224	0.27525191450732545	2.984466900379614e-42	NA	4	4	4
ENSG00000030582.17	GRN	1.2865929207390667	0.2129297130198887	0.19823621246488643	0.004520389893609566	0.05744443128381808	1.1209628287092472e-08	NA	39	40	40
ENSG00000136811.16	ODF2	1.2864032980117377	0.4761014769200149	0.19830234801385305	0.0007416409231702992	0.012720791383611155	0.008315432476483763	NA	24	25	25
ENSG00000135363.11	LMO2	1.2853456389770024	0.29552085301177766	0.19867152840538338	0.0017214553098904367	0.011651931252436284	0.01162234422649152	NA	27	27	27
ENSG00000110801.13	PSMD9	-1.2843773540897085	-0.3224066353141647	0.19900995272417044	0.001996971841500008	0.05429950583723103	2.8997903691378267e-08	NA	14	14	14
ENSG00000164978.17	NUDT2	1.2843516777995454	0.03222363837140875	0.19901893255053937	0.17246901573079979	0.5614044695463072	8.104489815437015e-115	NA	72	74	74
ENSG00000108984.13	MAP2K6	1.284256545292808	0.3422960689171254	0.19905220603607454	0.0018372721228756622	0.03770020998926992	4.647750387354685e-06	NA	24	24	24
ENSG00000054523.17	KIF1B	-1.28391141261066	-0.29083288698517484	0.19917295355524	0.0017994540596751414	0.054297368280454616	3.1842808113901296e-08	NA	18	19	19
ENSG00000142347.16	MYO1F	1.2834839920865426	0.3600439931165848	0.19932256433488227	0.0016976588062025855	0.10241683069700447	7.77594138527973e-15	NA	19	23	23
ENSG00000116678.19	LEPR	-1.2824949927402582	-0.10843421927814531	0.19966906035253562	0.021263258186756805	0.1538470716759739	2.9432112178684867e-22	NA	20	20	20
ENSG00000147852.15	VLDLR	1.2823006965876134	0.048544810441213004	0.19973718370627846	0.09352714771334598	0.27160015731312603	4.7814186274380996e-42	NA	25	28	28
ENSG00000127952.16	STYXL1	-1.2819148234767663	-0.06629749337496492	0.19987252735420413	0.05816816745196187	0.4913073110616015	1.6455701442270442e-91	NA	15	15	15
ENSG00000174175.16	SELP	-1.2813560589342317	-0.2727956533416937	0.2000686307649877	0.003288075724936432	0.024724457492290408	0.00021124084826545917	NA	38	41	41
ENSG00000113441.15	LNPEP	-1.281216656843454	-0.23399428772258454	0.20011757706500022	0.004162338153061296	0.07063571839730014	2.3747413961183277e-10	NA	64	66	66
ENSG00000183605.16	SFXN4	-1.2802102130698911	-0.05372154219953711	0.20047121499861442	0.07491219559947254	0.3341300603555169	3.5239262255727595e-53	NA	10	10	10
ENSG00000067560.10	RHOA	1.2797274980458266	0.4184160042374657	0.20064099016061254	0.001123767016647005	0.01381521536867759	0.0060208627096331796	NA	25	25	25
ENSG00000113273.15	ARSB	1.2793733448505642	0.10902321987551507	0.2007656157035288	0.01809649491504492	0.07552240075009398	4.19396103936497e-11	NA	44	46	46
ENSG00000182871.14	COL18A1	-1.2792980289772706	-0.0517776697719192	0.2007921264362913	0.08809851054471081	0.5445111930999699	6.962416668598198e-109	NA	41	43	43
ENSG00000115524.15	SF3B1	-1.2786542502955975	-0.6748689818841538	0.20101883689261246	0.0004383808346230094	0.024584075500889008	0.00020781661350666685	NA	19	19	19
ENSG00000234284.6	ZNF879	1.2784165465591684	0.21551649663523267	0.20110259285490062	0.004621070998860409	0.04454662673649412	3.8838073710971995e-07	NA	17	17	17
ENSG00000069188.16	SDK2	1.2777266723994238	0.05421056209041945	0.2013458172233321	0.05830364941126352	0.17771948285478625	4.811841063592711e-26	NA	70	72	72
ENSG00000051596.9	THOC3	-1.2776475586293377	-0.27689254821786696	0.20137372354954475	0.0033515932393348765	0.12211970895410935	1.6312061202726634e-17	NA	19	23	23
ENSG00000111237.18	VPS29	-1.2765175049033577	-0.31529485474947805	0.2017726428891785	0.0020070090111587347	0.05385999212070472	3.73278011856176e-08	NA	21	22	22
ENSG00000144362.11	PHOSPHO2	1.2761657690060886	0.19915395312440556	0.20189692639157497	0.005447514319166144	0.013436899433998778	0.006566096661667238	NA	20	20	20
ENSG00000163818.16	LZTFL1	1.2759818733494006	0.1958411295946909	0.20196192689164372	0.0060264878206888195	0.011600676222932621	0.01166477201572394	NA	40	42	42
ENSG00000204577.11	LILRB3	1.2756903885596713	0.08732426915840644	0.20206498753219115	0.025989618083477262	0.3771488478235174	3.6863677933455965e-62	NA	46	54	54
ENSG00000177303.9	CASKIN2	-1.2756767371973878	-0.2473512270216603	0.20206981520093137	0.0033103753605352114	0.03208708328739912	2.4166368258271634e-05	NA	10	10	10
ENSG00000163945.15	UVSSA	1.2749806343985435	0.057727736587823514	0.20231609650140847	0.06441268578745886	0.28595155705728403	3.7816953202239487e-45	NA	106	108	108
ENSG00000139651.10	ZNF740	1.2748349452736885	0.23085894351856215	0.2023676690115518	0.003832581657589346	0.08296294452645554	3.81123792740925e-12	NA	15	15	15
ENSG00000139832.4	RAB20	1.2746311837368411	0.10161400090958807	0.2024398146497418	0.02028192866479251	0.2241857069654273	4.044726585661114e-33	NA	59	62	62
ENSG00000025039.14	RRAGD	1.274269928671208	0.2769012580922213	0.2025677699264935	0.0028104038991835756	0.047120285893054566	2.684474831001559e-07	NA	9	9	9
ENSG00000164346.9	NSA2	-1.2739837267683747	-0.0643446381192961	0.20266918346302776	0.04442971710464562	0.4048643382555685	5.654510558094322e-69	NA	37	37	37
ENSG00000124767.6	GLO1	1.273189919369825	0.14114089685836986	0.20295065682844415	0.011790913391130163	0.08929328547083798	5.658297609020155e-13	NA	48	50	50
ENSG00000021355.12	SERPINB1	1.272550263888621	0.47601037692318793	0.20317767708368573	0.0010301828486464157	0.02488641357516295	0.00021398103470566515	NA	44	48	48
ENSG00000085721.12	RRN3	-1.2714268415892578	-1.3473239864348494	0.20357683861305997	0.00014056060166354748	0.043629816145515726	7.163247434346271e-07	NA	6	8	8
ENSG00000031691.6	CENPQ	1.2712972179233535	0.07849993678538673	0.20362293171549306	0.0355882875585251	0.161904137370929	2.3313051629471605e-23	NA	32	34	34
ENSG00000125652.7	ALKBH7	-1.2711136092391246	-0.8467285017574067	0.203688234444239	0.0002587796510931768	0.012819207501347941	0.008063999949317916	NA	4	4	4
ENSG00000112305.14	SMAP1	1.2708846887513796	0.08260393768077427	0.20376967423295944	0.02915031397621226	0.15119840753903632	5.316633500381488e-22	NA	39	39	39
ENSG00000169583.12	CLIC3	-1.270046809569781	-0.2820474209771733	0.2040679567170851	0.0025558849114232555	0.06948812436627103	3.371673593470468e-10	NA	10	13	13
ENSG00000130270.16	ATP8B3	1.2699479331865904	0.06567477177509941	0.20410317736155204	0.03850930898183752	0.1349502421264797	1.1554712331165614e-19	NA	42	44	44
ENSG00000181634.7	TNFSF15	-1.269672968318259	-0.14427273086127998	0.20420114553810165	0.01024958354362563	0.08460439427651971	2.7534897309722534e-12	NA	13	13	13
ENSG00000154814.13	OXNAD1	1.2691799707334377	0.2529997130161781	0.20437688299301837	0.0030546282110486944	0.06573951759376033	9.794688164062293e-10	NA	21	21	21
ENSG00000244041.7	LINC01011	1.2690702340710274	0.10207190982349897	0.20441601547653043	0.021085683833032994	0.14680394866756347	4.186197839056373e-21	NA	31	33	33
ENSG00000115112.7	TFCP2L1	1.2688908200860134	0.07257348560674881	0.2044800068804179	0.03716065644197732	0.11508932828994466	7.28917833317041e-17	NA	18	18	18
ENSG00000169193.11	CCDC126	-1.2688371996992769	-0.4439653136376586	0.20449913443712764	0.001291847561426862	0.02437374695274844	0.00023733620180149508	NA	16	16	16
ENSG00000198791.11	CNOT7	1.2686135467331265	0.3994835037541496	0.20457893034350094	0.0006273244638786514	0.02305496036524761	0.00034416649468249844	NA	5	5	5
ENSG00000161618.9	ALDH16A1	-1.2683972569031432	-0.07422276365916525	0.2046561207348636	0.032635247913615446	0.4287729835445854	7.724558256412926e-76	NA	30	32	32
ENSG00000100949.14	RABGGTA	-1.2679528174992738	-1.4836860011994875	0.20481480054692824	0.0001037880043215382	0.015091820352862415	0.0038782897249719853	NA	4	4	4
ENSG00000181929.11	PRKAG1	1.2678318775052708	0.31503424253081613	0.20485799567231255	0.001611962104996621	0.0328745021094737	2.02321371842693e-05	NA	29	31	31
ENSG00000163702.18	IL17RC	-1.2677491880541083	-0.0857310158272887	0.20488753298403917	0.028881044702188465	0.18126635624983145	2.1355875780787238e-26	NA	19	19	19
ENSG00000171940.13	ZNF217	-1.267740244868564	-0.3625556811687302	0.2048907277446692	0.0020550896097793698	0.047699009111630185	2.246858046793481e-07	NA	34	34	34
ENSG00000205726.14	ITSN1	-1.2673373484480457	-0.1495938701657679	0.2050346913977863	0.011389675855656705	0.08848403986258523	6.331327930034798e-13	NA	15	15	15
ENSG00000233077.1	LINC01271	1.2669613800240223	0.13978197158395778	0.2051690994120814	0.010389508403692335	0.10854460710144782	1.1498290483155348e-15	NA	18	18	18
ENSG00000115677.16	HDLBP	1.2666777521200747	0.24739307555353723	0.2052705382388268	0.0036874279084633294	0.035345842510877905	9.491182394021142e-06	NA	50	57	57
ENSG00000148450.12	MSRB2	1.2662902039178083	0.2587240229241226	0.20540920283663755	0.0030786860590157985	0.02635122569041729	0.00013011367958701444	NA	22	24	24
ENSG00000159267.14	HLCS	-1.264921255025446	-0.06487498572941383	0.2058995571682939	0.0526601377244961	0.2444656390052576	1.279139428006964e-36	NA	31	32	32
ENSG00000169174.10	PCSK9	1.2648111374155775	0.1489005756696637	0.20593903796426483	0.009187754662074839	0.08303706686774756	3.242323815883425e-12	NA	23	23	23
ENSG00000127838.13	PNKD	1.2643751953214544	0.12335025134567304	0.20609539156862222	0.015151370550900352	0.1426240985709273	1.1759686734877892e-20	NA	13	13	13
ENSG00000113532.12	ST8SIA4	-1.2630605169354288	-0.35932987066155386	0.20656743199061456	0.0011444897845970213	0.025118339901043413	0.00018668479090493635	NA	42	42	42
ENSG00000113851.14	CRBN	-1.2627943996854631	-0.5353574384702328	0.20666307788461602	0.0007422484695729844	0.032550676810182914	1.430849070869652e-05	NA	7	8	8
ENSG00000144026.11	ZNF514	-1.262248619056465	-0.039674218189067446	0.20685933890119745	0.12513528793266665	0.3683176050898251	2.051718824199508e-60	NA	40	45	45
ENSG00000106771.12	TMEM245	-1.261742528534898	-0.22999085803277192	0.20704144833467186	0.004982551476448627	0.06020274229543205	5.089521526200816e-09	NA	47	47	47
ENSG00000171109.18	MFN1	1.2617248467022573	0.20555304334845204	0.2070478129920793	0.006758128711575646	0.08941453433412716	5.763517120741133e-13	NA	50	50	50
ENSG00000112167.9	SAYSD1	-1.2615879971114452	-0.07947382939442334	0.20709707743735872	0.03134020734543652	0.21073553630113576	2.624426282752198e-31	NA	12	12	12
ENSG00000198133.8	TMEM229B	1.261536513931319	0.2241910045320077	0.2071156130546472	0.0037770233391690583	0.0744176870880152	4.423565670154679e-11	NA	9	9	9
ENSG00000073614.12	KDM5A	-1.260859980202061	-0.08884951670536553	0.20735929904074712	0.022497898010392866	0.289697807998786	1.908251507096933e-44	NA	15	15	15
ENSG00000114125.13	RNF7	1.2602816378612745	0.23780269052545847	0.2075677815713628	0.006689233834443526	0.02335570360941619	0.00029012672827478724	NA	80	81	81
ENSG00000196262.13	PPIA	-1.2602540230072092	-0.5673419565413131	0.2075777400564851	0.0008923629939184226	0.012836267106261512	0.0077005463814948565	NA	37	38	38
ENSG00000165802.21	NSMF	-1.2600701732532256	-1.5619142997661926	0.20764404889909605	0.00010503874924176396	0.036917709748541576	5.433092598495195e-06	NA	4	10	10
ENSG00000184517.11	ZFP1	1.2599059902839045	0.1277601480207695	0.20770327753487605	0.011966951081551026	0.0876878551440285	9.584059787626312e-13	NA	26	27	27
ENSG00000198393.7	ZNF26	1.2590839862823489	11.15701491816053	0.2079999978853153	7.854598522820202e-07	0.011065315721558852	0.01373980903854756	NA	1	3	3
ENSG00000178996.13	SNX18	-1.2590324527853838	-0.491055786694028	0.2080186102638144	0.0008914817643430221	0.01763374807422112	0.0018594625702050328	NA	9	9	9
ENSG00000179051.13	RCC2	-1.2589270282021925	-0.2797517652159269	0.20805669027486662	0.0021134824915485465	0.06795256704852927	4.102296985751088e-10	NA	4	5	5
ENSG00000246898.1	LINC00920	-1.258471600405784	-0.04677168163955035	0.20822125169243566	0.08561695364651432	0.27709327536363826	1.8885410217489807e-42	NA	4	4	4
ENSG00000185015.7	CA13	-1.2575562362342059	-0.1298334167032288	0.208552289021673	0.015199546696726423	0.0443282592194068	5.597047558278144e-07	NA	18	18	18
ENSG00000167193.7	CRK	1.2574030481610599	0.7152869343670002	0.20860772603744693	0.000741859292271756	0.03989540724789188	1.4391519883206698e-06	NA	7	7	7
ENSG00000203896.9	LIME1	-1.2572860368294045	-0.2376411407377506	0.20865007829726845	0.003436227454875907	0.014898202078832143	0.004247860326677732	NA	61	63	63
ENSG00000178752.15	ERFE	-1.2558290348332621	-0.3086094224649616	0.20917796224013396	0.0022799567624530166	0.020332993674092692	0.0008124773746452165	NA	14	14	14
ENSG00000132386.10	SERPINF1	1.2556328174514473	0.1844363348347809	0.20924912728139955	0.006770140354477458	0.03608723311755478	7.079276394263175e-06	NA	8	8	8
ENSG00000278195.1	SSTR3	1.255455384076991	0.06022556703672995	0.20931349474854388	0.059023567369953046	0.25461075671315303	1.5639631041431762e-38	NA	21	21	21
ENSG00000173540.12	GMPPB	-1.2548811494648453	-0.2140787315545959	0.20952190802429704	0.007828513614577176	0.08465581440327599	3.2038179335916827e-12	NA	35	37	37
ENSG00000075223.13	SEMA3C	1.254758857889921	0.13260802004432562	0.2095663120519673	0.010824815613451659	0.033510427911966574	1.2672907085989732e-05	NA	47	49	49
ENSG00000102710.19	SUPT20H	-1.254437824357582	-0.0834273083404073	0.20968291163884478	0.02982189608988141	0.31947030949155075	1.878417135142917e-50	NA	62	63	63
ENSG00000159111.12	MRPL10	-1.2538191658545113	-0.12390089637096743	0.20990774127539014	0.014423586038843441	0.09687597148273984	3.448830220677649e-14	NA	66	68	68
ENSG00000203778.7	FAM229B	1.2534488404338777	0.4712126239172805	0.2100424064726798	0.0010864980303608033	0.01062347768432448	0.015748849589966203	NA	6	6	6
ENSG00000132640.14	BTBD3	-1.253036432698796	-0.12116536608487669	0.21019244807531945	0.011610641233636424	0.05698315489314348	1.4292862003944394e-08	NA	41	44	44
ENSG00000203721.6	LINC00862	1.2523161452053668	0.45417106726041423	0.21045468808343692	0.0009704176255429743	0.029828419002083186	4.2315500210433665e-05	NA	6	6	6
ENSG00000131759.17	RARA	1.2517834563660188	0.2808564244922066	0.2106487799847192	0.002437899832308816	0.06624210859224458	9.2491503915435e-10	NA	21	21	21
ENSG00000129515.18	SNX6	-1.251674048578241	-0.23289157668774121	0.21068866011797382	0.003610298847477872	0.11258453222575904	3.9172276980402085e-16	NA	22	23	23
ENSG00000143437.20	ARNT	-1.2516018843820982	-0.11117864310059829	0.21071496761278818	0.01665455832327391	0.1701799414098661	6.271358716386747e-25	NA	20	21	21
ENSG00000141627.13	DYM	1.2515155931756636	0.10993195933922952	0.2107464282359911	0.011814682395406348	0.11649391331429534	1.0229322176371472e-16	NA	51	51	51
ENSG00000197653.15	DNAH10	-1.2514862441869978	-0.15863903958359618	0.21075712926023493	0.008334565816675327	0.08296034167204143	3.5770666725038435e-12	NA	16	16	16
ENSG00000181513.14	ACBD4	1.2512638958183093	0.22919214890093684	0.2108382131460279	0.00444458975689425	0.02689322777157557	0.00010694282316941042	NA	27	39	39
ENSG00000277258.4	PCGF2	1.2505307647601005	0.10593415636868782	0.2111057242504828	0.021418089303945818	0.0964855965517711	5.699607297129673e-14	NA	27	27	27
ENSG00000196535.15	MYO18A	-1.2502134302397614	-0.21094453515395875	0.21122159205734958	0.0038341382291107564	0.046656085897334235	3.145468194373118e-07	NA	18	19	19
ENSG00000146083.11	RNF44	-1.2497010953281165	-0.19758662454596349	0.21140875706275142	0.0057976174272981644	0.06775890393601801	5.552392091127838e-10	NA	18	18	18
ENSG00000073150.13	PANX2	-1.2496130291527758	-0.5011791597660011	0.21144094126714208	0.0009156533378969433	0.026414382727689062	0.00012705563055353782	NA	11	11	11
ENSG00000119397.16	CNTRL	1.248824883419518	0.25888549371477176	0.21172913060145115	0.0029345304845179174	0.054015609711111696	3.497216264768108e-08	NA	27	27	27
ENSG00000104714.13	ERICH1	-1.247430081974967	-0.041717364427144896	0.2122398421448609	0.10713695187618574	0.3564406858728498	2.6714187937789197e-58	NA	74	81	81
ENSG00000164707.15	SLC13A4	-1.2470900253408534	-0.16352993258075796	0.21236448992536272	0.005650721048252167	0.02469378404122204	0.0002130502256203109	NA	13	13	13
ENSG00000176148.15	TCP11L1	1.2469257312206936	0.03705910451277108	0.2124247308878503	0.11916001110649974	0.3797048912292664	1.944624311306748e-63	NA	15	16	16
ENSG00000132016.11	C19orf57	-1.2467229024398536	-0.4776774261432858	0.2124991181997855	0.0009516640289676654	0.02415202877257308	0.0002693155569876774	NA	4	4	4
ENSG00000105404.10	RABAC1	1.2461103018674988	0.14631022361098767	0.21272390324965118	0.008932438855857889	0.2928573961840071	1.2746498111113972e-45	NA	12	13	13
ENSG00000213699.8	SLC35F6	-1.2454270025529985	-0.4763501721760071	0.21297483271604167	0.000863138850095132	0.026150132213213696	0.00014229474149281482	NA	15	16	16
ENSG00000078618.21	NRDC	1.2445456894185725	0.1711752431844417	0.21329879469427404	0.005375324662719827	0.15940979103207628	4.8543948562450775e-23	NA	20	20	20
ENSG00000206560.11	ANKRD28	1.2441926096299922	0.1359120516686758	0.21342868306845186	0.009694795852197046	0.08277002653905123	5.459774730073813e-12	NA	23	23	23
ENSG00000123219.12	CENPK	-1.2441060577762186	-0.06424104569684086	0.2134605318321593	0.04479214778474261	0.31534308370124603	7.939551694699995e-50	NA	52	52	52
ENSG00000078304.19	PPP2R5C	-1.241498546029757	-0.29627777186568993	0.2144216349564403	0.004091931815081338	0.07936947594945641	1.406866355523518e-11	NA	28	28	28
ENSG00000123268.8	ATF1	1.241266556171434	0.10150007866509056	0.21450729504328903	0.018862374309578305	0.1703052724059614	8.890577679882185e-25	NA	20	20	20
ENSG00000175309.14	PHYKPL	-1.241210858169939	-0.4519134503348343	0.21452786468220986	0.000988405303954415	0.045169984335067984	4.944841334115081e-07	NA	7	7	7
ENSG00000183092.16	BEGAIN	1.2406586923233538	0.025255018431063366	0.21473186010246648	0.3317198428682971	0.6055003429250999	2.077424297393731e-130	NA	52	56	56
ENSG00000132906.17	CASP9	1.2405208961181604	0.26913400529590276	0.21478279014360846	0.002597183621754174	0.036946388884800334	4.865864220995923e-06	NA	8	9	9
ENSG00000100393.12	EP300	1.2396352740758716	0.5421514952521395	0.2151103274977808	0.0007749991471511277	0.01952619258642145	0.0010405210029139056	NA	25	26	26
ENSG00000183688.4	RFLNB	-1.2395781378495667	-0.15898805591559392	0.21513147104168973	0.007795773311361827	0.12379020667534366	9.566248393505327e-18	NA	35	37	37
ENSG00000271780.1	RP11-1017G21.5	-1.2388752870401032	-0.061129522003622254	0.21539168699747335	0.03338931914617008	0.1049297594553111	3.2122862561420413e-15	NA	14	14	14
ENSG00000106853.18	PTGR1	-1.2384311627541587	-0.14003659612183178	0.21555623168541493	0.008391276839496592	0.04479299621693314	5.47916251124211e-07	NA	12	12	12
ENSG00000141480.17	ARRB2	1.23806040264717	0.18526258784919356	0.2156936648307054	0.0071177352644695305	0.22318179703381244	8.213539835050657e-34	NA	14	14	14
ENSG00000174080.10	CTSF	1.237939073406512	0.07990411860486897	0.21573865278715787	0.03504581604139453	0.24229727666304074	1.659927682019405e-36	NA	36	36	36
ENSG00000100461.17	RBM23	1.2372821605282172	0.22628801538352894	0.21598234842034292	0.004992065292235124	0.138798263099582	6.651018255005446e-20	NA	67	70	70
ENSG00000188037.10	CLCN1	-1.237239726513741	-0.03656004613710287	0.21599809702227402	0.14638148367458165	0.4089209573149231	8.240753376734616e-71	NA	51	64	64
ENSG00000266714.6	MYO15B	1.237006680984149	0.05383897041390982	0.21608460231315985	0.10617835179019408	0.5342015774759663	2.0853344468899325e-104	NA	41	42	42
ENSG00000254639.1	CTD-2589M5.5	1.2369329836129581	0.6004039271012327	0.21611196358546292	0.0007201475120648258	0.01699034170474072	0.002012418858196623	NA	28	29	29
ENSG00000166716.9	ZNF592	1.236768029323961	0.2736399705611714	0.21617321441908077	0.0022781079131844674	0.029548936787823075	5.247274665981694e-05	NA	19	20	20
ENSG00000127249.14	ATP13A4	-1.2366603978112527	-0.03711735165492488	0.21621318689432967	0.0505967478759957	0.12610380453676348	5.361833104188629e-18	NA	37	37	37
ENSG00000180875.4	GREM2	1.2356403972442676	0.23450147770640772	0.21659226157403122	0.00365559430966342	0.034416980549344584	1.1041800055860285e-05	NA	3	3	3
ENSG00000196923.13	PDLIM7	1.2349721675492131	0.38712423923570716	0.21684086272796144	0.0013137065306212089	0.03971214546231788	2.487749387769233e-06	NA	27	28	28
ENSG00000040275.16	SPDL1	1.2349355596548255	0.13805926963276166	0.2168544878736821	0.010027278515579566	0.0935559261006526	8.811305552539909e-14	NA	44	44	44
ENSG00000165131.6	C7orf34	-1.2344987336263205	-0.1135466540866832	0.217017118323388	0.013127631882928254	0.21171759428155515	1.7893230980243754e-32	NA	26	30	30
ENSG00000010626.14	LRRC23	1.234363032642096	0.06815432550846907	0.21706765769482272	0.0458677170963718	0.16543633819969214	8.314154598511996e-24	NA	17	17	17
ENSG00000173221.13	GLRX	-1.2341545042112991	-0.33656138652102985	0.21714533682957193	0.001478396954232996	0.06302833967963553	2.0124119688573682e-09	NA	17	17	17
ENSG00000204991.10	SPIRE2	-1.2340376002967797	-0.06884964377677079	0.21718889357011928	0.035012855889181724	0.16863463636680331	2.136893203535444e-24	NA	18	20	20
ENSG00000138463.8	DIRC2	-1.2338534249832187	-0.26022457290443696	0.2172575274287557	0.005571079648467086	0.12574307215532085	5.340409880121961e-18	NA	30	30	30
ENSG00000162129.12	CLPB	-1.2334509718004802	-0.19588214757424055	0.21740755792046396	0.002486687556178177	0.07426176020394679	7.496495389499344e-11	NA	10	10	10
ENSG00000162971.10	TYW5	1.2329797925924388	0.2573600144588822	0.21758330344554888	0.003017572372902404	0.029163423788668118	5.755767565618608e-05	NA	43	44	44
ENSG00000204516.9	MICB	-1.2314456355092138	-0.142339957850703	0.21815623771068204	0.00894732017901729	0.3691822876657232	7.272064199194855e-61	NA	25	116	116
ENSG00000006712.14	PAF1	1.2313140337836794	0.5548228405869406	0.21820543510346668	0.0005554076336162824	0.02614815233299376	0.00013185431902159624	NA	16	16	16
ENSG00000031823.14	RANBP3	1.2312529324213244	1.4165581263138944	0.21822827967004643	0.00021672260835443766	0.010595759698837259	0.01583232331060637	NA	6	7	7
ENSG00000164077.13	MON1A	1.2309747430661448	0.24064179594501642	0.21833231078366822	0.0037989466621132354	0.04437555804915577	5.484081438726239e-07	NA	37	59	59
ENSG00000090621.13	PABPC4	-1.2309305350781479	-0.3021701354265778	0.21834884599197446	0.0024306385120370835	0.02457618633840806	0.00021774761954658107	NA	35	36	36
ENSG00000009830.11	POMT2	1.230615088486668	0.18689627547641482	0.2184668592740241	0.006131479932117206	0.016794953520710212	0.002416909578856485	NA	28	28	28
ENSG00000100221.10	JOSD1	-1.2304703695516697	-0.3745305773961644	0.21852101612185415	0.0013202046740222715	0.019990795013444286	0.0008403077944198811	NA	8	8	8
ENSG00000123737.12	EXOSC9	1.2295636392627591	0.15024159067809975	0.21886055307576335	0.00800074719871086	0.09773257481126599	4.417724341063855e-14	NA	10	10	10
ENSG00000125630.15	POLR1B	1.2292166508731845	0.08316984398854058	0.21899058758949652	0.03377664808663461	0.24999637229380275	1.8510101918055602e-37	NA	17	18	18
ENSG00000119684.15	MLH3	-1.22880128057308	-0.226719500233366	0.21914632129675404	0.003810821238482209	0.036867200583222764	5.354452652813086e-06	NA	28	28	28
ENSG00000111231.8	GPN3	1.227959401286278	0.036351421128392236	0.21946220880716982	0.13372820109456246	0.4710274100027136	5.1847672046994956e-86	NA	24	25	25
ENSG00000141030.12	COPS3	1.2271670259113177	0.06958626201745839	0.21975982007862072	0.04602605648344009	0.2329104870190937	5.353198994285915e-35	NA	19	19	19
ENSG00000204644.9	ZFP57	1.22706673798125	0.029340747170059984	0.21979750824198385	0.32944553561571954	0.6528276164477539	4.7303946538426446e-150	NA	13	38	38
ENSG00000196418.12	ZNF124	-1.2269881072350508	-0.06747921425623843	0.21982706088835446	0.046947701597895776	0.15682952819885002	1.7116532477290657e-22	NA	50	53	53
ENSG00000167634.12	NLRP7	1.2264502856725972	0.17891403557561703	0.22002927265476024	0.008344539474716705	0.021563794580572813	0.0005099324062001998	NA	15	16	16
ENSG00000149418.10	ST14	1.2257166459761637	0.11222165147077784	0.22030532385520218	0.013307815975182151	0.09823048450159697	3.4303135825456024e-14	NA	30	34	34
ENSG00000173597.8	SULT1B1	-1.2255013713738068	-0.24463182954030122	0.22038637370222136	0.002396519720889498	0.04966311830457852	9.186924399187082e-08	NA	32	36	36
ENSG00000088888.17	MAVS	-1.225222675545572	-0.22417205798404713	0.22049133309820246	0.0034912452506877757	0.09879967226441418	3.183398310050599e-14	NA	17	17	17
ENSG00000124228.14	DDX27	1.2252146279994114	0.604673392612872	0.22049436441009984	0.0006244317688796234	0.019527679512098047	0.0010486654298053149	NA	13	13	13
ENSG00000088766.11	CRLS1	1.2247525512741773	0.3746498104329768	0.2206684674319489	0.000990699170864485	0.0248561177821488	0.00020866348687122968	NA	12	14	14
ENSG00000163221.8	S100A12	-1.2246764509984687	-0.15095953770871556	0.22069715023455028	0.008744942938794556	0.27880898338922594	1.5962494177322434e-42	NA	25	26	26
ENSG00000177628.15	GBA	-1.2244298614581692	-0.2819170356952705	0.22079011017073114	0.0022862168691603663	0.22540151104261524	1.4161738915657959e-33	NA	9	14	14
ENSG00000266904.5	LINC00663	-1.2238023611822577	-0.1646734754038853	0.22102679339467413	0.007885913313147537	0.03015201040794462	4.1005876160053944e-05	NA	11	11	11
ENSG00000088826.17	SMOX	-1.2232536530818525	-0.3375861667848534	0.22123390646308194	0.002004804281667652	0.0310047755937884	3.120316709530476e-05	NA	19	20	20
ENSG00000163833.7	FBXO40	-1.2228527396436226	-0.15636543796630525	0.2213853214960838	0.007433254407723761	0.038645515564257486	3.4093540917538207e-06	NA	29	30	30
ENSG00000134545.13	KLRC1	1.2227241213675495	0.08779548406158685	0.22143391315029803	0.027481001314724987	0.1803655747911752	3.735463070121177e-26	NA	23	24	24
ENSG00000171045.14	TSNARE1	1.220497958695389	0.10340254748277997	0.22227616290400087	0.01866985341573038	0.179621016618026	1.5679883437484603e-26	NA	23	23	23
ENSG00000170502.12	NUDT9	-1.2199238115827367	-0.2264084163318769	0.22249375822440753	0.004442756356181543	0.08376294882139296	3.046983307356689e-12	NA	14	14	14
ENSG00000120262.9	CCDC170	-1.2199200796461207	-0.12671587192074538	0.2224951730852328	0.01118658568794399	0.07255130923316758	9.147117724315595e-11	NA	20	20	20
ENSG00000169682.17	SPNS1	1.2190777212577617	0.07139524646847685	0.22281469486530114	0.03224924472368202	0.3814845024305043	1.261321985901033e-63	NA	26	27	27
ENSG00000160209.18	PDXK	-1.2189963516381932	-0.08937536908673949	0.22284557722010156	0.022074659591597587	0.2846146904439252	6.044854886465825e-44	NA	12	12	12
ENSG00000102910.13	LONP2	-1.2187921536921271	-0.15456939619994986	0.22292309031556812	0.006989355252485333	0.10662467758756557	2.169301088189191e-15	NA	37	37	37
ENSG00000177054.13	ZDHHC13	1.2187150849993407	0.12550140245851263	0.22295235043839645	0.010512485673073984	0.11202338394935052	5.058652638982707e-16	NA	18	18	18
ENSG00000177030.16	DEAF1	-1.2184725097145106	-0.14803134020947215	0.2230444652123208	0.008541983754809319	0.0877258935608917	7.922090923885072e-13	NA	19	19	19
ENSG00000136111.12	TBC1D4	-1.218362412303748	-0.17335505415502286	0.22308628224008098	0.0063622618318975276	0.1019940236254987	8.65985274883511e-15	NA	31	32	32
ENSG00000123609.10	NMI	-1.218200613919424	-0.5621121138707009	0.22314774643102908	0.0008878035696659506	0.05378006856333843	2.9067699867206806e-08	NA	10	10	10
ENSG00000213658.11	LAT	1.2179293679914978	0.30902001021370523	0.22325081488614318	0.0006873717407186753	0.011559504520560893	0.011758243380780372	NA	14	14	14
ENSG00000267711.1	RP11-686D22.5	-1.2175404659333653	-0.32795688300548054	0.22339864992055403	0.0033992175172365404	0.04196683573719151	1.312295313958651e-06	NA	3	3	3
ENSG00000063245.14	EPN1	-1.2168143212923221	-0.2717602942270079	0.22367486987348384	0.004648175822938369	0.17227134354139614	6.458067942812327e-25	NA	27	29	29
ENSG00000111321.10	LTBR	1.216570767683552	0.6827038956809995	0.22376757051122287	0.00046212092867562674	0.016663382472889388	0.0024990294719440236	NA	10	10	10
ENSG00000092295.11	TGM1	-1.2163751175680655	-0.11147732691816092	0.2238420581639895	0.020760606114906027	0.04715528682823219	2.671207676403408e-07	NA	28	29	29
ENSG00000118307.18	CASC1	-1.2157344483194705	-0.3339436844153245	0.22408609699812032	0.002479778836983004	0.0197365799855632	0.0009523219858665967	NA	29	29	29
ENSG00000185219.16	ZNF445	1.2151674357896651	0.49159522905662223	0.2243022376926893	0.000817520478033064	0.03246347999984757	1.9373622879209e-05	NA	13	14	14
ENSG00000183397.5	C19orf71	1.2138051590075136	0.08983163109222558	0.2248221358204867	0.021621179881102563	0.14306045488476074	7.965604201853127e-21	NA	14	15	15
ENSG00000182774.10	RPS17	-1.2137006263323495	-0.5642881916625918	0.22486206511723728	0.0004802329263982119	0.04233317460469439	1.108416331053038e-06	NA	9	9	9
ENSG00000261824.6	LINC00662	-1.2133898073246414	-0.04039751157727476	0.2249808214092165	0.07589577158685865	0.24256152499367975	1.8348909028848096e-36	NA	39	40	40
ENSG00000122783.16	C7orf49	-1.2132247619868812	-0.11016636877959839	0.22504389937887792	0.013938176693522892	0.14468091355514334	9.483136526827192e-21	NA	13	13	13
ENSG00000259548.1	RP11-38G5.2	1.2125615266721195	0.05590130897563661	0.22529750581915398	0.04887482743947629	0.18139772746540256	1.1087738739000328e-26	NA	43	44	44
ENSG00000093072.15	CECR1	1.2124570976538516	0.15712352021629514	0.22533745574520248	0.006342356491234056	0.11070696707706296	6.060878529089741e-16	NA	17	20	20
ENSG00000261172.1	RP11-356C4.5	1.212181603879905	0.0383060690514486	0.22544287176066813	0.10322816378397322	0.32983913549043514	1.1751241387959415e-52	NA	21	25	25
ENSG00000131203.12	IDO1	-1.211921900986247	-0.11236098488160128	0.22554227773186886	0.013047988971336974	0.015399557563240159	0.003622366352176914	NA	91	92	92
ENSG00000168646.12	AXIN2	1.21149966802613	0.2686217995429014	0.22570396181676633	0.00589055813068714	0.027769996882398024	8.471486374585154e-05	NA	19	19	19
ENSG00000101104.12	PABPC1L	-1.2112794650257863	-0.12028240622878152	0.2257883161480898	0.01330239184979042	0.16008502617348605	3.5753344661992563e-23	NA	20	20	20
ENSG00000170004.16	CHD3	1.2108805855907108	0.2087830479330715	0.2259411743092381	0.004262962529663343	0.05948868293532725	6.914276956685628e-09	NA	22	22	22
ENSG00000115486.11	GGCX	1.210280308026122	0.054871667150779735	0.22617135124547072	0.05706321461705347	0.3390927875879635	3.269149291453847e-54	NA	25	25	25
ENSG00000140030.5	GPR65	-1.209663460142684	-0.10559337397140119	0.22640805636045302	0.016131923062287026	0.13590424663779846	1.4551073987669964e-19	NA	82	85	85
ENSG00000130513.6	GDF15	1.209522216174955	0.08547715928235913	0.22646228124315004	0.022347381739794864	0.09169975475840282	2.1983924617651347e-13	NA	26	26	26
ENSG00000188177.13	ZC3H6	1.2089146624283993	0.7405819810572908	0.2266956324584617	0.00036991927248307	0.02424969468295108	0.0002497308926105207	NA	2	2	2
ENSG00000145936.8	KCNMB1	-1.2081407528860433	-0.15138040829937568	0.2269931264550299	0.008657304849709257	0.01291991454730652	0.007722784145690745	NA	37	37	37
ENSG00000108799.12	EZH1	1.2076998666810497	0.4048082678962733	0.22716272933722115	0.0009481015676149006	0.04605470659868608	3.329764690564805e-07	NA	7	7	7
ENSG00000169696.15	ASPSCR1	1.207348136356163	0.18423986544705923	0.22729809995070482	0.006074468377617699	0.11756321361390668	3.960982063645907e-17	NA	23	26	26
ENSG00000173992.8	CCS	1.207146350068849	0.12986835907484495	0.22737578748795495	0.011678538965231843	0.14390586560901572	1.1115698774162611e-20	NA	41	42	42
ENSG00000206053.12	HN1L	1.2060779048382517	0.25574652365357103	0.2277874533769093	0.00245129399359523	0.02539840106264125	0.00016910641667556138	NA	20	25	25
ENSG00000100280.16	AP1B1	-1.2057546915374244	-0.45245548597833646	0.2279120901970646	0.0007297073675794679	0.02387099862052726	0.0002422040934912857	NA	10	10	10
ENSG00000037474.14	NSUN2	-1.2055742793576396	-0.08816475318656881	0.2279816814819977	0.0215284338869549	0.2305760878667158	4.599354648938006e-34	NA	19	19	19
ENSG00000150527.16	CTAGE5	1.205549931048836	0.6922922132923239	0.2279910746352466	0.00036162009601868313	0.013774735838210784	0.0058362497601864545	NA	5	5	5
ENSG00000090487.10	SPG21	-1.2050953084947205	-0.7089723036680993	0.22816651073377903	0.0004749710479888576	0.01832917558434469	0.0015273309456273945	NA	10	10	10
ENSG00000177051.5	FBXO46	-1.2050123336333645	-0.4847776816495001	0.2281985406061311	0.0007172909801820776	0.011224546211641855	0.013323050025441057	NA	13	13	13
ENSG00000136868.10	SLC31A1	-1.2049807433780981	-0.22089887226480842	0.22821073588640206	0.005193946892647159	0.041347050896632605	1.5260537424476309e-06	NA	5	5	5
ENSG00000166578.9	IQCD	-1.2046655692843222	-0.0976640509688196	0.22833243289201322	0.008041730348701455	0.01768100332061475	0.0017720291284340347	NA	19	19	19
ENSG00000232859.9	LYRM9	-1.2041407111070976	-0.11664150322073237	0.22853519700085334	0.016232385762147604	0.11296821498999153	1.7580961607062643e-16	NA	24	24	24
ENSG00000130803.14	ZNF317	-1.2037987329826183	-0.1460537460373142	0.2286673795447094	0.007320083514742124	0.048485866712312704	1.8442068145165037e-07	NA	35	35	35
ENSG00000105186.15	ANKRD27	-1.2034825090881356	-0.12150996005511788	0.22878965590931122	0.03603452294330016	0.26366943640954416	2.6578348488364164e-40	NA	33	33	33
ENSG00000186111.9	PIP5K1C	1.2034151818695735	0.18813954337904243	0.22881569577545102	0.004740972809601023	0.057698973659333484	1.0868987262222268e-08	NA	23	24	24
ENSG00000163220.10	S100A9	-1.2033998852623977	-0.3847923739715174	0.22882161227423337	0.0013079356919352763	0.11093383386818792	2.6930822919325607e-16	NA	20	20	20
ENSG00000204305.13	AGER	1.203134911244816	0.8980989116312865	0.22892411754374564	0.0002542843109088733	0.02223971041324978	0.0004504912295632876	NA	4	12	12
ENSG00000183172.8	SMDT1	-1.2029154588027162	-0.03306721292442696	0.2290090375231837	0.15156821821497185	0.6211480997392378	4.198960552477926e-136	NA	26	26	26
ENSG00000076864.19	RAP1GAP	-1.2014845402578755	-0.04510669317805575	0.22956329986841073	0.08716275807554269	0.32814698977404483	3.448102109964841e-52	NA	21	21	21
ENSG00000173113.6	TRMT112	-1.2011193953355153	-0.16121852148984295	0.22970489046393194	0.009135619357839833	0.12310714512007015	1.1796752372678754e-17	NA	30	31	31
ENSG00000174004.5	NRROS	-1.20111454795884	-0.14567750079418512	0.2297067705270025	0.009420400769405333	0.09488912096689106	1.146760622408445e-13	NA	48	49	49
ENSG00000168071.21	CCDC88B	-1.200951863607811	-0.4066071830929243	0.2297698742704719	0.0016862840117263138	0.0281505673848734	7.974947430605516e-05	NA	23	24	24
ENSG00000116106.11	EPHA4	1.2009510229594973	0.16330935626800258	0.22977020038213858	0.00731430217022213	0.07018686398635934	2.4475949317961594e-10	NA	18	19	19
ENSG00000107331.16	ABCA2	1.20081443614423	0.15929026610536065	0.22982319071003465	0.006864510199384909	0.09552027989115644	7.087825649793581e-14	NA	4	6	6
ENSG00000173818.16	ENDOV	-1.2005697807033002	-0.1724068053891098	0.22991812915520105	0.007217070107176669	0.02413020366262676	0.00022412450781507807	NA	35	37	37
ENSG00000157349.16	DDX19B	1.1992081056048294	0.31812646984494114	0.23044703628279983	0.0020111200746924995	0.040394858202521776	2.1613070355006127e-06	NA	18	18	18
ENSG00000160746.12	ANO10	-1.1991126378909154	-0.18251025234603888	0.23048415064310968	0.005581327404346348	0.06909093035487994	3.2941112956938613e-10	NA	64	64	64
ENSG00000018189.12	RUFY3	-1.1988482156341296	-0.19220003045920941	0.23058697054162847	0.004452241644803818	0.04335058859789442	7.559540569241673e-07	NA	34	36	36
ENSG00000149485.18	FADS1	1.1983898942776094	0.15557238721550706	0.2307652648177051	0.007427377913472687	0.021626360603995858	0.0005596545972302108	NA	11	11	11
ENSG00000163931.15	TKT	-1.1983366199436294	-0.18435440533521052	0.2307859957329409	0.005698887048156503	0.17594912181471714	8.130188833687747e-26	NA	15	16	16
ENSG00000163161.12	ERCC3	1.1982261968425814	0.07815547669369792	0.23082896945617415	0.026258940345958215	0.16843971809328726	3.4291941405378966e-24	NA	61	61	61
ENSG00000138286.14	FAM149B1	-1.1971015590925667	-0.21600418068139648	0.23126697236466853	0.0032011837959738023	0.031076105606537143	3.399673454895565e-05	NA	14	15	15
ENSG00000090263.15	MRPS33	1.1965022294335321	0.23532539105186195	0.23150062909232572	0.001981966121057375	0.03431982975692182	1.1985637449542109e-05	NA	24	24	24
ENSG00000137168.7	PPIL1	-1.196337116338487	-0.20164866210632929	0.23156503010093565	0.005871889827735355	0.035887944254427165	7.506406882276088e-06	NA	24	24	24
ENSG00000217930.7	PAM16	1.196289478501581	0.22551619550308313	0.2315836132133403	0.005410180481419107	0.10071031508188884	1.5003470425533224e-14	NA	14	15	15
ENSG00000134825.15	TMEM258	1.1961164942290443	0.26290157691799815	0.2316511018026126	0.0027817872203861997	0.03668607272797055	5.798221579806434e-06	NA	15	16	16
ENSG00000101161.7	PRPF6	-1.1957595203220839	-0.38053170912651507	0.23179041679204238	0.001441289318863829	0.026313318557142515	0.00013448633140134038	NA	11	11	11
ENSG00000116990.10	MYCL	1.1954517903561976	0.8088938499522133	0.23191056125440956	0.0014286661230967206	0.017969978430890973	0.001658735436193458	NA	21	21	21
ENSG00000177663.13	IL17RA	-1.195385620360888	-0.35816913291649105	0.23193640123231885	0.0017367132288390172	0.07627717470131297	2.7692455189185078e-11	NA	13	14	14
ENSG00000130695.14	CEP85	1.1949893408157393	0.15210152592524587	0.23209119473339812	0.0077421839330387675	0.09865159510884897	3.393572410173863e-14	NA	19	20	20
ENSG00000117682.16	DHDDS	-1.194882699577257	-0.17805053094065124	0.23213286312685966	0.00496746441338769	0.07934055076125023	8.538448209415934e-12	NA	17	17	17
ENSG00000231682.1	LINC01891	-1.1948703294643688	-0.13017612737893866	0.23213769689838581	0.011251250904427709	0.07113605550197355	1.9112417071776385e-10	NA	10	10	10
ENSG00000053254.15	FOXN3	1.194793398744655	0.4979299131246385	0.2321677601133023	0.0011144150699583099	0.03517297110586081	9.410344773960832e-06	NA	10	10	10
ENSG00000155542.11	SETD9	-1.1940424214607688	-0.024761870522279357	0.2324613744096622	0.25134182068886013	0.5121343127279256	4.3913468639685705e-98	NA	86	87	87
ENSG00000147459.17	DOCK5	1.1939592874530098	0.36113995972071944	0.23249389402591858	0.0018974325512536275	0.053717379085839824	3.5723221983201655e-08	NA	38	38	38
ENSG00000136925.14	TSTD2	1.1934998898533329	0.1672593225196318	0.23267365527042572	0.006171563935554361	0.024375821845744924	0.00021631005219919117	NA	52	55	55
ENSG00000147316.12	MCPH1	-1.1933774888351738	-0.36849104540055466	0.23272156714529824	0.0014102052714012677	0.042895097370121385	9.19464663326047e-07	NA	15	15	15
ENSG00000130305.16	NSUN5	-1.1928136277262678	-0.43261009371139564	0.2329423717365139	0.0008453495089237953	0.016578234703949844	0.0024893931366469714	NA	13	14	14
ENSG00000186153.16	WWOX	-1.1922631573596114	-0.1461771436382003	0.23315807590286197	0.009143140407190737	0.09060842852806388	4.536310101271394e-13	NA	54	56	56
ENSG00000115896.15	PLCL1	-1.1919512740548268	-0.07406964520703757	0.23328035155464888	0.04224915786960775	0.23357698782425024	1.0324394816622268e-34	NA	25	29	29
ENSG00000166189.7	HPS6	-1.19133465286817	-0.10111620610763493	0.2335222352597317	0.011073019113400242	0.1807926459128472	4.534984461812362e-27	NA	28	30	30
ENSG00000249173.5	LINC01093	1.1911088171724225	0.10447961581490557	0.23361086892566907	0.012637338346316376	0.033316839490248926	1.0347475458973697e-05	NA	59	60	60
ENSG00000133106.14	EPSTI1	1.1909281286477977	0.11105369115798996	0.23368180086646562	0.01587290788863491	0.1667306896587375	4.347708104709157e-24	NA	14	14	14
ENSG00000140830.8	TXNL4B	1.1907054134750992	0.2855589477473597	0.23376925199092602	0.001392241537705598	0.03196922302639175	2.5422895044471994e-05	NA	9	10	10
ENSG00000075240.16	GRAMD4	-1.1905354652290943	-0.1547603300174221	0.23383599930700982	0.008422322148968929	0.07625499493140622	3.0178907531863015e-11	NA	22	22	22
ENSG00000236279.6	CLEC2L	-1.1903285870848557	-0.09049627914866804	0.23391726909925448	0.020129311154063335	0.09511475403628633	1.0182493314530783e-13	NA	30	31	31
ENSG00000125744.11	RTN2	-1.1897527016640415	-0.28452762208311183	0.2341436047333446	0.0019355786664874072	0.02742430119197476	9.701520276507957e-05	NA	14	14	14
ENSG00000060140.8	STYK1	1.1894371498936314	0.19592563371953067	0.2342676893051635	0.005173600202009201	0.034027950203982825	1.3594515299691274e-05	NA	40	42	42
ENSG00000138722.9	MMRN1	1.1891740341323944	0.359422916832097	0.23437119005371754	0.0013730753492306443	0.021335713257608996	0.0005773061104398618	NA	12	12	12
ENSG00000163083.5	INHBB	1.188952194774283	0.4702749330026912	0.23445847924211716	0.0006849874523706772	0.011561506756563507	0.011698075517104506	NA	5	5	5
ENSG00000102547.18	CAB39L	1.1885452845962696	0.1128388136617515	0.23461864981620228	0.017373625826211832	0.047257732868882935	2.525377957635745e-07	NA	61	62	62
ENSG00000170445.12	HARS	-1.188257084819988	-0.4267134021646713	0.2347321397186991	0.0016068737323365573	0.030608045866066136	3.82819647830639e-05	NA	11	11	11
ENSG00000135932.10	CAB39	-1.1882417591507513	-1.0684365905984907	0.2347381758871815	0.00018434837815079595	0.013506691191050631	0.006184477535820067	NA	14	14	14
ENSG00000167207.11	NOD2	1.187912606021966	0.04165654097136577	0.2348678426806483	0.09306459146157026	0.4401312483281923	3.759838491311624e-77	NA	27	27	27
ENSG00000116874.11	WARS2	-1.1875792280814397	-0.11527107332928545	0.2349992254899761	0.01561569698715816	0.09706873573331172	4.992494823962323e-14	NA	61	64	64
ENSG00000163472.18	TMEM79	-1.1868505652909385	-0.07203648178387022	0.23528656949204618	0.03308345556743007	0.3046947561671232	1.6957991199951099e-47	NA	36	36	36
ENSG00000184611.11	KCNH7	1.1864760812259678	1.2536529327143564	0.23543434185185563	0.00013917562720754708	0.01419767389719239	0.005301723128844321	NA	3	4	4
ENSG00000204397.7	CARD16	-1.1864732408823317	-0.3396900512413129	0.23543546290957296	0.0013909580044075647	0.036524787974000925	6.546427513969993e-06	NA	51	51	51
ENSG00000233232.6	NPIPB7	-1.1860370399627966	-0.060733209789415564	0.23560767227601354	0.04865353079413959	0.1530051381861726	4.919359412993299e-22	NA	16	16	16
ENSG00000151952.15	TMEM132D	1.1858997266759468	0.1359808900699597	0.23566190113525376	0.011236507672549117	0.1177768470750316	6.95125733572036e-17	NA	31	31	31
ENSG00000213516.9	RBMXL1	-1.1858108722771545	-0.33475279624965626	0.23569699692992263	0.0016072007745652945	0.03448864101451613	1.1630729897638065e-05	NA	9	10	10
ENSG00000161944.16	ASGR2	1.1854550635487688	0.10246051112604738	0.23583757165364605	0.020529024238403165	0.14877044103786174	2.241769966144146e-21	NA	28	31	31
ENSG00000164414.17	SLC35A1	1.1849319534638487	0.11512537760913925	0.2360443523419853	0.015151863028629758	0.2532240851353952	3.5636740739811264e-38	NA	42	42	42
ENSG00000196284.15	SUPT3H	1.1847177598628853	0.13986518378690058	0.23612905813222718	0.009216631257059286	0.06582368330230884	7.758275534077057e-10	NA	34	34	34
ENSG00000115282.19	TTC31	-1.184608145293554	-0.8844860481436896	0.23617241502916508	0.0003517549638476472	0.016271976619177408	0.002760077991562364	NA	10	10	10
ENSG00000170545.16	SMAGP	1.1842452852637322	0.1484750936663969	0.23631598068962933	0.011189950447694986	0.016763465603264843	0.0023825703233216577	NA	75	75	75
ENSG00000273449.1	RP11-218F10.3	-1.1833663260753677	-0.09888274713996631	0.23666399689104944	0.01686391470399014	0.0517163133023834	6.80933517590518e-08	NA	28	28	28
ENSG00000143578.15	CREB3L4	-1.1829336231712584	-0.23120250133218367	0.23683545484636803	0.0033181815484337597	0.0357443721100912	7.788530005187296e-06	NA	7	7	7
ENSG00000198740.8	ZNF652	1.1828472400751535	0.32869034353300064	0.23686969454571916	0.0013839915388854783	0.013920890315543742	0.005628130624197817	NA	29	29	29
ENSG00000171462.14	DLK2	1.182826061172356	0.2021373869009337	0.23687808976920488	0.004233343539817674	0.010435348295463538	0.016756510829424726	NA	11	11	11
ENSG00000100426.6	ZBED4	-1.18279724460675	-0.1592386955005379	0.2368895128662315	0.006571185820251228	0.08371641922936814	2.9122764442661275e-12	NA	19	19	19
ENSG00000105341.18	ATP5SL	-1.1825002314094124	-0.27303329119386843	0.23700727375513198	0.0023084113741576465	0.05946612570478455	6.14921480372653e-09	NA	25	25	25
ENSG00000242611.2	AC093627.8	1.182487710450911	0.07821888925933368	0.2370122390196473	0.028592626991448232	0.033101696875021555	1.6997716617529464e-05	NA	21	25	25
ENSG00000153029.14	MR1	1.182459413443953	0.7220741994711979	0.23702346064579882	0.0006573322296643156	0.015563639687434738	0.0031616491273474554	NA	14	14	14
ENSG00000137869.14	CYP19A1	-1.1824132858331349	-0.1717612370264241	0.23704175408516115	0.009163261489987936	0.12334763052639584	1.2266354043491686e-17	NA	28	28	28
ENSG00000110987.8	BCL7A	1.1818466232500249	0.14902882306160964	0.23726656441608573	0.008543084327861923	0.04721498722855698	2.5357671143438947e-07	NA	27	28	28
ENSG00000126106.13	TMEM53	-1.1818172316455768	-0.27235258654655625	0.23727822896652662	0.0028294723001247527	0.025346371605451844	0.00018543674658222657	NA	10	10	10
ENSG00000163126.14	ANKRD23	-1.1817424597028967	-0.22062929243954266	0.23730790529071055	0.00634537828929476	0.02749617074102148	9.259941158686698e-05	NA	21	21	21
ENSG00000119865.8	CNRIP1	-1.1816263709167025	-0.1913097460760096	0.23735398510173977	0.005302801753395077	0.016889982475725894	0.0023046672319205997	NA	31	32	32
ENSG00000119411.10	BSPRY	-1.180707341493036	-0.1333085305892075	0.23771900403677781	0.013335976936998591	0.1232950445978542	6.255078322596046e-18	NA	26	26	26
ENSG00000099991.17	CABIN1	-1.1803107309086343	-0.21572205170881892	0.23787665173120254	0.003667686854416529	0.07214646622994088	1.227348034485785e-10	NA	34	37	37
ENSG00000161888.11	SPC24	1.1793771339299846	0.295266513592943	0.23824803613457646	0.0023043600884374176	0.04817432387526281	1.934117001522581e-07	NA	25	26	26
ENSG00000125482.12	TTF1	1.1791063979369654	0.35005450369868857	0.23835581129701466	0.001214500541744954	0.031019505980774326	3.3693946664520676e-05	NA	4	4	4
ENSG00000187860.10	CCDC157	-1.1790426592905872	-0.15820767416020332	0.23838118951756526	0.010753685953665819	0.05705032063042385	9.478666651058656e-09	NA	13	13	13
ENSG00000135341.17	MAP3K7	-1.1787403041465367	-0.3653977451538431	0.23850160142008692	0.0012514282077708252	0.04877809600213796	1.7155739372501727e-07	NA	18	18	18
ENSG00000182782.7	HCAR2	-1.1784597984966885	-1.3006767276277134	0.2386133502178277	9.351598874432387e-05	0.024469569433434424	0.00023713753209031333	NA	9	12	12
ENSG00000101109.11	STK4	1.1782739112281058	0.4096218136791166	0.2386874249762858	0.001032303070666559	0.06460996864535007	1.2764890330255542e-09	NA	16	16	16
ENSG00000259031.1	CTD-2062F14.3	1.1781184697218579	0.03918455472404035	0.23874937977160504	0.1135483001106009	0.2990678941750777	1.8740949551472624e-46	NA	12	12	12
ENSG00000204653.9	ASPDH	-1.1779791906149069	-0.2238414264053001	0.2388049023084764	0.0028836244875948963	0.022486680759827186	0.0004207343826443192	NA	14	14	14
ENSG00000179909.15	ZNF154	1.1778901417555376	0.2119324344273476	0.23884040572064735	0.006024202795114374	0.02308315681778908	0.0003594300618939898	NA	26	27	27
ENSG00000136108.14	CKAP2	-1.1777133504758426	-0.08209681577137845	0.23891090270947757	0.025766567969385208	0.20729208887831965	1.574685154247088e-30	NA	18	18	18
ENSG00000146457.14	WTAP	1.1776851894530789	0.1515048492926052	0.23892213350620406	0.00557801105913325	0.1321101135723712	4.977635782057722e-19	NA	8	8	8
ENSG00000122687.17	MRM2	-1.1776025927747795	-0.22763633725701113	0.2389550757403036	0.003303138678267388	0.05747108533095008	9.794315980537575e-09	NA	18	18	18
ENSG00000272711.1	RP11-259N19.1	1.176705292304515	0.16446268100755956	0.23931315477755133	0.0063421146515241075	0.0268170144376519	9.52250858041916e-05	NA	20	20	20
ENSG00000119787.13	ATL2	1.1761366114309393	0.15177661618245455	0.23954028986660614	0.007261472008815011	0.0713279477733822	1.7138459257015654e-10	NA	32	33	33
ENSG00000183682.7	BMP8A	1.1760051934427203	0.18812577743633885	0.23959280073982991	0.005229183524742779	0.03049072711896744	3.823037799189356e-05	NA	7	7	7
ENSG00000163993.6	S100P	-1.1756135847991256	-0.06445292495780942	0.23974932449253705	0.04970048540346933	0.5205542428531568	8.290333150752518e-100	NA	26	28	28
ENSG00000128973.12	CLN6	1.1754395969001104	0.08009363039349006	0.23981888959330577	0.02411073381392142	0.20717853271516956	9.504613338334039e-31	NA	10	11	11
ENSG00000118046.14	STK11	1.1753148919311143	0.13422045712327474	0.2398687587901156	0.008509913980378874	0.12937163422277326	9.662290279506712e-19	NA	8	9	9
ENSG00000038219.12	BOD1L1	-1.1752960729642843	-0.24635211852735758	0.23987628508139136	0.002984263066978064	0.1409045705489778	2.2178664139939038e-20	NA	21	21	21
ENSG00000183891.5	TTC32	1.1743404131546582	0.14010502799938615	0.2402587021102659	0.009443618851137208	0.09086663466019593	4.346352557820829e-13	NA	39	40	40
ENSG00000115073.7	ACTR1B	-1.1742409065816097	-0.09118736750385585	0.2402985453629619	0.010823076145822595	0.16055610536412154	2.5311683709523505e-23	NA	2	2	2
ENSG00000148483.8	TMEM236	-1.1741415052757938	-0.29086274297860243	0.24033835111414859	0.002136368734463647	0.03584325145938889	7.448705571900865e-06	NA	6	6	6
ENSG00000165689.16	SDCCAG3	1.1741379769760945	0.08503480615360347	0.24033976412483238	0.01462010847161797	0.17504884079767152	8.232561334145627e-26	NA	11	17	17
ENSG00000120156.20	TEK	-1.1737584476767817	-0.038286391187149396	0.24049179190157943	0.10197553173647601	0.21778394303068388	4.3255375088274925e-32	NA	70	74	74
ENSG00000117395.12	EBNA1BP2	-1.173666479354586	-0.41459131920979075	0.2405286417817858	0.0010494052571303001	0.02071344047298281	0.0007428815709447598	NA	26	26	26
ENSG00000131389.16	SLC6A6	-1.1726370592527045	-0.592948340656999	0.2409413814462641	0.00047042906204865773	0.02617442408910617	0.00013245625285202342	NA	7	7	7
ENSG00000151233.10	GXYLT1	-1.172496189457183	-0.18996841397897873	0.2409979010999843	0.004816700381867691	0.055908285135642936	2.0138390918417205e-08	NA	69	69	69
ENSG00000130956.13	HABP4	-1.1724310523119377	-0.4423889835572699	0.2410240385238066	0.0011640692416295406	0.037383392653644563	4.7440817088292785e-06	NA	31	31	31
ENSG00000185885.15	IFITM1	-1.172290891940861	-0.15239578990314748	0.2410802871038944	0.0067137540251363415	0.1409250739870483	3.6318220089197087e-20	NA	26	28	28
ENSG00000181908.5	AP003774.4	-1.1720139334968198	-0.3410214238591617	0.2411914620979192	0.0017194552352831419	0.01959707880492496	0.0010514492816068406	NA	16	16	16
ENSG00000111199.10	TRPV4	1.17199919376019	0.14951843076163523	0.24119737984593415	0.008632438715851254	0.047188254001538886	2.1018914908822858e-07	NA	12	13	13
ENSG00000281538.1	RP4-669P10.20	-1.171829169948141	-0.1727820039120731	0.2412656488416679	0.005787630013808543	0.057873149223671226	1.1008077399575092e-08	NA	15	18	18
ENSG00000132623.15	ANKEF1	-1.170930967760789	-0.10312669638869928	0.2416265262180155	0.015696014096937588	0.08933941290228341	3.994797729090793e-13	NA	7	7	7
ENSG00000164825.3	DEFB1	-1.1708482123403754	-0.23921767381038858	0.24165979458306752	0.0031220814563727686	0.012195873518610206	0.00981339302155216	NA	13	13	13
ENSG00000257335.8	MGAM	1.1698858409315465	0.3962987735846831	0.2420469126113315	0.0013202332723938582	0.0489891293055383	1.6458188821196243e-07	NA	18	20	20
ENSG00000120708.16	TGFBI	1.1687660804091733	0.15372503101792614	0.24249788999335153	0.00863098743208963	0.08140791310639624	7.649270923219281e-12	NA	20	20	20
ENSG00000163975.11	MELTF	-1.1687325339835692	-0.061832208582680716	0.24251140974220076	0.049973745954183496	0.15619020008524706	1.3027159733873576e-22	NA	42	42	42
ENSG00000258908.1	RP11-203M5.8	-1.1684911725011227	-0.17930631285270068	0.24260869792721196	0.006409132479670585	0.01026460038895662	0.017841807537048362	NA	24	29	29
ENSG00000240350.2	AC017002.1	-1.168372401014758	-0.17640141479028035	0.24265658251007782	0.003853733015392535	0.05769119686880132	1.2018266152699608e-08	NA	16	17	17
ENSG00000150756.13	FAM173B	-1.1683055198450767	-0.21491284816883402	0.24268354962457483	0.00455251393752313	0.033141814782274015	1.4337181766746689e-05	NA	50	50	50
ENSG00000100577.18	GSTZ1	-1.1676388095431618	-0.17971776801624711	0.24295248867805797	0.005042103525955562	0.07117059916825205	1.5988278309598062e-10	NA	12	13	13
ENSG00000137492.7	THAP12	1.167600986743542	0.20347827817639924	0.2429677519988973	0.004153441056707548	0.011656697068003872	0.011031838754875348	NA	55	58	58
ENSG00000105698.15	USF2	1.1674208779437516	0.34458297156007295	0.24304044381961187	0.0018491694675252454	0.025223243109365856	0.00019292675541437743	NA	18	18	18
ENSG00000241563.3	CORT	-1.1673147105864214	-0.13212053003928914	0.2430833000723427	0.0038978988542144044	0.03699916313830789	4.53578031328461e-06	NA	6	6	6
ENSG00000123610.4	TNFAIP6	-1.16728158459803	-0.04890679285861605	0.24309667302604376	0.06591536527155012	0.42961042443045255	1.41554090716682e-74	NA	32	32	32
ENSG00000178163.7	ZNF518B	-1.166690992123516	-0.22420781358665479	0.24333518186759362	0.0034333413314506663	0.03318155395569191	1.779042259217903e-05	NA	29	29	29
ENSG00000272632.1	RP11-362F19.3	1.166327765946873	0.06894610898521643	0.24348195121658367	0.03913491534604762	0.11809882490709267	3.2321365527781923e-17	NA	38	38	38
ENSG00000148832.15	PAOX	-1.1654261762519489	-0.1728176563670877	0.2438465267069191	0.010469481804020526	0.033106599752284124	1.5690717869418922e-05	NA	39	39	39
ENSG00000065613.13	SLK	-1.1649217572783084	-0.4321793878600897	0.2440506656150585	0.0010300543341387012	0.04592681029892808	2.7323179451340394e-07	NA	14	14	14
ENSG00000130717.12	UCK1	-1.1646183911848096	-0.6179857415419916	0.24417349598426352	0.0007934391447518513	0.026811886760238008	0.00010609810482441724	NA	17	17	17
ENSG00000187017.15	ESPN	-1.1645069923776836	-0.10244927989972268	0.2442186113158582	0.023889493391257625	0.13937361076448065	5.923277106178124e-20	NA	12	12	12
ENSG00000184076.13	UQCR10	-1.164341731455928	-0.6923067787273752	0.2442855510128571	0.000354415753244827	0.022874355480076127	0.0003612318336484191	NA	5	5	5
ENSG00000050405.13	LIMA1	-1.1643383668703704	-0.23988898577261333	0.24428691398752234	0.0034506715684522542	0.05749411641677521	1.2177281793851235e-08	NA	14	17	17
ENSG00000129007.14	CALML4	1.1642446419554742	0.26281762357691846	0.24432488356887594	0.0021810644244922087	0.05222437960967826	5.496173550482712e-08	NA	8	8	8
ENSG00000051523.10	CYBA	-1.164182223191587	-0.4765040131027964	0.2443501727864642	0.0008092730423546234	0.044585434414101364	5.861508807040124e-07	NA	14	14	14
ENSG00000141994.15	DUS3L	1.1641655150307535	0.08974871546351448	0.24435694247799222	0.016679637295830784	0.28808170429800584	1.754551151968909e-45	NA	14	14	14
ENSG00000168385.17	SEPT2	-1.1640687722908336	-0.06567699202768121	0.24439614258885456	0.06598094652632289	0.4913112351803442	7.556854718182966e-92	NA	29	31	31
ENSG00000154309.8	DISP1	1.163688436044937	0.18875004294998768	0.24455029744644874	0.001856298867895255	0.026523288996818942	0.00011672540764957248	NA	7	10	10
ENSG00000179598.5	PLD6	1.1634840178064265	0.0537976559078186	0.24463317881394397	0.05474861493702977	0.18490817648777685	6.745650857129157e-27	NA	55	56	56
ENSG00000070610.14	GBA2	-1.1628476851536862	-0.1560824762101392	0.24489130607411524	0.0069306340118658865	0.2365522601036397	1.2823277614557384e-35	NA	6	8	8
ENSG00000111647.12	UHRF1BP1L	-1.1628327633149482	-0.2818221272879741	0.24489736138537332	0.0023055301839132233	0.08052675361518145	8.35486764678554e-12	NA	29	29	29
ENSG00000106701.11	FSD1L	-1.1622610652202874	-0.20151512762095702	0.24512943671919574	0.00421128290500049	0.03056190807480875	3.1416299926175684e-05	NA	30	32	32
ENSG00000171617.13	ENC1	1.162012288016777	0.04169234371663428	0.24523047359443573	0.11196121823084386	0.414520892572041	8.611703533177546e-72	NA	18	18	18
ENSG00000005175.9	RPAP3	1.161938492141618	0.12400112198831202	0.24526045022454557	0.008733092683578133	0.08942751628118155	6.154386235683643e-13	NA	76	76	76
ENSG00000124356.15	STAMBP	-1.161919545686344	-0.2048466538392555	0.2452681468808019	0.004778222491629527	0.029867265464829186	4.787522837146041e-05	NA	51	53	53
ENSG00000148339.12	SLC25A25	1.1618968079043523	0.30968641941154174	0.24527738391894993	0.0023414906828832295	0.034186316810806784	1.2998216901918315e-05	NA	26	29	29
ENSG00000154102.10	C16orf74	1.1617101740380313	0.2899780692534398	0.24535321162458257	0.0026867483327935675	0.013069745275760028	0.006864716721749122	NA	14	14	14
ENSG00000078177.13	N4BP2	-1.1614912145001715	-0.1802794430801255	0.24544219392833377	0.004502421496915228	0.09234262450473177	2.936531501863832e-13	NA	27	27	27
ENSG00000163737.3	PF4	-1.161127969942007	-0.9689572949653433	0.24558986170320973	0.0005264536612049068	0.021333029811455847	0.0006003607090263088	NA	4	5	5
ENSG00000073536.17	NLE1	-1.161038181864737	-0.08684390597529495	0.2456263723492199	0.020750128416441388	0.1754685686729366	7.719222253900006e-26	NA	26	28	28
ENSG00000072818.11	ACAP1	-1.1610098183719237	-0.11367754773656193	0.24563790662536644	0.016551420090611686	0.2683687759204909	1.822106799400689e-41	NA	27	33	33
ENSG00000124104.18	SNX21	-1.1607578446201834	-0.126532678802477	0.2457403907531286	0.01302005209560674	0.08946376180833764	6.633312188235424e-13	NA	64	66	66
ENSG00000258819.1	RP11-7F17.3	-1.1604139700226295	-0.1485181756281438	0.24588030166465913	0.008055392351408364	0.15397264270593325	2.150100138454716e-22	NA	9	9	9
ENSG00000169612.3	FAM103A1	1.1598039152360453	0.2978777468084837	0.24612864967761572	0.003607382306870756	0.04375319908314605	6.915295047790077e-07	NA	12	12	12
ENSG00000163468.14	CCT3	-1.15938702041668	-0.2227582084473819	0.24629846504686115	0.003052909730204518	0.04558054010692271	4.23323865547716e-07	NA	50	54	54
ENSG00000261019.1	RP11-111K18.2	-1.1592382855953314	-0.2986018504779519	0.24635906964286391	0.0030457966523101745	0.015206485780126391	0.0034797846685339262	NA	31	31	31
ENSG00000167244.18	IGF2	1.159152594181459	0.20569915659847496	0.24639399084814695	0.004328943362825226	0.031015657150220106	3.184290065336967e-05	NA	24	26	26
ENSG00000113318.9	MSH3	1.1590843103472175	0.04274632336254942	0.24642182055119477	0.10291648965442611	0.457657877941099	9.480398107290814e-83	NA	40	41	41
ENSG00000130702.15	LAMA5	1.1590614973288862	0.19343311504745933	0.2464311186969731	0.004347281054611039	0.039770784421172295	1.9611426999925894e-06	NA	35	37	37
ENSG00000261794.1	GOLGA8H	-1.1590398561972688	-0.16313999374811505	0.2464399394315967	0.007390455797115343	0.02119005874396226	0.0006404359957917822	NA	9	10	10
ENSG00000157992.12	KRTCAP3	1.1586401319964363	0.0664321772432038	0.24660290328126833	0.017798713022927196	0.06278711489018332	1.941240106285194e-09	NA	32	33	33
ENSG00000137265.14	IRF4	1.1585293698541284	0.30721919232109146	0.24664807333661676	0.009291643250200144	0.09567467906850853	5.848421062523152e-14	NA	36	41	41
ENSG00000072736.18	NFATC3	1.1581492755371203	0.11816289600048714	0.24680312417934525	0.008124312352819118	0.10132564041499388	1.7455586085932343e-14	NA	21	21	21
ENSG00000121690.10	DEPDC7	1.1565387456400262	0.13524596249126877	0.24746086083843932	0.008137949653233273	0.02861267742531484	6.966892998621343e-05	NA	11	11	11
ENSG00000184752.12	NDUFA12	-1.1563137106567973	-0.09743616738025843	0.24755286223055517	0.020485414518647233	0.21275866514520467	1.3918087834248774e-31	NA	52	52	52
ENSG00000197345.12	MRPL21	-1.1563080151242013	-0.049437525486448496	0.2475551910544037	0.06534933742777764	0.4698231151310151	1.713310349267011e-85	NA	46	46	46
ENSG00000161920.9	MED11	1.1561774697770288	0.17286979719271944	0.24760857343083786	0.005353845103977516	0.10921600782175524	1.1907927038757447e-15	NA	12	13	13
ENSG00000078114.18	NEBL	1.156048662501772	0.02984029051183388	0.24766125297551878	0.15753079321129784	0.3622388057989464	3.767960636568711e-59	NA	44	44	44
ENSG00000134744.13	ZCCHC11	-1.1556526823704913	-0.4520194773740318	0.24782324989144	0.0008477794868148228	0.02254421658776137	0.00040000800153203533	NA	9	9	9
ENSG00000069248.11	NUP133	-1.1550519368547916	-0.5082338066419665	0.24806915865389578	0.0006388524188751261	0.013227702371058551	0.007128427962797785	NA	13	13	13
ENSG00000154978.12	VOPP1	1.154527252060201	0.3496754130631124	0.24828407241542083	0.0029428772334175544	0.050315858531299884	9.215883827775456e-08	NA	5	5	5
ENSG00000104774.12	MAN2B1	1.1543392735520617	0.12465260171570852	0.24836110112519705	0.012658862778768125	0.20327158656102468	2.4034905350052912e-30	NA	37	39	39
ENSG00000112294.12	ALDH5A1	-1.153594450523785	-0.12937432862444415	0.24866647460147906	0.008885685047597102	0.11145843531885304	3.6599899667853933e-16	NA	36	38	38
ENSG00000172315.5	TP53RK	1.1533612702153724	0.1435554557625323	0.24876213123744517	0.007009792778336342	0.1131770572270006	1.544009415670411e-16	NA	8	8	8
ENSG00000146833.15	TRIM4	1.1529414712600532	0.07392454510088918	0.24893440856136084	0.029580777133714275	0.24866877111080904	2.3504046430777677e-38	NA	20	21	21
ENSG00000099308.10	MAST3	-1.1527587227538034	-0.28318402666910936	0.24900943104868523	0.001980677734663896	0.05586485560683248	1.909716264282585e-08	NA	12	12	12
ENSG00000161677.11	JOSD2	1.1526939428254963	0.2745860072945723	0.24903602850157813	0.002757549873296601	0.08492435773000832	2.552495635313794e-12	NA	34	37	37
ENSG00000080573.6	COL5A3	-1.152669821730612	-0.029156838833128283	0.24904593268910813	0.18851739683840962	0.427879685472724	1.716961194716178e-74	NA	40	43	43
ENSG00000143951.15	WDPCP	-1.1525812424813386	-0.09891914665654683	0.24908230593357183	0.017137030631246112	0.08424251959878565	3.3488043789613374e-12	NA	35	35	35
ENSG00000131013.3	PPIL4	-1.1522323269911627	-0.39398957469520207	0.24922561701966273	0.0012646246990154627	0.02322632237979672	0.00031472098696614905	NA	25	25	25
ENSG00000130518.16	KIAA1683	1.151896561254203	0.09125666291789254	0.249363581479221	0.017962760274465528	0.2280493749151989	4.7351557322472046e-34	NA	29	29	29
ENSG00000280798.1	LINC00294	1.1518648550116197	0.03516210080741405	0.24937661217324025	0.11426607350620989	0.4595394624334052	6.562756540580355e-83	NA	49	51	51
ENSG00000128463.12	EMC4	1.1513034747111337	0.505624476895293	0.24960740816796212	0.0007847850245385874	0.030961071682195977	2.8892993331685668e-05	NA	7	8	8
ENSG00000168397.16	ATG4B	-1.1499225521369032	-3.4782129239714483	0.25017577134273095	1.842674286257888e-05	0.08299785551948176	5.290615235592281e-12	NA	5	13	13
ENSG00000128891.15	C15orf57	-1.1496483000723028	-0.053773318399626895	0.25028875611066914	0.05724513072930898	0.3072076567298273	3.977113092652087e-48	NA	25	25	25
ENSG00000237248.4	LINC00987	1.1495560897450234	0.08958229144712386	0.2503267523875471	0.023196667537706016	0.1683069062926967	2.321480630972883e-24	NA	23	23	23
ENSG00000131400.7	NAPSA	-1.1489730835073204	-0.16685417259877613	0.25056707974719505	0.007209190786504274	0.01705480435322201	0.0021701913369685387	NA	26	28	28
ENSG00000169223.14	LMAN2	1.148918253844054	0.4596365135713641	0.25058968996502784	0.0008350482536468169	0.043978018315428025	6.796501398782741e-07	NA	27	27	27
ENSG00000157653.11	C9orf43	-1.147411856291458	-0.12649255671629067	0.2512114433539461	0.008550312600309312	0.026756292083125698	0.00012105387498859343	NA	9	9	9
ENSG00000108439.9	PNPO	-1.1470751650954976	-0.14656268379431178	0.25135055697129327	0.00953937686663236	0.02223906922350041	0.00042110339301124	NA	62	63	63
ENSG00000178860.8	MSC	-1.146801372385485	-0.137727383659624	0.2514637218930713	0.015380014455216931	0.07483645781413285	4.356213569804164e-11	NA	21	21	21
ENSG00000118785.13	SPP1	1.1467706119720482	0.06858907095205649	0.25147643811094467	0.03273028149272796	0.12691766237745938	2.3053888583274166e-18	NA	41	42	42
ENSG00000188636.3	LDOC1L	1.1463087743005373	0.1687481662175984	0.251667413675416	0.00572179631765994	0.12151822991142144	1.8232631944201393e-17	NA	11	11	11
ENSG00000167657.13	DAPK3	-1.1462445827016339	-0.18079729858306517	0.2516939656967927	0.005984756358781713	0.10030765085733537	1.9565585002923542e-14	NA	30	33	33
ENSG00000101160.13	CTSZ	-1.1458673843957896	-0.3723944080844826	0.25185002835001635	0.0009006471998015987	0.027863140854213115	8.050701297791171e-05	NA	16	19	19
ENSG00000121410.11	A1BG	1.145832312029211	0.14946840117094995	0.25186454267734915	0.014440932566139247	0.06864684436254208	1.394368788204037e-10	NA	16	16	16
ENSG00000048707.13	VPS13D	-1.1457100662904984	-0.4142603874641067	0.2519151373409949	0.0010960441738239208	0.011274773149925366	0.012670152187393131	NA	8	11	11
ENSG00000205810.8	KLRC3	1.1454981942533844	0.08240623529194446	0.2520028430268427	0.02697004764677366	0.2123236649717146	2.33184842438506e-31	NA	22	22	22
ENSG00000110651.11	CD81	-1.1453494591912043	-0.462238307672856	0.25206442550553676	0.000832151859446627	0.0315238146158898	2.7988378796715867e-05	NA	19	23	23
ENSG00000149243.15	KLHL35	-1.1452772833197309	-0.044331781978530625	0.2520943130878882	0.08178683328071526	0.20736198626663785	2.1058468415986443e-30	NA	5	5	5
ENSG00000077684.15	JADE1	-1.1452126411384942	-0.2840893708496476	0.252121083112949	0.0024111896933151082	0.027562106512518336	8.877604596888422e-05	NA	28	28	28
ENSG00000121797.9	CCRL2	-1.1450937920482818	-0.1620927933144192	0.25217030681426933	0.007183070158427994	0.016797300912917725	0.0023966087764533146	NA	38	39	39
ENSG00000197165.10	SULT1A2	1.1445483030831218	0.02300751620471159	0.2523963178010006	0.3147761358888032	0.5956675536860979	2.590425558252978e-126	NA	28	29	29
ENSG00000244482.10	LILRA6	-1.1441261837711396	-0.0664822693153344	0.25257131024401147	0.03552340457046661	0.4624778885155914	7.551281876719885e-85	NA	24	31	31
ENSG00000095002.13	MSH2	1.1438494005273119	0.08332502896229126	0.25268609851397605	0.021308434002861486	0.19074178838247507	1.0547017041588826e-27	NA	30	30	30
ENSG00000164916.10	FOXK1	1.1432557333251656	0.23936891491306586	0.25293242831972806	0.004545014693400871	0.05214916508019637	5.1240248454810384e-08	NA	20	20	20
ENSG00000147883.10	CDKN2B	-1.1432140031686011	-0.14009284364995955	0.2529497496674271	0.010368576734170706	0.12369090930917033	9.918563682543275e-18	NA	10	10	10
ENSG00000258602.1	LINC01629	-1.143112154187378	-0.12051993423529259	0.25299202859835535	0.011658387139180819	0.07607454068227719	2.192467001913705e-11	NA	19	19	19
ENSG00000184840.11	TMED9	1.1428361733387222	0.11668579600660925	0.25310661683514446	0.015027146471862334	0.177789097212868	5.770691016974267e-26	NA	25	25	25
ENSG00000168995.13	SIGLEC7	-1.142370581626892	-0.2849801927282278	0.25330001411270775	0.002362573110068939	0.0594933755364218	5.666507938714268e-09	NA	1	1	1
ENSG00000154027.18	AK5	-1.1420934697973355	-0.053121018820854474	0.2534151695436908	0.06488328970652238	0.2694753859799005	1.5222678571070658e-41	NA	69	69	69
ENSG00000162927.13	PUS10	1.1420173631952366	0.16448476560663694	0.25344680246452755	0.0055794124432337324	0.052583060688721366	4.693536829009887e-08	NA	24	24	24
ENSG00000157601.13	MX1	-1.1419406794320475	-0.08433946544133517	0.25347867805724567	0.024901185702774564	0.17628957713923862	7.617948783317827e-26	NA	40	41	41
ENSG00000118197.13	DDX59	-1.1417663477636304	-0.33069225996952295	0.25355115391787963	0.00142884184107422	0.05974473150364471	4.67362166399353e-09	NA	8	8	8
ENSG00000126217.20	MCF2L	1.1417455062668738	0.14722288277207574	0.253559819433128	0.0067171277126989	0.05974300696335549	3.2855520038834346e-09	NA	7	7	7
ENSG00000169504.14	CLIC4	-1.1414513673770599	-0.2671470343433194	0.25368213902475945	0.002297996529137927	0.04269341804422468	8.785366501720488e-07	NA	18	18	18
ENSG00000167552.13	TUBA1A	-1.1411367439420235	-0.6971540500878489	0.25381302271489337	0.000515424602112958	0.010871585798816764	0.014539874136413925	NA	23	23	23
ENSG00000134202.10	GSTM3	1.1405320687008922	0.02554966136708805	0.2540647002393065	0.19779973879087023	0.4512428722787916	3.6948056474089087e-81	NA	68	71	71
ENSG00000153767.9	GTF2E1	-1.1404742870419131	-0.19388863671907008	0.2540887591709243	0.0012879359136683552	0.0217274050937107	0.0005512373085976716	NA	23	23	23
ENSG00000176973.7	FAM89B	1.1402139333134214	0.2339895589297607	0.25419718404236	0.002685002177828128	0.01623137750122107	0.002785089244986816	NA	39	39	39
ENSG00000159128.14	IFNGR2	-1.140025899406782	-0.3426036325595715	0.2542755111885062	0.0009814333253172014	0.044144673961775134	6.778258121918351e-07	NA	4	4	4
ENSG00000172269.18	DPAGT1	1.1398952254359114	0.21357434422883376	0.25432995444830364	0.003441066787406761	0.07077578749458288	1.3965843064548093e-10	NA	22	22	22
ENSG00000173482.16	PTPRM	-1.1393050409218908	-0.1602488726410295	0.25457594660290395	0.010448090350247189	0.12483969189397168	7.011752264373877e-18	NA	29	29	29
ENSG00000175348.10	TMEM9B	-1.1391975221017103	-0.1218818618420786	0.2546207788557493	0.008684696299024743	0.12298476663570247	1.3650892422898227e-17	NA	21	21	21
ENSG00000281162.2	LINC01127	-1.1381683760269252	-0.08323365452501379	0.2550501810154293	0.027286489776667935	0.37386350154946907	1.735492166897105e-61	NA	37	37	37
ENSG00000172059.10	KLF11	-1.137542988613573	-0.16416127424698176	0.2553113642461249	0.006961582063331239	0.09061039046690736	4.346552493109876e-13	NA	30	30	30
ENSG00000019169.10	MARCO	-1.1374003913984454	-0.06271551380377426	0.2553709437549535	0.038344409587359	0.2703222667321081	3.216468114265838e-42	NA	10	10	10
ENSG00000227403.1	LINC01806	1.1371796772728673	0.04692025124563623	0.2554631808748625	0.07185144552320136	0.21817343010518375	1.1408156684140735e-32	NA	29	30	30
ENSG00000049541.10	RFC2	1.1370775418856642	0.1473300012754302	0.25550587140712644	0.008592375354363592	0.0783272665541542	1.7196519664667355e-11	NA	58	60	60
ENSG00000212916.4	MAP10	-1.136546370105836	-0.3869205908643932	0.25572797044758355	0.003477485751287762	0.03807957558437642	3.914265652916838e-06	NA	23	24	24
ENSG00000116205.12	TCEANC2	-1.1362303816866874	-0.3113024798166989	0.2558601584199619	0.002009718598569281	0.06541100576261458	9.811740642887035e-10	NA	26	26	26
ENSG00000101194.17	SLC17A9	1.1353203813040225	0.18921889753276142	0.25624110563364977	0.006051855534483326	0.14811436469638284	2.5260655768217833e-21	NA	19	19	19
ENSG00000076662.9	ICAM3	-1.1347936634354006	-0.259041297346238	0.2564617818361766	0.0021410875338791486	0.10080288210230656	1.061856470267848e-14	NA	6	6	6
ENSG00000108592.16	FTSJ3	1.1347793760477316	0.08600568962071495	0.2564677695854345	0.02534310274763382	0.2294522089093793	1.6359978924925462e-34	NA	43	49	49
ENSG00000106785.14	TRIM14	-1.134669957017984	-0.09139739316217273	0.25651362959263524	0.028910324378280193	0.26819082246950915	3.2259541645940717e-41	NA	22	22	22
ENSG00000187037.8	GPR141	-1.133607068057855	-0.23074397496940688	0.2569594068890638	0.0031801098080704547	0.06306498405717763	2.311088585348041e-09	NA	20	20	20
ENSG00000144182.16	LIPT1	-1.1334068279191891	-0.10762181602254356	0.25704344807495294	0.013480362288819138	0.07672623690799563	2.60270217620322e-11	NA	38	39	39
ENSG00000146859.6	TMEM140	1.133398857883539	0.21211444314450714	0.25704679350955506	0.003276621978658901	0.08351531697104987	2.2112332408224658e-12	NA	12	12	12
ENSG00000129993.14	CBFA2T3	1.1333264292207927	0.1939487768731322	0.25707719693623665	0.004559853857636228	0.05275664713298687	4.7234884802324763e-08	NA	24	27	27
ENSG00000197568.13	HHLA3	-1.132880676932338	-0.16703657690338963	0.25726436561006494	0.0066299162056621	0.07449744314049417	6.392068326468996e-11	NA	17	18	18
ENSG00000179921.14	GPBAR1	-1.1323621478389791	-0.49073659687706295	0.25748221177654484	0.0007917571187561112	0.010143245987451177	0.01875187185011658	NA	7	7	7
ENSG00000165959.11	CLMN	1.1311907193912933	0.21799086769899637	0.25797482724859067	0.0067104881041393965	0.13817502030203802	6.356038679602355e-21	NA	13	13	13
ENSG00000119705.9	SLIRP	-1.131149197003988	-0.37169645178002453	0.25799230045499666	0.0013354140586032091	0.0321804493128639	2.383584177683177e-05	NA	10	10	10
ENSG00000250571.6	GLI4	-1.1310242304654108	-0.37430890550740975	0.2580448930894549	0.0014674926216608924	0.03558304614990514	8.586437806367496e-06	NA	17	17	17
ENSG00000105507.2	CABP5	-1.1309762825914187	-0.10474685263353897	0.2580650741046284	0.009997730797276963	0.03721073465626513	3.845920156418389e-06	NA	47	49	49
ENSG00000087076.8	HSD17B14	-1.130939517499241	-0.424280591042853	0.2580805490853748	0.0008262138825043917	0.07092042262652927	1.612789055248039e-10	NA	7	8	8
ENSG00000197520.10	FAM177B	-1.1304498965045642	-0.3217998488265937	0.2582866992796353	0.0018716621834506445	0.09682548401391504	3.79730207669708e-14	NA	6	17	17
ENSG00000105568.17	PPP2R1A	1.1301633745517115	0.3645489584856692	0.2584073895193262	0.0016040578113468871	0.029258285063335724	5.5938103533649074e-05	NA	31	32	32
ENSG00000234292.3	RP11-213H15.1	1.129778082269287	0.1561319928921434	0.25856974592389614	0.006165862850789493	0.015668563882351185	0.003371715742036823	NA	23	23	23
ENSG00000100056.11	DGCR14	-1.1288551938911702	-0.07052689250967469	0.25895892473864246	0.03387086467763926	0.2720179173122425	6.00336124870282e-42	NA	4	4	4
ENSG00000100138.13	SNU13	1.128762486196814	0.3041479479694382	0.2589980416707962	0.0024062828127872343	0.021073568111722837	0.0006310034594507793	NA	32	33	33
ENSG00000229314.5	ORM1	-1.1285739939938113	-0.0724965219886279	0.25907758638388234	0.04015054593327176	0.17878970308164802	9.287891891443999e-27	NA	40	43	43
ENSG00000167851.13	CD300A	-1.1285082395405246	-0.8150512435981299	0.2591053390946474	0.0006345066525550383	0.02395677738662435	0.00027292032161511183	NA	5	5	5
ENSG00000150977.10	RILPL2	-1.1284081625627236	-0.23464926913820938	0.2591475821242164	0.0035674628574229447	0.058156471360562574	9.696686245137148e-09	NA	27	30	30
ENSG00000069998.12	HDHD5	-1.128215204474308	-0.12390011024896454	0.2592290442360806	0.009271993240916125	0.05572065325292479	1.5892400502667133e-08	NA	44	47	47
ENSG00000146918.19	NCAPG2	1.127764348815185	0.12079228284485492	0.2594194534328481	0.016003298404618605	0.15563291892369396	2.5639278278399113e-22	NA	20	20	20
ENSG00000256771.3	ZNF253	1.1277518191190903	0.08041505126488117	0.2594247464636582	0.022943417246814018	0.1258665439878617	6.1514551496433835e-18	NA	23	24	24
ENSG00000255557.1	RP11-770G2.2	-1.1276381415235444	-0.08093222268902206	0.2594727717175679	0.03383000649746778	0.10829370385202433	1.2889029068453547e-15	NA	32	35	35
[truncated: 5,234 more rows]
