# Supplementary material for: Exploring the Impact of Cerebrovascular Disease and Major Depression on Non-diseased Human Tissue Transcriptomes
Source: Front Genet. 2021 Jul 19;12:696836. doi: 10.3389/fgene.2021.696836 (PMC8327210; doi:10.3389/fgene.2021.696836)
Supplement: Supplementary Data Sheet 2 — All TWAS results. [file Data_Sheet_2.zip › cytokines_TWAS/IL6/IL6.en.Adipose_Visceral_Omentum.csv]

gene	gene_name	zscore	effect_size	pvalue	var_g	pred_perf_r2	pred_perf_pval	pred_perf_qval	n_snps_used	n_snps_in_cov	n_snps_in_model
ENSG00000143379.12	SETDB1	3.9024735863833766	0.5215379551425204	9.521463133223259e-05	0.005786543687583492	0.011221545993714966	0.03857077825560755	NA	43	44	44
ENSG00000132481.6	TRIM47	-3.750623771262999	-0.6089354109010279	0.0001763952063896733	0.00538504562634419	0.03572223713305003	0.0002125481354144337	NA	44	45	45
ENSG00000271383.6	NBPF19	-3.550784010792874	-0.3442955451998413	0.0003840854807940285	0.021320294740790405	0.040430902755690334	7.138056660998109e-05	NA	25	39	39
ENSG00000136546.13	SCN7A	3.4962745803407325	0.5957594754638423	0.00047180293737960005	0.0037469679621980646	0.0306821475496838	0.0005918917742601353	NA	8	8	8
ENSG00000163131.10	CTSS	-3.4906269475963723	-0.4417824463709487	0.0004818886130876803	0.008290772262508874	0.15306051296194162	8.903885389987485e-16	NA	27	29	29
ENSG00000105755.7	ETHE1	-3.4820713489499804	-0.28995754396180323	0.0004975511023719479	0.0168160623533452	0.164261168813906	2.3679824741343588e-17	NA	16	16	16
ENSG00000131778.18	CHD1L	-3.467899295938608	-0.28025225952520766	0.0005245438181214752	0.017798271049349005	0.08678169356886113	2.8173252325007244e-09	NA	69	75	75
ENSG00000141279.15	NPEPPS	-3.427631911265624	-0.44960931156662287	0.0006088704132184216	0.006775903352031788	0.039006884872445684	0.00010620811531995444	NA	32	35	35
ENSG00000116157.5	GPX7	3.416366761107103	0.10053115589384	0.0006346271117773845	0.138369558637348	0.5490184547213106	1.6921611188453978e-76	NA	14	14	14
ENSG00000162341.16	TPCN2	3.408305582714317	0.1953620118945415	0.0006536764701409727	0.03606967111874733	0.2001471442192415	4.1322905599578126e-21	NA	45	47	47
ENSG00000111647.12	UHRF1BP1L	3.2998818250595408	1.2761050826170934	0.0009672554931260729	0.001009639243353499	0.024542308949961025	0.002009257482913198	NA	17	17	17
ENSG00000198933.9	TBKBP1	-3.285719503327316	-0.25413792111235345	0.0010172225093126738	0.02201057380371886	0.15540578219707718	5.826207933637812e-16	NA	35	35	35
ENSG00000105894.11	PTN	3.283093194436736	0.7936876524053241	0.001026747163395949	0.00225646143795145	0.03730701281315837	0.00015532020721837443	NA	7	7	7
ENSG00000261340.1	LINC01616	3.2743334931250203	1.85045384408293	0.0010591153585813864	0.00033789769520162596	0.01647604667329802	0.011501116801745656	NA	3	3	3
ENSG00000170903.10	MSANTD4	3.235660208115121	0.3010680781953623	0.0012136175914983804	0.010319137503452229	0.0996567540017184	1.6318277121711118e-10	NA	22	22	22
ENSG00000184923.12	NUTM2A	3.192499997540098	0.1257411497811066	0.0014104694591759873	0.0770311094596246	0.33957849621947994	1.1114633357379545e-38	NA	52	54	54
ENSG00000119321.8	FKBP15	3.186829028636172	0.7519986396190442	0.0014384177585370062	0.0018434664800752328	0.027248640228778598	0.0012000336669065756	NA	20	20	20
ENSG00000173660.11	UQCRH	3.1299065440600837	0.6158344199035944	0.0017486192436885462	0.003753227711821126	0.047966587218634414	1.4343570844919992e-05	NA	44	46	46
ENSG00000131400.7	NAPSA	-3.1221119076055794	-0.6475471128696334	0.0017955867099857064	0.0031089658531502085	0.013140160386664724	0.02443295731472926	NA	11	11	11
ENSG00000041353.9	RAB27B	3.117375880886252	0.5549712906888028	0.0018246876257806948	0.003757532505464731	0.01607701790476672	0.013684639993678627	NA	9	10	10
ENSG00000125810.9	CD93	-3.112924929664838	-0.8305593053672022	0.0018524313016728688	0.0017702240030640446	0.018327454009293736	0.008415299672577335	NA	27	27	27
ENSG00000226363.3	HAGLROS	-3.0865904184043336	-0.1562755796077606	0.002024663599128019	0.04580160309046198	0.17235814764272692	9.078073752495167e-18	NA	27	28	28
ENSG00000165476.13	REEP3	3.0564063741538297	0.33480144614118723	0.002240074271718523	0.008292139532309107	0.15487648816258556	4.2814557910089615e-16	NA	46	48	48
ENSG00000181617.5	FDCSP	3.054628683906401	0.3620668320970553	0.0022533932005891857	0.009235547602581787	0.010959129541430877	0.04186253895247957	NA	25	25	25
ENSG00000143437.20	ARNT	-3.032584690907042	-0.3633063482013773	0.0024246904822463836	0.009346277051006057	0.09608631187193284	5.432582088986966e-10	NA	15	18	18
ENSG00000087495.16	PHACTR3	-2.996031088858968	-0.17221461071174127	0.0027351854636839448	0.04657310606895473	0.181418854521228	8.009524321330311e-19	NA	16	17	17
ENSG00000170689.9	HOXB9	2.993635481587161	0.2751066377096343	0.0027567508465859082	0.01731032931110682	0.055541626582219054	3.0186339628089914e-06	NA	22	22	22
ENSG00000142544.6	CTU1	2.974053524362966	0.9274560784086503	0.0029389380552102564	0.0015040963233171405	0.025523650905028592	0.0017628353683286039	NA	9	9	9
ENSG00000119673.14	ACOT2	2.9315744549059795	0.2736486284119328	0.003372485144970307	0.015221799084007016	0.2596388268567085	6.054232935334067e-28	NA	53	55	55
ENSG00000175334.7	BANF1	-2.9162525500988803	-0.33574664689262756	0.0035426361274624517	0.008614544929447923	0.1320417078432921	1.1713610758243173e-13	NA	24	24	24
ENSG00000267612.1	CTD-3116E22.7	-2.912980449001893	-0.3839142777731527	0.003579970145250766	0.0064198184535460695	0.0241894946195869	0.0022904146761786887	NA	40	41	41
ENSG00000166272.16	WBP1L	2.901822728540569	0.33980941452041724	0.003709984161722249	0.008843240207535897	0.08257687734650716	9.377097253647366e-09	NA	42	43	43
ENSG00000156398.12	SFXN2	2.8968432127340202	0.20232367859432088	0.003769380845689932	0.023023904212814864	0.16952458357305172	3.1711422739899013e-18	NA	51	51	51
ENSG00000175376.8	EIF1AD	2.8696079084434185	0.8869614769225846	0.004109810733469689	0.0012357593499155231	0.01644175711710083	0.012144661687845613	NA	7	7	7
ENSG00000272899.3	RP11-309L24.4	-2.861464854295223	-0.1712321118410884	0.004216882549358312	0.035068952229912645	0.13969228921235902	2.8453464881075567e-14	NA	27	28	28
ENSG00000250934.1	RP11-71E19.1	-2.852111484653779	-0.4564440272837811	0.00434298660135456	0.005360887219662818	0.06417082870420691	4.4042437877685115e-07	NA	20	20	20
ENSG00000007541.16	PIGQ	2.850382545237364	0.6174492363309125	0.004366667487017926	0.0039926359563929	0.014029344200460871	0.019505817203114367	NA	20	27	27
ENSG00000228798.1	AP000473.5	2.8450455351649855	1.4947114783554754	0.004440507467156904	0.0005970313334108882	0.013018857278136193	0.02527098029859601	NA	4	4	4
ENSG00000172638.12	EFEMP2	2.8429067296841346	1.4102281262070517	0.004470415067588912	0.0005342413788144057	0.03103010812481585	0.0005752397787774995	NA	4	4	4
ENSG00000133574.9	GIMAP4	2.8239777030652515	0.39821510297627466	0.004743168442876812	0.007008357406130781	0.09662712421293056	2.0382002539917204e-10	NA	31	32	32
ENSG00000083845.8	RPS5	2.8071922247382406	0.386849168532476	0.004997541020544502	0.006097775546679573	0.17026778189406966	1.8269629882271185e-17	NA	12	12	12
ENSG00000115947.13	ORC4	-2.7942437627437884	-0.3735139150494544	0.005202124910941675	0.0076397594827354925	0.06842171454608749	1.3785624484493373e-07	NA	32	34	34
ENSG00000137265.14	IRF4	2.793239846766673	0.2970099681038017	0.005218298440143558	0.02356768177199347	0.04769874921760847	1.681953934490969e-05	NA	44	60	60
ENSG00000093134.14	VNN3	2.789319178811736	0.4014557901924202	0.0052818981973425695	0.006401049543073433	0.05633656966401639	2.1247748206231584e-06	NA	12	12	12
ENSG00000111652.9	COPS7A	2.781655553380616	0.5367119772833944	0.005408240599480168	0.004450977987585454	0.032061001802445074	0.00039351100460289373	NA	71	73	73
ENSG00000095066.11	HOOK2	2.7793323350176666	1.4219302486690466	0.005447076519924971	0.0005243237334904075	0.01740184592254363	0.010246655196402004	NA	2	2	2
ENSG00000183671.12	GPR1	-2.775463418734457	-0.2865740105854265	0.005512310015194367	0.012469244014100765	0.018702355915311657	0.0074860940162684705	NA	31	33	33
ENSG00000166275.15	BORCS7	-2.7749383651559842	-0.10384150868652484	0.0055212170290552575	0.10006484924605014	0.4197094288680077	4.054021836872868e-51	NA	24	24	24
ENSG00000185339.8	TCN2	-2.7735994979636818	-0.3915064740204062	0.005543988403759692	0.007427487736367924	0.03557129427080498	0.00022071594213359883	NA	25	25	25
ENSG00000234147.1	RP3-460G2.2	-2.7683709472668805	-0.09692887723537402	0.005633729256937908	0.11120944382102874	0.281223443880099	1.9148606229161243e-30	NA	59	59	59
ENSG00000240972.1	MIF	2.764485530728004	0.07031647996246962	0.005701263562937404	0.20150916560848248	0.5315733556235522	1.0905051694720208e-72	NA	32	36	36
ENSG00000173262.11	SLC2A14	2.758881800487043	0.09456840036836435	0.005799950911055241	0.10273388583818882	0.3177476878267799	4.203454627244492e-35	NA	10	10	10
ENSG00000067248.9	DHX29	2.7578734405965726	0.756967704901959	0.005817871778227638	0.0012324818552658457	0.016731174150802254	0.011358657155330684	NA	17	17	17
ENSG00000228549.3	RP11-108M9.3	-2.747598071600399	-0.4574091782248132	0.006003355191729232	0.007454432467929647	0.03877250673010027	0.00010981654953202044	NA	12	13	13
ENSG00000173338.12	KCNK7	-2.743540132555616	-0.680938465181214	0.006078061817411916	0.002935819295353354	0.04572694848901671	2.414500543656448e-05	NA	11	11	11
ENSG00000083807.9	SLC27A5	2.7360249437041584	0.3208162518372513	0.006218631202676179	0.00917535853795985	0.056837066523571074	2.422842942950195e-06	NA	22	22	22
ENSG00000100342.20	APOL1	2.72707389348088	0.30704010340105303	0.0063898727731398885	0.011924645065355285	0.03888326393719081	9.612938647029424e-05	NA	32	34	34
ENSG00000273295.1	AP000350.5	2.7227790221215082	0.06885173240288639	0.0064735342290152004	0.20152385836969805	0.6006479408705289	1.2343130628117174e-89	NA	46	51	51
ENSG00000214435.7	AS3MT	-2.720849634915708	-0.08473384807598511	0.00651143724716145	0.14067486982778515	0.4652883714596952	1.2007559105464917e-58	NA	61	61	61
ENSG00000141580.15	WDR45B	2.72026111357773	0.215465294086373	0.006523038477450107	0.020954444747682217	0.20434953187809632	1.2576544541830305e-21	NA	22	22	22
ENSG00000277587.1	CTD-3116E22.8	-2.7185710044741627	-0.11952799547951813	0.006556458189987795	0.055747860643170874	0.1990586318979228	1.164063387605813e-20	NA	19	20	20
ENSG00000177302.14	TOP3A	2.7166634887664	0.9371977175190835	0.0065943617433421205	0.0011082096577231695	0.026318090212622408	0.0014620802718741351	NA	7	8	8
ENSG00000172260.14	NEGR1	-2.7025091599899955	-0.710839424669423	0.0068818288202170935	0.002210042897754197	0.011798029294649756	0.034978913086463614	NA	40	42	42
ENSG00000163239.12	TDRD10	2.687095029014902	0.1620032848120362	0.007207644374607975	0.027228978456030638	0.28768694771643755	2.7597111867257877e-31	NA	26	26	26
ENSG00000171476.21	HOPX	2.6781483437415927	0.21410641030315428	0.007403042303303582	0.021936293765050748	0.07421718083466294	5.2789419660691444e-08	NA	40	40	40
ENSG00000072422.16	RHOBTB1	-2.6778589695099666	-0.37519917781416084	0.007409440893254915	0.008183364465265828	0.039630185105813225	9.029603695910638e-05	NA	60	62	62
ENSG00000048540.14	LMO3	-2.673326374545164	-0.26365724812427616	0.007510314240317155	0.013376146669613556	0.12237640278472625	1.087020250937656e-12	NA	20	21	21
ENSG00000268912.1	CTD-2619J13.17	-2.6437316364477157	-0.17799493423942225	0.008199763899253185	0.02719668635161545	0.17965400427407946	1.0387835486973208e-18	NA	16	16	16
ENSG00000137709.9	POU2F3	-2.632872751780716	-0.0885135866765607	0.008466606129531925	0.12469882702975499	0.3037803266229817	1.4360376909504496e-33	NA	32	33	33
ENSG00000116675.15	DNAJC6	2.6268326694475084	0.5937228697384732	0.008618370317747471	0.002553517224205502	0.02030019771958997	0.0048764653269746045	NA	4	4	4
ENSG00000141698.16	NT5C3B	2.62658786361603	0.06731142033974813	0.008624572310311341	0.1527454206545713	0.5531218237543233	7.661419315237562e-77	NA	37	39	39
ENSG00000126091.19	ST3GAL3	2.6263755156418385	1.093337176103608	0.008629955235502394	0.0009235417632119404	0.0177034150557014	0.009578208029062877	NA	14	14	14
ENSG00000260804.3	LINC01963	-2.62597038452872	-0.16601697206400426	0.008640233457181123	0.04636952821339992	0.2837751378895407	1.1359128722631914e-31	NA	28	28	28
ENSG00000183648.9	NDUFB1	2.622963078789591	0.5769962471275437	0.008716871830377865	0.0023055193620062217	0.07159202020623441	1.1140571442386076e-07	NA	18	18	18
ENSG00000196562.14	SULF2	2.62250644372051	0.7790889834655392	0.008728561721018014	0.0019491825436183266	0.016965427467809914	0.010786065587921171	NA	11	11	11
ENSG00000196262.13	PPIA	-2.6215123664906135	-0.6137829424216816	0.008754058627458199	0.0035633755006804968	0.0769688894707468	2.396651081681296e-08	NA	55	58	58
ENSG00000196504.15	PRPF40A	2.619439339119558	1.1920384556918466	0.008807443539833672	0.0009452522871960292	0.03780578972144871	0.00011590529259167431	NA	11	11	11
ENSG00000107731.12	UNC5B	2.618140129052045	0.4984937057437443	0.00884104908009375	0.0037453696184183436	0.020802703958177092	0.00432861077712768	NA	9	9	9
ENSG00000166793.10	YPEL4	-2.6174215560543805	-0.6308823182261115	0.008859684942321387	0.0023670759067177835	0.01903340148849301	0.007218217606381349	NA	13	13	13
ENSG00000184743.12	ATL3	2.614754198616194	0.6079739641979295	0.008929168908714813	0.0029857825776102662	0.031193904552082083	0.0005235108113933417	NA	24	24	24
ENSG00000069275.12	NUCKS1	2.613296993934105	0.31650495730907346	0.00896733393418663	0.007962748550525	0.06745919924025152	1.999477907951225e-07	NA	48	49	49
ENSG00000254470.2	AP5B1	2.6124561832595945	1.5733876790065344	0.008989421466498029	0.00033928160223318854	0.014850633243135847	0.017304376231604808	NA	4	4	4
ENSG00000204381.11	LAYN	2.606535032246922	0.8577927883346527	0.00914634672121037	0.002052172623342765	0.02184665555297696	0.003743983190575965	NA	15	17	17
ENSG00000215009.5	ACSM4	-2.603970543728066	-0.26468461789473097	0.00921506763112167	0.0104950323263927	0.017523222313612082	0.009630973888618657	NA	21	22	22
ENSG00000158457.5	TSPAN33	-2.6038591589963214	-0.2030300843681827	0.009218062835993739	0.024440169499354097	0.07073400151469285	1.189328541438679e-07	NA	62	62	62
ENSG00000106992.17	AK1	2.601725250057855	0.40420484295680775	0.009275612993509348	0.004631970939164953	0.0177819579709289	0.009146486510257729	NA	31	33	33
ENSG00000133030.20	MPRIP	-2.6015238871050363	-0.5037103426454963	0.009281060143172471	0.0038600453217144766	0.04886918812259119	1.2643791083915276e-05	NA	14	14	14
ENSG00000232411.1	AC009495.3	-2.5991840501880303	-0.14124617879868664	0.009344565616285654	0.039949527761909055	0.0730433472787961	7.015502464035593e-08	NA	36	36	36
ENSG00000112685.13	EXOC2	2.5960771619829135	0.13862455878705912	0.009429488662125052	0.05011909661925984	0.2528642591983999	3.4205057902039735e-27	NA	38	39	39
ENSG00000184599.13	FAM19A3	-2.595948587589851	-0.15291508437987153	0.009433017875123371	0.025783807100902847	0.1244760214591982	7.108761364110945e-13	NA	15	16	16
ENSG00000242741.1	LINC02005	2.595657955391269	0.11258251917233512	0.009440999722621796	0.07133670674352978	0.09145166270306113	1.3797913966175634e-09	NA	81	82	82
ENSG00000205352.10	PRR13	-2.588626565376011	-1.1643742237027594	0.00963595289174789	0.0008768690475959829	0.0224691248960738	0.002877064029778473	NA	13	13	13
ENSG00000184144.11	CNTN2	-2.582535086031999	-0.5458852101272894	0.009807738902531638	0.003165322065940567	0.020974913222896702	0.004211861366388423	NA	6	6	6
ENSG00000136197.12	C7orf25	-2.580827709574339	-0.46071699804222743	0.009856375834124631	0.00685457402895841	0.04721817594409465	1.48640583799232e-05	NA	61	62	62
ENSG00000215808.2	LINC01139	-2.5786021300527455	-0.12559654723057806	0.009920097071290546	0.04357276127750084	0.2651329771258215	1.8154208346615607e-28	NA	10	10	10
ENSG00000001617.11	SEMA3F	2.573517902204332	0.22145692217281027	0.010067043863345157	0.019341551890303333	0.03612673218439697	0.00018570495674400333	NA	36	38	38
ENSG00000125656.8	CLPP	-2.5712933839228023	-0.9447924361343071	0.010131945320632328	0.0010776300341349008	0.010013536353690648	0.049732942424440665	NA	41	45	45
ENSG00000167987.10	VPS37C	-2.5693796770280977	-0.8003678873650807	0.010188076530623955	0.0014044436880305182	0.024859532279702827	0.0016443854959716096	NA	8	8	8
ENSG00000226180.3	RP11-278A23.1	-2.56802604962993	-0.1399857636333974	0.010227946966921296	0.03982168429853519	0.1470995876991085	2.7142881568446358e-15	NA	27	28	28
ENSG00000197381.15	ADARB1	2.56172220271313	0.39054865911265074	0.010415459106990845	0.006715016091380885	0.020194652215052518	0.0052725616313311135	NA	30	32	32
ENSG00000122512.14	PMS2	2.560739493738106	0.16194593884779288	0.010444964414433594	0.0317563944627504	0.1781737539127614	2.095941665401373e-18	NA	21	22	22
ENSG00000175170.14	FAM182B	-2.5563830325870547	-0.15352913725654724	0.010576662294073206	0.03931158531990788	0.13911433741618226	3.3051181409660344e-14	NA	29	31	31
ENSG00000159921.14	GNE	-2.5536617192510214	-0.42823872550799374	0.010659676402077356	0.007236196009653797	0.059740513643303926	1.3371803570054147e-06	NA	54	54	54
ENSG00000135253.13	KCP	-2.5501271377801746	-0.10425171119440173	0.010768364153470385	0.07930097229173437	0.2838171746704121	4.723012328906597e-31	NA	50	52	52
ENSG00000112303.13	VNN2	2.5411873036337687	0.2503441397050704	0.011047671805699138	0.01333403763663947	0.21259358520256832	2.8516252008698363e-22	NA	9	9	9
ENSG00000089177.18	KIF16B	2.533662555997057	0.18926103535208363	0.011287737207390246	0.02605686684493526	0.10891338836257614	2.4431063976760177e-11	NA	69	70	70
ENSG00000165661.16	QSOX2	-2.529735491167926	-0.493884761516707	0.011414854435078326	0.0036367455893105733	0.03402879970687985	0.0002073365795690983	NA	15	15	15
ENSG00000162076.12	FLYWCH2	-2.5271428031401193	-0.566499970990935	0.011499473395714553	0.0023499888371867166	0.03529470483595861	0.00020895297494547262	NA	4	4	4
ENSG00000162714.12	ZNF496	2.525758026006578	0.2326370032930302	0.01154489681067256	0.013619234270105831	0.20132370213034784	5.497389195538393e-21	NA	26	26	26
ENSG00000178852.15	EFCAB13	2.520207553103196	0.1630254212849906	0.011728565377741546	0.03423623923998304	0.217793538728653	9.34690397773838e-23	NA	29	30	30
ENSG00000187753.12	C9orf153	2.518251374916215	0.1664063886563261	0.011793911552112043	0.02441520158416082	0.011338389678117492	0.0381140569984267	NA	47	49	49
ENSG00000175643.8	RMI2	-2.5106070099380724	-0.09188546035014473	0.012052378694149005	0.0951323386688132	0.3907712015488346	3.542963166119675e-46	NA	16	16	16
ENSG00000126218.11	F10	-2.5086634715529805	-0.46163492733743305	0.012118887905926898	0.0055664084254544435	0.08112755881191035	1.1412735749522813e-08	NA	32	34	34
ENSG00000269473.1	CTD-2619J13.19	2.502910989243567	0.19640238334204327	0.012317651838196445	0.019825204939621446	0.09132321823879798	1.4214134194026402e-09	NA	10	10	10
ENSG00000128298.16	BAIAP2L2	-2.501181753447225	-0.30288360882313764	0.012377963539371584	0.009789203274347173	0.024665524713532103	0.0021103246412830052	NA	30	30	30
ENSG00000131473.16	ACLY	-2.4942840594618563	-0.6695094098690079	0.01262114954998456	0.001384079805362268	0.045300303596839286	2.5598699684675088e-05	NA	20	21	21
ENSG00000166471.10	TMEM41B	2.486759255757233	0.2635237924258173	0.012891260246453701	0.010679316983910126	0.0940538994118867	6.767178379170184e-10	NA	15	15	15
ENSG00000161609.9	CCDC155	2.485643208743073	0.09558313648696742	0.01293175445245035	0.08445642958233152	0.24474569594527926	9.657213226375022e-26	NA	22	22	22
ENSG00000156171.14	DRAM2	-2.4853277789929042	-0.10615689655877832	0.012943219758314013	0.06754367426540792	0.5049354934918981	1.383419756790874e-66	NA	13	15	15
ENSG00000134255.13	CEPT1	-2.480185574731341	-0.37856255301653574	0.013131402042508815	0.005283785127733527	0.10108366722481377	1.473857057796193e-10	NA	7	7	7
ENSG00000182957.15	SPATA13	2.477879028948462	0.24207432344985058	0.013216594726671811	0.0133586414354015	0.03425335849602852	0.0002566577505437115	NA	52	52	52
ENSG00000100036.12	SLC35E4	-2.474719921990376	-0.18014683618343602	0.013334069767643612	0.031087013366365553	0.041210678985066	6.522967462243411e-05	NA	96	98	98
ENSG00000089351.14	GRAMD1A	-2.4718108695949015	-0.37877686337751926	0.013443061525403673	0.005167999368220091	0.09695179481056992	2.321357508163407e-10	NA	13	13	13
ENSG00000112530.11	PACRG	2.468663504010586	0.3236209540518931	0.013561868003295402	0.011654382701967936	0.10791373071766996	3.791177358146322e-11	NA	16	17	17
ENSG00000144120.12	TMEM177	2.467938399853552	0.3567524197518731	0.013589370293288307	0.00652879970608618	0.0813201741635817	9.757448988119326e-09	NA	27	27	27
ENSG00000005243.9	COPZ2	-2.466190723930333	-0.33397368132206895	0.01365586003387168	0.006555471542503625	0.04469192360295734	3.252970949730604e-05	NA	50	51	51
ENSG00000096872.15	IFT74	-2.465027996728808	-0.11136390360586906	0.01370025462919766	0.030029539788760336	0.2383847192238301	2.914510407322774e-26	NA	45	46	46
ENSG00000083097.14	DOPEY1	2.4641959002764198	0.14118571834384228	0.01373210347452327	0.03269931102929189	0.2980783594172969	1.6872206338563274e-32	NA	52	52	52
ENSG00000162877.12	PM20D1	2.4618526547802984	0.05598609866115046	0.013822143808226264	0.23231286983710447	0.4654059143747577	2.1288475795750464e-58	NA	16	16	16
ENSG00000130332.14	LSM7	-2.460644110313471	-0.24001229111588554	0.013868786168612516	0.013254257298007062	0.22100452375564286	2.0298178072832005e-23	NA	13	16	16
ENSG00000269720.2	CTD-2521M24.13	-2.4598374366760254	-0.44848162911845874	0.01389999607711101	0.0024995910831287055	0.011660808457776171	0.03230969674241052	NA	1	1	1
ENSG00000213077.5	FAM106A	2.454185931942728	0.059742029754283756	0.014120395014340013	0.2739506766186668	0.47073991094257	1.5779692897045663e-59	NA	18	18	18
ENSG00000157837.15	SPPL3	-2.4533291435213833	-0.24221054972001166	0.014154076111981457	0.012959772304020581	0.12936763803796078	1.842170309280588e-13	NA	12	12	12
ENSG00000131849.11	ZNF132	-2.447601976849721	-0.11540311884012767	0.014381042281002013	0.0559346895748804	0.34761942998674245	2.0794075129158015e-39	NA	24	24	24
ENSG00000173327.7	MAP3K11	-2.446512878697079	-0.3059491892482232	0.01442456439237273	0.008235094522612821	0.14874045824003904	1.7359507737646557e-15	NA	11	11	11
ENSG00000163214.20	DHX57	-2.4460196605851583	-0.14600398012268445	0.01444431236552299	0.03737837214430187	0.1491681545742689	2.0832105201088558e-15	NA	38	40	40
ENSG00000174529.7	TMEM81	-2.442531761654554	-0.5648821259283555	0.014584646197907331	0.0023071307631778505	0.018410925531100814	0.00768988398601249	NA	5	5	5
ENSG00000145817.16	YIPF5	2.4421007333273503	1.1677199550299764	0.014602071585009362	0.000806556448120383	0.0177422063159703	0.009337408681030616	NA	12	12	12
ENSG00000180638.17	SLC47A2	-2.44048651725417	-0.3088871192356486	0.014667493455754367	0.0078617023423611	0.037799201328405536	0.00012127919499176597	NA	4	4	4
ENSG00000130803.14	ZNF317	-2.4404853698639504	-0.292339285867337	0.01466754004958279	0.008855375105551882	0.06495574498223106	4.0970767585317824e-07	NA	29	32	32
ENSG00000123607.14	TTC21B	2.4385809508263834	0.632933027694237	0.014745055761425457	0.001839447508316752	0.03893466780212178	0.00010017173837529007	NA	4	4	4
ENSG00000267057.5	LINC01905	2.436796493749182	0.37690435986322374	0.01481801607467718	0.005549336748275851	0.048231383166035036	1.2786112019571332e-05	NA	10	10	10
ENSG00000104901.6	DKKL1	2.430163437561469	0.1222925914117171	0.015092015562996419	0.0544537311504905	0.15791963397661685	2.4953311521830287e-16	NA	20	20	20
ENSG00000166949.15	SMAD3	-2.426310580636865	-0.19402677648065944	0.015253210496562752	0.02172247209317736	0.03402661610975232	0.0002948444196216998	NA	89	91	91
ENSG00000255455.2	RP11-890B15.3	-2.4217074999568444	-0.35065663351562304	0.015447778962212746	0.005975637794688763	0.0910502266232546	1.1707646964902818e-09	NA	15	15	15
ENSG00000128266.8	GNAZ	2.4163586468250537	0.9082052735449088	0.015676611709377095	0.0009601870593534892	0.015932130032424722	0.013662154683511618	NA	11	12	12
ENSG00000121068.13	TBX2	-2.4112595882596564	-0.23560086905281938	0.01589752888377473	0.014651085547352762	0.107233518330899	2.046671935822761e-11	NA	21	25	25
ENSG00000158055.15	GRHL3	2.409481993516084	0.46215668761407713	0.015975184359697726	0.003953704127304061	0.012045602152082462	0.03021660778049778	NA	17	18	18
ENSG00000188820.12	FAM26F	2.407199850940863	0.12275388828293077	0.016075370183220153	0.04384677355851537	0.17288334442628125	1.0990417668232955e-17	NA	30	30	30
ENSG00000149050.9	ZNF214	-2.4054580835712476	-0.5529481638416519	0.016152204802459706	0.0027155225078655974	0.033727779575090516	0.00029102532716596916	NA	13	13	13
ENSG00000177646.18	ACAD9	-2.403042693815083	-0.06250963498166882	0.016259289039461396	0.04933079484182479	0.364330229436043	4.391737322544268e-42	NA	58	58	58
ENSG00000130638.16	ATXN10	2.4014490077644486	0.367227685275739	0.016330284892783476	0.005858532854707147	0.13051308141908816	4.2997891186104203e-14	NA	23	23	23
ENSG00000104231.10	ZFAND1	-2.4004522484456174	-0.21651474034897783	0.0163748270556494	0.023693018064822262	0.1930976159510172	2.9698507065360496e-20	NA	28	29	29
ENSG00000162669.15	HFM1	2.3952829800558675	0.07908837125391767	0.01660754235953785	0.09681433840977458	0.30153416400548144	3.4189791369660045e-33	NA	41	43	43
ENSG00000139428.11	MMAB	-2.3817361558218804	-0.6060559257470086	0.017231238359634984	0.0024366827291185155	0.04754810779291027	1.6427217032376287e-05	NA	15	15	15
ENSG00000005206.16	SPPL2B	2.3794557757464534	0.2582348559075422	0.0173382233438597	0.010554946768754975	0.15217034576919564	1.0477037579696939e-15	NA	12	13	13
ENSG00000105479.15	CCDC114	-2.376465972226721	-0.2460962195510211	0.01747937351591839	0.01155513649846119	0.11866560481835114	1.8148297216561623e-12	NA	11	12	12
ENSG00000099377.13	HSD3B7	2.3742098196774064	0.6922608850506564	0.017586553637847172	0.0015382560604649423	0.0409000196560898	6.626877273134333e-05	NA	10	10	10
ENSG00000121417.13	ZNF211	-2.371874829821024	-0.22431022562394431	0.017698085196475612	0.015091328525675272	0.24073684999332645	1.8270818520568836e-25	NA	27	28	28
ENSG00000108963.17	DPH1	-2.368675954099122	-0.32842169326065646	0.017851886662598782	0.0059668872527185845	0.08981653362572029	2.0949290851924546e-09	NA	13	13	13
ENSG00000178053.17	MLF1	-2.3686154464792746	-0.45915095048633336	0.017854807109714283	0.0037646913096036115	0.012046712708460852	0.029978424173467057	NA	52	53	53
ENSG00000100890.15	KIAA0391	-2.3668427251894406	-0.19134453426097076	0.017940554858743102	0.017717944614908825	0.2014399670719911	7.77065686697068e-21	NA	25	27	27
ENSG00000283646.1	LINC02009	-2.3644174452450986	-0.2698281061287909	0.018058451599312214	0.009690735090804311	0.05084491856265992	7.699743037044348e-06	NA	14	14	14
ENSG00000106348.16	IMPDH1	-2.3639568953570484	-0.3068583697995686	0.01808091616892378	0.006906338379423964	0.10689233114585488	5.0671617813433395e-11	NA	9	9	9
ENSG00000114735.9	HEMK1	-2.3636525288821857	-0.5353489275560118	0.01809577589776149	0.0023043992354054134	0.03231772286011849	0.000404550523656656	NA	14	14	14
ENSG00000107443.15	CCNJ	2.360694594068853	0.5873998194535851	0.0182407456267929	0.002782033481334732	0.02981588621515498	0.0006520811375332228	NA	27	27	27
ENSG00000104442.9	ARMC1	-2.3570769941955487	-0.3798148594436246	0.018419427344164994	0.004773196508912208	0.03473910826032429	0.00015095760991035907	NA	53	54	54
ENSG00000087338.4	GMCL1	2.3570442291849387	0.9664318164195635	0.018421052660525603	0.0007201988445631605	0.011676228206135784	0.03549540222429443	NA	10	10	10
ENSG00000175348.10	TMEM9B	-2.3561387341233915	-0.43127537248040737	0.018466019662021566	0.0035337470098196462	0.049535234213146914	9.14457721255426e-06	NA	10	10	10
ENSG00000143452.15	HORMAD1	-2.355733231565872	-0.15828525333562007	0.018486188095469355	0.02243815734420091	0.03780311935619782	0.00013112288057609708	NA	34	36	36
ENSG00000213171.2	LINGO4	2.350151516475718	0.17698228684977976	0.018765770478444903	0.026268218522070688	0.08776652519737546	1.707592151454265e-09	NA	25	25	25
ENSG00000120519.14	SLC10A7	2.349926350186337	0.5621154551119616	0.01877712602554666	0.002154407739713967	0.02954607354160658	0.0007477168987561497	NA	8	8	8
ENSG00000128039.10	SRD5A3	-2.343751746067802	-0.08888369255243311	0.019090873706250268	0.0931929466258535	0.34507791013168393	1.3748370937548535e-40	NA	59	62	62
ENSG00000179299.16	NSUN7	2.3434975664084807	0.17553602383514563	0.01910388687378252	0.020133713132063635	0.09577457468157204	4.4498465366469537e-10	NA	45	46	46
ENSG00000123975.4	CKS2	2.343365289213752	0.391023588937724	0.019110662100994446	0.006235739017697745	0.06055609780634433	1.0200584371448273e-06	NA	24	24	24
ENSG00000182667.14	NTM	-2.3419313748025394	-0.6251111778874997	0.019184241991542266	0.0017767750011494989	0.03181749326237795	0.00046978396672753465	NA	19	19	19
ENSG00000099977.13	DDT	2.338568268258481	0.24529263847762184	0.019357788658324247	0.012047233874032266	0.1939697773686063	9.184040926664632e-21	NA	31	33	33
ENSG00000105618.13	PRPF31	2.334407519878685	0.8141925639325673	0.019574393407505344	0.0011339379615586944	0.013294876999272162	0.02523174040834546	NA	20	23	23
ENSG00000129673.9	AANAT	2.3338033119656165	0.15534772093131546	0.01960602331252111	0.03151084991570065	0.15550809787832556	3.8607499861583e-16	NA	22	23	23
ENSG00000080166.15	DCT	-2.331627644267495	-0.1163333217061107	0.019720288237599	0.042248401802179786	0.2258023655060456	1.2107620366937624e-24	NA	25	25	25
ENSG00000272221.1	XXbac-BPG181B23.7	-2.3294449283773986	-0.2557647558334868	0.019835507280508875	0.009352978566445664	0.6107394613924266	1.0679327741855374e-92	NA	11	52	52
ENSG00000196605.7	ZNF846	2.32670216712299	0.24272867058483422	0.019981122441775676	0.010495494913129828	0.08686291075784483	4.424125783639026e-09	NA	39	39	39
ENSG00000128872.9	TMOD2	2.3241903232292107	0.44007784699120517	0.0201152957176234	0.003373187593927002	0.07199101551514463	9.287160249749523e-08	NA	19	19	19
ENSG00000171793.13	CTPS1	-2.3196300715764604	-0.7103275739642376	0.020360897648459435	0.0014705966256547698	0.031149806570388468	0.0005359071639300918	NA	19	19	19
ENSG00000144488.14	ESPNL	-2.3192712772403463	-0.05458692329608337	0.02038033180763133	0.19633119790010597	0.4715600347961964	1.7411196923270634e-60	NA	28	28	28
ENSG00000198756.10	COLGALT2	2.319138498011042	0.25915907780430664	0.02038752791915623	0.010554756243549098	0.03397616261956509	0.00028336690712216337	NA	45	46	46
ENSG00000175664.9	TEX26	2.317223704595806	0.31269458383470533	0.020491548890356613	0.0058611423958671895	0.025465534468373116	0.0017764688346212113	NA	19	20	20
ENSG00000164211.12	STARD4	-2.3172035485076554	-0.28761652018664247	0.020492646325244047	0.007189697482618541	0.020235843088440227	0.005458083724536707	NA	29	30	30
ENSG00000099810.18	MTAP	2.3135571680322777	0.17024818887815932	0.02069202547070592	0.024685578848389095	0.2069073430185939	1.5430487913481573e-21	NA	18	18	18
ENSG00000130856.15	ZNF236	-2.3134261625167514	-0.27210001047303556	0.020699220038249425	0.009170413883603406	0.08045890063343926	8.160535498025518e-09	NA	27	27	27
ENSG00000157734.13	SNX22	-2.310702089697428	-0.24112507236051003	0.02084931574397083	0.020729390652721655	0.13112539620046992	1.508099726688881e-13	NA	3	3	3
ENSG00000256269.7	HMBS	2.3072300651143896	0.1949805134623974	0.021041997868084673	0.019878280927328965	0.3267626102847124	3.31590682061347e-37	NA	14	14	14
ENSG00000184983.9	NDUFA6	2.3068964412593584	0.17001786387170711	0.021060593978029864	0.04080454723806587	0.5139581363892489	2.1736462113434227e-68	NA	21	21	21
ENSG00000272275.1	RP11-791G15.2	2.3045249356910635	0.10835561403173094	0.021193194241229087	0.05617458384512891	0.1896520326203892	1.0302163545356584e-19	NA	34	34	34
ENSG00000130294.15	KIF1A	-2.300054461270656	-0.2523508146855974	0.02144513478364973	0.013851356301635639	0.020699428845439138	0.004900908546286728	NA	19	23	23
ENSG00000185565.11	LSAMP	2.295735678017044	0.6679631921862555	0.021690999164269035	0.001002036950529482	0.022252053793271852	0.003527721265077576	NA	14	15	15
ENSG00000130935.9	NOL11	2.2949939613385846	0.6961056324520872	0.021733470366546454	0.001330371192706564	0.023942450014030038	0.0024526629097251364	NA	14	16	16
ENSG00000182050.13	MGAT4C	-2.2885082488572874	-0.21365261998698992	0.02210794029162455	0.014084004265823687	0.10167547368491042	1.332957435999384e-10	NA	46	46	46
ENSG00000099940.11	SNAP29	-2.284367703564189	-0.12887003865759916	0.022349929983417775	0.05070329092230905	0.35689600860476506	3.2967914003954136e-41	NA	44	46	46
ENSG00000171469.10	ZNF561	-2.2835625715659917	-0.15651180432554657	0.022397251572649674	0.021015121769850684	0.22293382031085426	1.4980806831372205e-23	NA	14	14	14
ENSG00000219200.11	RNASEK	-2.282520274725081	-0.4320460572281651	0.02245864187165331	0.002442987474926276	0.023034384053248525	0.0023677179494816787	NA	29	29	29
ENSG00000158483.15	FAM86C1	-2.2812181296067386	-0.10258366710274491	0.022535542472609218	0.06567144574597794	0.34603041672825785	7.0193490132265875e-40	NA	59	60	60
ENSG00000172922.8	RNASEH2C	-2.279884664765199	-0.1658307423900219	0.022614529813577325	0.03441744105483353	0.2168822724144509	1.4303764332911413e-23	NA	16	16	16
ENSG00000243795.1	LINC02044	2.275592549773576	0.08433078245952279	0.022870407662012968	0.09223424119455031	0.2320643949217197	2.281815835017535e-24	NA	39	39	39
ENSG00000162377.5	COA7	-2.274261807031409	-0.1761852831629373	0.022950250057888547	0.02037536348938264	0.1994954900162612	1.4489740209745722e-20	NA	33	33	33
ENSG00000066855.15	MTFR1	-2.273164044826484	-0.29267646100834555	0.0230162961358568	0.008014499226978805	0.08888037052059428	2.1376792368238795e-09	NA	22	22	22
ENSG00000197253.13	TPSB2	-2.271134417071098	-0.10146332770135015	0.023138842076026938	0.07796795562212953	0.27363025721172496	1.5232747657664822e-29	NA	39	41	41
ENSG00000173960.13	UBXN2A	-2.271112155635711	-0.16930172658904666	0.023140189324013162	0.02471084035325293	0.1723802068256305	1.409734730403886e-17	NA	29	29	29
ENSG00000100823.11	APEX1	-2.26947936275855	-1.141746258866024	0.02323919081800527	0.0004657425243811687	0.012699235713021192	0.028434343927194357	NA	4	4	4
ENSG00000102904.14	TSNAXIP1	2.267299895164294	0.5543151542474029	0.02337191187588286	0.0019292222138012052	0.019044160282609482	0.006915482093857694	NA	10	10	10
ENSG00000185627.17	PSMD13	2.2669275946829712	0.22439996867727496	0.023394649194777652	0.01168590712709664	0.2255235786872425	6.82842400013355e-24	NA	20	22	22
ENSG00000176428.5	VPS37D	-2.2624644849629765	-0.29443174554910884	0.02366872070168983	0.009440163656150975	0.07034969088227576	9.225400032200674e-08	NA	9	10	10
ENSG00000124614.13	RPS10	2.259232794249828	0.48489923350790215	0.023868907890074596	0.0021672016214724075	0.05715133909380182	2.281228548980186e-06	NA	20	20	20
ENSG00000143995.19	MEIS1	-2.2591831359273975	-0.7852236987553208	0.023871995398193086	0.00141729226638466	0.02608109222828631	0.0015436893340353866	NA	16	18	18
ENSG00000162390.17	ACOT11	2.258702204424683	0.30758904997583153	0.023901915260387405	0.009077984137826008	0.03496496839437045	0.0002014365931571473	NA	30	30	30
ENSG00000081665.13	ZNF506	-2.2580440427288897	-0.31099849545893987	0.023942913731584702	0.006475210560371837	0.07486655241334099	4.151952280130849e-08	NA	22	22	22
ENSG00000197134.11	ZNF257	-2.2575036210919603	-0.09249179402622681	0.023976623477882722	0.08159236809125774	0.32645422207516755	2.1335846459653037e-36	NA	26	26	26
ENSG00000070423.17	RNF126	-2.257423266982967	-0.9880088889429118	0.023981639219435493	0.0007379055676887012	0.02198031854283837	0.003736842348451808	NA	6	8	8
ENSG00000125868.15	DSTN	-2.257199314045655	-0.9964349133009611	0.023995623270258365	0.0006438896243382233	0.010564949254646051	0.04526611595354274	NA	12	12	12
ENSG00000261600.1	RP11-575H3.1	-2.2540471902978934	-0.4361742180827327	0.024193199389133106	0.008264747027994124	0.07783705633314468	2.8272375743804013e-08	NA	4	7	7
ENSG00000141219.15	C17orf80	2.2525261376333225	0.2602536406564752	0.02428904288042381	0.008705662206187209	0.1378987573716236	3.322091894946676e-14	NA	20	20	20
ENSG00000178734.5	LMO7DN	2.2515853368026044	0.2645719295807228	0.02434848854743466	0.010433430909152839	0.02496030358618649	0.002030016906892645	NA	19	19	19
ENSG00000146555.18	SDK1	2.251418300134499	0.16291504137217155	0.024359056137651394	0.026811739245286438	0.1864447492950783	8.294742642521142e-20	NA	22	22	22
ENSG00000112308.12	C6orf62	2.249676836132809	0.1565357052018695	0.02446946698693663	0.026639375383740758	0.25312087746628026	7.109029884960298e-27	NA	12	12	12
ENSG00000261754.2	CTC-523E23.1	-2.248857111911619	-0.5460725028204411	0.02452158839506102	0.002033389640231564	0.022409079054983686	0.003093238798859354	NA	8	8	8
ENSG00000122417.15	ODF2L	-2.242498697078002	-0.15795942159865453	0.024929159422528685	0.02470992301295384	0.2468636701947865	4.727025686763514e-26	NA	16	16	16
ENSG00000108465.14	CDK5RAP3	2.2424319200695733	0.191275021523303	0.02493347073404572	0.01624700807395943	0.2103789495497027	4.532410107254972e-22	NA	21	21	21
ENSG00000121207.11	LRAT	-2.236904548273036	-0.48168676659660015	0.025292579236818515	0.002735207709038504	0.05288139891509867	6.021067389430087e-06	NA	8	8	8
ENSG00000143771.11	CNIH4	2.2355795593296834	0.13837165641271168	0.025379324782609722	0.03324896498249992	0.3154692477283953	1.7978846894015518e-36	NA	35	35	35
ENSG00000136143.14	SUCLA2	-2.2347557609377913	-0.6604855171718925	0.025433387637863236	0.001501486843910295	0.04304380546130813	4.278211215113592e-05	NA	6	6	6
ENSG00000245954.6	RP11-18H21.1	2.23221371139457	0.07828199559562055	0.025600841628258184	0.10291038888596003	0.3139919832112956	6.17255293444777e-35	NA	17	18	18
ENSG00000099995.18	SF3A1	2.2318969381105194	0.5109657377670099	0.025621775311569547	0.0024984747549246134	0.01939428963526059	0.0062676971035598395	NA	22	22	22
ENSG00000111254.7	AKAP3	-2.2315220157113806	-0.10245268048744569	0.02564657086016468	0.06604845735979291	0.2945469050389393	2.1158039205491528e-32	NA	4	4	4
ENSG00000271967.1	RP11-134K13.4	2.22728323509895	0.22212540966392333	0.025928350262048004	0.014337062703380239	0.052371747860085034	6.153807493938079e-06	NA	16	17	17
ENSG00000143797.11	MBOAT2	-2.225913733819054	-0.27575386904417315	0.026019960265565016	0.008607861931045225	0.07739715834936918	2.2306013188723416e-08	NA	37	39	39
ENSG00000272335.1	RP11-53O19.3	-2.2240571486868905	-0.416599558254192	0.026144599474671626	0.0036524491638759184	0.0653579998011874	2.8115700851074145e-07	NA	21	21	21
ENSG00000116138.12	DNAJC16	2.2208366770758197	0.20151026636682112	0.02636202541760201	0.013664103091466456	0.117623637744204	3.0297269453625728e-12	NA	25	26	26
ENSG00000178685.13	PARP10	-2.2203806460308964	-0.3138527913075702	0.026392939695828507	0.006250308693010071	0.07894097832839743	1.9479957289016244e-08	NA	28	30	30
ENSG00000103316.10	CRYM	-2.219939631012654	-0.20339280883952005	0.026422865828129652	0.029538874945047193	0.011898824027769804	0.033411078050837845	NA	54	57	57
ENSG00000135341.17	MAP3K7	-2.2136223107537245	-0.4273475912169783	0.026854771238619686	0.0036671913025100806	0.017409737245552486	0.009866949541262212	NA	56	56	56
ENSG00000166676.14	TVP23A	-2.2124277792863736	-0.3275385132697226	0.0269371212227643	0.006173187259784769	0.011739758074876006	0.031639380012835366	NA	34	41	41
ENSG00000161944.16	ASGR2	2.2103034684940503	0.1962690353755551	0.02708410807074823	0.018486267367838986	0.12384214558847575	8.226100142132471e-13	NA	28	30	30
ENSG00000105711.11	SCN1B	-2.2082811252464043	-0.593047527731724	0.027224682237099937	0.001858329805737188	0.035119177815967136	0.0002245870120099676	NA	5	5	5
ENSG00000099954.18	CECR2	-2.2079678149984194	-0.18338347142311529	0.0272465168341547	0.019683838839701796	0.0674067682766707	2.374955845183882e-07	NA	41	44	44
ENSG00000111816.7	FRK	-2.2077439584832423	-0.5215530855480957	0.027262126653110577	0.002173629425722845	0.03275734514462718	0.0003552174218499037	NA	5	5	5
ENSG00000089693.10	MLF2	-2.2076833799205002	-0.4207281685992056	0.027266352205121386	0.004719538498319457	0.0678472015366618	2.4600361615822395e-07	NA	33	33	33
ENSG00000176136.6	MC5R	-2.205158388992252	-0.47183162586594535	0.027442981978159666	0.004337310348709549	0.033815021426389605	0.00029991495730275495	NA	15	16	16
ENSG00000071462.11	WBSCR22	-2.203476034843318	-0.36259178511189993	0.027561214272771282	0.006087991241527651	0.05951943162607565	8.995239366048406e-07	NA	40	52	52
ENSG00000132842.13	AP3B1	-2.2033784175381137	-0.3700869342520079	0.02756808807676213	0.005927751253196242	0.056234105494797286	2.079008959454536e-06	NA	42	42	42
ENSG00000175581.13	MRPL48	-2.1999295536775656	-0.2501652411104266	0.02781189352353309	0.008764277779719512	0.06346577954645702	4.08381439767844e-07	NA	40	40	40
ENSG00000172403.10	SYNPO2	2.199252128601074	0.9847665221792382	0.02785999956372617	0.0005399541404127384	0.014309621973186176	0.019631088427776812	NA	1	1	1
ENSG00000178209.14	PLEC	-2.193485229298504	-0.13810370683040665	0.02827243764640527	0.03003011583843706	0.26341061435520635	8.270413555869945e-29	NA	29	29	29
ENSG00000167930.15	FAM234A	2.1899889465764635	0.7003125817079375	0.028525038466630858	0.0016185335915281	0.04337361953587957	3.737129691899214e-05	NA	5	5	5
ENSG00000164451.13	FAM26D	-2.188949205950785	-0.27930118640927487	0.02860053207255558	0.009116199089378833	0.06338136243443436	5.202144347489357e-07	NA	14	14	14
ENSG00000138385.15	SSB	2.1885813334604265	1.199331341118291	0.0286272837813196	0.0013545552561691212	0.015791936503741968	0.013678557765701543	NA	12	12	12
ENSG00000132275.10	RRP8	2.1873300343224393	0.37249133481340213	0.028718439702337267	0.004316927570836093	0.09460437360576278	3.3987215765669865e-10	NA	8	8	8
ENSG00000139985.6	ADAM21	2.186545658374184	0.7384184269728216	0.028775708080317795	0.0011686399599243288	0.011507488236431778	0.03692345332314325	NA	6	6	6
ENSG00000104689.9	TNFRSF10A	-2.1863669317936605	-0.16576742334788433	0.02878877090312809	0.023177244838888302	0.19611582914097628	3.5702133856552135e-20	NA	32	32	32
ENSG00000183624.13	HMCES	2.1847081407266553	0.5965720820352834	0.02891025292239777	0.0020374775360548886	0.012099447897480329	0.03159456649974502	NA	36	37	37
ENSG00000060642.10	PIGV	-2.183756122606865	-0.29002806879242476	0.02898017335058303	0.007650301764819574	0.09209363369034264	9.141305379040571e-10	NA	31	31	31
ENSG00000260388.2	LINC00562	2.1805329680545524	0.1482718999382622	0.029217977801448095	0.02425349254303588	0.0346957175470991	0.00023245517185642846	NA	74	77	77
ENSG00000116785.13	CFHR3	2.1783964711823627	0.08395756103139092	0.02937653238656942	0.11020878902479539	0.26145668364215385	6.221176690137632e-28	NA	43	44	44
ENSG00000272205.1	RP11-277B15.3	-2.178231080568914	-0.6084492441221491	0.029388837233312346	0.0014825037514085376	0.0179683367012018	0.008299635435983367	NA	3	3	3
ENSG00000164253.13	WDR41	-2.177424591187862	-0.1921348730933922	0.029448902541388274	0.020211862677556064	0.15999837581200058	8.775101256927709e-17	NA	42	42	42
ENSG00000180776.15	ZDHHC20	2.1756496988138716	0.21129676567001177	0.02958146411338851	0.01831453947268894	0.20344762848107234	5.587919450439744e-21	NA	24	25	25
ENSG00000197020.10	ZNF100	2.1750761552275684	0.046740580682472575	0.02962440999262657	0.25790806837656294	0.6172831187897052	1.891111297871806e-93	NA	16	16	16
ENSG00000129667.12	RHBDF2	2.173802119473508	0.18962555039275533	0.029719999305007433	0.015158728817453072	0.18059967866877924	9.400553020130577e-19	NA	6	6	6
ENSG00000266970.1	RP11-806H10.4	2.173619858630307	0.38566744809012166	0.029733695770221506	0.005095818823544224	0.03698860186008119	0.0001145835406256142	NA	16	23	23
ENSG00000269893.6	SNHG8	-2.169626959122796	-0.11596843160394234	0.030035117367589965	0.04120465685145623	0.31518311441881897	4.403338501140905e-36	NA	51	52	52
ENSG00000132749.10	TESMIN	-2.1689694629759533	-0.25132405691460424	0.0300850023624633	0.014939999362876794	0.07537026502125731	4.232626717985735e-08	NA	31	31	31
ENSG00000257595.2	RP3-473L9.4	2.1688794129357976	0.15926908595382303	0.030091840104444142	0.02741359213706179	0.05531343407400918	3.2183573948113125e-06	NA	26	26	26
ENSG00000057593.13	F7	2.1680408040315577	0.3278807291471111	0.030155582098165067	0.008170648276926512	0.02377413237160069	0.002402158069329818	NA	16	16	16
ENSG00000111696.11	NT5DC3	2.1658844550559984	0.1365242534671698	0.03032001747152382	0.04015659175843865	0.1566674386843157	3.941134865919032e-16	NA	73	73	73
ENSG00000077097.15	TOP2B	-2.165785031894329	-0.7582633888027394	0.03032761766483124	0.0010417388754922622	0.017446606252222215	0.009759815688567257	NA	4	4	4
ENSG00000114473.13	IQCG	2.1584735090576084	0.2218471210057743	0.030891035885238626	0.011452681492923382	0.07070235309601137	7.654500259256336e-08	NA	8	8	8
ENSG00000130517.13	PGPEP1	-2.1582548116932982	-0.12081412061555051	0.030908025964591503	0.042004026069987224	0.2499154978261673	8.529466245889048e-27	NA	42	43	43
ENSG00000204172.12	AGAP9	-2.1581015990519563	-0.13258401508512627	0.030919933469156315	0.03513706108078509	0.4180491836197833	1.3604503544648444e-50	NA	29	62	62
ENSG00000091536.16	MYO15A	-2.157151234334447	-0.3981286086355083	0.030993882695853427	0.0039722937053575215	0.030399158006877192	0.0006464296392706813	NA	11	11	11
ENSG00000186583.11	SPATC1	-2.1568385353676067	-0.4155903131552325	0.03101824741516455	0.0028553724600177514	0.011282223509050738	0.038500174441704164	NA	8	8	8
ENSG00000094963.13	FMO2	2.1549112965322155	0.195688078281346	0.031168776224131216	0.02366475921599713	0.0989191720297136	2.34723208908032e-10	NA	91	94	94
ENSG00000063127.15	SLC6A16	-2.153777870914152	-0.15569555188712714	0.031257595917348335	0.021746213364230747	0.12436161848908832	6.943536547558297e-13	NA	53	54	54
ENSG00000054983.16	GALC	2.150678038711872	0.19314327802611503	0.03150162094137389	0.015475497612537595	0.11040423145886767	1.1526170996645275e-11	NA	54	55	55
ENSG00000231106.2	LINC01436	2.1501400514266304	0.06554307001587009	0.03154413837041745	0.13003658122038173	0.4290309327586863	7.515248577745271e-53	NA	59	74	74
ENSG00000163083.5	INHBB	2.1491913480191847	0.30163117278857277	0.03161923485072746	0.008735236584457573	0.03818605959707958	0.0001272521870709302	NA	63	65	65
ENSG00000105771.13	SMG9	2.1486787168543193	0.2922151171671433	0.03165987694807359	0.006642579187126555	0.0419873053090714	5.273325400551341e-05	NA	37	38	38
ENSG00000063761.15	ADCK1	2.148382762398132	0.2529993397989763	0.03168336101220955	0.009141773531871181	0.07282694799428667	6.417717724881299e-08	NA	52	54	54
ENSG00000156860.15	FBRS	-2.1473238083774784	-0.5035615150375856	0.0317675116816025	0.0025638712918042237	0.030549502281639086	0.000631873280168519	NA	26	32	32
ENSG00000162493.16	PDPN	2.1461305055968833	0.9503768531280872	0.031862568072674236	0.0007116865573093376	0.039596157811591086	8.545712844771761e-05	NA	3	3	3
ENSG00000167608.11	TMC4	2.1454571689377033	0.06944115561924882	0.03191631242349687	0.12088712747446703	0.4358757039174063	1.0238989675151608e-53	NA	50	61	61
ENSG00000119938.8	PPP1R3C	-2.143742416159729	-0.2280950994075346	0.032053531555224786	0.01530490345684823	0.11410596752378732	5.41326354803184e-12	NA	27	27	27
ENSG00000162999.12	DUSP19	-2.1424236369957494	-0.24921339842076304	0.032159407512040696	0.006755604745505739	0.07143297420528717	1.0262764932179227e-07	NA	43	43	43
ENSG00000099785.10	MARCH2	-2.1419589732095874	-0.14737877989673645	0.03219678359434888	0.030826487208304006	0.3781223279126075	1.1296187767860188e-44	NA	46	58	58
ENSG00000196455.7	PIK3R4	-2.141036733750195	-0.3367745455249066	0.03227107588253294	0.004873918056144135	0.0441042725459898	3.259676127960607e-05	NA	10	10	10
ENSG00000160336.14	ZNF761	-2.1402226863466662	-0.1202890869561955	0.032336774610764465	0.04214893380437395	0.2490638898930215	1.4693977175439962e-26	NA	26	28	28
ENSG00000188171.15	ZNF626	-2.1388319962491216	-0.3373412685612029	0.03244927713843189	0.005608118722130564	0.05468027688653628	3.445168226076596e-06	NA	25	25	25
ENSG00000135926.14	TMBIM1	2.1384574213726304	0.673014018836338	0.032479636344244625	0.0021340695324524664	0.07025997115445536	9.9307780146019e-08	NA	22	22	22
ENSG00000151208.16	DLG5	2.1380655100533112	0.079946540582299	0.03251142670777769	0.09746383295412574	0.5106608971628417	1.6683710061250103e-67	NA	79	80	80
ENSG00000114423.18	CBLB	-2.138017351386752	-0.44871767391112904	0.03251533499481782	0.002590856318229253	0.06377101760500924	3.0803920438527486e-07	NA	19	19	19
ENSG00000014914.20	MTMR11	-2.1359409033581396	-0.3810874287184958	0.03268423104315916	0.0033079665304127197	0.07112796577978944	8.166936851072671e-08	NA	6	6	6
ENSG00000164615.4	CAMLG	-2.135429454118829	-0.17773645650606026	0.03272594690500231	0.011552811259414108	0.28799771892108306	2.8323221576052156e-31	NA	14	15	15
ENSG00000112981.4	NME5	-2.134525160486302	-0.13697709368823835	0.03279981631759741	0.030553386324948535	0.11013515757036928	2.228865292500004e-11	NA	51	55	55
ENSG00000168995.13	SIGLEC7	-2.130469214512181	-0.3569185641349992	0.03313289481057358	0.00475024110828222	0.01934247211633393	0.006779760196143258	NA	43	45	45
ENSG00000103549.21	RNF40	2.12930780369741	0.3107252013743786	0.033228802588220765	0.004318756922958024	0.057861854472849576	1.6620471947171066e-06	NA	20	20	20
ENSG00000106635.7	BCL7B	2.128903153009661	0.727006095588445	0.03326227386957104	0.0014013819514318389	0.060047689608413474	1.0522990126375112e-06	NA	14	14	14
ENSG00000095917.13	TPSD1	-2.127924732919544	-0.10952378554896858	0.03334332457482956	0.06169073198968825	0.5172109206833014	1.383427964454113e-69	NA	8	9	9
ENSG00000238266.1	LINC00707	-2.124221429717336	-0.30270976008814066	0.03365163209996405	0.0076571024771351455	0.05797575862349399	1.7417969851347144e-06	NA	31	31	31
ENSG00000104969.9	SGTA	-2.1238142764088703	-0.4361927296577567	0.03368567673794512	0.0028169335027631364	0.03979894750850836	8.595936315493979e-05	NA	46	52	52
ENSG00000188157.14	AGRN	-2.1210397295665575	-4.606151461412537	0.0339184591801136	2.422421935295154e-05	0.1825129944957639	7.386920724211126e-19	NA	3	8	8
ENSG00000078053.16	AMPH	2.119300755021083	0.06657226877474835	0.03406505789692	0.1006130617062932	0.31120436290487863	1.5017330964208045e-35	NA	38	42	42
ENSG00000007520.3	TSR3	-2.1176039357994925	-0.6644098886343466	0.03420862458136421	0.0015356721225957726	0.02391576347591392	0.002311003741881152	NA	27	28	28
ENSG00000214290.8	COLCA2	-2.1167305122171065	-0.12637365801126102	0.03428272571805919	0.0331199646508247	0.14446803408251824	8.366832203464356e-15	NA	52	53	53
ENSG00000126217.20	MCF2L	2.114875415352595	0.16774804991698222	0.03444056704157217	0.018190209328130154	0.17947076677873006	1.2489294294885607e-18	NA	24	24	24
ENSG00000171916.16	LGALS9C	2.112414680278539	0.12386227500919604	0.03465089693580248	0.044881348106508755	0.08850410523798298	2.496527473707449e-09	NA	18	22	22
ENSG00000145287.10	PLAC8	-2.112180144844152	-0.5294271883833146	0.03467100086258568	0.0024558694747336685	0.03203244558979991	0.0004040958072506625	NA	8	9	9
ENSG00000171953.15	ATPAF2	-2.1121110009665616	-0.22306580969290835	0.03467692964403989	0.010398906414860904	0.11418034422204824	9.849324831555061e-12	NA	25	26	26
ENSG00000116299.16	KIAA1324	-2.111238039218672	-0.1977531176145067	0.03475185676014771	0.012841512467017379	0.04380836021392915	3.146143812076997e-05	NA	17	18	18
ENSG00000112419.14	PHACTR2	2.1104707999946797	0.2769036560582211	0.03481782373199095	0.006532600021807389	0.0421076121492181	5.4213236332607426e-05	NA	36	36	36
ENSG00000131355.14	ADGRE3	-2.1094026354283497	-0.9873924889855318	0.03490984221241561	0.0005994049609075044	0.013038204916753062	0.026016366177444857	NA	5	5	5
ENSG00000267058.1	RP11-15A1.3	2.1066609040780677	0.13552519535394225	0.03514698338633611	0.03268141113268945	0.08770347727760938	3.300739829757518e-09	NA	48	50	50
ENSG00000196345.12	ZKSCAN7	-2.1056980760964565	-0.29063052601724376	0.03523058706531743	0.0087012975040522	0.04597941019894307	2.5178121394976277e-05	NA	74	75	75
ENSG00000090971.4	NAT14	2.1056693004133824	0.5611594207623916	0.035233088307403106	0.0018001120340829088	0.027932872148808484	0.0010595552362515873	NA	10	10	10
ENSG00000102710.19	SUPT20H	-2.1049556219822962	-0.400076154741887	0.035295171228270326	0.0036109457260140787	0.056556506515982985	2.247719908941312e-06	NA	61	62	62
ENSG00000121281.12	ADCY7	-2.102833586162531	-0.6157696342333108	0.035480318993444365	0.0014195521725821863	0.03737042446254569	0.00013011288921151675	NA	12	12	12
ENSG00000173715.15	C11orf80	-2.1019206866542546	-0.9423939074880114	0.035560224099890715	0.0006574818751044787	0.02252647166330469	0.003099452516345517	NA	6	6	6
ENSG00000161281.10	COX7A1	-2.101366100274184	-0.3510190363070629	0.035608841368514166	0.004218913646502676	0.09104485802090936	8.981387165253008e-10	NA	36	36	36
ENSG00000117280.12	RAB29	-2.0982647982708373	-0.13433655274942127	0.03588176031628396	0.03228100096668225	0.270553531714436	1.290796220070392e-29	NA	33	36	36
ENSG00000119326.14	CTNNAL1	-2.097602195761118	-0.15383171418278396	0.03594030097351066	0.027520541939940864	0.1918802260982168	5.176198944824044e-20	NA	33	33	33
ENSG00000161692.17	DBF4B	2.0973949686892372	0.07605149046624213	0.03595862610933777	0.10289147925572202	0.4436738389881151	1.0111826634806258e-54	NA	25	25	25
ENSG00000142675.17	CNKSR1	-2.095289650131408	-0.28184702640832093	0.036145251958085337	0.007371809481938048	0.24109336985732036	6.893244226571113e-26	NA	12	13	13
ENSG00000122367.19	LDB3	2.094584964768632	0.17121189516988736	0.03620790291565504	0.01758627157359422	0.16542358424528694	4.611253117559856e-18	NA	12	15	15
ENSG00000213949.8	ITGA1	2.0917426491399196	0.1746190759962569	0.036461543130363774	0.01503244339281317	0.043133116528870835	4.173294038245466e-05	NA	82	82	82
ENSG00000124357.12	NAGK	2.0903932888426073	0.11707731086382171	0.03658248526233545	0.044361157692537394	0.12091826786469073	1.774060113422909e-12	NA	74	75	75
ENSG00000113658.16	SMAD5	-2.0901803176190037	-0.6247905394200527	0.03660160490560452	0.001408975278477088	0.05387394334845787	4.56236982504149e-06	NA	9	9	9
ENSG00000146830.9	GIGYF1	-2.0898506437629156	-0.2195981058650004	0.03663121840028226	0.010542305338995289	0.16558625616700934	5.2264886242371246e-17	NA	13	13	13
ENSG00000163935.13	SFMBT1	-2.0839121961914913	-0.2192335109238639	0.03716815475815822	0.01280126748022738	0.04176232309515837	3.748485619370891e-05	NA	33	34	34
ENSG00000203685.9	STUM	2.0814324219107485	0.2437930879087975	0.03739434362589881	0.008161954469515844	0.07194224782378504	7.069567416545544e-08	NA	6	6	6
ENSG00000127954.12	STEAP4	-2.080881158338481	-0.49253436176789084	0.03744478516097523	0.002742003714152521	0.06363116646489649	5.300476278041684e-07	NA	21	22	22
ENSG00000165152.8	TMEM246	-2.0804361820189468	-0.2723157905844347	0.0374855434605766	0.007460608803941741	0.08247377357098462	7.481505303718746e-09	NA	69	71	71
ENSG00000183111.11	ARHGEF37	2.080416359270516	0.31366221246119097	0.03748736003420044	0.005832836913089825	0.09026962396277972	1.9126342303254413e-09	NA	8	8	8
ENSG00000163072.15	NOSTRIN	2.077899455409487	0.2608273757292578	0.03771862070542328	0.008722617080355276	0.09152682439766872	1.3632933290463339e-09	NA	27	27	27
ENSG00000197279.3	ZNF165	-2.076857351365578	-0.1350417431917862	0.0378147270514523	0.032544838688246966	0.05230090269759435	3.6822084857709764e-06	NA	19	38	38
ENSG00000094916.15	CBX5	-2.0766342633733785	-1.0946741425595181	0.03783532802547839	0.00044448863777807047	0.018512542696976043	0.0076062153788417144	NA	2	2	2
ENSG00000100726.14	TELO2	2.0753080093577014	0.1683224623914367	0.03795799762129729	0.029307052921200442	0.2354646637610335	2.2492543638353667e-25	NA	14	16	16
ENSG00000267767.2	LINC01801	2.0750448567566093	0.41189523147020163	0.037982377646040115	0.003375960767115049	0.0196371877633428	0.006077180464653481	NA	11	11	11
ENSG00000196542.8	SPTSSB	-2.074603339993433	-0.06354767672198786	0.038023312306272185	0.13751948914589823	0.3310599030510871	6.318912648716373e-38	NA	54	54	54
ENSG00000189050.15	RNFT1	-2.0732008942573037	-0.43627138361415163	0.0381535872108084	0.004469539700090418	0.016774444954145824	0.011414465643699292	NA	23	23	23
ENSG00000095485.16	CWF19L1	2.072498064612189	0.07304385829932267	0.03821901655003362	0.10871001622427905	0.3858236599909632	9.497404087389733e-46	NA	17	18	18
ENSG00000128513.14	POT1	2.0716595442059162	0.333097533141546	0.038297202688596474	0.006417176675994422	0.012401297838121965	0.029788749299173575	NA	50	50	50
ENSG00000095574.11	IKZF5	2.066440229695546	1.1135716379273364	0.0387869306256824	0.0004597561553574516	0.020453041825583662	0.005044708019973092	NA	9	9	9
ENSG00000176083.17	ZNF683	-2.0654956348738702	-0.2432249901528034	0.03887612813311939	0.00929992720739431	0.03929137641692485	9.100078217168041e-05	NA	20	20	20
ENSG00000079246.15	XRCC5	2.0647758121030795	0.5383525722503069	0.038944217493768266	0.0018577450928320993	0.09555173730726893	5.289979542892595e-10	NA	11	11	11
ENSG00000165006.13	UBAP1	-2.062801282706208	-0.4708673498037553	0.03913151212808202	0.00243334555916031	0.0664273463963724	1.994036517600413e-07	NA	21	22	22
ENSG00000197245.5	FAM110D	-2.058786800038431	-0.1493940632913702	0.03951466672512509	0.021321497051521622	0.2619738734926704	3.1525595440902086e-28	NA	12	12	12
ENSG00000141527.16	CARD14	-2.0583331147336965	-0.1983607362928544	0.03955816746394701	0.01750559319879413	0.08578535553159701	2.49131962937649e-09	NA	15	15	15
ENSG00000164494.11	PDSS2	-2.0576447833455664	-0.15604160187260768	0.039624244405544004	0.02250449011236199	0.17657736330924578	1.4563027856836825e-18	NA	48	48	48
ENSG00000101751.10	POLI	2.0555548943097453	0.10846843564650234	0.03982543929492291	0.04530963127311129	0.4245857709990818	1.3394427199834236e-52	NA	38	38	38
ENSG00000168263.8	KCNV2	2.0536838090860337	0.29973579804751815	0.04000630461243669	0.006784257701122567	0.016075363256184638	0.013473844453263882	NA	9	9	9
ENSG00000171115.3	GIMAP8	2.050633551689462	0.1598484922428345	0.04030264641482124	0.022753856735971995	0.15886289359310396	1.5558296529807012e-16	NA	19	21	21
ENSG00000185591.9	SP1	2.0495155038441197	0.21314565220077378	0.04041173338741269	0.012562980239702076	0.16103298536823238	5.883032564475339e-17	NA	11	11	11
ENSG00000124212.5	PTGIS	-2.04846979004686	-0.3477385369504324	0.04051398927261566	0.004324902240759189	0.04635190868606191	1.9721521627878566e-05	NA	24	24	24
ENSG00000142892.14	PIGK	-2.047420573330253	-0.3988669327763499	0.04061680807520349	0.002691746414713312	0.03722867428749528	0.00013336965474014493	NA	24	24	24
ENSG00000166450.12	PRTG	2.0471450978335315	0.3444183731817883	0.04064384014243535	0.0040719728170154155	0.04474165733248273	2.977677977852167e-05	NA	16	16	16
ENSG00000163814.7	CDCP1	2.0427412858253637	0.32273594647809933	0.041078055531806094	0.0049999333848825345	0.019601856769777663	0.0060124259681308	NA	24	24	24
ENSG00000198931.10	APRT	-2.042583499163125	-0.35196124893184655	0.041093685931360834	0.004217527833120768	0.04482030167513296	2.9181625689212268e-05	NA	39	43	43
ENSG00000271780.1	RP11-1017G21.5	-2.042439950512274	-0.09745723021783162	0.04110791028563275	0.05031438847304125	0.1909194467139216	9.867901136564415e-20	NA	46	48	48
ENSG00000120328.6	PCDHB12	-2.038250054287835	-0.11340697078751978	0.041524932020220326	0.04165942847981713	0.19002918597130666	4.71785331515223e-20	NA	26	28	28
ENSG00000111237.18	VPS29	-2.035772647025757	-0.23033442946938612	0.041773190302456825	0.00982504663508247	0.1359509478167744	7.363346601211768e-14	NA	30	31	31
ENSG00000198707.14	CEP290	-2.035121776603155	-0.4067004768843241	0.041838621332116285	0.004916996075416307	0.07985208473428188	1.3108815203755187e-08	NA	71	71	71
ENSG00000116489.12	CAPZA1	2.0315183524481992	0.450621932895141	0.04220243976312709	0.0027697770076931007	0.0639065964703095	5.632499981940237e-07	NA	29	30	30
ENSG00000140598.13	EFL1	-2.031498043908978	-0.44613917329095865	0.042204497768641006	0.0035509397115230665	0.032071588331030305	0.00044669121132959774	NA	12	12	12
ENSG00000131435.12	PDLIM4	2.0314100323792417	0.3528010203895037	0.04221341757037706	0.003483901017215494	0.08219818615936575	7.1778071566178605e-09	NA	23	23	23
ENSG00000135052.16	GOLM1	-2.0313664180017437	-0.22642715268573882	0.042217838395871086	0.012064054710020545	0.04342652442269772	4.057083791772115e-05	NA	86	90	90
ENSG00000154277.12	UCHL1	-2.031196120905692	-0.40511600776204537	0.04223510374217662	0.002163443929093617	0.01206087616663203	0.031025594709660438	NA	20	20	20
ENSG00000134987.11	WDR36	2.0295769273347726	0.33415113450846984	0.0423995621631719	0.00443119975332793	0.07679509454094875	3.111295852971984e-08	NA	23	23	23
ENSG00000161888.11	SPC24	2.020674653625922	0.285520101984	0.04331345530313339	0.006759912601358328	0.011508148926217614	0.036664380900446006	NA	25	25	25
ENSG00000099381.17	SETD1A	2.019851819781259	0.37523201790282756	0.04339876014809392	0.0034820190819390947	0.04966629488776147	1.0175347802656113e-05	NA	26	29	29
ENSG00000171574.17	ZNF584	-2.0186696179846835	-0.09249216334255903	0.04352156982431891	0.060537061848993115	0.3553271820176264	3.321949946093845e-41	NA	15	17	17
ENSG00000140025.15	EFCAB11	-2.018190308298488	-0.2436313624663081	0.043571445121501205	0.010033286094026223	0.06164539446338686	9.08684151760088e-07	NA	37	41	41
ENSG00000213398.7	LCAT	2.0175550590009914	0.2651969193794504	0.04363762133804134	0.006231531007886576	0.07211076495190323	7.381828833753173e-08	NA	35	35	35
ENSG00000127663.14	KDM4B	-2.0172434307971776	-0.34294583729453154	0.0436701157984518	0.004375511166735647	0.0727884358285705	8.905055924164886e-08	NA	29	30	30
ENSG00000241644.2	INMT	-2.0152131111204343	-0.4862229635925249	0.04388232434247565	0.002372933905405707	0.025302071504858917	0.0016809376661442474	NA	19	19	19
ENSG00000100678.18	SLC8A3	-2.0130575998194877	-0.30153355409436466	0.044108570106770724	0.00590829513499954	0.01636642421235569	0.01108859034694598	NA	13	13	13
ENSG00000154079.5	SDHAF4	2.011716541102468	0.6759175569809119	0.04424982594242273	0.0011756772512126498	0.014458103340133796	0.01819377684499541	NA	6	6	6
ENSG00000080854.14	IGSF9B	2.010189182814468	0.27513051458575155	0.04441116984853376	0.006816705409659873	0.1121762332431986	4.638658717623039e-12	NA	7	7	7
ENSG00000166881.9	NEMP1	-2.0091828820817246	-0.15504855895260944	0.044517742406236765	0.01923530199049295	0.09178510452699946	1.0702637742678421e-09	NA	53	55	55
ENSG00000183527.11	PSMG1	2.0085745636553605	0.22285393454997815	0.04458227112036395	0.008815775157797688	0.11503304000061686	4.906396888154009e-12	NA	81	81	81
ENSG00000136699.19	SMPD4	2.0083431725948926	0.28088839011004346	0.044606837143705766	0.006701309033451527	0.09817798040032023	3.34449001898009e-10	NA	12	12	12
ENSG00000178449.8	COX14	-2.0079151868591114	-0.643775152360105	0.04465230506890427	0.0014120534628367465	0.017319819126706673	0.00998175745322432	NA	10	10	10
ENSG00000188991.3	SLC15A5	-2.005699431074316	-0.1786804564267027	0.04488832595826462	0.014705051142734479	0.06904729915240586	1.8728551655055304e-07	NA	35	36	36
ENSG00000134873.9	CLDN10	2.0048539476078076	0.10147475111083622	0.04497866322282549	0.04913679914812093	0.115133675986225	3.887270439215335e-12	NA	44	45	45
ENSG00000116783.14	TNNI3K	2.004751139315215	0.0804550843699418	0.044989658414388116	0.05411519822602791	0.2777195890701565	6.625414653833958e-30	NA	72	73	73
ENSG00000172500.12	FIBP	2.0037577308615484	0.6008099272640016	0.04509601875444515	0.002110074279805251	0.023181999772511598	0.002704374061857498	NA	17	18	18
ENSG00000165934.12	CPSF2	2.002423415017608	0.09534516473402319	0.04523921226156363	0.0451760590848453	0.3702670750357222	8.07091542690173e-44	NA	23	23	23
ENSG00000130177.14	CDC16	2.002072713197421	0.09577565483675943	0.04527691174358794	0.0564644429907888	0.2981296457234922	3.997701540425295e-33	NA	25	25	25
ENSG00000117151.12	CTBS	2.0003485477803733	0.2999644902540749	0.045462640149240695	0.008218653275566291	0.09771552978255242	3.8641105637564345e-10	NA	12	12	12
ENSG00000271109.1	CTC-523E23.11	2.0000879466029824	0.15721102619551422	0.04549076808732611	0.020073256531332906	0.09386218581963864	3.483205931660879e-10	NA	17	18	18
ENSG00000099821.13	POLRMT	1.9959042136418594	0.2978610390334845	0.04594434998398545	0.005984270662748531	0.02334111880224394	0.002631229898026615	NA	38	47	47
ENSG00000121989.14	ACVR2A	-1.9950389911490614	-0.5313504715686034	0.04603862742858714	0.0015283889274057354	0.04921633170203357	1.1930801157658915e-05	NA	5	5	5
ENSG00000106399.11	RPA3	1.9945018537561012	0.26386431853581754	0.04609723758965527	0.008054501423869508	0.08204924052338274	9.610957154036007e-09	NA	16	16	16
ENSG00000169599.12	NFU1	1.9941745212791944	0.3317878978709921	0.04613298553021862	0.005055598482576597	0.07593766839567585	3.435842743144839e-08	NA	29	30	30
ENSG00000140403.12	DNAJA4	-1.9899746141747592	-0.43488657389605645	0.046593732017839826	0.0023775899962813025	0.033003253468038465	0.0003469718561284733	NA	7	7	7
ENSG00000132932.16	ATP8A2	-1.9864859958241983	-0.07794826766513	0.04697938629793801	0.09360088839607932	0.2492655309531612	3.76930181570905e-27	NA	32	33	33
ENSG00000172803.17	SNX32	1.9857758563638213	0.053141144323318526	0.047058217750014085	0.21577723123154868	0.4746992769005315	2.4919320342495297e-60	NA	36	36	36
ENSG00000033627.16	ATP6V0A1	1.9856852299432044	0.3030567946845149	0.047068286046671105	0.005100788793474635	0.03333385634618801	0.00033390989480952744	NA	14	14	14
ENSG00000164659.14	KIAA1324L	1.9847773728753637	0.26155139159555746	0.04716924601047262	0.008422440811295853	0.057597701431791326	2.038851673398297e-06	NA	35	37	37
ENSG00000274736.4	CCL23	-1.9844992802506698	-0.08886883110312087	0.047200208246020794	0.037772726960851793	0.18731087715427047	5.560879641605275e-20	NA	13	15	15
ENSG00000163251.3	FZD5	1.9825136340404355	1.2010739272754758	0.0474217829692465	0.0004324159454792509	0.037356901228096366	0.00013626785923325527	NA	2	2	2
ENSG00000184182.18	UBE2F	1.9816900516412446	0.4701883842959202	0.04751394133617001	0.0021364295307461085	0.06879196423759583	1.932561487054187e-07	NA	7	8	8
ENSG00000198053.11	SIRPA	1.981203273174095	0.349714032092168	0.04756848231721789	0.008451373690684294	0.01876881855094789	0.006752427548168508	NA	49	56	56
ENSG00000272787.1	KB-226F1.2	-1.981175990257714	-0.1184204484272637	0.047571540782357494	0.03404495172300641	0.1492979895829019	2.272983022936342e-15	NA	10	11	11
ENSG00000156096.13	UGT2B4	-1.9802878463224702	-0.0690229613311385	0.04767119367721256	0.10672666451095653	0.3177202395660484	3.250606759035889e-35	NA	67	67	67
ENSG00000204604.9	ZNF468	1.9779029763632472	0.08820130676933234	0.047939653130987074	0.06807415797024191	0.1579222879522087	3.549987000956326e-16	NA	77	85	85
ENSG00000025434.18	NR1H3	1.9770583897803136	0.5433597155388481	0.04803503047485286	0.0015656145655931729	0.010663983943586816	0.04372835109428423	NA	6	7	7
ENSG00000237232.7	ZNF295-AS1	-1.9770006309790016	-0.6811942094888958	0.04804155887261018	0.0013721957942246046	0.0988176767710059	2.2076817609345423e-10	NA	10	12	12
ENSG00000129219.13	PLD2	1.9734163481016147	0.15138197677034027	0.048448146556694514	0.021456462583893374	0.21299561061206876	2.1219427557673117e-22	NA	23	25	25
ENSG00000221829.9	FANCG	-1.9711215418317451	-0.17749371191090327	0.04870997528748744	0.012532362803991967	0.16864072443106667	2.0865764904011198e-17	NA	13	13	13
ENSG00000152253.8	SPC25	-1.969767419708641	-0.06939549841017584	0.04886503213152551	0.1385287391955445	0.4442154902522081	2.667529731759876e-55	NA	47	48	48
ENSG00000198677.10	TTC37	1.9695532900262023	0.12917469756596514	0.048889589440314386	0.0354816983904026	0.17051187989954733	7.797553360608627e-18	NA	67	71	71
ENSG00000263063.1	RP11-388C12.1	-1.9684904035007604	-0.1067130497740489	0.04901163920753149	0.04032229082415327	0.14491102463414526	4.634815029814413e-15	NA	22	22	22
ENSG00000154845.15	PPP4R1	-1.9682885450761767	-0.6988459053518964	0.0490348471988854	0.0008938654052947843	0.01466038477484871	0.014874021394700784	NA	5	5	5
ENSG00000256540.1	RP11-598F7.6	1.9669150313097596	0.251694030488192	0.04919300732922746	0.008057144894296108	0.04219167163428837	4.5147893697644534e-05	NA	10	10	10
ENSG00000171729.13	TMEM51	1.9663369283890642	0.21576654910900428	0.04925970377943884	0.010169174716388198	0.07255005482429673	7.343854787342727e-08	NA	16	16	16
ENSG00000273117.1	AC144652.1	-1.964453985106667	-0.1873075307783948	0.049477467544104876	0.014979586021583096	0.03793182036710892	0.00011249209285381953	NA	46	47	47
ENSG00000123096.11	SSPN	-1.9633182935094429	-0.2569086786315655	0.04960920111728585	0.007183107194104499	0.12920829647405402	1.6612311385431527e-13	NA	41	42	42
ENSG00000167202.11	TBC1D2B	1.9632207935718995	0.2681082705196141	0.04962052423821929	0.0069603615794965636	0.057365951939769615	2.177447498592584e-06	NA	31	33	33
ENSG00000109832.13	DDX25	1.9626527960758724	0.2883239032743185	0.04968653153319018	0.004641589251208599	0.025119028707447952	0.0018032892491131004	NA	42	44	44
ENSG00000157796.17	WDR19	1.962610849003384	0.5441474716931807	0.04969140914373201	0.00117343859052831	0.02430655021258324	0.0021879514701456963	NA	25	25	25
ENSG00000166925.8	TSC22D4	1.962005575523781	0.47697618548685183	0.04976183513007242	0.0018816200500031003	0.05197463349499906	6.4629090924012665e-06	NA	6	7	7
ENSG00000260423.1	RP13-735L24.1	1.957945367375453	0.08290419438376162	0.050236423668689134	0.06710682881314026	0.21803785773496254	4.55456435689021e-23	NA	70	72	72
ENSG00000251442.5	LINC01094	1.956056685842199	0.348038517956877	0.05045847683077191	0.0033780629778252334	0.04826805877144195	1.5075157068500808e-05	NA	18	18	18
ENSG00000198064.13	NPIPB13	1.9546392383768831	0.6437224586769983	0.050625666519867656	0.0012480500804052054	0.013920417396822168	0.02125573943227189	NA	4	4	4
ENSG00000259865.1	RP11-488L18.10	-1.9513413368404677	-0.13200546944835462	0.05101645484210766	0.025317479235015945	0.27108655188418845	5.885832880619228e-29	NA	42	43	43
ENSG00000023608.4	SNAPC1	1.9494565898239473	0.8760036548646831	0.0512409221077369	0.0009847801330997807	0.01228989948115071	0.0304244404666148	NA	7	7	7
ENSG00000119457.7	SLC46A2	1.9489248440544205	0.15130339024750777	0.051304400651361756	0.020286316200788784	0.014044159671687786	0.02092585301351803	NA	48	48	48
ENSG00000144426.18	NBEAL1	1.9485538057375458	0.34408160634467194	0.05134873330564268	0.004079151522667411	0.07219012150557194	9.420917431754894e-08	NA	16	16	16
ENSG00000135900.3	MRPL44	-1.9470512217109857	-0.5711655662723002	0.05152859409933302	0.0014742714700705986	0.011495606936152643	0.03711902220145071	NA	13	13	13
ENSG00000183844.16	FAM3B	-1.9388659906378105	-0.11899359037560371	0.05251765810021874	0.05913775813827053	0.3127577787927357	1.1660172324194848e-34	NA	37	37	37
ENSG00000186567.12	CEACAM19	-1.9380737520633902	-0.1414810595590034	0.0526142252457685	0.02293560134452196	0.23728437588357496	5.94738719240291e-25	NA	24	24	24
ENSG00000198920.9	KIAA0753	-1.9363023741037328	-0.35477351874163815	0.0528306782043245	0.004058531875093778	0.07350751148231033	7.145161455057827e-08	NA	15	15	15
ENSG00000239697.10	TNFSF12	1.9357717268571613	0.38669179636126577	0.05289566515108072	0.0035986106986940236	0.09985953127717187	2.329208215874778e-10	NA	21	22	22
ENSG00000119139.17	TJP2	1.9348682612356654	0.2907271926082735	0.05300646385314194	0.006023672919836381	0.021655011061353868	0.004076811551992772	NA	58	59	59
ENSG00000131351.14	HAUS8	-1.9322884399776583	-0.17606728509942582	0.05332391444294064	0.013564357306609806	0.1315754111628233	1.4909927957413872e-13	NA	8	8	8
ENSG00000091136.13	LAMB1	1.93176288723565	0.1990949152837244	0.053388778759268944	0.011628884015328241	0.1308934727803254	1.9883201397016392e-13	NA	13	13	13
ENSG00000279278.1	CH17-264L24.1	-1.9314712067702213	-0.5650159300652029	0.05342480672113659	0.0019965548960633275	0.2805814350927657	1.8138964591239352e-30	NA	12	21	21
ENSG00000168961.16	LGALS9	1.9312582103138505	0.3001605895846564	0.053451128570344036	0.005463510170722295	0.05461749027215165	4.115321859880319e-06	NA	20	20	20
ENSG00000073670.13	ADAM11	1.9296348579389098	0.1345756387081437	0.053652096570758936	0.026707292117137932	0.18480004740859787	3.1185333291510684e-19	NA	17	17	17
ENSG00000169184.5	MN1	1.928411303335648	0.3732207598424875	0.053803986985458005	0.0030820812712616342	0.022805386502334053	0.0031122717796108	NA	16	21	21
ENSG00000088298.12	EDEM2	-1.926982083058366	-0.20704264934909536	0.053981862850916364	0.010217280341111742	0.08127991121298782	1.0205006580890614e-08	NA	42	42	42
ENSG00000272463.1	RP11-532F6.3	-1.9269085754554929	-0.07231928879849459	0.053991024611267674	0.10305037426069559	0.4307120939476648	1.5188624960556145e-52	NA	4	4	4
ENSG00000163820.14	FYCO1	1.9235911459192208	0.12382895090934723	0.05440585175046783	0.02921896932472129	0.18133059254886336	9.599836100248664e-19	NA	68	69	69
ENSG00000156990.14	RPUSD3	-1.9235009576552937	-0.2891747268551277	0.054417166342789446	0.007465978634200928	0.10918209441531894	2.9418908345724024e-11	NA	7	9	9
ENSG00000141013.16	GAS8	-1.9159392031505322	-0.10301793197084635	0.055372834723883664	0.04725578045184599	0.08650843258991585	3.604433061810825e-09	NA	41	42	42
ENSG00000109390.11	NDUFC1	1.9158868548095385	0.29377188770332396	0.055379499041241814	0.00585477683651928	0.0719040473349961	8.288940540056271e-08	NA	20	20	20
ENSG00000177963.14	RIC8A	1.9157541833393483	0.2392670588486877	0.05539639205994483	0.007607030299905048	0.14101126438208425	1.3484835555183815e-14	NA	28	30	30
ENSG00000133059.16	DSTYK	1.9148595822708232	0.8995446650323968	0.055510413487767786	0.0005488131247243916	0.02999864245574631	0.0006936419096236423	NA	5	5	5
ENSG00000197520.10	FAM177B	-1.9145862763945094	-0.3303891065269538	0.055545286676459284	0.0038211140349045164	0.015369786534529369	0.014656236363766673	NA	27	30	30
ENSG00000184227.7	ACOT1	-1.9145213408182606	-0.08737122054015149	0.055553574986958815	0.07205872562789933	0.4100367687643839	7.910605032007758e-49	NA	76	78	78
ENSG00000167555.13	ZNF528	-1.9140813732955855	-0.09798729708935762	0.055609759139737924	0.0399868120653481	0.3009866416103936	4.1466951058989915e-33	NA	53	57	57
ENSG00000106479.10	ZNF862	1.9103364972557504	0.7270271495840099	0.05608990142558456	0.0008348377279854311	0.03161542920111805	0.0004548492610694677	NA	7	7	7
ENSG00000171860.4	C3AR1	-1.910087064165156	-0.24453335621462724	0.056122004276376036	0.007437068336838791	0.14213860086265068	6.753864426761311e-15	NA	23	30	30
ENSG00000152990.13	ADGRA3	1.9087223284660688	0.2250491946374058	0.056297921183924654	0.00901632790161128	0.06638971454034329	2.9611068886418444e-07	NA	18	18	18
ENSG00000106123.11	EPHB6	-1.9082816248594814	-0.3045420925661953	0.0563548266457747	0.007007919728397713	0.061472085928793614	9.104273384189384e-07	NA	47	57	57
ENSG00000137700.17	SLC37A4	1.9078026915705733	0.37947231864839076	0.05641672276911523	0.0034230490146562676	0.06337705841532705	5.357442563695214e-07	NA	18	20	20
ENSG00000066185.12	ZMYND12	1.9056901989747037	0.16638476022751297	0.05669041164957405	0.027234159554938714	0.1263408651508647	5.753051953470844e-13	NA	43	43	43
ENSG00000188878.19	FBF1	1.903664263563767	0.15726512487014002	0.05695392346921711	0.02099251717858189	0.2651551456382354	1.3390050737478137e-28	NA	15	16	16
ENSG00000097046.12	CDC7	1.9023441996718802	0.13810180797489036	0.057126170849722956	0.02119670967897545	0.18072957134715614	7.14823623518514e-19	NA	51	51	51
ENSG00000265681.7	RPL17	-1.9000446638540742	-0.8672023962971515	0.05742725857034565	0.0007444701523965898	0.017578998308526602	0.009571053792899192	NA	24	26	26
ENSG00000111077.17	TNS2	-1.8974086098758178	-0.35978790810080513	0.057774030171607656	0.0036058697019028586	0.09374197003035308	3.6830219423890286e-10	NA	15	16	16
ENSG00000066379.14	ZNRD1	-1.8971999179537347	-1.4750586135912187	0.05780155768591063	0.00020812030834787334	0.1443554371537668	3.3448203578964418e-15	NA	6	142	142
ENSG00000164306.10	PRIMPOL	1.8970103645100496	0.17164923770295368	0.05782657018597007	0.013759836344338632	0.0964591472395021	4.3005963093777887e-10	NA	26	29	29
ENSG00000168056.15	LTBP3	1.896703885070042	0.4776521272872966	0.057867030672426316	0.002805073786468649	0.05471609112455112	3.841392690651464e-06	NA	14	14	14
ENSG00000185418.15	TARSL2	-1.896590057384431	-0.35596641255877015	0.05788206384940381	0.003905129325020852	0.030693234278968383	0.0006204337217621088	NA	18	18	18
ENSG00000175414.6	ARL10	-1.896227240562439	-2.286993990595764	0.05793000258547889	8.892617223722223e-05	0.037059733581804685	0.0001541071142700623	NA	1	2	2
ENSG00000261218.5	RP11-960L18.1	1.895618488108416	0.643620359353261	0.05801051075301066	0.002335784349848993	0.03727965520015411	0.0001548319468260136	NA	2	2	2
ENSG00000088833.17	NSFL1C	-1.89556654290445	-0.20481992610804922	0.0580173848655382	0.012223318301810004	0.08873069901305525	2.110250039599618e-09	NA	45	45	45
ENSG00000266714.6	MYO15B	1.8911007216695364	0.14301864401704462	0.05861090021552592	0.02619102340927299	0.2742706123174483	1.2427259798050054e-29	NA	75	77	77
ENSG00000079974.17	RABL2B	-1.8896898519798262	-0.39944963926691	0.058799452112597544	0.0025998716453999302	0.1880384212816412	3.1890638865985066e-20	NA	4	5	5
ENSG00000124067.16	SLC12A4	1.8878763549862732	0.4640988959674442	0.05904255153226231	0.0017357157991942163	0.028630719234691463	0.0007877741854210088	NA	14	15	15
ENSG00000072756.16	TRNT1	-1.8868644839051691	-0.15034814935853513	0.059178555173350016	0.018653247187152305	0.16385897510969458	7.506771506137222e-17	NA	26	26	26
ENSG00000117505.12	DR1	1.8866921322504713	0.2152467382649536	0.05920174652307185	0.008357370113923929	0.09727349960319856	4.0144407565564886e-10	NA	73	73	73
ENSG00000167863.11	ATP5H	1.8852958769906505	0.6283615745654348	0.05938990249933171	0.0012218429630691634	0.036603578213900416	0.00016026585884841885	NA	16	20	20
ENSG00000159648.11	TEPP	-1.8832040011601	-0.13896290404262773	0.05967272702789347	0.021368880126065228	0.08186754398081646	7.705837984204724e-09	NA	20	20	20
ENSG00000196655.11	TRAPPC4	1.8822093682357681	0.07444714690863086	0.05980759418476052	0.06876908932275165	0.4724089526177491	2.6060139451776415e-60	NA	17	17	17
ENSG00000099365.10	STX1B	1.8821338230054632	0.49435848788634723	0.059817848055260345	0.0018923807927820997	0.014082471624696313	0.019441675874300863	NA	8	8	8
ENSG00000179913.10	B3GNT3	1.8818484789691554	0.08631382881561002	0.05985659139669056	0.06417155117220852	0.07811675882320639	2.8589180264785963e-08	NA	78	80	80
ENSG00000104497.13	SNX16	-1.8815106784214446	-0.06094347316548882	0.059902484060148524	0.12915514596611202	0.4895054957210835	6.371750431243602e-63	NA	56	57	57
ENSG00000079335.18	CDC14A	-1.8811673992563915	-0.42985901272550614	0.05994915092490492	0.0025156365884677285	0.013514628704824791	0.023458991098090836	NA	30	31	31
ENSG00000272444.1	RP11-1017G21.6	-1.8810577516594935	-0.16032249010716404	0.05996406324832614	0.01806121738546062	0.046774694307858695	1.5203284051694733e-05	NA	30	33	33
ENSG00000277149.4	TYW1B	-1.8809965612864619	-0.06417620488238274	0.05997238661598644	0.10673105647216405	0.5174786513214307	3.152124704811586e-70	NA	15	19	19
ENSG00000167311.13	ART5	1.8808835463769091	0.17870721790853428	0.05998776189035444	0.022004616914722712	0.17212997886228054	1.0335945950408737e-17	NA	24	25	25
ENSG00000156689.6	GLYATL2	1.8806865626698004	0.18867293591752712	0.06001456863337417	0.007944401365045197	0.04214761190891673	2.533721488433825e-05	NA	32	34	34
ENSG00000172987.12	HPSE2	-1.8789510329341133	-0.1437408573293168	0.06025117966545098	0.01956138758235093	0.022834864437904348	0.0031709615094962893	NA	47	47	47
ENSG00000109519.12	GRPEL1	1.8779709895734682	0.39965553940887977	0.06038513382913739	0.0029799853847150976	0.0749780518130078	5.500822714320328e-08	NA	45	48	48
ENSG00000173915.14	USMG5	1.8766690226186276	0.9677114588543867	0.06056347083740859	0.00047882314885928457	0.01537607888140816	0.015774011597551613	NA	12	13	13
ENSG00000100445.17	SDR39U1	-1.8763643085182287	-0.2878020323393569	0.06060527204464164	0.004482528860943528	0.044287792179798766	3.1838650462743735e-05	NA	19	19	19
ENSG00000118402.5	ELOVL4	-1.8753710705666218	-0.18302000226384013	0.06074169216178302	0.01153732027693145	0.07213992767038388	8.264941809335463e-08	NA	13	14	14
ENSG00000129292.20	PHF20L1	1.874406433477739	0.2676289496134869	0.060874427444000026	0.005802879440790649	0.0868602356501524	2.816835277588629e-09	NA	31	31	31
ENSG00000136930.12	PSMB7	1.8720281885581722	0.3363069340737339	0.06120270378520913	0.0034716963390267236	0.04732878455860684	1.8700308870075103e-05	NA	36	38	38
ENSG00000139567.12	ACVRL1	1.8717385306793506	0.2972800798880204	0.061242786111587025	0.004941796104223493	0.10363601110058324	9.663441795684745e-11	NA	9	9	9
ENSG00000139433.9	GLTP	-1.8649803223585968	-0.1743908762923692	0.062184162461761214	0.012404073652733322	0.14133197345606852	1.4911488051908493e-14	NA	14	14	14
ENSG00000159110.19	IFNAR2	1.8647713841000035	0.1497973763842078	0.06221345598590982	0.02392800039703286	0.0960976832569914	4.025084431715222e-10	NA	94	97	97
ENSG00000204520.12	MICA	-1.8642417690034034	-0.5091859515612426	0.062287760135491435	0.0013895679649302962	0.4967384761219178	1.2569196583104664e-65	NA	6	39	39
ENSG00000255479.1	RP11-672A2.6	1.864143839414378	0.20764234979121682	0.062301507539182545	0.00948676888153398	0.013583848896392326	0.023219934201742308	NA	25	25	25
ENSG00000049247.13	UTS2	1.8639316272565258	0.14873489005540644	0.062331306598759594	0.05189827759286622	0.2605524746432637	8.200872063119072e-28	NA	9	10	10
ENSG00000170175.10	CHRNB1	1.8637061692294683	0.14141190797870687	0.06236297857370397	0.021702306543598917	0.2458377890392724	2.803728809098273e-26	NA	38	43	43
ENSG00000104221.12	BRF2	-1.8636671654733863	-0.39811848150488066	0.0623684591080344	0.00323560012319421	0.05582757413911209	2.2582411468441084e-06	NA	15	18	18
ENSG00000166750.9	SLFN5	-1.8622093400421156	-0.07182208171615302	0.06257358842056301	0.08150166944666778	0.3065699255161598	8.310461610620546e-34	NA	93	98	98
ENSG00000103066.12	PLA2G15	-1.8609251342111013	-0.7161737411307656	0.06275474981275417	0.0008894947177190313	0.018441820778380014	0.008047982207152766	NA	4	4	4
ENSG00000204237.4	OXLD1	-1.8583146680077536	-0.3677174549996518	0.06312434205995766	0.002957708062344247	0.025124033494286137	0.0019079543093714973	NA	35	35	35
ENSG00000135604.9	STX11	-1.8580856296223165	-0.6094574816983879	0.06315685520166055	0.0011864962509924755	0.03496910277631728	0.0002002681104403251	NA	12	12	12
ENSG00000162643.12	WDR63	1.857078433036804	0.3888102991882979	0.06329999608479624	0.003188918806329025	0.04543494765909109	2.329130884056616e-05	NA	1	1	1
ENSG00000247157.6	LINC01252	1.8562695413715409	0.038782393139496725	0.06341514826536705	0.3010851779696407	0.5963717125567889	1.6609636276571436e-89	NA	40	42	42
ENSG00000167065.13	DUSP18	1.8546390950996214	0.11594287632526762	0.06364778137998302	0.02011873883479411	0.03363856208899052	0.0003178370878914739	NA	43	43	43
ENSG00000154127.9	UBASH3B	-1.8541337243437328	-0.28984844665346293	0.06372003096079085	0.003673675876495454	0.03446570321403511	0.00025476966037166784	NA	13	13	13
ENSG00000170889.13	RPS9	1.8495280353592538	0.11701240710264134	0.06438160343951532	0.03562318484435016	0.4974196136728825	9.522185031671994e-66	NA	41	46	46
ENSG00000186891.13	TNFRSF18	-1.848912286271812	-0.1296237594533443	0.06447047930612594	0.025492075932844915	0.1283972083263851	3.5036836956396493e-13	NA	17	22	22
ENSG00000091640.7	SPAG7	1.8488369948321621	0.1078486265623276	0.06448135365144658	0.027340344812340836	0.2781008810370269	4.952915948712183e-30	NA	20	20	20
ENSG00000070756.15	PABPC1	1.84803189006197	0.7363706538860015	0.06459772963496764	0.0010382803004836795	0.015651245792348292	0.014600518521908528	NA	10	10	10
ENSG00000227744.4	LINC01940	-1.8479916470007731	-0.9109514056566871	0.06460355121958428	0.0006965161827630418	0.016873347173427554	0.011416525407535976	NA	3	3	3
ENSG00000064886.13	CHI3L2	-1.8477157972815996	-0.17852024212108034	0.06464346745674393	0.013736798252697427	0.09194124608515652	1.2304765556211565e-09	NA	25	26	26
ENSG00000115107.19	STEAP3	1.8472918343363276	0.0920946255583788	0.06470485577427963	0.05169417957293138	0.2918538057768689	7.908588390636625e-32	NA	34	35	35
ENSG00000132356.11	PRKAA1	-1.846840640970834	-0.6177949491373733	0.06477023978999777	0.0011113003802382018	0.013031334011068277	0.02637813780298548	NA	48	48	48
ENSG00000214954.8	LRRC69	1.844933521234719	0.29010483808586096	0.06504720969259348	0.0056770937145396196	0.017834715142072743	0.008447024031862184	NA	26	26	26
ENSG00000126749.14	EMG1	1.8447842199275926	0.34192595458130454	0.06506893380866027	0.0038493651561081615	0.03352511645812645	0.0003048067293492129	NA	42	43	43
ENSG00000078328.19	RBFOX1	-1.8447631557240294	-0.14856090852755874	0.06507199924142142	0.022438673189768055	0.0688675528858588	1.6186786565147074e-07	NA	61	69	69
ENSG00000178538.9	CA8	-1.8444676550172492	-0.21852707966429782	0.06511501544567813	0.009059490572434077	0.04247875605243639	5.222687595499124e-05	NA	44	45	45
ENSG00000122376.11	FAM35A	1.8443229385757833	0.29095963136639175	0.06513609045393592	0.008076912469138746	0.1186724436535507	3.359049275865074e-12	NA	56	69	69
ENSG00000104825.16	NFKBIB	-1.8439068151812994	-0.4484271613786925	0.06519672171763984	0.0018864045483120086	0.055007992914634325	2.7748537315160754e-06	NA	10	10	10
ENSG00000185864.16	NPIPB4	1.8429490624758524	0.11229483847481711	0.06533644795552566	0.03485121293478516	0.13684757436273934	4.093080065236816e-14	NA	68	79	79
ENSG00000105364.13	MRPL4	1.8425783781323923	0.6281033533330801	0.06539059321746644	0.001179515915045906	0.027817609870435904	0.0011041895878656264	NA	23	23	23
ENSG00000267575.6	CTC-459F4.3	1.8418567199477323	0.19620295912741695	0.06549611079477999	0.009418243030572496	0.05568207391010024	2.8322029149087795e-06	NA	21	22	22
ENSG00000180543.4	TSPYL5	1.8411745812324247	0.1100146565943201	0.06559597904105993	0.033933314346131296	0.12700823919804285	4.974854723935283e-13	NA	41	41	41
ENSG00000149927.17	DOC2A	-1.8411470900086933	-0.8074497291485189	0.06560000651293495	0.000633897838373585	0.03602609373082495	0.00020273676999332406	NA	9	9	9
ENSG00000273008.1	RP11-351D16.3	-1.8407629146320357	-0.23392961127683748	0.06565630964470905	0.006914247887193947	0.03467034570170533	0.00024539271400621243	NA	19	19	19
ENSG00000213199.7	ASIC3	1.8400834399466042	0.23873199217020608	0.06575598813762694	0.008421707905360721	0.032667391414845426	0.00031748592304065243	NA	41	44	44
ENSG00000064201.15	TSPAN32	1.8400562537965788	0.24846883637113484	0.06575997892193544	0.008015384158131187	0.04351588349407635	2.226147683237135e-05	NA	18	19	19
ENSG00000242616.3	GNG10	-1.839861602613841	-0.08233622309340176	0.06578855852753825	0.07430928593456436	0.4889762674004077	1.010986529168314e-63	NA	22	22	22
ENSG00000263004.1	RP11-166P13.3	1.8382800666133028	0.13506919776107978	0.0660211468267041	0.02390557860069062	0.20289574796094967	2.626684405988497e-21	NA	37	39	39
ENSG00000175970.10	UNC119B	1.83818493175158	1.0374332210370454	0.06603515939650526	0.000397033703586903	0.021040996450859942	0.0044863695517574145	NA	10	10	10
ENSG00000117601.13	SERPINC1	-1.837554250641415	-0.08132264430675076	0.06612811544013476	0.08819428253656084	0.15464100180003748	4.998527588166178e-16	NA	32	32	32
ENSG00000184719.11	RNLS	1.8373509257169724	0.26798898433573065	0.06615810645873928	0.005092383946509047	0.0465231731935082	1.4277396077720276e-05	NA	27	27	27
ENSG00000188921.13	HACD4	1.8368738625572816	0.22247082035463653	0.06622851866185868	0.010195823145080985	0.056172111190921435	2.616477617749749e-06	NA	60	61	61
ENSG00000133739.15	LRRCC1	-1.8365297218164132	-0.12273232580737349	0.06627935048643593	0.03663852116670652	0.3083714418294783	1.441947563991316e-35	NA	35	37	37
ENSG00000121318.2	TAS2R10	1.8353344993311715	0.24237758808856594	0.06645614233757524	0.0066899384213309505	0.03910326761750995	0.00010224911091854536	NA	12	12	12
ENSG00000136492.8	BRIP1	1.8325836916269906	0.15080254568135135	0.06686450524936098	0.022103254163504782	0.0980441524910162	2.546397967408437e-10	NA	43	48	48
ENSG00000070388.11	FGF22	1.8308243261287909	0.41312678016206583	0.06712676821175616	0.0026770367598185213	0.015825227013466312	0.0141669663092622	NA	8	10	10
ENSG00000176222.8	ZNF404	1.8303919375410014	0.12986898216629994	0.06719135244362011	0.026759508719490333	0.2678287560285275	4.159234113482749e-29	NA	56	58	58
ENSG00000185736.15	ADARB2	1.8293135484576935	0.07517931424883863	0.06735265016326467	0.08925114235885384	0.2531325121496337	3.512504830481298e-28	NA	11	11	11
ENSG00000175322.11	ZNF519	-1.8288634918104905	-0.13148257264602345	0.06742006059081783	0.02905973726457781	0.32235875726046903	2.2128689853527573e-36	NA	11	11	11
ENSG00000133488.14	SEC14L4	-1.828674412879343	-0.18604508584610657	0.06744839778611995	0.011937848518022778	0.04924812609743695	1.107364575855224e-05	NA	25	25	25
ENSG00000132563.15	REEP2	1.8276914380356577	0.2693841510942653	0.067595873847317	0.006291626787816475	0.018970145996941624	0.006918560403360097	NA	11	11	11
ENSG00000185803.8	SLC52A2	-1.8276103287749843	-0.08874475330931425	0.06760805453736811	0.05178271480183443	0.4463402942376884	4.1039769065609354e-55	NA	22	24	24
ENSG00000072832.14	CRMP1	-1.8275332317245498	-0.1564739689513862	0.0676196343624336	0.017319996248015272	0.16040602951704322	2.1040733899304722e-16	NA	48	50	50
ENSG00000182325.10	FBXL6	-1.827175525085906	-0.0729655620768631	0.06767338254496313	0.07897650061851175	0.3673268095532659	1.4506840940437134e-42	NA	22	23	23
ENSG00000072657.8	TRHDE	-1.8267605145708423	-0.31940712929558984	0.06773578511423818	0.0036934670941268385	0.0430222925616763	3.3052317332928186e-05	NA	4	4	4
ENSG00000163221.8	S100A12	-1.8259848208567755	-0.35282364398371335	0.06785254830686702	0.0033692977339166794	0.02676404194103868	0.0013413523282359155	NA	36	38	38
ENSG00000144724.19	PTPRG	-1.824521833406767	-0.24997032201333277	0.06807321862706198	0.005958618708034422	0.042910732492606886	4.609503082317001e-05	NA	51	52	52
ENSG00000272462.2	U91328.19	1.8234592736513977	0.048233654848597284	0.06823385995880546	0.17014536038027728	0.5076747761318784	6.073884547190213e-67	NA	11	11	11
ENSG00000152154.10	TMEM178A	-1.8213326746659637	-0.8112605505262711	0.06855630245164322	0.0006661404866477417	0.02198061816981298	0.003722888698100567	NA	8	8	8
ENSG00000110092.3	CCND1	-1.8199774190415492	-0.3096134030666122	0.06876244373864224	0.0035681302397524285	0.061792249232321135	7.902318968673936e-07	NA	4	4	4
ENSG00000131944.9	FAAP24	-1.8177972480244928	-0.10170723511490619	0.06909512742221935	0.03638834575679405	0.20738393603087146	9.17696886299367e-22	NA	13	13	13
ENSG00000170579.16	DLGAP1	1.8159041286744175	0.10339510077413328	0.06938507988161087	0.028214549029786457	0.0648755112517487	4.2265809095489053e-07	NA	76	81	81
ENSG00000115020.16	PIKFYVE	1.8157858837213667	0.6281858119482986	0.06940322352824194	0.0033535037164252276	0.05504424878229651	3.3063614298562097e-06	NA	105	105	105
ENSG00000212743.2	RP11-563J2.3	-1.8142484096638445	-0.2621990819455678	0.06963949025815515	0.006144604619401068	0.05385097714025608	3.7137512983712495e-06	NA	11	11	11
ENSG00000267302.5	RP11-178C3.2	1.813167906484479	0.16198829821471916	0.0698059281529888	0.016350341285613537	0.07095741817255463	8.865816575724008e-08	NA	28	31	31
ENSG00000174928.15	C3orf33	-1.812722205060068	-0.2736487399488112	0.06987467789984872	0.005438517305839895	0.014551855015272622	0.018463105870883758	NA	29	29	29
ENSG00000188747.8	NOXA1	1.810398394290983	1.0271502468201044	0.07023402813240502	0.00022210395815269697	0.14871802689266922	2.8319879587608e-15	NA	9	16	16
ENSG00000080709.14	KCNN2	-1.810351493726432	-0.22689523527065378	0.07024129633947905	0.008700534229794336	0.05611275355768162	2.3263574562657377e-06	NA	6	6	6
ENSG00000245532.7	NEAT1	1.8103001856165208	0.09616056995150064	0.07024924829322222	0.06977976513913627	0.307809803891503	8.735896610035137e-34	NA	15	15	15
ENSG00000196417.12	ZNF765	-1.8100203059874247	-0.4058485354189309	0.07029263825902607	0.00269069483948369	0.02282813142402486	0.002764039366034553	NA	4	4	4
ENSG00000163870.14	TPRA1	-1.8096389141475602	-0.2305413909828138	0.07035180114091509	0.00690212589660514	0.11064885806991376	1.2140384048617495e-11	NA	8	8	8
ENSG00000124789.11	NUP153	1.80818861455877	0.6242497498533986	0.07057715001888921	0.0013441736616512383	0.013431417763957959	0.024531853386845184	NA	21	21	21
ENSG00000196418.12	ZNF124	-1.8070035564429547	-0.10238179295556536	0.07076172468410315	0.04148192556309191	0.1822322426204171	3.462524346027263e-19	NA	9	9	9
ENSG00000180332.6	KCTD4	1.805545588767838	0.4710479263240054	0.07098934834920209	0.0020884580426606568	0.02773544597367416	0.0011154645394188195	NA	43	43	43
ENSG00000250091.2	DNAH10OS	-1.8055058715790337	-0.12336412857970783	0.07099555754339355	0.028548396800435798	0.13133525322022924	1.9946521265703908e-13	NA	37	37	37
ENSG00000007038.10	PRSS21	-1.8038187005550677	-0.5445444795212447	0.07125973323666984	0.0015157786590335412	0.014189080795424287	0.019311212608798343	NA	3	3	3
ENSG00000236039.2	AC017060.1	-1.8037025316561317	-0.0678658488142376	0.07127795246660183	0.058670012510316935	0.0638692317560661	5.17199728055534e-07	NA	109	117	117
ENSG00000142188.16	TMEM50B	1.8024220642806017	0.1129556889653622	0.07147902634673195	0.032857199036403946	0.2308807801892672	1.4513589316608105e-24	NA	30	30	30
ENSG00000236444.4	UBE2L5P	1.801782935958742	0.19795922774722138	0.07157956348819661	0.012577195286677025	0.048532171039624976	9.89169100390208e-06	NA	27	27	27
ENSG00000018699.11	TTC27	1.8015585624863049	0.1720449589641547	0.07161488569517108	0.015802084892876378	0.13154838615450087	1.8790808933807818e-13	NA	21	21	21
ENSG00000100504.16	PYGL	-1.799111179538529	-0.31826266982450535	0.07200109556689703	0.003244515970788243	0.04015586468459397	7.188366444633967e-05	NA	19	20	20
ENSG00000278224.5	PRICKLE4	-1.7989681464314664	-0.19187947164345917	0.07202371960369354	0.01138208809770258	0.036411075557694086	0.00015832787028059086	NA	22	22	22
ENSG00000271040.1	RP5-933K21.3	-1.7976141274915096	-1.1743774210187445	0.07223817799784368	0.00023159574594446586	0.05493566135344599	3.5858058163439627e-06	NA	3	5	5
ENSG00000028310.17	BRD9	-1.7976135533431303	-0.5086874484351886	0.0722382690460177	0.0013275248443513441	0.029651842122072693	0.0006906432671128023	NA	4	4	4
ENSG00000175634.14	RPS6KB2	-1.7969978936504922	-0.3785789453821382	0.07233595415332872	0.0029624614248083382	0.058174099058794164	1.6180290586332373e-06	NA	8	8	8
ENSG00000188227.12	ZNF793	-1.7965599516871502	-0.2591147046619179	0.07240550706726574	0.005632026445230821	0.11635530590322392	3.5195381450817686e-12	NA	18	18	18
ENSG00000145241.10	CENPC	1.7956196291808686	0.28269652067227685	0.07255503188290038	0.0053350463615301075	0.06603577885659707	3.0021156146161656e-07	NA	15	16	16
ENSG00000267041.5	ZNF850	-1.7955176548970904	-0.2333809217693494	0.07257126244372684	0.006714961223670043	0.03669124360292445	0.00017578300189517718	NA	15	15	15
ENSG00000169032.9	MAP2K1	-1.7936608640447078	-0.48756736920643406	0.07286731547252938	0.0016346625365114826	0.02669566688745929	0.001318080351894515	NA	7	7	7
ENSG00000183569.17	SERHL2	-1.7926503433789611	-0.11724790518624609	0.07302885118041791	0.026695695564107953	0.15922858103946738	1.8601213221641658e-16	NA	15	15	15
ENSG00000161010.14	MRNIP	-1.7908300806815447	-0.5224996933788605	0.0733205665507362	0.0020076744265860617	0.01310925051513036	0.02490476564361377	NA	9	10	10
ENSG00000170906.15	NDUFA3	-1.7900322078689799	-0.2538440371236295	0.07344873380266233	0.007763354691515285	0.2340644532782492	1.5886897902448498e-24	NA	6	7	7
ENSG00000152061.23	RABGAP1L	-1.7895931299610675	-0.2982368881974236	0.0735193437360576	0.004597282034875017	0.0921021063658696	5.801779831555158e-10	NA	21	22	22
ENSG00000249931.4	GOLGA8K	-1.7893045290597684	-0.13478650245602009	0.07356578506940578	0.021282969737793686	0.069261220345955	1.8009399298429172e-07	NA	46	46	46
ENSG00000149054.15	ZNF215	-1.7889394419275726	-0.055314640626784414	0.07362456884923047	0.11692900423482327	0.33797055330683595	4.908005981182233e-38	NA	24	25	25
ENSG00000241973.10	PI4KA	1.7885638318767214	0.3124116734633992	0.07368508703780541	0.004353842414790361	0.04985328284928882	9.966002265698308e-06	NA	15	16	16
ENSG00000168827.14	GFM1	1.788155032756255	0.22164038840296701	0.07375099885993931	0.00837086381559306	0.17774583324947693	1.640051956021164e-18	NA	65	65	65
ENSG00000225498.1	AC002064.5	1.7874099732401638	0.12544215850543294	0.07387125087446986	0.024814255755195812	0.11768594532609156	3.3152098575714037e-12	NA	26	27	27
ENSG00000164338.9	UTP15	1.7853957067220603	1.0755958374054932	0.07419715454928878	0.00035147715533266936	0.015367521785097982	0.015218085226292963	NA	6	6	6
ENSG00000131773.13	KHDRBS3	1.784602048499751	0.3522210521816439	0.07432588891828028	0.003292864283554232	0.056915257400288015	2.177304512566013e-06	NA	11	11	11
ENSG00000128573.24	FOXP2	1.781667831179883	0.6958030077474965	0.07480341574876927	0.000882014911584524	0.010821002916960152	0.04166529297730902	NA	2	2	2
ENSG00000128683.13	GAD1	1.7806726385531781	0.11086372518685055	0.07496594554515312	0.030466248018624523	0.08486388283249108	4.7741412067482865e-09	NA	27	27	27
ENSG00000231389.7	HLA-DPA1	-1.7803293704251753	-0.524120201722768	0.07502207319737655	0.0013611635522724041	0.0580793500098489	1.8256373705841984e-06	NA	10	38	38
ENSG00000148296.6	SURF6	1.7799805270017137	0.10693939208159368	0.07507914761654881	0.03041191741254106	0.3583592681203399	1.6215733199652106e-41	NA	21	21	21
ENSG00000139187.9	KLRG1	-1.7780951268981466	-0.06580556029571448	0.07538823267437111	0.08433639152963052	0.35184644142249416	1.0671636837765772e-40	NA	23	26	26
ENSG00000169180.11	XPO6	-1.776837228036806	-0.2376263030089942	0.07559502474967932	0.005871778152165252	0.07451974992340316	4.0470132202758313e-08	NA	34	35	35
ENSG00000272440.1	RP11-379F4.6	-1.7761359772281233	-0.1693067151445616	0.07571050759307511	0.019740663613066915	0.028700928103723117	0.0008821869187888963	NA	54	56	56
ENSG00000101236.16	RNF24	1.7738152430157088	0.313135153052815	0.07609371593200265	0.003843034272037439	0.03906956754658707	0.00010151321872381548	NA	26	26	26
ENSG00000134030.13	CTIF	1.7716058132170003	0.30940580300931486	0.07646001404801435	0.0041323156907091835	0.049667044466812325	1.1029701162235053e-05	NA	39	40	40
ENSG00000277938.1	RP5-965G21.3	-1.7702225528495383	-0.6171365159749935	0.07669007375540353	0.0010261274283747106	0.01876633593543794	0.0077291435643055545	NA	8	8	8
ENSG00000271646.1	RP11-326I11.3	-1.7691371714352386	-0.2112271468991011	0.07687098600102485	0.011107067061467373	0.09352698254425426	8.249235851126724e-10	NA	16	17	17
ENSG00000138303.17	ASCC1	-1.768852982796212	-0.19342751342612055	0.07691841221449713	0.010426398747133327	0.1371973797844385	2.708068587202667e-14	NA	13	13	13
ENSG00000261770.1	CTC-459F4.1	1.7687768525265344	0.030438972174964236	0.07693112110119871	0.3223427971904199	0.5701023357441242	6.648120757356222e-82	NA	56	56	56
ENSG00000164081.12	TEX264	1.7687082181970233	0.19538908929794757	0.07694258011222081	0.012148057585668037	0.15126119591381454	1.4949391602911188e-15	NA	10	10	10
ENSG00000104774.12	MAN2B1	1.7683486845887773	0.3014972730307507	0.0770026296514871	0.0045604787735314765	0.1008553342414596	1.7598198001371176e-10	NA	11	12	12
ENSG00000261222.2	CTD-2006K23.1	1.7681088282280264	0.23021363843974954	0.07704271185496499	0.008014437560523986	0.06459627079284144	3.384910581628165e-07	NA	16	17	17
ENSG00000103021.9	CCDC113	-1.7673593375992906	-0.18163358911122057	0.07716806822198509	0.006412284587240515	0.03324466081020449	0.0003527992997941478	NA	33	35	35
ENSG00000162222.13	TTC9C	1.7662968537109973	0.3532395719490516	0.07734605917514879	0.004654211838634416	0.09481877140440158	4.732263077256966e-10	NA	12	12	12
ENSG00000169220.17	RGS14	-1.766248705020779	-0.12033007925808085	0.07735413312505247	0.028089926810077385	0.12982665046901365	2.352167323194153e-13	NA	59	67	67
ENSG00000145388.14	METTL14	-1.7662305626137291	-0.24493517383003838	0.07735717556422828	0.005364815410112299	0.03924560018226137	7.787140976647494e-05	NA	18	18	18
ENSG00000135480.15	KRT7	-1.7646340916311372	-0.11281517002013915	0.07762528200203837	0.03889202000986677	0.22738105513402404	1.2979605519705463e-24	NA	22	22	22
ENSG00000205837.7	LINC00487	1.7644154978025635	0.08200042028487838	0.07766205081896112	0.06250813135906347	0.24374382809184464	1.3711297363597444e-25	NA	31	32	32
ENSG00000238078.1	LINC01352	1.7642027549836432	0.057541649746956525	0.07769784907999952	0.11830596811333967	0.4149880857431828	4.123415665575508e-50	NA	37	40	40
ENSG00000108448.20	TRIM16L	-1.7640713015214224	-0.19204454795949963	0.07771997548764292	0.011216535466749694	0.06911075230605697	1.7465446590171476e-07	NA	17	17	17
ENSG00000071894.16	CPSF1	1.7635388306712478	0.03435016317906898	0.07780965413281836	0.32414419039478337	0.6988491280239576	2.0041825143556784e-121	NA	28	28	28
ENSG00000176531.10	PHLDB3	-1.763506522183705	-0.14456253796659596	0.07781509823307302	0.017588980069601502	0.07644746493183212	3.954979471412388e-08	NA	60	62	62
ENSG00000197980.12	LEKR1	1.762933510163472	0.13886400979640076	0.07791170443658468	0.02125959503877932	0.041652575511469496	6.250046539093014e-05	NA	50	51	51
ENSG00000099974.7	DDTL	-1.7622935703911946	-0.14980362787317553	0.0780197096505299	0.01860167538594016	0.09652175279542426	4.479554602465016e-10	NA	35	39	39
ENSG00000107611.14	CUBN	-1.7617980253893748	-0.11911607975676722	0.07810342849897398	0.026450372935168536	0.11534701041057473	7.1622194196660755e-12	NA	52	55	55
ENSG00000149596.6	JPH2	-1.760608667143558	-0.3636229801794726	0.07830466066758456	0.0033746765524037543	0.016111013718870044	0.013497625585539349	NA	31	31	31
ENSG00000109061.9	MYH1	1.7604406711467224	0.1667359816660838	0.07833311855173586	0.012696347084137971	0.02029554745881944	0.005313850381452182	NA	45	48	48
ENSG00000162384.13	C1orf123	-1.7592941555021313	-0.145488931906216	0.07852755878924952	0.016546239586978963	0.16744218678044484	7.411633727428217e-18	NA	21	21	21
ENSG00000259604.5	RP11-66B24.1	-1.7574544090488442	-0.2529744030953728	0.07884038629164518	0.006320264262989392	0.012701740836148176	0.02797204326924316	NA	17	17	17
ENSG00000214491.8	SEC14L6	-1.7572500522335952	-0.10332009664785426	0.07887519726906153	0.024206454398063838	0.2319253169858721	1.0049778466607742e-24	NA	26	27	27
ENSG00000140950.15	TLDC1	1.7571103932948866	0.09238508226347968	0.07889899453695501	0.04220075367151743	0.23172832686959505	1.4269377273877014e-24	NA	81	84	84
ENSG00000168014.16	C2CD3	1.7569915663841942	0.39856688244808464	0.07891924671768172	0.002181744619866941	0.02387580395240439	0.002285351018307717	NA	43	43	43
ENSG00000139971.15	C14orf37	1.7567118534781427	0.09569305117069944	0.07896693608331957	0.03857324423481828	0.2007785518918078	1.0781995685178765e-20	NA	51	53	53
ENSG00000100227.17	POLDIP3	1.7567021402670948	0.36240134754715125	0.07896859254835246	0.0027152900046488082	0.0776113660331547	2.1939419241528662e-08	NA	7	7	7
ENSG00000221571.3	RNU6ATAC35P	1.7565530991389757	0.4655422462684565	0.07899401316814726	0.0017881465657841689	0.030950248507988786	0.0004610929267712539	NA	4	4	4
ENSG00000181656.6	GPR88	-1.7555499094351708	-0.2174443921655977	0.07916529155025592	0.006768723349394562	0.0359544057901369	0.00017567440188835816	NA	34	34	34
ENSG00000111678.10	C12orf57	-1.7554364216798641	-0.24432387072102169	0.07918468674748008	0.00716738076600092	0.14451131664610636	6.432160594405357e-15	NA	6	6	6
ENSG00000176623.11	RMDN1	1.7553809372233404	0.19205957590241315	0.07919417051590599	0.007982031715947666	0.1484522607766102	2.2663791588229557e-15	NA	46	46	46
ENSG00000213809.8	KLRK1	1.753814639600253	0.40227565657988373	0.07946227374025426	0.002061778193218237	0.042625856683097145	4.7307080478060135e-05	NA	12	12	12
ENSG00000148110.15	MFSD14B	-1.7529101986641331	-0.26861974098679803	0.07961742272300384	0.0049104139343492115	0.09124542274153552	1.511082486353785e-09	NA	28	29	29
ENSG00000083067.22	TRPM3	1.752316591134777	0.1916731345230172	0.07971938472330238	0.01070428264775722	0.1311551370145961	1.7806255377239539e-13	NA	32	32	32
ENSG00000099624.7	ATP5D	1.7519662436150663	1.0269337769362463	0.07977961254861558	0.0003605232393844445	0.02892949144776858	0.0007419323290834659	NA	3	3	3
ENSG00000025708.13	TYMP	-1.751953435477281	-0.10773370770567604	0.0797818150809094	0.03707352384318409	0.25578449069626713	4.090501110174587e-28	NA	30	34	34
ENSG00000198821.10	CD247	1.750664906888295	0.5500240772799386	0.08000364769379668	0.0016251697234239593	0.010869512576876149	0.038469122512682564	NA	24	24	24
ENSG00000214087.8	ARL16	-1.749939932879934	-0.04199562149478016	0.08012867913254872	0.2054355833393838	0.5941523725310283	8.529764416625314e-87	NA	17	18	18
ENSG00000037042.8	TUBG2	-1.7492734512946735	-0.14555781108577837	0.08024376280003899	0.018804166761123033	0.2316773443080411	1.4896529476148084e-24	NA	39	41	41
ENSG00000104731.13	KLHDC4	-1.7491523857848923	-0.20957886004538445	0.0802646820028864	0.009265487719622559	0.12654688822217738	3.627041352091185e-13	NA	4	4	4
ENSG00000165282.13	PIGO	1.7489154424881401	0.546930985654185	0.0803056368305114	0.0014002782911378977	0.03926000484461182	7.501336917278298e-05	NA	11	11	11
ENSG00000269343.6	ZNF587B	1.7484495496305061	1.7333549555591548	0.08038621430345275	0.00015187470735791202	0.0373949873624773	0.00014180168867525188	NA	4	6	6
ENSG00000154945.6	ANKRD40	1.7484450139656162	0.19946963680561206	0.0803869990820714	0.009768854494001902	0.21346806256977666	4.1586393568050475e-22	NA	28	29	29
ENSG00000107614.21	TRDMT1	1.7483937657402653	0.13888964589609143	0.0803958666844794	0.019089865169574505	0.159749409674703	1.9116877442751576e-16	NA	21	21	21
ENSG00000100815.12	TRIP11	-1.7476784295506398	-0.6948021261180846	0.08051972598142794	0.0007787926678186952	0.013254295249057036	0.0245253078254699	NA	7	7	7
ENSG00000272983.1	RP11-508N22.12	-1.7466761422891652	-0.22628956036558948	0.08069353105904836	0.012309750475234417	0.08008394596299873	1.6441981607074598e-08	NA	29	33	33
ENSG00000106526.10	ACTR3C	-1.7433574181947407	-0.1288325026603134	0.08127120147033441	0.021054739779291617	0.08266601270225228	1.001277101138548e-08	NA	44	51	51
ENSG00000204020.5	LIPN	1.7419162457208583	0.21303554140444286	0.08152310080417609	0.008747329252434053	0.08502815603474022	3.731008502944159e-09	NA	29	30	30
ENSG00000051596.9	THOC3	-1.7414137724787524	-0.5749737589963485	0.0816110757929639	0.001349858227111912	0.11157457592292767	1.5539719936663448e-11	NA	9	12	12
ENSG00000271755.1	RP1-153G14.4	1.7409584685611157	0.40034291969646796	0.08169085869797434	0.0023533307618684336	0.04428758133373001	3.5780180883212074e-05	NA	10	11	11
ENSG00000169826.7	CSGALNACT2	-1.740806143903102	-0.10651023173412984	0.08171756466963938	0.03069566389775346	0.3321420501477628	4.685676030621451e-38	NA	29	30	30
ENSG00000124593.15	RP11-298J23.10	-1.7405970775655764	-0.22266708417938796	0.08175423027779694	0.008082865098774362	0.1272278533372865	4.67148423932728e-13	NA	22	23	23
ENSG00000172613.7	RAD9A	1.740122474304413	0.16666705140101395	0.08183751472361979	0.02071566387334101	0.2162639764710156	7.312624293755359e-23	NA	16	16	16
ENSG00000178882.14	RFLNA	1.7397733004176617	0.16569500276575572	0.0818988324743972	0.01454412280503704	0.11715865688830887	2.5370218970950393e-12	NA	23	23	23
ENSG00000160602.13	NEK8	-1.7392569581063648	-0.28206086768427496	0.08198957464244473	0.0044737894920699305	0.027569095353171046	0.0011553329371090206	NA	14	15	15
ENSG00000141579.6	ZNF750	1.7389750603122223	0.3206100077963478	0.08203914985591683	0.0038189817887581625	0.04785705036782206	1.286032082840853e-05	NA	4	4	4
ENSG00000102837.6	OLFM4	1.7385597176037888	0.1778889464480989	0.08211223730291688	0.020063731822903594	0.013523113837166716	0.022193461231782008	NA	32	33	33
ENSG00000204316.12	MRPL38	-1.7379850046933527	-0.515363228369306	0.0822134560415756	0.002156133010035992	0.07749672741282898	2.3263977343545097e-08	NA	25	26	26
ENSG00000204186.7	ZDBF2	1.7371548527231324	0.18447272861846958	0.08235984143976952	0.009882039986600612	0.04804656711268975	1.646122074039642e-05	NA	40	41	41
ENSG00000187699.10	C2orf88	-1.73620856656717	-0.14652986124561473	0.0825269631007462	0.0316421586197158	0.09235345669163894	1.226387778608855e-09	NA	65	72	72
ENSG00000088888.17	MAVS	-1.7334816812610088	-0.3027638437315711	0.08301009069611849	0.0031659807344351612	0.06390079404704252	4.9653725785519e-07	NA	25	27	27
ENSG00000137497.17	NUMA1	1.7307400414124272	0.5689585103679081	0.08349814015996966	0.0010618422277719549	0.029854305328017087	0.0007281263912892475	NA	18	19	19
ENSG00000150459.12	SAP18	1.7295424507887673	0.5247867431508002	0.08371205572998802	0.0015839322928598452	0.05578351782990007	2.338833632332003e-06	NA	4	4	4
ENSG00000272823.1	RP11-295M18.6	1.7291624023065593	0.06272935892579098	0.08378003328525402	0.09591333904395184	0.3954826163526951	1.8791216906007568e-46	NA	15	16	16
ENSG00000125510.15	OPRL1	-1.7290230899422065	-0.4085924769068583	0.0838049626502086	0.004091490118522102	0.06114011147166357	1.0321375919146723e-06	NA	4	4	4
ENSG00000104998.3	IL27RA	1.728565961984656	0.18138165004343454	0.08388680597567022	0.011498053842178177	0.15616705611163342	4.832695689190743e-16	NA	3	3	3
ENSG00000107554.16	DNMBP	1.7276841200058153	0.09888446591433811	0.08404487210898003	0.04052065126250143	0.1965456482426759	3.2093274367343483e-20	NA	24	24	24
ENSG00000198478.7	SH3BGRL2	-1.7269316514914463	-0.1906010244019595	0.08417993919418362	0.014797879144825981	0.11518193296638153	5.935597313300045e-13	NA	14	14	14
ENSG00000134575.9	ACP2	-1.7267607376671281	-0.23314559145408023	0.08421064246646927	0.006078873065293654	0.09147309723907472	8.195221618315869e-10	NA	13	14	14
ENSG00000137500.9	CCDC90B	-1.7247461879597188	-0.5287860604004494	0.08457322330555485	0.0013410984600288646	0.04211070654905077	5.25261965103776e-05	NA	9	9	9
ENSG00000141485.16	SLC13A5	1.723344753618166	0.18364179660282462	0.08482619913209664	0.011425320985741104	0.05893037984430095	1.4059412350081696e-06	NA	24	25	25
ENSG00000104450.12	SPAG1	1.722218946712609	0.05102276005918245	0.08502986391201894	0.15271587504407233	0.40829559239014107	1.8347169409250304e-48	NA	43	43	43
ENSG00000109790.16	KLHL5	-1.721601721787648	-0.2675052015280582	0.08514169108516119	0.004637394372617136	0.06760107199867754	2.162353004506368e-07	NA	19	19	19
ENSG00000105223.19	PLD3	1.7210749350948882	0.5179327684285917	0.08523722693409988	0.0016314850682159281	0.031664301756369966	0.00045132996124703535	NA	11	11	11
ENSG00000234722.3	LINC01287	1.7207060914249528	0.15910708584740235	0.08530417046721511	0.017058314900219553	0.056797457323229286	2.5432129223342288e-06	NA	25	26	26
ENSG00000251396.6	LINC01301	-1.7178289594050564	-0.15157936496224625	0.08582781765957359	0.013622829610545499	0.08639697009123079	2.4139605330849696e-09	NA	61	62	62
ENSG00000140538.16	NTRK3	1.716783285907801	0.5572093338506964	0.08601877594981187	0.0013797467225986847	0.03726052560581961	0.0001480612646447585	NA	5	5	5
ENSG00000141646.13	SMAD4	-1.7165713558046796	-0.3759930730246151	0.08605751990145853	0.002398977087275103	0.02847003295812768	0.0008741265088452325	NA	21	22	22
ENSG00000138172.10	CALHM2	-1.7152928786162787	-0.2666106255160854	0.08629154356030837	0.0033515518428099914	0.06342033324028687	5.919270769005073e-07	NA	9	9	9
ENSG00000170049.9	KCNAB3	1.714428570361788	0.38754382654967084	0.08645004513635365	0.0029100416122127895	0.052193484478248536	5.175736519816873e-06	NA	13	13	13
ENSG00000122733.12	PHF24	1.7143271384648726	0.2455740784881256	0.08646866167837136	0.008079051017448088	0.013029995900196557	0.02579458213467976	NA	32	33	33
ENSG00000278376.1	RP11-158I9.8	-1.7142753482442974	-0.05358462103350116	0.08647816836693825	0.1422508399438087	0.4010122070127272	8.701169057250136e-48	NA	39	39	39
ENSG00000250305.8	KIAA1456	1.713398134330602	0.6741002042678037	0.08663931930019562	0.0007969752431300348	0.029817828025651867	0.000742619095150181	NA	3	3	3
ENSG00000166321.13	NUDT13	1.711923197121889	0.08372762146207667	0.08691082312912041	0.04641590537993805	0.25875782956259197	4.687643242315944e-28	NA	83	84	84
ENSG00000166927.12	MS4A7	1.7118605248044032	0.13913810468047372	0.08692237493315912	0.018167115196507086	0.19067515058385284	7.119977523717878e-20	NA	18	19	19
ENSG00000204564.11	C6orf136	1.7103482174331375	1.2796821762692878	0.08720150045245328	0.00029754432263890047	0.011194927208242424	0.038953573355916336	NA	8	56	56
ENSG00000114405.10	C3orf14	1.710292254563394	0.1187005019768902	0.087211843343448	0.022002216248565826	0.16508366048444942	5.3988223460668286e-17	NA	7	7	7
ENSG00000101109.11	STK4	1.7092840604270405	0.6661187103662045	0.08739834441464212	0.0008588609898266925	0.027149599869043528	0.0012635237965162287	NA	9	9	9
ENSG00000164080.13	RAD54L2	1.7087611907284044	0.1880768444774757	0.08749519425995826	0.009897101327871275	0.10423844790961673	9.553221115781585e-11	NA	18	18	18
ENSG00000010295.19	IFFO1	-1.7087380226289597	-0.6083769265179314	0.08749948763156579	0.001515626020068367	0.03071584287649552	0.0005877734474212693	NA	18	18	18
ENSG00000204922.4	UQCC3	-1.7087293288928656	-0.585070210724242	0.08750109874584294	0.0013680497591879563	0.016185307812389894	0.012621235482886158	NA	5	5	5
ENSG00000164346.9	NSA2	-1.7075775863210298	-0.0484582104688853	0.08771475020469983	0.1368725890283529	0.6037268694481132	5.511618670538883e-92	NA	28	28	28
ENSG00000185298.12	CCDC137	-1.7074631110547072	-0.29149134336947413	0.08773600865681362	0.004521039146599688	0.062092727368684326	4.2939038419852607e-07	NA	6	7	7
ENSG00000141577.13	CEP131	-1.7069709190275497	-0.21515879922626963	0.0878274577663754	0.008915851540079227	0.07351253373506181	6.285330074042912e-08	NA	65	74	74
ENSG00000163743.13	RCHY1	-1.7068338604676547	-0.16166120507814047	0.08785293688001998	0.015675164702219267	0.11648901909028875	4.421045628211045e-12	NA	18	20	20
ENSG00000249096.6	RP11-290F5.1	-1.7050596946865135	-0.2347408275318678	0.08818329170462834	0.009479278964919458	0.0415108216599242	6.39420807773808e-05	NA	21	21	21
ENSG00000183828.14	NUDT14	-1.705058256819409	-0.09670389887560966	0.08818355984529248	0.03711938074976581	0.24710977927940395	2.810389052918127e-26	NA	13	16	16
ENSG00000070610.14	GBA2	-1.7044092810829303	-0.6975802020398834	0.08830465121707214	0.0007729425911391535	0.06411525027156567	5.391790003425957e-07	NA	6	9	9
ENSG00000110367.11	DDX6	-1.703626979144589	-0.19532979946413742	0.08845079786836063	0.011048176090495672	0.05571265027400967	2.874360943528413e-06	NA	28	28	28
ENSG00000101134.11	DOK5	1.7031411532872764	0.16568828099725252	0.08854165608830418	0.01449745980936374	0.11465252929156078	7.0645718584118205e-12	NA	16	16	16
ENSG00000183463.5	URAD	1.7022737896701876	0.08075326632529967	0.08870405579568856	0.058139540959166985	0.2331584280849482	1.0092557092402107e-24	NA	12	12	12
ENSG00000175602.3	CCDC85B	1.701979699581529	0.6085293468931784	0.08875917383590484	0.001976859986151536	0.034952130861894	0.00017620104389795427	NA	4	5	5
ENSG00000135899.17	SP110	1.7003629699449745	0.16142961400676933	0.08906267260156327	0.012818004685257985	0.17933604422202234	2.4515389444731305e-19	NA	23	23	23
ENSG00000138459.8	SLC35A5	-1.7002455075147302	-0.36664858784745347	0.08908475564251468	0.002854809482836867	0.05501731800093702	2.798967569469368e-06	NA	9	9	9
ENSG00000130706.12	ADRM1	1.6997503307977082	0.9174004104026237	0.08917789780054551	0.0004160706206203122	0.027891406906173626	0.0010758269918796208	NA	13	14	14
ENSG00000096996.15	IL12RB1	-1.6997151692142294	-0.18876259590199454	0.08918451463479098	0.010067434918059042	0.1044726117672661	4.917815495969386e-11	NA	18	18	18
ENSG00000148344.10	PTGES	-1.6990632275792896	-0.6264179049481596	0.08930727103406962	0.0010020555476444224	0.020692426548087436	0.004914282679338604	NA	6	7	7
ENSG00000115339.13	GALNT3	-1.6978415034392984	-0.121728754301589	0.08953768024711038	0.0233267059029774	0.13207678711838144	1.456143648600014e-13	NA	13	13	13
ENSG00000132256.18	TRIM5	1.6973556570674033	0.2027842902413802	0.08962944063157822	0.006296834610679477	0.08271924593807467	8.232702681270741e-09	NA	29	29	29
ENSG00000149923.13	PPP4C	-1.6959913938970583	-0.5397129305562424	0.08988750989891618	0.0015662588942206772	0.03076391524175935	0.0005591486346806972	NA	31	32	32
ENSG00000186431.18	FCAR	1.6955901377336673	1.1799103938236188	0.08996352678751678	0.00042414379386242153	0.024405765936611677	0.002294802384793366	NA	3	3	3
ENSG00000267838.2	AC008746.12	1.6950978374464318	0.12479047996905358	0.09005686241723966	0.02633026680081639	0.196811898103106	6.587644597047392e-21	NA	37	42	42
ENSG00000111676.14	ATN1	-1.6947253886322606	-0.09536760796619267	0.09012752707706687	0.0406044412143228	0.2784178713983175	7.220648961138725e-30	NA	35	36	36
ENSG00000049167.13	ERCC8	1.6936476951077857	0.27694973879596174	0.09033224911150578	0.004722050480323407	0.025584478505600368	0.0015132488308894274	NA	19	20	20
ENSG00000236740.6	RP11-411K7.1	-1.6933275431341355	-0.13081757394889823	0.09039313821888727	0.018556379652392534	0.0775441482363036	1.8720918882584127e-08	NA	28	28	28
ENSG00000198816.6	ZNF358	1.6928710937500002	0.8067938665499366	0.0904800065753219	0.0005680462093185642	0.012646008474011115	0.028221928606178913	NA	1	2	2
ENSG00000262874.1	C19orf84	1.6915144440753032	0.16637320041275322	0.09073859147487852	0.01809637151130443	0.09177463436802367	8.005156141203783e-10	NA	10	10	10
ENSG00000124875.9	CXCL6	-1.6914015951140615	-0.4812754255029841	0.09076012785988759	0.0016059235052742604	0.020412810388907732	0.005301362804182485	NA	5	8	8
ENSG00000224470.7	ATXN1L	-1.6901240957600492	-1.3126189609865486	0.09100421592686354	0.0001989270174244954	0.01945398706870233	0.006591230844458782	NA	3	3	3
ENSG00000143156.13	NME7	1.6881372453791028	0.08378689770816958	0.09138488624042451	0.0515070407592271	0.33375973055549946	1.4046049961470794e-37	NA	32	32	32
ENSG00000164761.8	TNFRSF11B	1.6870912348545615	0.3117738636651014	0.09158581020004991	0.0027084675851172186	0.011336018067056192	0.036759867501313236	NA	11	11	11
ENSG00000164181.13	ELOVL7	-1.6865899228578125	-0.3433141594942956	0.0916822309814141	0.002900793874460865	0.036236343850640534	0.00016010808108066882	NA	25	25	25
ENSG00000198794.11	SCAMP5	-1.68614339250189	-0.12428645566837843	0.0917681839091936	0.020755382369386045	0.07170072984946473	4.7859545609339234e-08	NA	28	29	29
ENSG00000131781.12	FMO5	1.685673483023472	0.2468962655586176	0.09185870701320702	0.004973868046056016	0.03847054272855998	0.00011222260937234878	NA	17	18	18
ENSG00000143252.14	SDHC	-1.6846880088212333	-0.4855852499749443	0.09204878122751335	0.001822611072649641	0.021271001546098317	0.00434298178897949	NA	25	26	26
ENSG00000166451.13	CENPN	1.6843772544589148	0.47992235264884753	0.09210878373360494	0.0012653876192980776	0.03153339037980205	0.0005089084943725934	NA	20	20	20
ENSG00000104835.14	SARS2	1.6826810637648264	0.15009113778813252	0.09243684943584661	0.015303602723598042	0.17280015572945873	3.185464288327511e-18	NA	28	28	28
ENSG00000260911.2	RP11-196G11.2	1.6822497008164243	0.07321722358332984	0.09252043021871213	0.06912920599175018	0.2089945551011484	2.680636743654212e-22	NA	19	19	19
ENSG00000141068.13	KSR1	-1.6819956102003193	-0.2587404801151825	0.09256969114999168	0.007090413568229436	0.06357638781182087	5.310919760470818e-07	NA	28	28	28
ENSG00000171931.12	FBXW10	1.6814343713784088	0.27546236293580567	0.09267857400054262	0.004636054503309657	0.033025735256626415	0.0003525162575603404	NA	3	3	3
ENSG00000168016.13	TRANK1	-1.6811543139299832	-0.33557948494022904	0.09273294484567207	0.003104335856572546	0.030659842877675543	0.0004098770777495537	NA	37	38	38
ENSG00000145715.14	RASA1	1.6803150861812821	0.6118286943160871	0.0928960273537257	0.0009842630794529802	0.015155437094101457	0.015432310187334744	NA	30	31	31
ENSG00000184988.8	TMEM106A	1.680229386244661	0.7174768732556714	0.09291269389744818	0.0007673634166633493	0.010452732717076724	0.04608523569609923	NA	16	16	16
ENSG00000064313.11	TAF2	1.6800643492988556	0.37630348198692876	0.0929447963125329	0.004449988313411494	0.0756224406149041	3.3732265719340655e-08	NA	22	22	22
ENSG00000244094.1	SPRR2F	-1.6790254420634316	-0.07743152288910753	0.09314708542126161	0.06141527250508143	0.17571588290317278	2.5177671880196967e-18	NA	21	24	24
ENSG00000084731.14	KIF3C	1.6755518222426653	0.5690693991577231	0.09382601233687651	0.0011619761687605957	0.02089302431679081	0.004482017446286542	NA	7	7	7
ENSG00000167220.11	HDHD2	1.675451437973479	0.12487665934505221	0.0938456915184774	0.011083663878439617	0.11888496320177147	1.5860867586730068e-12	NA	21	21	21
ENSG00000125144.13	MT1G	-1.6742475205694118	-0.34542605540011917	0.09408196368523203	0.0034511611298294518	0.025631964970857183	0.001784934813058367	NA	11	11	11
ENSG00000111581.9	NUP107	-1.6739322215928198	-0.11495250496680351	0.09414392074293107	0.02467397787650558	0.2346026605271344	8.28136558469616e-25	NA	22	22	22
ENSG00000233927.4	RPS28	-1.6737285334965726	-0.13646661667064	0.09418396336617696	0.018604507771550323	0.2422231311142503	9.199270144689235e-26	NA	8	8	8
ENSG00000149716.12	ORAOV1	1.6730621641008072	0.30630891589215914	0.09431505896893114	0.0040692916948345025	0.012132446745202936	0.032633560958014264	NA	31	32	32
ENSG00000177556.11	ATOX1	1.6721557434087442	0.3844076414766521	0.09449361489993549	0.002457907059979477	0.0642993200595021	4.88302227610936e-07	NA	18	20	20
ENSG00000196189.12	SEMA4A	1.6716736392345688	0.31870062121676734	0.0945886949830748	0.005476288784265138	0.04144831016924433	5.8102336132538294e-05	NA	15	16	16
ENSG00000197943.9	PLCG2	-1.6712735919792232	-0.2761810424940069	0.09466765008129942	0.005189348044262078	0.01327162218603295	0.0251157272783502	NA	30	30	30
ENSG00000256043.2	CTSO	1.671241352579257	0.30348245885092406	0.09467401529104295	0.00341010061442211	0.07237334323442382	9.266307248530026e-08	NA	15	15	15
ENSG00000107798.17	LIPA	-1.6706943087810666	-0.08628556870171596	0.09478207357989787	0.05472766341495118	0.2458701595579165	5.020705351718635e-26	NA	62	65	65
ENSG00000178732.5	GP5	-1.6704253838130927	-0.16445922566987997	0.09483523090761745	0.01666595761930573	0.0237287827487646	0.002585642365735109	NA	35	38	38
ENSG00000100304.12	TTLL12	-1.6700088950774619	-0.20578123079524357	0.0949176037195158	0.008236673796991228	0.1916300930512732	4.2986738343123966e-20	NA	8	8	8
ENSG00000137601.16	NEK1	-1.6691605641640814	-0.2820072693483227	0.09508556322372609	0.006022620090429095	0.07070404633781016	1.1618459615763481e-07	NA	13	13	13
ENSG00000155313.15	USP25	1.6689150189921222	0.4487401483851854	0.09513422267240028	0.001952291023541748	0.024417697276865928	0.002231153310061718	NA	21	28	28
ENSG00000136193.16	SCRN1	-1.6668446846580216	-0.2942573647312577	0.09554529235854763	0.0047210943889666925	0.035699597925644116	0.0001903248315527162	NA	36	37	37
ENSG00000135502.17	SLC26A10	-1.6662783135965176	-0.26399916175270877	0.09565799405852465	0.004797782675928879	0.05794691755162315	1.7246217942868996e-06	NA	22	25	25
ENSG00000164104.11	HMGB2	1.6658548605205628	0.43354366874223327	0.09574232614640558	0.002719270878482797	0.03972285068296417	8.979328825066166e-05	NA	25	25	25
ENSG00000214279.13	SCART1	-1.66352329173649	-0.09908874687693271	0.09620773245516319	0.03967043970997691	0.18481032578985584	3.8036953552805187e-19	NA	38	38	38
ENSG00000125149.11	C16orf70	-1.6624305457773352	-0.4545110411237378	0.0964264785460628	0.00217060639198036	0.03929983684184332	8.878210839196457e-05	NA	8	8	8
ENSG00000134202.10	GSTM3	1.6619062498972577	0.04827610363498041	0.0965315733626457	0.14680759583320302	0.59409251787663	7.947185528923436e-89	NA	28	29	29
ENSG00000204920.10	ZNF155	1.6606036517327973	0.07647716808986248	0.09679307509363377	0.0740503501320502	0.14226765160704333	8.473492826863905e-15	NA	57	57	57
ENSG00000261587.2	TMEM249	-1.6605366783320625	-0.09639771422248503	0.09680653556775148	0.039791825891054636	0.0935542824116975	8.504798084550871e-10	NA	29	31	31
ENSG00000085433.15	WDR47	-1.660252203581835	-0.3158523641153109	0.09686372666831512	0.004069741936174258	0.023825887964431497	0.002607347087014538	NA	24	25	25
ENSG00000125650.4	PSPN	-1.6594295804125665	-0.19710531676963625	0.09702925974347648	0.008338702799936246	0.010596551424590492	0.0387431834795982	NA	36	39	39
ENSG00000158008.9	EXTL1	-1.658996718080405	-0.2746140290479903	0.0971164536336456	0.005882855395645069	0.03202952055120525	0.00041643299616802025	NA	6	6	6
ENSG00000242578.1	RP11-469J4.3	-1.6572187038805672	-0.08986160812276413	0.09747526639259993	0.03816810674203145	0.0850091687505083	4.844925702163995e-09	NA	25	25	25
ENSG00000108439.9	PNPO	1.657162632711685	0.2634604412385584	0.09748659906536478	0.0038470953809163428	0.0535362380006016	4.960156515869767e-06	NA	14	14	14
ENSG00000189127.7	ANKRD34B	1.6564122613803884	0.23955844763672313	0.09763835970772403	0.0072898986551436715	0.022876431682486757	0.002819290720716917	NA	33	34	34
ENSG00000183833.16	MAATS1	-1.655985508080605	-0.3156214893106597	0.09772475363452564	0.003392605793477114	0.028704909076267517	0.0009220228440687887	NA	55	57	57
ENSG00000226686.7	LINC01535	1.6556517944560878	0.03554106935477756	0.09779235472850585	0.2683608750344008	0.4022223623808925	1.6556257012244254e-48	NA	85	87	87
ENSG00000228065.10	LINC01515	-1.6548545901414413	-0.046768401631946475	0.09795399739372654	0.10038842406316047	0.3700947264875205	1.86954456005877e-42	NA	93	94	94
ENSG00000167280.16	ENGASE	1.6547574529584559	0.116875942330096	0.09797370769488505	0.05752826933034155	0.32576335680880675	6.625872982599885e-37	NA	51	51	51
ENSG00000203785.8	SPRR2E	-1.6543392141478404	-0.328866903574824	0.09805860956774173	0.003166730147739822	0.027615029489029608	0.0011275203761723152	NA	22	22	22
ENSG00000042493.15	CAPG	1.653747166108422	0.2129551211024583	0.09817889493913837	0.007277731869838008	0.05750235620408457	1.419755814575483e-06	NA	18	18	18
ENSG00000276529.1	AP001505.10	1.6531209802641622	0.07845521868437386	0.09830624424634676	0.061823416175017035	0.21984971185625848	5.507124091900124e-23	NA	18	19	19
ENSG00000166796.11	LDHC	1.6529309646604404	0.04561581091327352	0.09834491437415771	0.23429977077116856	0.4816613993486093	6.810604652015393e-62	NA	19	19	19
ENSG00000282860.1	RP11-153F10.2	1.6502056380197692	0.13886855432022255	0.0989008840890132	0.015564604258968478	0.05689849287501885	2.4586941220362394e-06	NA	12	16	16
ENSG00000273258.1	RP11-394I13.3	1.6499703006117337	0.11753378756420102	0.09894901062753425	0.023412173447583576	0.08125638470674583	1.424191323789244e-08	NA	23	23	23
ENSG00000142920.16	AZIN2	-1.649240157074258	-0.2291461625268983	0.09909844407429862	0.0064558211271300205	0.023353463952152525	0.002708106562561068	NA	28	29	29
ENSG00000005194.14	CIAPIN1	-1.6489742119001014	-0.36965435689380816	0.099152917968139	0.0026006207400453697	0.0554367044519791	2.7506454288118197e-06	NA	21	21	21
ENSG00000061455.10	PRDM6	1.6486437620224066	0.18975113209002004	0.09922063773463861	0.011027435269805156	0.02770688368192996	0.001122634398561835	NA	32	32	32
ENSG00000269086.2	CTC-523E23.5	1.648521641718819	0.20590065041246033	0.09924567343547892	0.009559236545441456	0.028608958021374805	0.0008735330066932539	NA	44	45	45
ENSG00000054282.15	SDCCAG8	1.6474575811757821	0.11970500817113183	0.09946402826942714	0.029123926470437267	0.17693826626283762	3.729005654848518e-18	NA	38	38	38
ENSG00000166035.10	LIPC	-1.6466729505277067	-0.32759196587107015	0.09962528695066422	0.003023082419567867	0.09667656535043083	3.652183360462295e-10	NA	3	4	4
ENSG00000244414.6	CFHR1	1.6463387225776895	0.08992379780647025	0.0996940413803105	0.05377301276106783	0.19135108269728995	5.2679071232671455e-20	NA	44	47	47
ENSG00000117407.16	ARTN	1.646163359621847	0.20781159241258468	0.09973013063849547	0.01152772962511939	0.04140328775973648	6.08842262155322e-05	NA	40	41	41
ENSG00000168724.14	DNAJC21	-1.645626269560305	-0.14998053760233185	0.09984072726538783	0.015532845638235421	0.18100591675338748	9.376833182082951e-19	NA	16	16	16
ENSG00000182979.17	MTA1	-1.6455256560948914	-0.6349382067402997	0.09986145628481255	0.0008542508725598987	0.01608961497444391	0.013358953202339695	NA	15	24	24
ENSG00000133661.15	SFTPD	1.6445975007827478	0.040944134878174845	0.10005284260252893	0.188195287676303	0.4240651465550603	2.2866818731968566e-51	NA	11	11	11
ENSG00000250658.1	RP11-138B4.1	1.6430059522021374	0.11915005938320256	0.10038170175144169	0.023828090768133914	0.08934488493352036	2.1025364027482407e-09	NA	12	12	12
ENSG00000123427.16	METTL21B	1.6408326276683516	0.07812481771275799	0.10083216334530122	0.04989452982975601	0.3899351201857463	4.196559119533749e-46	NA	26	26	26
ENSG00000114626.17	ABTB1	-1.6402182394969074	-0.547608013314682	0.1009597982337882	0.0012920424817211605	0.01632683012569747	0.012457319880830495	NA	23	24	24
ENSG00000127903.13	ZNF835	-1.6401176523964895	-0.24664622938263284	0.10098070676412094	0.007384388117790587	0.05742159752898601	1.97356456961586e-06	NA	50	53	53
ENSG00000184470.20	TXNRD2	-1.6393534585476546	-0.26753636922122964	0.10113966854926577	0.005942656416793608	0.0783410305316585	1.757875828214886e-08	NA	14	14	14
ENSG00000189241.6	TSPYL1	-1.6390090425104193	-0.2026434193149828	0.1012113764839722	0.007995822466929427	0.06992733997518294	8.315270329801816e-08	NA	21	21	21
ENSG00000257949.6	TEN1	-1.638923538222638	-0.10345837197842947	0.10122918487801472	0.032503474488538325	0.3618841735372701	6.7322899675242635e-43	NA	63	65	65
ENSG00000203326.11	ZNF525	1.6382602589671365	0.21675757238080604	0.10136741406384975	0.007109030987376677	0.08170165819488473	7.746684250647672e-09	NA	21	25	25
ENSG00000078140.13	UBE2K	1.6380059774233944	0.6886539636362164	0.1014204468690709	0.0008150832860272806	0.013547020069404149	0.021301999406558327	NA	13	13	13
ENSG00000137767.13	SQRDL	1.6379744308791329	0.27722805013066887	0.10142702773767848	0.004568356841581922	0.05564466503910502	2.7431534977272223e-06	NA	10	10	10
ENSG00000142798.17	HSPG2	1.6371379616730461	0.17125613113538576	0.10160164617849594	0.016097319397169338	0.15261666441660204	6.414954012939332e-16	NA	18	18	18
ENSG00000177675.8	CD163L1	1.6366743529661385	0.21450001193209636	0.1016985305935715	0.007356862099482088	0.012645257799913759	0.02903215047236441	NA	42	42	42
ENSG00000106034.17	CPED1	-1.6364819076156076	-0.6088986718178205	0.10173876919951934	0.0007631719933472814	0.013082381808059892	0.02509693163590021	NA	16	16	16
ENSG00000105849.5	TWISTNB	1.6360709598971648	0.4204832358350041	0.10182473713435637	0.0018018341332636596	0.06291458872650023	6.942261403447047e-07	NA	4	4	4
ENSG00000197872.11	FAM49A	1.6357777519196994	0.31573242908039817	0.10188610992465265	0.002683143852931574	0.020671844969874568	0.005097978422604735	NA	19	19	19
ENSG00000181513.14	ACBD4	1.63544225114758	0.5158123153599992	0.10195637134585987	0.0013986398479464033	0.04506516398422207	3.105917660178121e-05	NA	9	9	9
ENSG00000165655.16	ZNF503	1.635233998298645	0.769737425761007	0.10200000358123354	0.0007154262686226624	0.011121496718893727	0.039195365841061765	NA	1	1	1
ENSG00000169609.13	C15orf40	1.6341167786879431	0.11545456731010152	0.10223433239330365	0.027210286308073053	0.18279845091858335	5.658407566662459e-19	NA	23	23	23
ENSG00000119899.12	SLC17A5	1.6335155307201374	0.26155465121040344	0.10236061704511379	0.0058207214735855484	0.053202587727643635	4.277917257098307e-06	NA	20	20	20
ENSG00000103510.19	KAT8	1.6334899361747723	0.09990869237717195	0.10236599561390275	0.036394614702455544	0.2960297205717383	2.541190395237512e-32	NA	20	20	20
ENSG00000166333.13	ILK	-1.633328349128097	-0.38149964459454133	0.10239995753474285	0.0020277106314728777	0.0750168808398438	5.062508399511617e-08	NA	19	21	21
ENSG00000151640.12	DPYSL4	-1.6332507279685184	-0.036617959389888995	0.10241627492383124	0.27657043271057147	0.5235139877892302	7.280971135452612e-71	NA	36	36	36
ENSG00000255595.2	RP4-809F18.1	1.6323651901393645	0.31441980047066376	0.10260257765977691	0.0036240941037253434	0.03623137918268994	0.00013358520993284422	NA	3	3	3
ENSG00000254986.7	DPP3	1.6307278658597342	0.2534492938480696	0.10294775401054684	0.0038176069960312504	0.10741223703804137	2.910867163840043e-11	NA	25	25	25
ENSG00000106714.17	CNTNAP3	1.6303943571381623	0.38717362476382544	0.10301817651675495	0.0021044883024908074	0.02091832150906852	0.004096743669177935	NA	6	6	6
ENSG00000148384.12	INPP5E	1.6303337989144613	0.42340943528275254	0.10303096788274915	0.0038987548574548224	0.09822640612268352	2.406492859243881e-10	NA	4	4	4
ENSG00000158793.13	NIT1	1.6298835269239733	0.14746122123368263	0.10312611586222532	0.014390858152889558	0.05763682818795009	1.984440418040461e-06	NA	54	64	64
ENSG00000117593.9	DARS2	1.6297584404638943	0.26274690376324794	0.10315256055819698	0.005540523980043691	0.11029251134243774	1.698006313588173e-11	NA	19	19	19
ENSG00000172058.15	SERF1A	1.6296802428873225	6.9835401284099365	0.10316909515130815	4.225939372323282e-06	0.4167336700768899	9.529540852059786e-51	NA	2	5	5
ENSG00000178078.11	STAP2	1.6295341253280642	0.515892834529173	0.10319999682538526	0.0012142666615028105	0.05472610578982351	2.4862530129667628e-06	NA	1	1	1
ENSG00000261019.1	RP11-111K18.2	1.6295103869444694	0.3100599361931559	0.10320501783260422	0.006690382225903877	0.029976694072381186	0.000629697547107653	NA	6	6	6
ENSG00000134452.19	FBXO18	1.62915072060482	0.28603439986716744	0.10328111616847074	0.004674884074274824	0.013857738975198909	0.021866860143126502	NA	36	38	38
ENSG00000253719.3	ATXN7L3B	-1.6285811524633873	-0.3229149225814849	0.10340171685503255	0.003572338498716712	0.017329992801254246	0.01032518900811898	NA	48	49	49
ENSG00000270093.1	AP000473.8	1.6283220992598266	0.3276786453803036	0.10345660595376178	0.0032573444561433485	0.05507713176350206	3.8453230068805815e-06	NA	17	17	17
ENSG00000165912.15	PACSIN3	1.6281761832950203	0.2501974883849788	0.10348753333415013	0.0073717221626640825	0.09046324956615237	8.655417992710262e-10	NA	6	6	6
ENSG00000178096.8	BOLA1	-1.6271061728421055	-0.7939687716567545	0.10371455024690782	0.0006636138482906005	0.0169681992179252	0.010395289221039048	NA	3	3	3
ENSG00000148835.10	TAF5	1.6267730215608462	0.36627232662028497	0.10378531344845299	0.00254781066363654	0.011055626328329005	0.04063846775258306	NA	20	20	20
ENSG00000163466.15	ARPC2	1.6258888214920724	0.4171727233940436	0.10397330855377254	0.0021303039947623836	0.057987256483424066	1.2768611799671214e-06	NA	23	23	23
ENSG00000125629.14	INSIG2	-1.6258195818931758	-0.27913366129963935	0.10398804141773933	0.004969086275346472	0.06696985536682712	2.5519492608457907e-07	NA	25	26	26
ENSG00000149922.10	TBX6	1.625349011509826	0.13731963472647085	0.10408821375248385	0.019218366666213363	0.15642595587332386	3.8121163500348685e-16	NA	16	16	16
ENSG00000168778.11	TCTN2	-1.625184268082525	-0.09500232963401077	0.10412330150370794	0.03693394803708694	0.33767603906135146	6.794383676653663e-39	NA	74	76	76
ENSG00000105576.15	TNPO2	1.6248183020646425	0.41908453130837886	0.10420128011306291	0.002334642186609814	0.07212475264029093	6.713343447852659e-08	NA	3	3	3
ENSG00000196565.13	HBG2	-1.6245809640058413	-0.22451526484274936	0.10425187597209509	0.00746049474814664	0.02400598191575604	0.002471184235209901	NA	16	16	16
ENSG00000227888.4	FAM66A	1.6243473036782288	0.09084572172666229	0.1043017068713902	0.05329150304354306	0.17275581382117708	5.20779248591572e-18	NA	53	61	61
ENSG00000117013.14	KCNQ4	-1.6238307180223228	-0.5615360461622623	0.10441194217688095	0.0009418015981915156	0.012184487617925508	0.03103718514619087	NA	18	18	18
ENSG00000172167.7	MTBP	-1.6235336065980641	-0.17009676778999197	0.10447538531268634	0.010841762195438746	0.08438494328950248	6.419232375385967e-09	NA	29	29	29
ENSG00000036448.9	MYOM2	-1.6230683778894224	-0.05871859424286407	0.10457478855555893	0.10301971513487967	0.2496084159934993	9.650382432681902e-27	NA	45	49	49
ENSG00000169902.13	TPST1	-1.6223725450491033	-0.12517190788023716	0.10472360405677344	0.01644048575915004	0.06989086845930056	1.250784846418888e-07	NA	27	29	29
ENSG00000234608.7	MAPKAPK5-AS1	1.6219312376613806	0.6367910494578805	0.10481807213097026	0.0008296713237814211	0.012652804106961624	0.026660417905493342	NA	34	34	34
ENSG00000159322.17	ADPGK	-1.6213872995595318	-0.5260797501538255	0.10493460282807147	0.0013593317488229757	0.04514381623094832	2.7093137080513393e-05	NA	8	8	8
ENSG00000092020.10	PPP2R3C	1.6209259181321505	0.23461751174063966	0.10503352757002615	0.006266893421734381	0.10643160894341523	2.7163095401953762e-11	NA	17	18	18
ENSG00000159579.13	RSPRY1	-1.6203388740313887	-0.4532690264339449	0.10515950262805034	0.001435799367812476	0.013725284147289	0.0225222674661749	NA	17	17	17
ENSG00000007171.16	NOS2	1.619474621846034	0.1725267332110821	0.10534518255514089	0.013528045732702651	0.07115382360429695	1.0215767638005369e-07	NA	9	9	9
ENSG00000225331.1	LINC01678	-1.6185959742170752	-0.1280513618682666	0.10553422186677675	0.0360665160944498	0.0979416472739256	3.410446157949021e-10	NA	14	14	14
ENSG00000176454.13	LPCAT4	-1.6183187102505217	-0.2704739768167443	0.10559393049692185	0.0034682011892945763	0.01093419208541908	0.03950971745444196	NA	41	45	45
ENSG00000261467.2	RP11-731K22.1	1.6182767560453633	0.0920052771408082	0.10560296764404571	0.044847735138951794	0.13210942498625766	1.122618045573782e-13	NA	19	20	20
ENSG00000162383.11	SLC1A7	-1.6178454856321864	-0.15510806674599922	0.10569590104024111	0.014476399742006802	0.08635642979467936	3.545114937995164e-09	NA	11	11	11
ENSG00000183207.13	RUVBL2	1.6163365228473476	0.21010512878059995	0.10602157440774176	0.004758744824213809	0.0848652666705872	5.659406611339063e-09	NA	39	43	43
ENSG00000137502.9	RAB30	1.6155364504203538	0.28260960938131724	0.10619457336779467	0.0038786944833843554	0.060270046838483915	1.1834607540538371e-06	NA	13	13	13
ENSG00000126214.21	KLC1	1.6152569799202867	0.3274034205279742	0.10625505575006884	0.003969545894018871	0.06356947238474535	5.096612924219419e-07	NA	14	14	14
ENSG00000273449.1	RP11-218F10.3	-1.614774278563731	-0.07747740345982869	0.10635958522356184	0.05482192039756771	0.28175057783862223	2.122510498738341e-30	NA	16	16	16
ENSG00000164082.14	GRM2	1.6144949683299157	0.12050234251531379	0.10642010736560009	0.01915809400991355	0.03565955919008477	0.0002119883611734542	NA	26	26	26
ENSG00000167565.12	SERTAD3	-1.6133206941841574	-0.31624621915000495	0.10667485285935609	0.004372455544661841	0.043292755324324986	4.127795960256028e-05	NA	12	12	12
ENSG00000196793.13	ZNF239	-1.6131845825870008	-0.2808733528163509	0.10670441196167584	0.004509073908456868	0.041493295489915726	5.914129725562368e-05	NA	10	10	10
ENSG00000110492.15	MDK	-1.6126095590096996	-0.8972770560752171	0.10682936040925689	0.0005397451875040366	0.01328639921600002	0.02504968983135835	NA	4	4	4
ENSG00000121858.10	TNFSF10	1.6124249489044922	0.171451808925043	0.10686949942265898	0.012106532022676633	0.13875479047805409	2.2712537117093552e-14	NA	16	16	16
ENSG00000169598.15	DFFB	-1.6119775856413652	-0.34942377756513876	0.10696681734134145	0.0029339655114011924	0.04598005305853331	2.4556542140953437e-05	NA	26	26	26
ENSG00000116957.12	TBCE	-1.6106624285491518	-0.19269808911076383	0.10725331892937243	0.009311315233028953	0.04688100645637818	2.056076861449987e-05	NA	13	13	13
ENSG00000184925.11	LCN12	-1.6105105669668291	-0.09925058575968676	0.10728644046449794	0.03174226082803722	0.018155096870074914	0.008735471382736127	NA	71	93	93
ENSG00000186638.16	KIF24	-1.6102271901693417	-0.2685194163897163	0.10734826758690603	0.0038014439548560864	0.01736512098482551	0.010053860803651973	NA	11	11	11
ENSG00000172650.13	AGAP5	-1.6095441855668382	-0.2801439726425221	0.1074974014499785	0.005240096868171619	0.02696253144498584	0.0010858460318920796	NA	23	29	29
ENSG00000262089.1	RP11-589P10.5	-1.6093068855896615	-0.2288839194978127	0.10754925422435897	0.006404771092579912	0.04028265943368139	8.032884679832087e-05	NA	16	17	17
ENSG00000068784.12	SRBD1	1.6085966492848547	0.167371789382985	0.10770456739341869	0.010410077304465134	0.09548671977956924	5.136316494761437e-10	NA	16	16	16
ENSG00000153246.12	PLA2R1	1.6078425766082747	0.13238346204285675	0.10786966094204459	0.009460403514381318	0.09202711916162212	1.279445816212625e-09	NA	45	45	45
ENSG00000170545.16	SMAGP	1.6075669923240992	0.08413452065504916	0.1079300461895706	0.03876490023861265	0.1229206918938678	1.0399855056302104e-13	NA	70	70	70
ENSG00000120093.11	HOXB3	1.6064981452866938	0.3987142247482967	0.10816450213293306	0.0020707281877199663	0.040944421147752666	5.620479564161121e-05	NA	14	14	14
ENSG00000182472.8	CAPN12	1.6057107582896684	0.062372261036504006	0.10833747639300126	0.10111570118963756	0.2518500414999433	4.392744356217747e-27	NA	60	60	60
ENSG00000113303.11	BTNL8	-1.6056544609424488	-0.05920074433842541	0.10834985225226543	0.09402146598054743	0.3217021649846433	1.244820297812532e-35	NA	87	91	91
ENSG00000087077.13	TRIP6	-1.6054443313222917	-0.2420296303961061	0.10839605497812763	0.006493971328729224	0.07945548131955926	1.1155686942351707e-08	NA	36	36	36
ENSG00000118096.7	IFT46	-1.6050386059568114	-0.10360447986080948	0.10848530887327901	0.022037299736074302	0.1395424003176531	6.78732952412679e-15	NA	26	26	26
ENSG00000203734.11	ECT2L	-1.6032325687789004	-0.11988649542707154	0.10888331750364338	0.027128435554315877	0.0444043753999382	2.69207330362433e-05	NA	41	42	42
ENSG00000118514.13	ALDH8A1	-1.6029048258111607	-0.06295831791199147	0.10895566810005741	0.08781812871061298	0.2611563571825056	5.7640681981919675e-28	NA	65	65	65
ENSG00000165752.16	STK32C	1.602883194424894	0.21246627906274995	0.10896044465408342	0.006681356443565946	0.02132094830320648	0.004234653882597124	NA	40	41	41
ENSG00000125630.15	POLR1B	1.6006721521932894	0.10199851930622424	0.10944955219740135	0.035944839729876554	0.3308479050255364	1.0468991761784551e-37	NA	19	19	19
ENSG00000125388.19	GRK4	-1.6003698721797313	-0.03291291443924878	0.10951655461371217	0.24994823655793216	0.5664165875016406	1.6465078702899251e-81	NA	27	27	27
ENSG00000157379.13	DHRS1	-1.5994726753027129	-0.07490556638257481	0.10971561534896108	0.058348998756075444	0.3979358867181016	1.5324197621755763e-48	NA	91	97	97
ENSG00000226791.6	AC109826.1	1.5990172864822103	0.22842623612773985	0.10981676165172621	0.006571532435927212	0.062432682024037865	7.101342490415054e-07	NA	11	12	12
ENSG00000188895.11	MSL1	-1.5985853356810458	-0.11802137103922498	0.10991277022945911	0.022613052519068345	0.21020127785223544	6.153266287839837e-22	NA	3	4	4
ENSG00000066455.12	GOLGA5	-1.5981130691300316	-0.24704871747387655	0.1100178155759532	0.0064715496364671195	0.07979330525960639	1.4323915240692061e-08	NA	56	58	58
ENSG00000100731.15	PCNX1	1.5977476437893032	0.1352624940313403	0.11009915086127073	0.016213283009016168	0.11344291361852615	2.769089156259129e-12	NA	43	44	44
ENSG00000147592.8	LACTB2	-1.5977121893771826	-0.3134783692522939	0.1101070447265421	0.0033368694970843885	0.01461059045584329	0.01796269825143926	NA	20	20	20
ENSG00000151151.5	IPMK	1.597707095565067	0.3854192978767317	0.11010817889198625	0.0025878338023857888	0.0269645453608657	0.001194229257436521	NA	33	33	33
ENSG00000165716.10	FAM69B	-1.597638271099349	-0.23869892409142807	0.11012350394489429	0.005920273729774292	0.07761304388258826	2.7110457194882762e-08	NA	22	24	24
ENSG00000196260.4	SFTA2	-1.597479567389287	-0.26226209321174876	0.11015884871388808	0.004014493310811952	0.027796999365975152	0.0010678785491332666	NA	16	53	53
ENSG00000148498.15	PARD3	-1.597005229502456	-0.3968812209020061	0.11026454153060004	0.0026888947036673052	0.01236704095578698	0.028400941634786007	NA	40	40	40
ENSG00000237765.6	FAM200B	-1.596398918179707	-0.3135221630375881	0.11039975753101175	0.002312974810236571	0.02630518079530791	0.0013707872915930705	NA	35	35	35
ENSG00000254333.1	NDST1-AS1	-1.5963322157324729	-0.07378753436480147	0.11041464111378765	0.06602415391095721	0.2380089269112722	1.766540443263179e-25	NA	6	6	6
ENSG00000167377.17	ZNF23	-1.5962849532310832	-0.11161511255658213	0.11042518794333243	0.0231333393159544	0.09630851321042258	4.0314943469784686e-10	NA	18	18	18
ENSG00000113946.3	CLDN16	1.5951657369481318	0.18155909670870918	0.1106751784669391	0.009339232612628515	0.0950570150221376	6.566961881209931e-10	NA	17	17	17
ENSG00000236961.1	RP1-261G23.5	-1.5946237342875893	-0.2082316728403483	0.1107964018479398	0.008383796612357438	0.05103936231134777	8.402056701880602e-06	NA	35	35	35
ENSG00000129353.14	SLC44A2	1.5937436651335681	0.4774605944893776	0.11099345989715269	0.0016048730333592053	0.038913770700934984	0.00010231890227246618	NA	9	9	9
ENSG00000182077.10	PTCHD3	1.592893812278426	0.054737321456425694	0.11118401465861556	0.10764426122223703	0.2839095917898685	8.751644179532851e-31	NA	20	20	20
ENSG00000197016.11	ZNF470	-1.592096578835222	-0.1626177180786491	0.11136300569927203	0.010727021918907675	0.07293123828920495	5.3687172886037456e-08	NA	19	19	19
ENSG00000100347.14	SAMM50	1.5917061022447754	0.1114165020034069	0.1114507565658595	0.015404384943847492	0.19028521362753453	5.243167755945463e-20	NA	18	18	18
ENSG00000197956.9	S100A6	1.5909955742150135	0.20079348244901365	0.11161057179530222	0.007841079840664435	0.04598485723881645	2.4911646182317597e-05	NA	43	43	43
ENSG00000033011.11	ALG1	1.5908888950686253	0.6061849300973113	0.11163458216358332	0.0008791876618226348	0.041429676229708494	5.976778026848481e-05	NA	7	7	7
ENSG00000203880.11	PCMTD2	1.590801964245143	0.422196671987122	0.11165415077310362	0.002506355122532798	0.0993933695837881	2.652790755350544e-10	NA	8	8	8
ENSG00000170615.14	SLC26A5	1.5897295744755053	0.09726408088849123	0.11189577433329301	0.03422593153147915	0.054016582165718	4.197476601269127e-06	NA	40	40	40
ENSG00000245149.3	RNF139-AS1	-1.5895481959143676	-0.31342626378912186	0.1119366820657134	0.0033310016488950506	0.03530137751623049	0.00021551481754331967	NA	13	13	13
ENSG00000259847.1	LINC02126	-1.5893429071095613	-0.31365114649766945	0.11198299669419252	0.0032595487023888777	0.0350381128064762	0.0002154207344820645	NA	30	31	31
ENSG00000068745.14	IP6K2	-1.5889554628317524	-0.14488056901885868	0.11207044808716281	0.015111698731808745	0.08476178777321247	6.268470518864727e-09	NA	14	15	15
ENSG00000067221.13	STOML1	-1.5888660377406025	-0.13993926776165175	0.11209064018367573	0.01598802870528257	0.16428333307979184	5.431475226036427e-17	NA	18	18	18
ENSG00000106018.13	VIPR2	-1.5882439158349562	-0.3931569518031294	0.11223119411642574	0.002078401565970882	0.06204420506477025	3.8819429567344313e-07	NA	13	17	17
ENSG00000240875.5	LINC00886	1.5874293482214323	0.05577065898870416	0.11241543674845984	0.09579313063384959	0.4239713201855919	2.738699741126043e-52	NA	120	122	122
ENSG00000119333.11	WDR34	-1.5870969469444005	-0.8680337484986701	0.11249068926980683	0.00041752408778898025	0.01813360247006571	0.008129701372786213	NA	10	10	10
ENSG00000130529.15	TRPM4	1.5864150031294075	0.09941482451479987	0.11264519924928597	0.03245951117709486	0.2748403171677857	4.823445161447242e-30	NA	41	43	43
ENSG00000092108.20	SCFD1	1.5849631978212628	0.2700163125787964	0.11297469614073938	0.0043376007855698085	0.06977394713462025	1.464474627379207e-07	NA	10	10	10
ENSG00000189157.13	FAM47E	-1.584838194106919	-0.1187019273563345	0.11300310204420058	0.02184417690663771	0.2629520222693665	1.5267267615380813e-28	NA	14	15	15
ENSG00000148935.10	GAS2	-1.584517140932406	-0.07294821279683049	0.11307608411175105	0.05461075905757419	0.1012821895237492	1.32113931482306e-10	NA	79	80	80
ENSG00000186501.14	TMEM222	-1.584057174835408	-0.31414525891937445	0.11318070869504383	0.0077779805740307096	0.07843242149719766	1.1783434366327542e-08	NA	25	26	26
ENSG00000197763.14	TXNRD3	-1.584027318542864	-0.22975639472241274	0.11318750248770189	0.0034107836695617716	0.02824085277646344	0.0009640706178991168	NA	8	8	8
ENSG00000261824.6	LINC00662	1.5821443492290446	0.13659092131172829	0.11361662125318465	0.022709259367179248	0.11662055214220493	3.8719874127443164e-12	NA	85	86	86
ENSG00000064687.12	ABCA7	-1.5815497567404084	-0.1362571815168328	0.11375239160893026	0.014634996186816362	0.1079301551419368	3.658225516277121e-11	NA	29	32	32
ENSG00000164096.12	C4orf3	1.5805225789225326	0.3802212053282784	0.11398724028362177	0.002110809842766736	0.017589031402523908	0.009506719021783934	NA	24	24	24
ENSG00000213420.7	GPC2	-1.5804628894433226	-0.400963425914532	0.11400089910794611	0.002159983520178213	0.0323750611991236	0.0004176485860221101	NA	2	2	2
ENSG00000247970.2	RP11-543C4.1	1.5804225272490848	0.32504120917711343	0.11401013597376414	0.0027907372414771358	0.01985224045560046	0.005647112997974973	NA	4	4	4
ENSG00000182774.10	RPS17	-1.5792624006158016	-0.25586777680396494	0.11427588226747178	0.0049010218871679894	0.1886929578979572	1.95280183376062e-19	NA	6	6	6
ENSG00000106070.17	GRB10	1.5781531813709133	0.26692971038090824	0.11453042309433528	0.003870520299500554	0.07738589201856927	2.7565890865600533e-08	NA	39	40	40
ENSG00000235863.3	B3GALT4	-1.5779361143120978	-0.5074750887407765	0.11458028725530081	0.00118695802748281	0.051779210425775976	5.838080757519975e-06	NA	4	8	8
ENSG00000110660.14	SLC35F2	-1.577859559644926	-0.2232078328046102	0.11459787729727373	0.006890863176635905	0.030637229476815863	0.0006172271251031352	NA	35	36	36
ENSG00000258100.1	RP11-121E16.1	-1.577131618603933	-0.2400825512431153	0.11476524322020866	0.006841567339444524	0.03869856841005732	9.181370622517428e-05	NA	45	45	45
ENSG00000182752.9	PAPPA	1.576690706990957	0.2738153071899861	0.11486670971901608	0.003426660120267962	0.021185952427337118	0.004465408068391357	NA	28	29	29
ENSG00000181666.17	HKR1	-1.5763780359877568	-0.7073645286540327	0.11493870710920004	0.0005979080439364394	0.022262646526403987	0.003675695443834607	NA	17	18	18
ENSG00000169258.6	GPRIN1	-1.576106341319841	-0.3367488565284278	0.11500129787929231	0.002469281613479698	0.028452893109738368	0.0009145980613915748	NA	9	9	9
ENSG00000205307.11	SAP25	1.5757510626242879	0.13627872581532557	0.11508318449520893	0.016900311412964383	0.19791609236215466	1.7069757663671022e-20	NA	33	35	35
ENSG00000203778.7	FAM229B	1.5755177112528997	0.15860709827137584	0.11513699357054054	0.019898703914604132	0.10357019572309616	6.841991216836838e-11	NA	64	66	66
ENSG00000135437.9	RDH5	1.5749424525538254	0.5041692624706727	0.11526972843169692	0.0016347013929330794	0.033348994873881724	0.00028624874974210603	NA	33	33	33
ENSG00000223685.5	LINC00571	1.5747315087012033	0.10851225866358963	0.11531843163913502	0.024969148831446103	0.09383455969984886	7.045650552140286e-10	NA	20	20	20
ENSG00000132437.17	DDC	-1.5743176029746453	-0.10016595439559618	0.11541404218283376	0.028253269657881774	0.11127829708767656	1.1766073576792304e-11	NA	11	11	11
ENSG00000117676.13	RPS6KA1	1.5736916901174387	0.25052471782304697	0.11555874390185553	0.00503874260021397	0.0497188784093956	1.1224358859915536e-05	NA	59	60	60
ENSG00000258818.3	RNASE4	1.5726964551587923	0.3581096278313385	0.11578912105489744	0.0026838962245792526	0.08881242048685392	2.349819623808805e-09	NA	21	21	21
ENSG00000108932.11	SLC16A6	1.5726680569720817	0.46833152489964125	0.11579569996571927	0.001485401946488492	0.01793986661371835	0.008831553773711184	NA	14	15	15
ENSG00000146250.6	PRSS35	1.5723082627306857	0.40485202096075457	0.11587907771388803	0.00386313936044822	0.020187915146648142	0.005266872725187527	NA	17	17	17
ENSG00000176273.14	SLC35G1	1.5711373501123318	0.17219783349272588	0.11615074855232406	0.01017006815216738	0.1105873685054162	1.4714677300936005e-11	NA	45	47	47
ENSG00000163682.15	RPL9	1.5692817354824156	0.04066265835616372	0.11658230620457283	0.16941251486880327	0.7235706513924073	1.2746191068393782e-131	NA	15	15	15
ENSG00000168903.8	BTNL3	1.5689227511009958	0.03387568495314953	0.11666593990984932	0.25920177791361987	0.4871013069160498	1.109643631454671e-62	NA	27	28	28
ENSG00000278662.4	GOLGA6L10	1.5682964473962009	0.06365220409305167	0.11681196464682259	0.10729463175901553	0.20361754788398068	2.0313856396053524e-21	NA	33	33	33
ENSG00000149488.12	TMC2	-1.5681580469257341	-0.09510455391683809	0.11684425252081847	0.034937397577881196	0.17731797127191384	2.6192081349174938e-18	NA	25	25	25
ENSG00000005801.16	ZNF195	1.5672024111728753	0.08762116010679476	0.11706738705488656	0.0378424499647404	0.3141577277312521	6.50705765732035e-35	NA	40	42	42
ENSG00000137955.15	RABGGTB	1.5664098735711534	0.522590567068784	0.1172526929400797	0.0009980283580205856	0.029917531203933725	0.0006958726484723054	NA	5	6	6
ENSG00000156042.17	CFAP70	1.5656910049063293	0.17719647763623034	0.11742097312656072	0.010246294343591679	0.12136756083157342	1.4915479497529033e-12	NA	27	29	29
ENSG00000162738.5	VANGL2	-1.5639626089108254	-0.44804688508462126	0.11782634970039751	0.001724999992920845	0.06387626752630596	5.6057782135638e-07	NA	7	8	8
ENSG00000176915.14	ANKLE2	1.563868026531834	0.2234135906993582	0.11784856462355867	0.007018858846811582	0.09476763345546413	5.36086093102484e-10	NA	14	18	18
ENSG00000258908.1	RP11-203M5.8	-1.5638583239401889	-0.14596618399893047	0.1178508436940069	0.02029886318982928	0.12541933139278386	2.739861965940813e-13	NA	4	4	4
ENSG00000119414.11	PPP6C	-1.561822634926188	-0.32276340808492127	0.11832977795065547	0.0034152274422962125	0.041963306282002635	4.3472617712692215e-05	NA	23	23	23
ENSG00000130695.14	CEP85	1.560991011457178	0.13283369652223706	0.1185258716949563	0.016356338761836616	0.10509886165571593	5.622567741761381e-11	NA	39	40	40
ENSG00000269736.1	CTD-2521M24.11	-1.5608428877398248	-0.2541118675147966	0.1185608254407782	0.005022395485610814	0.050638895972099786	7.9246615658764e-06	NA	2	2	2
ENSG00000178607.15	ERN1	1.5601594239669139	0.33247879685021264	0.11872221166477487	0.0030135866682194055	0.04528629596496263	2.7532214466043574e-05	NA	17	17	17
ENSG00000165810.16	BTNL9	1.559922543294582	0.34746399461441635	0.11877818644507279	0.002858113381936613	0.08147431297002174	1.194287932864276e-08	NA	14	16	16
ENSG00000144843.11	ADPRH	-1.5576582711549822	-0.09648611983848268	0.1193142773905484	0.028688293183462943	0.04573129168363585	2.388353872346942e-05	NA	92	92	92
ENSG00000198832.10	SELENOM	1.5572023556214807	0.254371491320163	0.1194224492904994	0.002604468394735029	0.0252554295038518	0.0016650184325430581	NA	24	24	24
ENSG00000173376.13	NDNF	1.5569983293341803	0.07566805817931038	0.1194708820656177	0.05242303718957747	0.3813615690182536	1.842471022312998e-45	NA	17	18	18
ENSG00000184363.9	PKP3	-1.556137119357292	-0.11210477952709409	0.11967548997312359	0.02134766042809155	0.029307329843608114	0.000793535415558041	NA	15	15	15
ENSG00000176994.10	SMCR8	-1.5555938944838879	-0.3849900274339464	0.1198046914849491	0.002170666449196765	0.035335674930314934	0.00021116108064502025	NA	13	14	14
ENSG00000104953.19	TLE6	1.5554960063297703	0.11251209081653737	0.11982798498010992	0.027872370457364463	0.13348899210799187	9.946823604648064e-14	NA	20	21	21
ENSG00000148948.7	LRRC4C	1.5554304463176518	0.12831977196381578	0.11984358764400382	0.009397401795235502	0.07997311830843791	1.5986634661466758e-08	NA	14	15	15
ENSG00000164978.17	NUDT2	1.555182196339581	0.03674927510926636	0.11990268321548729	0.19206007759101457	0.6204185917463656	4.5431051331087465e-95	NA	18	18	18
ENSG00000115009.11	CCL20	-1.5550786995277324	-0.42105324076758155	0.11992732723122564	0.0015337091035868048	0.011002622517316494	0.03892116008681353	NA	13	13	13
ENSG00000135778.11	NTPCR	-1.5544409769946312	-0.06068865299523538	0.12007926528270096	0.08230174860332135	0.37337613004679415	7.176674401785858e-43	NA	39	40	40
ENSG00000116353.15	MECR	-1.5540453040317128	-0.26392813031459783	0.12017361052132519	0.004463431464726528	0.04135913667815772	6.565458602106958e-05	NA	46	47	47
ENSG00000105227.14	PRX	-1.5538635933571716	-0.45208144968312836	0.12021695750659381	0.0016357960524982658	0.011306860125839029	0.037156358895226775	NA	8	9	9
ENSG00000114124.2	GRK7	-1.553747224449799	-0.20555670012437938	0.12024472367746611	0.007967771634640125	0.02839569023616502	0.0009574746031697936	NA	12	12	12
ENSG00000271820.1	RP5-894D12.5	-1.5536159540505992	-0.07024388430885156	0.12027605144105041	0.06791187581396678	0.20313105461543154	5.701182737602751e-21	NA	16	16	16
ENSG00000172771.11	EFCAB12	1.5527610841906871	0.2366405953173176	0.12048022300683069	0.006675657622868123	0.015687459842216662	0.014728815749089519	NA	21	21	21
ENSG00000111832.12	RWDD1	1.5521945746330539	0.1310129435213486	0.12061567386612465	0.022261371420739418	0.07478295886475833	4.367363666187384e-08	NA	80	81	81
ENSG00000158286.12	RNF207	-1.5521539174094359	-0.27472177371602696	0.1206253994772232	0.009940288407722833	0.04067714460596431	7.592937515192181e-05	NA	31	33	33
ENSG00000164323.12	CFAP97	-1.5519661392251065	-0.41923775650302225	0.12067032584505981	0.0017018603619755445	0.13532943544519924	2.9072351393057824e-14	NA	4	5	5
ENSG00000143751.9	SDE2	-1.5515817423651306	-0.4414564824867005	0.12076233453079747	0.0026695760685847897	0.029108837832376038	0.0008210448580195794	NA	14	14	14
ENSG00000278845.4	MRPL45	1.5515013372368385	0.34302340357883254	0.12078158712916484	0.0025308207684599073	0.04811212935521361	1.3909878528983316e-05	NA	13	13	13
ENSG00000271751.1	RP11-110I1.14	-1.5506171878540662	-0.07599917200187654	0.12099345065230079	0.06352667840143143	0.10529953306342446	6.383962670949591e-11	NA	57	58	58
ENSG00000141255.12	SPATA22	-1.5505846325199102	-0.0709047104088993	0.12100125724259966	0.04654577876367294	0.03297887511043175	0.00037090754586621233	NA	53	59	59
ENSG00000198624.12	CCDC69	-1.550073715287374	-0.3283367815240655	0.12112382401893722	0.0025841139969365635	0.04308512910516486	4.180714720910688e-05	NA	25	26	26
ENSG00000161981.10	SNRNP25	-1.5494502345929444	-0.10623711140526117	0.12127352582890576	0.03083569184520916	0.3288492043781419	1.1303042054754482e-37	NA	3	3	3
ENSG00000249685.1	RP11-360F5.3	1.5492008249811784	0.06517144377143694	0.12133345122705481	0.06287118521446564	0.2075334570042668	1.3413397981544384e-21	NA	33	33	33
ENSG00000185344.13	ATP6V0A2	-1.5488829293689428	-0.23441204816042407	0.12140986525950397	0.006482243942315955	0.06148340756849529	7.411585926628523e-07	NA	36	36	36
ENSG00000259820.1	AC083843.1	1.5482655430705574	0.22499443727801027	0.12155837677585124	0.006227761558355919	0.05724142228866885	1.7028923829755555e-06	NA	7	7	7
ENSG00000267475.1	CTD-2538C1.2	-1.5480651792095548	-0.3019966844694766	0.12160660457861602	0.002948102181741472	0.04073950555452079	7.387022640069998e-05	NA	5	5	5
ENSG00000105486.13	LIG1	1.5473673082270167	0.13246937845087645	0.12177469972002972	0.009715107991727626	0.14504578792031927	1.151982757830699e-15	NA	6	6	6
ENSG00000073584.18	SMARCE1	1.5463494334326653	0.08452681066415405	0.12202019936363591	0.041166598455414156	0.2421686732747089	3.9829438907009335e-26	NA	24	27	27
ENSG00000138378.17	STAT4	1.545593206586518	0.14569610513722026	0.12220284290858865	0.014405522005933421	0.07223409475110355	6.75002286900542e-08	NA	39	40	40
ENSG00000177042.14	TMEM80	-1.545534861167132	-0.05943533314501689	0.12221694334022498	0.08455862389826602	0.5018546917817885	7.971108635274926e-66	NA	30	33	33
ENSG00000170745.11	KCNS3	-1.5453199905369963	-0.05618906744594836	0.1222688824368002	0.09384526271620519	0.4086319779414654	5.568734097691146e-49	NA	23	23	23
ENSG00000250790.4	RP11-46H11.3	1.5442411990215148	0.1466879777925894	0.12252991153749912	0.01366424998188076	0.04032600447138725	8.093396256233356e-05	NA	21	21	21
ENSG00000123297.17	TSFM	-1.5435471855676832	-0.14397674100017283	0.12269806808617446	0.013139037560704659	0.2377283352967845	5.28724097750414e-25	NA	17	17	17
ENSG00000138050.14	THUMPD2	-1.5427217882940398	-0.2316885094053108	0.12289829303496033	0.00565666326665796	0.12113033683471805	1.5108977330298346e-12	NA	7	7	7
ENSG00000276850.4	CH17-360D5.2	1.5424707987855257	0.4096214660504136	0.12295922866904044	0.001707614141515216	0.12122468951539125	1.1084560443473767e-12	NA	21	37	37
ENSG00000151687.14	ANKAR	-1.5406582355499265	-1.4472727582243563	0.12339998647431974	0.00021907911029042914	0.010874036270348436	0.041373027705567895	NA	1	1	1
ENSG00000183873.15	SCN5A	1.5404957717513335	0.24133152614454328	0.12343955266946892	0.007526906176933012	0.015725685018893185	0.014329185498331046	NA	14	14	14
ENSG00000143167.11	GPA33	1.5391710209225036	0.16864514350127074	0.12376255029451583	0.010956482441862207	0.0200632603272968	0.0053219115728177216	NA	30	31	31
ENSG00000228784.7	LINC00954	1.5380797091727765	0.43053027293477064	0.12402912656611004	0.0017360605418540792	0.04851236594667305	1.3141116614264787e-05	NA	4	4	4
ENSG00000132274.15	TRIM22	1.537885142663618	0.15710742247617457	0.12407670062980124	0.007933898005542657	0.11054363669661	1.8285968878954146e-11	NA	8	8	8
ENSG00000130299.16	GTPBP3	-1.537776318410614	-0.34863457788927044	0.12410331579552628	0.0024338581757551575	0.05881095314884378	1.2609961505288248e-06	NA	3	3	3
ENSG00000171596.6	NMUR1	-1.5368670921833427	-0.09831885702365983	0.12432585952508267	0.025544827931944854	0.19457840648100586	3.448615985756343e-20	NA	15	15	15
ENSG00000173442.12	EHBP1L1	1.5365577242529134	0.4548344541099685	0.12440165187946725	0.001596961269108956	0.011982100619543605	0.031358375345290075	NA	11	11	11
ENSG00000157150.4	TIMP4	-1.5357468079175087	-0.10579189440277188	0.12460049012920914	0.020631597926589043	0.10846319512764736	3.252798892968168e-11	NA	54	55	55
ENSG00000198805.11	PNP	-1.5354732124467716	-0.10352230605529966	0.12466763215952936	0.03926786494083144	0.4280195750323322	1.1600555287268308e-52	NA	27	29	29
ENSG00000153130.17	SCOC	1.5351027432262647	0.2019988144173724	0.12475859257648722	0.011483052010899652	0.04027286331907101	8.310926718888627e-05	NA	92	98	98
ENSG00000180822.11	PSMG4	1.5350938878620504	0.27235902041141036	0.12476076744591488	0.005110933618057107	0.07614834561761526	3.515445208051766e-08	NA	30	33	33
ENSG00000142632.16	ARHGEF19	1.534524900209026	0.05144666741680924	0.12490057228759338	0.12340947992184811	0.4802781772293272	8.881938226682113e-62	NA	21	22	22
ENSG00000144218.18	AFF3	-1.5341641165259299	-0.4176717629189139	0.12498928300259184	0.0015902230946752572	0.013959450264588918	0.020983546578880182	NA	7	7	7
ENSG00000182134.15	TDRKH	1.533931512189435	0.08295099812333845	0.12504650258476704	0.04062262675697529	0.2424978246580609	1.7771161894880294e-25	NA	52	54	54
ENSG00000122375.11	OPN4	1.5318750428346235	0.08458713313821589	0.12555327323864776	0.03800976605923192	0.13788975683403598	7.712797257076186e-15	NA	24	24	24
ENSG00000103544.14	C16orf62	-1.531709840765963	-0.2699858671598171	0.12559405292156522	0.003953764434941622	0.056516829958661065	2.1053560891284704e-06	NA	18	20	20
ENSG00000204084.12	INPP5B	1.5316375777102473	0.06384951924761484	0.12561189410541915	0.06923030051758366	0.4901564159815911	6.870461305950605e-64	NA	38	44	44
ENSG00000138286.14	FAM149B1	-1.5305143673106827	-0.45535639378525583	0.12588945995291634	0.0014199315184707192	0.025035420181221044	0.0018760838551054532	NA	23	23	23
ENSG00000187609.15	EXD3	-1.529898069970512	-0.4619777783765935	0.12604196118495525	0.0016010323761547608	0.05826916715297668	1.2334834040580007e-06	NA	17	28	28
ENSG00000228570.7	NUTM2E	1.5293924130752459	0.05173229685545133	0.12616719214914146	0.11051323830590715	0.37229676536525497	3.1050978730180806e-43	NA	57	62	62
ENSG00000261079.1	RP11-252A24.3	-1.5292575665259087	-0.13470711719592374	0.1262006046011962	0.013861319390144396	0.025640975387402374	0.0015949566294449831	NA	21	24	24
ENSG00000106086.18	PLEKHA8	-1.5289236728736082	-0.18309872668288382	0.12628336685851058	0.008049855491594858	0.11253375486740863	1.1758081303595527e-11	NA	27	27	27
ENSG00000158769.17	F11R	1.5281694926630576	0.25839981350297286	0.12647046114519775	0.004465180416527041	0.030922235445993068	0.0005605105023145903	NA	13	13	13
ENSG00000084093.16	REST	1.5281472094911295	0.3084775705796716	0.12647599235435597	0.0031478850272240364	0.021850309013474654	0.0036108992579308857	NA	9	10	10
ENSG00000253958.1	CLDN23	-1.5278753062469328	-0.2531130355629858	0.1265435003289159	0.0041183816433825815	0.03184874361878725	0.0003693078095068669	NA	16	16	16
ENSG00000117222.13	RBBP5	-1.5271619287775913	-0.15099442880477199	0.1267207506190981	0.01701303166118883	0.014854140297853848	0.017386518523710082	NA	93	94	94
ENSG00000167766.18	ZNF83	1.5271163424899765	0.0692217526095742	0.12673208384366402	0.05593699220309178	0.4737951800037231	1.1606757681589822e-60	NA	25	27	27
ENSG00000051523.10	CYBA	-1.5269115829075328	-0.41932546193535786	0.12678299893405143	0.0017432771139104693	0.05295475693320936	5.700339146714891e-06	NA	12	12	12
ENSG00000197696.9	NMB	1.5268776256328722	0.20804667339843896	0.1267914442181262	0.006641112138952566	0.04246502077313813	4.631179185573145e-05	NA	28	28	28
ENSG00000100336.17	APOL4	1.5266500829098308	0.08560091081530953	0.12684804612818265	0.03652773991497563	0.3946519378815165	3.09326122841726e-47	NA	38	39	39
ENSG00000270604.5	HCG17	1.526503491053623	15.938900815533316	0.12688452169164055	1.0145020546755725e-06	0.08360641787521836	5.628301033578803e-09	NA	3	39	39
ENSG00000143376.12	SNX27	1.5262226199662736	0.14501015765021547	0.12695443194770584	0.013754858330298755	0.17735253889201058	3.193423291435956e-18	NA	12	13	13
ENSG00000127837.9	AAMP	1.5250425925484608	0.9712514727525433	0.1272484744293728	0.0003282711611888408	0.02081896124685613	0.0039568230189648505	NA	13	13	13
ENSG00000136895.18	GARNL3	-1.524380403584039	-0.3509431049503711	0.12741371246184105	0.004223583795849681	0.04906027227620305	9.416204176020843e-06	NA	40	41	41
ENSG00000084676.15	NCOA1	-1.5233883918131876	-0.14349948162505122	0.12766156447471888	0.010967534896993595	0.07030792228028468	9.910589102856124e-08	NA	61	61	61
ENSG00000003137.8	CYP26B1	1.5232732355118899	0.231537218229637	0.12769036030548064	0.0055367888226698705	0.05193338123523241	5.3258533977513e-06	NA	4	4	4
ENSG00000158321.15	AUTS2	1.5225383266784087	0.15316357637501607	0.12787424963808688	0.012599057977779871	0.03708721604803221	0.0001426422836881083	NA	40	40	40
ENSG00000131652.13	THOC6	-1.52000513204099	-1.3747597779590592	0.12850968581076844	0.0007128717786503567	0.01880946172318135	0.007247001386182959	NA	4	5	5
ENSG00000197951.8	ZNF71	-1.5198591982103762	-0.1117760502785312	0.12854636703633526	0.019819805718547988	0.1492438456523448	2.3660619242844524e-15	NA	14	15	15
ENSG00000150756.13	FAM173B	-1.5190427908468076	-0.261854635252128	0.12875172538015578	0.004345169570209697	0.024778671346807626	0.0019667898387716537	NA	39	39	39
ENSG00000187860.10	CCDC157	1.5181717345121557	0.09810475323294628	0.12897111107235645	0.0151001125876762	0.017087307821439083	0.010542396384981395	NA	45	45	45
ENSG00000171847.10	FAM90A1	-1.5179908990898525	-0.1670777507207406	0.12901669296541027	0.011087450317727485	0.06691811763994876	3.073138326879011e-07	NA	19	19	19
ENSG00000136104.19	RNASEH2B	1.5179518690868046	0.053947284663252326	0.12902653262135286	0.09807162055243906	0.26270287851640484	3.708405922570709e-28	NA	78	78	78
ENSG00000107890.16	ANKRD26	-1.51756481338753	-0.1312929659841765	0.12912414282882864	0.010889300961721013	0.08845062981845775	1.291047896478379e-09	NA	69	70	70
ENSG00000243543.8	WFDC6	-1.5171335047359216	-0.0778720265868196	0.1292329805944871	0.03797773390591209	0.12176338996259745	1.7386470847547237e-12	NA	78	80	80
ENSG00000173821.19	RNF213	-1.5168410317530963	-0.08996724495785458	0.12930682466848434	0.043475881471292055	0.16615344236290455	5.235462796416102e-17	NA	116	122	122
ENSG00000270210.1	RP11-373D23.3	-1.5165145038591215	-0.23370344891129535	0.1293893056966962	0.005792871782366107	0.03950392431062583	9.435717285141964e-05	NA	24	26	26
ENSG00000183150.7	GPR19	1.5162678741324953	0.10358977555940611	0.12945163150889605	0.025832506483725655	0.06569325494697276	3.0505223381392306e-07	NA	35	37	37
ENSG00000128274.15	A4GALT	1.5162300087779905	0.06428542157234894	0.12946120252892668	0.05331114666866092	0.23217550417343935	7.833982774965207e-25	NA	105	109	109
ENSG00000085788.13	DDHD2	1.515765628458552	0.3419288133179083	0.12957862612036772	0.0029827180204503763	0.06850453044978047	1.870529856859652e-07	NA	8	8	8
ENSG00000261786.1	RP4-555D20.2	1.5155301796310108	0.16381682576443965	0.1296381934916743	0.015862045368990316	0.07920378711150604	2.013555302328308e-08	NA	10	10	10
ENSG00000141404.15	GNAL	1.514585626714481	0.06771506803703031	0.12987737439465946	0.0694398783568963	0.31881882242114257	3.189233859693086e-35	NA	36	37	37
ENSG00000136868.10	SLC31A1	-1.5145517514784035	-0.5900114623829039	0.12988595868423136	0.0010945848283385874	0.014535752663077	0.018816672666489082	NA	28	28	28
ENSG00000186409.14	CCDC30	-1.514291136075484	-0.2556747585558502	0.12995201570135367	0.006456715368609001	0.0770532363178325	2.2038126622862345e-08	NA	45	46	46
ENSG00000169696.15	ASPSCR1	1.5120513352257023	0.6698232946100146	0.13052080357398313	0.0007567715205968826	0.02150920785941001	0.004205528865501865	NA	5	5	5
ENSG00000134317.17	GRHL1	-1.5117864896918143	-0.29692927976086125	0.13058818746726214	0.003452922361540866	0.03105820073263782	0.0005341093883800928	NA	20	21	21
ENSG00000260743.1	RP11-255C15.3	-1.5117033635940402	-0.13077756276831345	0.1306093425668418	0.01930251340161046	0.041182093620954915	6.411189327725495e-05	NA	30	32	32
ENSG00000242259.8	C22orf39	-1.5113151745737334	-0.26919950226740935	0.1307081695727834	0.004592318076195199	0.08619141874063767	2.479469020820327e-09	NA	31	31	31
ENSG00000111962.7	UST	1.5105651106166291	0.11144703158839268	0.13089928873112958	0.024654711890673198	0.05389426174060573	4.343920349858147e-06	NA	111	113	113
ENSG00000101407.12	TTI1	-1.5103696879854267	-0.23991086493594782	0.13094911873649615	0.004882563456639113	0.06374491856960772	5.555493641698579e-07	NA	14	16	16
ENSG00000244165.1	P2RY11	1.510262266943195	0.15449663114526804	0.1309765158471956	0.012081922767035779	0.1621403407648674	1.1057054068623517e-16	NA	13	13	13
ENSG00000204152.10	TIMM23B	-1.509727263555389	-0.3737675459655358	0.13111303154992304	0.001623565639221732	0.1040747339583977	7.436614970387893e-11	NA	8	11	11
ENSG00000237190.3	CDKN2AIPNL	-1.5094390550645387	-0.22371613783748817	0.13118661882656932	0.005359489367915286	0.06327735797736313	4.205703204161945e-07	NA	7	7	7
ENSG00000185800.11	DMWD	-1.5081583612810623	-0.1843415711749081	0.1315140013200351	0.00893992639774097	0.11018297538649233	2.4830255949025078e-11	NA	10	10	10
ENSG00000163864.15	NMNAT3	1.5075177499094243	0.11433165400373625	0.13167799761841933	0.02246582365021231	0.2386115808197136	2.491457186281441e-25	NA	19	20	20
ENSG00000272097.1	RP11-421M1.8	1.5073525069020515	0.08460862602173058	0.13172032547756968	0.03917596531042716	0.12868784173285713	1.8404877124494314e-13	NA	43	48	48
ENSG00000138738.10	PRDM5	1.5062490917854883	0.12081555040191398	0.13200324137976222	0.026475985166619347	0.12677417365973792	5.077700000369704e-13	NA	97	99	99
ENSG00000187123.14	LYPD6	-1.5060349598313485	-0.19794638391340152	0.1320581993756294	0.01013237100009648	0.031876350872673966	0.00046862720107882655	NA	74	79	79
ENSG00000164219.9	PGGT1B	-1.5056497133857558	-0.13866482356356835	0.13215711936465938	0.021774649811518488	0.14656750609425925	5.4198406283263046e-15	NA	39	41	41
ENSG00000123838.10	C4BPA	1.5046996929280854	0.05812002852893396	0.13240130207798972	0.13864765590120176	0.3700800663818797	1.274477610854218e-42	NA	23	23	23
ENSG00000159164.9	SV2A	-1.5043938342846357	-0.18742031950637691	0.13247999090815393	0.009628809268198268	0.06629339808380176	2.368750191598289e-07	NA	6	7	7
ENSG00000197479.6	PCDHB11	-1.5043161880363105	-0.08327773441623898	0.13249997286844564	0.05488720776919646	0.13788448625766028	2.717072340935381e-14	NA	44	44	44
ENSG00000064787.13	BCAS1	-1.503610922278962	-0.11723735001454422	0.13268157717464646	0.01623539068597082	0.04857787922492002	1.3051820284791685e-05	NA	54	57	57
ENSG00000124207.16	CSE1L	1.5025098950497675	0.1923439301211822	0.13296547439788492	0.008769217215013256	0.08807095215898797	1.30234379947482e-09	NA	36	37	37
ENSG00000092529.23	CAPN3	1.5013066704667928	0.3234525197260734	0.13327626048803684	0.0025176954195811323	0.025794267931663947	0.0017394189056426689	NA	35	35	35
ENSG00000166167.17	BTRC	-1.500706554666275	-0.221496017496585	0.13343147698207644	0.0063990429016600936	0.05750759041643357	1.7649509116300957e-06	NA	25	25	25
ENSG00000132906.17	CASP9	1.5000058147821962	0.11473981301586783	0.13361289631106613	0.02213098824742308	0.19290851743034548	5.263318597097898e-20	NA	30	30	30
ENSG00000135506.15	OS9	-1.498761275228286	-0.3532259501313663	0.1339355740537976	0.0022494293958634707	0.05538818806750985	2.4419567072315312e-06	NA	10	10	10
ENSG00000232859.9	LYRM9	-1.4985857850961277	-0.11495808092698213	0.13398112267203882	0.026112491228883754	0.27286831058652844	2.5049556527384127e-29	NA	26	26	26
ENSG00000154229.11	PRKCA	1.4982302449274474	0.12281668849954457	0.13407344016063263	0.017709890972959618	0.053495821775931686	5.063452429830082e-06	NA	55	55	55
ENSG00000100564.8	PIGH	-1.4957072476239894	-0.2235610163059445	0.13472996080718208	0.006222367744069761	0.025655492559728127	0.0016739862123331046	NA	16	16	16
ENSG00000025772.7	TOMM34	-1.4951438184369636	-0.16930363464055087	0.13487691215437905	0.010648462821934334	0.14455977901365322	3.751381566360983e-15	NA	27	27	27
ENSG00000025770.18	NCAPH2	-1.494367556118603	-0.41842000710452487	0.1350795766535187	0.0017461861600671978	0.030567534613962482	0.00041493966310646163	NA	2	2	2
ENSG00000104870.12	FCGRT	1.4937732009744331	0.47179761685339894	0.13523490830903093	0.0020690012197930106	0.05513484967005758	3.0643316419906808e-06	NA	10	10	10
ENSG00000144026.11	ZNF514	-1.4937104355061814	-0.05274815434792866	0.13525131979397845	0.1005437782741261	0.4408786352929951	3.6210508714207386e-55	NA	52	55	55
ENSG00000117226.11	GBP3	-1.4933995535006506	-0.038899192835587175	0.13533262977918314	0.20483922407639907	0.6096538254556141	2.0062964473318446e-95	NA	31	31	31
ENSG00000171790.15	SLFNL1	1.4928824364057878	0.31371464832793194	0.1354679633984322	0.003167504791517381	0.016839081623697346	0.010683740607474445	NA	11	11	11
ENSG00000022556.15	NLRP2	1.4927216440760491	0.050978133018967316	0.13551006531812204	0.11356033196532025	0.2598893589813081	1.0663500054586984e-27	NA	47	48	48
ENSG00000269486.2	CTC-360G5.9	1.4922610559940857	0.09908874103115944	0.1356307218048261	0.028050017985495074	0.17766415519849246	1.0730193044325914e-18	NA	21	22	22
ENSG00000212127.5	TAS2R14	1.4921045844501264	0.05664856545037606	0.1356717302501841	0.09424046404808084	0.2996810625956582	3.6207837531413223e-34	NA	42	43	43
ENSG00000149292.16	TTC12	1.4914435203167937	0.03952184320342506	0.13584508925520666	0.16070700415124317	0.5033491765728042	5.092571813757001e-66	NA	27	27	27
ENSG00000142347.16	MYO1F	1.489396023521973	0.5056735497406685	0.13638311508121764	0.0012301693893549928	0.0201542881309256	0.005360948722197864	NA	15	15	15
ENSG00000245330.4	KB-1471A8.1	1.4890382781642428	0.110567450045205	0.1364772892789579	0.02271647995745603	0.10854260757741167	2.2239135301682803e-11	NA	13	13	13
ENSG00000188566.13	NDOR1	1.4890342260631158	1.3896471511626967	0.13647835625627194	0.00010063653925927416	0.07575244316825981	3.9522926343315e-08	NA	2	4	4
ENSG00000149380.11	P4HA3	1.488703744624805	0.14383843876899557	0.1365653985138831	0.014427533423570947	0.024655817376316502	0.002198368485219781	NA	43	45	45
ENSG00000121579.12	NAA50	1.4886572090030619	0.42277338594004543	0.1365776585140578	0.0017341005228526242	0.0326843039039005	0.00033459686391749667	NA	30	30	30
ENSG00000077454.15	LRCH4	1.486826774402234	0.19305722155658084	0.13706056808105874	0.006691260811040774	0.061042587546276166	8.244445643950452e-07	NA	22	22	22
ENSG00000271538.5	RP11-326I11.4	1.4851277608236837	0.0696453971457984	0.1375099835077455	0.05499528435872129	0.1546694540890364	4.76358287252953e-16	NA	34	35	35
ENSG00000037474.14	NSUN2	-1.484205346089442	-0.08392657503863567	0.13775445195370545	0.03535212343118989	0.3488702323954699	5.06274083938371e-40	NA	35	35	35
ENSG00000128710.5	HOXD10	-1.4842050752007658	-0.2218982705851278	0.13775452379676711	0.009997422390929121	0.07330768892449087	6.485600629168174e-08	NA	7	7	7
ENSG00000267939.1	CTD-2325M2.1	1.4827942221201298	0.06629017365962457	0.13812909164821202	0.07202867907010208	0.17742920256281214	2.1248805316810084e-18	NA	31	33	33
ENSG00000137871.19	ZNF280D	1.482530411680525	0.41842687017163255	0.1381992177931837	0.0015810541648987023	0.02747854186612082	0.001089582193494174	NA	27	28	28
ENSG00000213853.9	EMP2	-1.4819193105882718	-0.12481224682076227	0.1383617661919122	0.018961339513430268	0.11837973683231905	3.816952985563057e-12	NA	40	43	43
ENSG00000214324.5	C3orf56	-1.4801974039949999	-0.20483882993671773	0.13882057303774104	0.0061670835417599774	0.011546775705553205	0.035790672340665484	NA	15	15	15
ENSG00000187634.11	SAMD11	-1.4801313192788121	-0.26865038775541267	0.13883820481634476	0.0020238163338444416	0.01802123813310964	0.008489036438851934	NA	9	23	23
ENSG00000275389.1	RP11-214K3.24	-1.4795240083333387	-0.11624876556550873	0.13900031960143572	0.016713155063386567	0.034094500061389074	0.00029723940587458175	NA	26	26	26
ENSG00000135702.14	CHST5	-1.479119047052754	-0.19694630554913456	0.1391085004146198	0.007148917569010463	0.015306030507806285	0.014687858252056669	NA	21	21	21
ENSG00000128709.12	HOXD9	-1.4786576105135414	-0.13943825639157464	0.13923184696149254	0.024126061428974065	0.1400217575098892	1.4513205414915148e-14	NA	6	6	6
ENSG00000004468.12	CD38	1.4781196270255235	0.13263148207463304	0.13937576156261228	0.013124378874463964	0.08182157677137393	1.1862997139257025e-08	NA	38	39	39
ENSG00000109956.12	B3GAT1	-1.4780075142368299	-0.12321068108350093	0.13940576698450338	0.02056756535390259	0.09011306088484668	1.6099503496524228e-09	NA	5	5	5
ENSG00000272908.1	RP11-121A8.1	1.4777854125460712	0.08913108334027958	0.13946522408277393	0.0314638868313428	0.08570349018142688	4.534816404607006e-09	NA	65	66	66
ENSG00000185245.7	GP1BA	1.477604637421676	0.18989730768018223	0.13951363237895428	0.007255724163346265	0.0524306203832713	5.56583323270522e-06	NA	7	7	7
ENSG00000139168.7	ZCRB1	-1.477434318292883	-0.1627031630360342	0.13955925258121823	0.009272136675129442	0.06003171178570265	1.2928025289197844e-06	NA	32	33	33
ENSG00000100243.20	CYB5R3	-1.4771116911624724	-0.2377898473691788	0.13964570015516162	0.00490246871180235	0.11266163165229225	1.2511301827304278e-11	NA	15	15	15
ENSG00000160075.11	SSU72	1.4764706044011764	0.3353016777169079	0.13981760093024376	0.0023832057980601572	0.09674577819128467	3.0623481497796916e-10	NA	11	11	11
ENSG00000137817.16	PARP6	-1.4763091652096345	-0.17986892140490068	0.13986091483248736	0.008411049150539932	0.04066338135363631	7.42961273085805e-05	NA	52	53	53
ENSG00000197261.11	C6orf141	-1.4758489038372014	-0.2957982185651917	0.13998445897589967	0.0037959421193304137	0.03661750164544839	0.00017694291698910658	NA	37	37	37
ENSG00000169946.13	ZFPM2	-1.4723044244801913	-0.48287360370985155	0.14093868905626358	0.0011834511319449815	0.037262523592126916	0.000156666652068039	NA	14	14	14
ENSG00000103326.11	CAPN15	-1.4722423017305926	-0.21707907860801084	0.14095545796463674	0.00506148875376564	0.0882702792779329	1.6459899619375676e-09	NA	25	28	28
ENSG00000116473.14	RAP1A	1.472226430321598	0.150784977170087	0.14095974240931608	0.010819755363845305	0.15450981284084106	5.53243287052229e-16	NA	33	34	34
ENSG00000083544.13	TDRD3	-1.4709721748725713	-0.14057601650364981	0.14129864200238162	0.010828011625052137	0.02253882874016597	0.0032278578152901503	NA	66	68	68
ENSG00000108349.16	CASC3	1.470658898531114	0.09231131415262797	0.14138338686799543	0.02257731402653243	0.07979684276497907	1.1488936151439913e-08	NA	38	44	44
ENSG00000198791.11	CNOT7	1.470612748647514	0.15630374543954306	0.1413958742441126	0.00740031762168903	0.07783060377761397	1.9630078597732254e-08	NA	16	16	16
ENSG00000094755.16	GABRP	-1.4698881126100405	-0.1723427717583976	0.14159205962241714	0.009444690544798892	0.05169745632917904	6.117438173043241e-06	NA	13	14	14
ENSG00000148341.17	SH3GLB2	-1.469158126722186	-0.2667453100568402	0.1417899047964993	0.0036830026374294715	0.09164502150794154	7.262810782683438e-10	NA	11	11	11
ENSG00000241468.7	ATP5J2	1.4690749346644025	0.6845877516256347	0.14181246548266352	0.0004989040770151349	0.030062309066563944	0.0006954173924538561	NA	25	25	25
ENSG00000119487.16	MAPKAP1	1.468658846964737	0.2961625944975641	0.14192534485406383	0.0024189142234148455	0.024928584377083573	0.0020601946026990304	NA	38	38	38
ENSG00000177951.17	BET1L	-1.4679095929881147	-0.21652711341954875	0.1421287820652492	0.006400868251176361	0.051196839792059086	7.046667169849714e-06	NA	25	26	26
ENSG00000181827.14	RFX7	1.4677613984474587	0.1502833556430053	0.14216904631618318	0.011619501891915313	0.14453588953991695	2.3210226029868395e-15	NA	10	10	10
ENSG00000196209.12	SIRPB2	-1.4671620136275059	-0.16752220106166688	0.14233198770599448	0.011288065600785931	0.1977932157747322	9.7836376743554e-21	NA	25	26	26
ENSG00000110881.11	ASIC1	1.465548402209732	0.30644950735506515	0.14277135689497228	0.005060108871290536	0.08621689657143276	2.8774325141474032e-09	NA	14	14	14
ENSG00000119946.10	CNNM1	-1.4643694202802675	-0.13391588258253512	0.1430930387345833	0.017598759978078585	0.03685462031574984	0.00016697709359470112	NA	106	108	108
ENSG00000132259.12	CNGA4	-1.4642020639099165	-0.19359894608794975	0.14313874648031605	0.0075343411423940765	0.03233597275058233	0.0003863240451375377	NA	6	6	6
ENSG00000181092.9	ADIPOQ	-1.464029124519008	-0.1431152143733615	0.14318599080828326	0.009962452074455898	0.0396567848401108	8.44239231964518e-05	NA	90	90	90
ENSG00000166263.13	STXBP4	1.4639984969757607	0.09692645615428447	0.14319435901942132	0.030642920362157884	0.2469538819392532	5.971394356986425e-26	NA	67	67	67
ENSG00000184402.14	SS18L1	-1.4630979116547485	-0.14015771687894307	0.14344058923189426	0.01109430220030981	0.10473756830202988	7.823663590288566e-11	NA	41	45	45
ENSG00000131236.16	CAP1	-1.462583626195934	-1.8738827435071144	0.1435813463137569	8.229045448519239e-05	0.01599692768475737	0.013579593292463972	NA	33	33	33
ENSG00000133962.7	CATSPERB	-1.4620111255389032	-0.03756786232272385	0.14373816115249466	0.05654898951865331	0.16759620936413314	4.2859475186971255e-17	NA	37	38	38
ENSG00000145041.15	DCAF1	1.4616496521884212	0.5607585392339426	0.14383724068935902	0.0008724945893278487	0.014613830360845088	0.016628786493125554	NA	3	18	18
ENSG00000085978.21	ATG16L1	1.4615277256666603	0.186222797473647	0.1438706724539235	0.007725837762681811	0.018794668845407314	0.0067214962390170045	NA	49	50	50
ENSG00000177465.4	ACOT4	-1.460885510450731	-0.39355151241949504	0.1440468636508124	0.001758656303748332	0.0810580485089968	1.4010621855479047e-08	NA	13	14	14
ENSG00000134864.10	GGACT	1.4604412244783875	0.09748253461912725	0.14416884990369655	0.015466320435463032	0.07368667088628858	1.0246305734232894e-08	NA	25	25	25
ENSG00000122550.17	KLHL7	-1.4601230592277232	-0.12839966507106954	0.14425625622351712	0.016608753198526283	0.16235125536988448	1.0579134831384951e-16	NA	22	23	23
ENSG00000146221.9	TCTE1	-1.458981088107024	-0.20020142574301447	0.14457031296735484	0.005743101187190512	0.02500031903426086	0.0017583606949395836	NA	10	12	12
ENSG00000167889.12	MGAT5B	-1.4576171531250632	-0.40728816998882134	0.14494609893343866	0.001780347891367739	0.022510163233340902	0.003251943224926362	NA	3	3	3
ENSG00000197653.15	DNAH10	-1.457143954907273	-0.06390164179347267	0.1450766473262329	0.04952352994085933	0.1385174427077543	3.8683775119380404e-14	NA	48	50	50
ENSG00000138315.12	OIT3	1.4567066243045705	0.44516238800788105	0.1451973804406491	0.0014564787752812604	0.012239338166342331	0.030102955444852208	NA	10	10	10
ENSG00000135905.18	DOCK10	1.4561615187309669	0.31893367895285896	0.14534797452707515	0.002935517168349766	0.014444930931377662	0.01788423580317586	NA	24	24	24
ENSG00000189164.14	ZNF527	-1.4551224867445556	-0.2556291877431438	0.145635354892683	0.0033533522778960833	0.04092934299955725	6.602783320164377e-05	NA	18	18	18
ENSG00000135018.13	UBQLN1	1.4544771681468518	0.33423817808210693	0.14581405902434	0.0027889962978253943	0.09358168024512488	7.123491409819409e-10	NA	9	9	9
ENSG00000198466.11	ZNF587	-1.4543842460827778	-0.2581069732694952	0.14583980518274856	0.005365914184663761	0.0829882379412187	2.9231197157422786e-09	NA	25	25	25
ENSG00000172264.16	MACROD2	1.4538761387313135	0.12053906451787139	0.14598064935221738	0.019406522552319606	0.16640205762110938	3.2624911514358916e-17	NA	11	11	11
ENSG00000048140.17	TSPAN17	-1.4531317464880986	-0.2998181389898703	0.14618717816295576	0.0029000893965789327	0.08049244330875582	1.494874455103254e-08	NA	10	10	10
ENSG00000168936.10	TMEM129	1.4529722394809599	0.2956758279398606	0.1462314618537014	0.005313633468040677	0.09795716494941917	3.6837771720784797e-10	NA	28	28	28
ENSG00000110203.8	FOLR3	1.4527412811516442	0.061425149942434074	0.14629560065905609	0.06310208137123509	0.2746759175445267	2.4076987882581237e-30	NA	43	45	45
ENSG00000261039.2	RP11-417E7.2	-1.4523702232830626	-0.11971384444585777	0.1463986911935186	0.01549081843875206	0.03985393299585671	7.025773978164881e-05	NA	30	31	31
ENSG00000163596.16	ICA1L	-1.4518584429969554	-0.28103026459119035	0.14654096964244157	0.003270279984696612	0.0373137321405898	0.00014854991572062912	NA	27	29	29
ENSG00000259511.2	UBE2Q2L	-1.451788111100255	-0.09160098375056931	0.14656053065934596	0.031982929905756116	0.12203088621351625	1.305674353381719e-12	NA	14	16	16
ENSG00000100280.16	AP1B1	-1.4516062623124202	-0.29488969794863823	0.14661111650432215	0.0026774494051491817	0.06607953487326924	3.239127424354712e-07	NA	45	45	45
ENSG00000141385.9	AFG3L2	-1.4513239808601013	-1.552836546693368	0.14668966669424177	0.00015962840706326117	0.016901318433267427	0.011313096389069549	NA	3	3	3
ENSG00000177853.14	ZNF518A	1.4511445453901177	0.30604269640603676	0.14673961476346709	0.002688774166833356	0.09551186730387083	5.249578864574545e-10	NA	10	10	10
ENSG00000130489.14	SCO2	1.4505948566243367	0.16798868450202176	0.1468927083566128	0.012325260748586975	0.06647213258017601	2.830692722136756e-07	NA	27	28	28
ENSG00000221947.7	XKR9	-1.4505359009316212	-0.029492261216290172	0.14690913533290473	0.30659161051818073	0.6185886173512012	2.7753875080501315e-94	NA	53	55	55
ENSG00000068885.14	IFT80	-1.450529972307513	-0.363444418570509	0.14691078731842677	0.002049144699844353	0.03887700460189816	9.615291267833195e-05	NA	14	14	14
ENSG00000183908.5	LRRC55	-1.4494104743179992	-0.1748757631143794	0.14722298529311495	0.005190424144129293	0.02440082623566108	0.002097175792929222	NA	39	39	39
ENSG00000144959.9	NCEH1	-1.4481030728658952	-0.18989565383561485	0.14758822630892754	0.00789485527932349	0.019599968349206288	0.006173022861338706	NA	35	35	35
ENSG00000101608.12	MYL12A	-1.4477981689877117	-0.4731216201167989	0.14767350500963725	0.0008636988484919915	0.04446115933288185	2.691167184070245e-05	NA	10	10	10
ENSG00000142396.10	ERVK3-1	-1.4476390486314368	-0.38737665565856866	0.14771802440463838	0.004009276711227262	0.06559412503769929	3.1164600605400426e-07	NA	7	7	7
ENSG00000161618.9	ALDH16A1	-1.4473404391464701	-0.10157717319611718	0.14780159836741041	0.024074070563632345	0.20728235678361867	4.892297910557317e-22	NA	20	22	22
ENSG00000204463.12	BAG6	1.44684844736495	0.4516015039839947	0.14793937441269878	0.0019111651118694482	0.1356304165012123	6.395214810533236e-14	NA	6	14	14
ENSG00000130518.16	KIAA1683	1.446718191649858	0.1179795992743294	0.14797586729437004	0.020412872882942606	0.2176908576677272	6.48634413524997e-23	NA	24	24	24
ENSG00000175224.16	ATG13	-1.4457066061725419	-0.28878117819042565	0.14825951066193935	0.004624721611360561	0.03795423858310207	0.00012272067803829366	NA	38	38	38
ENSG00000182810.6	DDX28	-1.4455789006818578	-0.46285275675468196	0.14829534812934425	0.0019094174881879378	0.01868332497019232	0.007491991840995357	NA	32	34	34
ENSG00000129465.15	RIPK3	-1.4454170392275432	-0.08414724982992826	0.14834078015226204	0.027478678038053227	0.16023523576204246	8.368965371906287e-17	NA	18	18	18
ENSG00000163389.10	POGLUT1	-1.4446332269333153	-0.05610436883426703	0.14856093462057016	0.0965033009557125	0.4361848242646913	8.90704599258648e-56	NA	29	30	30
ENSG00000188015.9	S100A3	1.444368849776525	0.1079699950677649	0.148635248202494	0.028482490670010206	0.1798274233651976	1.03416569299432e-18	NA	19	20	20
ENSG00000272732.1	RP5-1159O4.2	-1.4440947272010947	-0.17901687275523587	0.14871233108840068	0.00918180698265143	0.08689704744025371	2.484025034302841e-09	NA	25	27	27
ENSG00000259495.2	RP11-210M15.2	-1.4424746445319163	-0.11066509893119594	0.14916851948784016	0.019983751809592786	0.060911122090045164	9.314055040091439e-07	NA	47	47	47
ENSG00000161265.14	U2AF1L4	-1.4424317206090536	-0.04201350340482871	0.1491806206605791	0.14359898767863358	0.545314112447475	2.518268723551298e-76	NA	15	15	15
ENSG00000186417.13	GLDN	-1.441903596760967	-0.09191246719130156	0.14932957140828587	0.04566108450167344	0.2322657574976209	1.3858533930436306e-24	NA	14	14	14
ENSG00000158815.10	FGF17	1.4418331862563853	0.15195123153809434	0.14934943838483117	0.009922113612135	0.10729788569610067	3.792575821696936e-11	NA	14	14	14
ENSG00000113504.20	SLC12A7	1.441762013095113	0.1709766935439255	0.149369522601923	0.01080450009792243	0.12554230111380205	6.837265542805841e-13	NA	18	18	18
ENSG00000167618.9	LAIR2	1.4414488693177003	0.1120275811607136	0.14945791252453358	0.022032417293465428	0.06583748117608665	2.975138948441612e-07	NA	19	22	22
ENSG00000114354.13	TFG	1.440982472134149	0.592775034549441	0.14958963469676667	0.000745360642237822	0.02598258200190144	0.001625377140691681	NA	4	4	4
ENSG00000240038.6	AMY2B	1.4404461087033174	0.19645230121487262	0.14974122656025424	0.007826382289115714	0.05628739407648828	2.1522845008716043e-06	NA	61	62	62
ENSG00000175879.8	HOXD8	-1.4393785114972517	-0.13364847340324468	0.15004330924439366	0.024341678046368866	0.16700612669990114	1.5741771599744508e-17	NA	5	5	5
ENSG00000136371.10	MTHFS	1.4389836022271758	0.06024957413952007	0.15015516874664167	0.08214229200595692	0.4124450717554369	6.478019702177387e-50	NA	72	73	73
ENSG00000099246.16	RAB18	1.4383997815031397	0.3390096442317197	0.1503206546022791	0.00206645009917204	0.043004978631148036	4.2937432236028964e-05	NA	24	24	24
ENSG00000124780.13	KCNK17	1.4382464571204028	0.2014129544550821	0.15036413793793318	0.004894294172251137	0.031368207041887065	0.0004414434614128998	NA	8	8	8
ENSG00000180917.17	CMTR2	-1.4377837429796048	-0.17411941192713604	0.15049542344564415	0.007740052424373225	0.06948200543157991	1.445672441034659e-07	NA	28	30	30
ENSG00000188199.10	NUTM2B	-1.4368549000492623	-0.05776668032081853	0.15075922705445374	0.08670178349340668	0.20970960073853065	1.1625238144382607e-21	NA	40	44	44
ENSG00000272087.1	RP11-379F4.7	-1.4366517008012403	-0.13293686344545802	0.15081698527238183	0.013494766690719162	0.10043926174924456	4.840176839364719e-11	NA	34	34	34
ENSG00000013374.15	NUB1	-1.435680132194161	-0.546295648586152	0.1510933811854138	0.0009792853035258703	0.011303622221332195	0.037319870286164215	NA	7	7	7
ENSG00000105186.15	ANKRD27	-1.4352070750832364	-0.22120315778593416	0.15122809809500637	0.0062808667362920425	0.02694928688670764	0.000937857261547392	NA	22	22	22
ENSG00000188687.17	SLC4A5	1.4340573996304402	0.11200808454101058	0.15155588340257187	0.030486828132456012	0.1688461204055598	1.8060542834971583e-17	NA	31	33	33
ENSG00000185290.3	NUPR2	1.434034278375666	0.036247379146953716	0.15156248107700127	0.1424031869343236	0.5113764937747584	1.544078198382414e-67	NA	14	15	15
ENSG00000274922.1	RP11-88E10.5	-1.4339290619914304	-0.07653208209141817	0.15159250744606823	0.04468922577633866	0.2044053231568009	3.5853534621926505e-21	NA	61	62	62
ENSG00000099957.16	P2RX6	-1.4332778279353149	-0.20458737053858825	0.1517784556865658	0.005665727461585052	0.047617623822774686	1.674695226063857e-05	NA	17	17	17
ENSG00000091592.15	NLRP1	-1.4329535632560237	-0.27180222201738297	0.1518711084192672	0.004408675906760027	0.026861291266716325	0.0013796235817089544	NA	57	60	60
ENSG00000100029.17	PES1	1.432162759390241	0.3093484431527236	0.1520972468216411	0.0022576832146878976	0.04357168564187202	2.026763502137435e-05	NA	24	24	24
ENSG00000162572.20	SCNN1D	1.4319453292348154	0.6977502931636228	0.1521594680934009	0.0003673486841569194	0.011479806909406969	0.03647495164294918	NA	3	4	4
ENSG00000127947.15	PTPN12	1.4313591976914424	0.07852491090135126	0.15232729595181183	0.03252438908733479	0.2380551081043048	3.997321702726951e-25	NA	45	50	50
ENSG00000186532.11	SMYD4	-1.4309950518122663	-0.11243986309174488	0.1524316332837328	0.017005055960789835	0.1888323513739281	8.291205467851736e-20	NA	13	14	14
ENSG00000134121.9	CHL1	1.4307996450896419	0.1503330420056916	0.15248764484841298	0.012133143424552828	0.06416256770571091	5.215813310820694e-07	NA	23	23	23
ENSG00000069696.6	DRD4	-1.4304614004911733	-0.16683924326672384	0.15258463661592075	0.011982648472513544	0.04176738154972587	5.85704602553186e-05	NA	29	29	29
ENSG00000165816.12	VWA2	1.4296226727470467	0.08046718616221096	0.15282534464901015	0.03349649366717931	0.02177560913803217	0.003922927800826394	NA	74	76	76
ENSG00000167232.13	ZNF91	-1.4295461590664906	-0.13484619546459983	0.1528473178242508	0.0036991605146098998	0.02406322536405055	0.0023816443871816782	NA	55	57	57
ENSG00000272810.1	U91328.22	1.4294404628089263	0.2776229237360132	0.15287767559646556	0.002894734972571183	0.02423552738195216	0.002212422840494187	NA	9	9	9
ENSG00000118804.8	STBD1	1.4293364294712645	0.35983043576443374	0.15290756022896562	0.001967525994572312	0.05621180529930391	2.512535430923781e-06	NA	25	26	26
ENSG00000100321.14	SYNGR1	-1.4291620205288385	-0.22659788156398689	0.1529576709391126	0.0052877008053089595	0.06261855087689995	6.893062421569475e-07	NA	33	38	38
ENSG00000065559.14	MAP2K4	1.428919195231374	0.1482253786251024	0.15302745965720113	0.010894248492151794	0.08876075922521534	2.096816870836656e-09	NA	14	14	14
ENSG00000182149.20	IST1	-1.4289141170810533	-0.174510004031055	0.15302891939134722	0.0072253434322266	0.026822275816737705	0.0012654366821594626	NA	27	31	31
ENSG00000145020.15	AMT	-1.4279016811257907	-0.09579021059819286	0.15332015968319007	0.034344656757744785	0.4695163791223952	1.31335971107184e-60	NA	39	40	40
ENSG00000137573.13	SULF1	1.4275997340055664	0.8206306314910169	0.15340710022984527	0.000407657021673564	0.01683134570093065	0.01022121611222787	NA	6	7	7
ENSG00000136315.4	RP11-84C10.2	-1.4275168124808613	-0.16923697515758815	0.15343098263521826	0.009554092350403574	0.021647098816690552	0.0038918596316575077	NA	25	27	27
ENSG00000099290.15	WASHC2A	1.4269742688088805	0.1820932772508924	0.15358731156738817	0.007940771388246531	0.07855449049579317	1.6976126428793234e-08	NA	5	5	5
ENSG00000164695.4	CHMP4C	-1.426521586435765	-0.13571659587970158	0.15371784045302736	0.022544938210436443	0.16413850685079667	2.9097923889322e-17	NA	11	11	11
ENSG00000144339.11	TMEFF2	-1.426473124143686	-0.10917678238385456	0.15373181932867463	0.024623442353620427	0.033543740235856614	0.0003009670318110895	NA	44	44	44
ENSG00000083223.17	ZCCHC6	1.4261778648004044	0.2368299192631814	0.15381700732561437	0.004037835501317827	0.06310414175682304	5.564649034416438e-07	NA	14	15	15
ENSG00000148290.9	SURF1	-1.4237012979556396	-0.06563217127041902	0.15453295783864834	0.0616694635691318	0.40984754014116304	6.9158257030620635e-50	NA	50	52	52
ENSG00000147813.15	NAPRT	1.4236292147305996	0.03950930385978593	0.15455383422376284	0.18636244930039642	0.6005468840732561	6.824410468651098e-90	NA	55	56	56
ENSG00000137968.16	SLC44A5	1.4232122502472124	0.09307256481709729	0.15467463544685522	0.03447152984842755	0.1638786883911634	2.910602580829393e-17	NA	14	17	17
ENSG00000125726.10	CD70	-1.422145412750224	-0.09101928719101489	0.15498404168742455	0.029124504310755587	0.0241962913453436	0.0022467486604267786	NA	69	74	74
ENSG00000137462.6	TLR2	-1.4213289058522665	-0.482241981733313	0.15522116392089855	0.0012496898879429685	0.015443418848334481	0.015269900612902216	NA	20	21	21
ENSG00000136003.15	ISCU	1.4203676826297953	0.19558842335480064	0.15550066619039268	0.006858517366546071	0.012497229192693915	0.02987224661697851	NA	60	60	60
ENSG00000152104.11	PTPN14	-1.4200487632483818	-0.169276870093772	0.15559348518493507	0.007829621235293436	0.05006361749391013	9.200152021837696e-06	NA	52	52	52
ENSG00000165410.14	CFL2	1.4195498644094062	0.15418736415458462	0.15573877013107082	0.009615493907308571	0.03720974318690706	0.00014534228806930825	NA	40	45	45
ENSG00000141696.12	P3H4	1.4195351824514704	0.4339729764003187	0.15574304724107185	0.0010870841267729629	0.015592831662006437	0.014751739727089975	NA	23	24	24
ENSG00000178202.12	KDELC2	1.419257971442637	0.13460993631066648	0.15582382036699272	0.013063741450680889	0.1217188532682017	1.103024794772689e-12	NA	37	39	39
ENSG00000101577.9	LPIN2	1.418249813110469	0.09503272665759259	0.15611784333850565	0.02803800164582595	0.11848516285377655	3.528785634543324e-12	NA	44	46	46
ENSG00000044090.8	CUL7	1.4179643670424298	0.10278111915782563	0.15620116827808192	0.01708683139897834	0.15915755148168612	1.9712290363898164e-16	NA	49	51	51
ENSG00000188033.9	ZNF490	-1.417598814154666	-0.1332344271277117	0.1563079265675451	0.013905344475612152	0.05907795393913979	1.4252942730392888e-06	NA	56	58	58
ENSG00000125245.12	GPR18	1.4165131617828937	0.15880225238867418	0.1566253133645647	0.011458985859078872	0.04794577704444673	1.2632404260443545e-05	NA	30	30	30
ENSG00000150867.13	PIP4K2A	1.416466943962032	0.28305468599981587	0.15663883582540886	0.002964067004706002	0.05803872573940917	1.4254513868668952e-06	NA	2	2	2
ENSG00000161204.11	ABCF3	-1.4157424524623974	-0.18746468935298566	0.1568509240708516	0.0063326197510847415	0.08020421830833993	1.0136078008045884e-08	NA	21	21	21
ENSG00000188707.5	ZBED6CL	1.4150414377147298	0.1189442029264493	0.1570563468953768	0.01839758101619839	0.12843297226246778	3.345363852120578e-13	NA	12	13	13
ENSG00000196932.11	TMEM26	-1.4147915269112816	-0.25423153156415174	0.15712962914302822	0.002969478781059232	0.04387215057889054	3.1657281814272275e-05	NA	5	5	5
ENSG00000160161.9	CILP2	-1.4146826146002351	-0.11415286876609362	0.15716157400108902	0.024680061366982545	0.09608270744326193	3.925528339717025e-10	NA	44	45	45
ENSG00000113140.10	SPARC	1.4143777624519638	0.42532946135137434	0.15725101576432718	0.0014144048328775878	0.023830753299373432	0.002419440877405681	NA	9	9	9
ENSG00000214293.8	APTR	-1.4141206710574634	-0.06794344411668371	0.15732647479499895	0.061911717635510635	0.2234559374391659	3.2062009034657437e-23	NA	41	41	41
ENSG00000040531.14	CTNS	1.4130462817037817	0.06990490995998265	0.15764211636860792	0.04317420823015346	0.2918532551786571	8.585741706303878e-32	NA	14	15	15
ENSG00000163754.17	GYG1	-1.412856303577101	-0.268108895563869	0.1576979793490112	0.0034203017970058855	0.02306610413320814	0.002825013928207207	NA	10	11	11
ENSG00000205309.13	NT5M	-1.4126807159644024	-0.137557242827853	0.15774962414078264	0.015282889999579358	0.0549549399392071	3.405912673300558e-06	NA	25	25	25
ENSG00000254810.1	RP11-672A2.4	-1.4124475585889469	-0.24714976690697532	0.15781822146890712	0.004336117549067856	0.046502618476319466	2.0607962307963805e-05	NA	12	12	12
ENSG00000184602.5	SNN	-1.4123207425289228	-0.12347626979301322	0.1578555415610129	0.01708558618887532	0.16253553258395015	1.2912948075401809e-16	NA	32	32	32
ENSG00000189298.13	ZKSCAN3	-1.412003708271351	-0.3375899173598788	0.1579488693036306	0.0016534514148244593	0.05595308972901896	2.8516401449682547e-06	NA	12	26	26
ENSG00000165271.16	NOL6	-1.4119037544229782	-0.14849369640517746	0.15797830212842745	0.010540354920624185	0.06978577354030158	9.958846342845305e-08	NA	57	57	57
ENSG00000272994.1	RP11-332H14.2	1.4117337010364126	0.1260251488423551	0.15802838629967164	0.01477130490219011	0.0904646924601464	1.8106410377064727e-09	NA	17	17	17
ENSG00000188295.14	ZNF669	1.4112227327757971	0.09837928846742183	0.1581789491723672	0.024702866298713842	0.13147151364222626	1.5708857755145084e-13	NA	11	11	11
ENSG00000197406.7	DIO3	-1.4111108340074952	-0.40269844016142986	0.15821193597003425	0.0015570625592641906	0.01833065215046763	0.008271963138444539	NA	13	14	14
ENSG00000163629.12	PTPN13	1.4109969840748373	0.3176986254859014	0.15824550330034515	0.006549114643674628	0.09348688611475163	3.721832951575321e-10	NA	50	50	50
ENSG00000100600.14	LGMN	-1.4107764291896847	-0.19846152715861107	0.1583105466897211	0.0066139984343226346	0.03192724018866502	0.00046086721707204063	NA	37	37	37
ENSG00000159871.14	LYPD5	-1.4102122637394372	-0.12895408355487287	0.15847701568370398	0.01581650909775321	0.10312594267038933	8.289409725355488e-11	NA	8	8	8
ENSG00000146247.13	PHIP	1.4100339571352185	0.4299634479200118	0.15852965638552952	0.0012256121675608745	0.037458024153016425	0.00014356199763336928	NA	27	27	27
ENSG00000105393.15	BABAM1	1.4096305417275385	0.3402954488567002	0.1586488038576791	0.0018004098902280109	0.02238318261325561	0.0034989180913818398	NA	11	11	11
ENSG00000254004.6	ZNF260	1.4096116723730232	0.32426140372112394	0.15865437852123343	0.002106050726498118	0.03532473829993813	0.00021186886738792796	NA	33	33	33
ENSG00000197302.10	ZNF720	-1.4092596319473716	-0.15455276180115624	0.15875841069747854	0.010134022509800604	0.04193982568605984	5.1000812910361136e-05	NA	29	31	31
ENSG00000263264.1	CTB-133G6.1	-1.4092234873700564	-0.23790234439438812	0.15876909477651546	0.007651694131678929	0.01123356325588565	0.03887482215458736	NA	34	36	36
ENSG00000156968.8	MPV17L	1.4089471742493649	0.07482012331403622	0.1588507889459414	0.046875395473117844	0.21099134598557226	8.442931570700383e-22	NA	32	34	34
ENSG00000246548.3	RP11-7F17.5	-1.4087506065644406	-0.13568700080970683	0.1589089251076854	0.013412219842537779	0.09995055844075346	2.0471722875542442e-10	NA	13	13	13
ENSG00000164627.17	KIF6	1.4083931573362003	0.06489826238003697	0.15901468428660204	0.0774090489521481	0.2545890298485655	3.4383197872367736e-27	NA	40	41	41
ENSG00000136247.14	ZDHHC4	1.4079342560691013	0.11118450437541519	0.1591505383472509	0.020564709511300225	0.2002033388839384	6.3695507022458044e-21	NA	71	80	80
ENSG00000100129.17	EIF3L	1.4077804349063119	0.23308856771090497	0.159196095522807	0.0052593622244049044	0.05801953668172979	1.7924681821898694e-06	NA	25	25	25
ENSG00000234444.9	ZNF736	-1.407739171863307	-0.11172968072117156	0.1592083180662801	0.0251380453776803	0.05070712918957008	9.034583295826745e-06	NA	63	72	72
ENSG00000073417.14	PDE8A	1.4061661512523742	0.30189601296015284	0.15967479280041041	0.0027593863464320276	0.037240628002665546	0.00014856557912436608	NA	17	17	17
ENSG00000138468.15	SENP7	-1.4060102754731516	-0.23047972092399954	0.15972107354631815	0.004151651240819873	0.12464130941605205	8.165871914480538e-13	NA	18	18	18
ENSG00000182272.11	B4GALNT4	-1.4043332871957643	-0.26950501134272264	0.1602196264281016	0.0028792476633842106	0.0321637526425655	0.0004565018130201832	NA	8	9	9
ENSG00000128596.16	CCDC136	-1.4043101379173968	-0.18502169784178285	0.16022651671358912	0.00696805456367804	0.03210058573154538	0.00045353289707980663	NA	26	26	26
ENSG00000130714.15	POMT1	-1.4041762363181163	-0.1920021575720445	0.16026637635746077	0.005972916200020322	0.10165734868110682	1.0627328281108756e-10	NA	25	26	26
ENSG00000145416.13	MARCH1	-1.4041114203341702	-0.15086905137474707	0.1602856733825	0.009887021446069523	0.16151521873902058	1.3729349366510099e-16	NA	26	26	26
ENSG00000156599.10	ZDHHC5	-1.4037138729577348	-0.5732047452465817	0.16040406967481313	0.0008082815807288072	0.024878615888060725	0.0020827926009247227	NA	14	14	14
ENSG00000172935.8	MRGPRF	1.4032860165645802	0.13366641050965727	0.1605315663409801	0.013004275177677342	0.0639959726413032	5.384095336772454e-07	NA	52	52	52
ENSG00000105321.12	CCDC9	1.4026159144327792	0.18803914943936517	0.16073140355314952	0.006492372053499725	0.08989561000884988	1.8475599023470234e-09	NA	43	43	43
ENSG00000196517.11	SLC6A9	-1.4024924453234202	-0.3154493888937746	0.1607682448912383	0.0024808337513539417	0.039788844787027	8.940799347649806e-05	NA	7	7	7
ENSG00000178404.9	CEP295NL	-1.4023767606180075	-0.19862237250634568	0.16080276926891324	0.005461263847926842	0.042970874590353376	3.264920202370711e-05	NA	3	3	3
ENSG00000257008.6	GPR142	1.4019399571354205	0.13184497345920976	0.160933177271965	0.012906886302737168	0.038083805904033666	0.00012121227697208599	NA	30	30	30
ENSG00000144369.12	FAM171B	-1.4018166995224628	-0.23320174180433603	0.16096999037356985	0.004474661172533373	0.03893782218840612	9.852921917784546e-05	NA	8	8	8
ENSG00000090857.13	PDPR	-1.4015574203936685	-0.17356515930017005	0.16104744951126482	0.01107258736712919	0.04920721273505807	1.2425831182973676e-05	NA	25	28	28
ENSG00000197948.10	FCHSD1	-1.4014295826994583	-0.19044623205159605	0.16108565113710238	0.006823797248940628	0.14037883964095185	1.4029326272450657e-14	NA	16	17	17
ENSG00000204642.13	HLA-F	1.401351707586375	0.6040449475218599	0.16110892584345526	0.0006397488387556928	0.013004991836972776	0.02678660079606602	NA	22	29	29
ENSG00000135655.15	USP15	-1.4009744254917258	-0.27925564769462097	0.1612217209383181	0.0032050807700548705	0.03522021619704329	0.00019239516700437714	NA	11	11	11
ENSG00000168062.9	BATF2	1.4009527182096058	0.35874015441817664	0.16122821252491237	0.0018615067439834078	0.023796006784675004	0.002458955125234331	NA	9	9	9
ENSG00000177000.10	MTHFR	-1.4009435203096527	-0.2664391070106118	0.16123096322655783	0.003183016850611403	0.08447126112970886	6.931481165879487e-09	NA	10	11	11
ENSG00000136986.9	DERL1	-1.400465032523495	-0.1900876251975624	0.16137410751145098	0.005745448084573985	0.05145898100267362	6.964179142256984e-06	NA	31	33	33
ENSG00000240682.9	ISY1	1.3999360964999967	0.2380464075864212	0.1615324555417661	0.0044919453332492205	0.04950695194361717	7.737175874714271e-06	NA	11	11	11
ENSG00000244005.12	NFS1	-1.3999205106443562	-0.5003809830942437	0.16153712327158365	0.0010250912753247043	0.017449549657563446	0.009948270757242866	NA	7	7	7
ENSG00000139278.9	GLIPR1	1.3993389786922246	0.38009682138878925	0.16171135616427468	0.0015659296337740454	0.038947632598896866	9.671187409624382e-05	NA	2	2	2
ENSG00000100994.11	PYGB	-1.3986398658275654	-0.1349355593018045	0.16192100525995679	0.015519782400186706	0.20971173564735066	3.7837747943621267e-22	NA	26	29	29
ENSG00000277232.2	GTSE1-AS1	-1.3978569281475346	-0.15924587877185145	0.16215603509963994	0.007955267892226121	0.015012443317293275	0.016700299176684637	NA	15	15	15
ENSG00000198682.12	PAPSS2	1.3971635478774163	0.10569041587562693	0.16236439561218885	0.022737808542066144	0.16462675398305945	6.679368163809479e-17	NA	16	17	17
ENSG00000175985.9	PLEKHD1	1.3971124866236329	0.14105550844475875	0.16237974748224626	0.011300282791675033	0.07238976931593627	5.4351166623324526e-08	NA	5	5	5
ENSG00000168385.17	SEPT2	-1.3969483666559224	-0.07619988696652305	0.16242909854559695	0.07226791081499342	0.44890153250603787	6.697056805446342e-58	NA	20	21	21
ENSG00000231690.2	LINC00574	1.3968759946991758	0.13592928696343537	0.16245086447147572	0.012709469813091848	0.012188015453284564	0.031701919971358336	NA	33	34	34
ENSG00000172137.18	CALB2	1.3966456935627212	0.7040618673705131	0.1625201423722431	0.000344574271292629	0.012012357028030326	0.033106172160118984	NA	2	2	2
ENSG00000062524.15	LTK	1.396344049668541	0.16833461328025684	0.16261091491533386	0.008826109483118757	0.055792928137702	2.8934007210010923e-06	NA	7	7	7
ENSG00000204538.3	PSORS1C2	1.3960707677748014	0.034802561869793955	0.16269318560683987	0.17584011560647134	0.4220460710585605	1.729722881673764e-51	NA	47	71	71
ENSG00000165929.12	TC2N	-1.3957627782034536	-0.06397362041536599	0.1627859425683782	0.056417949487243026	0.26405813401852696	3.2266642403199013e-28	NA	46	47	47
ENSG00000143630.9	HCN3	1.3954775740413194	0.7579516279143217	0.16287187283333626	0.00040235245702222933	0.021914041788013063	0.0034696321497606907	NA	3	3	3
ENSG00000139343.10	SNRPF	1.3952210176698236	0.8401055686466176	0.16294920091982812	0.0005270256152252202	0.026518670311604018	0.001348486643386357	NA	3	3	3
ENSG00000126464.13	PRR12	-1.3939958923048186	-0.17690076391685813	0.16331884507186667	0.009102787554940006	0.1833386319909988	3.9064231139118817e-19	NA	28	30	30
ENSG00000161179.13	YDJC	-1.3937005459234248	-0.44809278177633927	0.16340805131822467	0.0011711228447323736	0.02195155840644554	0.003933572403717973	NA	12	12	12
ENSG00000281538.1	RP4-669P10.20	-1.3932354705401973	-0.05895321152975688	0.16354859686573087	0.05061356563449958	0.14862533377135032	9.499801031003027e-16	NA	51	53	53
ENSG00000204161.13	C10orf128	-1.3927186478716929	-0.28901730538737946	0.1637048872834853	0.0029280455404003276	0.017132169473388872	0.010193625365657462	NA	24	27	27
ENSG00000124767.6	GLO1	1.392156284440535	0.18131327441858763	0.1638750773629114	0.007991892572070062	0.10484211686224378	4.434061285498525e-11	NA	8	8	8
ENSG00000102804.14	TSC22D1	1.3916946092346048	0.18904517863606518	0.16401489543008152	0.004307901296533837	0.014587771989327347	0.018156801056461898	NA	25	25	25
ENSG00000196805.7	SPRR2B	-1.3911916009556198	-0.20696102934280236	0.16416733348694712	0.005291534001356813	0.049876377417939016	9.006096549838198e-06	NA	22	22	22
ENSG00000139116.18	KIF21A	1.3909354082849725	0.5357633065876753	0.16424501440125427	0.0007818084908767203	0.018041806512548532	0.009004310322520453	NA	2	2	2
ENSG00000008083.13	JARID2	1.3908337325866649	0.28574700237942274	0.1642758514553958	0.002764554492381061	0.020624898252868867	0.005064321138976326	NA	25	25	25
ENSG00000008394.12	MGST1	-1.3908011098668966	-0.15985303531036954	0.16428574647013716	0.010118065010410952	0.1610151236721772	1.9276830162698761e-16	NA	51	55	55
ENSG00000157315.4	TMED6	1.3905749915943586	0.17517894932349135	0.16435434425299278	0.011469081001400074	0.07579931043132047	3.0871698107503016e-08	NA	9	9	9
ENSG00000152465.17	NMT2	1.3904337347500124	0.12241894353853579	0.16439720846592998	0.014183275803975982	0.1138935212929222	8.46719032157969e-12	NA	20	21	21
ENSG00000225973.3	PIGBOS1	-1.3900419206223122	-0.10852270164460574	0.1645161480429309	0.02322161295817696	0.03351021296570356	0.00032447398152012346	NA	66	68	68
ENSG00000234465.10	PINLYP	1.3896741621321764	0.12105484833182201	0.16462784421222953	0.018429111814118097	0.1658354830664921	3.5776828923753317e-17	NA	27	32	32
ENSG00000104313.17	EYA1	1.3891126613553322	0.19971226190725985	0.16479849423196025	0.009874885704330993	0.06713091748543404	2.7755051566232953e-07	NA	11	11	11
ENSG00000112232.8	KHDRBS2	-1.3885990155619612	-0.12752928997042354	0.16495471689199137	0.011781861881599468	0.040181663852681536	7.178180166446996e-05	NA	19	20	20
ENSG00000151806.13	GUF1	-1.388256618778679	-0.08079954738293812	0.1650589169826897	0.03683031208424022	0.22445938139797736	2.5054808286785263e-24	NA	28	28	28
ENSG00000109016.17	DHRS7B	1.388027695813783	0.32363408523361015	0.1651286117244627	0.0023166498314268883	0.04811510100563534	1.2467779881629925e-05	NA	8	8	8
ENSG00000170632.13	ARMC10	-1.3873514997158287	-0.3538486047602881	0.16533460645217357	0.003360604960843809	0.06862053069838255	2.0648535549909355e-07	NA	14	15	15
ENSG00000141959.16	PFKL	1.3860197053258005	0.11823894155473061	0.16574088650731178	0.01727562237580819	0.14303314800429215	7.506299185006176e-15	NA	49	50	50
ENSG00000189091.12	SF3B3	-1.3860137543482332	-0.37814125436931495	0.1657427036093816	0.0018573654070526827	0.051668863803687626	7.568906651549687e-06	NA	13	17	17
ENSG00000172878.13	METAP1D	1.3859614258236221	0.31499269634849886	0.16575868251532	0.00226869376314042	0.0320082952333903	0.00040357531292319667	NA	10	10	10
ENSG00000169567.11	HINT1	1.3856582252549503	0.259848038851753	0.16585128988678466	0.002238511943624665	0.05929656241352665	1.31274222586065e-06	NA	22	22	22
ENSG00000163933.9	RFT1	1.385038291501919	0.07758538993815815	0.16604075906928295	0.04096251414573697	0.3038523518923099	3.168390482258082e-33	NA	17	18	18
ENSG00000142319.17	SLC6A3	-1.3846303291669961	-0.15066510281015305	0.16616553261673617	0.010499196380166484	0.07975905052714008	1.7430680302606788e-08	NA	11	13	13
ENSG00000070061.14	IKBKAP	1.3846102847679493	0.14117040312390594	0.16617166492797086	0.014422524090290342	0.06599431935455559	2.5815609053344767e-07	NA	44	46	46
ENSG00000272010.1	CTD-3025N20.3	1.3845155722482196	0.08478504079604074	0.16620064323717842	0.03773657524530448	0.14472477096838846	6.229549619821261e-15	NA	59	61	61
ENSG00000150556.16	LYPD6B	-1.3842640707122031	-0.03936307604909954	0.16627761126848495	0.1543647511234919	0.3470867051610088	7.468367904843724e-40	NA	54	55	55
ENSG00000142856.16	ITGB3BP	-1.384111491591977	-0.026803601907260416	0.1663243187345197	0.2914603504646294	0.6458306440045177	3.991731320121313e-103	NA	42	43	43
ENSG00000100079.6	LGALS2	-1.3839801729206334	-0.26795443103578154	0.1663645258583647	0.004266805098834093	0.037150625042162856	0.0001438183216833326	NA	57	65	65
ENSG00000182993.3	C12orf60	1.3837239641547125	0.28881794302985725	0.16644299284469943	0.002932905411023959	0.05724182881880247	2.0689401019213053e-06	NA	5	5	5
ENSG00000214787.9	MS4A4E	-1.3837039649702199	-0.6815555877933731	0.16644911900378423	0.0005196331880029552	0.021151725119459102	0.004307108072248243	NA	6	6	6
ENSG00000080345.17	RIF1	-1.3830271089036008	-0.20346441261671577	0.16665655383128775	0.00565707105439108	0.11642974017341487	3.494090010839335e-12	NA	23	24	24
ENSG00000127952.16	STYXL1	-1.3828479484077818	-0.05098984369109679	0.16671149333093072	0.10061900515292371	0.5106276478815897	8.931032257602514e-68	NA	15	15	15
ENSG00000115760.13	BIRC6	1.3820850464103487	0.4492225665758975	0.1669455893667222	0.0011462075684440752	0.034146449782180184	0.00025830034395685355	NA	8	9	9
ENSG00000140718.20	FTO	-1.381086420681666	-0.13676639579159217	0.1672523903204246	0.017603825710211192	0.021229174952032918	0.004261671886320777	NA	83	87	87
ENSG00000133706.17	LARS	-1.3802383531100326	-0.07310761576487057	0.16751326879320738	0.04092908256964704	0.4267709901459189	3.906498694940481e-52	NA	97	100	100
ENSG00000173714.7	WFIKKN2	-1.3801850843376042	-0.29342880299026547	0.16752966527405833	0.0026647504123537297	0.013743267801660934	0.0217530404064489	NA	9	9	9
ENSG00000178150.9	ZNF114	-1.3775815801646891	-0.17931658680289692	0.1683325112263776	0.0046037813954078535	0.03579395050636708	0.00018774723150059424	NA	9	9	9
ENSG00000237651.6	C2orf74	-1.3773458849959779	-0.025658544342930096	0.16840533516979717	0.3456704246161028	0.7463321263731727	1.4186313203717468e-142	NA	23	23	23
ENSG00000140832.9	MARVELD3	-1.376909433730916	-0.5156041245636966	0.1685402501871438	0.0008392162213729477	0.011416503834573148	0.035200878352563275	NA	5	5	5
ENSG00000154548.8	SRSF12	-1.3763432188705333	-0.4119133766281171	0.16871539834924998	0.001261387685258074	0.010594933200907687	0.04553475819685725	NA	16	16	16
ENSG00000115866.10	DARS	-1.376210728380868	-0.43165213526262325	0.16875640155942873	0.001403490264835576	0.012964043413035429	0.026418100885745126	NA	13	13	13
ENSG00000141665.11	FBXO15	1.3760368095317066	0.23043193400192194	0.16881023738460532	0.0053283049332744185	0.0233106780365346	0.0025627291864677576	NA	12	15	15
ENSG00000158161.15	EYA3	-1.3759646527840876	-0.0986059488315618	0.16883257697468723	0.018693044644737325	0.14298805729619785	7.949856582694947e-15	NA	36	36	36
ENSG00000172661.17	WASHC2C	1.3757678227203594	0.07086857062656811	0.16889352646128164	0.08331677097644255	0.2630892529911377	3.3696179194141476e-28	NA	72	84	84
ENSG00000189007.15	ADAT2	-1.3746677359597366	-0.25517236758532025	0.16923447823831483	0.0036080483298091422	0.05711998556807649	2.3138926600930767e-06	NA	28	28	28
ENSG00000197774.12	EME2	-1.3744151102988758	-0.2882226386079063	0.16931284778207756	0.0030411823275872437	0.028485984879636512	0.0009045777484328	NA	16	17	17
ENSG00000276409.4	CCL14	1.3742726235171194	0.06892706418907893	0.16935706204164291	0.030230273676918672	0.18637871170248452	1.3288892643767542e-19	NA	7	9	9
ENSG00000157873.17	TNFRSF14	1.3737053715539733	0.3827466852035541	0.1695331686183169	0.0023945660295799738	0.01096365863852744	0.04196625123971408	NA	28	30	30
ENSG00000172123.12	SLFN12	-1.3732968948767654	-0.14304874138013332	0.16966006752904472	0.024495815959829477	0.11997719764583953	2.488018479759313e-12	NA	51	56	56
ENSG00000005486.16	RHBDD2	1.3730833926041017	0.15371643129828702	0.16972642328716303	0.007073137608050518	0.05174658566022701	6.356726293979898e-06	NA	43	47	47
ENSG00000222046.2	DCDC2B	1.3714043774218696	0.26546575032772446	0.17024893364673	0.0023278303458780063	0.010567651316039829	0.043736145350948524	NA	12	12	12
ENSG00000127241.16	MASP1	1.3711284599896987	0.2763414355812765	0.17033491448982852	0.003573184096526574	0.03225056762989281	0.00038849598125110217	NA	12	12	12
ENSG00000259031.1	CTD-2062F14.3	1.3704495682989744	0.11498774387348022	0.17054660789068277	0.01744575853898966	0.0769581537246151	3.318046495289753e-08	NA	14	15	15
ENSG00000134825.15	TMEM258	1.3701361443266153	0.15401862311943373	0.17064440687710125	0.007160927275892321	0.02724831583910225	0.0011919977081825321	NA	51	51	51
ENSG00000152240.12	HAUS1	1.3699221007844524	0.10569035953028512	0.17071121991322669	0.020471117287329896	0.1554880219477319	5.546577759164173e-16	NA	38	39	39
ENSG00000163710.7	PCOLCE2	-1.3679670863128808	-0.21951442007303368	0.17132237882566048	0.005284904968739238	0.07016049822798882	1.25233117600128e-07	NA	31	32	32
ENSG00000273230.1	RP11-1246C19.1	-1.367823910923077	-0.2119087144103016	0.17136720131382233	0.00430053940178984	0.038342531006510604	0.00011176233230889419	NA	16	22	22
ENSG00000113716.12	HMGXB3	-1.3677057506720356	-0.20177242023718173	0.17140419917461236	0.006042722232465426	0.06044373109290437	1.0814743554791297e-06	NA	16	19	19
ENSG00000254532.1	RP11-624D11.2	-1.3672858276745046	-0.18473556996165408	0.1715357321577231	0.006167552719929907	0.08332087081601605	8.430371273897442e-09	NA	33	33	33
ENSG00000123609.10	NMI	-1.3668922857391668	-0.2706077974972994	0.17165907034108674	0.0036006945423828754	0.046272091638225495	2.1148769448005767e-05	NA	9	9	9
ENSG00000106538.9	RARRES2	-1.3668580602470202	-0.2144995513607737	0.1716697999330572	0.005470379276276085	0.09579998870475603	4.46206327726905e-10	NA	8	8	8
ENSG00000254226.5	LINC01933	-1.3667557497379565	-0.11751629718885777	0.17170187697229145	0.023397733853761312	0.059106074644343025	1.0446192233852273e-06	NA	51	53	53
ENSG00000182919.14	C11orf54	-1.3655787761594658	-0.05590929540050477	0.17207121188725216	0.07230724507169814	0.4153626972233856	4.747307152856852e-50	NA	28	28	28
ENSG00000160886.13	LY6K	-1.3650418038203243	-0.07058114075620682	0.17223991140770833	0.03943564293270266	0.12499744896752955	6.767171680599753e-13	NA	50	52	52
ENSG00000163380.15	LMOD3	-1.3632704700909102	-0.16535451446515648	0.1727972850561984	0.009329995439062478	0.014378679478472168	0.017823733874624617	NA	25	26	26
ENSG00000151348.13	EXT2	1.3629175611317135	0.09128228987984595	0.1729084934788061	0.030677904608153818	0.2173316886789632	1.1106861524068409e-22	NA	29	29	29
ENSG00000274828.1	RP11-567M16.6	-1.3627156458567584	-0.05197761631013091	0.17297214493990398	0.10637404338684178	0.3594385369705341	3.1866973296427034e-43	NA	46	46	46
ENSG00000144035.3	NAT8	1.3618581172800939	0.10912935389879184	0.17324266612236705	0.023309780897533737	0.013819913381982872	0.02144777360487839	NA	38	43	43
ENSG00000172175.12	MALT1	1.3612478500852867	0.31803154299479747	0.1734353772428333	0.002384672870280188	0.044912854807666686	2.754927559027569e-05	NA	3	3	3
ENSG00000142794.18	NBPF3	-1.360036958608585	-0.03068086108627415	0.17381822865190688	0.22695847640433253	0.7071436461850378	5.377827205237274e-125	NA	25	29	29
ENSG00000277420.1	CH17-408M7.1	-1.3599342692065814	-0.2655582880559876	0.17385072530591983	0.004123034690510054	0.022000690269803825	0.003692134705038758	NA	20	41	41
ENSG00000278540.4	ACACA	1.3595717315825278	0.2454986945357965	0.17396548872688045	0.003603987236507686	0.01002161069726018	0.049455351290705885	NA	40	46	46
ENSG00000181027.10	FKRP	-1.3593289508623738	-0.06192551009328322	0.17404237402558642	0.05868702495972607	0.3643652986170949	6.363302430574957e-42	NA	44	45	45
ENSG00000108405.3	P2RX1	1.358945153038727	0.2947728074384151	0.1741639692629784	0.0034889214571822025	0.012963537451638562	0.02620002130220085	NA	12	12	12
ENSG00000041988.15	THAP3	1.3582722383536847	0.3396127023337118	0.17437731593754735	0.0016024068096383746	0.0714042887171683	1.0332837196613565e-07	NA	7	8	8
ENSG00000189077.10	TMEM120A	1.3575842962655065	0.6435890659784904	0.17459562870216028	0.0007550086157557514	0.03828836532120387	9.823130827969477e-05	NA	14	17	17
ENSG00000156966.6	B3GNT7	-1.3564538207158903	-0.28496663345228257	0.17495481888059172	0.004275651406543153	0.035985252401638274	0.0002057093074254389	NA	14	14	14
ENSG00000031691.6	CENPQ	1.3563692227228321	0.05464903757170176	0.1749817206774772	0.0753450768252361	0.38682246353963057	1.0989686743776567e-45	NA	23	26	26
ENSG00000172775.16	FAM192A	1.3562468299732364	0.12512714850992873	0.17502064650783367	0.006515756098732631	0.05280816909437914	5.050853651127675e-06	NA	30	30	30
ENSG00000118900.14	UBN1	-1.3553451773793035	-0.18458777830098616	0.17530760757984765	0.010935650055182272	0.039684746613683784	6.63389786385426e-05	NA	50	52	52
ENSG00000196584.2	XRCC2	-1.3553152158021076	-0.06954104369550043	0.17531714921124775	0.048804883212770794	0.21273295208398332	1.5674411810492984e-22	NA	11	11	11
ENSG00000175287.18	PHYHD1	-1.3552118195248142	-0.28261712908058056	0.17535007999856866	0.002613510163462915	0.06792094874714068	1.6022441214268374e-07	NA	11	11	11
ENSG00000108669.16	CYTH1	-1.3550861440174284	-0.3426994671285173	0.1753901127343268	0.0020463596108330857	0.04185244738438654	5.145111005654287e-05	NA	11	11	11
ENSG00000251532.1	CTD-2245E15.3	1.3539402019200173	0.10090753960134603	0.17575545626662803	0.03627917427744599	0.10457960169189112	5.6260179001299185e-11	NA	21	21	21
ENSG00000255837.1	TAS2R20	1.3536970544290179	0.07660173872942946	0.1758330482743391	0.039111943329218135	0.22381386279403634	2.0701462289900727e-23	NA	72	73	73
ENSG00000136147.17	PHF11	1.3534952636334174	0.5512002227845142	0.1758974621366538	0.0004947141647071033	0.011894678215795328	0.032246494242863584	NA	5	5	5
ENSG00000162734.12	PEA15	1.3531704787565035	0.5358078350500982	0.17600117402670867	0.0007971955291440859	0.010797220037756707	0.043102676134076735	NA	17	17	17
ENSG00000141934.9	PLPP2	-1.3531536620852997	-0.05303639661013631	0.1760065452494488	0.08083816531517843	0.25005438959264026	5.0699228709173135e-27	NA	29	31	31
ENSG00000117602.11	RCAN3	1.3526453112472747	0.25144453430002894	0.1761689695387203	0.003684710846974028	0.05520976304392089	2.0517281354284757e-06	NA	10	10	10
ENSG00000161558.10	TMEM143	-1.3522783251472386	-0.2096711430358603	0.17628629550997144	0.005344463596872179	0.09083677907539388	1.6510746198899857e-09	NA	14	14	14
ENSG00000196353.11	CPNE4	1.352176218282549	0.13079292870335224	0.1763189495736044	0.01705610998139102	0.02481097597354051	0.0020467472271881123	NA	30	30	30
ENSG00000156219.16	ART3	-1.352168030325005	-0.09862124435193668	0.17632156830081724	0.02388762149573738	0.0926031704475596	1.0609341398424697e-09	NA	44	48	48
ENSG00000259956.1	RBM15B	1.3521426011422426	0.5977695875714859	0.17632970141656235	0.0006646984482692557	0.021374446532454544	0.0041998654863386175	NA	5	5	5
ENSG00000182636.5	NDN	-1.3520713429475897	-0.41549084342172077	0.17635249369562056	0.0012458475523170452	0.012807586546751851	0.027129600202721052	NA	8	12	12
ENSG00000114841.17	DNAH1	-1.3518792381847922	-0.22344216170540698	0.17641395027617746	0.006524821225988631	0.06305716138382028	5.913923674675713e-07	NA	18	18	18
ENSG00000180884.9	ZNF792	1.3515496733567864	0.27738512504295737	0.17651941913658387	0.003081854693341432	0.021800961143380662	0.003738930738043564	NA	21	21	21
ENSG00000121933.18	TMIGD3	-1.35105897907675	-0.09789383475972147	0.17667654045738668	0.025624664606577318	0.1972526505275595	1.7301279741548542e-20	NA	26	26	26
ENSG00000065600.12	TMEM206	-1.3508953285963556	-0.4048944445809513	0.17672896484783607	0.0029830428438469576	0.06633033733237836	2.9084248325516204e-07	NA	12	12	12
ENSG00000167186.10	COQ7	-1.3507485155770866	-0.16154098575002265	0.17677600532817705	0.008778994772487819	0.0854969484243493	5.105652671004877e-09	NA	4	4	4
ENSG00000198952.8	SMG5	-1.3506431021402532	-0.13341310922438693	0.1768097866883389	0.012733848210009403	0.17534149525316076	2.294027262243317e-18	NA	24	24	24
ENSG00000151376.16	ME3	-1.350522492085746	-0.13262315931844532	0.17684844393892474	0.009705059086301659	0.02735158298623493	0.00122707138338866	NA	48	48	48
ENSG00000179059.9	ZFP42	1.3502591896629486	0.19970530119520638	0.1769328580184153	0.006396129306884532	0.015161349315318528	0.016532870010587113	NA	17	18	18
ENSG00000258713.2	C20orf141	1.3492742763726038	0.10424664047604087	0.17724888486609314	0.018505038871810563	0.022321525541679287	0.003421555192557228	NA	55	56	56
ENSG00000134460.15	IL2RA	1.3488037586212158	1.0416925278446023	0.17740000713040882	0.00035827526244356956	0.015411951992511197	0.014935038641894143	NA	1	1	1
ENSG00000198633.10	ZNF534	1.3484525611565417	0.055319601383713446	0.1775128682843966	0.06945003408408931	0.2487519779444695	1.0841757816767115e-26	NA	17	19	19
ENSG00000111215.11	PRR4	1.3482671315552996	0.04295708894522398	0.17757247968331347	0.1103681260415234	0.415953141212145	4.345556417068867e-51	NA	94	98	98
ENSG00000221995.5	TIAF1	1.3468984364099044	0.19082610308437595	0.17801294519446775	0.005562579830044257	0.04055270304436	7.529143125679672e-05	NA	22	22	22
ENSG00000083720.12	OXCT1	1.3468084457507095	0.31701052543939123	0.17804193393305456	0.0021397360042404766	0.03376683036503295	0.00029937254545128506	NA	34	34	34
ENSG00000231887.6	PRH1	1.3464516893579026	0.03715304489485642	0.17815689063561746	0.16873514479609542	0.4718178434290484	7.437438193813252e-60	NA	46	48	48
ENSG00000268734.1	CTB-61M7.2	1.34629237431105	0.38506119391868765	0.17820824415610492	0.0015416904757487222	0.027126219861475558	0.0010981902579549716	NA	4	4	4
ENSG00000248333.8	CDK11B	1.3459355173620504	0.26529921148650687	0.17832331319339123	0.004364351671494135	0.01069332616230438	0.044540653075650166	NA	22	37	37
ENSG00000160972.9	PPP1R16A	1.3446925050322516	0.5045845678818263	0.17872455602774684	0.0009089226340397242	0.012665291717266651	0.028647901419788718	NA	6	6	6
ENSG00000136816.15	TOR1B	1.3442979755110203	0.26690971751673004	0.17885204997571325	0.008627043018743282	0.08149322427522017	9.026912291724634e-09	NA	21	21	21
ENSG00000144214.9	LYG1	1.3434186248137	0.1136898002147633	0.1791364594182665	0.01779081376043436	0.11273475485298948	7.441195821711665e-12	NA	48	49	49
ENSG00000128881.16	TTBK2	1.3432257170871638	0.40722749449205503	0.17919889675208567	0.0015844628142729872	0.010814421361860008	0.042675406678971635	NA	36	38	38
ENSG00000165487.13	MICU2	1.3419946863816268	0.18800660404022415	0.1795977185480946	0.006284178442803047	0.07172787174109907	1.1271048071994345e-07	NA	11	11	11
ENSG00000022277.12	RTFDC1	-1.3415343962607864	-0.38356328025707076	0.1797470098733981	0.001547904230553052	0.034351676368466366	0.00025285812501625485	NA	13	13	13
ENSG00000139620.12	KANSL2	-1.3413944158099556	-0.04443313519308232	0.17979242966950548	0.08578838765465305	0.27566157915618245	1.0748685711156578e-29	NA	98	99	99
ENSG00000149575.5	SCN2B	-1.341076055100021	-0.15787445856418486	0.17989576069971047	0.009189107148935243	0.07777329848253463	1.2455174628588092e-08	NA	13	13	13
ENSG00000170166.5	HOXD4	-1.3410371342645138	-0.28052574797275465	0.17990839634709244	0.004836901013539737	0.07388465767271138	5.6798035482647934e-08	NA	4	4	4
ENSG00000104833.11	TUBB4A	-1.3400140193788381	-0.20054572986615773	0.1802407871299141	0.006828969370610118	0.03494863164661933	0.0002448691248368101	NA	16	17	17
ENSG00000119965.12	C10orf88	1.3398776766882758	0.2953311190405652	0.18028511673366476	0.0027549541147796433	0.07504488227835841	2.3435386305919444e-08	NA	2	2	2
ENSG00000110700.6	RPS13	-1.3393165020890976	-0.5779843647551766	0.1804676587845726	0.0008084490506178723	0.16643869994082694	2.035834239428083e-17	NA	57	62	62
ENSG00000275964.1	RP11-61K9.3	1.3390102646250286	1.2486867548387497	0.18056733132271985	0.0003675022085204291	0.012123652577631462	0.031942501303248036	NA	4	4	4
ENSG00000184840.11	TMED9	-1.3387455257296983	-0.2130091069619597	0.18065353007304608	0.0045758172175692086	0.08598615396454433	4.3933724945577336e-09	NA	27	30	30
ENSG00000204149.10	AGAP6	-1.3376137965737442	-0.10559018571639957	0.1810223646547281	0.01831996587720363	0.2851660286662566	9.688707965190474e-32	NA	22	23	23
ENSG00000160284.14	SPATC1L	1.3375128457577965	0.06059866819782258	0.18105529202569048	0.1141290552177397	0.4131738063844719	1.7825461113789203e-49	NA	20	20	20
ENSG00000127249.14	ATP13A4	-1.3374453360389713	-0.2251086443813441	0.1810773143142823	0.004097502382255192	0.01681181495392045	0.011684527499321341	NA	13	13	13
ENSG00000104320.13	NBN	1.3366422695008036	0.15544678080204063	0.18133943451390755	0.01658724452654724	0.06581874622586298	3.095096895267396e-07	NA	65	66	66
ENSG00000119242.8	CCDC92	-1.3363082776649473	-0.06746898528631623	0.18144853202960387	0.04850393791832405	0.26128439563975625	5.525409511492486e-28	NA	68	74	74
ENSG00000078814.15	MYH7B	1.3355776437521778	0.21269902707278557	0.18168736140790376	0.005412027437991018	0.06194565847385415	7.436649686029495e-07	NA	25	25	25
ENSG00000146733.13	PSPH	1.335534019927413	0.06450555411838593	0.18170162852517868	0.038730592873227866	0.29828911960366544	7.235841510511508e-33	NA	16	17	17
ENSG00000147853.16	AK3	-1.3353288270552448	-0.1828490143281915	0.1817687477479213	0.008710289847941172	0.08862697210315519	2.040804394939711e-09	NA	63	64	64
ENSG00000120784.15	ZFP30	1.3352976719552299	0.13029997984058167	0.18177894028574304	0.013608727553008917	0.06661583397038019	2.3378932278152872e-07	NA	49	49	49
ENSG00000114771.13	AADAC	-1.3352900229830291	-0.0637044719786272	0.18178144274788444	0.06781910224576873	0.2560891563413548	1.827005945177433e-27	NA	41	41	41
ENSG00000158773.14	USF1	-1.3336849864497486	-0.1455686630880949	0.1823071171840821	0.010034663687179646	0.09240024684068454	5.117018294205006e-10	NA	27	28	28
ENSG00000173638.18	SLC19A1	-1.3331960636783176	-0.23146696204917308	0.18246747078516568	0.003976918119920675	0.06070309167494418	8.656810915795019e-07	NA	10	11	11
ENSG00000235271.5	LINC01422	-1.3329762581875777	-0.08222390220650463	0.1825395951786063	0.03055887810427514	0.07380737874640493	6.038030679123247e-08	NA	34	35	35
ENSG00000007341.18	ST7L	1.3329461465978933	0.05067128773126025	0.18254947728810356	0.08381407276130338	0.3350813415906351	1.1083202316884118e-37	NA	21	21	21
ENSG00000100300.17	TSPO	-1.3329242404631978	-0.0744399287622168	0.1825566667566474	0.041704499429634966	0.5131711690228552	5.266947313301855e-68	NA	14	14	14
ENSG00000144182.16	LIPT1	-1.3324269103774509	-0.07292915954711579	0.18271994414488468	0.04230297353914797	0.2623319119340763	7.330852998240251e-28	NA	32	33	33
ENSG00000120889.12	TNFRSF10B	-1.332270638299104	-0.5697155043800958	0.1827712718465525	0.0007182748763511843	0.02855879869043472	0.0009377238908628514	NA	2	2	2
ENSG00000163993.6	S100P	-1.332215002364825	-0.20799045564351756	0.18278954809785042	0.009706710617478994	0.040902390248894284	4.8803663608474656e-05	NA	39	40	40
ENSG00000063978.15	RNF4	1.3316848881885357	0.3313511339570185	0.18296375709968438	0.0020807144068279056	0.03321982954332402	0.00031338618919730016	NA	8	9	9
ENSG00000099812.8	MISP	1.331390689427825	0.4012380228035967	0.183060491376424	0.0018640140407713652	0.038113976660445116	0.00010886523558835551	NA	5	5	5
ENSG00000156510.12	HKDC1	1.33114719971846	0.14040971110440617	0.1831405808819363	0.013624438944048165	0.04861704265267495	1.053405711405244e-05	NA	13	14	14
ENSG00000204843.12	DCTN1	-1.3310073364958777	-0.2908771698890158	0.18318659693267114	0.0036657752353264446	0.06318455586664358	6.244873970559872e-07	NA	5	5	5
ENSG00000129472.13	RAB2B	-1.3307563084277636	-0.33066463897377674	0.1832692085399602	0.001924926242716863	0.0141780511177118	0.01975451125188164	NA	11	11	11
ENSG00000277258.4	PCGF2	1.3302359391272323	0.18156858274342147	0.18344054640758778	0.009426157689266584	0.1598923822327532	1.3106370731456614e-16	NA	8	8	8
ENSG00000121964.14	GTDC1	-1.329954527939528	-0.22422975741491566	0.18353325386220753	0.009452803808907902	0.029726330048425138	0.0007189663203674973	NA	57	61	61
ENSG00000278535.4	DHRS11	1.3286548726794187	0.2776626641859786	0.18396185962645284	0.0035240172879487212	0.05225569550334224	3.9994189828876836e-06	NA	19	19	19
ENSG00000151967.18	SCHIP1	-1.3282208614918678	-0.14051735578963487	0.18410515461773325	0.013205515922869369	0.11485277782273005	5.845667242860019e-12	NA	35	35	35
ENSG00000170703.15	TTLL6	1.3277757819194203	0.17221824045603784	0.1842521898102646	0.007294948487013674	0.07750044253647878	2.9614095298699426e-08	NA	11	11	11
ENSG00000174951.10	FUT1	1.3275588250880543	0.1801400097475247	0.18432389454741072	0.006550477412236873	0.055343075696892806	3.3005437744342363e-06	NA	10	10	10
ENSG00000118855.18	MFSD1	1.3270458078881793	0.17512093054530115	0.18449353009680336	0.007536692825784074	0.13735232679809087	6.420461688820802e-15	NA	35	35	35
ENSG00000108774.14	RAB5C	1.326780490774211	0.3014393367686981	0.18458130583777188	0.0020516745079574863	0.026760620251817385	0.0012305425493966658	NA	41	50	50
ENSG00000057468.6	MSH4	1.3265046632975905	0.04793486480061806	0.1846725915216051	0.08912876284996292	0.2713964819111541	3.4304901468573137e-29	NA	49	53	53
ENSG00000101104.12	PABPC1L	-1.326212145622736	-0.21085477833160574	0.18476943736134432	0.004847312367331685	0.038840920219362286	7.061602927845493e-05	NA	21	21	21
ENSG00000148357.16	HMCN2	1.3260483332949755	0.17439505718893536	0.18482368824993534	0.0059545335262201834	0.02355107437265804	0.002325710831448185	NA	16	17	17
ENSG00000104921.14	FCER2	1.3258510491404947	0.05254362429528063	0.18488903988466587	0.09131681549829437	0.2646821610738181	7.936584411644135e-29	NA	75	91	91
ENSG00000161980.5	POLR3K	-1.3254939241314025	-0.15374566077160745	0.18500738330820043	0.008793065239854063	0.08083562673927719	1.418336021240656e-08	NA	26	31	31
ENSG00000131016.16	AKAP12	-1.3234828853571512	-0.3035727354898669	0.18567484411889035	0.0022736232923704783	0.0214390407417653	0.0041919473880010815	NA	39	41	41
ENSG00000164039.14	BDH2	1.3228394235329337	0.07047373894242648	0.1858887836991755	0.054102301832922736	0.4285171144853648	5.796648090981547e-53	NA	44	44	44
ENSG00000135074.15	ADAM19	1.3227625382689214	0.14506234381222463	0.18591435886160246	0.009146410552666214	0.10672229468914622	3.9284644103643286e-11	NA	17	17	17
ENSG00000256713.7	PGA5	-1.3225034190292557	-0.07199812451663766	0.18600057160413186	0.0427260495463836	0.1540502803686566	7.251569139906814e-16	NA	28	28	28
ENSG00000130193.7	THEM6	-1.3221808160882293	-0.15896872802232517	0.1861079475935591	0.009129020808039495	0.09361723188258177	7.788553028149622e-10	NA	43	44	44
ENSG00000121067.17	SPOP	1.3221694614703887	0.2632498393891176	0.18611172772816087	0.0030765402976498804	0.04303006513803884	4.098067600049523e-05	NA	25	26	26
ENSG00000067596.10	DHX8	-1.3216935956568414	-0.3965064309451647	0.18627020213060186	0.0014694613542036274	0.02633050053893924	0.0014807917252816672	NA	8	8	8
ENSG00000087085.13	ACHE	-1.321692170148551	-0.08643027970307589	0.18627067700784394	0.020704805293052905	0.02938014985676462	0.000689990967935717	NA	37	39	39
ENSG00000105793.15	GTPBP10	1.3213105397122293	0.07346036247140071	0.18639784111472657	0.029691973939494277	0.15293760565786502	1.990134597912285e-16	NA	45	47	47
ENSG00000273172.1	LINC02091	-1.3206389158627176	-0.06230371971504341	0.18662179048073235	0.06905430054642585	0.22335520224674169	2.260720914996137e-23	NA	18	19	19
ENSG00000104980.7	TIMM44	1.3198125733589554	0.19403149013083434	0.18689760262607613	0.007102470110345784	0.06485785806841331	3.4675307189509124e-07	NA	36	38	38
ENSG00000170647.3	TMEM133	1.3192603211298124	0.1443385766236383	0.18708209817124022	0.010200392652533898	0.0488078668541231	1.3824107446312073e-05	NA	24	25	25
ENSG00000129197.14	RPAIN	-1.3188507657176467	-0.10860581506920985	0.1872190086263772	0.015853542504509602	0.15136895610648754	1.2250141447557785e-15	NA	16	16	16
ENSG00000213689.11	TREX1	1.318603239188469	0.12720650112317436	0.18730179023847393	0.013896253100836501	0.30734153147994514	1.0240038422293795e-34	NA	21	24	24
ENSG00000167920.8	TMEM99	-1.3184774774432033	-0.10774773689370848	0.1873438597596493	0.017919213283801024	0.1375570836130202	4.174172115378162e-14	NA	54	55	55
ENSG00000198771.10	RCSD1	1.3174862806165077	0.13644366671897645	0.18767567678536756	0.01180866248418928	0.12859570928925715	1.7665948930755575e-13	NA	23	23	23
ENSG00000112137.17	PHACTR1	1.3174269382650754	0.1803247512154777	0.18769555622332534	0.00581476945637277	0.013430677439591249	0.023029911246996042	NA	44	44	44
ENSG00000174705.12	SH3PXD2B	-1.3170909478460857	-0.26547948985022335	0.18780814091281828	0.003092013827616402	0.06725453216646761	1.6041210525871124e-07	NA	9	9	9
ENSG00000079459.12	FDFT1	-1.317036071268903	-0.1785236882538881	0.18782653385687154	0.0065876138660030574	0.056711123977612216	2.3214454512687925e-06	NA	17	17	17
ENSG00000186453.12	FAM228A	-1.316491997076441	-0.035947930601232726	0.18800896275837597	0.17281007241470214	0.4883195259015513	4.901771197480063e-63	NA	36	36	36
ENSG00000170074.19	FAM153A	-1.314820784608842	-0.19836580312676194	0.18857014041480524	0.0034857277647548208	0.07063505199824202	1.0338595774475768e-07	NA	10	11	11
ENSG00000115163.14	CENPA	-1.3145854125352836	-0.171666569975055	0.18864927532216624	0.010377008783450227	0.03200491988249832	0.0004352021279292375	NA	20	21	21
ENSG00000131732.11	ZCCHC9	-1.313676788848083	-0.20533358583076683	0.18895499525187165	0.005263534853829853	0.014008004255733165	0.021246131662846862	NA	26	27	27
ENSG00000261672.1	RP11-475B2.1	1.3130624059085285	0.09612380178384398	0.18916192042033397	0.024856719533803893	0.11591721074793496	1.880608496083479e-12	NA	26	28	28
ENSG00000272783.1	RP13-1016M1.2	1.3128743035781079	0.10735601890446997	0.1892253069785622	0.018708368342705943	0.08384120364459344	6.336433500292992e-09	NA	14	14	14
ENSG00000139445.17	FOXN4	-1.3127801801611882	-0.20244870601441553	0.1892570304817356	0.006460832881366832	0.03064886519409155	0.0005672318551181077	NA	36	37	37
ENSG00000178307.9	TMEM11	1.3124914866356627	0.3248251851840584	0.1893543566497321	0.0020118284656741713	0.04427624976303765	3.1995268312586146e-05	NA	9	12	12
ENSG00000100554.11	ATP6V1D	1.3124290774908578	0.15955968233997037	0.18937540125967178	0.006177167794443222	0.08245900471728088	5.884294619672708e-09	NA	56	57	57
ENSG00000265519.1	CTD-3157E16.1	-1.3119059224125929	-0.1008222880436012	0.18955187901185833	0.025541238633524282	0.1077692249049218	2.7630601190028765e-11	NA	37	39	39
ENSG00000088826.17	SMOX	1.31105260193682	0.23859082622843253	0.18983999263377593	0.0049279775601082975	0.06079851464570959	6.152991391581215e-07	NA	14	15	15
ENSG00000068697.6	LAPTM4A	-1.3109470053919408	-0.36275613883283114	0.1898756684861872	0.0018367221962689037	0.03072448963208684	0.0005728410043767585	NA	13	13	13
ENSG00000174792.10	C4orf26	1.310571793001918	0.09105737753579773	0.19000247416027283	0.02230158305570383	0.034738394215213145	0.0002514720482847147	NA	26	26	26
ENSG00000136436.14	CALCOCO2	1.3103831702438202	0.6321917605493778	0.19006624410955586	0.00044336029039075166	0.010933667349210788	0.042080451855756734	NA	7	7	7
ENSG00000122335.13	SERAC1	-1.3095752097927285	-0.09630921311478946	0.19033957935260926	0.022520496675271957	0.19598963243399675	1.4954525518706563e-20	NA	12	12	12
ENSG00000183431.11	SF3A3	1.3093180542149645	0.09331595333085	0.19042663649141645	0.025254703898961072	0.28605873763862744	3.3736164149953336e-31	NA	43	43	43
ENSG00000213221.4	DNLZ	1.3089606998343848	0.03926757475896359	0.19054766348994234	0.09567242349453975	0.4031174235367317	1.856359549140232e-48	NA	87	103	103
ENSG00000123453.17	SARDH	1.3087830071826771	0.05740731792209804	0.1906078646285514	0.08128349660546871	0.3560634677806689	9.03359687326203e-41	NA	45	49	49
ENSG00000010610.9	CD4	1.30831135686678	0.4103908542810497	0.19076772466257508	0.0012891245765175375	0.02732594160298519	0.0011618017015659415	NA	11	11	11
ENSG00000154258.16	ABCA9	-1.3080047895776978	-0.3804197993162062	0.1908716847602574	0.0016248972276525046	0.012457509153176291	0.029769821904156217	NA	10	10	10
ENSG00000005059.15	MCUB	-1.3075602442633314	-0.4559586094087789	0.19102250868449222	0.0010330821247523346	0.03011854477427317	0.0006274833736293907	NA	8	9	9
ENSG00000179774.8	ATOH7	1.3072962251722096	0.1002311307448987	0.191112125750469	0.016440641842647596	0.07524596387146915	4.986746782405319e-08	NA	16	17	17
ENSG00000128617.2	OPN1SW	-1.3071316899915062	-0.09971592312684029	0.1911679902381056	0.022124849112051134	0.1923884588502808	4.6815070452992754e-20	NA	16	16	16
ENSG00000118004.17	COLEC11	-1.3070757109042215	-0.17269126933452322	0.1911869995086818	0.008980246780797636	0.05180168051560135	5.728720469594474e-06	NA	6	6	6
ENSG00000162194.12	LBHD1	1.3065934224271922	0.10578451147785789	0.19135083171911538	0.022034434374328445	0.12014467252502015	2.3074233937411094e-12	NA	19	19	19
ENSG00000274265.4	CH17-189H20.1	1.3052638300908839	0.6830899477679228	0.1918030258456227	0.0008593385668418334	0.2821385341937159	1.2075589276084696e-30	NA	7	25	25
ENSG00000143727.15	ACP1	-1.3044639301040295	-0.1741319104201353	0.19207545006917293	0.009146462364346897	0.0189409989720853	0.006790474996931399	NA	58	61	61
ENSG00000089639.10	GMIP	1.304348480558519	0.4774928487393975	0.19211479253428054	0.0009384233980739106	0.02619370800035431	0.0014464672522753873	NA	8	10	10
ENSG00000139436.20	GIT2	1.3041972583171915	0.6267737425120722	0.19216633444827858	0.0006507319735105333	0.011224638485452876	0.03945271847072068	NA	9	10	10
ENSG00000169629.11	RGPD8	-1.303556284683563	-0.03046153605687947	0.1923849139202669	0.25553849190911593	0.568500238158145	2.0607484323686578e-81	NA	33	35	35
ENSG00000160781.15	PAQR6	-1.3034902286988828	-0.089602495967192	0.19240745016392147	0.033563550312300294	0.14837041111455773	1.1990180652192314e-15	NA	40	40	40
ENSG00000228300.13	C19orf24	-1.302846352833898	-0.2615462261259855	0.19262722220092166	0.0032538561905007275	0.10786556841867874	2.4075481148925576e-11	NA	9	9	9
ENSG00000153044.9	CENPH	1.3023857471235913	0.17824757394277407	0.1927845523962125	0.006324184139918397	0.03211916989796823	0.0003958025478145795	NA	20	20	20
ENSG00000030419.16	IKZF2	1.3022963064113184	0.25026826527502055	0.1928151138197719	0.0037779388202216248	0.020092096595518145	0.005391209157184889	NA	26	26	26
ENSG00000141956.13	PRDM15	1.3021786473988435	0.08554704527460034	0.19285532271079853	0.04893792406264862	0.18288749582052555	4.355319282939873e-19	NA	40	41	41
ENSG00000121864.9	ZNF639	1.3019890146843214	0.17222279622647926	0.19292014092302545	0.006502101965749851	0.06818459763277122	1.7214198565341295e-07	NA	23	23	23
ENSG00000271079.1	CTAGE15	-1.3019862207267625	-0.09156456676571786	0.1929210960431511	0.022259923110395322	0.08442945610945045	6.97412364493207e-09	NA	14	15	15
ENSG00000241399.6	CD302	1.3018940180629612	0.2832793737508691	0.19295261766228256	0.0032063608344702734	0.03753905434549357	0.00010626271739469224	NA	20	20	20
ENSG00000068078.17	FGFR3	-1.3014251743160883	-0.08621335954403701	0.19311296131671996	0.03170659936003874	0.1674779487175803	1.5793890018990605e-17	NA	9	9	9
ENSG00000163297.16	ANTXR2	-1.3009383080099262	-0.398417834693944	0.19327957223316927	0.0013304856876834325	0.06203358501046854	7.561874656931971e-07	NA	5	5	5
ENSG00000204305.13	AGER	1.300753816992125	0.30337572019399184	0.1933427346331733	0.0024904650713757476	0.08555092089077035	4.2686070391489964e-09	NA	24	65	65
ENSG00000196776.14	CD47	-1.3001132185807835	-0.524740882646258	0.19356216780928126	0.000911347022671503	0.014737987099877425	0.018442950454010967	NA	18	18	18
ENSG00000013016.15	EHD3	1.299196333483249	0.18309043440211042	0.19387655947915405	0.006523120111000659	0.0437768687390871	3.5436820407956655e-05	NA	23	23	23
ENSG00000142082.14	SIRT3	-1.2989509029033919	-0.18046444668994083	0.19396077899324082	0.005662212907603005	0.14203459983350006	1.0876810513648908e-14	NA	21	22	22
ENSG00000215252.11	GOLGA8B	1.298915129396846	0.07153014001064936	0.19397305691580335	0.045104829387751746	0.1092026655810181	1.1798225817155311e-11	NA	123	127	127
ENSG00000197323.11	TRIM33	-1.2980740312078838	-0.23499549245392914	0.1942618969401373	0.003624665760625554	0.059686424837697725	1.2370214632818528e-06	NA	24	24	24
ENSG00000268568.1	AC007228.9	1.2978701064939704	0.35215845751519625	0.19433197387998158	0.0018525587880354071	0.01125325408593239	0.037373518605634516	NA	2	2	2
ENSG00000107651.12	SEC23IP	-1.2977691901945492	-0.31627031305528724	0.1943666597424577	0.0012998725189630746	0.016645068127713214	0.012044052341319222	NA	56	56	56
ENSG00000250266.1	LINC01612	-1.2974934931154223	-0.2654999303596789	0.19446144252970765	0.004616423901320709	0.044553868066941116	2.8553550029957855e-05	NA	13	13	13
ENSG00000163576.17	EFHB	-1.2974329762163443	-0.029445704193497207	0.19448225236809857	0.24881577743389852	0.5324636868635354	3.4107777411213074e-73	NA	17	18	18
ENSG00000172543.7	CTSW	-1.297334704187797	-0.06368340363993417	0.19451604847677595	0.07296725384716138	0.40805765538453065	2.7174493392045564e-49	NA	18	18	18
ENSG00000138109.9	CYP2C9	-1.2968070043274267	-0.214083110994784	0.1946976000803673	0.0047310789043750485	0.011253022810433515	0.03736978099788037	NA	28	28	28
ENSG00000100412.15	ACO2	-1.2959717371374753	-0.3689843744862056	0.1949852222271824	0.0012137365703987785	0.08224634992702431	8.270414253645009e-09	NA	28	30	30
ENSG00000198785.4	GRIN3A	-1.295612363325555	-0.09500508195144805	0.19510906753111934	0.0194996680496778	0.017131565015184213	0.00989944948433292	NA	62	64	64
ENSG00000070413.19	DGCR2	-1.2947265022304237	-0.21534100131832928	0.19541459414802054	0.00580661331024343	0.10905915804927076	2.5392703763266928e-11	NA	9	9	9
ENSG00000176472.10	ZNF575	1.2947072759235574	0.04703577519773892	0.1954212290389331	0.09394978405656296	0.4349083752006172	2.117099152014905e-53	NA	54	57	57
ENSG00000100418.7	DESI1	-1.2946925397926283	-0.14032974204315105	0.19542631450706272	0.01044066154033421	0.08131657766705899	6.323019531222388e-09	NA	42	43	43
ENSG00000163257.10	DCAF16	-1.294611152815029	-0.12334125922899203	0.19545440306284434	0.011213039333447316	0.1406839794603124	1.7433926311516345e-14	NA	20	20	20
ENSG00000188833.9	ENTPD8	-1.2946103156215674	-0.6277210302248123	0.19545469201333243	0.0004780391863268246	0.047557290732777084	1.4218152156494901e-05	NA	2	4	4
ENSG00000183172.8	SMDT1	-1.2945281992708033	-0.04020063530524185	0.19548303532322497	0.12605103921260902	0.6247281878697057	3.891802585126654e-97	NA	27	29	29
ENSG00000275074.1	NUDT18	-1.294435467833917	-0.1279721899332292	0.19551504616269777	0.012001013042557806	0.07498852165052639	4.542690181764854e-08	NA	40	42	42
ENSG00000138207.13	RBP4	-1.2937545702871862	-0.4002850725040932	0.19575020931790255	0.001670051761039566	0.09371048683498803	5.150955922573232e-10	NA	31	32	32
ENSG00000132824.13	SERINC3	-1.2933857124829387	-0.15690534154521882	0.19587768912945058	0.006013189483882131	0.12114400365719585	1.9686937011085027e-12	NA	33	33	33
ENSG00000165895.17	ARHGAP42	1.2930338932192242	0.13631579052074275	0.1959993369851296	0.010951170715243097	0.01229636639912018	0.03094132746428168	NA	45	46	46
ENSG00000155849.15	ELMO1	1.2925479104626947	0.25902396950983564	0.19616746532892437	0.003045996384314763	0.06833601983860457	1.5823166622176994e-07	NA	23	23	23
ENSG00000188672.17	RHCE	-1.2913804553065462	-0.0736816136952126	0.19657178447801082	0.03613860789716847	0.08990847386473916	1.590080309346402e-09	NA	18	18	18
ENSG00000126460.10	PRRG2	1.2909691138680413	0.6220428868388083	0.19671438770111171	0.0005084656074289174	0.018942813131527514	0.006947426801114312	NA	2	2	2
ENSG00000084444.13	FAM234B	1.2907500062782802	0.13312876260625675	0.19679037850514491	0.011492928059702243	0.05737595748284425	2.0041764841325603e-06	NA	20	22	22
ENSG00000056291.17	NPFFR2	-1.2896690033154454	-0.16392846574649617	0.19716560617263013	0.007834779038172288	0.04506620004483183	2.9013190070479627e-05	NA	24	24	24
ENSG00000179528.15	LBX2	-1.2884854970931394	-0.10281385715643876	0.1975770141196157	0.01950351264878092	0.10772787148053103	1.6414643634808445e-11	NA	16	16	16
ENSG00000237803.5	LINC00211	1.288287180167577	0.09359116136737826	0.19764601404028326	0.023832730408842782	0.09437563939938234	5.577116031793726e-10	NA	22	23	23
ENSG00000152689.17	RASGRP3	-1.288210269486138	-0.1404885437629863	0.19767277812928252	0.011028548849444843	0.08281068432415599	6.659624693946771e-09	NA	17	17	17
ENSG00000162385.10	MAGOH	-1.2878959655465463	-0.5985453983178569	0.19778218007897508	0.000600273275852801	0.04702690528972397	1.96438487547868e-05	NA	20	21	21
ENSG00000164088.17	PPM1M	1.2873561024275748	0.5714656284657487	0.19797019735976207	0.0008064491736172956	0.016701341316418324	0.011474843481533091	NA	24	24	24
ENSG00000185024.16	BRF1	1.2865852811995315	0.4394324942708463	0.19823887662864326	0.0009402545582495604	0.01326440705716412	0.02473044986281329	NA	3	4	4
ENSG00000249328.2	RP11-26J3.1	1.2862703673128637	0.2265272278114126	0.1983487204556329	0.005865460964839864	0.013476609278443838	0.02350061960092228	NA	28	28	28
ENSG00000198482.11	ZNF808	-1.2862533217904488	-0.26891080101851694	0.19835466730425122	0.002471018372773095	0.015466763734856115	0.015381247840786044	NA	32	35	35
ENSG00000120910.14	PPP3CC	1.285536288296863	0.2880817388106231	0.19860494435056997	0.0025539062215895404	0.04041629093276111	7.540022332831838e-05	NA	9	9	9
ENSG00000167780.11	SOAT2	-1.2851003934362077	-0.10798619199546391	0.19875720412475917	0.014081372252398772	0.08236235421272635	8.316236630973299e-09	NA	12	12	12
ENSG00000115486.11	GGCX	1.284594895422954	0.14013611599170206	0.19893388338995766	0.010060524649222049	0.11872790389693068	2.413496083291112e-12	NA	30	30	30
ENSG00000138380.17	CARF	1.2831956627186891	0.5936994700244818	0.19942353515429156	0.0010260985920597565	0.018786047278142974	0.007328308572775235	NA	12	12	12
ENSG00000179010.14	MRFAP1	1.2830330565740444	0.5509172202914688	0.19948049510515442	0.0014147265299513528	0.04867044474375346	1.3717958058700505e-05	NA	5	5	5
ENSG00000102606.17	ARHGEF7	-1.2813828555793687	-0.10191478925374142	0.20005922303676726	0.01889897563204771	0.21895950338725506	7.90012474745844e-23	NA	29	30	30
ENSG00000283674.1	RP11-419I17.1	-1.2807450993659444	-0.22469800404270202	0.20028321323673048	0.0045584794737049995	0.025150837962150844	0.0018999651254345113	NA	15	16	16
ENSG00000235358.1	RP11-399E6.1	1.2806924104943647	0.06462404560248994	0.2003017265970447	0.03759960459515238	0.08728201384107186	2.752935187218953e-09	NA	42	42	42
ENSG00000126231.13	PROZ	-1.2803833831927096	-0.07969429977661002	0.20041033509181272	0.0264099195219952	0.11254750926959987	6.690924734996972e-12	NA	11	11	11
ENSG00000078487.17	ZCWPW1	1.2799892982473862	0.2889413801268163	0.20054889968605627	0.0021610801063862853	0.02688538361153675	0.0010569579597363896	NA	13	13	13
ENSG00000173557.14	C2orf70	1.279731673856845	0.09599119643409222	0.20063952104097393	0.022742165799041668	0.013316855113849002	0.0247123206234708	NA	31	31	31
ENSG00000247982.6	LINC00926	1.279413936272615	0.07070111646118711	0.20075132882731783	0.03875197629722043	0.21101536655057995	5.579430073915366e-22	NA	19	20	20
ENSG00000107779.13	BMPR1A	-1.2792946816527913	-0.08613908766517797	0.2007933047335897	0.026224220921004803	0.2482646660572427	2.4526683214928582e-26	NA	30	30	30
ENSG00000144320.13	LNPK	1.2790447583422777	0.12372438609459897	0.20088129490991558	0.015027288421482626	0.10087425488740352	1.2356120906287374e-10	NA	9	9	9
ENSG00000105383.14	CD33	-1.2789692500359626	-0.20558814479615561	0.2009078845549812	0.005165620924359803	0.03188977831238557	0.00043221732239137866	NA	36	36	36
ENSG00000197168.11	NEK5	1.2786191473315829	0.1616716980222191	0.2010312039752319	0.011059689595221807	0.08687294528802263	3.309872188209166e-09	NA	25	26	26
ENSG00000123268.8	ATF1	-1.2782506914135463	-0.3709309372667214	0.20116104772574916	0.0013937036213659082	0.03264158681141376	0.0003420242437961163	NA	8	8	8
ENSG00000254858.9	MPV17L2	1.2780025666018782	0.4981983817378219	0.20124852129670423	0.0017477961918273882	0.07386669665207808	6.493064039284309e-08	NA	10	12	12
ENSG00000183733.6	FIGLA	-1.2777390189289242	-0.07695297928438695	0.20134146240433937	0.03153537719758774	0.09181930270384722	1.2601883535706004e-09	NA	47	48	48
ENSG00000048162.20	NOP16	1.2776636828870411	0.6793620006876111	0.20136803570402906	0.0008217483116826074	0.011560622410206514	0.03676795812702922	NA	8	9	9
ENSG00000100156.10	SLC16A8	-1.2776094509824105	-0.12395022629688258	0.2013871665198832	0.01757175869801167	0.016171847728696398	0.012462525137167463	NA	53	59	59
ENSG00000142208.15	AKT1	-1.277401867224002	-0.23278316312177919	0.20146040589642056	0.004644156671493987	0.04003435268263053	8.836034945054545e-05	NA	40	45	45
ENSG00000117450.13	PRDX1	1.277266581749123	0.21241398252515684	0.20150814755975388	0.004372834058305788	0.047796537420085335	1.088341250075248e-05	NA	26	26	26
ENSG00000148832.15	PAOX	-1.2766472290556778	-0.15721452676943481	0.2017268198195149	0.011409995068480085	0.06830918508544681	7.339092018542707e-08	NA	7	7	7
ENSG00000267072.2	NAGPA-AS1	-1.2763527077704302	-0.24259264396239116	0.20183086589570454	0.004070311038516563	0.04856333994200979	1.3029021147959535e-05	NA	3	3	3
ENSG00000173950.15	XXYLT1	1.2760601820843624	0.180357724942603	0.20193424570581897	0.008355123160517286	0.056977188533778325	2.1410404732147598e-06	NA	46	46	46
ENSG00000184432.9	COPB2	-1.2757172744721765	-0.46968615512604794	0.20205547984199712	0.0008593102684888166	0.016897668918586562	0.010160491521676822	NA	43	44	44
ENSG00000230563.2	RP5-828H9.1	1.275226895996402	0.03446792033453554	0.20222894410929937	0.23368104292326355	0.4722495372088454	1.2682727687392533e-61	NA	11	11	11
ENSG00000032742.17	IFT88	1.2733601593604174	0.062194827013796805	0.20289026805991983	0.026560767389164092	0.1385861542711816	3.375119333319786e-14	NA	20	21	21
ENSG00000154370.15	TRIM11	1.2732184820722756	0.597437996758309	0.20294052394485973	0.0005348312705799525	0.016862858698314453	0.011527716991803041	NA	5	5	5
ENSG00000189114.6	BLOC1S3	-1.2729957301675014	-0.18333327071136382	0.20301955701816565	0.005817206971948011	0.012601666681064659	0.028441310855285406	NA	26	27	27
ENSG00000165072.9	MAMDC2	1.2725463380212756	0.1359433008536644	0.20317907098478838	0.0132529016044569	0.023908560040554225	0.002420745293780497	NA	76	78	78
ENSG00000189292.15	ALKAL2	-1.2721455015687568	-0.29699310780767596	0.20332142685869736	0.0025477198268400235	0.01901933141385366	0.007062434559232194	NA	13	16	16
ENSG00000277758.4	ABC7-42404400C24.1	-1.2715814210149614	-0.1584547375586914	0.20352188137920613	0.00829700825344108	0.03051588924700778	0.0005763141357649492	NA	37	71	71
ENSG00000197093.10	GAL3ST4	1.2707824502771767	0.48119955096638095	0.20380605381679884	0.0008728086015207391	0.014038795314079526	0.020938759756224303	NA	14	14	14
ENSG00000205212.3	CCDC144NL	1.2707460250521039	0.050721720764179426	0.20381901617072673	0.07011030064135532	0.19242914110103096	1.84893740072481e-20	NA	9	10	10
ENSG00000137275.13	RIPK1	-1.2703510561840639	-0.24816357199135533	0.2039596091158269	0.003990725391283027	0.08723837951276492	2.7461146340212917e-09	NA	22	23	23
ENSG00000099282.9	TSPAN15	1.269874288949398	0.40442750247589715	0.20412941296573361	0.0015228877101807919	0.04045858819614523	7.279714147476101e-05	NA	7	7	7
ENSG00000148468.16	FAM171A1	-1.2697797585412085	-0.2773801216082478	0.20416309282042544	0.0029956193866229235	0.04684115273576596	1.7366568938140712e-05	NA	6	6	6
ENSG00000133818.13	RRAS2	1.2696336075480663	0.18506989552752512	0.20421517232079378	0.006015032356094239	0.053869959620919415	4.64278050755273e-06	NA	19	19	19
ENSG00000125818.17	PSMF1	1.2692560974833194	0.115531711151126	0.2043497391253808	0.014355572144460926	0.218020812078243	1.0042612453646904e-23	NA	22	22	22
ENSG00000064547.13	LPAR2	1.2689763361372484	0.1553299657938266	0.20444950414007823	0.014503493459338542	0.12201652026264925	9.402846670251446e-13	NA	31	31	31
ENSG00000271553.1	RP11-274B21.10	1.2685179711415973	0.04765549699573516	0.20461303713654466	0.08540828255168041	0.3985609468849681	4.808830690021805e-48	NA	39	39	39
ENSG00000122783.16	C7orf49	-1.2664030012669958	-0.08916515620448703	0.2053688369665786	0.023100906723837245	0.17492728685520895	6.006619388913836e-18	NA	47	48	48
ENSG00000221944.6	TIGD1	-1.266210782741967	-0.1598526640920206	0.20543762810619015	0.008633808937408649	0.09036021194893326	1.437336071900516e-09	NA	5	5	5
ENSG00000236501.5	AC079305.11	-1.2660767934317387	-0.12415271488205712	0.20548559008668865	0.022470017455486723	0.12225962056822805	8.621074207734935e-13	NA	5	5	5
ENSG00000204438.10	GPANK1	-1.2658491904781803	-0.5280153132946814	0.20556708007576596	0.0007768281733189442	0.02166189830443265	0.003788297522607053	NA	11	29	29
ENSG00000110786.17	PTPN5	-1.2656980997151703	-0.04607737939194202	0.20562118893469217	0.0944745424214741	0.3406432324568384	1.9190071036803933e-38	NA	5	5	5
ENSG00000197362.14	ZNF786	1.2654150828289528	0.1186699039752375	0.20572257122975246	0.015387558448262822	0.1971621582723468	2.3585176415775872e-20	NA	10	10	10
ENSG00000106633.15	GCK	-1.2653303778776885	-0.09416934317600704	0.20575292129388512	0.02274507837204321	0.11625578386299497	3.6400071126488104e-12	NA	41	41	41
ENSG00000214022.11	REPIN1	-1.2652606980131205	-0.20671036117581146	0.20577789025847382	0.005214934933804285	0.07990682358971513	9.507604595460805e-09	NA	32	34	34
ENSG00000109472.13	CPE	1.2650499840631033	0.15344116700256397	0.20585341053296902	0.0077135997176669335	0.11730046387352823	2.963263826137808e-12	NA	67	67	67
ENSG00000166313.18	APBB1	1.2648714410459367	0.16090598962865327	0.20591741644219252	0.0069090025628419875	0.10510470782315086	1.5734125731579782e-11	NA	12	12	12
ENSG00000137563.11	GGH	-1.2643190769328545	-0.055960621928921685	0.20611552507373798	0.08859361511093658	0.32464584096600657	2.8272420794583435e-36	NA	39	39	39
ENSG00000169359.13	SLC33A1	-1.264004895524411	-0.22433477136769	0.20622826982655396	0.003879858575199031	0.045457472988431384	2.312308288162795e-05	NA	8	8	8
ENSG00000144730.17	IL17RD	1.2638654964280824	0.4824792844284666	0.20627830786943557	0.0007725372713962483	0.011327219945367494	0.037595048420709085	NA	13	13	13
ENSG00000134851.12	TMEM165	1.2634247021379263	0.5853386340784246	0.2064365913313081	0.00048586508725013245	0.037616650894039934	0.0001268573057677938	NA	19	20	20
ENSG00000167384.10	ZNF180	1.2622416231151146	0.3967690528939117	0.20686185549783576	0.0011977932766603942	0.046571145081283946	1.998801147438236e-05	NA	5	7	7
ENSG00000264230.7	ANXA8L1	-1.261626671358426	-0.761708905212157	0.20708315424394752	0.0003644891189777353	0.031954983188914564	0.00046382920618892126	NA	22	45	45
ENSG00000234284.6	ZNF879	1.2608654906138843	0.20079763652250368	0.20735731336240493	0.005114447665091458	0.019637103079756628	0.005824198265750037	NA	16	16	16
ENSG00000076685.18	NT5C2	1.2604627751727733	0.09710780669380029	0.20750246831848562	0.022060219566337996	0.15519048176916894	7.267495558968226e-16	NA	28	28	28
ENSG00000181001.1	OR52N1	1.260159127282473	0.08968044854075695	0.20761196405113314	0.01149720416581194	0.10022216476461387	1.7711848432638358e-10	NA	44	44	44
ENSG00000166797.10	FAM96A	-1.259397818961931	-0.2663827886449117	0.20788667685118745	0.0027954195363137043	0.013352552537454923	0.024971758463451708	NA	24	26	26
ENSG00000053372.4	MRTO4	1.2587797872785427	0.5552009481503432	0.20810988306579892	0.0008738721960818793	0.03200635653938714	0.0004183967422748232	NA	13	13	13
ENSG00000108797.11	CNTNAP1	1.2585987320930756	0.2759483532854693	0.2081753052362546	0.002564857050813393	0.049005086166466635	1.1329375712669099e-05	NA	7	9	9
ENSG00000187987.9	ZSCAN23	1.2579299649846445	0.06633852624415404	0.208417085654929	0.04761984591289069	0.2601705643725956	2.4937832312446517e-28	NA	13	26	26
ENSG00000100997.18	ABHD12	-1.2577274046550952	-0.15904307964434317	0.20849035775530778	0.007307663122227966	0.1270308066181348	5.045274112520176e-13	NA	25	28	28
ENSG00000134996.11	OSTF1	1.2576318629175636	0.19562672792978963	0.20852492452514293	0.006057286799347579	0.04475462558951202	2.7499772914120343e-05	NA	55	56	56
ENSG00000120693.13	SMAD9	1.257321234264162	0.12087348888113686	0.20863733792799422	0.013047884836206919	0.020328577896643527	0.005323976474441231	NA	50	55	55
ENSG00000164418.19	GRIK2	1.2572479229836115	0.12264791894285292	0.20866387495184469	0.013431154677090057	0.05733619667358261	2.1886772582171773e-06	NA	15	18	18
ENSG00000275142.1	RP5-999L4.2	-1.2569388915863993	-0.049546377402681634	0.20877576420972133	0.07150764005013117	0.22446018101779155	9.762695591446163e-24	NA	9	9	9
ENSG00000146859.6	TMEM140	1.2567664324120014	0.3445799473767445	0.20883822443005162	0.0015927919328628031	0.049039432957599625	1.100335983066275e-05	NA	10	10	10
ENSG00000183605.16	SFXN4	-1.256470507127159	-0.04549555172797312	0.20894543240795127	0.1050033588359584	0.4967445883188378	7.718338193363316e-65	NA	32	32	32
ENSG00000103264.17	FBXO31	1.255903411956455	0.32757535633308477	0.20915099137882265	0.0017688838763395315	0.05040781091070976	9.458909739654313e-06	NA	5	5	5
ENSG00000133884.9	DPF2	-1.255767719659679	-0.14625587095202916	0.2092001984315961	0.007052063521923762	0.09864551573883347	2.384008386850809e-10	NA	27	27	27
ENSG00000177045.7	SIX5	1.2557229526979645	0.5370412855241099	0.2092164344296379	0.0007125456438619498	0.012019879263641895	0.032907323054295404	NA	6	6	6
ENSG00000138095.18	LRPPRC	1.2556521477380218	0.1070137233914111	0.20924211570367213	0.016083043937824202	0.2516411753260281	1.2110138804170311e-26	NA	24	24	24
ENSG00000136810.12	TXN	1.2549346236485641	0.28563275301121327	0.20950249370822704	0.002647669587790319	0.0706797634995201	1.0170743072099698e-07	NA	11	11	11
ENSG00000179314.13	WSCD1	1.2548706829682634	0.22810874641641982	0.2095257081388765	0.004216365330844057	0.03014664267331088	0.0006060087854643183	NA	24	24	24
ENSG00000137106.17	GRHPR	1.2541185970841582	0.05512962851690496	0.2097989017617169	0.06625836406682983	0.4328190659255103	8.977165986877802e-54	NA	67	68	68
ENSG00000164825.3	DEFB1	-1.2536835940438769	-0.029025420367650684	0.20995703337683658	0.21501500432138002	0.4432395648022896	2.0341714742514482e-54	NA	54	57	57
ENSG00000254990.5	RP11-108O10.2	1.2534857894361107	0.3028018268661437	0.21002896752362865	0.001833832346456637	0.01685932057158874	0.011344033856500714	NA	2	2	2
ENSG00000178980.14	SELENOW	1.2527252818742765	0.06279991636101116	0.21030570186075648	0.060227254850158465	0.3888929424244839	1.4085193096150334e-45	NA	12	13	13
ENSG00000150782.11	IL18	-1.2526896238299259	-1.1777826485844198	0.2103186836225771	0.00014577735372364045	0.01068955007102212	0.04456648967167635	NA	3	3	3
ENSG00000124098.9	FAM210B	1.2526882557241932	0.13304676022650505	0.21031918171031538	0.007295967122899012	0.12175431521309245	4.909784365635906e-13	NA	15	15	15
ENSG00000188372.14	ZP3	1.2524845193331102	0.037481322698949784	0.21039336576843037	0.1710772967465742	0.6021240088289838	1.915029207971937e-90	NA	27	32	32
ENSG00000149654.9	CDH22	1.2523714126193275	0.4317886732880433	0.2104345581153826	0.0019941570327983056	0.017732915873018538	0.009449144500882418	NA	4	4	4
ENSG00000227500.9	SCAMP4	-1.2522390167770412	-0.10931512269102307	0.21048278278523225	0.018684868836758385	0.054040729886622174	3.831166683362079e-06	NA	91	100	100
ENSG00000062370.16	ZNF112	1.2521294242118122	0.27172295753681813	0.21052270749893998	0.0025574411362408412	0.021249331770960844	0.004363944039868204	NA	33	34	34
ENSG00000257218.5	GATC	1.2513722796603488	0.048524448412727274	0.21079868594025775	0.07605511407760346	0.4006628805776752	3.533224919209093e-48	NA	71	72	72
ENSG00000277135.1	RP11-327J17.9	-1.251123336923517	-0.10853414046545405	0.21088948246466221	0.014345502905440885	0.1873979830110635	1.3164365981450274e-19	NA	7	7	7
ENSG00000099866.14	MADCAM1	-1.2509085844201042	-0.08331209996866117	0.21096783155822418	0.04128295861797079	0.04009094774650839	7.728679960531876e-05	NA	62	72	72
ENSG00000256771.3	ZNF253	1.25083678635092	0.26180211942817483	0.2109940306565219	0.0036801044396859274	0.055795703291024026	1.8760285627479218e-06	NA	13	13	13
ENSG00000164574.15	GALNT10	1.25024079204498	0.06151437657228256	0.2112115996773405	0.051673487246707756	0.17508604790759955	3.150823801576508e-18	NA	72	72	72
ENSG00000235109.7	ZSCAN31	1.2498810954015342	0.08321256274188683	0.21134298619402003	0.02371625319985666	0.17953085294012405	1.2858535061868691e-18	NA	21	29	29
ENSG00000110148.9	CCKBR	1.2497879660679918	0.14444471904667527	0.21137701320605295	0.008357860194595411	0.016239879256505642	0.013207516712089348	NA	22	22	22
ENSG00000105568.17	PPP2R1A	1.24976436027043	0.23506131555719817	0.2113856387735682	0.0022448224737977324	0.022720835873290428	0.002939581131345735	NA	36	37	37
ENSG00000243725.6	TTC4	-1.2496030140874852	-0.1063127768849964	0.21144460154488953	0.019366496959515617	0.2008632002669892	3.0645580412249046e-21	NA	35	35	35
ENSG00000276085.1	CCL3L3	1.249308494017255	0.07126789840115545	0.21155226238965164	0.04049744155999519	0.12867317967304426	2.7563138916184816e-13	NA	24	31	31
ENSG00000167711.13	SERPINF2	-1.2492217004912856	-0.11782261190543857	0.21158399703633002	0.013054143445935053	0.11804900203340042	3.8938978336106555e-12	NA	35	36	36
ENSG00000170949.17	ZNF160	-1.2483820549125784	-0.09327927086132734	0.21189117752063547	0.024410744827642033	0.2003167118721187	1.2726184077273102e-20	NA	34	35	35
ENSG00000061676.14	NCKAP1	1.248182340816193	0.2121912886448521	0.21196428942846335	0.004589392472791434	0.10632497832050718	3.285143231712477e-11	NA	31	32	32
ENSG00000152219.4	ARL14EP	1.2481175112675442	0.15438329830582465	0.21198802633383373	0.004318550748526643	0.03557318459963872	0.0002141458009348309	NA	32	32	32
ENSG00000141391.13	PRELID3A	1.2477511804677857	0.06607946295563324	0.2121221919977636	0.057434618470650046	0.28230587328430456	4.280619690999788e-31	NA	43	44	44
ENSG00000188000.3	OR7D2	1.2477501392809012	0.035212179160648636	0.21212257341137075	0.0926384384501191	0.20687071245378488	1.032327490830913e-21	NA	28	31	31
ENSG00000160282.13	FTCD	1.247484488717597	0.10487802091104138	0.21221990425569526	0.036716064119935964	0.06876142087170868	1.569303954202753e-07	NA	32	33	33
ENSG00000197958.12	RPL12	1.246272283836888	0.08177050525602954	0.2126644495823884	0.03304341574678922	0.4504126076370688	5.491556555036159e-56	NA	64	65	65
ENSG00000174720.15	LARP7	1.246160976984619	0.11918830327429278	0.2127053022256129	0.016139830128396166	0.0824666127871987	9.820374644085036e-09	NA	26	27	27
ENSG00000101773.18	RBBP8	1.244727804244865	0.5389393501605656	0.21323182195003887	0.0005707586456814435	0.01164552791561585	0.03438172638337923	NA	4	4	4
ENSG00000170236.14	USP50	-1.2446424194235135	-0.08335391285412877	0.21326322033580214	0.035499072959972996	0.022020792632516342	0.003586709395800686	NA	32	35	35
ENSG00000128656.13	CHN1	-1.2440602836929904	-0.16577853094773104	0.213477376855157	0.009951137957214192	0.060101681588019075	1.1546578807222707e-06	NA	44	46	46
ENSG00000157551.17	KCNJ15	1.2438996788022951	0.11413049803900674	0.21353648760526378	0.006226359477480346	0.02927984022523633	0.0008217482055782557	NA	28	28	28
ENSG00000271590.1	RP11-181E10.3	-1.2438096560265302	-0.3154354790946011	0.2135696257203502	0.0020159623197270613	0.06917430642098313	1.3307641864692266e-07	NA	6	8	8
ENSG00000184163.3	C1QTNF12	-1.2437820045341428	-0.07474868620943965	0.21357980520427067	0.02636669504348959	0.08259585949114849	9.527088992367978e-09	NA	20	24	24
ENSG00000264364.2	DYNLL2	1.2436488828418235	0.23624831366407922	0.21362881686701862	0.0036167015501279375	0.07919847421181456	2.073267088755852e-08	NA	18	19	19
ENSG00000068097.14	HEATR6	-1.2436180068512166	-0.1268770556008936	0.21364018569762755	0.009560755643363434	0.13677744016980933	3.2896553298790243e-14	NA	9	10	10
ENSG00000148803.11	FUOM	-1.2430672224682457	-0.2036365469145212	0.2138430630535887	0.007423404610122041	0.07214851907385245	9.699338668054699e-08	NA	13	13	13
ENSG00000103742.11	IGDCC4	-1.2428715437115836	-0.2732238712144544	0.2139151733270035	0.0030457296804189678	0.06588333131346334	2.665216483835488e-07	NA	2	2	2
ENSG00000162631.18	NTNG1	-1.2428374477611552	-0.14079459262306074	0.21392773994106973	0.009898367630389891	0.10430730099730856	7.408925351863861e-11	NA	78	87	87
ENSG00000132386.10	SERPINF1	-1.24262338788125	-0.2793687128542067	0.21400664733934704	0.002233390703185155	0.067160881435297	2.9126562449323713e-07	NA	16	16	16
ENSG00000177989.13	ODF3B	-1.2423197136075663	-0.07035436126993612	0.21411862467953424	0.03259036926733909	0.10508905830169613	5.7845068731440255e-11	NA	63	66	66
ENSG00000213593.9	TMX2	1.2422597295704305	0.4718126666004075	0.21414074828701823	0.001036235749643645	0.02757696964065481	0.0011442178346181742	NA	8	8	8
ENSG00000013725.14	CD6	-1.2422557164727959	-0.3259843993592304	0.21414222847625586	0.001911334606518629	0.010452761305809658	0.04574351402749124	NA	12	12	12
ENSG00000266472.5	MRPS21	-1.2419376260558088	-0.12495358401596714	0.21425957628529047	0.013880648375174968	0.1278865082190157	2.3492394844286555e-13	NA	67	70	70
ENSG00000130023.15	ERMARD	1.241810969134011	0.34047588598527023	0.21430631462422767	0.0017471720556649036	0.039688716569564735	8.555348145439515e-05	NA	15	15	15
ENSG00000184887.13	BTBD6	-1.2411356407875551	-0.17655252461322682	0.21455564521407722	0.00551625516995266	0.13168934729470694	1.2804642767328396e-13	NA	13	13	13
ENSG00000171488.14	LRRC8C	1.2405401634027204	0.6669239626522743	0.2147756683528358	0.00044455434951956883	0.012121689200041964	0.03064964891043033	NA	7	7	7
ENSG00000223768.1	LINC00205	1.2397906552170437	0.13590494152978666	0.21505283550946686	0.010652136094921572	0.060174145295578914	1.2871813690063377e-06	NA	25	27	27
ENSG00000076242.14	MLH1	1.239498775988299	0.10673767726945438	0.21516084177669392	0.013378162413952746	0.1159512679541295	7.150744197022947e-12	NA	36	36	36
ENSG00000136378.14	ADAMTS7	-1.2394208834744207	-0.12498442749570603	0.2151896715359709	0.010481595073147304	0.05426328299969711	3.312604649190824e-06	NA	61	61	61
ENSG00000196917.5	HCAR1	1.2386230156688942	0.18471468303688945	0.21548514052647938	0.006361722041427951	0.030063073617078405	0.0006875063017397162	NA	29	29	29
ENSG00000139687.13	RB1	1.2376680608828852	0.18221603886811635	0.21583916656851443	0.00446599469808622	0.06261918329613136	7.291949413632233e-07	NA	22	22	22
ENSG00000156802.12	ATAD2	1.2374509235751134	0.08021049208494224	0.21591972331071196	0.02859820414796991	0.15134998310594686	7.519475828231458e-16	NA	34	35	35
ENSG00000171446.6	KRT27	1.2372068884262584	0.0593691810086724	0.21601028484037488	0.048343757607126406	0.15286568199086584	8.999924072401796e-16	NA	30	32	32
ENSG00000108010.11	GLRX3	-1.237010270859728	-1.0644724606114062	0.21608326958084523	0.0001509640733970203	0.012798086960394459	0.02721174917883204	NA	7	8	8
ENSG00000237021.2	RP3-486I3.7	1.2365969093530218	0.1062007498412378	0.21623676790046598	0.015434605695989354	0.01585188717380065	0.013715296456559091	NA	14	14	14
ENSG00000274512.5	TBC1D3L	-1.2365226349291063	-0.048228687420549504	0.21626435740079963	0.09214404503568384	0.33411065333868106	1.7988609919949677e-37	NA	18	20	20
ENSG00000177706.8	FAM20C	-1.2355842082869815	-0.23510618232827585	0.21661315762127675	0.005534250997031035	0.0166549624748844	0.011462172340064213	NA	35	42	42
ENSG00000138772.12	ANXA3	-1.235546353996538	-0.09727304456794725	0.2166272360281022	0.01965249215418862	0.14133769828889814	1.550688606424048e-14	NA	22	22	22
ENSG00000122566.20	HNRNPA2B1	1.2354241831343242	0.9136487190735065	0.21667267714247418	0.0003492425854085212	0.011880735536208685	0.032981990652992316	NA	2	2	2
ENSG00000101052.12	IFT52	-1.2351112724038509	-0.09703783786798234	0.21678909470603047	0.015169191862864296	0.22322145432560372	3.2392218275979674e-23	NA	5	5	5
ENSG00000275718.1	CCL15	-1.2345584600448751	-0.02824473560327834	0.21699487698462827	0.03041771876031569	0.07151291259756654	9.824327540059328e-08	NA	58	64	64
ENSG00000145569.5	FAM105A	-1.2343126550364119	-0.29687173714390636	0.21708642207564666	0.002622581475078593	0.07560472747678282	1.6747858533607622e-08	NA	9	9	9
ENSG00000141569.10	TRIM65	1.2341380710131726	0.22445514499328945	0.21715145922654744	0.008024726776753668	0.0664793956714235	2.664075782617077e-07	NA	60	61	61
ENSG00000170322.14	NFRKB	1.2331855884868386	0.10927656199411918	0.21750653090270677	0.030395888789373014	0.21805275320240086	4.5262588141463356e-23	NA	52	55	55
ENSG00000141905.17	NFIC	1.2325575623896368	0.38339174553559463	0.21774087820592292	0.0012547549163305998	0.032152343474258084	0.0004335562945758416	NA	9	9	9
ENSG00000166664.13	CHRFAM7A	1.232457469803808	0.04143869402015567	0.21777824441797	0.1593695105946304	0.3318367648296876	1.8680857628240475e-37	NA	45	46	46
ENSG00000196365.11	LONP1	1.2322598498838373	0.10976062141814168	0.21785203272699438	0.01655505329848552	0.288403616244486	4.383148808935786e-31	NA	20	21	21
ENSG00000196152.10	ZNF79	-1.2318471336817205	-0.05911261585801592	0.21800619271441968	0.06438568676647989	0.2877167921233452	1.0874784452989427e-31	NA	20	20	20
ENSG00000112667.12	DNPH1	1.2313953323838926	0.1084551631601066	0.21817504186184622	0.019007904917798395	0.17636096929084855	3.0231665887063472e-18	NA	41	46	46
ENSG00000054523.17	KIF1B	-1.2313924989629894	-0.11811086042006044	0.21817610107671204	0.01178423852976837	0.055393093426787186	2.8888934805954375e-06	NA	29	30	30
ENSG00000066382.16	MPPED2	-1.231093875879391	-0.4681809964205352	0.21828775576230386	0.0009669017396967551	0.017157476707367218	0.010471291532793772	NA	9	9	9
ENSG00000163749.17	CCDC158	-1.2308103421529752	-0.17920714863338205	0.21839380655781393	0.006618344985513571	0.06800599428359368	1.5341358255378775e-07	NA	14	14	14
ENSG00000084207.15	GSTP1	-1.2307183989941597	-0.11992210279946079	0.21842820422427867	0.013929020129263173	0.13724155088691425	9.317822521612016e-15	NA	27	27	27
ENSG00000164604.12	GPR85	-1.2305115965777054	-0.1552618922441223	0.21850558712532142	0.008942474621198487	0.050755418472813285	7.66370287998602e-06	NA	29	34	34
ENSG00000256250.1	RP11-989F5.1	-1.230387765958122	-0.03933960462236951	0.21855193243527826	0.13652311685956697	0.3605883434648503	2.5810083685514256e-41	NA	34	34	34
ENSG00000198189.10	HSD17B11	1.23008349835699	0.0973801971901881	0.21866583875743306	0.01684051617586208	0.19663048171757874	9.9493072710199e-21	NA	27	27	27
ENSG00000076924.11	XAB2	-1.2287545142776168	-0.11847898863595414	0.21916386024194612	0.010822621862553498	0.15630758478911885	2.0056042835056802e-16	NA	19	20	20
ENSG00000169925.16	BRD3	-1.2286990397818138	-0.3030637934274876	0.21918466636417178	0.0016510314752159242	0.05013208297101245	9.107847598310753e-06	NA	7	8	8
ENSG00000129646.14	QRICH2	-1.2282744897070121	-0.14239054480518376	0.21934394398876467	0.009745279016580096	0.08372727376356602	7.774655247902616e-09	NA	22	22	22
ENSG00000075234.16	TTC38	1.227997583311139	0.13740429780672062	0.21944787518597608	0.011825830294801236	0.20436307263528927	6.823203192716151e-22	NA	20	22	22
ENSG00000164520.11	RAET1E	1.2257344804833725	0.19466787162062188	0.22029861020862795	0.004779693034909993	0.12420936516763635	1.0252618959256144e-12	NA	20	21	21
ENSG00000225489.6	RP11-390F4.3	-1.224965570293165	-0.1247965910313743	0.22058819307401156	0.010231184612598927	0.026070004896761343	0.0015385414969370113	NA	22	22	22
ENSG00000240065.7	PSMB9	1.224743854303017	0.2228806403304959	0.22067174525464506	0.0039205915868787905	0.2005293170570441	5.5370654152606856e-21	NA	18	73	73
ENSG00000115523.16	GNLY	-1.2236688782249212	-0.11051176750225608	0.2210771645161136	0.014862790003936506	0.10926405267174036	2.4658213160715123e-11	NA	21	21	21
ENSG00000110871.14	COQ5	-1.2226015368622585	-0.0731362483082107	0.22148023237438963	0.04208710124562853	0.39617024353704505	5.631116326886158e-47	NA	58	59	59
ENSG00000116679.15	IVNS1ABP	-1.2225647011201504	-0.20356548598791746	0.22149415231700875	0.004945930731413954	0.024508883904969428	0.0019676599342432124	NA	42	43	43
ENSG00000103051.18	COG4	-1.2223549771593818	-0.21455580746677128	0.22157341732836922	0.005276103634885834	0.03772204736348746	0.00013559083096650027	NA	12	13	13
ENSG00000171045.14	TSNARE1	1.2223157482025084	0.0756277798638829	0.22158824613892703	0.032069044620627436	0.23693478249950306	2.1640034023210395e-25	NA	42	42	42
ENSG00000160867.14	FGFR4	-1.2222781067325519	-0.22085963006825923	0.22160247553719337	0.0040152754942744525	0.04257052582663744	3.603873592763962e-05	NA	11	11	11
ENSG00000144230.16	GPR17	-1.2213205031251546	-0.027039331549044796	0.2219646933837096	0.16968090731722874	0.3576426563797311	5.126685251457407e-42	NA	75	81	81
ENSG00000111328.6	CDK2AP1	1.2210537796118999	0.08720893510555566	0.22206565821212443	0.024533226838371096	0.2332161809392713	7.965337995137536e-25	NA	28	29	29
ENSG00000163431.12	LMOD1	1.220950155845556	0.17049929989306492	0.22210489255485633	0.007280126081386866	0.09001351613779976	1.7560369145989153e-09	NA	22	24	24
ENSG00000102967.11	DHODH	-1.2205092143780765	-0.12071007855910931	0.22227189864991426	0.015284631691415152	0.1232788124414554	8.757114704858805e-13	NA	21	21	21
ENSG00000272447.1	RP11-182L21.6	1.2198840703577083	0.10474483886145732	0.22250882534457794	0.018143028802927355	0.12522978221332692	4.731541119322089e-13	NA	20	23	23
ENSG00000007255.10	TRAPPC6A	-1.2197128081142707	-0.14452822016861458	0.22257376448310306	0.008113797801242165	0.0552636533185141	3.5839007745312927e-06	NA	25	26	26
ENSG00000204427.11	ABHD16A	1.2184188859854712	0.3062098250633962	0.22306483179317615	0.0021524578773185	0.0300865389611498	0.0005336118085124515	NA	26	61	61
ENSG00000165806.19	CASP7	1.218229201733362	0.041710695658433404	0.22313688557204525	0.11830464436637791	0.4350983263278256	2.284516394944518e-53	NA	52	53	53
ENSG00000185829.17	ARL17A	-1.2176568102237852	-0.06721215795448635	0.22335441611881712	0.02551389171781436	0.3404289938915476	1.480339864824882e-38	NA	47	83	83
ENSG00000250508.1	RP11-757G1.6	-1.2175679783781148	-0.05840399444908114	0.22338818919371117	0.05212121107871631	0.19664855778257367	1.407192560163873e-20	NA	25	25	25
ENSG00000140995.16	DEF8	-1.2167473322561568	-0.10525544170384524	0.22370036429907303	0.02470207278496034	0.11347154774965287	8.887666263563098e-12	NA	51	53	53
ENSG00000054219.10	LY75	-1.215994260861306	-0.03597137433650311	0.22398710827236867	0.15197737149802	0.5154839243036206	1.709802866405034e-68	NA	34	34	34
ENSG00000228716.6	DHFR	1.2159938578029088	0.048531326062601694	0.22398726181362916	0.0877072134165076	0.44572896296742615	3.2621600534252656e-56	NA	93	96	96
ENSG00000070718.11	AP3M2	1.2148709972482101	0.08313421090262804	0.22441529702184582	0.02991953309651598	0.2781432095915374	7.057640274951184e-30	NA	17	17	17
ENSG00000178038.16	ALS2CL	-1.2145800676132958	-0.2911838939752556	0.22452629489307108	0.0023394991883560015	0.0519127428973407	4.267760085550983e-06	NA	12	14	14
ENSG00000173762.7	CD7	1.2120402336988145	0.33981259570275063	0.22549697986924333	0.0018209316201423741	0.028911360636123644	0.0008266491049696388	NA	12	12	12
ENSG00000176945.16	MUC20	1.2120197625502553	0.036934886614793196	0.22550481577753612	0.11745334181092387	0.5287991196877495	1.5499943446175888e-71	NA	35	39	39
ENSG00000160360.12	GPSM1	1.2115889982066663	0.2877656652067207	0.22566974804621687	0.0015882895042584663	0.08729412355345709	2.3307061417166093e-09	NA	11	17	17
ENSG00000038210.12	PI4K2B	1.2113736235750556	0.3045556463336261	0.225752243579457	0.002077248176480204	0.03230877540579062	0.00042164857432642236	NA	7	7	7
ENSG00000119138.4	KLF9	1.2110497168616923	0.3926600435945588	0.22587635098283454	0.0019867290940549106	0.02239356845733198	0.0031543746507511953	NA	25	25	25
ENSG00000159363.17	ATP13A2	-1.210744110179996	-0.7277997701377623	0.22599349122908208	0.0003549352740402263	0.012226502830441351	0.03027568780830417	NA	15	15	15
ENSG00000198959.11	TGM2	1.2106452258214908	0.11878718314959376	0.2260314032762747	0.013349301385984506	0.07240436981824233	8.330128691034778e-08	NA	34	34	34
ENSG00000267194.1	RP1-193H18.2	-1.2097041467306937	-0.20809944529709534	0.22639243811672893	0.00483212768263884	0.019920333792523486	0.005859607830675303	NA	14	14	14
ENSG00000106009.15	BRAT1	1.2094846573985263	0.2836065705142436	0.22647670196865421	0.0024224882650847753	0.0509840018024298	8.663705023309552e-06	NA	14	19	19
ENSG00000167595.14	PROSER3	-1.209279111589849	-0.16672901045505095	0.22655563306701587	0.0070163192050525566	0.09774192003188804	2.7710918772318784e-10	NA	11	11	11
ENSG00000157343.8	ARMC12	1.2080031970112297	0.3053841473007429	0.2270460326212742	0.0019750226355929085	0.023453773089379758	0.0026860307490852602	NA	9	9	9
ENSG00000155542.11	SETD9	-1.2075718220916147	-0.057499149045587145	0.2272120032623739	0.05202368907037124	0.3083407433646967	1.086482708518177e-34	NA	44	44	44
ENSG00000197993.7	KEL	-1.207560125945104	-0.4236747126548706	0.22721650453555553	0.002880259453691074	0.043369830869246236	4.1157403781230544e-05	NA	6	7	7
ENSG00000167461.11	RAB8A	1.206452560111115	0.3678167529944916	0.22764304040215455	0.001556673666797895	0.013447647604685569	0.023385592535707732	NA	20	21	21
ENSG00000277972.1	CISD3	1.2061352171974251	0.27284819730075976	0.22776535777849316	0.0019672768479802824	0.03556496826801093	0.0001889140328126207	NA	22	22	22
ENSG00000275557.1	RP11-353N4.6	-1.2046572317446773	-10.198848324741688	0.2283356528627406	1.638639144929334e-06	0.040116524217145434	6.659104575297667e-05	NA	2	6	6
ENSG00000087365.15	SF3B2	-1.203126588412626	-0.1919173402252647	0.2289273377630081	0.0036978164055831266	0.07063448475523035	1.2076454898996199e-07	NA	23	24	24
ENSG00000101246.19	ARFRP1	1.2024221420288086	0.7870488783330359	0.22920001472166818	0.0003140215284062167	0.014897334655154141	0.016472733424475274	NA	1	1	1
ENSG00000101213.6	PTK6	-1.2024221420288086	-0.22573674662317483	0.22920001472166818	0.003817317721856856	0.026183662455631463	0.0014288454572732845	NA	1	1	1
ENSG00000048392.11	RRM2B	1.2021134998639749	0.053647356658673845	0.22931955665970505	0.004119958964795672	0.0309953322887089	0.0004959987808769838	NA	14	15	15
ENSG00000251322.7	SHANK3	-1.2020121799048766	-0.15476028502404365	0.229358809136036	0.006333523810623461	0.06419085184448738	2.9759308370415487e-07	NA	27	27	27
ENSG00000164879.6	CA3	-1.2015239510414637	-0.12203010615456635	0.22954802144046638	0.01025615767007619	0.01571582539317934	0.01469801855797847	NA	33	34	34
ENSG00000170291.14	ELP5	1.2012048034344243	0.27693475077578156	0.22967176658685107	0.0023638362625327545	0.03708555693798226	0.00015767771434964335	NA	9	9	9
ENSG00000143184.4	XCL1	-1.2011947136135637	-0.09291257867595162	0.22967567955145507	0.017866309466302827	0.10354081890721538	9.655842027516813e-11	NA	9	11	11
ENSG00000259120.2	SMIM6	1.2009858537104534	0.07425109871172325	0.22975668880752087	0.030828548633864528	0.13360914875683455	9.087869163693097e-14	NA	14	14	14
ENSG00000189067.12	LITAF	-1.2006914188992046	-0.1409416392370318	0.22987092401636544	0.008332153543638804	0.1638252803338115	2.4704929575955548e-17	NA	6	6	6
ENSG00000141524.15	TMC6	-1.1999926128601441	-0.24396480633763476	0.23014220941522523	0.005479394963093509	0.032510778032394105	0.0003832004009986562	NA	32	33	33
ENSG00000086205.16	FOLH1	1.1992428783615616	0.2180006910191758	0.23043351896065567	0.004986454977932142	0.01045012835503763	0.04170667041356935	NA	28	29	29
ENSG00000163866.8	SMIM12	1.1990955227729008	0.3878970374346521	0.23049080482502815	0.001683861012349522	0.06967366289627935	7.144333164039272e-08	NA	13	13	13
ENSG00000104524.13	PYCRL	1.1989239251009458	0.3426458053052236	0.23055752778419647	0.0017255611436278314	0.02508352263773225	0.0019357746588052663	NA	20	21	21
ENSG00000175697.10	GPR156	1.1987397980912475	0.09647882238280571	0.23062913784093653	0.018713613491198464	0.11256728153246236	1.5503174462940213e-11	NA	21	21	21
ENSG00000175548.8	ALG10B	-1.198587708109564	-0.1479455764319957	0.2306883000857397	0.005510809824720609	0.06914273266257176	1.759442039975021e-07	NA	16	16	16
ENSG00000154814.13	OXNAD1	1.1984192816542834	0.24832322312339378	0.23075382972326353	0.0027366487895755633	0.02490227374053385	0.0020233096075694392	NA	16	17	17
ENSG00000177669.3	MBOAT4	1.1974865368782541	0.10972187648000493	0.23111697199411174	0.011841866672027374	0.020734412280637063	0.0042809622738038755	NA	23	24	24
ENSG00000174780.15	SRP72	1.1967207591966091	0.109439284692589	0.23141541291123024	0.012407899612303269	0.1784004618062011	1.1078081987764592e-18	NA	40	41	41
ENSG00000183484.11	GPR132	-1.1965910054509727	-0.14311437137844438	0.231466007993693	0.009096957691537282	0.0991277917301292	2.431630463029559e-10	NA	8	9	9
ENSG00000180346.3	TIGD2	-1.196237931073315	-0.23121171985986522	0.23160372261686624	0.006340483155665943	0.05918853935694724	1.4738167858625931e-06	NA	29	29	29
ENSG00000248698.5	LINC01085	-1.1956472167699936	-0.08992687189575933	0.23183425741561703	0.022915003933420403	0.0920538807589449	1.076371613730141e-09	NA	16	16	16
ENSG00000105875.13	WDR91	1.1950360111815301	0.1819043763413504	0.23207296068937988	0.0051353161784489145	0.0331512524768565	0.00033539173506500733	NA	42	42	42
ENSG00000109991.8	P2RX3	1.1949683444748198	0.10258587374284683	0.23209939830491932	0.01746080790966558	0.048642138591169407	1.4240621326715305e-05	NA	9	9	9
ENSG00000100014.19	SPECC1L	-1.1947153293277808	-0.8123617557351486	0.23219827113675828	0.0002515068419009985	0.08716335187815924	2.5332127542564115e-09	NA	6	7	7
ENSG00000197181.11	PIWIL2	1.1946662282258091	0.05434335271030901	0.23221746224572104	0.06306482846841022	0.2284984967518131	2.120066401986638e-24	NA	15	15	15
ENSG00000152749.7	GPR180	-1.1942918751437306	-0.09610161217856734	0.23236381472725887	0.020842171193271718	0.2478025168576013	1.9686565083060865e-26	NA	32	32	32
ENSG00000154678.16	PDE1C	1.1941147412371356	0.07308459117254101	0.2324330876329339	0.046086498622494684	0.19269663720320296	7.49760634228642e-20	NA	50	50	50
ENSG00000188958.9	UTS2B	1.1940768008176188	0.14305990887746203	0.2324479271443538	0.011859542871370069	0.06963712199325872	1.5508316571321453e-07	NA	23	23	23
ENSG00000112183.14	RBM24	1.1939436197280884	1.0198084897677304	0.2325000231476726	0.00014383670837391738	0.01268679374651927	0.028393284228627327	NA	1	1	1
ENSG00000187514.16	PTMA	-1.1930274476199647	-0.5493163677843852	0.23285862367821186	0.001355311513751087	0.03492530955115257	0.0002383628954061541	NA	6	7	7
ENSG00000079689.13	SCGN	1.1928233554115522	0.05163871550886297	0.23293856117467093	0.07633210423456194	0.3278263521291707	9.978512588698968e-37	NA	30	32	32
ENSG00000128482.15	RNF112	-1.19237573041005	-0.18544839483183154	0.2331139521536848	0.005323251886399081	0.025554737645194357	0.0016665667393853494	NA	9	9	9
ENSG00000072736.18	NFATC3	1.191777396133632	0.17668452917986419	0.2333485411370113	0.006054619708189679	0.095027971153917	4.91488591048967e-10	NA	6	6	6
ENSG00000067715.13	SYT1	1.191770597723703	0.2283184476873633	0.23335120755173078	0.0029683287659615803	0.025215199769307303	0.0019231809091022304	NA	8	8	8
ENSG00000187775.16	DNAH17	-1.1915888280791211	-0.18660829177850938	0.23342250771199535	0.007394008375785919	0.06545383127323066	3.4902019425339663e-07	NA	15	15	15
ENSG00000178425.13	NT5DC1	-1.1914722226482075	-0.1588189143994104	0.233468254976665	0.007549200800613111	0.04719255573104741	1.340087790223774e-05	NA	43	43	43
ENSG00000164031.16	DNAJB14	-1.1903583138197447	-0.1693509142908944	0.2339055900486774	0.007471711054249214	0.07564571850050278	3.280712816931756e-08	NA	29	29	29
ENSG00000157617.16	C2CD2	1.1903327861812667	0.14116625794772883	0.2339156193316413	0.016659764233774813	0.0963975583271314	3.744702227004698e-10	NA	88	91	91
ENSG00000225434.2	LINC01504	1.1903164376066064	0.02363361405338687	0.2339220425097217	0.2895265031251592	0.5874472173685458	7.594368614212524e-87	NA	14	14	14
ENSG00000249388.1	RP11-834C11.6	1.189681661580086	0.12087358071341636	0.23417153579643224	0.013675165953987158	0.04156157306134932	5.7485503706520656e-05	NA	27	33	33
ENSG00000204176.13	SYT15	-1.1889618924740106	-0.16047467266651236	0.23445466291704153	0.006439645030402215	0.1377597466834648	2.6492116349331054e-14	NA	15	40	40
ENSG00000004534.14	RBM6	1.1889478661947919	0.04519483780422745	0.23446018267743263	0.08281675067826877	0.5306555326067187	5.276102744166503e-72	NA	43	43	43
ENSG00000267397.1	RP11-873E20.1	1.188828995323123	0.16211097751125378	0.23450696561661755	0.0071422139653187985	0.02572232727642472	0.0016829999141977766	NA	23	23	23
ENSG00000264717.5	CH17-360D5.1	1.1887840843086206	0.31890514630889766	0.23452464256128513	0.002080419682275783	0.1107895747004346	1.3406928314349312e-11	NA	6	11	11
ENSG00000136108.14	CKAP2	-1.1887456402580918	-0.054236669805475944	0.234539774863066	0.059507570932858744	0.4238321243714884	2.1853156607325105e-51	NA	18	19	19
ENSG00000158555.14	GDPD5	1.188495584374289	0.14537432178226692	0.2346382184434912	0.00707356708128544	0.02331557357537473	0.002849638878277061	NA	24	25	25
ENSG00000182858.13	ALG12	-1.1882297127784087	-0.17648621908459186	0.2347429205488626	0.005974720252345289	0.08175935027750365	1.162419550218062e-08	NA	22	22	22
ENSG00000204540.10	PSORS1C1	1.1880229360754408	0.03364918788833317	0.23482437353919428	0.13688412562073993	0.5024871356607642	1.300139776409269e-66	NA	29	58	58
ENSG00000188511.12	C22orf34	-1.187778510506185	-0.05163826040480053	0.23492068289112222	0.07667868066821233	0.2668828205987302	1.2283935087270356e-28	NA	96	98	98
ENSG00000171206.13	TRIM8	-1.1877465326825674	-0.21935045981442178	0.2349332849650032	0.004119123775741413	0.0208807065336668	0.0045264357529180175	NA	47	48	48
ENSG00000152778.8	IFIT5	1.187420880306227	0.050236805630778814	0.23506164788973838	0.0584033280029428	0.2756116197665562	9.640544516695883e-30	NA	21	22	22
ENSG00000090581.9	GNPTG	-1.1871967805791603	-0.2276189234968938	0.23515001047900097	0.0033641242810323784	0.032031976143256605	0.0004124504234994071	NA	21	21	21
ENSG00000185442.12	FAM174B	-1.1871574733042052	-0.096329306652718	0.23516551177288958	0.02069497357982711	0.10026915922401904	1.7199730116216396e-10	NA	42	42	42
ENSG00000168631.12	DPCR1	1.1870616703566326	0.23158503052183604	0.23520329584088717	0.00301686821809953	0.0758103235138067	4.330061634096911e-08	NA	8	24	24
ENSG00000227403.1	LINC01806	1.185602789865504	0.04308545429867051	0.23577919998884622	0.12562072132354418	0.2656459096739191	2.7209175360219836e-29	NA	50	50	50
ENSG00000104804.7	TULP2	1.1855334773842297	0.14597984304888953	0.23580658642178787	0.008110728598815373	0.07073644242067402	8.005763848961526e-08	NA	7	7	7
ENSG00000164011.17	ZNF691	1.1851305711628035	0.20109596990033435	0.2359658254634478	0.004808111314568241	0.07955911630052202	1.4853409582614553e-08	NA	35	36	36
ENSG00000118785.13	SPP1	1.1848190904322373	0.07738699019440637	0.23608898289279223	0.029116238115811273	0.1070907069275697	4.0524881583001975e-11	NA	21	21	21
ENSG00000163683.11	SMIM14	-1.184659323778943	-0.13111855822245858	0.23615217121362686	0.00767503981413256	0.02927393600455235	0.0008329982313705888	NA	61	63	63
ENSG00000258768.2	CTD-2292M16.8	1.183972165110054	0.12590165103921827	0.23642408144732108	0.010265836059568734	0.07272545525801878	7.856502276217674e-08	NA	11	12	12
ENSG00000161395.13	PGAP3	1.1839662302273701	0.14998402760417123	0.2364264308576618	0.00817441779459683	0.10286931869039713	7.55176597192497e-11	NA	32	32	32
ENSG00000197568.13	HHLA3	-1.1838495494387484	-0.08199064361214788	0.23647262401167624	0.02911185390858629	0.20982967853046608	3.110366738559648e-22	NA	31	31	31
ENSG00000168411.13	RFWD3	1.1837023650071345	0.1411628885298295	0.23653090245825226	0.008316937674003017	0.03583495051181362	0.0001983679487628517	NA	22	22	22
ENSG00000161217.11	PCYT1A	1.183521649959805	0.2864655050781997	0.23660247141552715	0.0030219184930951786	0.06164490055773032	8.398472733189668e-07	NA	27	27	27
ENSG00000250411.1	RP11-257I8.2	1.1831823258379466	0.11030386588946302	0.23673689601564307	0.014482641728430026	0.0367789271848364	0.00016501403053749322	NA	25	29	29
ENSG00000080007.7	DDX43	1.1829666885024204	0.18438358349722375	0.23682234965488203	0.004730106083156519	0.04140582812173031	6.30564181743987e-05	NA	7	7	7
ENSG00000139675.11	HNRNPA1L2	-1.182905485715199	-0.16545034588902982	0.23684660731589702	0.011669801893734668	0.104692141870906	6.156252957454789e-11	NA	24	24	24
ENSG00000223802.7	CERS1	1.181830548776258	0.1468008002723356	0.23727294378999475	0.009613509051724152	0.011344565754240265	0.037962367413535	NA	21	21	21
ENSG00000179361.17	ARID3B	-1.181814293568569	-0.26927949607375334	0.2372793950138664	0.006069057650850006	0.07107464362211917	1.0798189019818888e-07	NA	12	13	13
ENSG00000115274.14	INO80B	1.1817789554189522	0.2221221074549698	0.2372934201354805	0.0037306482972376603	0.07989122109168717	8.075595790615981e-09	NA	11	11	11
ENSG00000196967.10	ZNF585A	-1.1817623376846313	-0.6954873836805331	0.23730001563928094	0.00033275483940123113	0.02058099891612121	0.004828216198859819	NA	1	1	1
ENSG00000002746.14	HECW1	-1.1816261868861744	-0.07591135318252049	0.23735405815508792	0.03571340428894802	0.11886864162793323	3.4959193046973603e-12	NA	29	30	30
ENSG00000109501.13	WFS1	1.1816210925435362	0.1387430387547725	0.23735608042797784	0.008087526082678827	0.10714984091423893	3.709121417964556e-11	NA	11	11	11
ENSG00000161714.11	PLCD3	-1.181559849072945	-0.1264936421049662	0.2373803928610414	0.012494758964445334	0.1581767665057682	2.2781814850918883e-16	NA	11	11	11
ENSG00000159267.14	HLCS	-1.1813882904929949	-0.15437976634402548	0.23744850755371916	0.00790190282742677	0.11439329259731545	7.750897180337432e-12	NA	18	18	18
ENSG00000103657.13	HERC1	-1.1813083942429263	-0.10548410672159081	0.2374802338417713	0.014899928798550763	0.11800341873435065	2.30124947202306e-12	NA	32	32	32
ENSG00000152433.14	ZNF547	-1.1811371369038617	-0.24137207476539999	0.2375482491206249	0.0024317724693771886	0.041699122579912005	5.8833890288206496e-05	NA	3	3	3
ENSG00000163702.18	IL17RC	-1.180565961300326	-0.17997679935329358	0.2377751924103848	0.005474522144399688	0.08940609103161896	2.4660512046026407e-09	NA	14	14	14
ENSG00000170955.9	PRKCDBP	1.180199075631821	0.08492259229452391	0.23792104660769575	0.03674842619308227	0.2952442495998241	1.9497532356196192e-32	NA	19	19	19
ENSG00000183662.10	FAM19A1	1.1795390050420196	0.1103335920552184	0.23818361457244397	0.014397604896714477	0.04562149484121649	2.2738737286368454e-05	NA	20	20	20
ENSG00000134256.12	CD101	-1.1794016211322116	-0.2074789360942963	0.23823828991359297	0.004466091223978789	0.04588846476789415	1.921074974393048e-05	NA	15	16	16
ENSG00000136573.12	BLK	1.1792642852007593	0.18174500374544073	0.23829295501572956	0.002616953195868396	0.014633576231150709	0.01844873855947321	NA	13	13	13
ENSG00000101150.17	TPD52L2	-1.1790527882787771	-0.19798144696576356	0.23837715642563284	0.001764091107230423	0.011844515456755123	0.034136173895595014	NA	21	21	21
ENSG00000168036.16	CTNNB1	-1.1788461759536817	-0.28162485640527446	0.23845943345161713	0.002347650642983144	0.022998188731770317	0.002854596240651875	NA	14	14	14
ENSG00000141556.20	TBCD	1.1783155850857465	0.09213618281091211	0.23867081682846136	0.0181284949746196	0.17936054702672974	1.8784836250867483e-18	NA	15	17	17
ENSG00000132383.11	RPA1	-1.1780729420042997	-0.12598014396932855	0.23876752804123347	0.013260202314593773	0.1414742745456687	9.32412810185776e-15	NA	22	22	22
ENSG00000145861.7	C1QTNF2	1.1776179847351955	0.35788255611460174	0.2389489366843709	0.0013671508824345232	0.051408939540380456	6.1053536746305986e-06	NA	11	11	11
ENSG00000122547.10	EEPD1	-1.177605488113216	-0.14709457620053648	0.23895392093124013	0.007046432178099505	0.014526481446416191	0.018464921549099445	NA	52	52	52
ENSG00000186468.12	RPS23	1.1773608839459557	0.060304664473325706	0.2390514954695856	0.03796640568027594	0.4805546090948538	3.667670459064145e-62	NA	29	30	30
ENSG00000205177.6	C11orf91	1.1765104335279322	0.18211181618384803	0.2393909656126385	0.0046876969414594285	0.05566715228780706	2.6148718196046194e-06	NA	27	27	27
ENSG00000137714.2	FDX1	-1.1753086430812036	-0.06779784248543876	0.23987125788146213	0.036177099500707424	0.2902693391630253	8.815627689200738e-32	NA	34	34	34
ENSG00000243284.1	VSIG8	1.1745230766209211	0.08666937422634645	0.2401855742686977	0.02526384498397815	0.12767687016009474	3.640443573434665e-13	NA	29	30	30
ENSG00000110104.11	CCDC86	-1.1732639490941328	-0.24091137126222184	0.24068997447021245	0.00398222586803876	0.0867792615101266	4.272455615665653e-09	NA	15	15	15
ENSG00000112619.7	PRPH2	-1.1732310094012641	-0.05322849869845998	0.24070317995456225	0.059185400990229675	0.19840421926120025	1.0564292553313752e-20	NA	21	21	21
ENSG00000006016.10	CRLF1	-1.173026976763906	-0.09705686291792943	0.24078498777135837	0.023546607176658275	0.07077356485475282	1.1747429635948233e-07	NA	61	61	61
ENSG00000184787.18	UBE2G2	-1.1723251142985565	-0.1662762765327253	0.24106655227606166	0.005780618476118208	0.14167413727013325	1.6118017478715326e-14	NA	5	5	5
ENSG00000244733.5	RP11-506M13.3	-1.1722859111684103	-0.05626327825751462	0.2410822861369447	0.06376920524173135	0.2632462587902578	3.0959431300241535e-28	NA	30	33	33
ENSG00000238290.1	RP11-431K24.1	-1.172071832331982	-0.13286032142795098	0.2411682177116059	0.009619676389992345	0.017087796054910554	0.009762689464690685	NA	11	11	11
ENSG00000183891.5	TTC32	1.1718705799142952	0.04400003141815971	0.24124902040698082	0.09597564048920884	0.4022223671763745	9.00608769531869e-49	NA	26	26	26
ENSG00000173852.14	DPY19L1	1.1716133061591034	0.294405836733821	0.24135234338293887	0.0019481960557467483	0.033134873189909216	0.0002797406395924677	NA	12	12	12
ENSG00000157601.13	MX1	-1.1715688972097833	-0.06315013665610236	0.24137018148621703	0.03811714634548535	0.10201993335309313	1.210279694536533e-10	NA	91	93	93
ENSG00000228022.5	HCG20	1.1697052822315992	0.12146167410374686	0.24211959170347297	0.011795873039160012	0.10323716644641	1.132971110973865e-10	NA	6	12	12
ENSG00000160870.12	CYP3A7	-1.1693301609334856	-0.1234022502085021	0.24227063586194386	0.011399826192934625	0.05783388265410084	1.159182654314644e-06	NA	4	4	4
ENSG00000205362.11	MT1A	1.168777863185131	0.10844041795450221	0.24249314147099488	0.01717685241531963	0.22024391120039946	4.895602343393013e-23	NA	18	18	18
ENSG00000172986.12	GXYLT2	-1.1685198574556623	-0.09983485317142295	0.24259713413527895	0.020461347970031414	0.1966994536485636	5.149305438506716e-21	NA	8	8	8
ENSG00000148337.20	CIZ1	-1.1684476628746265	-0.3674548099100075	0.24262623874253875	0.0010334031469116304	0.03673222689067185	0.0001689226158432061	NA	21	21	21
ENSG00000109689.15	STIM2	1.168324593478444	0.09803943288084417	0.24267585874203967	0.018077334471222464	0.08653690091678434	2.875765349810998e-09	NA	58	58	58
ENSG00000066926.10	FECH	-1.168069335227671	-0.08794472535133026	0.24277879833657678	0.01053327368308651	0.12149380813615725	8.712209015439785e-13	NA	21	21	21
ENSG00000250075.5	RP11-584P21.2	-1.1673258408930984	-0.060711965420828705	0.2430788068862243	0.035506203791922084	0.09395693418806696	7.043882625325142e-10	NA	19	19	19
ENSG00000175040.5	CHST2	1.1671820662284365	0.2022580379751343	0.24313685167871613	0.004621354084282342	0.0881925444728741	2.7291393786919525e-09	NA	6	6	6
ENSG00000139734.17	DIAPH3	1.1670637923859375	0.1065757706881284	0.2431846085671281	0.014362975335223795	0.11042174230557393	1.965233462441205e-11	NA	18	18	18
ENSG00000205464.11	ATP6AP1L	-1.1661601016620067	-0.03806850537069013	0.24354972055568203	0.08930047359752238	0.4274875824107427	3.709002999989066e-52	NA	16	16	16
ENSG00000131389.16	SLC6A6	-1.166088101283394	-0.22179299999558522	0.24357882693337674	0.0034285988287552412	0.03760409320584414	0.00010621085946682642	NA	5	6	6
ENSG00000105556.11	MIER2	-1.1660789191515544	-0.07838774667736469	0.24358253901452265	0.028589808187832577	0.13189218393576255	9.515653154976076e-14	NA	20	23	23
ENSG00000198755.10	RPL10A	1.1659884885267644	0.12184776146111233	0.2436190997304284	0.012442132148728292	0.2279397133171692	4.31290477382641e-24	NA	37	41	41
ENSG00000196502.11	SULT1A1	-1.165605199327126	-0.07343230849321733	0.2437741047194415	0.03188531843119946	0.1006174084107024	1.3117054367502364e-10	NA	22	24	24
ENSG00000152969.17	JAKMIP1	1.1656030150360621	0.1496864541869972	0.24377498826139743	0.007350849575315958	0.0391254827440615	9.39257823981072e-05	NA	4	4	4
ENSG00000155158.20	TTC39B	1.165493741228715	0.34650295785103635	0.24381919219864456	0.0014072418188662934	0.01090855488949942	0.04246227858718183	NA	14	15	15
ENSG00000170627.10	GTSF1	-1.165317839234694	-0.052187703478139835	0.24389036069884795	0.07290541338260034	0.13130082450078662	1.0726616084747964e-13	NA	41	42	42
ENSG00000011021.21	CLCN6	-1.1652326122684251	-0.15380514498772516	0.2439248480754278	0.010862115281346126	0.10759125543832676	3.482478008573607e-11	NA	16	16	16
ENSG00000171208.9	NETO2	-1.1646971543088622	-0.33671821778641425	0.24414160128903784	0.002895601961710197	0.019802651003799826	0.005725171228752612	NA	18	20	20
ENSG00000111731.12	C2CD5	1.1645889379066572	0.11807301885015334	0.24418542367937046	0.014648945675307463	0.16789894146106885	2.916059883035519e-17	NA	94	94	94
ENSG00000107807.12	TLX1	-1.164144110190567	-0.12262088014944905	0.24436561532842926	0.013977143030271926	0.02244763213477283	0.0033737354713337954	NA	18	18	18
ENSG00000260807.6	RP11-161M6.2	-1.1639260745741988	-0.18344158473181332	0.2444539716923696	0.004977315233788444	0.04874306191543537	1.2401667073983893e-05	NA	9	9	9
ENSG00000070540.12	WIPI1	-1.163775247209061	-0.23367231284952747	0.24451510582665592	0.0034934149969837996	0.017106533240037098	0.010082769093700568	NA	37	38	38
ENSG00000141994.15	DUS3L	1.1632708565695986	0.08879949930133092	0.24471962602727082	0.01630714874976155	0.35259566477343385	1.8158804571638588e-40	NA	11	11	11
ENSG00000213639.9	PPP1CB	1.163159963175095	0.12778629087844018	0.24476460715115833	0.010906272464375375	0.17660062183400702	4.715646814724063e-19	NA	26	27	27
ENSG00000213085.9	CFAP45	-1.1628339260458336	-0.15088586778255692	0.24489688954313804	0.005006661763990932	0.018204799516268258	0.008413678030680539	NA	43	49	49
ENSG00000169129.14	AFAP1L2	1.1628066141269013	0.14935832050928824	0.24490797303027056	0.005405556964066216	0.08109050739145486	8.142132503003394e-09	NA	13	13	13
ENSG00000004777.18	ARHGAP33	-1.1627783250809367	-0.19035927061477265	0.24491945341777432	0.004380878607331547	0.11087493156670318	1.7681978840581415e-11	NA	15	15	15
ENSG00000084463.7	WBP11	1.162167828767335	0.4287344466817762	0.24516729978835117	0.0008434727747015068	0.05685707086713548	2.33085509526415e-06	NA	2	2	2
ENSG00000108813.10	DLX4	1.1619767637175453	0.08547321980705165	0.2452449036028519	0.02033132323812136	0.08476080457712849	5.596045315320459e-09	NA	15	15	15
ENSG00000113273.15	ARSB	1.1618512737381392	0.5005461521232204	0.24529588253560664	0.0009991806514946249	0.03647205513512554	0.0001701274628770257	NA	4	4	4
ENSG00000136877.14	FPGS	-1.1616682956156703	-0.4219836196890028	0.24537022871951508	0.0009082857527721868	0.033154194936623416	0.0003419210153609601	NA	8	8	8
ENSG00000249378.5	LINC01060	-1.1614041401819433	-0.028494595499695442	0.2454775860866948	0.15440886509398516	0.4436106139862184	2.4510158502329478e-55	NA	27	27	27
ENSG00000273038.2	RP11-479G22.8	1.1611473230745104	0.05903742513059132	0.24558199261166447	0.046497235098649364	0.2688217211864136	6.323314938826602e-30	NA	65	65	65
ENSG00000183092.16	BEGAIN	1.1602796127801385	0.07309304559420654	0.24593498224092636	0.03158700889750575	0.25800146275626257	2.0605521450526774e-27	NA	11	11	11
ENSG00000226251.5	RP11-15I11.3	1.1597153728308174	0.02511930032600304	0.24616470912972777	0.25198053157171507	0.5314657909698524	7.799170634946808e-72	NA	36	36	36
ENSG00000144647.5	POMGNT2	1.1595576270221317	0.1689695527135771	0.2462289612789057	0.005550027487706658	0.06811153291754381	2.2657272194182615e-07	NA	8	8	8
ENSG00000165730.14	STOX1	1.159471859576888	0.0918339855904005	0.24626390053228842	0.018707151491765692	0.12652962383202154	3.877667158893282e-13	NA	42	44	44
ENSG00000143303.11	RRNAD1	1.1583968579163768	0.18352387574327028	0.2467021208205401	0.004373603093114843	0.06106021625419829	8.11026075058801e-07	NA	27	27	27
ENSG00000166926.8	MS4A6E	1.1583331267150287	0.1711688095576497	0.2467281177433992	0.006771243491750664	0.011504905090183808	0.03654129944310476	NA	20	20	20
ENSG00000275263.1	RP11-1072A3.4	-1.1579767665841991	-0.12061383848122516	0.24687351781127442	0.015748706498640956	0.04144582354205482	5.0544118087129385e-05	NA	20	20	20
ENSG00000108654.13	DDX5	-1.1578991151250304	-0.24547693173800433	0.24690520868838128	0.003561056699469592	0.035266183448331795	0.00023756535926865727	NA	23	25	25
ENSG00000136628.17	EPRS	1.1578249280340867	0.5484929866151147	0.246935488359751	0.0005598547255166242	0.026383607460928327	0.0013671678511506724	NA	14	15	15
ENSG00000180817.11	PPA1	1.1574001982142132	0.15989954826837277	0.24710889311292517	0.007059397968867981	0.03283021387985003	0.0003732554264142082	NA	75	75	75
ENSG00000137054.15	POLR1E	1.1572031568359775	0.11550826493854854	0.2471893682926104	0.013829909296480092	0.13254175845647428	8.176193194002139e-14	NA	37	37	37
ENSG00000254772.9	EEF1G	-1.156485139310029	-0.16015923524565118	0.24748277462295876	0.004898571574144051	0.086944937968699	4.2850058117270034e-09	NA	42	43	43
ENSG00000160801.13	PTH1R	1.1559961888944186	0.12788830323379277	0.2476827158580468	0.012188507904158409	0.10401760357239076	7.961157837596167e-11	NA	33	35	35
ENSG00000127081.13	ZNF484	-1.1555991110054857	-0.25272470344655673	0.24784517182638433	0.002649326919328639	0.012063018435193905	0.03193074173258874	NA	28	28	28
ENSG00000178904.18	DPY19L3	-1.1555922452253127	-0.30515167695559753	0.24784798146997578	0.001453747872665977	0.026308792783523414	0.0014971097410217055	NA	23	24	24
ENSG00000152944.8	MED21	-1.15517701861189	-0.23650882267849746	0.24801794370297825	0.0033242559021975098	0.05687628816974901	1.847889845292236e-06	NA	50	51	51
ENSG00000008226.19	DLEC1	-1.1546403360803714	-0.13078211653760408	0.2482377415739172	0.00936218304549668	0.05046237169126238	4.6114662998794985e-06	NA	29	29	29
ENSG00000255121.2	RP11-110I1.12	1.1544603373276032	0.2607827119887756	0.2483114904185878	0.0022250321491132786	0.04070233690480154	6.663147430201499e-05	NA	7	7	7
ENSG00000145423.4	SFRP2	-1.1540091496331486	-0.21524360646658483	0.24849641778898157	0.0034602232481559616	0.017758087874218887	0.008739735728571849	NA	35	35	35
ENSG00000196937.10	FAM3C	-1.1538034876487944	-0.13681758946915826	0.24858074399815677	0.007780193674584502	0.10808902410707136	2.684803522602729e-11	NA	42	42	42
ENSG00000119915.4	ELOVL3	1.1536192391373166	0.25576964055806384	0.24865630717948095	0.003587852572261399	0.02136172724715886	0.004162256043385717	NA	12	12	12
ENSG00000076650.6	GPATCH1	-1.153512609456389	-0.3817266393544229	0.248700045008592	0.001480765999482615	0.034450479190872574	0.00024755488883352114	NA	8	8	8
ENSG00000170162.13	VGLL2	-1.1523150060419625	-0.036661920849191613	0.2491916528002418	0.1407346867901918	0.2858352202588636	3.4069631332176535e-31	NA	43	43	43
ENSG00000267006.1	CTC-448F2.4	1.1519376999419777	0.10833945922389035	0.2493466749296298	0.011902999740515273	0.03289510306292178	0.00037408202913358923	NA	17	17	17
ENSG00000270629.5	NBPF14	-1.1518361879630903	-0.11978092314798246	0.24938839422296777	0.007890213734348816	0.018449267595238388	0.00812099114970498	NA	16	17	17
ENSG00000119431.9	HDHD3	-1.1514823510427539	-0.08746131121669795	0.24953385191130517	0.024301412604914266	0.22350077074362065	1.2796894514638867e-23	NA	60	64	64
ENSG00000110811.19	P3H3	-1.150856961089306	-0.35531436296217855	0.2497910864433558	0.0013306866699529236	0.015644894483553527	0.014184319860915982	NA	10	10	10
ENSG00000105404.10	RABAC1	1.1507676559694537	0.2832431263134951	0.24982783441321277	0.0019014098163001362	0.04327290786792176	4.372200697616621e-05	NA	9	9	9
ENSG00000180902.17	D2HGDH	-1.1502846767201538	-0.34326601654808686	0.25002663994334395	0.0014695844162094655	0.4500364230693666	9.543725445947242e-56	NA	23	33	33
ENSG00000129455.15	KLK8	-1.1501989741397258	-0.2508987251340021	0.2500619286664494	0.0028009010561473686	0.07690526131039703	2.7678367997932386e-08	NA	4	4	4
ENSG00000162618.13	ADGRL4	-1.1498895583944253	-0.3007547479559559	0.2501893620273151	0.0012868195308844597	0.016297437916812832	0.012444604639927359	NA	20	20	20
ENSG00000249628.2	LINC00942	-1.1497032751561924	-0.05383449452329384	0.2502661049407766	0.0660129707044084	0.17347018915245568	9.191066257690977e-18	NA	48	48	48
ENSG00000165699.13	TSC1	-1.1496674601132633	-0.11685605768424069	0.25028086151101947	0.016727861801669602	0.234345259669448	2.2795701925883817e-25	NA	23	23	23
ENSG00000135976.17	ANKRD36	-1.1488125414021046	-0.09319792899279637	0.25063328683649977	0.01928563615935657	0.2255316552625313	1.2271897216834763e-23	NA	27	34	34
ENSG00000132975.7	GPR12	-1.1487951147718272	-0.09586784231257965	0.2506404742620051	0.014762336543910239	0.10219767316769103	9.312306358279124e-11	NA	5	5	5
ENSG00000124302.12	CHST8	1.1483841303926408	0.061530225766991006	0.25081002204556135	0.0366484150148212	0.13732756424745327	4.1256533388853085e-14	NA	13	13	13
ENSG00000140876.11	NUDT7	-1.1481244076536616	-0.09813934690538126	0.2509172095188933	0.014818184184761184	0.12425246008673105	4.604712415407875e-13	NA	20	20	20
ENSG00000134014.16	ELP3	1.1477790314245124	0.10190307971003003	0.251059795674229	0.01501190241809608	0.14505311225735099	4.5201104400383e-15	NA	18	18	18
ENSG00000153317.14	ASAP1	1.14758129401641	0.17338510321547368	0.251141455626279	0.0040484518248390805	0.03921368382590425	9.250011950503712e-05	NA	31	31	31
ENSG00000180767.9	CHST13	-1.1474290499803717	-0.0294633020477899	0.25120434073066444	0.13028388007564318	0.3456128108332202	3.19742538821975e-39	NA	38	38	38
ENSG00000231852.6	CYP21A2	1.1471701185946133	0.1046953366130379	0.25131131877143276	0.01106767428234998	0.07411753623991436	5.660348910358547e-08	NA	21	35	35
ENSG00000132199.18	ENOSF1	-1.1470554372307866	-0.14590854144121065	0.25135870977053454	0.007032130280970524	0.06518274380431344	2.9146579203285327e-07	NA	27	27	27
ENSG00000099899.14	TRMT2A	1.1462421071759954	0.3435050908926017	0.2516949897049545	0.0014822638141479634	0.043939596837560255	3.1825101242561665e-05	NA	16	16	16
ENSG00000213699.8	SLC35F6	1.1460959272181017	0.20291896101058454	0.25175546260857395	0.004031615456315681	0.01781021298940309	0.00920356285359408	NA	17	17	17
ENSG00000120647.9	CCDC77	-1.1458394980320863	-0.09326307427527979	0.25186156877867893	0.01756918388804635	0.1181264818571372	9.759354170713952e-13	NA	15	16	16
ENSG00000173517.10	PEAK1	1.1456311870245215	0.14184058774843405	0.25194778739336576	0.007303973956006705	0.08550950724872299	3.5944331546166635e-09	NA	49	49	49
ENSG00000162882.14	HAAO	1.145614325741851	0.1163738188808967	0.2519547670723491	0.015419349961193856	0.15596067866647484	5.090273230037021e-16	NA	29	30	30
ENSG00000095002.13	MSH2	1.1454599045943294	0.043031080027451825	0.2520186955294681	0.08618992205924692	0.4780366535170002	9.069535129048257e-62	NA	31	31	31
ENSG00000118961.14	LDAH	1.1453658620259104	0.06931057060897862	0.25205763353758937	0.03456412017721853	0.21866410233479888	2.0348155381814475e-23	NA	23	23	23
ENSG00000122477.12	LRRC39	1.14534610682747	0.08281126479658124	0.2520658136439311	0.03324629953322119	0.18407625552707066	3.122982416342903e-19	NA	27	27	27
ENSG00000132600.16	PRMT7	1.145318310595773	0.07199210698136645	0.252077323643373	0.029782916544197333	0.2614118939757581	2.2564960553741537e-28	NA	29	29	29
ENSG00000047188.15	YTHDC2	-1.1452617789555624	-0.08183675875417402	0.2521007336716451	0.026439850561927068	0.23831113637989845	2.7362417442111307e-25	NA	83	83	83
ENSG00000158987.20	RAPGEF6	1.1450547200735688	0.1714077115265684	0.2521864907086253	0.00499773808157908	0.033005425381660625	0.0003226407758541322	NA	26	26	26
ENSG00000107317.12	PTGDS	1.1446142859731978	0.1324251322186361	0.2523689717824388	0.0099084323333904	0.10708790147740822	5.096128076920322e-11	NA	8	8	8
ENSG00000116668.12	SWT1	1.1444176526844239	0.24702448556452303	0.2524504707833618	0.0020983602432324937	0.01111541979234697	0.03970683664108232	NA	6	6	6
ENSG00000178188.14	SH2B1	-1.1443502479713887	-0.2258440631258434	0.25247841237382196	0.0029566765598470083	0.09638744004970724	3.7366586861648735e-10	NA	10	10	10
ENSG00000146457.14	WTAP	1.1439749224633267	0.1391625756333582	0.25263403722476474	0.008055119451830928	0.1824128063804012	3.1237085613168787e-19	NA	26	26	26
ENSG00000145495.15	MARCH6	1.142610374781418	0.1976687334793854	0.2532003960901813	0.00459952902792546	0.028362169640342837	0.0007364740948873115	NA	46	47	47
ENSG00000196151.10	WDSUB1	-1.1420289018237335	-0.047787472496506694	0.2534420063762858	0.06981648383288876	0.4015842345545633	1.7671143651992578e-47	NA	17	17	17
ENSG00000123992.18	DNPEP	1.1410535982252603	0.11267376811250875	0.2538476192745368	0.020130775281323742	0.2127226410871027	1.377052614999233e-23	NA	10	12	12
ENSG00000187736.12	NHEJ1	-1.1405405155367603	-0.2814065587459144	0.2540611833072022	0.0021066901722878928	0.022492500405680103	0.0032198213112352146	NA	15	16	16
ENSG00000181744.8	C3orf58	1.1401962625773066	0.21361514465858586	0.25420454422508465	0.0033775279612906816	0.0639184180667867	4.435931102735596e-07	NA	5	5	5
ENSG00000146833.15	TRIM4	1.1392281800362623	0.039084238293008965	0.25460799481991225	0.10978058433723738	0.5110101122559831	1.8438925160478978e-68	NA	23	23	23
ENSG00000143499.13	SMYD2	1.1379424946974717	0.13308862555100512	0.2551444953634938	0.011833095246640394	0.06103734480367985	5.715352692192221e-07	NA	38	39	39
ENSG00000100065.14	CARD10	1.1378746578158212	0.13122341431240184	0.2551728246664089	0.007569728144310554	0.0597850019360231	1.257862239994713e-06	NA	44	44	44
ENSG00000090686.15	USP48	-1.1372847045957646	-0.14831320206940832	0.2554192867424193	0.010392964106817316	0.1383935305850702	3.3724349148614383e-14	NA	47	47	47
ENSG00000130528.11	HRC	1.136853263467264	0.12393361053241747	0.2555996326614589	0.010172613836106894	0.012804361584755529	0.027579270172514558	NA	58	63	63
ENSG00000107020.9	PLGRKT	-1.1365722762177835	-0.06499139537743165	0.2557171352050043	0.04076523829517981	0.2660004676652634	2.3446912544771555e-28	NA	24	24	24
ENSG00000153898.12	MCOLN2	-1.135565739324672	-0.09727768929088736	0.2561383543209341	0.016440384840067483	0.10257041641490884	6.677065769777607e-11	NA	33	34	34
ENSG00000270777.1	RP11-103J8.2	-1.1355429826500987	-0.19236239928679205	0.2561478831828008	0.0041298296790961	0.011503074807840056	0.03327019508515848	NA	14	15	15
ENSG00000235151.1	AC114730.2	1.1349200248088613	0.05067640690463366	0.25640882885011085	0.0607133694339366	0.1441959308625644	5.905779009125275e-15	NA	26	33	33
ENSG00000119318.12	RAD23B	-1.134766109627367	-0.5085156510138455	0.2564733295409999	0.0006455443595471957	0.020861763666248742	0.0047529151139606	NA	16	16	16
ENSG00000174080.10	CTSF	1.1343696566460777	0.28085089083220804	0.25663952157617953	0.0022224588404351903	0.024557725733320632	0.00207621644897082	NA	7	7	7
ENSG00000170275.14	CRTAP	-1.133399032527103	-0.17997805855109147	0.2570467202023292	0.006630242555324092	0.08475418387338139	4.951281298625762e-09	NA	20	21	21
ENSG00000270765.5	GAS2L2	1.1333893200332805	0.05751613556361899	0.2570507970764486	0.03503991593789494	0.07513891721990862	9.957561854117707e-09	NA	29	32	32
ENSG00000105355.8	PLIN3	-1.1331269735814626	-0.1701641650854319	0.2571609354591772	0.00655032206409528	0.0677383540151624	2.541402333631299e-07	NA	43	44	44
ENSG00000159111.12	MRPL10	1.1329306615844272	0.18003099779124535	0.25724337265266106	0.003971548517660609	0.06346628110245812	5.025132888661775e-07	NA	35	37	37
ENSG00000258231.5	RP11-362K2.2	-1.132362931997143	-0.07019639321388085	0.25748188223681423	0.0374109103736234	0.15388074036274935	4.62898680724748e-16	NA	73	73	73
ENSG00000197114.11	ZGPAT	1.1323335307771136	0.31936529356983506	0.2574942381970875	0.0015131775128995831	0.023290214718809783	0.002743011634736467	NA	16	16	16
ENSG00000101421.3	CHMP4B	-1.1322532123604478	-0.5594812603125339	0.2575279943750297	0.0005366965866843503	0.025161530885317442	0.0018524327884201577	NA	4	4	4
ENSG00000137274.12	BPHL	1.132012968367643	0.48455023690295085	0.25762898230702314	0.0006696440628028434	0.025056797797919646	0.0017824662402635267	NA	4	4	4
ENSG00000197860.9	SGTB	1.1318912630130493	0.4249211307368319	0.25768015232881814	0.0009172384201676497	0.029518671249343213	0.0007862266739513188	NA	4	4	4
ENSG00000047932.13	GOPC	-1.131076988595118	-0.34559963496532703	0.258022688726815	0.0019800804952054725	0.01574310153484501	0.013884757650184622	NA	18	18	18
ENSG00000143158.10	MPC2	1.131052780708555	0.3547306081979386	0.2580328769578276	0.0010263532123378073	0.0326454244730207	0.0003455304456819936	NA	13	13	13
ENSG00000130956.13	HABP4	-1.1305321856542756	-0.3135354174177873	0.2582520442485907	0.0023622314260790343	0.04402321273965307	3.583864815319461e-05	NA	11	13	13
ENSG00000100714.15	MTHFD1	1.13043039110729	0.25252314185598684	0.2582949142028014	0.0028310155045187537	0.1160735803479941	3.4450399917790195e-12	NA	12	12	12
ENSG00000139117.13	CPNE8	1.1298632726082072	0.31184909185894605	0.25853384190269824	0.0016547195690558903	0.02088508705036413	0.004475024802450632	NA	27	27	27
ENSG00000114737.15	CISH	1.1294690370559692	0.5976492442578817	0.2587000240429772	0.0004538179379656851	0.013938477457102914	0.02149160255693312	NA	1	1	1
ENSG00000116062.14	MSH6	-1.1290649724515738	-0.16541971652922163	0.2588704262288595	0.00658631144166957	0.07956797075306826	5.1355588357920816e-09	NA	26	26	26
ENSG00000186432.8	KPNA4	-1.1286786054116917	-0.3187390264670682	0.2590334377188933	0.001990178289748722	0.0456846114272578	2.683078119562168e-05	NA	20	20	20
ENSG00000198286.9	CARD11	-1.1283322476042779	-1.557879314400929	0.259179629417713	0.0001160441646193051	0.01192424110921768	0.033781063219530935	NA	2	2	2
ENSG00000090382.6	LYZ	-1.1277880911071638	-0.08009434680278543	0.25940942397070466	0.027678201478263664	0.2477757980509081	2.5930218711297104e-26	NA	16	16	16
ENSG00000164305.18	CASP3	1.1277713053998133	0.103466870729417	0.2594165147333056	0.00847824176661852	0.05657750899534439	1.5889135862216197e-06	NA	39	39	39
ENSG00000151117.8	TMEM86A	1.1276073923156278	0.2422966920677793	0.259485763360901	0.0031438917387705432	0.0180401527723479	0.008917492660115186	NA	26	28	28
ENSG00000174032.16	SLC25A30	1.1273840552726664	0.11683799074947038	0.25958013752763176	0.012165563270686597	0.15943164801643994	2.0719795170354455e-16	NA	15	15	15
ENSG00000134775.15	FHOD3	1.1273747939765195	0.17155054704153447	0.25958405153000497	0.008646012641279285	0.04165347370742928	5.059854377496695e-05	NA	19	19	19
ENSG00000151322.18	NPAS3	-1.1269785555583118	-0.18922649514092532	0.25975154780586074	0.0055101843988915955	0.05975341444324616	1.433375569894894e-06	NA	25	27	27
ENSG00000198740.8	ZNF652	1.1259675214568068	0.16810477482691027	0.2601792669840407	0.005113011087498772	0.025957345714541055	0.0016020034072614033	NA	30	30	30
ENSG00000205810.8	KLRC3	1.1258515686871886	0.19392416135585533	0.26022835208006345	0.004182117921580405	0.020711691346821957	0.004650730693173823	NA	6	7	7
ENSG00000232884.7	AF127936.3	-1.1256312364507883	-0.14670260451450057	0.2603216407224098	0.007452410517335693	0.033595667047019766	0.00031410073129020064	NA	28	31	31
ENSG00000157823.16	AP3S2	1.1255730490913534	0.043333611368252346	0.2603462811057159	0.08323895203117582	0.5303661419062794	8.942636583645027e-72	NA	12	12	12
ENSG00000003249.13	DBNDD1	-1.1251397483703862	-0.04916290205364947	0.26052982009672754	0.06285600734324925	0.24027815466823266	3.154004822174865e-25	NA	40	42	42
ENSG00000155438.11	NIFK	1.1243593883100782	0.43462389407059654	0.26086059341022994	0.0011016656570474186	0.026830184857409484	0.0013269191908058112	NA	18	18	18
ENSG00000112514.15	CUTA	1.1235252965034561	0.33874766592259803	0.261214463170516	0.0016947109419034687	0.06483271840601826	3.7519470719861577e-07	NA	6	13	13
ENSG00000104522.15	TSTA3	1.1227950041615276	0.24437286348727436	0.2615245676322	0.0031706079990663615	0.06250223512847146	6.978241251871705e-07	NA	8	8	8
ENSG00000123219.12	CENPK	-1.1224294431204664	-0.07789596241660658	0.2616798915639984	0.027733362226303272	0.12887329935954772	3.551581184590603e-13	NA	43	43	43
ENSG00000147408.14	CSGALNACT1	1.1219767910565386	0.07114702365832429	0.2618723081020474	0.029393981385694896	0.08698514582627592	3.876845118780236e-09	NA	78	79	79
ENSG00000164111.14	ANXA5	-1.1217658551530447	-0.10344839583019914	0.26196200761393584	0.015964951567404302	0.2739149660047301	6.241152861539891e-30	NA	18	19	19
ENSG00000189280.3	GJB5	-1.1216636727842761	-0.14507888175843422	0.26200546782309775	0.0066100356732894956	0.07067297398508426	1.1868191570038832e-07	NA	13	16	16
ENSG00000136098.16	NEK3	1.1214553347721652	0.07475090783112134	0.2620940935871956	0.030333902979545843	0.2031419068103996	3.1542731078570148e-21	NA	45	45	45
[truncated: 5,314 more rows]
