# Supplementary material for: Exploring the Impact of Cerebrovascular Disease and Major Depression on Non-diseased Human Tissue Transcriptomes
Source: Front Genet. 2021 Jul 19;12:696836. doi: 10.3389/fgene.2021.696836 (PMC8327210; doi:10.3389/fgene.2021.696836)
Supplement: Supplementary Data Sheet 2 — All TWAS results. [file Data_Sheet_2.zip › cytokines_TWAS/IL6/IL6.en.Artery_Tibial.csv]

gene	gene_name	zscore	effect_size	pvalue	var_g	pred_perf_r2	pred_perf_pval	pred_perf_qval	n_snps_used	n_snps_in_cov	n_snps_in_model
ENSG00000021776.10	AQR	-3.987080719797327	-0.6588758742400345	6.689127247067559e-05	0.005605202932650115	0.044769264871607685	4.08209781287431e-06	NA	51	51	51
ENSG00000160712.12	IL6R	-3.9233096153121196	-0.5212376494988274	8.734078966132056e-05	0.007870286691143829	0.12455524269968335	3.2254640068169173e-15	NA	12	12	12
ENSG00000066185.12	ZMYND12	3.652073896271317	0.20506758395571656	0.0002601310010502112	0.0489377455863521	0.17960863081669515	1.4313929725076294e-22	NA	86	86	86
ENSG00000143418.19	CERS2	-3.5932870516437805	-0.4953590060227905	0.0003265325224912135	0.006624385607719892	0.1377890037037612	5.935384953507467e-17	NA	31	31	31
ENSG00000236782.6	RP11-96L14.7	-3.584760131568973	-0.2270288185205066	0.0003373881431167491	0.030098712391972773	0.07079455780016565	5.178076644845312e-09	NA	40	44	44
ENSG00000059804.15	SLC2A3	-3.5847365944343124	-0.5104312678592582	0.00033741857019323527	0.006102168451042022	0.037234567061797966	2.479746270686485e-05	NA	30	31	31
ENSG00000143457.10	GOLPH3L	3.5628176496672643	0.8233217948518053	0.0003668955444399558	0.0023959737355649406	0.05691950072121488	1.7691287048848837e-07	NA	23	23	23
ENSG00000111816.7	FRK	3.484270139679929	0.35876434765306653	0.0004934811369933614	0.017440323488838897	0.17999816293682658	1.776331159792609e-22	NA	12	12	12
ENSG00000159352.15	PSMD4	3.4298037749625396	0.8752406730953802	0.0006040178907711443	0.0015928662921032846	0.037212859681436665	2.8735985042042517e-05	NA	22	22	22
ENSG00000120800.4	UTP20	-3.3358762864547815	-0.4575998823398816	0.0008503099390772808	0.006197946633612488	0.0900308320322673	3.063288910357382e-11	NA	38	41	41
ENSG00000124019.9	FAM124B	3.3082463020033552	0.4688382154362721	0.0009388220231684747	0.0055580342961407845	0.027737165186173415	0.00031165902471360664	NA	51	51	51
ENSG00000175334.7	BANF1	-3.2774983355014693	-0.7604351690119923	0.0010473134802289129	0.0023006126653029734	0.11502027764661313	2.2456698625538243e-14	NA	19	19	19
ENSG00000116157.5	GPX7	3.2734568949571887	0.09318894897272263	0.0010624059351085008	0.16049820650723373	0.5481291051736659	6.299749533052217e-93	NA	30	31	31
ENSG00000226363.3	HAGLROS	-3.2699310122669	-0.33552494934744953	0.0010757371611142964	0.011103632632785009	0.05879703800519715	1.0553178899207027e-07	NA	9	9	9
ENSG00000133059.16	DSTYK	3.2103407975574325	0.2782960494140336	0.001325776855475914	0.019228604760227943	0.2606077835976861	9.60194603340944e-34	NA	38	39	39
ENSG00000183655.12	KLHL25	-3.1938467605154384	-0.575888573706918	0.00140390617952931	0.004865067712886969	0.07936277127673036	1.871278188734552e-10	NA	15	15	15
ENSG00000198719.8	DLL1	3.1817430960733035	0.5428150074440328	0.001463916097745281	0.00479032485794626	0.047415479126415916	2.01787389700563e-06	NA	6	6	6
ENSG00000198933.9	TBKBP1	-3.1731838111047392	-0.13174458989786614	0.0015077703351604778	0.07574518550376838	0.4526783084627068	5.865659980513111e-69	NA	38	41	41
ENSG00000055732.12	MCOLN3	-3.167856110974451	-0.4650458958731049	0.0015356750557229434	0.006206244433569649	0.026868432824500372	0.00033363366571894287	NA	20	20	20
ENSG00000277587.1	CTD-3116E22.8	-3.1637632586209583	-0.1605384042290855	0.0015574342603110313	0.04638120303208133	0.101761820509795	1.0123862587818342e-12	NA	43	44	44
ENSG00000243795.1	LINC02044	3.1329317506465815	0.14936352454138546	0.0017306968006553917	0.057551328750651165	0.14756207146068487	3.1450242860222435e-18	NA	18	18	18
ENSG00000066855.15	MTFR1	-3.1237632026132185	-0.28558286889422096	0.0017855409036497073	0.015155800260330922	0.14069754724365502	1.3692390098882286e-17	NA	20	20	20
ENSG00000174326.11	SLC16A11	3.117810249328613	1.316941038585145	0.0018220006707984544	0.0009421724499235078	0.031367842284888245	0.0001210722636190435	NA	1	1	1
ENSG00000126218.11	F10	-3.104334040734398	-0.5253902459428327	0.001907078838654929	0.007237993556744903	0.110844010196326	9.6318253742543e-14	NA	8	8	8
ENSG00000227107.1	AC096574.5	-3.1019272957340442	-0.4031176111871917	0.0019226517234743824	0.007053802357107637	0.025798361491100024	0.0004599377911417128	NA	15	15	15
ENSG00000166272.16	WBP1L	3.0984664583488004	0.5593872275028985	0.0019452498829598678	0.004647512405615176	0.0510742438603003	6.897785015518028e-07	NA	30	30	30
ENSG00000182183.14	FAM159A	3.023953376848663	0.26745308724473205	0.0024949488473510386	0.01575483413878705	0.07045626920402266	4.0032643859835604e-09	NA	10	10	10
ENSG00000179071.4	CCDC89	3.01552134981393	0.12775267672325416	0.0025653787765899778	0.05875549473328126	0.20944979562794808	3.511861362558564e-26	NA	11	11	11
ENSG00000139971.15	C14orf37	2.996657446941217	0.2812093307237579	0.002729572428996311	0.015716877383125657	0.09999119591227196	2.146938270940186e-12	NA	45	45	45
ENSG00000260838.3	RP11-531A24.3	2.988713899959433	0.42776117706709266	0.0028015432643819435	0.006324716123687649	0.03514748941214859	4.467987944141509e-05	NA	13	13	13
ENSG00000082781.11	ITGB5	-2.9646792712224754	-0.14869225505631098	0.0030299864385420487	0.046921068506716214	0.3691983248547668	8.769601268641483e-52	NA	26	27	27
ENSG00000180776.15	ZDHHC20	2.962001250438845	0.26098228492602693	0.0030564654264408245	0.019189672882281662	0.22858920295463145	6.665313117062845e-29	NA	24	25	25
ENSG00000177646.18	ACAD9	-2.9522040453538403	-0.12877985584127274	0.003155143622772298	0.024670325825246912	0.16123493879210699	6.482909428651274e-21	NA	30	30	30
ENSG00000115947.13	ORC4	-2.9456408534435807	-0.4109340950172877	0.0032228637197578313	0.004768567817212671	0.0757744239171347	8.305057451378734e-10	NA	10	10	10
ENSG00000110090.12	CPT1A	-2.9136503982736346	-0.7784296432835781	0.00357229714731418	0.002630629097322394	0.025964680455787918	0.0004390377863509018	NA	7	7	7
ENSG00000143398.19	PIP5K1A	2.912286467888397	0.7579266480122234	0.0035879341876659606	0.0015654477213508447	0.036176293140750965	3.395758542897328e-05	NA	12	12	12
ENSG00000151572.16	ANO4	-2.90935528527245	-0.13045303294991217	0.0036217501678946	0.05931090601441183	0.048941949029050684	1.1435434649254308e-06	NA	93	97	97
ENSG00000141279.15	NPEPPS	-2.899469564554025	-0.6229374170475979	0.0037379463283040548	0.0028699495006120693	0.038132988646125784	2.1745603304238004e-05	NA	28	28	28
ENSG00000175643.8	RMI2	-2.8980730903314313	-0.08789628029093327	0.0037546307853648323	0.13788638437514641	0.35088160963595943	4.258298864886489e-49	NA	46	46	46
ENSG00000115112.7	TFCP2L1	2.8838371929823587	0.41280590180978344	0.003928618030993154	0.009781657442362542	0.03704000467275575	2.771293673885223e-05	NA	37	37	37
ENSG00000162377.5	COA7	2.87851720563414	0.3489568650692992	0.003995494851982911	0.009505004137750264	0.10925048036694156	1.7395460114858793e-13	NA	26	26	26
ENSG00000065000.15	AP3D1	2.8768219802651545	0.38132197951123603	0.004017021451302697	0.006703562152824146	0.17115791879179662	2.4661936048728657e-21	NA	11	12	12
ENSG00000258499.1	RP11-862G15.2	-2.8754264328589865	-0.3991729711331889	0.004034821586183182	0.005871856644455834	0.03730813005853695	2.6149754981667332e-05	NA	15	15	15
ENSG00000117525.13	F3	-2.8631684143879133	-0.2507961435761856	0.004194275613128696	0.015304704679551322	0.1154373367454628	1.4126374702950184e-14	NA	27	29	29
ENSG00000143437.20	ARNT	-2.860270685990019	-0.34084881067009876	0.004232795481458522	0.009639661118538992	0.1651070245623782	3.417429686583991e-21	NA	16	17	17
ENSG00000163481.7	RNF25	-2.8544838104861787	-1.0862572305446752	0.004310682871273588	0.001289466386585469	0.027261308442303147	0.00033200352836440067	NA	18	18	18
ENSG00000146250.6	PRSS35	2.848572472614311	0.4413676323764863	0.004391584998509116	0.005532704344402843	0.039707659567697985	1.4378619219267618e-05	NA	22	22	22
ENSG00000165661.16	QSOX2	-2.8431127072222955	-0.21822341118191385	0.004467526895938341	0.023081803452340177	0.20765814670494376	2.839959770702069e-26	NA	35	36	36
ENSG00000109390.11	NDUFC1	2.8348103415720014	0.7987085399477155	0.0045852898129882715	0.0015889945015336326	0.0935987565762916	1.0070933914016643e-11	NA	9	9	9
ENSG00000146555.18	SDK1	2.8296817091006448	0.4115423409186604	0.004659433275318071	0.006374652152841026	0.03646484525209767	3.472644931035294e-05	NA	26	26	26
ENSG00000205352.10	PRR13	-2.8254598832633504	-0.2143993345337216	0.004721279961244837	0.026175369346632164	0.3894788121038633	1.8685212409740587e-55	NA	32	33	33
ENSG00000173988.12	LRRC63	2.825288451477303	0.22471630629295847	0.004723806940203017	0.01796896919534061	0.026795972331211167	0.00040682322549892683	NA	39	40	40
ENSG00000214435.7	AS3MT	-2.8229565914269013	-0.0650562386479211	0.0047583013664418495	0.27674907952990635	0.6412356489752821	6.3632968861422834e-124	NA	29	29	29
ENSG00000172638.12	EFEMP2	2.7948389487536947	0.4470610301936035	0.005192557601395859	0.0060721996125281796	0.09399000133453893	1.1023048365527107e-11	NA	30	30	30
ENSG00000124444.15	ZNF576	2.7824461984045015	1.3145405185433219	0.005395080961938051	0.0005542036831158311	0.012267530197325351	0.016967971674608354	NA	3	3	3
ENSG00000164615.4	CAMLG	-2.774681161681789	-0.41966985095761405	0.005525584969283197	0.0035744955432040187	0.258291318058034	8.902021342441757e-34	NA	7	8	8
ENSG00000166275.15	BORCS7	-2.773489539570886	-0.1078466164446023	0.005545862330515927	0.09179904195809466	0.4484766775567321	3.265617958593828e-68	NA	36	36	36
ENSG00000099940.11	SNAP29	-2.7733413941150604	-0.16376139843892054	0.005548387950519023	0.048952530370787485	0.4080948232766737	3.4075693521402026e-61	NA	41	42	42
ENSG00000232104.3	RFX3-AS1	2.7726826112219003	0.2687408993156403	0.005559631617286745	0.035257767942316665	0.2056170373407679	1.4476244010006349e-25	NA	31	34	34
ENSG00000124302.12	CHST8	2.7626397218691032	0.1528751653107357	0.005733601571081119	0.0437709521102015	0.12595203230109972	1.93703713913681e-15	NA	36	37	37
ENSG00000151611.13	MMAA	2.7488160593744486	0.3538430033617784	0.005981094032406321	0.012495622327623076	0.06154981388820752	5.402832738885447e-08	NA	29	29	29
ENSG00000105894.11	PTN	2.7427380373372476	0.24998797076740908	0.006092927124720674	0.01613943762035823	0.12186462103917445	4.694889128666806e-15	NA	39	39	39
ENSG00000172733.11	PURG	2.7393262306970962	0.4906282498181021	0.006156525025489035	0.00544799216214701	0.05290535873159185	5.401811193951822e-07	NA	6	6	6
ENSG00000273295.1	AP000350.5	2.734182735847215	0.06490953865650449	0.006253532817917364	0.24077078618189224	0.6372751480614235	4.340803810948675e-122	NA	60	63	63
ENSG00000105755.7	ETHE1	-2.73400070898329	-0.20194974605612978	0.006256990969297785	0.020097601825592674	0.18351784620935035	1.1352919034150795e-22	NA	15	15	15
ENSG00000115523.16	GNLY	-2.728337244788969	-0.3437695311357359	0.006365449329472608	0.007917265006176205	0.06345395973575628	3.6742146370706556e-08	NA	16	17	17
ENSG00000140403.12	DNAJA4	-2.7196079313904318	-0.3207241016581496	0.006535936099389785	0.008465843790676098	0.1170230772568847	2.3675512336261718e-14	NA	7	8	8
ENSG00000117407.16	ARTN	2.7191596789905246	0.457834932092268	0.006544800479639996	0.00616740007834763	0.02291754769232025	0.0010638308723827717	NA	38	38	38
ENSG00000152583.12	SPARCL1	2.716483982591018	0.13558008833542193	0.006597938769724498	0.03144674907222331	0.2119125469823024	1.5048411829824267e-26	NA	32	32	32
ENSG00000130856.15	ZNF236	-2.705622995395047	-0.6849481059197065	0.006817639617429244	0.001972025604863787	0.06302890564829193	4.0102428364229986e-08	NA	4	4	4
ENSG00000240972.1	MIF	2.7054465642704453	0.06788144957109692	0.006821262173974102	0.2164696891528864	0.5052698365752446	9.280837286125947e-81	NA	37	40	40
ENSG00000178852.15	EFCAB13	2.7042959100200012	0.11747651333894052	0.0068449303358458355	0.08996702949049802	0.3841342461287597	1.0012339305877247e-54	NA	62	64	64
ENSG00000182022.17	CHST15	-2.696088056395859	-0.19798903863686604	0.007015911716795628	0.02276947362935217	0.10704592924473244	2.9660631409138445e-13	NA	29	30	30
ENSG00000175581.13	MRPL48	-2.6877674175619455	-0.40993929126053774	0.007193147952858788	0.006947320371117316	0.09777619616856256	1.99485266921797e-12	NA	36	37	37
ENSG00000112303.13	VNN2	2.6737428860945895	0.1502558569956342	0.007500993620103907	0.041477391868662575	0.11336814023918168	5.862354236908492e-14	NA	53	54	54
ENSG00000133065.10	SLC41A1	-2.6689705542129514	-0.6197352227600353	0.007608412014315522	0.002380565372195917	0.01933478854570707	0.0027214308892056713	NA	11	12	12
ENSG00000136830.11	FAM129B	2.66662102451289	0.40557734749151964	0.007661801473181914	0.004356994116395069	0.03391846020155137	5.994611257706932e-05	NA	45	48	48
ENSG00000131899.10	LLGL1	2.6595824797550467	0.49121168607418836	0.007823757112901997	0.0037355425448861728	0.052799693905432786	5.400974456347099e-07	NA	14	15	15
ENSG00000181523.12	SGSH	2.657982677781897	0.3917204755518056	0.00786099333604011	0.004851277306719776	0.021748947627926948	0.0014263587531270106	NA	45	48	48
ENSG00000007541.16	PIGQ	2.654701110461906	0.4833914865810468	0.007937870714440813	0.005357817987228798	0.03939012114008995	1.4020828140062628e-05	NA	24	24	24
ENSG00000167930.15	FAM234A	2.654366139221118	0.2743831087219367	0.007945755846533396	0.014816731097466458	0.17422146334994956	1.40811947978471e-21	NA	46	49	49
ENSG00000176974.19	SHMT1	-2.6503442628851137	-0.07092596441285862	0.008040978939112854	0.19590229956383004	0.6599588087578144	2.1371139614249023e-130	NA	19	20	20
ENSG00000184983.9	NDUFA6	2.6459619330375856	0.12077410908540491	0.008145898275937655	0.09466269175667026	0.5643265079976664	9.587383845443868e-97	NA	34	35	35
ENSG00000271383.6	NBPF19	-2.644936009419123	-0.1835300918762143	0.008170636692400245	0.0363064182373939	0.1154795596501777	1.3055427798002544e-14	NA	25	37	37
ENSG00000133069.15	TMCC2	2.6436710901931972	0.12210911983952892	0.008201230632738636	0.07635285626904886	0.4357758838554768	3.25011536770018e-65	NA	81	82	82
ENSG00000163131.10	CTSS	-2.643220803674471	-0.17473310015727883	0.008212146195521724	0.02822719206317751	0.2769688361442662	5.306180270074574e-37	NA	86	92	92
ENSG00000170175.10	CHRNB1	2.6375885837979527	0.2170445690501454	0.008349781436538195	0.016993306749004358	0.2520842712485486	1.39402511331684e-32	NA	37	39	39
ENSG00000173338.12	KCNK7	-2.6374997621190652	-0.5931365900003704	0.008351968412541006	0.003561242004269126	0.04595984140398704	2.681839312823089e-06	NA	8	8	8
ENSG00000125505.16	MBOAT7	-2.6184472420393807	-0.40144400951125786	0.008833094932716695	0.005581821985579209	0.03390958827387043	6.351724520748323e-05	NA	43	44	44
ENSG00000014914.20	MTMR11	-2.6065173719147032	-0.7382992288316625	0.009146818398721194	0.0015501551588092883	0.039637616331710916	1.5515246535471552e-05	NA	9	10	10
ENSG00000170903.10	MSANTD4	2.598378670758307	0.23937848821347846	0.009366513923812915	0.01164433526018347	0.07238977003988878	3.276569297400256e-09	NA	95	98	98
ENSG00000188033.9	ZNF490	-2.5970496508663077	-0.3513006573372276	0.009402833128858947	0.0066785246004917535	0.0646930365391815	2.3591699419466475e-08	NA	13	13	13
ENSG00000138758.11	SEPT11	2.5933951257337653	0.3106143961338261	0.009503351816566396	0.010247064755894812	0.03722840060352625	2.5556492837013706e-05	NA	74	76	76
ENSG00000271843.1	RP11-245J9.5	2.5928713748908883	0.33741408519462585	0.009517835963934452	0.006912484503237695	0.028727767948826994	0.000142140883740403	NA	12	12	12
ENSG00000083097.14	DOPEY1	2.5887231037069536	0.12678438591154104	0.009633252140183679	0.04377116351533883	0.475909766713449	2.6781898677004734e-75	NA	19	19	19
ENSG00000213062.4	RP1-206D15.6	2.5877758584598767	0.4830829362577073	0.009659781424848805	0.0034016507718948163	0.031213995050748632	0.00012959104499346436	NA	13	13	13
ENSG00000083444.16	PLOD1	-2.5869204735920985	-0.6792530017099105	0.009683793937627114	0.0019734363903438747	0.030520505504929064	0.00014438284836369234	NA	26	31	31
ENSG00000203730.2	TEDDM1	2.579307385184058	0.2750389759468755	0.009899865090310392	0.011316553340274184	0.022841096472745043	0.0010820534755630207	NA	36	36	36
ENSG00000066827.15	ZFAT	-2.5739554197961856	-0.18696825547380203	0.010054322720412588	0.02236507738218053	0.14186535032959066	1.1031844488684007e-17	NA	44	44	44
ENSG00000115339.13	GALNT3	-2.5720818886489445	-0.19617253438559581	0.010108897792053406	0.02047156310716307	0.12713547346056792	1.2619888644342132e-15	NA	23	23	23
ENSG00000130332.14	LSM7	-2.5707884111511508	-0.296232371522707	0.010146729942371148	0.009526557222745742	0.22896168911186215	6.802708519230571e-29	NA	27	28	28
ENSG00000039123.15	SKIV2L2	2.5689670526258825	0.2523249957931767	0.010200215495777059	0.010646659072573925	0.10842552482178383	2.3810522554664936e-13	NA	42	43	43
ENSG00000049246.14	PER3	-2.56525020594839	-0.7700465519358076	0.010310142816671801	0.0012910770114694101	0.013042885302912142	0.014089915875970848	NA	3	3	3
ENSG00000157734.13	SNX22	-2.563414677388839	-0.35970690720677767	0.010364817280323657	0.010182638432159075	0.03952857805953415	1.1732801543440284e-05	NA	11	13	13
ENSG00000137414.5	FAM8A1	2.5599911561860784	0.24964703307445574	0.01046748269901597	0.01298492140127082	0.1694182708399268	5.018303530517559e-21	NA	52	52	52
ENSG00000232098.3	CTD-2619J13.14	2.5466448590836293	0.43102738380617756	0.010876405930992214	0.004175848847696333	0.04508177166794603	3.980963683996569e-06	NA	22	22	22
ENSG00000138686.9	BBS7	-2.5457504688934676	-0.47074183537038705	0.010904310479160757	0.0037587552822898294	0.03288496278193096	6.70268779220953e-05	NA	28	29	29
ENSG00000167815.11	PRDX2	2.5433539013696427	0.3757960181085924	0.010979396157571554	0.006444335012356051	0.13203232541095908	2.653740412682413e-16	NA	20	23	23
ENSG00000163743.13	RCHY1	-2.5418105281100645	-0.23652608684268286	0.011027993690099524	0.015740176461544603	0.1646836010586168	3.1873443521179486e-20	NA	42	44	44
ENSG00000141698.16	NT5C3B	2.541800540001921	0.09515289251124968	0.011028308815746818	0.06515605269582254	0.5620420680355446	1.1538660942610915e-96	NA	38	40	40
ENSG00000095917.13	TPSD1	-2.5404044490889386	-0.12714988091286653	0.011072434390986562	0.05814933778596581	0.41277661580126257	1.2824495184552642e-61	NA	20	21	21
ENSG00000186567.12	CEACAM19	-2.5401054413848745	-0.15000034797516687	0.01108190535229935	0.03842677966077743	0.18263043055309428	1.119799026034191e-22	NA	91	95	95
ENSG00000172296.12	SPTLC3	2.53994807502381	0.1785758785348474	0.011086892765026217	0.02665090523286969	0.13870964084888573	5.907936521860007e-17	NA	39	40	40
ENSG00000197136.4	PCNX3	-2.537408731295007	-0.9273890689502949	0.011167648343669477	0.0010053050865094055	0.031053453864338276	0.00012336212600029485	NA	9	10	10
ENSG00000220161.4	LINC02076	-2.5354893982866424	-0.09306599292978023	0.01122903273349277	0.12029406562181816	0.2706405282338777	1.0516385712406015e-35	NA	9	10	10
ENSG00000173327.7	MAP3K11	-2.5311122100814623	-0.13624236700890385	0.011370146768871025	0.04041487161942376	0.32209879888682297	1.897666277034765e-43	NA	17	17	17
ENSG00000133808.4	MICALCL	2.530967696466722	0.7000666502891975	0.011374832400623104	0.0016288887654507147	0.026197921678869772	0.0004367415605977969	NA	15	15	15
ENSG00000147655.10	RSPO2	2.524168663289788	0.220677180249566	0.011597227221708714	0.016328534443467484	0.08037496719328523	3.8116178579762767e-10	NA	27	27	27
ENSG00000119321.8	FKBP15	2.5222540323108382	0.30641743476137	0.011660546630427518	0.007639772119074051	0.056873208461679065	1.7894479684519512e-07	NA	40	40	40
ENSG00000117280.12	RAB29	-2.521166786595329	-0.10707517781425421	0.01169663967326349	0.07146294641061947	0.4272923851847341	4.634709056431647e-64	NA	25	25	25
ENSG00000083845.8	RPS5	2.519793362980471	0.204477359743737	0.011742374544553588	0.015952572474368522	0.3238878501063155	1.4178388787660483e-43	NA	24	25	25
ENSG00000223806.7	LINC00114	2.5191214039821745	0.12471863820605329	0.011764808447041591	0.05705029349505033	0.1140106078180365	4.240144123896397e-14	NA	91	91	91
ENSG00000172922.8	RNASEH2C	-2.5174790641378353	-0.2310035253591129	0.011819799387439465	0.019088462312023734	0.2581432053930943	2.8988141165399837e-33	NA	17	18	18
ENSG00000143641.9	GALNT2	-2.511449911225596	-0.5482492776702285	0.012023634761864976	0.002674907840112745	0.034271898634858376	6.290187822895145e-05	NA	27	27	27
ENSG00000063127.15	SLC6A16	-2.507742187669505	-0.35124519864727255	0.012150528355125059	0.0062570610738036415	0.12269829154283195	3.643678621509855e-15	NA	21	21	21
ENSG00000111275.12	ALDH2	-2.5030279950371335	-0.3935950515432223	0.012313580368812485	0.006249017463537046	0.1010140115743626	1.5083472185587481e-12	NA	15	15	15
ENSG00000109445.10	ZNF330	-2.495453170204974	-0.15973083289008574	0.012579635873265547	0.034171625680055474	0.23766172449137446	2.3725157729197908e-30	NA	12	12	12
ENSG00000099974.7	DDTL	-2.4942666316616284	-0.07059533071188806	0.012621769305965938	0.1701405795252512	0.4309637869516005	1.1130589942559552e-63	NA	35	40	40
ENSG00000165934.12	CPSF2	2.4919786045012433	0.15076901313516905	0.012703368943001595	0.029907117887065744	0.3233667227205449	1.4595088315543254e-43	NA	37	37	37
ENSG00000100418.7	DESI1	-2.487514952188897	-0.13499550914525607	0.012863904597958052	0.04440157431814185	0.0877494328625901	4.7906463400235094e-11	NA	106	111	111
ENSG00000198417.6	MT1F	2.4787375337571858	0.38443023120777914	0.01318482877169146	0.0051409848487414455	0.039961040216481614	9.164834763064037e-06	NA	14	14	14
ENSG00000070770.8	CSNK2A2	2.4756246597243727	0.4786834221377394	0.013300332098478158	0.002416179552874951	0.08116178799994941	2.959359773964753e-10	NA	19	19	19
ENSG00000237372.2	UNQ6494	2.475498884073934	0.17401763589252237	0.013305017751892006	0.030759018269062858	0.18711916877371867	2.0096369299216808e-23	NA	41	47	47
ENSG00000186314.11	PRELID2	-2.4751173656078174	-0.13372660366901942	0.013319239790491507	0.05322737019656511	0.02416554536692847	0.0007792504386168607	NA	120	133	133
ENSG00000104901.6	DKKL1	2.474815778232943	0.08961367671284207	0.013330491709306957	0.10828188860036433	0.2074418814864913	4.155096121909332e-26	NA	22	24	24
ENSG00000165476.13	REEP3	2.471792536885331	0.31634390156481357	0.013443750875296322	0.007372999392452039	0.10229960996890436	3.4383145891243584e-13	NA	21	21	21
ENSG00000119673.14	ACOT2	2.4711816458777167	0.10727945481368763	0.0134667395815987	0.079622238754569	0.36390807338666425	1.3607043423596657e-51	NA	103	105	105
ENSG00000197467.13	COL13A1	-2.470718518251508	-0.4066845482559535	0.013484190882666287	0.00616217589655163	0.0333683400392285	7.11226277568609e-05	NA	77	81	81
ENSG00000204138.12	PHACTR4	2.4677884208031053	0.08559056298617022	0.013595064955982651	0.10323805855494915	0.3960173453541376	1.2955613107488252e-56	NA	66	66	66
ENSG00000145241.10	CENPC	2.461436728323266	0.2820950340972469	0.013838180347910504	0.0181612915914675	0.12791228560764453	8.418719506763827e-16	NA	43	46	46
ENSG00000213077.5	FAM106A	2.443843272479891	0.06113709253229213	0.014531737833952561	0.26613355210719747	0.4670453041257562	8.317374639893796e-72	NA	5	8	8
ENSG00000178882.14	RFLNA	2.4410206766597007	0.32661256315680365	0.014645816192121582	0.009010938857348095	0.046290091856064655	2.5579468494319827e-06	NA	12	13	13
ENSG00000180425.11	C11orf71	-2.4382539631067157	-0.3047345928304238	0.01475840142408751	0.006102430110685517	0.0705047909368295	5.564653502079122e-09	NA	22	22	22
ENSG00000198707.14	CEP290	-2.434510256945533	-0.38791863809071964	0.01491195721945442	0.008652137541726926	0.08009334285499478	2.235535782543116e-10	NA	43	43	43
ENSG00000124614.13	RPS10	2.4335659118381754	0.5572279039327955	0.014950913102869888	0.0022106353870462816	0.036271730335619305	3.052988064742043e-05	NA	37	38	38
ENSG00000177000.10	MTHFR	-2.427815957651678	-0.28810696831080174	0.01519004932698439	0.008693897236384376	0.15627300174081382	3.9624363709058566e-19	NA	10	11	11
ENSG00000110448.10	CD5	2.426137952781929	0.22984958137610764	0.015260468209140106	0.015112460715708893	0.118081200986275	1.7452140122837426e-14	NA	28	28	28
ENSG00000251189.1	CTD-2196P11.2	2.423500669903328	0.31333050334311596	0.015371724911890589	0.007964671530664203	0.01685272322892246	0.005161866206232725	NA	25	25	25
ENSG00000135749.18	PCNX2	2.422551224686386	0.20878169255284462	0.015411952751821426	0.01690024319903173	0.0815536850381915	3.3080743123737885e-10	NA	37	38	38
ENSG00000167863.11	ATP5H	2.4221129737627596	0.3866582722637338	0.015430552609298653	0.00495662484465032	0.1197807129497662	6.494828803647836e-15	NA	15	16	16
ENSG00000128739.21	SNRPN	-2.4196655863943146	-0.37557100748032274	0.015534786128769415	0.003831983002740038	0.05306236502998128	4.928062134722711e-07	NA	26	27	27
ENSG00000174080.10	CTSF	2.4189926398359964	0.15405272430522277	0.015563555116109962	0.03370387977258454	0.4080644546463793	3.3355832835244848e-59	NA	8	8	8
ENSG00000130638.16	ATXN10	2.418691644684	0.4027452109499658	0.015576438058865338	0.0050041891368372594	0.09343733497283048	1.0286340381968377e-11	NA	18	19	19
ENSG00000224961.1	LINC01752	-2.414925420392484	-0.33095684451841006	0.015738431853760202	0.0049372383592861165	0.05095484825489685	8.466897339356319e-07	NA	9	9	9
ENSG00000055163.19	CYFIP2	2.414511718924969	0.36516635206062686	0.0157563161034022	0.005501774190530618	0.06090533483976526	6.665786012255398e-08	NA	55	60	60
ENSG00000108465.14	CDK5RAP3	2.409084916675312	0.15442630625637638	0.015992576442841796	0.029888678657345333	0.2019185379690848	2.094961438668649e-25	NA	35	36	36
ENSG00000272275.1	RP11-791G15.2	2.4063241959812585	0.1545831066661866	0.016113957714995783	0.030907312427713385	0.1397748856943096	2.2988018396597998e-17	NA	18	18	18
ENSG00000178425.13	NT5DC1	2.4021583340406307	0.2539600898040431	0.016298652112827734	0.014608092292569097	0.18539511589161686	6.246858893573186e-23	NA	45	45	45
ENSG00000138468.15	SENP7	-2.3991470876430134	-0.14608135647898476	0.016433312113152666	0.03111099125653369	0.27245284283877186	3.458072696903897e-36	NA	106	107	107
ENSG00000182674.5	KCNB2	2.3971171418584536	0.40667174147560053	0.016524639892677676	0.004463290888158855	0.028632848882315563	0.00023560743485667252	NA	32	32	32
ENSG00000171453.17	POLR1C	2.3930474385492637	0.6742159373587406	0.016709080538030992	0.0018258936066158817	0.01434586364560221	0.010011274796475185	NA	29	36	36
ENSG00000142544.6	CTU1	2.392544870033564	0.5239171371612246	0.01673198207350045	0.0030888253849594557	0.026053414810964938	0.00045301526330362735	NA	12	12	12
ENSG00000197134.11	ZNF257	-2.3891110257641865	-0.07257626435352729	0.016889197579993395	0.14819403088722075	0.3139845586806083	2.8438791826150966e-42	NA	37	37	37
ENSG00000059573.8	ALDH18A1	2.388411066551504	0.2837864012158572	0.016921403205464324	0.009038780021329022	0.1486177224973372	1.9478634329112515e-18	NA	25	25	25
ENSG00000185591.9	SP1	2.384131166244822	0.34822458676803186	0.017119499313128343	0.007005141859303099	0.10932170538073677	9.616704438492094e-14	NA	35	36	36
ENSG00000162877.12	PM20D1	2.383341125332636	0.06671707397800665	0.017156288151514754	0.15868348982971875	0.3277857918063269	2.4919290766317526e-44	NA	18	19	19
ENSG00000182771.18	GRID1	-2.380815335159693	-0.1000991344534063	0.01727436914504861	0.07495511304843477	0.1536687241753237	3.405883831525394e-19	NA	84	87	87
ENSG00000114520.10	SNX4	-2.373263129521052	-0.6079557542496471	0.01763169812854552	0.0019898995945804156	0.03253174960685671	7.843537495649778e-05	NA	13	13	13
ENSG00000078814.15	MYH7B	2.372281392019993	0.1807290291603587	0.01767862116300018	0.023061142552631902	0.2047662423913052	5.999775195332027e-26	NA	45	45	45
ENSG00000197253.13	TPSB2	-2.36971989300309	-0.16872740070253855	0.01780156600392656	0.02793483042484072	0.12351572151837135	3.8985791670842964e-15	NA	9	9	9
ENSG00000164776.9	PHKG1	2.3667978365366484	0.6259904451688454	0.017942730828799006	0.0020461956131515857	0.015605490668740866	0.0059170977882542775	NA	12	12	12
ENSG00000138185.18	ENTPD1	2.366225172683207	0.33773994899796805	0.017970510910014746	0.005444469018356664	0.0811272982933167	3.516117575559338e-10	NA	25	25	25
ENSG00000134452.19	FBXO18	2.3649506507607234	0.5318719747594283	0.018032473591909563	0.0026408982116900032	0.016832894110281	0.005219794633291034	NA	24	24	24
ENSG00000132749.10	TESMIN	-2.3617443889856107	-0.2489892132063055	0.018189178715098384	0.019713564502097044	0.055036228537338035	2.1510506954708143e-07	NA	23	24	24
ENSG00000087077.13	TRIP6	-2.3606111213253667	-0.36730908443898735	0.018244851374388686	0.006840042099817272	0.09809556601507087	1.7813178789452734e-12	NA	33	34	34
ENSG00000103966.10	EHD4	-2.357127272807863	-0.28822874917904673	0.018416933505394705	0.007957918563848101	0.08679074054352175	7.644085168114473e-11	NA	30	31	31
ENSG00000249459.8	ZNF286B	-2.355942487698718	-0.13818928841542083	0.018475777941605986	0.04309068516899481	0.12585713199012832	3.837068817588613e-16	NA	31	36	36
ENSG00000111077.17	TNS2	-2.353324191466795	-0.17768720358667614	0.018606404160710868	0.024397829230805797	0.3362596159226987	1.4498893094143895e-45	NA	9	9	9
ENSG00000169032.9	MAP2K1	2.352341457012504	0.32679686798073315	0.01865564073002106	0.006539049147114635	0.053259244410850864	3.9773787979769004e-07	NA	28	30	30
ENSG00000111652.9	COPS7A	2.3519785562094815	0.569466003534282	0.018673851439444538	0.0031337184304137226	0.07966926074461528	4.39122327654494e-10	NA	33	34	34
ENSG00000134955.11	SLC37A2	-2.35041184160255	-0.3913195412528445	0.01875264929458935	0.004211398189070431	0.03046330752304821	0.00014236200265793967	NA	28	30	30
ENSG00000177888.7	ZBTB41	2.350391487078517	0.8977361682455819	0.01875367493566214	0.0008796178044251988	0.018421345026018048	0.003475326414155977	NA	10	10	10
ENSG00000112530.11	PACRG	2.346615090466667	0.09168654168650152	0.018944814342107243	0.1460264359540387	0.3488684677235547	3.7188603685396604e-48	NA	21	21	21
ENSG00000161594.6	KLHL10	2.345614138022563	0.32308674104082485	0.018995761512113806	0.005203039927798686	0.0378663781125635	1.8708193740839314e-05	NA	20	21	21
ENSG00000196542.8	SPTSSB	-2.345126615456945	-0.1007862378390648	0.019020619127697102	0.07221816670514962	0.1756477458730332	1.8115940927795668e-22	NA	64	66	66
ENSG00000096872.15	IFT74	-2.3434628733753993	-0.11588014860373644	0.019105663644953294	0.025879141415037464	0.0994999014580024	1.173791559236809e-12	NA	64	83	83
ENSG00000078804.12	TP53INP2	-2.3400429606028914	-0.2595865430819054	0.019281521810914852	0.01182898788388935	0.1415897096204074	2.1553489121513825e-17	NA	19	19	19
ENSG00000186407.6	CD300E	2.33869008085214	0.7319333263992909	0.019351478888561428	0.0014194712485981072	0.011406250259082144	0.021691916815082337	NA	6	6	6
ENSG00000215386.11	MIR99AHG	-2.338639788755322	-0.45391128413050524	0.019354083750702807	0.003386398989731923	0.036265377589022124	3.736896981044935e-05	NA	21	23	23
ENSG00000175985.9	PLEKHD1	2.3368957546111546	0.18278639652295853	0.019444605153563572	0.023183308592852885	0.07763738099544204	8.76762927093846e-10	NA	29	29	29
ENSG00000102904.14	TSNAXIP1	2.33538250419528	0.29845395680506254	0.019523447580612332	0.007512546297816179	0.06764917003985561	9.278466880929408e-09	NA	13	13	13
ENSG00000158483.15	FAM86C1	-2.3351342269532505	-0.0883429646928253	0.01953640979934757	0.09149200709064798	0.4260379299372275	1.0699791214756e-62	NA	28	30	30
ENSG00000121417.13	ZNF211	-2.333510030577387	-0.18277899556241345	0.01962139249629735	0.021112346547633283	0.14958926789273155	1.6375927304618197e-18	NA	35	36	36
ENSG00000131351.14	HAUS8	-2.3313928759104368	-0.22886015450764688	0.019732652842215676	0.012585097977464776	0.10285690191240024	9.915636351430776e-13	NA	25	25	25
ENSG00000138385.15	SSB	2.331359696807056	1.3220186413015727	0.019734400840358497	0.0009506143248164524	0.032634936576574014	7.088329209337819e-05	NA	4	4	4
ENSG00000197020.10	ZNF100	2.330961011815254	0.048131556968476596	0.019755415620129904	0.3006200330176373	0.668979297387363	6.803087535276849e-134	NA	35	35	35
ENSG00000005206.16	SPPL2B	2.330512391045031	0.24027382544282916	0.0197790858898845	0.01111146761276995	0.1489131429855116	2.8321501968259593e-18	NA	38	44	44
ENSG00000168827.14	GFM1	2.3178778328625365	0.3804334598331337	0.020455961498948586	0.004931570046417743	0.07801044015491902	4.856403249100119e-10	NA	10	10	10
ENSG00000167555.13	ZNF528	-2.3122806239412883	-0.09340189242739133	0.020762223750726293	0.06969845417455767	0.38095089283585293	5.597885109513833e-54	NA	52	53	53
ENSG00000175664.9	TEX26	2.311924822535921	0.38767091812146964	0.02078182654054857	0.004417159942084563	0.0296016843559728	0.00019644190556604156	NA	8	8	8
ENSG00000051596.9	THOC3	-2.3080756634332276	-0.4673799576712375	0.020994928503702593	0.0031965704876553034	0.10895912952014236	2.1571489254713105e-13	NA	20	22	22
ENSG00000145685.13	LHFPL2	-2.304824406235519	-0.2646017029905287	0.021176409636893875	0.009711987185968201	0.02257816962405664	0.001121825335524013	NA	48	49	49
ENSG00000244752.2	CRYBB2	2.298516817879613	0.1693738034332832	0.021532391811064887	0.025129235690892752	0.07753708099000653	8.780538701961067e-10	NA	37	38	38
ENSG00000259129.5	LINC00648	-2.2941354781805825	-0.458807786448875	0.021782718044283195	0.0025828389197528326	0.023465371002439502	0.0007266202998817867	NA	3	3	3
ENSG00000092140.14	G2E3	2.29322058242606	0.7627407994054917	0.021835308753428033	0.0015521185695824848	0.039119670805577635	1.5085705087571035e-05	NA	7	7	7
ENSG00000269473.1	CTD-2619J13.19	2.2877659703374587	0.14779516991920288	0.02215115355906692	0.0287788472568288	0.04724570841512617	1.922668714643911e-06	NA	31	32	32
ENSG00000166035.10	LIPC	-2.2866793091932958	-0.4031497189460924	0.02221454825878192	0.003719009734595569	0.037075922858649066	2.7605295587554884e-05	NA	8	9	9
ENSG00000213398.7	LCAT	2.2855382870245666	0.6839262740523042	0.02228128408524542	0.0012309608988728315	0.04343405574372879	5.835336313725301e-06	NA	11	11	11
ENSG00000178209.14	PLEC	-2.2827541239827958	-0.17085708700472788	0.022444855658099307	0.02135715505384265	0.19990370164192156	9.647286013545196e-26	NA	23	23	23
ENSG00000099977.13	DDT	2.281544463384866	0.14770494530355824	0.02251624876382817	0.03209502238497716	0.3027382262820332	7.69399939149855e-41	NA	14	15	15
ENSG00000141854.9	MISP3	2.278510533662754	0.19407656912067683	0.022696177624953264	0.01782171787831571	0.10740926666389396	3.2291590192137684e-13	NA	43	46	46
ENSG00000108839.11	ALOX12	-2.274710956679772	-0.17216008199673305	0.022923274784213694	0.02573987696669948	0.12699620790878674	1.425452672520076e-15	NA	13	14	14
ENSG00000243660.9	ZNF487	2.272346152301188	0.45825769480246414	0.0230656113104731	0.0031403598354788767	0.013009843881482016	0.013704105620181848	NA	17	17	17
ENSG00000177732.8	SOX12	2.268145761205045	0.48230767140677927	0.02332032401653122	0.0032670507677472465	0.03875107637737213	1.8583551842585928e-05	NA	26	27	27
ENSG00000177465.4	ACOT4	-2.266128998720351	-0.17571486619758658	0.023443486215004364	0.0204791645371281	0.051562879994266335	7.163287084982551e-07	NA	24	27	27
ENSG00000271751.1	RP11-110I1.14	-2.2657393380219126	-0.13673726250696272	0.023467347474501844	0.0385738524027012	0.10978695152778876	1.495446143800928e-13	NA	12	12	12
ENSG00000214955.5	AP000318.2	-2.2614042967933683	-0.2630188365828403	0.023734232937775886	0.009394493955521666	0.0543727167307174	3.6553155142621653e-07	NA	33	35	35
ENSG00000161395.13	PGAP3	2.259576249518645	0.856982374281128	0.023847563025999906	0.0007109313869592226	0.02116350609269187	0.001746884734590515	NA	11	11	11
ENSG00000186501.14	TMEM222	-2.2576101363789665	-0.4908565762042759	0.023969976145466705	0.005362067369884519	0.08891238648652437	3.381972452360688e-11	NA	21	21	21
ENSG00000184182.18	UBE2F	2.256547145215929	0.18062915792652762	0.024036386229294684	0.018434885491671053	0.29337554695622925	2.4192671607157284e-39	NA	10	10	10
ENSG00000100228.12	RAB36	-2.2535449480917262	-0.2017459810657306	0.024224809998863825	0.015816826833881786	0.0831182748619236	1.3670411277725225e-10	NA	37	41	41
ENSG00000117151.12	CTBS	2.249540732273554	0.22795042042131103	0.024478114372902468	0.015153170437774841	0.2404435159456636	1.6470174646808587e-31	NA	26	27	27
ENSG00000154079.5	SDHAF4	2.247875287578453	0.3550040417181799	0.024584143380169326	0.004606919321761642	0.05556323975172352	1.6979285748082527e-07	NA	19	20	20
ENSG00000108381.10	ASPA	2.2463805730716424	0.2948241510537846	0.02467964159543113	0.006660410624911399	0.09079079680997558	2.1896944586892933e-11	NA	22	24	24
ENSG00000080371.5	RAB21	-2.2449762660528303	-0.8209513604095112	0.024769656245225598	0.0007344045227594946	0.014517247751856826	0.009525473220667229	NA	46	47	47
ENSG00000068383.18	INPP5A	-2.2419612562120768	-0.30136995961350715	0.02496387643357848	0.009881659739262054	0.11862693088443498	1.3336247741355598e-14	NA	54	55	55
ENSG00000187595.15	ZNF385C	-2.2405237483641116	-0.25625872045001624	0.02505694078911338	0.008196439587329369	0.037303729427565054	2.8896093933634656e-05	NA	38	39	39
ENSG00000186104.10	CYP2R1	-2.237109135527197	-0.6672483284478707	0.0252792080332896	0.001468786927050248	0.01231349319156624	0.017287284153181648	NA	10	10	10
ENSG00000108960.7	MMD	2.236497596526314	0.35654898415153874	0.02531919456910103	0.005446677809411766	0.07268213995157148	2.985876779702496e-09	NA	3	3	3
ENSG00000091640.7	SPAG7	2.2353021546276914	0.1590611577452879	0.02539751871595081	0.01796563445958893	0.1990254427079994	5.006808795156998e-25	NA	38	39	39
ENSG00000256870.2	SLC5A8	-2.2351727764305567	-0.08332402533137413	0.025406008005045246	0.0664954410360555	0.109692506657856	7.969956588106751e-14	NA	109	111	111
ENSG00000186231.16	KLHL32	-2.233576574530795	-0.3782572744677985	0.025510946692394728	0.004218977641693536	0.03752751142341429	2.186121001969648e-05	NA	17	17	17
ENSG00000100554.11	ATP6V1D	2.231137472340591	0.29684856805310983	0.02567202425277561	0.00514862430956527	0.11576306242824565	1.1279764186324681e-14	NA	88	89	89
ENSG00000131473.16	ACLY	-2.2310280507415743	-1.1562635993384927	0.02567927099346005	0.00031269223479610584	0.015666412337375243	0.006763162832965572	NA	6	7	7
ENSG00000272087.1	RP11-379F4.7	-2.229135727113527	-0.2650842202857041	0.02580487540916073	0.009086674302494251	0.017919122691387943	0.0039037651218177703	NA	33	33	33
ENSG00000149488.12	TMC2	-2.2281240542103395	-0.14296474145685542	0.025872243656632328	0.03215676730277678	0.09949452279071802	6.641374029200594e-13	NA	29	30	30
ENSG00000144802.11	NFKBIZ	-2.2275090628820555	-0.4627592792510353	0.025913270787153827	0.003867184560324196	0.014928835307209046	0.008185452160238792	NA	37	38	38
ENSG00000198315.10	ZKSCAN8	-2.224537571802376	-0.3986270982854142	0.02611229755961551	0.0024558021342484153	0.033465529770058816	6.553756044107622e-05	NA	26	30	30
ENSG00000188820.12	FAM26F	2.2230662969298347	0.15913433812800515	0.026211329858244325	0.023218038406522996	0.12406381305005118	2.5278906632121126e-15	NA	53	53	53
ENSG00000167220.11	HDHD2	2.2222881759531345	0.16824323257403917	0.02626383671191563	0.014194610539793345	0.11652827554637853	2.048266931192217e-14	NA	22	22	22
ENSG00000111254.7	AKAP3	-2.2193304892359715	-0.0689196075876896	0.026464248814993343	0.142778774782641	0.3337157490263012	1.170291945427897e-45	NA	19	19	19
ENSG00000160886.13	LY6K	-2.2184819304734194	-0.11448590687763584	0.026521990289903912	0.045469905256296635	0.08659614216765323	4.8165388273954775e-11	NA	35	38	38
ENSG00000272335.1	RP11-53O19.3	-2.217457761647903	-0.4910646499513135	0.02659182634047854	0.0028025972138148235	0.028722860081778875	0.00023809386179551764	NA	8	9	9
ENSG00000162669.15	HFM1	2.2149198076910417	0.05673540358344334	0.026765569278492288	0.13983329252109256	0.3221623664592514	1.3036658996652832e-44	NA	50	50	50
ENSG00000099968.17	BCL2L13	2.214042480615036	0.4160752118015016	0.026825856808020958	0.004028954784667926	0.0483007526796696	1.5284674377029482e-06	NA	22	22	22
ENSG00000170906.15	NDUFA3	-2.2100967592606318	-0.2608624260388688	0.027098447736396743	0.010665266518739265	0.254265892877271	4.704938180296882e-33	NA	3	5	5
ENSG00000184156.16	KCNQ3	2.2093911177315584	0.06276518693266392	0.027147448307362883	0.14981048436058342	0.33610899130644656	1.4891453023480896e-46	NA	67	67	67
ENSG00000197457.9	STMN3	-2.2093821629296766	-0.7673295834971513	0.02714807063031562	0.001269609817076765	0.01895291598938005	0.0028940739494562264	NA	14	15	15
ENSG00000234465.10	PINLYP	2.2081472232554065	0.12264525825978771	0.027234012020997123	0.03809540996652171	0.16309733054472014	1.8709834088930962e-20	NA	40	41	41
ENSG00000162391.11	FAM151A	2.2074578495322528	0.274189641577555	0.02728208865319859	0.007971959368833268	0.0495386637945346	1.1352302143563242e-06	NA	3	3	3
ENSG00000104660.17	LEPROTL1	2.2067380197899467	0.0846921391739703	0.02733236741711258	0.07216042512437504	0.4493123079602562	1.5050685010620346e-68	NA	16	16	16
ENSG00000141580.15	WDR45B	2.204973184261254	0.13625725252175266	0.027455976306209943	0.03234631565136635	0.2210505346971611	9.331630908109137e-28	NA	63	65	65
ENSG00000197580.11	BCO2	2.2009501743279	0.1431983943094395	0.02773955135388039	0.03127022901120453	0.1530091730597634	4.407161309312431e-19	NA	30	32	32
ENSG00000132640.14	BTBD3	2.2009395769615105	0.15106290708286874	0.02774030166674319	0.02618472241308456	0.13703889380670164	8.438485016373617e-17	NA	78	79	79
ENSG00000171469.10	ZNF561	-2.1995085673247834	-0.15391189364714272	0.02784178062864157	0.018971260018938254	0.17623214587355218	9.380499226734269e-22	NA	28	28	28
ENSG00000205593.11	DENND6B	2.1983412144534924	0.6502368433905179	0.027924799461878754	0.0013203385213081669	0.03784773639962481	2.4508501072264003e-05	NA	4	4	4
ENSG00000273841.4	TAF9	-2.1982272245737113	-0.3824355771782213	0.027932917524766992	0.004427208419319775	0.057250501301641714	1.7062501488306653e-07	NA	14	14	14
ENSG00000233048.1	LINC01722	2.1982030689094776	0.14325392139857965	0.027934638089600002	0.03020638114629787	0.09140148921449118	2.195318628326137e-11	NA	33	33	33
ENSG00000151208.16	DLG5	2.196015234649405	0.10823797055012044	0.028090852971798395	0.047643353907144	0.3985023195031513	2.1572639101973399e-57	NA	85	88	88
ENSG00000126785.12	RHOJ	2.194959507470473	0.6253486279784124	0.02816650252273304	0.0019733841557657405	0.0511586151954884	7.826504985435009e-07	NA	16	17	17
ENSG00000119314.15	PTBP3	-2.192031938219527	-0.4303245513372617	0.028377200562196853	0.004041504165795911	0.06091678827634605	5.2008261456488567e-08	NA	77	78	78
ENSG00000137601.16	NEK1	-2.192012717870332	-0.18297894307880222	0.02837858833099432	0.025213798202417037	0.2354304820063753	2.048560402784992e-30	NA	9	9	9
ENSG00000119242.8	CCDC92	-2.1902658529392767	-0.22187351548265957	0.02850496178438137	0.009488724674213175	0.11186865662573338	8.331606045840221e-14	NA	33	34	34
ENSG00000182636.5	NDN	-2.1887683440191728	-0.28863609163134424	0.028613681670919832	0.0075776550943404825	0.0785355815050764	7.54961146526222e-10	NA	17	24	24
ENSG00000141219.15	C17orf80	2.188031760809026	0.257869696553491	0.028667288879546768	0.008250174864376186	0.13184291941742168	3.7699287723892364e-16	NA	15	18	18
ENSG00000256269.7	HMBS	2.187938876546945	0.1571667253482946	0.028674054967000304	0.02561301301160073	0.2301198783122596	2.737496972775025e-29	NA	60	62	62
ENSG00000125656.8	CLPP	-2.18695958115654	-0.4962674488097806	0.028745474761004954	0.0025398640470096845	0.06722472459947858	9.884971302504221e-09	NA	17	18	18
ENSG00000260804.3	LINC01963	-2.1856614966463788	-0.09628487623810507	0.028840379821587367	0.0910721346735672	0.3807272358940786	5.1796978755600084e-54	NA	47	51	51
ENSG00000072422.16	RHOBTB1	-2.1852984751783318	-0.2928284172951515	0.028866969131627434	0.008711860057299894	0.12928660235960032	6.412897391505016e-16	NA	35	38	38
ENSG00000112981.4	NME5	-2.183095507700389	-0.2628446215422639	0.02902877734166089	0.006733966050478156	0.04843730592691501	8.135753223587257e-07	NA	7	7	7
ENSG00000101751.10	POLI	2.1828765476199106	0.08578571282601415	0.029044902554931508	0.07945238183944103	0.44652622486717225	6.087528141101756e-67	NA	60	60	60
ENSG00000117862.11	TXNDC12	-2.1807195457648336	-0.6152512117158745	0.029204166446915807	0.0015474279692953693	0.03346692663668311	6.380635145012854e-05	NA	7	7	7
ENSG00000171953.15	ATPAF2	-2.1735873482354786	-0.425506087337179	0.029736139418733234	0.00208562014985981	0.026090444281545173	0.0004036116370734198	NA	8	8	8
ENSG00000171243.7	SOSTDC1	2.1732495732052004	0.17171844092412414	0.029761538546799696	0.01993592153179396	0.04894917911207434	8.425733110831141e-07	NA	55	56	56
ENSG00000154310.16	TNIK	-2.172967465556513	-0.1438469210891324	0.029782766037487928	0.026418230934320414	0.12825087926056794	5.656918542558239e-16	NA	18	18	18
ENSG00000095464.9	PDE6C	2.1711670059772468	0.3485697512077314	0.029918550438924326	0.00488352044513937	0.022601590589163816	0.00121225107547445	NA	17	17	17
ENSG00000088930.7	XRN2	2.1703523556968976	1.4583910034817704	0.029980163191492003	0.00025002104712393215	0.022289350428539783	0.00130537133345539	NA	15	15	15
ENSG00000070413.19	DGCR2	-2.170141979461083	-0.15820308720104076	0.029996091848218213	0.029778033133068878	0.28820580353600417	7.807860168474529e-38	NA	29	29	29
ENSG00000119900.7	OGFRL1	2.1697547976138285	0.3466243086205441	0.030025426372874715	0.003773838012649789	0.012888525058165002	0.01437822939288176	NA	28	28	28
ENSG00000167562.12	ZNF701	-2.166867432245747	-0.2309857941189395	0.030244963884911533	0.012522040282586931	0.06266403940302251	3.9977405451322654e-08	NA	31	32	32
ENSG00000140443.13	IGF1R	-2.166801183020466	-0.3403654370375802	0.030250017212529765	0.006029205040639017	0.05982518221113025	7.916249777266946e-08	NA	46	48	48
ENSG00000115423.18	DNAH6	-2.166113173526526	-0.24455781998989296	0.03030253978372463	0.00907686485554318	0.046480492111425284	2.0042735222757227e-06	NA	30	31	31
ENSG00000166619.12	BLCAP	2.1622784226938654	0.48702470131568976	0.030596721870366814	0.004002390711244783	0.054553218814450806	3.203250329803151e-07	NA	12	12	12
ENSG00000100053.9	CRYBB3	2.161216550634164	0.12098697725519536	0.030678615519634432	0.04174724019915859	0.20036188019478327	3.38795364294532e-25	NA	37	38	38
ENSG00000226409.2	RP11-735G4.1	2.1606501222069805	0.24956137859946598	0.030722376518530343	0.011316984704389037	0.16727216986512	1.229492605326646e-20	NA	18	20	20
ENSG00000152475.6	ZNF837	2.160028417846661	0.24257578761085297	0.030770469704363063	0.00941478959919943	0.07755025120886197	7.807810172235538e-10	NA	22	24	24
ENSG00000184381.18	PLA2G6	2.159941822704962	0.30709619584385595	0.030777173571215795	0.006046040435714065	0.0978818689972712	3.9672862358345514e-12	NA	14	15	15
ENSG00000262089.1	RP11-589P10.5	-2.1583261820609088	-0.13326966496559337	0.03090248048849614	0.03773307735329484	0.17786450017129266	6.765469427311572e-22	NA	8	9	9
ENSG00000205038.11	PKHD1L1	2.15656740064855	0.211794917024395	0.03103938685808299	0.011233254745316059	0.015042995645927053	0.00801937894788757	NA	85	87	87
ENSG00000093167.17	LRRFIP2	-2.154335438852429	-0.3069755859076316	0.031213875595862476	0.006344547272035699	0.11418101465948162	3.7113603404600965e-14	NA	25	25	25
ENSG00000104964.14	AES	-2.154317409473257	-0.23325134089931307	0.03121528850398707	0.020552929210575194	0.1864861388234691	3.915596047358568e-23	NA	24	25	25
ENSG00000183049.12	CAMK1D	-2.1528181383368503	-0.29824786643926293	0.03133297405782733	0.006826085061580002	0.08636738195978888	8.307970515949349e-11	NA	21	22	22
ENSG00000226180.3	RP11-278A23.1	-2.1527730670453624	-0.07909248944672059	0.03133651782270097	0.08654037058673483	0.12422658588309465	1.322235129059416e-15	NA	70	82	82
ENSG00000122375.11	OPN4	2.150562933204114	0.13208179467317402	0.031510713656693105	0.043341385330549036	0.11634335378549635	2.2420270295834154e-14	NA	69	70	70
ENSG00000156171.14	DRAM2	-2.149480915896846	-0.09802453435273466	0.031596297296484804	0.06301105231478844	0.3985699042425962	8.410252147940051e-57	NA	64	64	64
ENSG00000234147.1	RP3-460G2.2	-2.149471340737663	-0.1690646208660037	0.03159705554582246	0.022618960664749364	0.06797743808453413	9.170432113706643e-09	NA	28	28	28
ENSG00000140830.8	TXNL4B	2.147906075799956	0.3721213057619753	0.031721217626208366	0.004358929564292182	0.03638054157329949	3.4799779165995514e-05	NA	30	30	30
ENSG00000170745.11	KCNS3	-2.147736519713505	-0.11699346039925652	0.03173469246635459	0.040655319647362465	0.26727390040874205	7.769525142001941e-36	NA	35	36	36
ENSG00000109929.9	SC5D	2.147547798037142	0.3359022140030451	0.031749696192040086	0.007403650678681547	0.07780713671554694	6.891553480650251e-10	NA	15	15	15
ENSG00000078053.16	AMPH	2.146273477906123	0.11829755597440718	0.031851166308157916	0.03441979880984714	0.15897281665428747	1.7027678756833026e-19	NA	38	38	38
ENSG00000173262.11	SLC2A14	2.144198789063346	0.06389883321808774	0.032016962077426506	0.1129295917948927	0.22234855138886256	4.0024771786046714e-28	NA	69	74	74
ENSG00000136205.16	TNS3	2.1440033741881526	0.10682750532626689	0.032032616426783546	0.05105287905887887	0.3200526263739393	3.712894129491867e-43	NA	97	98	98
ENSG00000121989.14	ACVR2A	-2.143162088308076	-0.19516944091823496	0.03210008533154084	0.014954342258089661	0.12344752638700175	3.500444495676218e-15	NA	41	41	41
ENSG00000106565.17	TMEM176B	-2.142453755546497	-0.1545683907794383	0.032156986154985336	0.020870906585732277	0.14269198804582173	1.1014177240299187e-17	NA	51	57	57
ENSG00000137709.9	POU2F3	-2.1415048122559828	-0.0981316047992996	0.032233350828094594	0.06335264252802995	0.15692705839703794	1.8206463407756718e-19	NA	10	10	10
ENSG00000163239.12	TDRD10	2.141302000866657	0.2604560853965454	0.03224969188564994	0.006529791959191122	0.09325857051681803	9.328192113326741e-12	NA	21	21	21
ENSG00000122970.15	IFT81	-2.14104304357157	-0.606327916156274	0.03227056708742766	0.0015697360994762425	0.012325046493959813	0.01705640830435249	NA	19	21	21
ENSG00000198648.10	STK39	2.140317035167125	0.3463216797188991	0.03232915420300337	0.004470920062826529	0.019428351524658133	0.0026338102577923308	NA	45	48	48
ENSG00000171045.14	TSNARE1	2.139910920178027	0.17350315611155667	0.03236196642596107	0.021488623235496135	0.2256936758990966	4.645532077137974e-29	NA	16	16	16
ENSG00000108797.11	CNTNAP1	2.1375799296687674	0.28296567985343213	0.03255085211793653	0.007043513149852935	0.09664025454425662	5.003303413074903e-12	NA	13	13	13
ENSG00000132953.16	XPO4	-2.1373940266712315	-0.36004113988418157	0.032565956854594985	0.0035325446911837616	0.09366369738666257	1.2328984062168773e-11	NA	18	19	19
ENSG00000204604.9	ZNF468	2.136352619800287	0.09195042259072278	0.03265068288229341	0.08623765664937001	0.2751378546433935	3.797645752024879e-36	NA	91	99	99
ENSG00000198682.12	PAPSS2	2.1266513528336897	0.12174240181713915	0.03344906230725369	0.04039756837650192	0.14077726280284514	1.3537109063921372e-17	NA	41	43	43
ENSG00000103066.12	PLA2G15	-2.126543891436323	-0.18036537622656612	0.03345799869645055	0.015825821803215567	0.14255983105293038	2.096300381950205e-17	NA	17	17	17
ENSG00000196329.11	GIMAP5	-2.125984588830167	-0.6226474015554292	0.033504542763639254	0.0017484910058416553	0.021558932446818068	0.0012477005553294196	NA	21	21	21
ENSG00000162714.12	ZNF496	2.124609416148702	0.17046105418308793	0.03361921751116281	0.017703362539697183	0.11034227785400977	4.158514226846858e-14	NA	32	32	32
ENSG00000110200.8	ANAPC15	-2.124431610922532	-1.2898040190943854	0.03363406905262378	0.0005409996166616681	0.011061166309768871	0.023000587351608173	NA	3	4	4
ENSG00000198663.16	C6orf89	2.1219839111484333	0.861326982577418	0.03383908913140727	0.0008027258985266626	0.018345781746488675	0.003375923515867914	NA	11	11	11
ENSG00000198830.10	HMGN2	2.1215874886746344	0.6144307256034446	0.03387239394329601	0.0014448561071737078	0.02058649980542668	0.0019118440103053226	NA	18	18	18
ENSG00000271967.1	RP11-134K13.4	2.1193146904009343	0.15197182712832444	0.0340638809697426	0.022037916049208378	0.06643862411003346	1.4762368923541063e-08	NA	13	13	13
ENSG00000171608.15	PIK3CD	2.1180667819641124	0.22779568043874696	0.03416941229537293	0.01140589561015134	0.1454416804818245	3.6708893751649966e-18	NA	20	21	21
ENSG00000145817.16	YIPF5	2.1176026327095068	0.2678266520531739	0.03420873503329907	0.01121637956544761	0.1380919136961434	6.517487996585077e-17	NA	33	34	34
ENSG00000153253.16	SCN3A	2.1155557922934634	0.5187620887796541	0.03438260506852344	0.0025663531057077407	0.04994166694290192	1.1411702958922113e-06	NA	5	5	5
ENSG00000225498.1	AC002064.5	2.1128052309492	0.1032051090964459	0.03461744177775646	0.05200326185120785	0.14850172908808726	1.583623822608301e-18	NA	19	19	19
ENSG00000163618.17	CADPS	-2.11237027829015	-0.13582376494772386	0.03465470222467017	0.029371790814106593	0.1163872898535216	2.887237978867553e-14	NA	43	47	47
ENSG00000258890.6	CEP95	2.112231372273163	0.33119174528695217	0.034666608895649625	0.004389862869122524	0.07946641076422728	4.420129081724882e-10	NA	19	20	20
ENSG00000184923.12	NUTM2A	2.110989491398993	0.06836762580041188	0.034773215120562834	0.11355517180355391	0.4103160472133462	3.042992646068881e-59	NA	67	71	71
ENSG00000176428.5	VPS37D	-2.110722842235917	-0.23378920407113868	0.034796141440148594	0.011192527420598446	0.02151805558070706	0.0015054461843525481	NA	43	45	45
ENSG00000133318.13	RTN3	2.1092581793579774	0.3440946853173928	0.03492230250153189	0.007628538870693086	0.11400948011842345	3.606891644407441e-14	NA	15	15	15
ENSG00000148225.15	WDR31	2.1061953411945176	0.11701888368820182	0.035187387683156754	0.04315333788574882	0.2177501397420473	9.885954913068768e-28	NA	42	43	43
ENSG00000071205.11	ARHGAP10	2.106143942936321	0.6741127046626518	0.035191850756645895	0.0013118595023073414	0.024578953061045704	0.0007136328179043411	NA	17	17	17
ENSG00000228065.10	LINC01515	-2.1054367298829373	-0.056115174206954145	0.03525330938369137	0.1271456067109547	0.3047051259073389	3.7859231643666054e-41	NA	27	28	28
ENSG00000175170.14	FAM182B	-2.1049779638518658	-0.10634998086618597	0.035293226293333466	0.04792562750133264	0.14042192557831815	3.124482831207799e-17	NA	45	45	45
ENSG00000139112.10	GABARAPL1	-2.1038938889596315	-0.4078340859107643	0.0353877041796104	0.002742129907768928	0.044643847751153584	3.472360412444348e-06	NA	21	21	21
ENSG00000131849.11	ZNF132	-2.103142312968623	-0.16651516143396924	0.0354533311569014	0.01914133934338953	0.12407516649785745	1.9793899186184478e-15	NA	12	12	12
ENSG00000161692.17	DBF4B	2.1010587857606557	0.05909651678906313	0.03563580620035732	0.17564578084807386	0.4685653500677335	4.5192979721523776e-74	NA	53	58	58
ENSG00000156463.17	SH3RF2	-2.099913502119479	-1.1698786242242833	0.035736450792393744	0.0005739386965953361	0.012873593978775707	0.014347150392688518	NA	21	22	22
ENSG00000188070.9	C11orf95	2.098613775968074	0.3827575100882126	0.035850960985586	0.00660733498407969	0.05429838804551047	3.534330432699919e-07	NA	26	26	26
ENSG00000173258.12	ZNF483	2.0982451988150794	0.2971407856319958	0.03588349075232978	0.004118850908010118	0.05565540767162089	1.8420776539552984e-07	NA	36	36	36
ENSG00000122417.15	ODF2L	-2.0965900353588873	-0.22984076923456565	0.03602988213717883	0.010462461518419808	0.10404357355940948	4.900916845793001e-13	NA	36	37	37
ENSG00000188313.12	PLSCR1	-2.094264632373482	-0.40742586052490215	0.0362364130676708	0.003148211093057978	0.04083238217895676	9.592444778230467e-06	NA	57	57	57
ENSG00000131778.18	CHD1L	-2.091544090761121	-0.4670044968708768	0.03647931835860174	0.002365280520275897	0.02316472339577483	0.0009576760875460988	NA	11	13	13
ENSG00000084444.13	FAM234B	2.0900870780559755	0.2478696805346911	0.036609978232958064	0.007849200784571322	0.062328668081485225	4.2105079318688206e-08	NA	58	58	58
ENSG00000100401.19	RANGAP1	-2.086536765078995	-0.5116421930949322	0.03693002851434898	0.0022215427187728563	0.03457517780663892	5.4007558870450264e-05	NA	32	33	33
ENSG00000122367.19	LDB3	2.0833859201396354	0.13499503966175924	0.03721606062009685	0.028320995894607313	0.2826013324702224	8.431343195423308e-37	NA	20	21	21
ENSG00000180543.4	TSPYL5	2.0829837805318876	0.14298235842122337	0.037252702008083116	0.028306916878817645	0.10102109917309847	1.2902284255374737e-12	NA	34	34	34
ENSG00000074219.13	TEAD2	2.0792204974267694	0.4666870409580631	0.037597088509802826	0.0029967036450160014	0.06544351901226649	1.8063319800141938e-08	NA	13	14	14
ENSG00000167595.14	PROSER3	-2.078301864575239	-0.2544220699493049	0.03768156483113534	0.008260558596829524	0.1074910648674899	2.291383310204377e-13	NA	14	14	14
ENSG00000172007.5	RAB33B	2.077701632978796	0.7353840513149197	0.03773684856037018	0.0010772027705918256	0.01086612770216066	0.02472047007964501	NA	6	6	6
ENSG00000178053.17	MLF1	-2.076773449404268	-0.21520080788679177	0.037822473825731256	0.011736879591142384	0.11614237244672924	3.216102626369878e-14	NA	35	35	35
ENSG00000073614.12	KDM5A	-2.075305462870398	-0.30980452825257154	0.03795823347926288	0.00548794736821657	0.10773260512284936	3.1695415018571194e-13	NA	17	17	17
ENSG00000204104.11	TRAF3IP1	-2.0708492957436726	-0.25133313513442584	0.03837288180470602	0.006208184182227513	0.10633012183046417	4.0666614431661404e-13	NA	19	22	22
ENSG00000152527.13	PLEKHH2	2.069780556524464	0.08359632066576701	0.03847289896657719	0.07632514782310801	0.34701810660048954	2.2050957670882323e-48	NA	46	46	46
ENSG00000154917.10	RAB6B	-2.068717784560927	-0.48606345205608326	0.03857257732342519	0.0023904594704777455	0.03417250821403569	5.8235112355271754e-05	NA	19	19	19
ENSG00000176222.8	ZNF404	2.0685479447302995	0.09404455440067638	0.03858852707903901	0.060384491555044176	0.31777393638483764	2.1783176058228253e-42	NA	41	41	41
ENSG00000204653.9	ASPDH	-2.067608631221512	-0.28044614685004104	0.038676839800124305	0.006738684049202925	0.035159740433289365	5.009568438569989e-05	NA	7	7	7
ENSG00000169567.11	HINT1	2.0665280176621614	0.5174928781593389	0.03877864969992625	0.0016322218462097163	0.0328418804610808	7.91863256866837e-05	NA	21	21	21
ENSG00000171724.2	VAT1L	-2.06525253908444	-0.07000726969009463	0.03889911169263504	0.112931462323957	0.4464438868083868	4.163775007451198e-68	NA	35	35	35
ENSG00000141569.10	TRIM65	2.064873202691017	0.21537050253561033	0.03893499921718664	0.015217458628714226	0.09100768561317356	2.450417551267404e-11	NA	52	54	54
ENSG00000128274.15	A4GALT	2.0638632262668413	0.17268450518495704	0.039030686269107065	0.01635316339318845	0.17694102294065153	4.1924491092389446e-22	NA	33	34	34
ENSG00000236078.1	LINC01447	2.0631940645416593	0.32887898869592574	0.039094193847626024	0.004918155434712605	0.014860505011838648	0.008450559322709208	NA	36	36	36
ENSG00000125166.12	GOT2	2.0613453173791965	0.22403119988010875	0.039270107708902956	0.009971112732440585	0.12548642012882866	1.836417213288049e-15	NA	23	24	24
ENSG00000261824.6	LINC00662	2.0605397768072766	0.16376712078017824	0.03934696729607183	0.019823240833423402	0.07152410797789524	2.641972791163228e-09	NA	25	25	25
ENSG00000183111.11	ARHGEF37	-2.0581685603921787	-0.2893584385321033	0.03957395548127072	0.011851540998412742	0.05199396649213363	6.40818841594299e-07	NA	64	64	64
ENSG00000137699.16	TRIM29	-2.053806159282972	-0.0757382996695145	0.03999445657995079	0.09196318279802818	0.4306006809515048	1.0137482515282276e-63	NA	17	19	19
ENSG00000185627.17	PSMD13	2.053541950932733	0.2919578659838388	0.0400200454653148	0.006831651012118521	0.13639666952770615	1.1722010679420715e-16	NA	11	11	11
ENSG00000277149.4	TYW1B	-2.0473320653203797	-0.056405048034685934	0.04062549159373135	0.1833177211595884	0.541984978430513	3.0397738069747113e-92	NA	24	27	27
ENSG00000242265.5	PEG10	2.047143750027866	0.8028687128956116	0.04064397243840632	0.0005529278288005258	0.01603887213817361	0.006061377618020793	NA	10	10	10
ENSG00000187942.11	LDLRAD2	2.044860507747934	0.35092234752515944	0.040868612354678605	0.004638102400727035	0.07509156672547541	1.6330853418888009e-09	NA	21	21	21
ENSG00000140632.16	GLYR1	2.044083697492851	0.3614919059851575	0.04094527938447382	0.0062171575848315695	0.13618022898836388	5.3284657198488857e-17	NA	8	8	8
ENSG00000168014.16	C2CD3	2.0440126109626915	0.5078955679057751	0.040952301328378855	0.002225835629981452	0.01048724583891778	0.027324451822146538	NA	28	29	29
ENSG00000161944.16	ASGR2	2.041616646574613	0.15948865538852813	0.04118957274380194	0.01906771435230594	0.052273986758168266	5.602330437070515e-07	NA	43	45	45
ENSG00000005249.12	PRKAR2B	-2.0391227267498437	-0.12671917078073605	0.04143778052342054	0.03330419340200019	0.1671068906750729	9.76362061856245e-21	NA	47	49	49
ENSG00000144488.14	ESPNL	-2.0372293594293645	-0.04307178312958862	0.041627063003153976	0.2691066638175398	0.5105646254811151	1.3807275657846623e-83	NA	38	38	38
ENSG00000091513.14	TF	2.036893902721073	0.30136369021233217	0.04166067528493644	0.0040647815512632034	0.010328029432102695	0.026189101403719016	NA	6	6	6
ENSG00000261587.2	TMEM249	-2.033530687274935	-0.15987505844420477	0.04199893647838219	0.020168270274657393	0.04077368328166809	1.0998429893097166e-05	NA	23	23	23
ENSG00000089177.18	KIF16B	2.0332938534654246	0.25876966789310146	0.04202284379611836	0.009025441478110175	0.09944985604907733	1.5828636600393853e-12	NA	26	28	28
ENSG00000039560.13	RAI14	-2.033246519826253	-0.14738241737011867	0.042027623296660654	0.009829854595642961	0.10504623181384476	5.04647732859238e-13	NA	58	59	59
ENSG00000196605.7	ZNF846	2.032690968460708	0.2073971491169729	0.04208375432796855	0.00885089949001357	0.03712691600955975	3.00876006342018e-05	NA	15	15	15
ENSG00000134533.6	RERG	2.032461522131638	0.2739021584280832	0.04210695531215592	0.005777706475361851	0.07562918788211473	1.5503969532850334e-09	NA	2	4	4
ENSG00000095485.16	CWF19L1	2.031688917739967	0.07226650969899065	0.04218515854676158	0.10252617191963811	0.5266574028869281	2.3767959493441263e-86	NA	16	16	16
ENSG00000169403.11	PTAFR	2.0309570799182826	0.30968256611238104	0.04225934867425515	0.004347857865158488	0.010449295790419177	0.02750302474836485	NA	29	30	30
ENSG00000152253.8	SPC25	-2.0309079462578223	-0.15345271372887181	0.042264333555398735	0.027957599007199428	0.11250926004496227	5.4239670150017016e-14	NA	24	26	26
ENSG00000143512.12	HHIPL2	-2.0295954355267676	-0.2229429270174924	0.042397679265211895	0.014368993549108585	0.02403160755254192	0.0008254124462165023	NA	62	73	73
ENSG00000273008.1	RP11-351D16.3	-2.028116377832062	-0.15641721782723877	0.04254837175329857	0.020699559493443365	0.13509961584012978	1.4632765234747032e-16	NA	44	45	45
ENSG00000164332.7	UBLCP1	-2.0224351086988808	-0.7098772670893096	0.043131421100502346	0.0015533998514735978	0.06283752256404139	4.289953865059431e-08	NA	6	6	6
ENSG00000164649.19	CDCA7L	-2.0222226150157065	-0.24494252836357006	0.043153358960299495	0.010337244355203454	0.0435085082564031	4.91530132362995e-06	NA	51	52	52
ENSG00000230615.6	RP5-1198O20.4	-2.0196003097195283	-0.18614579511347745	0.04342486301007531	0.009615892773541275	0.017861382429173303	0.0036847925963808268	NA	8	8	8
ENSG00000187109.13	NAP1L1	2.0192668030367344	0.5900175001345779	0.043459496309169746	0.0025048185658673745	0.03795117985945532	1.9636290230184486e-05	NA	12	13	13
ENSG00000128872.9	TMOD2	2.0189946928309905	0.26768485708515316	0.04348777111968921	0.007141171385560892	0.054532618075200434	2.5927492454498093e-07	NA	69	69	69
ENSG00000107554.16	DNMBP	2.0187624033624787	0.08384071257832768	0.04351192047443924	0.07152040314802793	0.2369644775882571	4.411416670805883e-30	NA	48	50	50
ENSG00000136699.19	SMPD4	2.0175040291706905	0.44298150080691745	0.043642940981524415	0.002747811107826108	0.06271969435109448	4.27696642359097e-08	NA	10	10	10
ENSG00000148344.10	PTGES	2.0171492047594475	0.7200378020861042	0.04367994506884236	0.0010566446540917949	0.013990277628844023	0.011078888184250834	NA	11	12	12
ENSG00000204172.12	AGAP9	-2.0155583758890336	-0.1366620745391554	0.04384617602578621	0.03072788557705397	0.4887907348790053	9.460687688606798e-78	NA	10	27	27
ENSG00000172568.4	FNDC9	2.0130874679438926	0.05879764700994175	0.04410542838817882	0.17882542588565808	0.3732711267407853	1.5369755104626684e-52	NA	18	18	18
ENSG00000114405.10	C3orf14	2.0125748891902084	0.14226405221444535	0.04415937087224184	0.022984601993012454	0.097815389558629	3.255705837319885e-12	NA	57	57	57
ENSG00000060982.14	BCAT1	-2.011572375911307	-0.3312706456552304	0.04426503379238157	0.0052129481763991915	0.0523465469630555	5.511185013322129e-07	NA	19	19	19
ENSG00000104756.15	KCTD9	2.0112535485805894	0.3511982178694671	0.04429868225208949	0.003930111850745478	0.04696418214553797	1.2360886190292872e-06	NA	54	54	54
ENSG00000132874.14	SLC14A2	-2.0079109382017557	-0.1893201065020744	0.04465275662947114	0.013487167926933	0.06707946966260825	1.3709591418476292e-08	NA	21	21	21
ENSG00000204520.12	MICA	-2.0057271994325094	-0.312933585248432	0.04488536159317662	0.004626755155080545	0.522025434600063	7.851815656909874e-85	NA	12	56	56
ENSG00000104408.9	EIF3E	2.004149179323052	1.1107151943955607	0.04505408262200948	0.0004134423855141372	0.021322007608792517	0.0016012341037545295	NA	7	7	7
ENSG00000273257.1	RP11-177J6.1	-2.0035886271763874	-0.15245245845170502	0.04511414512102205	0.03224013786786762	0.025398631857400992	0.0005320199742393898	NA	66	66	66
ENSG00000097046.12	CDC7	2.0032370856429247	0.13737234822850555	0.04515184681366601	0.022257264264366756	0.14044073699931944	2.698662014245239e-17	NA	63	65	65
ENSG00000065802.11	ASB1	2.0020363746974628	0.19732918339616526	0.04528081954623504	0.0115728465081331	0.18060197851031976	1.4846942631781297e-22	NA	61	61	61
ENSG00000154945.6	ANKRD40	2.00198122643951	0.1727346704265404	0.04528675067288615	0.016976263059320866	0.2791855770992543	1.0529202771364912e-36	NA	41	41	41
ENSG00000102890.14	ELMO3	2.0014356619164304	0.1482537765743505	0.04534546075200129	0.01712320295898242	0.0928851024544091	1.3597842633105972e-11	NA	24	24	24
ENSG00000143376.12	SNX27	2.001231966412169	0.13962596693514231	0.045367397569449915	0.025143007587262668	0.3318296805177786	1.902419167555947e-45	NA	24	25	25
ENSG00000006025.11	OSBPL7	1.998553439482093	0.17101495052441074	0.04565669241701672	0.015209518471841658	0.10054451586774182	1.2710953063561938e-12	NA	50	53	53
ENSG00000092421.16	SEMA6A	1.998029780032045	0.5277386600878058	0.045713431630714396	0.0017804111158831529	0.03878087724751871	1.9657944664282008e-05	NA	6	6	6
ENSG00000233393.1	AP000688.29	-1.9973504611543809	-0.17319409825141344	0.0457871252664339	0.01808713318359652	0.09492064223221824	6.9417351427767575e-12	NA	5	5	5
ENSG00000156990.14	RPUSD3	-1.997224275668494	-0.1336654313294562	0.04580082509292684	0.038174669835233786	0.3625498387305683	4.966766628845549e-51	NA	17	17	17
ENSG00000257219.5	RP11-54A9.1	1.997214259730602	0.36900798595273615	0.045801912660761994	0.005956703881360276	0.027517314135085544	0.0003226882785232512	NA	19	19	19
ENSG00000136267.13	DGKB	-1.99259877322788	-0.1510762085371763	0.04630539963755723	0.029398519016838334	0.1311600720277834	3.9169537369872363e-16	NA	34	34	34
ENSG00000270457.1	RP11-467C18.1	1.990668733199795	0.14225820402294725	0.04651731831962954	0.021326800230535032	0.09257820141328413	1.4111316424360257e-11	NA	13	13	13
ENSG00000172986.12	GXYLT2	-1.9900473474791862	-0.10294042584299457	0.046585720051765755	0.04525485102383564	0.26245438285769884	6.245101450908994e-34	NA	46	46	46
ENSG00000011243.17	AKAP8L	1.9896929408764157	1.0522792549936608	0.04662477079530877	0.0006163224492796625	0.025009098256836462	0.0004735555153881	NA	3	3	3
ENSG00000272040.1	CTC-366B18.4	-1.9890052579512976	-0.3222857538601489	0.04670062261172688	0.005974919725382272	0.014818728273057191	0.008591809907509173	NA	29	40	40
ENSG00000258100.1	RP11-121E16.1	-1.988257582542968	-0.2225797658948966	0.046783209438949765	0.011990175174957965	0.059341931321753076	9.410210394656457e-08	NA	23	23	23
ENSG00000143552.9	NUP210L	-1.9852661064896975	-0.12963072708831042	0.04711487285273266	0.030845647956987077	0.06134327193853286	6.083051330960982e-08	NA	33	34	34
ENSG00000174429.3	ABRA	1.9844065909531179	0.2024919952075659	0.04721053187078262	0.01074261925033156	0.029919698884364087	0.00016366217572443868	NA	25	25	25
ENSG00000103549.21	RNF40	1.9840538545644306	0.20355353304059418	0.04724983660117415	0.012848561066900863	0.0908873014748906	1.7505369271045052e-11	NA	44	44	44
ENSG00000163389.10	POGLUT1	-1.9840069577434216	-0.0653930673489344	0.04725506429490816	0.11613692632652811	0.4763114845697853	6.402507032290443e-74	NA	41	41	41
ENSG00000140832.9	MARVELD3	-1.9816534307403924	-0.15582281279289004	0.04751804268680057	0.019172503792760108	0.0687319162182493	8.380477930722226e-09	NA	15	15	15
ENSG00000176101.11	SSNA1	-1.9807798202262492	-0.5629773329301596	0.04761597080503853	0.002188900214151207	0.0876774275725685	5.327361417225499e-11	NA	14	18	18
ENSG00000158793.13	NIT1	1.98062852535229	0.7241403084967764	0.04763294755706586	0.0010764232889171246	0.011176722756275771	0.023259861583271577	NA	9	10	10
ENSG00000186132.14	C2orf76	-1.9794662649025554	-0.22920253395106913	0.047763534210807444	0.010550450658540439	0.1077654453925907	3.1394929263973165e-13	NA	30	32	32
ENSG00000136522.13	MRPL47	-1.9791187252939035	-0.30084638989638457	0.04780264068023087	0.005203379207180394	0.08459956821624154	1.0636766642374692e-10	NA	25	25	25
ENSG00000254810.1	RP11-672A2.4	-1.978908930475119	-0.1310679075304769	0.047826260608807354	0.02913573281953455	0.19270803458242536	4.5811418755783116e-24	NA	11	12	12
ENSG00000225663.7	MCRIP1	1.9788413383641856	1.0211272364208168	0.047833872613174636	0.0004717681886191173	0.02169128876184396	0.0013650804073826767	NA	6	6	6
ENSG00000149292.16	TTC12	1.9778620226361106	0.05056849898840368	0.047944274273074294	0.20502830702931224	0.592941926358366	1.4886074709331512e-105	NA	34	34	34
ENSG00000105479.15	CCDC114	-1.9773158866248473	-0.09894141337150512	0.048005935029889785	0.04771915517538482	0.1809802103256688	2.484652431105504e-22	NA	31	31	31
ENSG00000111802.13	TDP2	1.9764796968628795	0.47042650734273156	0.048100473029684745	0.0023482698258400925	0.035885234927246094	4.2208410593352524e-05	NA	36	36	36
ENSG00000101337.15	TM9SF4	-1.9746554311847626	-0.2177712517871846	0.04830726395635252	0.008550514759611303	0.054984104598652835	2.6109478904290574e-07	NA	42	44	44
ENSG00000148396.18	SEC16A	1.9743932507343671	0.31956133892116756	0.04833704489296421	0.007235496426752443	0.13071414449675076	4.776546750142876e-16	NA	31	37	37
ENSG00000068024.16	HDAC4	-1.9741831829222931	-0.3567546790408314	0.04836091750983271	0.0042107995343662295	0.07034476365511598	4.017486418387869e-09	NA	8	9	9
ENSG00000255910.1	RP11-405A12.2	-1.9731144762481612	-0.3901676926801477	0.048482521333598844	0.004576039931664293	0.0733594288230372	2.044203720650879e-09	NA	29	31	31
ENSG00000198453.12	ZNF568	-1.9730444689667028	-0.1750542872910661	0.048490496133860576	0.015384126282035532	0.06872685207776673	8.562738819873391e-09	NA	21	21	21
ENSG00000144426.18	NBEAL1	1.9722335450681685	0.09925858697896758	0.04858295192657754	0.04594164392432093	0.3827431734471857	4.677567010946745e-55	NA	20	20	20
ENSG00000182257.6	PRR34	1.9714031086360189	0.2444169479722257	0.048677785771334296	0.008913197601001923	0.049998004965041185	9.034072306418642e-07	NA	9	9	9
ENSG00000112667.12	DNPH1	1.9698410409737215	0.7373849245649685	0.048856591322105986	0.0009854995446823144	0.011427424678609195	0.02085022858814866	NA	20	21	21
ENSG00000172399.5	MYOZ2	1.9692121158608509	0.17005221721960448	0.04892873815697022	0.017978363683099432	0.11031898867966478	1.6317952429967026e-13	NA	16	16	16
ENSG00000268655.2	CTB-60B18.10	-1.9687981254231046	-0.6534318291312016	0.048976277657790376	0.001306889307301756	0.023723803568524958	0.0008697636696157543	NA	4	4	4
ENSG00000203734.11	ECT2L	-1.9686901530587266	-0.2742172881533266	0.04898868275204025	0.007452872234954384	0.04092973878733565	9.935181049827913e-06	NA	15	15	15
ENSG00000143436.10	MRPL9	1.9675858832493252	1.0790809346364139	0.04911570531777911	0.0004060196153993172	0.015163161560296512	0.007860407207137005	NA	6	6	6
ENSG00000176915.14	ANKLE2	1.9647798926872198	0.15858960244204115	0.04943971840585376	0.02264726207524791	0.22050925267944765	9.289362949432003e-28	NA	20	21	21
ENSG00000164252.12	AGGF1	1.9639251940631794	0.8206211414916792	0.049538767655472334	0.0008563307478094141	0.01269482941843592	0.015332448039831784	NA	10	10	10
ENSG00000166747.12	AP1G1	-1.9634439636072776	-0.33257457772232496	0.049594609661702586	0.004370509418557194	0.0641516235868252	3.0097201193745065e-08	NA	24	24	24
ENSG00000166927.12	MS4A7	1.9633858499238506	0.11466096756873133	0.04960135674799243	0.030316170736370787	0.17900738640356256	3.5909056412875533e-22	NA	75	77	77
ENSG00000170899.10	GSTA4	1.962045096976102	0.33560726653708106	0.049757234098382744	0.004521137616822367	0.05817978666439684	1.4046748767736902e-07	NA	41	41	41
ENSG00000142082.14	SIRT3	-1.9598896359561224	-0.10778076395944532	0.05000869124957901	0.04795982786010787	0.23619810236946515	6.2379870283670526e-30	NA	25	26	26
ENSG00000176731.11	C8orf59	-1.9598702495279514	-0.40910906729866736	0.050010957705163867	0.003489063120896487	0.014311146084582031	0.009663455844938194	NA	31	32	32
ENSG00000141556.20	TBCD	-1.958931177378178	-0.3708830218299745	0.050120847223995936	0.0035235313120157556	0.03399879172201906	5.366001919114498e-05	NA	9	9	9
ENSG00000179082.3	C9orf106	-1.9580766666334086	-1.149936894479323	0.05022101725019671	0.0003497355128176364	0.011702954136503924	0.01863736380398043	NA	2	2	2
ENSG00000274414.1	RP5-965G21.4	1.9579964523597835	0.1402136721318966	0.05023042897788799	0.03254097168067177	0.05085311955343731	6.367405981198785e-07	NA	81	82	82
ENSG00000119139.17	TJP2	1.9578215684824984	0.27162923824452645	0.05025095363603431	0.006214492832438906	0.03766839122915334	2.444332690343164e-05	NA	39	40	40
ENSG00000255362.1	RP11-619A14.3	1.9574687499702215	0.3844281807312992	0.05029238238969078	0.0034019610382076157	0.026019198257710503	0.0004633354815463503	NA	4	4	4
ENSG00000167065.13	DUSP18	1.9572180116415698	0.19663665934676872	0.050321842052922144	0.009255839504743082	0.03907361998764865	1.7095749473910398e-05	NA	16	16	16
ENSG00000117601.13	SERPINC1	-1.956515529904149	-0.09559549383087142	0.05040445482800345	0.06544607565132718	0.09728078961558892	5.050440753715756e-12	NA	31	32	32
ENSG00000178734.5	LMO7DN	1.9546671763823298	0.3243484064887569	0.05062236671930478	0.004441995333473132	0.04719129046009836	2.1325174812040275e-06	NA	2	2	2
ENSG00000164347.17	GFM2	-1.9546237450090493	-0.42495605812251375	0.05062749654292035	0.0028391864427155765	0.03906883475621931	1.5934880090707892e-05	NA	33	33	33
ENSG00000092098.16	RNF31	1.9543739729515304	0.49009259835273233	0.05065700640430859	0.002159042170859914	0.034341747409107996	5.636345256772734e-05	NA	10	10	10
ENSG00000269976.1	RP11-130L8.2	-1.9543384251556992	-0.22316936147177185	0.05066120744687045	0.015303871732758295	0.05027553052908913	8.696128238539507e-07	NA	16	16	16
ENSG00000106123.11	EPHB6	-1.9539215175009985	-0.3027264059620286	0.0507104994293712	0.006849794646418913	0.11535291747323324	2.2979445178284113e-14	NA	13	14	14
ENSG00000164733.20	CTSB	1.9532200239179605	0.10584570417185678	0.05079352935387689	0.04642957922401088	0.33267860814059197	3.2066790218382056e-45	NA	24	25	25
ENSG00000153898.12	MCOLN2	-1.9527546838010925	-0.0849903576189733	0.05084867056902849	0.06750223957049037	0.2687253415263578	1.6487088126384733e-35	NA	20	20	20
ENSG00000153233.12	PTPRR	1.9497678645309233	0.3434244772205509	0.05120379339624564	0.0051415225548060856	0.0191527196321986	0.0027314118177055114	NA	15	15	15
ENSG00000133424.20	LARGE1	-1.9494017159510237	-0.13659293081199153	0.05124746977582286	0.02446390655814818	0.2291226706761978	8.079849151175825e-29	NA	32	33	33
ENSG00000180525.11	PRR26	1.9485672335122148	0.2724052799579792	0.05134712835998744	0.007387305430870196	0.010253786963217774	0.02724587841146739	NA	30	32	32
ENSG00000266714.6	MYO15B	1.948020102663519	0.10777132376842498	0.05141255781627395	0.04950361319556924	0.3913069640714928	1.6766696714473047e-55	NA	53	54	54
ENSG00000130338.12	TULP4	-1.9474607984132453	-0.14882369117820665	0.05147951516654028	0.021239982498909724	0.1120033030517002	6.997284651029953e-14	NA	55	58	58
ENSG00000141527.16	CARD14	-1.9464609001880946	-0.2232632423491243	0.05159940029101141	0.009199381460155913	0.04619312759194439	3.0954320076856645e-06	NA	13	13	13
ENSG00000005801.16	ZNF195	1.9463327120850198	0.15608090393984184	0.051614786585213165	0.019151021158147395	0.17494599183678594	7.764451254231863e-22	NA	22	25	25
ENSG00000166333.13	ILK	-1.9431783100541382	-0.3420369240528918	0.05199461781740469	0.0034175704419777304	0.1181137726723815	8.244112359906481e-15	NA	16	18	18
ENSG00000114631.10	PODXL2	1.9423075077596441	0.621033412669149	0.05209988468208715	0.0010543867017593217	0.015023751461676409	0.008106356197413745	NA	8	8	8
ENSG00000276409.4	CCL14	1.9410313813087372	0.22853689527503232	0.05225447109979001	0.005461812384400983	0.05958587093060577	8.280976642230251e-08	NA	17	19	19
ENSG00000056972.18	TRAF3IP2	-1.9395734053851585	-0.18385034677578466	0.05243155552590091	0.02011845873709888	0.20710281407854994	3.931975959874248e-26	NA	52	53	53
ENSG00000175106.16	TVP23C	1.9383265953478168	0.1874219363847827	0.05258338968588504	0.015550890776721055	0.1485577824247791	2.3698618738718117e-18	NA	22	25	25
ENSG00000204348.9	DXO	1.938134493314126	0.3155213133078052	0.052606816153702274	0.004734247444797678	0.07811100857687116	4.0697801894526577e-10	NA	7	26	26
ENSG00000112685.13	EXOC2	1.9360148195542664	0.10230316106627461	0.05286588595261615	0.05483715387709254	0.2578570984827341	2.7654026365692488e-33	NA	59	63	63
ENSG00000156398.12	SFXN2	1.934054489370159	0.34071630015549054	0.05310642867872722	0.00347547348090044	0.011829206144260071	0.01900745660226813	NA	18	19	19
ENSG00000136738.14	STAM	1.9328259037070552	0.18359385256892147	0.05325764815127399	0.013552357940292945	0.0448898673778815	3.6870826181738883e-06	NA	77	78	78
ENSG00000163904.12	SENP2	1.932236260388342	0.5796490130538392	0.05333035156246902	0.0015701252498865755	0.022159294289728616	0.001336184114761668	NA	19	19	19
ENSG00000272444.1	RP11-1017G21.6	-1.9314913791467512	-0.3741494212262023	0.05342231440407433	0.003177066894503369	0.03359559273606528	6.211807789744486e-05	NA	5	7	7
ENSG00000157837.15	SPPL3	-1.9310432792826464	-0.3381302013481872	0.05347770046976407	0.005125126306605498	0.07696714815226682	9.055121936393278e-10	NA	19	20	20
ENSG00000250091.2	DNAH10OS	-1.9303651448964867	-0.10567673386849698	0.0535616104701351	0.04408824813875786	0.2779629992811157	2.9758781039965826e-36	NA	29	33	33
ENSG00000204152.10	TIMM23B	-1.9303218637241606	-0.23576136679440243	0.05356696966282636	0.006809092888135073	0.13882366151079167	1.6410017183547062e-17	NA	14	17	17
ENSG00000138050.14	THUMPD2	-1.927587073340258	-0.42207118982551134	0.05390650801058508	0.002788063915155478	0.05058249505817309	8.502991611207837e-07	NA	6	6	6
ENSG00000047621.11	C12orf4	-1.9267392274170994	-0.5238911735469748	0.054012136566380896	0.0015740206226887367	0.04562421790069962	3.024813633082977e-06	NA	4	4	4
ENSG00000118363.11	SPCS2	1.925803840416271	1.3169212506910866	0.054128871761868654	0.00018471018060865595	0.011431960938280458	0.021274460767175915	NA	2	2	2
ENSG00000130193.7	THEM6	-1.9234872112775707	-0.28276452010650466	0.05441889107060847	0.005392129700167001	0.029591317814654888	0.0001983784236510112	NA	22	22	22
ENSG00000283031.1	RP11-557N21.1	1.923372913143434	0.14178134978705081	0.054433233572553676	0.024386405456176454	0.07528895523133604	1.1992932021801008e-09	NA	52	53	53
ENSG00000121068.13	TBX2	-1.9229511677377011	-0.5833821023153802	0.05448618284748445	0.0015037486204441666	0.014418147643359715	0.009300807992624591	NA	8	8	8
ENSG00000102189.16	EEA1	1.9218685733662004	0.43538350360425593	0.054622297091017354	0.002389928156407652	0.040645394786850975	1.0406565969833237e-05	NA	42	43	43
ENSG00000270195.1	RP11-572O17.1	-1.9209699043618673	-0.15748097082616572	0.05473550177884537	0.025021969502423483	0.11019716104905107	6.325286955791798e-14	NA	59	64	64
ENSG00000099250.17	NRP1	1.920911058411893	0.2704933543249711	0.054742921381410556	0.007369322869698398	0.09081637967609832	1.6799566514356435e-11	NA	78	78	78
ENSG00000140961.12	OSGIN1	1.9206925104232635	0.4179783017683679	0.05477048438773848	0.0037759914805956672	0.057941623382872974	6.99094178203686e-08	NA	2	2	2
ENSG00000101577.9	LPIN2	1.9203457213359583	0.19073291696284558	0.05481424475720875	0.012590967971392714	0.03883472925790662	1.8766678464834257e-05	NA	51	56	56
ENSG00000277142.1	LINC00235	1.9199353847357845	0.32547199266558974	0.05486606166977606	0.005207848581351382	0.025994647026781253	0.0004342783808578605	NA	14	16	16
ENSG00000137656.11	BUD13	-1.9179432192684327	-0.48222578157280843	0.055118211271541206	0.0021878826700538557	0.013534379971145595	0.012166929676130814	NA	12	12	12
ENSG00000129667.12	RHBDF2	1.917791769446563	0.2724139666126811	0.055137419814930644	0.005890806233978356	0.10828606786398837	1.9663083675147487e-13	NA	18	23	23
ENSG00000160959.7	LRRC14	-1.9176249523335416	-0.4596559521913152	0.055158583866304595	0.002561900914679024	0.018970153458240914	0.0028927526077097807	NA	26	26	26
ENSG00000132681.16	ATP1A4	-1.916477288636254	-0.08652915630666404	0.05530437133717924	0.05709911970780526	0.15412683045578274	2.5228386356600268e-19	NA	90	98	98
ENSG00000167772.11	ANGPTL4	1.915918831502209	0.22787014543260997	0.055375428100640854	0.009119413113753777	0.04937548210963194	1.2199662063378463e-06	NA	65	68	68
ENSG00000146830.9	GIGYF1	-1.9148289749998597	-0.22133465018098894	0.055514317996363735	0.007671529605386942	0.20843101503839487	5.485477648632195e-26	NA	18	18	18
ENSG00000163932.13	PRKCD	1.9140607287562579	0.1716312618975223	0.05561239662391169	0.018496119007481257	0.045412655384366035	3.471385296320762e-06	NA	74	77	77
ENSG00000166471.10	TMEM41B	1.9134398743203556	0.36666848197926727	0.055691763827788995	0.003451410158532832	0.03171344533002461	0.00011633018871466884	NA	22	23	23
ENSG00000177302.14	TOP3A	1.912599839134946	0.3012670179659963	0.05579930029477188	0.005197406971444476	0.08088509750333342	3.676236343298285e-10	NA	17	18	18
ENSG00000104497.13	SNX16	-1.9116057302464549	-0.05186437850004767	0.05592678379847909	0.17541680991084302	0.5798506515102205	2.468958644088439e-102	NA	156	159	159
ENSG00000117500.12	TMED5	-1.9115852883964266	-0.6418958097939405	0.055929407783659055	0.0011953915277404812	0.0162583131129765	0.005922549599542579	NA	35	36	36
ENSG00000267939.1	CTD-2325M2.1	1.9113469512777337	0.11171081694435304	0.05596000911226534	0.038039269201832655	0.08825509457738416	4.934280855875767e-11	NA	24	25	25
ENSG00000163608.14	NEPRO	1.9094166996964197	0.2740729901201206	0.0562083581893915	0.005943041003807255	0.11309766664946573	2.248908199153242e-14	NA	33	33	33
ENSG00000272994.1	RP11-332H14.2	1.9066363625102474	0.12626979162985516	0.056567692925093706	0.02903691596086481	0.09683302933986113	5.928680511457018e-12	NA	62	65	65
ENSG00000128487.16	SPECC1	-1.905798851613611	-0.1154866912445284	0.056676308000755515	0.050474995482955864	0.16043747148278528	3.2912488872478194e-20	NA	41	46	46
ENSG00000149196.15	HIKESHI	-1.904768114858495	-0.584939281500826	0.05681022032776737	0.0013237553999477045	0.024781620853150155	0.0006868709302921068	NA	8	8	8
ENSG00000185614.4	FAM212A	1.904622673044216	0.2674479826389364	0.05682913716685787	0.0061023561369607975	0.039852810931976464	1.330531748972464e-05	NA	16	17	17
ENSG00000196655.11	TRAPPC4	1.9045049060381043	0.070310071134889	0.05684445833150386	0.0766375595086039	0.4443433281052441	1.3758178160768876e-66	NA	20	20	20
ENSG00000147535.16	PLPP5	1.9036865678397537	0.30918975663548726	0.05695101683143573	0.005620216709206396	0.052058038739489915	6.449862924999359e-07	NA	42	43	43
ENSG00000198754.5	OXCT2	1.903161260149311	0.09228998711543049	0.05701950640666688	0.04107030290575962	0.12965443671140148	6.010115947989893e-16	NA	26	27	27
ENSG00000123243.14	ITIH5	-1.9021954133200523	-0.289788514461939	0.057145612250211426	0.007394208594470069	0.031156736087877977	0.00011225739735879397	NA	98	103	103
ENSG00000169035.11	KLK7	-1.9003522302460754	-0.18958648398718533	0.05738691134767239	0.010247290531724414	0.022931651674541826	0.0010124010501603015	NA	15	15	15
ENSG00000172803.17	SNX32	1.9003325902246782	0.07787683353510232	0.05738948706328096	0.09287700605282824	0.26228854131169793	4.93343705464959e-34	NA	18	18	18
ENSG00000169609.13	C15orf40	1.8998117741954144	0.09260616930398169	0.057457825228372617	0.054097229927158305	0.19355809414100605	3.4672422963105895e-24	NA	45	48	48
ENSG00000224790.2	AP000704.5	-1.8980975753645024	-0.08900872836849834	0.05768322951841804	0.06715639655913053	0.10733937052984302	2.865332377372028e-13	NA	65	70	70
ENSG00000144671.10	SLC22A14	1.8980381314107635	0.4115750079284135	0.057691059121168134	0.00268116007110661	0.015536615224668569	0.006991610806020889	NA	5	5	5
ENSG00000198646.13	NCOA6	-1.8966121438170238	-0.2261902031644472	0.05787914664929278	0.009870076406416265	0.11640422236453238	1.736757810675894e-14	NA	43	45	45
ENSG00000183605.16	SFXN4	-1.8948176408441997	-0.04626250882622003	0.058116565263111535	0.21315884889612016	0.5856880480639288	1.599766873358974e-103	NA	87	90	90
ENSG00000133317.14	LGALS12	-1.8944675115644032	-0.2600685683563254	0.05816298273194827	0.008110296759768435	0.03084466356878917	0.0001271383966734926	NA	3	3	3
ENSG00000212127.5	TAS2R14	1.8930607567988493	0.07880022173347714	0.0583497901635244	0.07317662972549141	0.3416758243068373	8.706785570950795e-47	NA	73	74	74
ENSG00000070061.14	IKBKAP	1.8925282731438335	0.2775630863918158	0.058420630271860535	0.005723557849776111	0.07873721480987847	7.024075592679083e-10	NA	20	21	21
ENSG00000255327.1	RP11-555G19.1	1.891229175867988	0.354859208349026	0.05859375826637862	0.003949746660556583	0.0239087291627364	0.0008461306513936787	NA	5	5	5
ENSG00000162384.13	C1orf123	-1.8910803643835359	-0.16372332263519573	0.058613617235844295	0.015807045344237595	0.263362081768544	4.080052214431873e-34	NA	25	27	27
ENSG00000068120.14	COASY	1.8910562125056753	0.5115481976477757	0.05861684084357915	0.0017069412628260775	0.015501132536910904	0.007148181456444793	NA	16	17	17
ENSG00000267575.6	CTC-459F4.3	1.8895620458052025	0.15654012525861014	0.05881655727634152	0.015669241925453097	0.11141344489311343	4.6771922986476457e-14	NA	28	29	29
ENSG00000185339.8	TCN2	-1.888292622692464	-0.1274776680696315	0.058986677165198	0.026810335750224176	0.2522381001940944	2.0702631905743232e-32	NA	28	29	29
ENSG00000079739.15	PGM1	-1.887729913859169	-0.16673062484602785	0.059062218329558505	0.015053652895433275	0.11035993055983502	1.1021443296464519e-13	NA	41	43	43
ENSG00000183077.15	AFMID	1.8875354625565994	0.3653866936693717	0.059088341216592045	0.002936438767767456	0.06897754627888973	7.841415197006952e-09	NA	3	3	3
ENSG00000022277.12	RTFDC1	-1.886941824527771	-0.603819147430435	0.05916815080004728	0.0012530887928827667	0.04563257384048857	3.318355718716008e-06	NA	10	10	10
ENSG00000141696.12	P3H4	1.8857494250587088	0.8777369072145949	0.05932872912145003	0.0005929040688622813	0.020432800137986668	0.0019513450158711613	NA	8	8	8
ENSG00000276728.1	AC142472.6	1.88574384410981	0.2921375021759608	0.05932948154737777	0.004753347170356183	0.0432242778099458	6.207467058558852e-06	NA	17	21	21
ENSG00000105771.13	SMG9	1.885468299245262	0.19009053580220048	0.059366640472569315	0.011038668320288342	0.11385872034440282	5.1287582341623455e-14	NA	17	18	18
ENSG00000099785.10	MARCH2	-1.8853049894929133	-0.08299602936100398	0.0593886729138188	0.08113628453431013	0.4578170188273064	1.9983413554711408e-69	NA	11	11	11
ENSG00000140876.11	NUDT7	-1.884926965715399	-0.15538032197457288	0.059439698879551243	0.019611301559507306	0.1912904465460404	9.983602034740724e-24	NA	41	41	41
ENSG00000261888.1	AC144831.1	1.8847691101177728	0.1348857892537406	0.059461017124214526	0.026568719848430872	0.05935676422755466	8.459338831584703e-08	NA	39	41	41
ENSG00000077097.15	TOP2B	-1.884559376080726	-0.7317859356666256	0.059489351315136864	0.0008442821457383146	0.014892715726260337	0.008307831867511535	NA	18	18	18
ENSG00000168594.15	ADAM29	-1.8845205070251976	-0.29100712540302703	0.05949460359214399	0.005565957530184238	0.058586316627690274	1.108489841422442e-07	NA	7	7	7
ENSG00000089693.10	MLF2	-1.884219619342974	-0.368335828739271	0.05953527480070755	0.004494514520342116	0.10101922296425006	1.8214457725237937e-12	NA	17	17	17
ENSG00000148229.12	POLE3	-1.8830770493683113	-0.22868133894159523	0.059689926986071375	0.010593019474380416	0.08595206505349845	7.176546557862664e-11	NA	29	30	30
ENSG00000151612.15	ZNF827	-1.8818842258942037	-0.16914593266411432	0.059851736623344115	0.017978578677321812	0.12940535372488712	2.650565826558365e-16	NA	19	19	19
ENSG00000071894.16	CPSF1	1.8816045688077252	0.04004167374961242	0.05988972544040825	0.25984189537539204	0.6769961857354506	3.0295281997042493e-137	NA	20	21	21
ENSG00000267316.5	RP11-879F14.3	-1.881569497662114	-0.1704109930125087	0.059894490940562185	0.02066737004763873	0.013836730835171928	0.011025599373540338	NA	28	28	28
ENSG00000100731.15	PCNX1	1.8812056767482241	0.08434611802738132	0.059943945822922964	0.06048029728156771	0.4530646328017398	2.3890973942461015e-69	NA	37	37	37
ENSG00000157927.16	RADIL	1.8804809897375416	0.29767759212567546	0.06004255484241653	0.007598980026034218	0.06263296826135333	3.644339401587422e-08	NA	12	12	12
ENSG00000101421.3	CHMP4B	-1.8801157221756126	-0.38412533681808175	0.06009230819446331	0.003231126223430694	0.02624407783463265	0.00045857190418228564	NA	40	40	40
ENSG00000184185.9	KCNJ12	1.8796333668026046	0.5671019306278534	0.060158062532800594	0.0012319445462241941	0.02457485211653036	0.0007270355211057884	NA	3	4	4
ENSG00000105287.12	PRKD2	-1.8795262322349386	-0.1682890615824361	0.06017267513357486	0.017012689382273797	0.2529821138372255	1.2549630801299764e-32	NA	18	18	18
ENSG00000124839.12	RAB17	1.878904908916447	0.5657151914455133	0.06025747845382011	0.0007639597637979628	0.012398478805200824	0.0165780781848033	NA	2	2	2
ENSG00000130724.8	CHMP2A	1.8789019373841214	0.8355960605493762	0.06025788427095192	0.0006633243313229238	0.02391011704271764	0.0008268575487441588	NA	16	16	16
ENSG00000090857.13	PDPR	-1.8784872823238035	-0.392023445444517	0.06031453523141029	0.009326060410624823	0.04210080772432224	7.658851585068736e-06	NA	11	15	15
ENSG00000171115.3	GIMAP8	1.877871438449463	0.20798073229392794	0.06039875446419786	0.011463037069522328	0.17170380374425773	1.9188006724105144e-21	NA	10	11	11
ENSG00000070610.14	GBA2	1.8778662801346824	0.480538794811378	0.06039946029682211	0.002191835594921207	0.10623633448906213	3.5718711615746977e-13	NA	24	26	26
ENSG00000083290.19	ULK2	1.8763720155982633	0.19687741166260456	0.06060421447942676	0.015388803288224923	0.10715698362211402	2.1909280566967745e-13	NA	36	38	38
ENSG00000174529.7	TMEM81	-1.875965914428467	-0.5302917372883744	0.06065996049773343	0.0014984743036492065	0.012642745470460952	0.015529387721125934	NA	8	8	8
ENSG00000069275.12	NUCKS1	1.875777438003204	0.33225874155181084	0.06068584732688562	0.004109425046962382	0.08380247326356192	1.2593433184507136e-10	NA	42	44	44
ENSG00000161533.11	ACOX1	1.874535069707633	0.2829986490596967	0.0608567130620821	0.006168541602967345	0.09432863969285868	1.0056436733167337e-11	NA	14	15	15
ENSG00000153558.13	FBXL2	1.8735438081650424	0.4468164134904827	0.060993329224331906	0.0030373625623507155	0.08158641792618944	2.7678608246475503e-10	NA	8	8	8
ENSG00000282418.1	RP11-496N12.9	1.8727586843497406	0.06987894238471037	0.06110171559485892	0.08663512091576017	0.2924467673314633	1.9064025130843498e-38	NA	21	22	22
ENSG00000187398.11	LUZP2	-1.872207464344734	-0.10025790109750699	0.06117790681690571	0.0356932786615822	0.16909793420995667	3.997426732377356e-21	NA	36	38	38
ENSG00000152669.8	CCNO	1.8717976317630793	0.1092224053539485	0.06123460604709876	0.0283063956949118	0.2379291803611873	1.3176124569933605e-30	NA	21	21	21
ENSG00000136159.3	NUDT15	-1.8711935200395529	-0.3775354429228691	0.06131826261942147	0.0043628602345897865	0.015954277332508968	0.006446391940946258	NA	51	54	54
ENSG00000177663.13	IL17RA	-1.8711077362327138	-0.079556000389508	0.06133014951484889	0.07768787457387474	0.34198687521877197	1.056323017393876e-46	NA	73	78	78
ENSG00000085382.11	HACE1	-1.8709734393981814	-0.28578946557226054	0.061348762598243116	0.00515904703814642	0.03739640061131908	2.7499573695169538e-05	NA	24	24	24
ENSG00000072682.18	P4HA2	-1.8687638087367306	-0.1433745399325388	0.06165568209222435	0.02262980981497884	0.25794216623078264	2.351758117452136e-33	NA	29	30	30
ENSG00000151665.12	PIGF	-1.8687529087936978	-0.20253473679876546	0.0616571992478889	0.01155534773374783	0.08400343284111036	1.1673039045448599e-10	NA	13	13	13
ENSG00000022556.15	NLRP2	1.8675306282364126	0.15702157761824073	0.06182752378699855	0.01715623218773567	0.09150813834099088	2.307482671827171e-11	NA	5	5	5
ENSG00000184434.7	LRRC19	-1.866151219101831	-0.07651501077720818	0.06202021170025702	0.05039497287523355	0.13754017591337192	6.660525104784737e-17	NA	28	28	28
ENSG00000267855.5	NDUFA7	1.8660472307989204	0.44559239767809816	0.06203475781471797	0.0024388499516889836	0.019802155734693468	0.0022654061279010385	NA	47	49	49
ENSG00000178719.16	GRINA	1.865315524314483	0.37781101176998405	0.0621371903774432	0.0029423803993849007	0.02887468609479506	0.00021401792579912618	NA	12	13	13
ENSG00000140534.13	TICRR	1.8651051180299638	0.20941047858457104	0.062166671325632805	0.01052498364528456	0.06316723146662456	2.5814864501661374e-08	NA	46	48	48
ENSG00000272447.1	RP11-182L21.6	1.8645241105929715	0.27192846680054333	0.0622481389314363	0.005362025957227225	0.04691176425825572	2.4537436790083247e-06	NA	5	6	6
ENSG00000225535.6	LINC01393	1.863425281310512	0.24399421438056665	0.06240245587176786	0.007558237274583827	0.027936193499660887	0.0002934179411246108	NA	15	16	16
ENSG00000125970.11	RALY	-1.8612414734681781	-0.9387993152647769	0.06271008400142514	0.0004902155726768886	0.01541821381275538	0.007333743272875789	NA	23	24	24
ENSG00000142798.17	HSPG2	1.8587788284476312	0.2405240010668073	0.06305849459502975	0.007622700254937156	0.15644481139368455	2.523379520936754e-19	NA	13	13	13
ENSG00000099624.7	ATP5D	1.85844453937877	0.8917443009954047	0.06310591231781752	0.0005648853249532358	0.019341346429287545	0.0024210132778536017	NA	8	13	13
ENSG00000172167.7	MTBP	-1.8584344083333615	-0.32941742256335094	0.06310734983079373	0.0038647270511109628	0.059499592766307924	7.270487563316945e-08	NA	7	7	7
ENSG00000106591.3	MRPL32	1.8569344266833723	0.7998613217660195	0.06332048388565298	0.0012297785417377067	0.0251014488550667	0.0004886175727515657	NA	15	15	15
ENSG00000128039.10	SRD5A3	-1.8562362452398213	-0.07266053425865991	0.06341989194188222	0.09667885579754745	0.29898383521353783	9.441273044929855e-40	NA	81	82	82
ENSG00000003989.17	SLC7A2	1.8562116195913292	0.41423718834859874	0.06342340052934844	0.003348981037007589	0.03447664417409868	5.295047498641561e-05	NA	31	31	31
ENSG00000167377.17	ZNF23	-1.8552626000592343	-0.0918472431110961	0.06355873618203073	0.04395799158295435	0.2816734677150946	3.968812262915904e-37	NA	22	22	22
ENSG00000067221.13	STOML1	-1.8546550981644747	-0.17642052011487871	0.063645494631395	0.014003492525989134	0.16698223106227286	1.4706524695014832e-20	NA	11	11	11
ENSG00000267058.1	RP11-15A1.3	1.8543152108014258	0.11513862725920385	0.06369407722655913	0.03047930391605775	0.1058869890275075	3.3473819476200586e-13	NA	33	34	34
ENSG00000137766.16	UNC13C	1.8528115083435215	0.1352607176593932	0.06390938014595719	0.02035733900754677	0.23356019173060494	7.038104212420783e-31	NA	22	22	22
ENSG00000120328.6	PCDHB12	-1.8527968067339333	-0.13736011276944368	0.06391148811302455	0.022099805971462334	0.08166780521230654	1.0749852735271549e-10	NA	21	21	21
ENSG00000162430.16	SELENON	1.8523548489244797	0.3132790609263903	0.0639748843491147	0.004620056818528732	0.07661346432932263	1.1542373381094606e-09	NA	22	22	22
ENSG00000164081.12	TEX264	1.8520614401752087	0.12026972768357302	0.06401700077534164	0.032370409328273474	0.2921968023646353	8.942182879535405e-39	NA	28	28	28
ENSG00000153130.17	SCOC	1.8519863742602043	0.4739698838610997	0.06402777955080619	0.003264324000123258	0.10206670304716656	7.454536724929364e-13	NA	43	43	43
ENSG00000198040.10	ZNF84	1.8501611484460925	0.6245772675581543	0.06429032676811339	0.0014051674984807958	0.028793113273133542	0.00023369567487289776	NA	7	12	12
ENSG00000278175.3	GLIDR	-1.8499388229818798	-0.2319067371372341	0.06432236751845409	0.007463597139821775	0.05834424633706145	1.2100137160367502e-07	NA	5	12	12
ENSG00000265107.2	GJA5	1.8495573506215939	0.15436186255983572	0.06437737466245497	0.023358305267761087	0.07509324252494612	1.6599258072013386e-09	NA	71	84	84
ENSG00000256287.1	RP11-664H17.1	-1.8491916468265546	-0.1690765556517831	0.06443014447764031	0.02248738440102175	0.1595494601373724	1.568986953839713e-19	NA	39	41	41
ENSG00000257949.6	TEN1	-1.8491198522422365	-0.13847942261026452	0.06444050838372259	0.034784248045662415	0.3966610011277574	2.478110669808577e-57	NA	35	39	39
ENSG00000163870.14	TPRA1	-1.8490291042284013	-0.248225904926018	0.06445361028063168	0.010249236068633668	0.07977721314571379	1.5559822468982003e-10	NA	34	38	38
ENSG00000197558.11	SSPO	-1.8486167448780726	-0.13999795707952548	0.0645131730521556	0.021477367007010577	0.09288951498945902	9.319718884402967e-12	NA	50	59	59
ENSG00000261770.1	CTC-459F4.1	1.8475987838300554	0.02717640002171761	0.06466040578190946	0.4356200418503524	0.6592280742695619	3.1124110051315623e-130	NA	24	25	25
ENSG00000124243.17	BCAS4	1.8468536378651652	0.4061938154940312	0.06476835560210772	0.002244801486835285	0.01871468816544936	0.0029576847149650016	NA	9	9	9
ENSG00000108963.17	DPH1	-1.8450431282625674	-0.11985762337764048	0.0650312651090072	0.025888717587732948	0.2314337702933732	3.5407648372557145e-29	NA	7	7	7
ENSG00000105325.13	FZR1	1.84473178298364	0.4319723982889604	0.06507656507641782	0.0030474308450285014	0.047598000341025716	1.4983807608900273e-06	NA	7	7	7
ENSG00000118420.16	UBE3D	-1.844517486187665	-0.36706537180911736	0.06510775985045385	0.0029585960655262	0.010888101184714524	0.024494726348142384	NA	11	11	11
ENSG00000139597.17	N4BP2L1	-1.8441310832844302	-0.3796708736199739	0.06516403895067177	0.004142859070114736	0.05328650572067023	3.8012556812101323e-07	NA	33	36	36
ENSG00000154277.12	UCHL1	-1.8435160929847636	-0.07653026892442114	0.06525369426418946	0.042755919060733366	0.2110669827251445	2.1851639874182925e-26	NA	61	63	63
ENSG00000175279.21	CENPS	1.8431753931082542	0.09220941870404067	0.0653034063886836	0.026865715084783443	0.1811846061287624	1.4478055106882532e-22	NA	12	12	12
ENSG00000183208.12	GDPGP1	-1.841820134620645	-0.09381427625419778	0.06550146387165355	0.05204640585626491	0.14954273482561858	2.653845622354106e-18	NA	49	53	53
ENSG00000131944.9	FAAP24	-1.8408183644356921	-0.11457871191017344	0.06564818069497477	0.03158307603033404	0.1910117036015363	5.434601097467365e-24	NA	11	13	13
ENSG00000196954.13	CASP4	-1.8391114505352113	-0.4019267035568757	0.06589879516667368	0.002703501556071155	0.014040662690867916	0.010600079099835086	NA	39	41	41
ENSG00000064199.6	SPA17	1.8378302434091018	0.21659084961571964	0.06608742362707662	0.010127630081299806	0.06217654504767355	2.2904422708821033e-08	NA	31	31	31
ENSG00000148803.11	FUOM	-1.837637369579258	-0.322561721327104	0.06611585838089498	0.009795711034385498	0.10066891602931173	1.8156549369025685e-12	NA	33	34	34
ENSG00000115020.16	PIKFYVE	1.8374737580667986	0.4057228188133127	0.06613998698951605	0.007835505100110666	0.1420740462892467	1.2876674460362774e-17	NA	69	69	69
ENSG00000072071.16	ADGRL1	1.8370272865267339	0.6045580173831949	0.06620586729778019	0.0012420754994318295	0.026745863399145742	0.00039912973500562935	NA	14	14	14
ENSG00000103021.9	CCDC113	-1.836830105049241	-0.21140890487326564	0.06623498014740949	0.006899403587009988	0.06994313319322007	4.672021233992368e-09	NA	21	21	21
ENSG00000172081.13	MOB3A	-1.83655735316457	-0.6489267962890887	0.06627526797031	0.00174606784276306	0.024340958286809683	0.0007379090211828875	NA	6	7	7
ENSG00000244733.5	RP11-506M13.3	-1.8355575764446985	-0.10605641026148131	0.06642311633904552	0.038280062008294743	0.2368031130745253	3.7274517775181195e-30	NA	35	38	38
ENSG00000118181.10	RPS25	-1.8348538417465114	-0.3068710358391892	0.06652734843816355	0.003850628655067807	0.12352918519126299	1.9114978323460364e-15	NA	14	14	14
ENSG00000105793.15	GTPBP10	1.834492127463787	0.13023409298666433	0.06658097533806277	0.023246093272135553	0.20006690874872216	6.352079430141081e-25	NA	27	28	28
ENSG00000025708.13	TYMP	-1.8323840157135145	-0.21635720064766378	0.06689422779094717	0.009818715298280408	0.16134101339845278	5.824795179324213e-20	NA	10	11	11
ENSG00000171121.16	KCNMB3	1.8315662740915823	0.1951605906421266	0.06701606534926689	0.011153632746967661	0.08901438112062852	4.888432581526729e-11	NA	23	24	24
ENSG00000162222.13	TTC9C	1.830797139283076	0.1486342112621218	0.06713082750110405	0.024436711286041916	0.14886337316815956	1.3481695479539426e-18	NA	25	25	25
ENSG00000143771.11	CNIH4	1.8307352826921222	0.13733327783143334	0.06714006411026859	0.02215152338681428	0.2411167380221246	1.070067874891157e-30	NA	47	47	47
ENSG00000162378.12	ZYG11B	1.829418163726332	0.43607668486035184	0.06733698861671929	0.002214018738041907	0.06249355616215936	3.8602136551895164e-08	NA	19	20	20
ENSG00000270638.1	RP3-466P17.1	-1.8293385982240422	-0.27544083062907093	0.06734889978687242	0.005224538093504964	0.013385995277483126	0.011161126365949577	NA	11	11	11
ENSG00000129673.9	AANAT	1.828718573122469	0.16277980491252236	0.06744177862843911	0.013633274458937548	0.04954629616540249	1.1097457658150437e-06	NA	5	5	5
ENSG00000120458.10	MSANTD2	-1.8285993708224428	-0.331874409989404	0.06745964703006858	0.0039626438566365135	0.018979303152419576	0.0030025091874754505	NA	33	34	34
ENSG00000164306.10	PRIMPOL	1.8279711260381952	0.2046755120312879	0.06755388517973332	0.00953057751078351	0.11671957025612717	2.0993718339875357e-14	NA	8	8	8
ENSG00000004777.18	ARHGAP33	-1.8268127557766045	-0.35224923616974424	0.06772792732335899	0.0029759594196160635	0.08202251257275515	2.6163275518818305e-10	NA	6	6	6
ENSG00000233878.1	AC073133.1	-1.8260912727880005	-0.14366619436934847	0.06783651457559661	0.018851805689230918	0.055177238212491694	2.1774196804140907e-07	NA	18	18	18
ENSG00000011021.21	CLCN6	-1.8259987680404084	-0.25784804215463203	0.06785044741232074	0.00730989673790995	0.11949508322851005	7.082162223276556e-15	NA	20	21	21
ENSG00000112419.14	PHACTR2	1.8257093274153529	0.16248216557385753	0.06789405744952111	0.016132684055381236	0.07242839767431128	2.9556719181031635e-09	NA	73	74	74
ENSG00000114491.13	UMPS	-1.8255154492488184	-0.13864964824188597	0.06792328197612862	0.014089260841177158	0.10216666140763238	4.5317320829903665e-13	NA	60	61	61
ENSG00000134873.9	CLDN10	1.8250440919227535	0.07710003834541812	0.06799437590957555	0.0736562231406398	0.1693665018960024	4.993093945422824e-21	NA	82	84	84
ENSG00000123892.11	RAB38	-1.8246601403530627	-0.18485021504481688	0.06805233181457761	0.013619669979837632	0.0993652603788318	2.259306096575783e-12	NA	37	38	38
ENSG00000099377.13	HSD3B7	1.824040270664867	0.21544655178007172	0.06814598431461538	0.009067438094526863	0.12451338340393332	1.3402317337853382e-15	NA	13	13	13
ENSG00000170801.9	HTRA3	1.8239942631208126	0.17986010710257427	0.06815293954908251	0.013436382697450693	0.030793946434114212	0.0001225649593862703	NA	51	55	55
ENSG00000099804.8	CDC34	1.8237383932008941	0.5139940091164213	0.06819163157972287	0.0015387918582909338	0.01695906407711543	0.005111811668675446	NA	18	19	19
ENSG00000163406.10	SLC15A2	1.8224079396790507	0.07218712502784813	0.06839311076770255	0.07201710636937789	0.3221212572914665	3.0470411547518164e-43	NA	19	19	19
ENSG00000127990.15	SGCE	-1.822110709712657	-0.26786890707011135	0.06843818903577645	0.007260019757630524	0.018994703059039462	0.0029227075290316692	NA	28	28	28
ENSG00000261161.1	RP11-58A18.1	-1.821149634254208	-0.09697899656011519	0.06858411412776695	0.041372027793804445	0.11272490773800188	6.506265966193495e-14	NA	39	42	42
ENSG00000130303.12	BST2	-1.8207671059180635	-0.1923272665313418	0.06864226650159506	0.0019251314446031204	0.016170863537586913	0.0058325842668424345	NA	18	18	18
ENSG00000196586.13	MYO6	-1.820232873388693	-0.6519497774054643	0.0687235489219318	0.001045455724822315	0.03396008506238623	6.210197096833589e-05	NA	6	6	6
ENSG00000180891.12	CUEDC1	-1.8197627737503057	-0.9134471177174086	0.06879513905789177	0.000685262178631839	0.03505137105263369	4.579082572054837e-05	NA	6	6	6
ENSG00000164294.13	GPX8	1.8187351093863442	0.49857518596789574	0.06895185255699234	0.0014420126395357689	0.019394794253312718	0.0025658086308058877	NA	61	62	62
ENSG00000104825.16	NFKBIB	-1.8184763209180488	-0.44824178176972684	0.06899136265493966	0.002124472435480963	0.02671521171416306	0.00038607186535028073	NA	34	35	35
ENSG00000141576.14	RNF157	-1.8184168394887623	-0.1318434746403762	0.06900044651134023	0.02485129590761674	0.08943892810158566	3.284737043781396e-11	NA	70	70	70
ENSG00000172878.13	METAP1D	1.8183573101380386	0.27120888293743384	0.06900953866995321	0.006679738864706817	0.0620433657166331	4.399199847411781e-08	NA	52	53	53
ENSG00000154654.14	NCAM2	-1.81744590492635	-0.11333809799895937	0.06914886420823387	0.026233507566270055	0.09154823354921668	1.6889916998840955e-11	NA	63	64	64
ENSG00000033327.12	GAB2	1.8172448280275706	0.3261322382807315	0.06917963370937182	0.0027737131224707147	0.06833714751107522	8.82684784778017e-09	NA	7	7	7
ENSG00000165929.12	TC2N	-1.8170829136554423	-0.08451243577293005	0.06920441859486623	0.0561043256528673	0.3120639449356711	4.029387528466344e-42	NA	65	66	66
ENSG00000214279.13	SCART1	-1.8162816897998264	-0.1303859087494632	0.06932717252633075	0.023583695447667537	0.1324912686486823	1.5581245713044543e-16	NA	48	49	49
ENSG00000100336.17	APOL4	1.816232776140492	0.056018183418520884	0.06933467227994747	0.13410206535458424	0.4894172942188194	1.2818501051652106e-77	NA	37	38	38
ENSG00000185432.11	METTL7A	1.8160136948033225	0.46169744350537884	0.06936827140115887	0.0018684162761933832	0.038656233342225975	2.0898762509347345e-05	NA	24	24	24
ENSG00000111696.11	NT5DC3	1.8159902434849002	0.22615445105333892	0.06937186877390915	0.013107040023431136	0.16255166940494611	1.5029775297808953e-20	NA	39	40	40
ENSG00000058335.15	RASGRF1	1.813113125275369	0.12374805516229914	0.06981437519749982	0.02552657312465136	0.044892153987320126	4.140164713160112e-06	NA	45	47	47
ENSG00000162734.12	PEA15	1.8119004743083422	0.6464556839060853	0.07000157611433883	0.0009949687151145808	0.03375080907253214	7.095474359618697e-05	NA	19	21	21
ENSG00000213967.10	ZNF726	-1.8111057866929707	-0.13980287200785949	0.07012447795732502	0.009956897010027435	0.02212768816728481	0.0011828629713344534	NA	27	28	28
ENSG00000158089.14	GALNT14	-1.810622899391419	-0.10883404006260688	0.07019924499621828	0.03078606672889841	0.12373828635520685	2.8571409848337574e-15	NA	29	29	29
ENSG00000166349.9	RAG1	1.8105818834015615	0.14051800154313343	0.07020559865050018	0.016226508918957702	0.034913919229007995	5.257006123227103e-05	NA	76	78	78
ENSG00000123975.4	CKS2	1.8099734761055541	0.11758080476776218	0.07029990048053822	0.051157661297893786	0.20384892710298114	6.501829178403663e-26	NA	49	50	50
ENSG00000266970.1	RP11-806H10.4	1.808872836905512	0.4352172811223755	0.07047076125893194	0.0025858972754940128	0.017672000720257156	0.0036195976471029455	NA	8	8	8
ENSG00000119411.10	BSPRY	1.8087793420421832	0.0967248456572149	0.07048529087762248	0.04571795393876233	0.2028903278063538	2.393133649641291e-25	NA	8	8	8
ENSG00000263004.1	RP11-166P13.3	1.808106348519846	0.334451709144455	0.07058995031575435	0.003307731254213841	0.051493250850662864	5.646456421337771e-07	NA	9	9	9
ENSG00000272787.1	KB-226F1.2	1.8076252410317057	0.24464532097682132	0.07066484702966055	0.007297342734143305	0.039518503136823736	1.6280770610525054e-05	NA	13	15	15
ENSG00000139343.10	SNRPF	1.807427339536795	0.3142762997227651	0.0706956743836529	0.00527196994231768	0.1105246094510064	1.0268264238059776e-13	NA	28	28	28
ENSG00000164082.14	GRM2	1.8070835471015398	0.19356938669158863	0.0707492535673717	0.012480296049923333	0.100765347056787	1.925232162522682e-12	NA	24	24	24
ENSG00000234630.1	LL22NC03-2H8.4	1.806975442017217	0.5814089844065342	0.07076610835263566	0.0014509186110970504	0.18017436085378574	1.8863587467499992e-22	NA	13	22	22
ENSG00000241978.9	AKAP2	-1.8056602946160594	-0.36831658399230593	0.07097141828860937	0.003075319982055022	0.03606742738868322	3.5239309561768044e-05	NA	53	53	53
ENSG00000133661.15	SFTPD	1.804597395332036	0.03328413090022625	0.07113770596971539	0.33970346743944246	0.6469007658544274	2.4381011334556237e-125	NA	44	44	44
ENSG00000095906.16	NUBP2	1.804488094643119	0.47950850440462467	0.07115482385923498	0.0016471224699771583	0.06704489291024839	1.4478195277777454e-08	NA	9	9	9
ENSG00000144847.12	IGSF11	-1.8040686036534312	-0.10794833664071886	0.07122055287907633	0.049232884297031584	0.1357136420668091	1.4088984083964569e-16	NA	47	48	48
ENSG00000116353.15	MECR	-1.802942088758735	-0.26406038032321033	0.0713973100688254	0.005203591124144858	0.055409566842411856	1.5103672545963487e-07	NA	46	46	46
ENSG00000119906.11	SLF2	-1.8028378030668903	-0.3678274410743799	0.0714136913082046	0.0037265740633073254	0.04208300849612739	7.943536184245227e-06	NA	35	35	35
ENSG00000100413.16	POLR3H	-1.8021175038565065	-0.29999147527924247	0.07152692033416973	0.0038849378155340255	0.019713793905485368	0.0021841578514149103	NA	22	23	23
ENSG00000262180.1	OCLM	1.8011081578270391	0.45720843319243754	0.07168583418728801	0.002027707525419631	0.014541244686569156	0.009159816958510906	NA	11	11	11
ENSG00000139835.13	GRTP1	-1.800523107969196	-0.05661291248195532	0.07177807819079568	0.12503875962952968	0.3425268171415324	5.005966472351862e-47	NA	55	56	56
ENSG00000269930.1	RP11-932O9.9	1.7985010554667227	0.16986540910725467	0.07209764153909502	0.023933471540287993	0.10000622851578386	2.3013253089868197e-12	NA	9	9	9
ENSG00000176927.15	EFCAB5	-1.796752034597361	-0.13997561683720852	0.07237499417246049	0.01884972576600491	0.026442486266927	0.00038526977645313967	NA	18	18	18
ENSG00000135372.8	NAT10	1.7958366395334118	0.2618163276582019	0.07252050169526272	0.005472320057040942	0.07188922291651068	2.8298713421946488e-09	NA	65	65	65
ENSG00000122218.14	COPA	1.794577007401134	0.5499157882231243	0.07272111917792805	0.001493267889803645	0.036952132529907235	3.125603406699092e-05	NA	21	21	21
ENSG00000162194.12	LBHD1	1.7938430741345963	0.1060264089496247	0.07283821961100226	0.03856660553272999	0.17907438548486013	3.2392124832115973e-22	NA	28	28	28
ENSG00000170017.12	ALCAM	1.7916516839568142	0.16983239694232746	0.07318877857255977	0.008907108139132522	0.019982860249749348	0.002157735331989314	NA	95	95	95
ENSG00000117475.13	BLZF1	-1.790344346144523	-0.5968780151396369	0.07339857129425413	0.0011533404273324846	0.01688348325090009	0.004998975400573497	NA	10	10	10
ENSG00000188677.14	PARVB	-1.789565105661843	-0.2043354323520818	0.07352385232351115	0.010124228319365876	0.222080258137598	6.703413149936808e-28	NA	17	17	17
ENSG00000090621.13	PABPC4	-1.7887577213712977	-0.21701276165828856	0.0736538425382936	0.008855634581009136	0.14952621229129376	2.387449152136085e-18	NA	7	7	7
ENSG00000272236.1	XXbac-BPG170G13.32	-1.7875610508141582	-0.925676203306259	0.07384685412605946	0.00042490390853613307	0.06964274215368951	6.087909978846186e-09	NA	2	12	12
ENSG00000125107.17	CNOT1	-1.7869527218698078	-1.1922206241566682	0.07394513022512891	0.000285563077341883	0.010105677006660863	0.02808817877545209	NA	21	22	22
ENSG00000100330.15	MTMR3	1.786487950347113	0.22198386251215316	0.07402028651596947	0.007760358858367835	0.04296578547950716	6.907545416633067e-06	NA	47	47	47
ENSG00000170037.13	CNTROB	1.7857978019912428	0.13043956370521714	0.07413200275617322	0.02173910737622855	0.1445926894112118	1.1376470549338064e-17	NA	30	32	32
ENSG00000141639.11	MAPK4	-1.7842650520448018	-0.23447778438337397	0.07438060619589483	0.007964347073939797	0.1000267215561254	1.8630514112019398e-12	NA	29	29	29
ENSG00000273674.4	CTD-2378E12.1	1.783858786203004	0.0972737039026675	0.07444661432645941	0.050021921635844624	0.13562751523965785	1.2647318350208715e-16	NA	45	45	45
ENSG00000082701.14	GSK3B	1.782419921212999	0.17421769259536773	0.07468077926635334	0.0129548454567538	0.1669275712029336	4.1100020954424934e-21	NA	36	36	36
ENSG00000188958.9	UTS2B	1.7818927289017006	0.18368056379001307	0.0747667264950525	0.01629324004189002	0.04572068534654376	3.1931613063614482e-06	NA	23	23	23
ENSG00000241644.2	INMT	-1.7808994653718282	-0.21514829911325803	0.07492887599123986	0.007951834194386989	0.14447832765047852	8.893869037564524e-18	NA	38	39	39
ENSG00000197245.5	FAM110D	-1.7808296747806402	-0.2194783410313448	0.07494028004110076	0.007550419544847539	0.09056778681447064	1.9681944292937052e-11	NA	7	7	7
ENSG00000164659.14	KIAA1324L	1.780565232380633	0.2424189566945965	0.07498350380357599	0.009839371536918912	0.036211382651152715	3.549901512805247e-05	NA	29	31	31
ENSG00000177963.14	RIC8A	1.7802279116671562	0.10202659661645996	0.07503866925242399	0.04252516415117625	0.37237352766347787	7.955541524879004e-53	NA	27	29	29
ENSG00000260455.1	NBAT1	-1.7799114308049393	-0.24969828437372707	0.0750904566801599	0.006450906081997364	0.026844211995265398	0.00040727010947767405	NA	12	12	12
ENSG00000223768.1	LINC00205	1.7797104078719845	0.14363248511738116	0.0751233662730527	0.01960056268978322	0.13258574501043185	2.1249740143217478e-16	NA	35	39	39
ENSG00000160336.14	ZNF761	-1.7795229341546321	-0.08762618266137708	0.07515406832724389	0.05671021282915649	0.27243704250886663	4.4336772116660916e-36	NA	16	17	17
ENSG00000162650.16	ATXN7L2	1.7785634670073975	0.15714259176492054	0.07531135804660377	0.017939550573103105	0.14845844866639873	2.316131314769703e-18	NA	14	14	14
ENSG00000245532.7	NEAT1	1.7774014366597517	0.10903800132703613	0.07550221458219306	0.04431926854250288	0.3870060451163968	2.0415283520647564e-55	NA	14	15	15
ENSG00000122882.10	ECD	1.7758567811214705	0.5133027027610809	0.0757565260020284	0.0014776672740719355	0.033183829428082186	6.198772856043065e-05	NA	53	54	54
ENSG00000244165.1	P2RY11	1.7742816345626375	0.11506663973718773	0.07601657683505657	0.03121291608282252	0.22160099452188356	3.3845534923995735e-28	NA	73	75	75
ENSG00000120533.12	ENY2	-1.7740838998625499	-0.4367579699230595	0.0760492734854694	0.0023180328314648876	0.04665974063681326	2.056238317042473e-06	NA	49	52	52
ENSG00000166796.11	LDHC	1.7736077883324437	0.046064926903207744	0.07612804853071832	0.25112045852924736	0.436710598722338	2.9928857751161885e-65	NA	24	24	24
ENSG00000121440.14	PDZRN3	-1.7728588561750687	-0.07394146821221281	0.076252097808944	0.07344725848445552	0.4112048883754933	2.822971275822734e-60	NA	27	28	28
ENSG00000110514.19	MADD	1.7727899039667236	0.2959053278107542	0.07626352698213482	0.004436788359999904	0.042546749333300056	5.400113258424136e-06	NA	14	14	14
ENSG00000124253.10	PCK1	1.770989499346851	0.2556271003366479	0.07656244791096757	0.006797420109404315	0.07979970710210177	3.272519122714374e-10	NA	4	4	4
ENSG00000149328.14	GLB1L2	-1.7707146678408223	-0.10464180583138208	0.0766081620806084	0.03476831053716499	0.1896217775563915	1.1454562955690147e-23	NA	26	26	26
ENSG00000101193.7	GID8	-1.7706479372004411	-0.16300489084190856	0.07661926509605936	0.016867054842103445	0.0931062724164484	9.557684305287513e-12	NA	101	104	104
ENSG00000231106.2	LINC01436	1.7703938269991069	0.06134902190016425	0.07666155737728943	0.10391653554075543	0.5051475294386621	2.4545587996756287e-81	NA	17	18	18
ENSG00000116604.17	MEF2D	-1.7700852157657894	-0.2117437586008834	0.07671294601102492	0.0073689113096021275	0.15118773455784218	8.3390984107294e-19	NA	29	29	29
ENSG00000165629.19	ATP5C1	1.7692050683123282	0.4967310411900224	0.0768596587041792	0.0017072321299996703	0.06814018754916841	1.0044216331570863e-08	NA	23	23	23
ENSG00000278376.1	RP11-158I9.8	-1.7690185463346824	-0.05623047839942768	0.07689077959834657	0.13222898048487605	0.4393728889378856	7.951127879286976e-66	NA	37	38	38
ENSG00000122545.18	SEPT7	1.768674169357878	0.535915128018627	0.0769482653350212	0.0013970812277590385	0.0704423105326903	5.433013000010011e-09	NA	28	30	30
ENSG00000140598.13	EFL1	-1.768116405680145	-0.39014470593106226	0.07704144533298488	0.004071471853194008	0.06334056721876419	2.4955892377284916e-08	NA	9	9	9
ENSG00000149541.9	B3GAT3	1.7677283407346387	0.9629762191199945	0.07710632969326098	0.0005127894799416686	0.033893160264024266	6.746858297075186e-05	NA	6	6	6
ENSG00000070669.16	ASNS	1.7675342084839438	0.19448256770057437	0.07713880526346419	0.011054156054873723	0.029694613300423056	0.0001846239159668056	NA	41	42	42
ENSG00000092445.11	TYRO3	-1.767440333572797	-0.17688750763959757	0.07715451320139212	0.008165922555200357	0.04023782442891826	1.279644645509836e-05	NA	30	30	30
ENSG00000134333.13	LDHA	1.7660840132102482	0.5723052415989126	0.07738175513061699	0.001755855808743428	0.05331063583188032	5.047013113145484e-07	NA	9	10	10
ENSG00000004468.12	CD38	1.7657773844573346	0.3890657965022404	0.0774332041180272	0.0027347541330265098	0.04331561454522783	6.285314710965337e-06	NA	10	10	10
ENSG00000134864.10	GGACT	1.7657500789586815	0.07491214807986907	0.07743778703627437	0.04495249957437364	0.17845135042613816	2.948117689704551e-23	NA	44	46	46
ENSG00000104980.7	TIMM44	1.7640003952682162	0.18627821350988488	0.07773191264542331	0.011823324884847872	0.1268816252965981	1.5488489544784078e-15	NA	19	19	19
ENSG00000116783.14	TNNI3K	1.76376724454752	0.05794137074772964	0.07777117439302682	0.07625758509563815	0.4192363667324087	1.2844966777979286e-61	NA	86	87	87
ENSG00000082641.15	NFE2L1	1.7636260940826476	0.7137294758964547	0.07779495147386209	0.0007842605755041551	0.013506098779853284	0.011811171570030476	NA	9	9	9
ENSG00000213221.4	DNLZ	1.7634381182748344	0.06099372133016079	0.07782662556962334	0.08407354386029739	0.4398182246537599	7.93702064507636e-68	NA	50	66	66
ENSG00000079257.7	LXN	-1.7633941378195348	-0.2139643622090163	0.07783403783242987	0.00883643017578497	0.07046198985063441	5.051481664881351e-09	NA	19	20	20
ENSG00000274922.1	RP11-88E10.5	-1.7631969798748612	-0.5281890521994007	0.07786727298718814	0.001623007769521919	0.0170604555316434	0.0047739132198895825	NA	6	6	6
ENSG00000117505.12	DR1	1.762150820190902	0.10227717912058268	0.07804381879887845	0.04073164196993916	0.2759046526559137	9.868608862213797e-36	NA	71	71	71
ENSG00000095383.19	TBC1D2	-1.7616611376148779	-0.15070162836148443	0.07812656761490255	0.014234939684259169	0.06608660174046306	1.741312111071407e-08	NA	53	54	54
ENSG00000120705.12	ETF1	1.7595182938858058	0.9801548532188967	0.0784895157867219	0.0004668494463459925	0.030458383157697538	0.000155037695884327	NA	6	7	7
ENSG00000164237.8	CMBL	-1.7594208821543824	-0.31823327321138634	0.07850604763438307	0.003398534959195252	0.11958461129320895	6.708476421503981e-15	NA	11	11	11
ENSG00000179950.13	PUF60	-1.7586811907821285	-0.8999342654701816	0.07863167391281449	0.0005348026784321783	0.015337566143669473	0.007272478774889234	NA	6	7	7
ENSG00000243649.8	CFB	1.7568816262963576	0.23700559916720043	0.07893798804510539	0.005576203190975409	0.10557180938893794	4.791218297868112e-13	NA	14	36	36
ENSG00000173918.14	C1QTNF1	-1.7560374071346694	-0.5180596495432912	0.07908202153244072	0.0025723536626240814	0.03415649930813973	5.530397396360387e-05	NA	9	10	10
ENSG00000170502.12	NUDT9	-1.7558761765584987	-0.26070803906255346	0.07910955361636454	0.006531129658134325	0.057839635361981626	1.4551566407289273e-07	NA	50	51	51
ENSG00000166321.13	NUDT13	1.7554700200382098	0.0687413552678195	0.07917894434399013	0.0759231328621418	0.2602742997497223	9.721495765685491e-34	NA	88	89	89
ENSG00000270039.1	RP11-571M6.17	-1.754670865675217	-0.15058557844006817	0.0793156221937726	0.017167738253923814	0.05031305402234712	1.045092301259042e-06	NA	29	30	30
ENSG00000151893.14	CACUL1	-1.7533062000791304	-0.22303633881771825	0.07954946184160984	0.007578746188262294	0.14052910573416408	2.938959609727679e-17	NA	14	14	14
ENSG00000274925.1	CTD-2547G23.4	1.7529975911593174	0.6749948852266151	0.0796024205601541	0.0011104073753312258	0.02165434599875058	0.0014108127421212757	NA	11	11	11
ENSG00000226383.6	LINC01876	-1.7522421102818877	-0.05863250540999012	0.07973218554380364	0.10414786241099998	0.17890612017289625	5.348125061885741e-22	NA	61	65	65
ENSG00000028116.16	VRK2	-1.7521235828633426	-0.20389337332615334	0.07975255997207827	0.009691722107657685	0.05544906823471333	2.473305477119961e-07	NA	39	39	39
ENSG00000004059.10	ARF5	-1.7514139874473957	-0.6052378857007361	0.0798746253423775	0.00152390009110766	0.016903717626560146	0.005054874512841061	NA	16	16	16
ENSG00000106992.17	AK1	-1.750199383041178	-0.28132717701045334	0.08008391526094852	0.006728776010568012	0.04156137962254585	9.060380108287317e-06	NA	19	23	23
ENSG00000204308.7	RNF5	-1.7498440650948819	-0.8475881302574847	0.08014522469022178	0.0005366840012135439	0.08365899436233913	9.402143530876036e-11	NA	14	59	59
ENSG00000090263.15	MRPS33	1.7494807134274524	0.28707514468465656	0.0802079597567826	0.005121932801574063	0.06191542856220718	3.9179334933486586e-08	NA	26	26	26
ENSG00000178078.11	STAP2	1.7491715492695354	0.04691186193607629	0.08026137040280851	0.16794016947460777	0.4379339000315065	2.8258912185098717e-65	NA	53	53	53
ENSG00000173848.18	NET1	1.7485519287217226	0.15408964960170118	0.08036850192513359	0.01699649665589191	0.07240010333247746	1.7955827048271741e-09	NA	60	60	60
ENSG00000165912.15	PACSIN3	1.7485092401998217	0.4565757318549539	0.0803758869857299	0.0022410051803887195	0.057772111157567675	1.3460488969677338e-07	NA	19	19	19
ENSG00000100347.14	SAMM50	1.747785723855918	0.08831100163033628	0.08050113827313675	0.03242904457323406	0.2876651649172885	1.4383850641874027e-37	NA	15	16	16
ENSG00000101276.14	SLC52A3	-1.7473473747767563	-0.4855757236502823	0.08057710001515136	0.0019315826066578624	0.012474861429861551	0.016338849205356026	NA	6	6	6
ENSG00000228793.1	RP1-223B1.1	-1.746930909674638	-0.40752661252811234	0.08064932338969928	0.0022768770164956803	0.01698918868526874	0.004943256084874467	NA	10	10	10
ENSG00000073670.13	ADAM11	1.7464337673185397	0.1472478421141382	0.08073560663967014	0.020261568733078068	0.14314880499694252	6.533136435252391e-18	NA	10	10	10
ENSG00000104969.9	SGTA	-1.7464249654583186	-0.2706446611448903	0.08073713495183975	0.004753073301237293	0.10325367138664368	7.329731560864287e-13	NA	29	30	30
ENSG00000139187.9	KLRG1	-1.745478802559376	-0.13295622211752936	0.08090155912080141	0.021062894549358356	0.111263715298211	8.021019959633438e-14	NA	32	36	36
ENSG00000198920.9	KIAA0753	-1.7449300312756941	-0.10860877173494268	0.08099704908872038	0.03388646728950408	0.22067808587462587	4.7423026152589425e-28	NA	23	23	23
ENSG00000111859.16	NEDD9	-1.744786341565267	-0.441144381298124	0.0810220671943952	0.0023594580544560994	0.03785873665221672	2.428759062993693e-05	NA	16	16	16
ENSG00000128683.13	GAD1	1.7445962036464644	0.09110216888802852	0.08105518213404014	0.04809270733659723	0.3347004008874686	3.7866024684915656e-46	NA	35	35	35
ENSG00000167608.11	TMC4	1.743440364461456	0.06589086061320645	0.0812567227239148	0.08314125971819428	0.25243257727195195	2.6411738798554637e-32	NA	83	94	94
ENSG00000274736.4	CCL23	-1.7433444428694063	-0.15994203758322803	0.08127346657714891	0.00903461686323236	0.10797769002251316	1.9805498586418173e-13	NA	3	3	3
ENSG00000244482.10	LILRA6	-1.7425034234803034	-0.17969939066909374	0.08142039293636164	0.012296930900613894	0.1118256447924129	9.054551043205155e-14	NA	38	47	47
ENSG00000089351.14	GRAMD1A	-1.741902948939361	-0.43382876890526995	0.08152542786526921	0.0020887456558822473	0.04304291985117068	6.213557919017377e-06	NA	22	26	26
ENSG00000164627.17	KIF6	1.741337391576798	0.14383638740126015	0.08162445560330124	0.024314904948986745	0.11017930369435973	6.735602333004878e-14	NA	22	22	22
ENSG00000187778.13	MCRS1	1.7412884088983462	0.43599559037632146	0.08163303694326228	0.0020376502253270073	0.035793203109031835	3.517363108331995e-05	NA	20	20	20
ENSG00000148053.15	NTRK2	-1.7412283563101572	-0.5826301456646679	0.08164355863407806	0.0015988672908208352	0.0287086777628918	0.00022163390584429259	NA	24	24	24
ENSG00000077312.8	SNRPA	-1.7381462220066053	-0.4256268002957293	0.08218505215923369	0.0043382544785105885	0.012439316908064078	0.016067885106229102	NA	57	58	58
ENSG00000123240.16	OPTN	-1.7359745238105104	-0.5522854172253999	0.08256833928868297	0.0013297262919049503	0.03748885108998632	2.520082480944104e-05	NA	13	13	13
ENSG00000272097.1	RP11-421M1.8	1.7350366913113613	0.2513574944539164	0.08273430649638452	0.0061064501381694935	0.06380938534215781	2.8231266570656134e-08	NA	10	10	10
ENSG00000100983.9	GSS	-1.7350353553472404	-0.30932938921247005	0.08273454311322931	0.00444232368698317	0.04096431155812647	1.082146977249133e-05	NA	34	36	36
ENSG00000161980.5	POLR3K	-1.7316501964060067	-0.25156329902789604	0.08333586306220771	0.007149829869445382	0.0967097400192402	2.2503469045140965e-12	NA	4	4	4
ENSG00000132259.12	CNGA4	-1.7315079761926537	-0.15973833177001234	0.08336120351992084	0.01525785964150256	0.04719589947524712	1.4707315618867859e-06	NA	16	17	17
ENSG00000254986.7	DPP3	1.7309551978624653	0.16249958045339793	0.08345975552117775	0.010422716605359057	0.11635514905790685	1.0604668445577022e-14	NA	21	21	21
ENSG00000071794.15	HLTF	1.7308738296272577	0.4714446793276958	0.08347427020895573	0.0025295916814965557	0.04838106120464849	1.6083679804796741e-06	NA	16	17	17
ENSG00000179029.14	TMEM107	1.7301527990446088	0.7425621187308217	0.08360297895619258	0.0006013348881167438	0.019821998310186426	0.002341448769609269	NA	13	14	14
ENSG00000266028.7	SRGAP2	1.7296538166725193	0.2533670282753004	0.08369214468052795	0.004748523221371837	0.01778863799449421	0.003877823909871397	NA	43	45	45
ENSG00000071967.11	CYBRD1	1.7296199912107326	0.07412978879322536	0.08369819191202732	0.06926952664619587	0.5057230179971115	2.1134520439389946e-81	NA	50	51	51
ENSG00000054983.16	GALC	1.7294505667877174	0.08863382170078962	0.08372848651129251	0.04659151883330587	0.2103309759480499	2.258239630660555e-28	NA	44	46	46
ENSG00000130165.10	ELOF1	1.7290464237025818	0.19156512221446595	0.08380078675270027	0.008135829126931607	0.0771332130151904	5.62268269401469e-10	NA	11	11	11
ENSG00000133739.15	LRRCC1	-1.7269309790136578	-0.08669583847889792	0.08418005998156801	0.06459879917185743	0.4687472960931901	7.751734650491146e-72	NA	28	28	28
ENSG00000170889.13	RPS9	1.7268237240330984	0.07596341099303919	0.08419932642596042	0.06649371377105276	0.6513285935402527	2.8503630825266423e-126	NA	38	43	43
ENSG00000269713.7	NBPF9	-1.7262458025960892	-0.3180112344008377	0.08430320113662577	0.0027700662802017436	0.4901561059803679	2.5715541160476904e-77	NA	10	36	36
ENSG00000112308.12	C6orf62	1.7259966757045104	0.14252980599520987	0.08434801079736821	0.015970028095320585	0.14115236443851065	2.640484090313313e-17	NA	25	25	25
ENSG00000162383.11	SLC1A7	-1.7256343369183964	-0.17344647462507268	0.08441321792123199	0.01738757456464414	0.08422976119245161	1.4915502988633408e-10	NA	69	69	69
ENSG00000095380.10	NANS	1.7250864168881703	0.5015905310661937	0.08451190004399815	0.002104972865734892	0.033787841413779114	7.030368905640778e-05	NA	21	21	21
ENSG00000146066.2	HIGD2A	-1.725005566757838	-0.65519338984367	0.0845264693066114	0.0012341725608298777	0.01745542445421028	0.004508013497359981	NA	23	23	23
ENSG00000175414.6	ARL10	-1.7245577442861582	-0.3581967617756822	0.08460720410341935	0.0030438302556419746	0.05742383678164974	1.592633331599773e-07	NA	5	5	5
ENSG00000122547.10	EEPD1	-1.7245488068760813	-0.18825936781263297	0.08460881600162437	0.01505216583876208	0.06082136569422227	4.9572929141461064e-08	NA	34	36	36
ENSG00000159720.11	ATP6V0D1	-1.7241297276200702	-0.43863824666810686	0.08468442654716238	0.0026967623007310027	0.06345426736477736	3.2064148196774015e-08	NA	47	48	48
ENSG00000123427.16	METTL21B	1.723399187187044	0.07900153184316219	0.08481636180328553	0.054027276991037265	0.3148654675974541	3.797284347421372e-43	NA	30	30	30
ENSG00000165689.16	SDCCAG3	1.722406990467889	0.16798180984395206	0.0849958182594711	0.015758742020853686	0.18474782434771314	5.519963158268488e-23	NA	49	64	64
ENSG00000188000.3	OR7D2	1.7216178571618368	0.058506919824345	0.08513876620786397	0.06965375093144051	0.12224177951491925	3.8277225075916596e-16	NA	23	23	23
ENSG00000118514.13	ALDH8A1	-1.7213882259921576	-0.036284342678155335	0.08518039935692027	0.28782481568217566	0.5735299107350678	6.50395262618407e-100	NA	39	39	39
ENSG00000122477.12	LRRC39	1.7213433129701474	0.16096524248367197	0.08518854421132559	0.012953601278374565	0.11453702474505285	1.478649029750879e-14	NA	41	41	41
ENSG00000138821.12	SLC39A8	-1.7203216095812677	-0.19198580168365753	0.08537399750333885	0.013005217137223683	0.07135689948812457	3.968532138599347e-09	NA	30	30	30
ENSG00000142188.16	TMEM50B	1.72006170642668	0.05249690659036179	0.08542122555646856	0.13266206389120497	0.5504297160965228	2.313206232691041e-93	NA	45	45	45
ENSG00000083099.10	LYRM2	1.7197904331569913	0.14305549924368585	0.08547054224327878	0.016019793167241433	0.16885304434048734	7.342499478454075e-21	NA	30	30	30
ENSG00000196152.10	ZNF79	-1.7195903020645666	-0.1422310672004733	0.085506940241687	0.02028735095049957	0.10522970492324	4.093555659980043e-13	NA	38	38	38
ENSG00000263063.1	RP11-388C12.1	-1.719516141142638	-0.05869312763771514	0.08552043112786631	0.11336449134358893	0.2650378016861793	3.7017428828074582e-34	NA	16	16	16
ENSG00000152910.18	CNTNAP4	1.7183499803226776	0.09855125875449738	0.08573279806337186	0.037532098376316214	0.12031960351592945	8.324698768359181e-15	NA	31	31	31
ENSG00000155380.11	SLC16A1	1.716300399490467	0.16216945014343936	0.08610707525003601	0.013947974718402471	0.1231565469173547	1.989780013248256e-15	NA	48	50	50
ENSG00000122512.14	PMS2	1.714117787542727	0.06609937502345795	0.08650709562984124	0.08660980106867125	0.3838590243609874	1.2926497614221369e-54	NA	20	23	23
ENSG00000197653.15	DNAH10	-1.713746918676275	-0.14629766387944246	0.08657521592191143	0.01910911374054978	0.12232506560407636	1.4468445725514787e-15	NA	19	19	19
ENSG00000156127.6	BATF	1.7130289895034587	0.5053875579993892	0.08670720649016327	0.0019740905984975605	0.04078959895567291	1.1051801551879647e-05	NA	7	7	7
ENSG00000073584.18	SMARCE1	1.7125891977492027	0.09126691667300604	0.0867881419865427	0.042848678056459394	0.4147751682551849	9.191813514862463e-61	NA	35	37	37
ENSG00000127903.13	ZNF835	-1.7124575047815553	-0.38247965106542664	0.0868123894920159	0.0028362977799083152	0.058873859239264026	1.1182250673784228e-07	NA	14	14	14
ENSG00000257151.1	PWAR6	-1.711891392017024	-0.21050058886570672	0.08691668531271995	0.004632119592041476	0.057899547520244864	1.1314176715587883e-07	NA	14	14	14
ENSG00000259865.1	RP11-488L18.10	-1.7118904190802786	-0.08591171783909674	0.0869168646453736	0.04954328842457409	0.33081435828546385	1.476411576794375e-45	NA	58	59	59
ENSG00000235271.5	LINC01422	-1.7117699421272397	-0.11427600472001223	0.08693907338389367	0.027717081201702087	0.06223638391411625	3.348253995895968e-08	NA	21	22	22
ENSG00000130517.13	PGPEP1	-1.711254137969057	-0.058133014055024204	0.08703420858906853	0.09434020745532687	0.3654319627389657	5.485323871154481e-51	NA	77	82	82
ENSG00000109790.16	KLHL5	-1.7110115642342907	-0.2186736700047805	0.0870789780647174	0.007320561005163841	0.1000584426187116	1.777278483051711e-12	NA	38	38	38
ENSG00000188199.10	NUTM2B	-1.7103418288128849	-0.09414261257623446	0.0872026811281754	0.04143974519936737	0.1677403285821794	1.1638296703729592e-20	NA	14	16	16
ENSG00000108349.16	CASC3	1.7096124826693575	0.1559988485453733	0.08733755582724462	0.019267113542757376	0.13268252281920134	1.149596326304553e-16	NA	69	73	73
ENSG00000238078.1	LINC01352	1.7087326435538068	0.04864582920730676	0.08750048447344602	0.14945515590778158	0.5462508858068845	1.4899826363549051e-92	NA	12	13	13
ENSG00000126217.20	MCF2L	1.7072647477642855	0.12234466290112828	0.08777285524421022	0.022501853017958005	0.11472956511583232	6.587138349652218e-15	NA	8	8	8
ENSG00000272463.1	RP11-532F6.3	-1.70602762463902	-0.06923125279335164	0.08800293639350237	0.08319356011809037	0.3746476978737223	2.307240675997887e-53	NA	47	50	50
ENSG00000153933.9	DGKE	-1.7057689370224502	-0.47560322804203603	0.08805110875292178	0.0014694351382545591	0.011151722310352509	0.02266310749277528	NA	28	31	31
ENSG00000128342.4	LIF	1.70556379088319	0.28868747786623117	0.08808932582686993	0.005376849400074505	0.012043824605712305	0.01823528001877728	NA	24	24	24
ENSG00000099282.9	TSPAN15	1.7047073091494478	0.27142958483172847	0.08824902598966496	0.0064772341273702065	0.03546787662901391	4.2870491193467825e-05	NA	34	34	34
ENSG00000100997.18	ABHD12	-1.7045833212303356	-0.09117753419619233	0.0882721641902726	0.04186906275708269	0.35234414304966943	6.057252044824243e-49	NA	72	72	72
ENSG00000110906.12	KCTD10	1.7040082903672216	0.1876964964167278	0.0883795384290722	0.012040473795954052	0.15695928785374938	1.5358969869847983e-19	NA	49	51	51
ENSG00000148290.9	SURF1	-1.7032291604549432	-0.08968770595740469	0.08852519157969863	0.046442798900441166	0.39344433325414463	5.175175229003986e-56	NA	32	40	40
ENSG00000241697.4	TMEFF1	1.7026839166798824	0.18170568384710978	0.08862723630220276	0.015828050568977813	0.1177885388843519	1.1824484122880765e-14	NA	48	51	51
ENSG00000260613.1	RP3-522J7.6	1.7024926027716263	0.09090724553146912	0.08866306398427598	0.04136060416713333	0.11448081600881585	3.672916142540776e-14	NA	36	38	38
ENSG00000183323.12	CCDC125	1.7019079343696668	0.18851563697558457	0.08877262818106185	0.008049127731443926	0.03808586702319672	2.2196977609833247e-05	NA	52	54	54
ENSG00000107614.21	TRDMT1	1.701717874913161	0.12500716880612558	0.08880826794650123	0.02319901733265983	0.21072141358821112	3.203508620231403e-27	NA	18	18	18
ENSG00000139278.9	GLIPR1	1.701472166637285	0.3016420325859884	0.08885436001137195	0.0033738343246545945	0.07127874383752184	4.499694064184777e-09	NA	33	35	35
ENSG00000119938.8	PPP1R3C	-1.701128896287631	-0.1673063327437299	0.08891878587976612	0.017625981919757866	0.1238434294108542	2.0346911299157293e-15	NA	27	27	27
ENSG00000070214.15	SLC44A1	-1.7008353514689487	-0.2623072464867329	0.08897390898125623	0.004905397250826015	0.019933159556184462	0.0021989755577255486	NA	24	29	29
ENSG00000135437.9	RDH5	1.6999246676463873	0.11613233677202758	0.08914509630115185	0.03962584677030146	0.2677292136212286	3.861195483672813e-35	NA	27	29	29
ENSG00000117010.15	ZNF684	1.699334816942497	0.4034363280917892	0.08925611598359653	0.0018778292813432284	0.024660006300673512	0.0006741292429018326	NA	7	7	7
ENSG00000114473.13	IQCG	1.6992579529487326	0.10144041477222632	0.08927059125960488	0.03260578162614071	0.11702637073988276	1.737553897188645e-14	NA	20	20	20
ENSG00000272010.1	CTD-3025N20.3	1.698728325955383	0.07453526582996264	0.08937038373644297	0.0645987176329757	0.23319275720704435	2.75341928668276e-30	NA	51	51	51
ENSG00000114790.12	ARHGEF26	1.6976194649191814	0.1105758114038576	0.08957960662335956	0.029152769928326716	0.1891054335009376	1.4690166214791024e-23	NA	59	59	59
ENSG00000143303.11	RRNAD1	1.6971464866039543	0.19815925666887407	0.08966896935506335	0.00945307235298638	0.06664701352091502	1.2624040972122686e-08	NA	46	51	51
ENSG00000163596.16	ICA1L	-1.6970338514521377	-0.49666542620033644	0.08969026079215746	0.001443366651454604	0.0280380209172583	0.00027067141703411156	NA	13	13	13
ENSG00000106615.9	RHEB	1.6967695364221806	0.5081668284726584	0.08974024027911558	0.0015426127803882328	0.050608588052935666	8.85069311657368e-07	NA	16	16	16
ENSG00000091428.17	RAPGEF4	1.6967347719533354	0.28660877488660746	0.08974681558149372	0.005852081784533732	0.021426148120236424	0.0016010597928032074	NA	62	63	63
ENSG00000173821.19	RNF213	-1.695918771067744	-0.10167010456726834	0.08990126426287572	0.04103439160739226	0.20735835457901092	3.097701742094505e-26	NA	49	49	49
ENSG00000135506.15	OS9	-1.6956553530255272	-0.19826953264043906	0.0899511684074668	0.007878567609788702	0.12764065643423192	1.132864413917855e-15	NA	15	16	16
ENSG00000184445.11	KNTC1	-1.6939531747862748	-0.371437122287864	0.09027418127305939	0.0025089735572346923	0.05208132583895929	5.071182634864604e-07	NA	6	6	6
ENSG00000091536.16	MYO15A	-1.6937333566479	-0.1497649070573389	0.09031596290047739	0.018099556245071098	0.09724425261665537	2.041889897889637e-12	NA	25	26	26
ENSG00000127995.16	CASD1	1.6935769495665942	0.2513422768272528	0.09034570123280554	0.004139280092400169	0.046123521685068385	2.9313807789642923e-06	NA	21	22	22
ENSG00000282860.1	RP11-153F10.2	1.6933441181254112	0.11634054655812924	0.09038998504181334	0.024275868147310257	0.08387807748175695	1.2801552059642378e-10	NA	7	7	7
ENSG00000180398.11	MCFD2	1.6930074103622763	0.06993976022807806	0.09045405668962818	0.0926858943398425	0.5655404540005529	3.773467466558845e-98	NA	18	18	18
ENSG00000104998.3	IL27RA	1.6929656591825624	0.4449533573673506	0.09046200400872725	0.001766169918117852	0.03229101376363131	7.553684306463052e-05	NA	4	4	4
ENSG00000178773.14	CPNE7	1.6918841401731846	0.3397764614223297	0.09066806651263437	0.002818044267445519	0.011486083337205116	0.02106853572084433	NA	7	7	7
ENSG00000125459.14	MSTO1	-1.6917710739423553	-0.908643456495405	0.09068963087545831	0.0004375096477196151	0.010155893416195813	0.03004525453550396	NA	4	4	4
ENSG00000163682.15	RPL9	1.6911424886283122	0.05130466879232707	0.09080959196275248	0.12137296013254334	0.6872460360495173	3.3530424786693e-145	NA	42	42	42
ENSG00000142173.14	COL6A2	1.6907327705260924	0.15863463681013212	0.0908878524618713	0.015119904962720084	0.06336546158745117	3.1760341755896835e-08	NA	51	52	52
ENSG00000258818.3	RNASE4	1.6900970057223634	0.32017076983646936	0.09100939765106224	0.0036082680413786717	0.11160580978575617	7.46673387843578e-14	NA	9	9	9
ENSG00000164494.11	PDSS2	-1.6887960992622655	-0.13670029394031233	0.0912585116275678	0.020196663492665353	0.1535880223176103	3.820013772270968e-19	NA	23	23	23
ENSG00000081923.11	ATP8B1	-1.6887877530638309	-0.3596660342663317	0.09126011163091352	0.0022822425836096236	0.02374895605668718	0.0008869147229359592	NA	13	13	13
ENSG00000144596.12	GRIP2	-1.6885308647363642	-0.05622824834900807	0.09130936929584652	0.09398114179247405	0.3118098844164711	1.1503640630077852e-41	NA	39	40	40
ENSG00000072756.16	TRNT1	-1.6880650734450815	-0.3504869831790292	0.09139873806732922	0.002669792436367442	0.029260800141041512	0.000223579899930636	NA	12	14	14
ENSG00000137101.12	CD72	-1.686754758832169	-0.3000402912217325	0.09165051794811695	0.004499275515432179	0.040099998398924704	1.4303468712666465e-05	NA	25	25	25
ENSG00000164265.8	SCGB3A2	-1.6865406192676902	-0.11381156730147153	0.091691718284061	0.021983673913119745	0.13022957611964178	3.5777613408214296e-16	NA	21	23	23
ENSG00000100304.12	TTLL12	-1.686520130445803	-0.07718217606145449	0.09169566110230654	0.04933330984431876	0.3602749704827601	4.0255821061535505e-50	NA	37	37	37
ENSG00000173546.7	CSPG4	-1.6849992728860699	-0.3770810022708864	0.09198871178653174	0.0023925902375570352	0.06327835228091606	3.9129101047130814e-08	NA	22	22	22
ENSG00000154548.8	SRSF12	-1.6848240480664838	-0.17187363499700276	0.09202252375480285	0.012379009214209487	0.10371574783229896	8.551852840526486e-13	NA	28	29	29
ENSG00000185829.17	ARL17A	-1.684478789592872	-0.08578657321846045	0.0920891752040412	0.024032328990684262	0.21352615153968266	5.883513172105789e-27	NA	24	53	53
ENSG00000123297.17	TSFM	-1.682637648411871	-0.10251324193483645	0.09244525883919913	0.035751816020818256	0.2611177406906821	7.861192904721451e-34	NA	34	34	34
ENSG00000142632.16	ARHGEF19	1.682521123614417	0.05295355094898044	0.09246783232577685	0.1330876879484572	0.5238466277074306	1.901823281836648e-86	NA	77	89	89
ENSG00000048342.15	CC2D2A	-1.6818964701943777	-0.24559480810385104	0.09258891728322671	0.004296452982270952	0.07497488756633983	1.602683680199037e-09	NA	35	35	35
ENSG00000145623.12	OSMR	1.6817047306976494	0.3010754391556959	0.0926261102501875	0.004134587501588428	0.06838284301464444	1.0657359758717018e-08	NA	70	70	70
ENSG00000125388.19	GRK4	-1.6813369667595217	-0.03983893085479813	0.09269748140083638	0.19525560769061273	0.4158484221139941	1.475712863286071e-60	NA	31	32	32
ENSG00000099810.18	MTAP	1.6807627544109627	0.1215619363270489	0.09280900582622437	0.023858889739968275	0.2269894832275152	4.702673876641165e-29	NA	24	24	24
ENSG00000178685.13	PARP10	-1.6804314438283934	-0.4057064763747742	0.09287340247552528	0.0018916437200319153	0.02775997609693772	0.00029517027442421787	NA	11	11	11
ENSG00000116473.14	RAP1A	1.680187098480899	0.5266663983096656	0.09292091871858449	0.0011238836006799244	0.04098111462808135	1.1609600186584736e-05	NA	12	12	12
ENSG00000089818.17	NECAP1	1.6799536703814875	0.049518403644336434	0.09296633017909896	0.1388995505258238	0.5465637645964302	6.426955799832442e-92	NA	15	16	16
ENSG00000179058.6	C9orf50	-1.678887146939485	-0.18991876472389763	0.09317403995498329	0.00808173262184265	0.020644332496880892	0.0019204284509324102	NA	41	42	42
ENSG00000175274.18	TP53I11	-1.6787243511801622	-0.15202310392701363	0.09320577782744531	0.008012499911255428	0.024774744360328727	0.0006748540160917068	NA	41	42	42
ENSG00000188878.19	FBF1	1.6773165894421742	0.05844814991682511	0.09348059024587477	0.11110659819949598	0.4358435437893468	3.2589134094396427e-65	NA	27	29	29
ENSG00000166704.11	ZNF606	1.6773146408101172	0.10644382569669626	0.09348097109287	0.019674914608882148	0.03589635275317689	3.713782879561917e-05	NA	83	85	85
ENSG00000167754.12	KLK5	-1.6768398189273142	-0.11962302959750272	0.09357380894045922	0.02699168924966266	0.11486169668889945	4.608416902085947e-14	NA	27	28	28
ENSG00000221955.10	SLC12A8	1.6761958317524217	0.16976423225051004	0.09369984039064391	0.013600869714500042	0.07135905958242049	4.276946475073283e-09	NA	21	23	23
ENSG00000138061.11	CYP1B1	1.6755778747601584	0.16479746443085277	0.0938209055813769	0.015799860559984676	0.07918884498149535	6.139767930147659e-10	NA	31	34	34
ENSG00000272823.1	RP11-295M18.6	1.675105023431819	0.04877227376189392	0.09391362752873096	0.1439652695206748	0.4989365309967418	1.862395462427236e-79	NA	15	16	16
ENSG00000182208.13	MOB2	-1.6745228360027897	-0.23025258321904746	0.09402789023773686	0.007078173104616297	0.11115846044839127	1.017899503823434e-13	NA	11	12	12
ENSG00000214575.9	CPEB1	-1.6743053509486912	-0.31873101388110636	0.09407060341630008	0.004170395948770682	0.07663698221616165	1.0542744312514157e-09	NA	13	13	13
ENSG00000110492.15	MDK	-1.6734844820591657	-0.33490810503908236	0.09423195891590005	0.0037456932219299215	0.05816047466109881	1.3025634238558257e-07	NA	26	26	26
ENSG00000184743.12	ATL3	1.6734244939007465	0.35090903939500157	0.09424375928568886	0.00411182230601486	0.059624420035308	8.960421198794123e-08	NA	61	61	61
ENSG00000273449.1	RP11-218F10.3	-1.6731132829312716	-0.054707047445063245	0.0943049971262819	0.11399882427893193	0.3866703560747705	8.582190871543954e-55	NA	30	30	30
ENSG00000164219.9	PGGT1B	-1.6728626523591708	-0.14365111909446457	0.09435433758029359	0.01975165097003198	0.2186000065329728	1.7956032374492774e-27	NA	31	31	31
ENSG00000141552.17	ANAPC11	1.6718082313914044	0.997552718713707	0.09456214314657521	0.0003661998185463934	0.02291395620306123	0.0010427215030624608	NA	9	9	9
ENSG00000151327.12	FAM177A1	-1.671770037404222	-0.3911783644120606	0.09456967730616862	0.002546471435376486	0.043733318310730115	5.249525964459438e-06	NA	19	21	21
ENSG00000135052.16	GOLM1	-1.6714597404860039	-0.19822030149657405	0.09463090441987751	0.010374500637908419	0.09031998668363908	3.4305957953607144e-11	NA	19	19	19
ENSG00000135424.15	ITGA7	1.6709031749394052	0.17896383900843	0.09474080431263818	0.011507505503677386	0.13247947453388526	2.1545679844825584e-16	NA	35	37	37
ENSG00000106080.10	FKBP14	-1.6707282366217373	-0.4800224310806932	0.09477536889510321	0.0014224055283470487	0.015003798528943357	0.007655445140414135	NA	30	30	30
ENSG00000275874.1	PICSAR	1.669888047477722	0.19207952093243705	0.09494151558849204	0.009484058235889405	0.044299616366375125	3.65331494556062e-06	NA	20	20	20
ENSG00000160710.15	ADAR	-1.6692986878019929	-0.2779926460222043	0.09505820015937573	0.004526390852138614	0.029445734518367787	0.00020756744396305238	NA	34	35	35
ENSG00000134987.11	WDR36	1.6690076605833766	0.1195142551661192	0.0951158616354647	0.0233489320465834	0.20705760843697474	4.8063951918663835e-26	NA	52	53	53
ENSG00000162434.11	JAK1	-1.668223531229724	-0.8865738675200223	0.09527136131772265	0.0005825918706254961	0.03603219817842741	3.543930161065916e-05	NA	3	3	3
ENSG00000104231.10	ZFAND1	-1.6675202843313224	-0.2137534360405551	0.09541099443202555	0.01606805529177241	0.22985545692015194	5.118700944630993e-29	NA	34	36	36
ENSG00000171860.4	C3AR1	-1.6673526661735563	-0.2596043931914951	0.09544430001274147	0.0047316920553677625	0.07594960325826255	1.3184007111831154e-09	NA	22	22	22
ENSG00000134202.10	GSTM3	1.667168707459513	0.03709808950736841	0.09548086316276284	0.23610785916711813	0.6475634805760492	7.828997963781471e-127	NA	30	31	31
ENSG00000004776.12	HSPB6	-1.6669418092677908	-0.3484254215422787	0.09552597629823308	0.003288420900620606	0.010641377657960777	0.02564985326465426	NA	40	40	40
ENSG00000178222.12	RNF212	-1.6655202479907092	-0.1661825656716079	0.0958090074345865	0.010317831801339527	0.05887522739035679	9.573892743203123e-08	NA	40	40	40
ENSG00000113269.13	RNF130	1.6652514501867801	0.16057117676952706	0.09586260014602638	0.01196460533339348	0.12847107165864194	9.228428823186966e-16	NA	37	41	41
ENSG00000103275.19	UBE2I	1.665194120115205	0.12113119503670561	0.0958740336784774	0.0317193819098696	0.3059273105704572	9.619103594268954e-41	NA	24	24	24
ENSG00000159164.9	SV2A	-1.6648793382167197	-0.15656933085788347	0.09593683116274211	0.015677627689166883	0.17195817240204628	2.6524478953307168e-21	NA	8	8	8
ENSG00000274561.1	RP11-147L13.12	-1.6648642550398258	-0.17877958089520593	0.09593984101082745	0.01116583571861508	0.011044634985877834	0.02322491501370286	NA	37	38	38
ENSG00000263155.5	MYZAP	-1.6638948910821627	-0.36026330909638854	0.09613343617144587	0.0027992240442087234	0.046771271287652176	1.7747956027595002e-06	NA	4	4	4
ENSG00000246379.6	RP11-461O7.1	-1.663810990780438	-0.06760432293572372	0.09615020689218944	0.07309825466404006	0.28088508372809184	2.7272175879188706e-37	NA	27	27	27
ENSG00000205903.6	ZNF316	-1.6624677933948309	-0.5335342407798491	0.0964190157659829	0.001048707661513148	0.02567331996338937	0.00047385998274374004	NA	3	3	3
ENSG00000178115.11	GOLGA8Q	-1.6618200872999482	-0.11345260250756728	0.09654885337070743	0.02763845394122481	0.07846223425505361	3.684451408738134e-10	NA	45	46	46
ENSG00000139083.10	ETV6	-1.6612796374737226	-0.27645665653854407	0.09665729765155634	0.004300114852659046	0.03698568709703889	2.971093837358487e-05	NA	33	38	38
ENSG00000101049.14	SGK2	1.6610769857851753	0.4976424579899435	0.096697985954095	0.0015825788103809987	0.029711815410901718	0.00019540212066580182	NA	15	15	15
ENSG00000137713.15	PPP2R1B	1.6609828510457247	0.15310179409208313	0.09671689093840517	0.024876925528580153	0.1733208674235101	9.184654789391653e-22	NA	28	28	28
ENSG00000180423.4	HARBI1	1.659102804612995	0.18197863591134095	0.09709507823426469	0.010557634511811426	0.011322999401214921	0.021515651767339272	NA	41	41	41
ENSG00000162804.13	SNED1	-1.6585833759912585	-0.4897582738171019	0.09719977391580806	0.0014752084530951085	0.029706869990007226	0.00019030997585028732	NA	3	3	3
ENSG00000181458.10	TMEM45A	1.6581134743017016	0.13338900094835526	0.0972945647212485	0.019635677011189616	0.17482240263859042	1.700875271907146e-21	NA	10	10	10
ENSG00000008988.9	RPS20	-1.6569039990177203	-0.21236867670440712	0.09753888574770521	0.01044234168104622	0.2382354876923808	1.007123900795043e-30	NA	39	40	40
ENSG00000204525.16	HLA-C	-1.655327237784241	-0.6553344200514948	0.09785813671573221	0.0007525160638664449	0.5181044711107216	5.488027080637981e-84	NA	16	71	71
ENSG00000177042.14	TMEM80	-1.655284353948714	-0.047809946353109305	0.09786683116641207	0.17674295082554609	0.5955151744919303	6.291698129237391e-108	NA	22	23	23
ENSG00000028310.17	BRD9	-1.6545315795044413	-0.2676900091777199	0.09801955238206096	0.005133886667230742	0.05513238206947075	1.8141177388284021e-07	NA	24	24	24
ENSG00000175471.19	MCTP1	1.6541437868024798	0.3820123589153504	0.098098301178702	0.0024308935348390944	0.06432099145740694	2.7773892092248786e-08	NA	8	8	8
ENSG00000104835.14	SARS2	1.6541164006043743	0.11778041473369115	0.09810386438509634	0.023926684271786562	0.16287628035789148	5.044077929122158e-21	NA	26	27	27
ENSG00000174306.21	ZHX3	-1.6532449189903116	-0.24210241680720918	0.09828102798657429	0.005050727503102056	0.012561721773644108	0.01608424095099061	NA	43	45	45
ENSG00000139618.14	BRCA2	-1.6532128707710263	-0.12003481196166625	0.09828754794095632	0.02795202252943916	0.14853176335008686	2.77608411793167e-18	NA	36	36	36
ENSG00000162636.15	FAM102B	1.6531759127493093	0.17904163539671228	0.09829506718434243	0.008266008274916511	0.12422065642706027	7.220948880545706e-16	NA	10	10	10
ENSG00000076924.11	XAB2	-1.6522122961498544	-0.1641636067079241	0.09849128067607985	0.012186844371940059	0.22508158370013948	8.277739611171733e-29	NA	19	19	19
ENSG00000273702.1	RP11-758H9.2	-1.6517588497068827	-0.18606669779370374	0.09858372047970759	0.01040045993513409	0.0986561769787648	3.539418857849425e-12	NA	30	31	31
ENSG00000156042.17	CFAP70	1.6495529517948606	0.2060430081016594	0.09903440449696063	0.007530489454694383	0.0805958710004248	2.959111593361616e-10	NA	24	24	24
ENSG00000143156.13	NME7	1.6492470285306604	0.0684708005254664	0.09909703690160225	0.07388405046192248	0.3939167610087385	1.5528521808212893e-56	NA	41	41	41
ENSG00000198805.11	PNP	-1.6490664290309565	-0.14415681181549742	0.09913402630816152	0.021255862561567397	0.26868149466578456	3.9421502594791855e-35	NA	4	5	5
ENSG00000149927.17	DOC2A	-1.648598074913025	-0.3710468824006199	0.0992300033905197	0.002569661739881907	0.018049591078315844	0.0036220039036986	NA	1	1	1
ENSG00000187954.12	CYHR1	1.6477845142013128	0.33022656114289134	0.09939689790734865	0.003232537250102835	0.05988004728095185	8.967867792250432e-08	NA	19	20	20
ENSG00000196420.7	S100A5	1.6475551824160422	0.18437307564750002	0.0994439836610258	0.012077796669364581	0.020720135230301744	0.0018414407189157273	NA	7	7	7
ENSG00000272462.2	U91328.19	1.647392795135825	0.06240206086164994	0.09947733531875896	0.07649649335510465	0.4084232240531953	5.164593726377207e-60	NA	27	28	28
ENSG00000273001.1	RP11-118K6.3	1.6473073764064627	0.19236065143806527	0.09949488249230534	0.010752750379697583	0.05732173032886919	1.7446458744375506e-07	NA	31	32	32
ENSG00000166398.12	KIAA0355	-1.6464529172637257	-0.1887296121575269	0.09967054600011459	0.009052610599234276	0.0335092345629493	6.220131482706508e-05	NA	45	45	45
ENSG00000075142.13	SRI	-1.6462620083075705	-0.4536472154944414	0.09970982770348512	0.0015085508422321074	0.01317504255802457	0.01375271323904785	NA	30	31	31
ENSG00000164346.9	NSA2	-1.6459370508850566	-0.04167528816329449	0.09977671981130097	0.1921190435849939	0.6801369193800548	2.8478417180261975e-141	NA	26	26	26
ENSG00000204084.12	INPP5B	1.6458630670549086	0.06170323170887874	0.09979195429775393	0.07862014101303036	0.430945826553275	7.340323411880963e-64	NA	35	36	36
ENSG00000034693.14	PEX3	1.6456442386321177	0.21280374419718215	0.09983702552531135	0.006311778815065206	0.0928225607609848	1.0151767418844815e-11	NA	18	20	20
ENSG00000138653.9	NDST4	-1.6453554085587787	-0.1995685529568705	0.0998965395713294	0.007881597615856831	0.040167723005100436	9.281232719146486e-06	NA	7	7	7
ENSG00000146592.16	CREB5	1.6450340279649336	0.2422586667350746	0.09996279397251241	0.004561637600403164	0.013391290001972906	0.012614182380627831	NA	41	42	42
ENSG00000175548.8	ALG10B	-1.6443590924442673	-0.31558796013088986	0.10010204976191076	0.003730117300983422	0.033581617023010324	7.228122021871793e-05	NA	13	14	14
ENSG00000156170.12	NDUFAF6	-1.6438653378052224	-0.1696761352545557	0.1002040214175115	0.012065814377500612	0.05929003200274885	5.6628129052464996e-08	NA	36	36	36
ENSG00000165699.13	TSC1	-1.643573483980745	-0.33501646432487053	0.10026433485834822	0.003548630940839945	0.030360068381410494	0.00016268450532076246	NA	51	55	55
ENSG00000107185.9	RGP1	1.6433105967419857	0.8864487439062142	0.10031868694319691	0.000436579752780193	0.04939140192473717	9.424430895386532e-07	NA	8	10	10
ENSG00000121057.12	AKAP1	-1.6401636646038793	-0.3163341137878149	0.1009711420119077	0.0038157548227147585	0.07568905623301375	8.487722998813074e-10	NA	16	16	16
ENSG00000123352.17	SPATS2	1.6400052501825877	0.19641438340158163	0.1010040753234421	0.007115682715558763	0.07094262029710621	4.707663857317322e-09	NA	26	27	27
ENSG00000123106.10	CCDC91	-1.6398157141079759	-0.1551783871864467	0.10104348986522155	0.013725101815972692	0.1133773538641005	6.557138477853267e-14	NA	56	58	58
ENSG00000140471.16	LINS1	-1.6396437618757476	-0.23495569160974825	0.10107925839896692	0.0071278951958679525	0.0820754092600769	2.641835945022953e-10	NA	27	28	28
ENSG00000187391.19	MAGI2	-1.639270281211864	-0.1928631644370743	0.10115698248738633	0.008970415772985598	0.021748042508789818	0.0014973487165450279	NA	111	113	113
ENSG00000126457.21	PRMT1	1.639117851824575	0.401967588795549	0.10118871784716868	0.0025990505303457377	0.029948035373634763	0.0001556359711189462	NA	15	15	15
ENSG00000140750.16	ARHGAP17	-1.637014814131226	-0.46121626600179205	0.10162737423944608	0.0014574171127118808	0.035683251920109973	3.763032021941118e-05	NA	8	8	8
ENSG00000196504.15	PRPF40A	1.6369260414120965	0.6610009142339781	0.1016459239084046	0.0009097513808130028	0.024747950440470685	0.0006799459418082762	NA	8	8	8
ENSG00000253953.2	PCDHGB4	1.6366978757029147	0.1873788832508157	0.10169361306832755	0.009098180635080944	0.0285417673894312	0.00025228191536685944	NA	30	30	30
ENSG00000120262.9	CCDC170	-1.6366286846701101	-0.3673786572837426	0.10170807828000103	0.002764266263201084	0.02866652606582782	0.00025462000049508845	NA	29	29	29
ENSG00000139218.17	SCAF11	1.6349767589313073	0.586052751232686	0.10205391977610491	0.0009532433867817098	0.05028965988971563	9.916195046721126e-07	NA	7	7	7
ENSG00000172366.19	MCRIP2	1.6345823289636856	0.46950538319715374	0.1021366345460036	0.0016394335331725194	0.018438784322409627	0.003208294931925044	NA	13	13	13
ENSG00000104774.12	MAN2B1	1.634102551651523	0.22515067108858441	0.10223731917238384	0.006877206651131018	0.07504118948382682	1.3567257526494525e-09	NA	17	26	26
ENSG00000237352.3	LINC01358	1.633993391308411	0.2870730203076473	0.10226023826038826	0.004364787386486006	0.04800226986380486	1.54183711415209e-06	NA	4	4	4
ENSG00000114784.3	EIF1B	1.6328733539379512	0.8145135064572443	0.10249563533639386	0.0005035968460312897	0.03200711666642405	0.00010067098852166738	NA	5	5	5
ENSG00000134318.13	ROCK2	1.6315325984315947	0.3107542419775478	0.10277798720073511	0.0018417008890698225	0.029268569293460105	0.00020961166421078583	NA	19	19	19
ENSG00000065559.14	MAP2K4	1.6315285431268969	0.34993001039384997	0.10277884215138737	0.0024145732483452182	0.05263970146513123	3.2785253982338057e-07	NA	11	11	11
ENSG00000118402.5	ELOVL4	-1.6312575667032916	-0.13665120172896417	0.10283598297564651	0.018176226413177347	0.12057083955103265	8.727612537607893e-15	NA	27	27	27
ENSG00000160161.9	CILP2	-1.6311364133660193	-0.2097492978014953	0.10286153876376206	0.011275871962813776	0.06427483607241846	1.0343509091946152e-08	NA	9	9	9
ENSG00000166167.17	BTRC	-1.630269590428913	-0.21711847590952402	0.10304453165204318	0.0074184836332290525	0.045835190681808746	3.0242540751250716e-06	NA	38	38	38
ENSG00000105220.14	GPI	-1.6285117951300248	-1.2143296574011058	0.10341641025960305	0.0005974505808432316	0.023075419360422983	0.0010195307988069776	NA	8	8	8
ENSG00000006747.14	SCIN	1.6283569748895022	0.06904478103611521	0.10344921503450924	0.061492801296109026	0.13916073805377427	2.728856850107946e-17	NA	43	43	43
ENSG00000134020.7	PEBP4	-1.6281051924880994	-0.09144720789504414	0.10350258273209288	0.034950472427786476	0.1522470973213181	6.907309520944828e-19	NA	63	64	64
ENSG00000254333.1	NDST1-AS1	-1.6271611786040534	-0.07489261239866803	0.10370287040326395	0.06094250247424366	0.1556927038245781	4.934701965614649e-20	NA	23	24	24
ENSG00000255837.1	TAS2R20	1.627149595361381	0.10311260748021793	0.10370532988530938	0.03440179782160382	0.19322554746515294	2.6767841215452373e-24	NA	25	26	26
ENSG00000142794.18	NBPF3	-1.625956859780532	-0.03466738596105724	0.10395883292127851	0.2702961953431505	0.6973208695769343	4.90696553450576e-147	NA	24	26	26
ENSG00000136531.15	SCN2A	-1.625271787949834	-0.24578364475642125	0.10410465998281483	0.007133411663818562	0.043710694673745096	3.989244317743268e-06	NA	31	32	32
ENSG00000186994.11	KANK3	-1.6244920487058228	-0.22841476239369446	0.1042708360091095	0.00652349290930463	0.043309319728373485	5.961317062855872e-06	NA	24	29	29
ENSG00000114626.17	ABTB1	-1.6244717443216736	-0.6557479052453627	0.10427516604037217	0.0007070643008120828	0.014145404732099838	0.009168290765160222	NA	13	16	16
ENSG00000064545.14	TMEM161A	1.6243707319294973	0.09021865593034004	0.10429670965941812	0.03776477269541621	0.25727263587669097	3.642620092575571e-33	NA	26	30	30
ENSG00000146858.7	ZC3HAV1L	-1.62341654793227	-0.309246485656383	0.10450038962271643	0.003167779504491773	0.021139233059261436	0.0016334769845226392	NA	14	14	14
ENSG00000125630.15	POLR1B	1.6222767559646418	0.07390007526738128	0.10474410331599052	0.06950190202205267	0.4362705042545535	8.252000189914193e-67	NA	32	32	32
ENSG00000142856.16	ITGB3BP	-1.621802931883246	-0.029107019103167764	0.10484555048407498	0.35073731342842085	0.7155609095982852	6.629302543827274e-156	NA	65	68	68
ENSG00000050405.13	LIMA1	1.6215726448924843	0.1981429990810812	0.10489488378491561	0.01529127451544942	0.16750206811138896	4.970295689824807e-21	NA	27	27	27
ENSG00000204843.12	DCTN1	-1.6210078906794823	-0.22046056910191436	0.1050159464394985	0.009503535912031106	0.15349940950738025	7.103173566641498e-19	NA	41	42	42
ENSG00000105928.13	DFNA5	-1.621006552981748	-0.19800647127886198	0.10501623332458702	0.007645611799787167	0.11540367051321795	3.2919701017550896e-14	NA	11	12	12
ENSG00000215018.9	COL28A1	-1.6207403814959849	-0.26848317589687165	0.10507332932324374	0.004298441321533423	0.03714557922578937	3.013950658601952e-05	NA	8	8	8
ENSG00000138386.16	NAB1	-1.6201610085662046	-0.2890099589421533	0.10519769482262806	0.00415902654703134	0.029531233951777605	0.00017431299901886273	NA	37	38	38
ENSG00000149922.10	TBX6	1.6197883942514264	0.10395504430047113	0.1052777401860067	0.03127118687333244	0.15853880983257454	4.598149191747268e-20	NA	12	12	12
ENSG00000090686.15	USP48	-1.6193976186405998	-0.271602482677615	0.10536173889371621	0.004829381541926249	0.08589610816384936	5.396644550375216e-11	NA	44	44	44
ENSG00000172164.13	SNTB1	-1.619229224289873	-0.2984159968399969	0.10539795229404986	0.0037640902736532315	0.05269932478046197	4.3986752716904523e-07	NA	12	12	12
ENSG00000214087.8	ARL16	-1.619143566157896	-0.05121979645762729	0.10541637696393341	0.11224409341883405	0.5046872722732625	7.009180921140393e-83	NA	13	13	13
ENSG00000135926.14	TMBIM1	1.6184687698544156	0.11777644711535455	0.10556161192411681	0.02481211631992113	0.2918298589493605	1.813591043739216e-38	NA	55	58	58
ENSG00000121903.14	ZSCAN20	1.6179311204713283	0.28202506631280655	0.10567744263995475	0.004867786177255758	0.040311785744598365	1.20414593413442e-05	NA	15	15	15
ENSG00000119509.12	INVS	1.6178935245173418	0.10600866373057032	0.10568554604981646	0.023363234003967365	0.12609659369141393	1.0148339101433657e-15	NA	51	54	54
ENSG00000205837.7	LINC00487	1.6173932767332915	0.09419583574495864	0.10579341608474505	0.040149833987824735	0.1615998804082006	6.031140998741988e-20	NA	9	11	11
ENSG00000153012.11	LGI2	1.617283603121735	0.0836691310966906	0.10581707702554062	0.055796762739561384	0.2612436564025535	1.5339256738644832e-33	NA	20	22	22
ENSG00000198818.9	SFT2D1	1.6170411171151062	0.12853270749610454	0.10586940575841247	0.017974565271849815	0.14021356232229218	6.300602311603527e-18	NA	36	38	38
ENSG00000136143.14	SUCLA2	-1.6160487804440253	-0.28493601363527044	0.10608376694148659	0.004163864448601045	0.1214841145086452	4.977992620417168e-15	NA	19	19	19
ENSG00000144320.13	LNPK	1.6146793341266987	0.10097048385503808	0.1063801551302129	0.03659792350049948	0.23826060405888574	2.287157665730592e-30	NA	40	41	41
ENSG00000204334.7	ERICH2	1.6139952863139722	0.11174205534132899	0.10652844871945612	0.03447612521324661	0.1383535155848339	2.4710335871187187e-17	NA	32	34	34
ENSG00000021488.12	SLC7A9	1.6124614574260134	0.05265519507064803	0.10686156057760565	0.1371925606681061	0.34507165066596024	2.7591164807556125e-47	NA	64	65	65
ENSG00000178093.13	TSSK6	-1.6123287191464353	-0.20958837253007404	0.1068904269997167	0.010982522535482816	0.027430497129179568	0.00032997295989155577	NA	41	43	43
ENSG00000188171.15	ZNF626	-1.6122535619687872	-0.15187785580229393	0.106906774073525	0.014237509481925967	0.10837718448626506	2.3853384816654144e-13	NA	14	14	14
ENSG00000142552.7	RCN3	-1.6119485335703025	-0.25581295257559494	0.10697313965969152	0.008663122474254914	0.15711355456149104	2.9680691809850623e-19	NA	27	27	27
ENSG00000151640.12	DPYSL4	-1.6102514357377136	-0.03592044336921178	0.10734297658736046	0.2739455214925567	0.5262504450299805	3.1155302484021506e-88	NA	43	43	43
ENSG00000260911.2	RP11-196G11.2	1.6098806163869772	0.1047170981762742	0.10742392138171399	0.02962696059816071	0.12748248484993746	1.052077747131249e-15	NA	9	9	9
ENSG00000113273.15	ARSB	1.609827609700834	0.12216521984213378	0.10743549596472256	0.027947328799114914	0.2292287048393911	6.259326005507749e-29	NA	33	34	34
ENSG00000160325.14	CACFD1	1.609279876018571	0.31197199174192697	0.10755515738165486	0.0030045005607416886	0.04734353179907382	2.239174798085561e-06	NA	17	17	17
ENSG00000180479.13	ZNF571	-1.6069193768616066	-0.4443301106703019	0.10807205519100009	0.0016013294681904936	0.014434750204328025	0.009498191897349741	NA	13	14	14
ENSG00000175322.11	ZNF519	-1.606442882375874	-0.0577449794877344	0.10817663522844048	0.12388573479212578	0.5401226064090842	1.988517860032978e-90	NA	17	19	19
ENSG00000104442.9	ARMC1	-1.6056189532220162	-0.5412788842362101	0.10835765849824354	0.0010859405849687575	0.020416217996861687	0.0018648287695406031	NA	51	52	52
ENSG00000113722.16	CDX1	1.6051967987455606	0.13202439075736996	0.10845050176241894	0.019497426561833876	0.050118691150048106	1.0479997803791809e-06	NA	29	30	30
ENSG00000183955.12	KMT5A	-1.6046503086959372	-0.23254000323173138	0.1085707832782201	0.00662530858373694	0.02674037627761495	0.00035746540861004435	NA	33	34	34
ENSG00000151150.21	ANK3	-1.604575446580265	-0.19596176403619886	0.10858726851711341	0.008891453684219305	0.05968949290529287	9.342501916525512e-08	NA	23	24	24
ENSG00000025772.7	TOMM34	-1.6030015735785677	-0.21410298096336036	0.1089343066815052	0.007570041699710808	0.09087627968992723	2.766576705360402e-11	NA	13	13	13
ENSG00000100321.14	SYNGR1	-1.6029644196270931	-0.19467394549522182	0.1089425096945778	0.00786509056371925	0.07261455446681599	3.4177724483630553e-09	NA	46	47	47
ENSG00000204574.12	ABCF1	-1.602863191613439	-0.5895256733419204	0.10896486174028096	0.0012000236241921903	0.17068824936966862	2.6813607064941123e-21	NA	7	71	71
ENSG00000281357.2	ARRDC3-AS1	1.6017244769775583	0.20203963459728388	0.10921655002569726	0.010252348010080424	0.01458965680239786	0.009108573973008864	NA	23	23	23
ENSG00000145332.13	KLHL8	1.6013695167383348	0.2834774832686039	0.10929510023623605	0.0036187183885698377	0.027401022201593732	0.0003374508403001022	NA	37	37	37
ENSG00000189114.6	BLOC1S3	-1.6010480912614586	-0.4633050704067859	0.10936626797124221	0.001437101670547977	0.015329216619496256	0.0072415961526037	NA	8	8	8
ENSG00000197872.11	FAM49A	1.6008913710817485	0.48243286095314586	0.10940098111955941	0.0016678908685041007	0.049809584210637775	1.0392680857568692e-06	NA	5	5	5
ENSG00000090238.11	YPEL3	1.600758504121803	0.11446942102065465	0.1094304176588154	0.02463400094320818	0.3876535032209649	2.2577141431048646e-55	NA	17	17	17
ENSG00000116690.12	PRG4	-1.6005204983260106	-0.18490436705539326	0.10948316325425247	0.009874264308571006	0.08627360687635319	7.091462419112224e-11	NA	21	21	21
ENSG00000181827.14	RFX7	1.5998343705529166	0.19161825115267997	0.10963533178106022	0.009084099112819616	0.09091239356477256	2.6198270790492962e-11	NA	14	14	14
ENSG00000162493.16	PDPN	1.5985338771474316	0.18824461594590325	0.10992421220377015	0.010173421987711906	0.07313158878227316	2.8818769533881163e-09	NA	26	28	28
ENSG00000089154.10	GCN1	-1.59807850549964	-0.24170167524278063	0.11002550661244795	0.005185166974001053	0.11555390344482	1.9131689937441082e-14	NA	29	31	31
ENSG00000162373.12	BEND5	-1.5979367293044493	-0.181949846536861	0.11005705884030649	0.006447395035054284	0.06126036003161466	5.7666103446241916e-08	NA	14	14	14
ENSG00000138172.10	CALHM2	-1.597063787419663	-0.406920454658137	0.11025148921786464	0.0017397131899598581	0.0110509569238806	0.023097776356173317	NA	6	6	6
ENSG00000001084.10	GCLC	-1.5964942697595204	-0.4318846338494391	0.11037848410508505	0.0017780933390730872	0.012256382219541449	0.0167591162807028	NA	38	38	38
ENSG00000023041.11	ZDHHC6	-1.5960059450049784	-0.3616440025806791	0.11048746603906792	0.002490310227689265	0.04299527927661618	6.489821309225589e-06	NA	9	9	9
ENSG00000240065.7	PSMB9	1.5959147170526506	0.5211936198598934	0.11050783526651942	0.0016502731104775592	0.11449263741232395	3.920187646238814e-14	NA	22	59	59
ENSG00000144063.3	MALL	-1.5958841177919334	-0.5403089150824102	0.11051466808343476	0.0013991039856307771	0.019134897711682086	0.002788765457970645	NA	18	18	18
ENSG00000213658.11	LAT	1.5953641264967944	0.18258567867647993	0.11063083319637963	0.00888730200779617	0.09931732430242056	2.0762808801964563e-12	NA	15	16	16
ENSG00000149932.16	TMEM219	-1.5952929487428344	-1.0427105929059142	0.11064674167798695	0.000296803132644011	0.014631954210731619	0.009105785626729384	NA	7	7	7
ENSG00000113810.15	SMC4	1.595151145476692	0.12654933806829055	0.11067844059783584	0.014908102045244743	0.09677042562782988	1.935437705378771e-12	NA	29	29	29
ENSG00000105171.9	POP4	-1.5950073610892106	-0.42988838542092983	0.11071058970260605	0.0018586287671465364	0.049815789112366636	9.482744979219195e-07	NA	9	9	9
ENSG00000204922.4	UQCC3	-1.5937233647228448	-0.37973669428708867	0.11099800866551902	0.002655061814725534	0.04883842882602099	1.3583966029700458e-06	NA	7	7	7
ENSG00000274265.4	CH17-189H20.1	-1.5922938736545609	-0.28568203242140244	0.11131868884840349	0.0032494234274366325	0.2466186206727521	8.573069234955717e-32	NA	15	42	42
ENSG00000005020.12	SKAP2	-1.5919340824166033	-0.2618696162969117	0.11139951650283529	0.004647022660861661	0.037267532922634905	2.581373231704561e-05	NA	14	14	14
ENSG00000172613.7	RAD9A	1.5896956954684955	0.09045679751087027	0.1119034144362325	0.070327250077537	0.37124501289424455	1.3848232024012739e-52	NA	26	28	28
ENSG00000183831.6	ANKRD45	-1.5889048387694784	-0.1984838170531719	0.11208187859763706	0.00842955884333288	0.033333077476184636	6.534102220676641e-05	NA	19	19	19
ENSG00000197063.10	MAFG	-1.5885574685829384	-0.24137150104928765	0.11216033682494796	0.005306396705448881	0.03985720958888278	1.4506974478629737e-05	NA	37	38	38
ENSG00000086289.11	EPDR1	1.5882696269254122	0.12733949410680562	0.11222538254330233	0.023034186184693634	0.29200565013165264	2.480178229137358e-38	NA	50	53	53
ENSG00000090612.20	ZNF268	1.5876620905271532	0.3417123902791389	0.11236276971005166	0.003201373080086281	0.058254153041282425	1.031346016370358e-07	NA	18	39	39
ENSG00000188603.18	CLN3	1.5870958471948449	0.354730416249615	0.1124909383086589	0.002227915553709829	0.025586291202673462	0.0005361213012194172	NA	25	26	26
ENSG00000137700.17	SLC37A4	1.5864309941369648	0.1666944388099629	0.11264157420603821	0.011636485751458342	0.10746766990677936	2.4650648381084603e-13	NA	30	31	31
ENSG00000090470.14	PDCD7	-1.5862298170846585	-0.3832538278391184	0.11268718625665894	0.0037530626211732558	0.038548630179890485	1.7113652089609358e-05	NA	13	15	15
ENSG00000105193.8	RPS16	1.5862115483306651	0.4459269315426218	0.11269132897753634	0.0017171228621214998	0.05956730109657723	9.564664281372358e-08	NA	31	31	31
ENSG00000211456.10	SACM1L	1.585916096994059	0.45959835334698784	0.11275834378285177	0.001421772698250369	0.0246584334031612	0.0006580280730137723	NA	39	39	39
ENSG00000153363.12	LINC00467	1.5852000247465081	0.12204975602490163	0.11292089490721843	0.019262153093144753	0.0906788793789356	2.7307136228387955e-11	NA	45	47	47
ENSG00000215440.11	NPEPL1	-1.584972585132025	-0.2505857871144933	0.1129725631909544	0.005876657943759621	0.054703080703035964	3.5486189993173327e-07	NA	23	26	26
ENSG00000172775.16	FAM192A	1.5837665592217804	0.04122000272156668	0.1132468518713268	0.10095296691940306	0.3743012075527816	8.521389290075009e-54	NA	13	13	13
ENSG00000275142.1	RP5-999L4.2	-1.5829934695050545	-0.06870993222649789	0.1134229528644154	0.06185715706878178	0.15374420091522406	8.195326229717781e-19	NA	30	34	34
ENSG00000233927.4	RPS28	-1.5828315342259558	-0.10782646033299	0.11345986717875801	0.027030600124669617	0.4161076190197141	7.840611224212806e-61	NA	22	22	22
ENSG00000162585.16	FAAP20	-1.58253334613899	-0.11836910554182607	0.11352786605991178	0.021932456959265198	0.20746171285495396	2.6786123148199847e-26	NA	52	56	56
ENSG00000104805.15	NUCB1	1.5820059314888972	0.13127163421451385	0.11364821641459391	0.019867461779446788	0.2714143463076996	1.9653159454374782e-35	NA	27	29	29
ENSG00000188687.17	SLC4A5	1.5815828226671378	0.13463528848980233	0.1137448379200958	0.025693450093703198	0.2436278289710897	5.461015587911987e-32	NA	2	2	2
ENSG00000164941.13	INTS8	-1.5814168190328586	-0.17448139409966487	0.1137827643219637	0.010995536696154797	0.1384868982549428	3.928551188828331e-17	NA	24	24	24
ENSG00000282851.1	BISPR	-1.5813430628188734	-0.19498753218793374	0.11379961839984053	0.0047384422670578115	0.03304022140922268	8.086424634073933e-05	NA	14	14	14
ENSG00000134545.13	KLRC1	-1.581116601177896	-0.06878643820005183	0.11385137957401083	0.0668900417736091	0.2019786881066109	2.7716411257001407e-26	NA	37	40	40
ENSG00000256250.1	RP11-989F5.1	-1.5809454317321596	-0.040761089198849895	0.1138905151955205	0.22043223141257057	0.4164308134347457	4.169694970967757e-61	NA	60	63	63
ENSG00000143409.15	MINDY1	-1.5806611664475239	-0.45346607259801636	0.11395553208148239	0.003377688788204096	0.02004182613533325	0.00225815915871259	NA	37	37	37
ENSG00000106025.8	TSPAN12	1.5799347651829516	0.04329038398819414	0.11412180664482595	0.1150588636204696	0.4857544891389691	4.950143792521915e-76	NA	72	76	76
ENSG00000275401.1	RP4-564F22.7	-1.57943882932018	-0.097564302988376	0.1142354369320239	0.04723328217461059	0.07802587044949247	5.845978810842516e-10	NA	35	35	35
ENSG00000272391.5	POM121C	-1.5791362175760386	-0.22977428142247228	0.1143048159664022	0.007101539482147229	0.1037031045744026	9.157391371484527e-13	NA	26	31	31
ENSG00000133422.12	MORC2	-1.578592011644777	-0.36103341480270124	0.11442966814233015	0.0022664072711515854	0.032298055088543845	9.786765908443972e-05	NA	15	16	16
ENSG00000148429.14	USP6NL	1.5780488638881556	0.23619768763978782	0.11455438454213455	0.004423506280159677	0.02425464015322479	0.0006998335774808588	NA	40	42	42
ENSG00000255455.2	RP11-890B15.3	-1.5773198363629537	-0.3674610975641577	0.11472195035970288	0.002273061296896887	0.05862836303357662	9.622668376521079e-08	NA	11	11	11
ENSG00000167397.14	VKORC1	1.5766717503662382	0.1683760887339066	0.11487107376785295	0.010778481490958825	0.1465663961213245	4.285848622495591e-18	NA	26	27	27
ENSG00000261222.2	CTD-2006K23.1	1.5764305396306841	0.15663637034723965	0.11492661484453257	0.011292166033510733	0.05084148676252858	6.48471477873189e-07	NA	22	22	22
ENSG00000065183.15	WDR3	-1.5746596817890115	-0.322711530644124	0.11533501889640538	0.007978848874443053	0.11211614319043203	4.8462934993589784e-14	NA	39	40	40
ENSG00000117174.10	ZNHIT6	-1.5744864806374632	-0.09318810676836846	0.11537502460264511	0.03691890440936742	0.2284828322776422	1.6140466243040885e-29	NA	35	35	35
ENSG00000174125.7	TLR1	-1.574274431917662	-0.6428317027321291	0.11542401811058083	0.0012802430273006675	0.027696833590876237	0.00028952942252191406	NA	10	10	10
ENSG00000129534.13	MIS18BP1	-1.5740654027069927	-0.26320511410456215	0.11547232997602827	0.005723615324831093	0.17587790937085845	8.515699596043884e-23	NA	43	52	52
ENSG00000135074.15	ADAM19	1.5739616695234067	0.12418515729984456	0.11549631120509556	0.02020989166346924	0.16879799616718882	7.254963402278599e-21	NA	32	32	32
ENSG00000173559.12	NABP1	-1.5738549940342739	-2.348287333044991	0.11552097672576135	5.2329459292370114e-05	0.01251517149281531	0.015786390589371185	NA	3	5	5
ENSG00000165899.10	OTOGL	-1.5737337088240613	-0.09319180372931656	0.11554902533920453	0.032592678095333824	0.12609266098940156	1.9502976732500886e-15	NA	64	68	68
ENSG00000267838.2	AC008746.12	1.5735993458990718	0.08031410701382456	0.11558010457736843	0.05204953361200973	0.31190774241913155	7.002179145856582e-42	NA	26	29	29
ENSG00000226686.7	LINC01535	1.5729538109345162	0.03448451645711425	0.11572951371788275	0.26249586459451685	0.5586852472910875	3.1012148267004916e-95	NA	34	34	34
ENSG00000137441.7	FGFBP2	-1.5726268296650605	-0.1790560502159465	0.11580525147790063	0.00997843809315618	0.04201010417213415	7.458038784160803e-06	NA	26	27	27
ENSG00000250986.1	AC141928.1	-1.5723371540077842	-0.08091212133727393	0.11587238078519793	0.03860427748500566	0.18078610654706484	1.92643744956464e-22	NA	47	52	52
ENSG00000170322.14	NFRKB	1.5716804786464884	0.10214036275127433	0.11602467169744046	0.057370937446040694	0.30743307359662	5.740647675213496e-41	NA	38	38	38
ENSG00000170577.7	SIX2	-1.5712383824894962	-0.37847448686709845	0.11612728768005087	0.0019462212557128408	0.021724577407501274	0.0013956361422027975	NA	8	8	8
ENSG00000163701.18	IL17RE	1.5711263828896727	0.14750289369819017	0.11615329549080616	0.011537130537498322	0.13058787611505254	2.717569787808535e-16	NA	25	27	27
ENSG00000197562.9	RAB40C	-1.5696424415610752	-0.06364399596364768	0.1164983188310955	0.07470677236469526	0.4471406740805282	1.0542590657297619e-67	NA	33	34	34
ENSG00000152672.7	CLEC4F	-1.5694589934136185	-0.08751875581377487	0.11654102724613827	0.04106011026578111	0.08903409843173772	3.284843077835369e-11	NA	39	41	41
ENSG00000258768.2	CTD-2292M16.8	1.567906230075584	0.16727597869136143	0.11690301762989198	0.011480927969550142	0.09515413465199013	7.37978613139758e-12	NA	24	29	29
ENSG00000117226.11	GBP3	-1.5666537205966147	-0.03750011149663711	0.11719565373731843	0.2348624906289828	0.6552456396267018	9.99087685247832e-131	NA	14	14	14
ENSG00000101198.14	NKAIN4	1.5644324375194698	0.14743262329297982	0.11771604796268167	0.011913949890275829	0.025373393816837574	0.0005956610506881419	NA	34	35	35
ENSG00000188295.14	ZNF669	1.5639111163677883	0.08284734796521162	0.11783844354235762	0.04145845437450624	0.14311721750385265	1.1918146892684171e-17	NA	47	50	50
ENSG00000129219.13	PLD2	1.5633971793985	0.15060676920607977	0.11795920318507959	0.019543002345382362	0.24009387557611905	3.8228757830538437e-31	NA	38	38	38
ENSG00000108559.11	NUP88	-1.5624325040451152	-0.21341652056980223	0.11818613484747299	0.006654295476752852	0.10284609120061997	1.0154575924371362e-12	NA	38	42	42
ENSG00000139793.18	MBNL2	-1.5624163786932206	-0.240563948043105	0.11818993110706941	0.005423458689679546	0.048827322409879616	1.4466187662163394e-06	NA	73	75	75
ENSG00000196417.12	ZNF765	-1.562328691279903	-0.07738010790610314	0.11821057631122392	0.0519218087127548	0.273981073262637	1.969446903957417e-36	NA	27	30	30
ENSG00000106635.7	BCL7B	1.56212517367821	0.3428669376783479	0.1182585035811291	0.0034346960934690442	0.07519377356216977	1.5628143597997936e-09	NA	26	27	27
ENSG00000164114.18	MAP9	1.5617754128895538	0.1432541476353645	0.1183409059145875	0.017768019317849198	0.20174183590682107	2.4938987593017104e-25	NA	30	30	30
ENSG00000231193.1	RP11-462B18.2	1.561500840605212	0.20423669124061297	0.11840562566327298	0.007781658588061303	0.0266297011597959	0.00039740544170522587	NA	18	18	18
ENSG00000118515.11	SGK1	1.5610223864098984	0.3029099557234737	0.11851846897435923	0.0038829550781220683	0.046798256763111286	1.953190386147054e-06	NA	6	6	6
ENSG00000151693.9	ASAP2	1.560947588670261	0.14807346969339147	0.11853611762355797	0.014879146939830614	0.17315546234923798	2.713165787851553e-21	NA	36	36	36
ENSG00000184203.7	PPP1R2	-1.5595797018590378	-0.19899422041109285	0.11885923633786288	0.008970119413352698	0.14857467612777506	2.354691433037484e-18	NA	25	26	26
ENSG00000182963.9	GJC1	-1.5594254179729912	-0.17406461616843044	0.11889572417050993	0.010728268830440289	0.11027530075248332	1.2393456127616818e-13	NA	18	20	20
ENSG00000167332.7	OR51E2	-1.5592855577037408	-0.2172445302287237	0.1189288084333761	0.007032192842200825	0.028299626902559737	0.00027372002333580955	NA	41	41	41
ENSG00000159917.15	ZNF235	-1.559260080892498	-0.15060493807467715	0.1189348358075788	0.01470056032505557	0.011402720005429402	0.020006075094568667	NA	63	67	67
ENSG00000166770.10	ZNF667-AS1	-1.5592499872922247	-0.0767389679025474	0.1189372238455671	0.05173148646078385	0.2794754752048126	1.8514210190721208e-36	NA	50	52	52
ENSG00000120645.11	IQSEC3	1.558002064597915	0.11722717179334413	0.11923275870546106	0.021306291987160577	0.136847605030003	1.0756908569401851e-16	NA	12	12	12
ENSG00000010219.13	DYRK4	-1.5578730789684667	-0.36683548122270976	0.11926333805434607	0.0025966464058548213	0.030346913224693812	0.0001324755507049254	NA	10	10	10
ENSG00000196458.10	ZNF605	1.5576708437898428	0.30168154884665593	0.1193112954573151	0.004260742920960671	0.3552494460531379	3.3082182742628286e-49	NA	23	34	34
ENSG00000100075.9	SLC25A1	-1.5575507036246987	-0.2236125925088148	0.11933979226560136	0.005773593227558795	0.12664449567982808	9.52856603460434e-16	NA	14	15	15
ENSG00000148655.14	C10orf11	-1.5572430811479643	-0.0971356267876129	0.11941278350451309	0.025111897321522976	0.18367613627292498	2.4396094265381717e-23	NA	46	46	46
ENSG00000111215.11	PRR4	1.5562640208813845	0.046368508315780724	0.11964532323514626	0.149065352106692	0.39916231462756063	2.0169885396543627e-57	NA	47	47	47
ENSG00000172273.12	HINFP	-1.555176134962635	-0.10820409291757446	0.11990412640343873	0.025971653354544714	0.16490711520429308	2.365828671730329e-20	NA	47	47	47
ENSG00000142733.14	MAP3K6	1.5548632996398979	0.10993175426648401	0.1199786296288968	0.02288701824570986	0.21159806063063874	1.6149816657172267e-26	NA	39	43	43
ENSG00000152082.13	MZT2B	1.5548343640732696	0.42370160792746	0.11998552260350423	0.0017646114824805528	0.06498688711452734	2.088589459040149e-08	NA	20	21	21
ENSG00000144815.15	NXPE3	-1.5548114165430122	-0.15871705546241993	0.11999098934018716	0.011348132079626691	0.08722238698563416	5.5266259780963614e-11	NA	18	18	18
ENSG00000169490.16	TM2D2	-1.5540967167708424	-0.2716663805670122	0.12016134826099736	0.004847574176539213	0.029600537038555717	0.00015496568277411854	NA	19	19	19
ENSG00000105982.16	RNF32	-1.5529080313942933	-0.3613623425790382	0.12044510779472835	0.0025640687092866868	0.020463636978741387	0.0019731185995033	NA	12	12	12
ENSG00000225793.2	RP1-234P15.4	-1.5528134777962599	-0.5175842865702753	0.12046770185913644	0.0011540346680236385	0.010652212459720692	0.0263576609906852	NA	6	6	6
ENSG00000081665.13	ZNF506	-1.5526969057753566	-0.19637865986362393	0.1204955619043858	0.007086293422000119	0.050487526170326084	8.335082558155643e-07	NA	63	66	66
ENSG00000112787.12	FBRSL1	1.5521976028084656	0.7095557967061602	0.1206149495210934	0.0006331391480591158	0.012580128492696605	0.015316452793942054	NA	10	11	11
ENSG00000074047.21	GLI2	1.5518363399646873	0.18175970319861348	0.12070138827430459	0.008994408931822644	0.05336295352088204	3.752493491373097e-07	NA	74	82	82
ENSG00000102796.10	DHRS12	-1.5515859618522985	-0.4147142422948028	0.120761324262417	0.0016507576572985956	0.0332916847330249	7.190040083421727e-05	NA	7	8	8
ENSG00000186417.13	GLDN	-1.5508355723777634	-0.1370007810961488	0.12094109343069591	0.02181259057469733	0.1633966944044936	7.856986525680414e-21	NA	48	49	49
ENSG00000090971.4	NAT14	1.5505761193837762	0.0781456859353641	0.12100329871088017	0.04649599583325882	0.2686351358942153	8.642587452218205e-35	NA	63	67	67
ENSG00000213463.4	SYNJ2BP	1.5505633421479459	0.24875575720767304	0.12100636276997714	0.0053456509530517594	0.0807394649899256	4.183521625024202e-10	NA	21	21	21
ENSG00000206561.12	COLQ	-1.5504237620514887	-0.11758867185418546	0.12103983888250408	0.02916983474494001	0.2155612200061976	2.7265587020235897e-27	NA	13	13	13
ENSG00000087448.9	KLHL42	-1.5503643789985282	-0.1293143051381228	0.12105408317988134	0.01837227316356863	0.2640079973930168	8.412317733101812e-35	NA	17	17	17
ENSG00000066926.10	FECH	-1.5497483727436503	-0.18944580647991607	0.1212019228538879	0.008342672511845827	0.03863384137773459	1.8132016995530483e-05	NA	32	33	33
ENSG00000249685.1	RP11-360F5.3	1.5497002731947696	0.0625835833005723	0.12121347254516293	0.0737314110098477	0.2229182941120246	5.595032356813421e-28	NA	37	37	37
ENSG00000071246.10	VASH1	1.549633231831792	0.20027597087726823	0.12122957199198416	0.008144407014351564	0.1049358976168717	6.310844534057931e-13	NA	38	39	39
ENSG00000170653.18	ATF7	1.5493773468862704	0.5211335781511665	0.12129103609061151	0.0013800348935500192	0.04868448939166265	1.5129825891962048e-06	NA	14	14	14
ENSG00000085788.13	DDHD2	1.5488848156917454	0.44430914596892873	0.12140941172442066	0.001847294683155177	0.05356291771052818	4.006415088339879e-07	NA	21	22	22
ENSG00000189157.13	FAM47E	-1.5480538108520407	-0.06721691538628038	0.12160934140333511	0.0771483604497562	0.2704766461813121	2.5380740944126324e-35	NA	51	53	53
ENSG00000141294.9	LRRC46	-1.5478874003266851	-0.1073419984432412	0.12164940867891456	0.02535509340797327	0.0949169902243574	9.406097483727597e-12	NA	12	12	12
ENSG00000253958.1	CLDN23	-1.5475888295045837	-0.11005459420664085	0.12172132255093401	0.019933415624987072	0.07058902676188815	5.09705034112753e-09	NA	33	34	34
ENSG00000155111.14	CDK19	-1.5467390928316267	-0.3735865639299256	0.1219261723520024	0.0017748022912011047	0.034590551913779355	5.7684178587631003e-05	NA	41	41	41
ENSG00000071909.18	MYO3B	1.5463632887250078	0.0979785526764272	0.12201685503178539	0.042471642366259964	0.24461860329427804	3.835602774300802e-31	NA	48	55	55
ENSG00000275784.1	RP5-1125A11.6	1.5458287351202915	0.1055579246024105	0.1221459352734984	0.029760404691446328	0.060154929877923626	7.608498969328242e-08	NA	17	17	17
ENSG00000135953.10	MFSD9	-1.5440871686801003	-0.36026480210490464	0.1225672168872215	0.0018192918128396803	0.02222022220478737	0.0012138904745045954	NA	7	7	7
ENSG00000066455.12	GOLGA5	-1.5439828853355324	-0.5341338713959416	0.12259247880983971	0.0011232528548437547	0.0136427588236352	0.011707175223923049	NA	34	34	34
ENSG00000101236.16	RNF24	1.5435686987006778	0.17088089103093873	0.12269285283801716	0.01171010574691741	0.1354651716769317	1.4717617805406995e-16	NA	45	48	48
ENSG00000079246.15	XRCC5	1.5419887530959386	0.37103765121773213	0.12307632667255294	0.002305668072011431	0.09305737096092688	7.539180407222089e-12	NA	8	8	8
ENSG00000185418.15	TARSL2	-1.5418443102549297	-0.41838480645112097	0.12311143151977981	0.002374367986714537	0.05144687362633095	4.101068319263185e-07	NA	26	28	28
ENSG00000254087.7	LYN	-1.540890460730105	-0.1026527724502168	0.12334344788738448	0.038178407096313094	0.25981606844761274	2.8002050946486795e-33	NA	27	27	27
ENSG00000269486.2	CTC-360G5.9	1.540879511997635	0.10553054402460699	0.12334611306064848	0.026518570022262364	0.18141447017317305	1.073923952695147e-22	NA	20	21	21
ENSG00000088833.17	NSFL1C	-1.5402438313398163	-0.14885544551549332	0.12350092945547249	0.015222697109322433	0.21117756081130928	2.2672541726948213e-26	NA	58	60	60
ENSG00000119326.14	CTNNAL1	-1.539074421952174	-0.06433798686343298	0.12378612860763946	0.07743800280971203	0.3778772313563496	2.724588284635294e-53	NA	38	39	39
ENSG00000197748.12	CFAP43	1.538754806990183	0.1535886478087325	0.12386416666209878	0.011544118891114735	0.01939048598254911	0.0025390558402692397	NA	46	47	47
ENSG00000169682.17	SPNS1	1.5386447269513173	0.2049577662753167	0.12389105298967515	0.006670746484531736	0.05467701327836179	2.707866365433343e-07	NA	10	11	11
ENSG00000087085.13	ACHE	-1.5376981722233574	-0.06561191452803296	0.12412243076935615	0.0713050650890481	0.2830879948166132	5.638126027556472e-37	NA	17	17	17
ENSG00000133433.10	GSTT2B	-1.5376534637483352	-0.03005263977349479	0.12413336773361372	0.3001879884860933	0.6486035232351646	6.422160015196396e-126	NA	52	55	55
ENSG00000037042.8	TUBG2	-1.5370031964146098	-0.12252810822890177	0.12429252662738752	0.020474540211801395	0.22653519988449836	6.916847899830941e-29	NA	18	19	19
ENSG00000164978.17	NUDT2	1.5366477132598235	0.03561092051131171	0.12437960166766047	0.20306722950087167	0.6572164002453618	8.038796732300002e-129	NA	33	44	44
ENSG00000226669.2	RP11-509J21.4	1.5353138589059303	0.16347460709625317	0.12470675151053678	0.012866104445578841	0.06627933336862403	1.65229055974886e-08	NA	18	20	20
ENSG00000176945.16	MUC20	1.5352526143617793	0.04947937048361866	0.12472178884555062	0.09895355435220102	0.4234331032765597	2.3891125191201996e-62	NA	44	47	47
ENSG00000196209.12	SIRPB2	-1.533953311258869	-0.20567972416594518	0.12504113924823623	0.007985874923613091	0.10076206735365333	1.2950487827252687e-12	NA	25	25	25
ENSG00000174721.9	FGFBP3	1.5338045218739633	0.10782817168723208	0.1250777502271269	0.029796448859318973	0.05502566745553728	2.643517731707594e-07	NA	89	91	91
ENSG00000051108.14	HERPUD1	-1.5329330197364368	-0.22105119466661988	0.12529235908684222	0.005904688261181993	0.035937042505934214	3.924770911614932e-05	NA	28	28	28
ENSG00000161179.13	YDJC	-1.5324736913983121	-1.0972455376700232	0.12540558489862605	0.0002608976757133106	0.018468035081239082	0.00332504388056947	NA	7	7	7
ENSG00000079335.18	CDC14A	-1.5324012785509644	-0.14729475554312463	0.12542344215701806	0.012837385733326424	0.1299734061468563	4.308349097812691e-16	NA	12	12	12
ENSG00000120948.16	TARDBP	1.532267146238534	0.48118401853834664	0.12545652488384718	0.001051067438629709	0.014920277859930343	0.008649073185566207	NA	10	10	10
ENSG00000106636.7	YKT6	1.5309228686696275	0.17505485266007687	0.12578845655551338	0.00836708708238283	0.19100267392438355	1.0145254540071036e-23	NA	13	13	13
ENSG00000187950.8	OVCH1	1.529519039671796	0.258804460334222	0.12613582272046048	0.004157010158346483	0.03158338204575102	0.0001136778927374229	NA	19	19	19
ENSG00000169247.11	SH3TC2	-1.5290257710412432	-0.1417330778226497	0.12625805528920575	0.01538943992037588	0.05451038232205961	3.1604494838213713e-07	NA	55	63	63
ENSG00000129353.14	SLC44A2	-1.5282428082915167	-0.24216007173532753	0.12645226380524585	0.0047657114609413655	0.04468531691533285	4.269003626144035e-06	NA	23	25	25
ENSG00000198561.13	CTNND1	-1.528136657852686	-0.29106913020742337	0.12647861158574883	0.00404439941034416	0.02201367965448691	0.0013586978065891742	NA	35	35	35
ENSG00000007341.18	ST7L	1.5278992491835894	0.058852396384491655	0.12653755466475972	0.08360612558448047	0.28204701454068554	7.798484925521993e-37	NA	31	31	31
ENSG00000166750.9	SLFN5	-1.5277396274582504	-0.07808878362590654	0.12657719706783646	0.04756647152927434	0.3883461679686944	1.6670226788960957e-55	NA	34	35	35
ENSG00000172500.12	FIBP	1.527508858321695	0.4327065576906809	0.12663452617874627	0.0020300663098571517	0.06931424529392244	4.803605627459184e-09	NA	14	15	15
ENSG00000150556.16	LYPD6B	1.5273150662256223	0.2148640250188613	0.12668268483567302	0.008681609138324754	0.0604706333063056	7.230371261522978e-08	NA	4	4	4
ENSG00000233590.1	RP11-153K11.3	1.526810929726708	0.2129407012456384	0.12680803298044968	0.005964835999157344	0.06438831195231834	2.595484883892697e-08	NA	4	5	5
ENSG00000197894.10	ADH5	-1.5260676631284524	-0.3128784637988087	0.12699301433037002	0.0033306740998554673	0.06582702432685393	1.944327153951241e-08	NA	66	68	68
ENSG00000176715.15	ACSF3	1.5245828255997766	0.1651150607348607	0.12736318377365344	0.011533486102144079	0.09766755292140412	3.1772181948600223e-12	NA	12	12	12
ENSG00000099797.13	TECR	-1.524443407803454	-0.3881931465967472	0.12739798364468652	0.0022466004256123367	0.04239264752159052	7.331671657741333e-06	NA	19	19	19
ENSG00000186212.3	SOWAHB	1.5242951731290362	0.034700066922003316	0.12743499239714626	0.20233683352538473	0.42838319302155703	1.4125348629589014e-63	NA	19	19	19
ENSG00000169826.7	CSGALNACT2	-1.5242007765626553	-0.10711670849072275	0.127458564110415	0.025540589643863267	0.256384001803006	3.450970927730018e-33	NA	24	24	24
ENSG00000158104.11	HPD	-1.523934825230005	-0.189468045405693	0.12752499290743133	0.007809056755999768	0.07394941430696331	1.2691669537013344e-09	NA	21	22	22
ENSG00000144214.9	LYG1	1.5234010373881985	0.1457740634025417	0.12765840264693948	0.013473619669143878	0.07465940892032734	1.6792972313780914e-09	NA	31	32	32
ENSG00000174744.13	BRMS1	-1.5224053369458372	-0.39876950429766017	0.12790754840396315	0.0018361159234839615	0.03874933523427236	2.0231607668327522e-05	NA	29	31	31
ENSG00000178096.8	BOLA1	-1.521995850408484	-0.7689130824296675	0.12801012044179066	0.0005542740058557032	0.013767164546803004	0.011205012862241898	NA	3	4	4
ENSG00000187866.8	FAM122A	-1.521804120747843	-0.1620257335647355	0.12805816866845401	0.01234463343647594	0.13808961690225915	3.50347883334633e-17	NA	23	23	23
ENSG00000140848.16	CPNE2	-1.5217189199659396	-0.26376637541186443	0.12807952482789328	0.005295805227850598	0.04498178913661231	2.851535355025048e-06	NA	19	20	20
ENSG00000135763.9	URB2	-1.521683497460831	-0.6079117881208921	0.12808840453629483	0.0007924874101703316	0.022762214035467156	0.0011468369262605564	NA	6	6	6
ENSG00000197948.10	FCHSD1	-1.5213260032280433	-0.1669056571797566	0.12817804793216497	0.012581060117666928	0.1929452989020429	4.6260714111822126e-24	NA	12	12	12
ENSG00000138303.17	ASCC1	-1.520493548104978	-0.1373271205375248	0.12838697907270705	0.016975559977599378	0.15990486471654758	8.058778520834281e-20	NA	39	39	39
ENSG00000243244.5	STON1	-1.5196859926896953	-0.19316062312678178	0.12858991370249145	0.007482946064895317	0.07565022690374737	1.5927419972888939e-09	NA	17	17	17
ENSG00000185684.12	EP400NL	1.5195270181162739	0.045552508302887595	0.12862989256819	0.09078297160249728	0.3916876957246669	6.854355946712635e-58	NA	31	36	36
ENSG00000206262.8	FOXL2NB	1.5191074803708242	0.19791760337130973	0.12873544414404478	0.006507428579041443	0.0297836802562706	0.00018214077325555105	NA	11	11	11
ENSG00000237021.2	RP3-486I3.7	1.518594487496413	0.10402020157641416	0.12886459956090096	0.02418335073501932	0.07013939839986627	5.7433316053919615e-09	NA	9	9	9
ENSG00000198612.10	COPS8	-1.518310723266952	-0.6136659778608192	0.1289360856740939	0.0008136517418988184	0.012114217450134123	0.017229521650486048	NA	12	12	12
ENSG00000126231.13	PROZ	-1.5177718388144539	-0.07505822665666327	0.1290719266859953	0.0453631268363989	0.15651447209499764	2.612337168221901e-19	NA	41	41	41
ENSG00000183828.14	NUDT14	-1.5176838724422708	-0.0895858908394543	0.12909411164047696	0.03179497867794975	0.17594511472124216	7.480026719659972e-22	NA	22	22	22
ENSG00000152766.5	ANKRD22	-1.5175883309176232	-0.29089733302775056	0.12911821038983604	0.003162822245292656	0.016890853331762806	0.005112332881635991	NA	12	12	12
ENSG00000127947.15	PTPN12	1.516389803616597	0.22630294380177776	0.12942081578879022	0.008597436990655762	0.08129585764118763	2.463645515649686e-10	NA	41	44	44
ENSG00000148296.6	SURF6	1.5156433687928714	0.0526670423201408	0.12960955454879222	0.08881057824086674	0.4638177911233806	9.779632517767821e-71	NA	51	56	56
ENSG00000115129.13	TP53I3	1.5149138543804046	0.1857658634926827	0.12979422135710833	0.007966785020037587	0.030270387354432958	0.00015561904552049939	NA	67	69	69
ENSG00000183230.16	CTNNA3	1.5146991968845573	0.14052876880242665	0.12984859790522457	0.010533391658905492	0.07341924280369676	2.124670483940198e-09	NA	56	58	58
ENSG00000112655.15	PTK7	-1.5144346700610998	-0.3469015605942552	0.12991563156052835	0.002772192962100962	0.05115757893833455	7.801632847037188e-07	NA	6	6	6
ENSG00000168004.9	HRASLS5	1.514242224100374	0.288953784048528	0.1299644161061203	0.003940720738322281	0.018008484746770734	0.003747867777956028	NA	11	13	13
ENSG00000168385.17	SEPT2	-1.5130459472525861	-0.06577473606026009	0.13026798813236207	0.09891464201554974	0.5933768604094015	5.014634637264636e-106	NA	29	30	30
ENSG00000080854.14	IGSF9B	1.5123540534930826	0.23615221134667003	0.13044381687086257	0.005408915255892975	0.09327455463810448	1.0052330242992636e-11	NA	23	24	24
ENSG00000160408.14	ST6GALNAC6	-1.5118933911507346	-0.3582896878525583	0.13056098558665982	0.0027120707921626137	0.04551588306281866	2.986464357248072e-06	NA	25	28	28
ENSG00000114378.16	HYAL1	1.511388874039465	0.2510760629149553	0.13068940235285942	0.004939147789887955	0.029762609984398343	0.00016006915140307474	NA	15	15	15
ENSG00000272092.1	RP11-350N15.5	-1.5110754045374266	-0.3277544751556618	0.13076924034126536	0.00320825523398889	0.015107790697862725	0.007923168142504305	NA	14	15	15
ENSG00000168374.10	ARF4	1.5106628592765374	0.3645330155657922	0.13087436972448127	0.002133684426126301	0.08014467066097229	4.385132864060933e-10	NA	23	24	24
ENSG00000140374.15	ETFA	1.5098589500895685	0.22696934284853382	0.13107941913827909	0.005230946720009259	0.07172142068433622	3.978928246998119e-09	NA	15	15	15
ENSG00000275964.1	RP11-61K9.3	1.509201359700798	1.025595799480628	0.1312473328546004	0.0007273021354662666	0.02314277301887728	0.0009660831749564088	NA	2	2	2
ENSG00000150681.9	RGS18	-1.509036471820465	-0.3777800604489858	0.13128946261663615	0.0021549274909596207	0.020063922426278274	0.0021547388088707254	NA	8	8	8
ENSG00000132274.15	TRIM22	1.5087699797056018	0.1862848196387277	0.13135757498615167	0.005940072385414477	0.07063681839056456	4.138752662622018e-09	NA	11	11	11
ENSG00000124593.15	RP11-298J23.10	-1.5085473331197445	-0.134672089957749	0.1314145019367078	0.01650414134033224	0.11326995788661635	5.3878764376592485e-14	NA	29	29	29
ENSG00000101138.11	CSTF1	-1.5083480377421274	-0.3161761568329464	0.1314654745999157	0.0028671279935346696	0.05684324525904436	1.376325893794211e-07	NA	10	10	10
ENSG00000040531.14	CTNS	1.5071585134577257	0.06239864319383577	0.1317700313671758	0.06209737099253557	0.4322456030921056	1.0241627532328905e-63	NA	9	9	9
ENSG00000176125.4	UFSP1	1.5058633890432336	0.16997788649802145	0.13210224663486492	0.009169340006271683	0.07583983064485313	1.1761172038508314e-09	NA	15	15	15
ENSG00000185163.9	DDX51	-1.5058540566146046	-0.2805686274237228	0.13210464286969587	0.002931906071468423	0.06544046869906334	2.072147519664842e-08	NA	12	12	12
ENSG00000134440.11	NARS	1.5057773507990657	0.1925013005865876	0.13212433946331947	0.005671425935595524	0.12324719529552335	3.8625566357309625e-15	NA	30	32	32
ENSG00000181798.2	LINC00471	-1.5057497511151239	-0.06986198977190793	0.13213142709347497	0.043319619778826965	0.14178909268726553	1.6240867501124254e-17	NA	10	10	10
ENSG00000225684.3	FAM225B	1.505125834937039	0.11892465456044937	0.13229172808145467	0.0192913948440778	0.04183596686300712	8.815503368778903e-06	NA	35	36	36
ENSG00000181513.14	ACBD4	1.5043639012478818	0.28584473407591343	0.13248769378239372	0.0035461386479632142	0.06912299921024072	3.5792516587819757e-09	NA	12	13	13
ENSG00000124602.9	UNC5CL	-1.5039237529070157	-0.278409327453263	0.13260100023746785	0.0024628577039740897	0.026877867909749983	0.0003661698583731511	NA	19	19	19
ENSG00000105393.15	BABAM1	1.5029979707410184	0.3636818218400511	0.13283956728103194	0.0017924369498544409	0.06686406841025501	1.4363338754925171e-08	NA	6	7	7
ENSG00000118900.14	UBN1	1.5026660865708974	0.18666813894082962	0.13292517218944847	0.008505905233488714	0.12014592205429005	9.622981162642308e-15	NA	21	21	21
ENSG00000073605.18	GSDMB	-1.5020631739698114	-0.2502765344225326	0.1330807943732994	0.005433279356040684	0.06477315587273849	1.670207543275451e-08	NA	19	19	19
ENSG00000183496.5	MEX3B	-1.5019460203914354	-0.12618229050974658	0.13311105009920904	0.018974631914429756	0.06623842861287357	1.7424359640278663e-08	NA	24	25	25
ENSG00000121933.18	TMIGD3	-1.5019288576887968	-0.07037379044047833	0.13311548293357	0.057668015648191434	0.20438390366251774	1.4734073565578673e-25	NA	56	60	60
ENSG00000197763.14	TXNRD3	-1.500830698706349	-0.1646155235965436	0.13339935637087158	0.008732319876462676	0.03844506609463976	1.9415115870802146e-05	NA	44	44	44
ENSG00000138459.8	SLC35A5	-1.5007829153255652	-0.11252078714849335	0.13341171897361961	0.025713678841493455	0.18620945190882396	1.7928519876002982e-23	NA	27	27	27
ENSG00000158528.11	PPP1R9A	1.5005292298084594	0.16778735194036176	0.13347736779876948	0.010008210631711492	0.12273828233593215	4.023815090295801e-15	NA	33	35	35
ENSG00000179954.15	SSC5D	1.500329819830468	0.10164048875520525	0.13352898872649327	0.028450763430631947	0.2866594990598734	2.198194063046074e-37	NA	40	41	41
ENSG00000157601.13	MX1	-1.4998872951439999	-0.10058223853287514	0.13364359952950486	0.02815756343428069	0.15286867253263225	9.729445093859702e-19	NA	11	12	12
ENSG00000242689.2	CNTF	1.4975149745399605	0.060391254739874556	0.1342593121359349	0.07507542201480122	0.22387876656556352	2.121103081179361e-28	NA	16	17	17
ENSG00000181885.18	CLDN7	1.4970082158467652	0.16689708384036833	0.13439112028621641	0.01025650244372659	0.07161855931373523	3.1625029225924034e-09	NA	17	18	18
ENSG00000172543.7	CTSW	-1.4963955384832115	-0.08446524432605498	0.13455061150815562	0.053681436503826285	0.2355117401765693	3.9794132659005117e-32	NA	17	17	17
ENSG00000103510.19	KAT8	1.495957792690056	0.07327439751800514	0.13466465441015057	0.04912637403128127	0.3124902172166756	1.4609237127944852e-41	NA	32	34	34
ENSG00000099365.10	STX1B	1.4959530656722742	0.08630399085402436	0.13466588631525656	0.03768029122735026	0.2055346477772423	1.0309322035954942e-25	NA	18	18	18
ENSG00000162512.15	SDC3	1.4957279588219212	0.055410570066320004	0.13472456135451774	0.11641353513774244	0.4366513854310271	1.0978166828173547e-64	NA	37	37	37
ENSG00000250075.5	RP11-584P21.2	-1.4954360360618413	-0.09672421086832275	0.13480068166667014	0.02630099417865374	0.08583341164667371	8.734711210791358e-11	NA	26	26	26
ENSG00000121318.2	TAS2R10	1.4952569114985383	0.22134247645061642	0.13484740574178325	0.00598773041768162	0.02311953916279169	0.0009597386363887152	NA	25	25	25
ENSG00000133962.7	CATSPERB	-1.4945282774361097	-0.07993925690293523	0.13503759665501688	0.0379767799351483	0.1959688149648105	2.203991990851684e-24	NA	19	19	19
ENSG00000204316.12	MRPL38	-1.4944498266503987	-0.38528461849551854	0.1350580865406143	0.003513450174911556	0.032342161262177864	8.199590173786396e-05	NA	33	34	34
ENSG00000159259.7	CHAF1B	-1.49427218979697	-0.33757778563998503	0.13510449086044063	0.002441114304719902	0.0465727898948644	2.5944315723690004e-06	NA	5	5	5
ENSG00000235358.1	RP11-399E6.1	1.4942136226956857	0.04617064777462209	0.1351197931252392	0.12245915593089816	0.21255258758652812	4.599887182258432e-27	NA	57	57	57
ENSG00000101384.11	JAG1	-1.4941190135846891	-0.18248130707507892	0.13514451518460635	0.007692376900394923	0.047606240598034685	1.9046912172982318e-06	NA	80	80	80
ENSG00000177731.15	FLII	-1.4936909756574352	-0.5011499922144765	0.13525640833448802	0.0009606121778341059	0.014449737732215128	0.009710114955960115	NA	6	6	6
ENSG00000255418.5	RP11-266A24.1	-1.4935115040198572	-0.049374522373722175	0.13530334520436485	0.10337381810519294	0.3856186374977245	7.224427669729233e-55	NA	58	58	58
ENSG00000170624.13	SGCD	-1.493332986896643	-0.1301847935085521	0.13535004492452476	0.020591591469216696	0.16836664469606527	8.613393258686595e-21	NA	64	67	67
ENSG00000196418.12	ZNF124	-1.492051943899928	-0.055705186881270775	0.13568552856697905	0.09450477112775038	0.31680004078127105	2.3379118257948742e-42	NA	14	14	14
ENSG00000169413.2	RNASE6	1.4919685146038737	0.4440203327544526	0.13570739955268754	0.0014744696745704622	0.0483819297616876	1.5467043789896925e-06	NA	4	4	4
ENSG00000119402.16	FBXW2	-1.4917339812171655	-0.7239297134662188	0.1357688970530204	0.0004691026939949812	0.02143322690237813	0.0015657525867352768	NA	5	5	5
ENSG00000145002.12	FAM86B2	-1.491234302520752	-1.6480185304793438	0.1358999906399344	0.00015051987253514982	0.035139203726817836	4.110097801785604e-05	NA	1	4	4
ENSG00000116785.13	CFHR3	1.4909993693755723	0.06327987446516951	0.13596166047570823	0.11230712059684264	0.19473735703052825	2.1780442173397366e-24	NA	90	96	96
ENSG00000165819.11	METTL3	1.490696675895203	0.3406631610847643	0.13604114921887622	0.002892813248232697	0.07877879379244819	3.7731891532893206e-10	NA	13	14	14
ENSG00000116663.10	FBXO6	-1.4904033397152732	-0.11649751890186764	0.1361182149194246	0.02318665276928359	0.08624700417480745	7.517535600438097e-11	NA	47	53	53
ENSG00000144161.12	ZC3H8	1.4889306095313641	0.09123605161499523	0.13650564218717004	0.03456724500964229	0.22929246616412954	3.2258831046311134e-29	NA	32	32	32
ENSG00000184277.12	TM2D3	1.488893643357558	0.18261686551458972	0.13651537771892489	0.008572232723578663	0.04768438858849661	2.07316378617017e-06	NA	17	18	18
ENSG00000107890.16	ANKRD26	-1.4879686488525203	-0.17722673376006723	0.136759161782797	0.006157220801885759	0.08167582040699381	3.2712514842092456e-10	NA	39	39	39
ENSG00000151376.16	ME3	-1.4877942645301188	-0.1589992811744115	0.13680515871243487	0.01085375873208872	0.15925778573800814	1.2729824867404714e-19	NA	29	29	29
ENSG00000166326.6	TRIM44	1.4861971720063014	0.28576279713937314	0.13722697535594103	0.0037741259110398544	0.05411042522932637	3.673680199991328e-07	NA	18	26	26
ENSG00000172175.12	MALT1	1.4858345345766863	0.12521598982923124	0.13732289306384174	0.01876132690326858	0.18177764543178135	1.7049603551800569e-22	NA	12	12	12
ENSG00000254852.8	NPIPA2	1.4850860981335312	0.11178418366775589	0.13752101819126045	0.01933437714402859	0.05230567402312282	5.611982529191556e-07	NA	28	32	32
ENSG00000105483.17	CARD8	-1.4850453975304092	-0.4123720349028591	0.13753179871793378	0.002151845090199755	0.07996860838221266	4.918114449019618e-10	NA	27	32	32
ENSG00000204217.13	BMPR2	1.4845615406888943	0.2838166929607787	0.13766000968266287	0.0023630950683903255	0.03847633369174259	1.858856415986876e-05	NA	26	26	26
ENSG00000163331.11	DAPL1	-1.483856087451606	-0.25540030192523777	0.13784710369989053	0.0044654905514772	0.02589935078131624	0.0005014511997758011	NA	7	7	7
ENSG00000013374.15	NUB1	-1.4837522756197392	-0.26500652868006663	0.13787465228493456	0.0043542643838496865	0.08590071804651307	7.838332891247056e-11	NA	5	5	5
ENSG00000163749.17	CCDC158	-1.4826725394506801	-0.0693203459812968	0.138161433952218	0.05756240615053315	0.2773817938938372	2.956657741252195e-36	NA	38	40	40
ENSG00000143553.10	SNAPIN	1.4825931005785997	0.37774431837223554	0.13818255133287938	0.0020621319729903554	0.01794570980461773	0.0035219730510116453	NA	11	11	11
ENSG00000140905.10	GCSH	-1.4823740346938246	-0.3638098542156284	0.138240798905154	0.0019403087005642936	0.012570591648018345	0.015379456471105004	NA	7	8	8
ENSG00000088387.18	DOCK9	-1.4821675142541453	-0.30727385829664206	0.13829572808487395	0.002668675864400426	0.04506532615673786	2.9206417808368457e-06	NA	15	15	15
ENSG00000178105.9	DDX10	-1.4821454548838153	-0.2010594839939605	0.1383015963098258	0.0037342139431665988	0.03516379407110541	4.193308549517217e-05	NA	43	43	43
ENSG00000130176.7	CNN1	1.4818380149810064	0.6801980697324908	0.1383834013232872	0.0006140413222938877	0.010087835690261952	0.029916598913834858	NA	13	15	15
ENSG00000197956.9	S100A6	1.4814425946642853	0.2674420322276495	0.1384886713730336	0.004849497601661371	0.0719255899430304	2.2594473710126748e-09	NA	24	24	24
ENSG00000235172.7	LINC01366	-1.480046988066204	-0.04920531820479502	0.1388607073688872	0.15972872763335189	0.3209317756427816	3.183687465211817e-43	NA	10	10	10
ENSG00000143507.17	DUSP10	-1.4794092875492142	-0.2735882023320028	0.139030959378803	0.003828891129298585	0.02945962843611617	0.00017725099032209646	NA	18	18	18
ENSG00000164742.14	ADCY1	-1.479334092784678	-0.13572027565432893	0.1390510453165732	0.013400626548330847	0.051917238277316806	5.122839544748366e-07	NA	42	42	42
ENSG00000100890.15	KIAA0391	-1.478881757344533	-0.15236554971978156	0.13917191978539198	0.010076836443481998	0.07104764948725589	4.656943754881152e-09	NA	50	53	53
ENSG00000108821.13	COL1A1	1.478339752984354	0.315481114331466	0.13931686238876514	0.002934670327122732	0.04389971636744156	4.663182641269296e-06	NA	8	8	8
ENSG00000137501.17	SYTL2	1.4779054430644223	0.22141684780561444	0.1394330892323607	0.0066752501101653774	0.1360800495554302	5.080182123949191e-17	NA	19	19	19
ENSG00000168743.12	NPNT	1.477754381337684	0.13446527055701343	0.13947353275763924	0.01724237277056595	0.1647763687045869	1.960439722341565e-20	NA	22	22	22
ENSG00000020181.17	ADGRA2	-1.477473289814611	-0.34971215531475675	0.13954881299504424	0.0024111154825908255	0.028630715120940214	0.0002543153322201143	NA	43	43	43
ENSG00000197860.9	SGTB	1.477456873717255	0.20115127555778664	0.13955321042167404	0.005923073633133056	0.03973351064354518	9.66316655119894e-06	NA	34	34	34
ENSG00000091136.13	LAMB1	1.476462117662927	0.09920918413193713	0.13981987765278953	0.02696813321578058	0.21024103151800744	1.9251007405225426e-27	NA	9	9	9
ENSG00000169220.17	RGS14	-1.4763159915036397	-0.06379751779663681	0.13985908313861176	0.06850553632786177	0.4131915809611644	1.6126428089304596e-60	NA	14	14	14
ENSG00000067191.15	CACNB1	1.4761014414180669	0.35293326067520353	0.1399166620150896	0.0022332848448959695	0.014367524982909196	0.009217251246210666	NA	20	22	22
ENSG00000173960.13	UBXN2A	-1.4759546174175062	-0.15119740629773293	0.13995607573083044	0.011739419369009615	0.12471197238224273	3.1504603062098265e-15	NA	11	11	11
ENSG00000165806.19	CASP7	1.4758148450856083	0.0504661990114022	0.13999360441968192	0.11091516234775929	0.5549950094509501	5.483071273936098e-94	NA	84	86	86
ENSG00000213024.11	NUP62	-1.4756193414884033	-0.24391122187429373	0.14004610986889793	0.006362032832008532	0.08078692567800372	2.7876464707826993e-10	NA	16	16	16
ENSG00000163251.3	FZD5	-1.475353174264858	-0.6495798916971032	0.14011761745714804	0.0006503350175993487	0.01799980223978722	0.0036172427554596116	NA	14	14	14
ENSG00000130518.16	KIAA1683	1.4749947071353398	0.08401634321033383	0.1402139664115671	0.03543513074432648	0.26840965048034243	5.023292088097373e-36	NA	19	19	19
ENSG00000159346.12	ADIPOR1	-1.4749506182362422	-0.5122527310947734	0.14022582016424626	0.0010672768157649094	0.014883101981679813	0.008561596537086309	NA	3	3	3
ENSG00000164778.4	EN2	-1.4748446237660224	-0.22535363597379005	0.14025432101895774	0.005567989628304186	0.01610806799097831	0.006409307076563132	NA	13	13	13
ENSG00000106399.11	RPA3	1.4747315303007555	0.15056968832024312	0.14028473563595065	0.014086240925026665	0.12514884295352474	2.7440421393017744e-15	NA	38	40	40
ENSG00000132639.12	SNAP25	1.4746535745569922	0.03583479168398543	0.14030570349751104	0.21296819290805216	0.4546831068927522	4.2772232413181306e-69	NA	43	46	46
ENSG00000223685.5	LINC00571	1.4746394502470093	0.06702551556436574	0.1403095027901591	0.06298262981768123	0.13238838638026246	1.217926244632621e-16	NA	24	25	25
ENSG00000118564.14	FBXL5	1.4739002518359083	0.32457244736941454	0.14050844994742157	0.002252064193663533	0.02327189991844946	0.000955093955024148	NA	24	24	24
ENSG00000206560.11	ANKRD28	1.4737928143103143	0.3392419725194444	0.14053738362896273	0.002089621987917241	0.026103692947080773	0.0004789316739912639	NA	20	20	20
ENSG00000105576.15	TNPO2	1.4734736990554724	0.25698726205473893	0.1406233506290503	0.00507535844529501	0.13042636747161548	5.19296833840065e-16	NA	6	6	6
ENSG00000145020.15	AMT	-1.4731529092212452	-0.07875701240694848	0.14070980949761897	0.05431764694228819	0.5240475945309829	4.947326789239236e-87	NA	41	41	41
ENSG00000278737.1	RP11-325L12.7	-1.472826702812799	-0.33799264328278766	0.14079777014309744	0.002297009585729082	0.017493910229740714	0.004303568905537922	NA	3	3	3
ENSG00000099290.15	WASHC2A	1.4724984627530635	0.17731826648426077	0.1408863218235383	0.009032062816918977	0.1380385685107324	5.998703095417944e-17	NA	8	10	10
ENSG00000250889.2	LINC01336	-1.4711523459431977	-0.13325156860454523	0.1412499213334294	0.0156755583599786	0.05328201507688477	3.996939134582757e-07	NA	29	29	29
ENSG00000148832.15	PAOX	-1.469662933500829	-0.14268432749186202	0.14165306638574113	0.020985945367498014	0.13538543852367754	7.024467804442961e-17	NA	14	14	14
ENSG00000175213.2	ZNF408	-1.4680445010799246	-0.13143054817618657	0.1420921353394224	0.014382581199031031	0.06850520322179099	8.789811162314514e-09	NA	27	28	28
ENSG00000111877.17	MCM9	-1.4676028361297437	-0.25705554582425416	0.1422121371773877	0.0038294114893172005	0.027742693002774918	0.00028346490371321405	NA	45	46	46
ENSG00000108666.9	C17orf75	-1.465954602673346	-0.2784048670410785	0.142660654916461	0.004346244192817087	0.037976498246270717	2.2696499545151637e-05	NA	27	28	28
ENSG00000153982.10	GDPD1	1.4654834719068095	0.19362206276663393	0.1427890584873177	0.0059979832722505	0.0205949467996342	0.0019327099336589573	NA	24	24	24
ENSG00000234807.5	LINC01135	-1.4646604186616663	-0.1838612047146366	0.14301358901355657	0.010516865264100972	0.027822782657845945	0.0003138905601996056	NA	32	32	32
ENSG00000142657.20	PGD	-1.4646587490459668	-0.16521345115077096	0.14301404476316656	0.008086392070918894	0.08178334197434857	2.499229073266356e-10	NA	33	33	33
ENSG00000119979.16	FAM45A	-1.4641690712755568	-0.23631024347896135	0.14314775862696036	0.005028145943051398	0.0840009366058519	1.6083171314448175e-10	NA	6	6	6
ENSG00000153989.7	NUS1	-1.4635981454782154	-0.14042918225738496	0.1433037795784319	0.008362394302196109	0.07841641957416222	7.285610550764896e-10	NA	71	74	74
ENSG00000153574.8	RPIA	-1.4634104155106338	-0.2472746951852578	0.1433551103725438	0.004746661335197263	0.04980359554229122	9.866022375127173e-07	NA	23	26	26
ENSG00000161558.10	TMEM143	-1.4632736193647673	-0.11667388143515298	0.14339252327197552	0.01933422037946431	0.1808179920819308	1.151579166565397e-22	NA	22	22	22
ENSG00000140990.14	NDUFB10	1.4632307813885979	0.5165287115496301	0.14340424073329064	0.0011148858773073174	0.02807957450838928	0.00028508430550615115	NA	14	14	14
ENSG00000141665.11	FBXO15	1.461726022200529	0.10816730695864588	0.14381630337195864	0.03094798057603415	0.11190944057595954	6.297013175388674e-14	NA	34	35	35
ENSG00000092847.11	AGO1	-1.4615154007397804	-0.6238855078212987	0.14387405223113894	0.00042191733628245756	0.019188564962853767	0.0026090700780710247	NA	7	7	7
ENSG00000188227.12	ZNF793	-1.4614679304313585	-0.4648341563568115	0.14388707024569003	0.0011662981141467713	0.01547837820074204	0.007228023174983174	NA	18	18	18
ENSG00000143862.7	ARL8A	-1.4610234242528057	-0.5069577123929865	0.14400901317549342	0.0010592497573467525	0.03682991010868301	2.349122026149609e-05	NA	6	6	6
ENSG00000100373.9	UPK3A	-1.4607746484792157	-0.24768411499336115	0.14407729527433139	0.00461081784852993	0.01741510856276734	0.0042855935285853654	NA	6	6	6
ENSG00000072958.8	AP1M1	1.4605866536268817	0.17821690004299923	0.14412891114767384	0.008816073621186358	0.10480530901335468	6.048645925562188e-13	NA	65	69	69
ENSG00000268649.5	RP4-806M20.4	1.460322863994432	0.17007763476264837	0.14420136113820609	0.009761421669935816	0.06317067731890276	4.010430818780076e-08	NA	5	5	5
ENSG00000145244.11	CORIN	-1.459798179942753	-0.2338234727942634	0.14434554893171528	0.0050454980569607875	0.02211083861192385	0.0012993028038155176	NA	11	11	11
ENSG00000105486.13	LIG1	1.4595850547405738	0.13031294334597457	0.14440414916264208	0.014670265998542455	0.12091000498917433	1.4282083299285518e-15	NA	60	61	61
ENSG00000035862.12	TIMP2	-1.4594375430047637	-0.49278264932138965	0.14444471919886392	0.001046800335050337	0.0462319351749955	2.5901997673754693e-06	NA	6	6	6
ENSG00000080166.15	DCT	-1.4591636536547092	-0.09492410355586209	0.14452006993734104	0.025682900800249153	0.16387056587565416	2.8502263305759684e-20	NA	27	27	27
ENSG00000181195.10	PENK	-1.4585137852856267	-0.14393140285259254	0.14469897822154376	0.016015760803812708	0.08040660908220998	3.2122264291845696e-10	NA	16	16	16
ENSG00000147457.13	CHMP7	-1.4582291929159903	-0.21182174296730896	0.14477737970317286	0.007211286444171945	0.059493034573207086	7.248800136658782e-08	NA	40	43	43
ENSG00000138964.16	PARVG	-1.4576901663538162	-0.2458182276991033	0.1449259636797773	0.0045926219024238525	0.12207865933618413	2.8939712580105162e-15	NA	7	7	7
ENSG00000061455.10	PRDM6	1.4574834956991343	0.15552194772017996	0.14498296391818397	0.011268665509407699	0.09388954340554133	1.2343903104600351e-11	NA	68	69	69
ENSG00000137817.16	PARP6	-1.4563700141055527	-0.339768034194584	0.14529036024354486	0.0027284956337943643	0.011913741990561107	0.017894901669188727	NA	23	23	23
ENSG00000255243.1	CTD-2507G9.1	1.4562324951035381	0.367294883492826	0.1453283594045315	0.001932065688792759	0.024991653408783773	0.0006424769500318568	NA	9	9	9
ENSG00000274898.1	AC001226.7	1.4561576521360942	0.21879867781509718	0.14534904316248867	0.009070900313199477	0.060348143378453366	7.217528880907393e-08	NA	7	8	8
ENSG00000137672.12	TRPC6	-1.4561291801207827	-0.18520431750853228	0.14535691233969777	0.007792764058779348	0.06838990337954018	7.656454474355196e-09	NA	33	33	33
ENSG00000204186.7	ZDBF2	1.4558508619231278	0.17779718588543444	0.14543385190406544	0.010261460471220632	0.08771234639923342	4.0565764285787476e-11	NA	53	56	56
ENSG00000119899.12	SLC17A5	1.455615244013137	0.2235118214994513	0.14549901157650594	0.005841097157748908	0.08111541469412023	2.693407027624285e-10	NA	23	24	24
ENSG00000164096.12	C4orf3	1.4550508055692157	0.21411526288447455	0.14565519683982456	0.006132395022571473	0.07243162942933437	2.813931160456895e-09	NA	21	22	22
ENSG00000104689.9	TNFRSF10A	-1.4544148892753979	-0.12147519496794239	0.14583131440899352	0.016387667737815387	0.1651747612163617	2.5617345154684302e-20	NA	55	60	60
ENSG00000152931.7	PART1	-1.4538445150847645	-0.2514424324745329	0.1459894186687558	0.004075239932358117	0.04301534162985316	6.117526372838967e-06	NA	23	23	23
ENSG00000103269.13	RHBDL1	1.4535478516621132	0.06434539926846898	0.146071703813802	0.07608615685967063	0.2268640636743001	1.3169340353401577e-28	NA	57	66	66
ENSG00000253105.5	KB-1448A5.1	-1.4531843628913417	-0.18633132186913226	0.14617257260115565	0.007856401968513635	0.09983007782804576	2.3957187010393422e-12	NA	32	32	32
ENSG00000118004.17	COLEC11	-1.452883466774828	-0.044418903509835045	0.14625611213257844	0.16206686340190907	0.4217558207792344	1.0030592025823051e-61	NA	40	43	43
ENSG00000114554.11	PLXNA1	-1.452437793429018	-0.6598545203489772	0.14637991412804618	0.0008115763817497435	0.013980591702565987	0.010922573988891704	NA	15	15	15
ENSG00000130702.15	LAMA5	-1.4521998995170353	-0.7881493631654969	0.14644603063617134	0.0007617727702334692	0.050210666106332534	1.0624567462975743e-06	NA	7	7	7
ENSG00000127837.9	AAMP	1.4518810566057574	0.251176717785213	0.1465346806702951	0.004293631317976011	0.04536141338644265	2.951763281558664e-06	NA	43	44	44
ENSG00000204642.13	HLA-F	-1.451531483466835	-0.5500331622198724	0.14663192200865724	0.0010352088046478192	0.1030788708064645	7.272399166425359e-13	NA	20	159	159
ENSG00000075413.17	MARK3	1.4511428493004253	0.2246134361089508	0.1467400869529405	0.004272767608469448	0.0383528701822517	1.9713133204918347e-05	NA	15	15	15
ENSG00000198075.9	SULT1C4	-1.4509330705849828	-0.15671435238002887	0.14679849807441706	0.009315392561814127	0.0556615478851997	2.262830686118937e-07	NA	34	34	34
ENSG00000065600.12	TMEM206	-1.4509326984522228	-0.18896611952176365	0.14679860170745748	0.012186559197200627	0.05191585934875961	6.596718335782936e-07	NA	72	72	72
ENSG00000162745.10	OLFML2B	-1.449942857220725	-0.3533916434825761	0.14707445477963071	0.0021651550608005046	0.040243813883187415	1.1568989248713588e-05	NA	39	39	39
ENSG00000224051.6	CPTP	1.4498035431489829	0.5079725747526749	0.14711331120270146	0.0012856879458683643	0.010675265288829745	0.02551099893323416	NA	14	22	22
ENSG00000128059.8	PPAT	-1.4496036932121588	-0.16647852307699898	0.14716906553562628	0.008378090258272549	0.08864241054629561	4.8902799397674725e-11	NA	22	22	22
ENSG00000164161.9	HHIP	1.4492483227246253	0.18188970784745007	0.1472682470499111	0.007868355330131475	0.07296144463103221	2.355268747311349e-09	NA	3	3	3
ENSG00000106993.11	CDC37L1	-1.449221315056389	-0.5090735405150064	0.14727578679747352	0.0010504120805457343	0.03271038963158373	7.023079682741996e-05	NA	10	10	10
ENSG00000272970.1	RP11-329B9.4	1.4489832548410566	0.20647162959927523	0.1473422589819162	0.01099086639225154	0.07329648475277814	2.885644777243125e-09	NA	22	22	22
ENSG00000132388.12	UBE2G1	-1.4487211175441594	-0.6275914638160812	0.14741548060116175	0.0005881380317911461	0.02438544484378897	0.0007407111101234091	NA	8	8	8
ENSG00000204920.10	ZNF155	1.4476060234841064	0.03781016080443119	0.14772726561118277	0.12970993555445692	0.3104630878630362	2.9751427082483686e-42	NA	99	106	106
ENSG00000158062.20	UBXN11	1.4465832051393024	0.08145564547879934	0.14801369282840843	0.03945794106416915	0.2103574016025896	5.937102307842834e-27	NA	45	50	50
ENSG00000053372.4	MRTO4	1.446520360572942	0.3436464835293667	0.1480313054731358	0.0030335592862844618	0.044855200842683206	4.127980443095019e-06	NA	14	15	15
ENSG00000133740.10	E2F5	-1.4441093422176068	-0.289063292311947	0.1487082205959772	0.004456007130649595	0.07750764604944836	8.948646337686616e-10	NA	15	15	15
ENSG00000176485.11	PLA2G16	1.4439913493962908	0.06094242705156265	0.1487414087077837	0.07557716933663379	0.3454500592889138	2.9123601811084314e-49	NA	9	11	11
ENSG00000232040.2	ZBED9	-1.4435827419568295	-0.15737282557985988	0.14885638236422352	0.0069675143091637946	0.030609346522588718	0.00013516795127518777	NA	18	30	30
ENSG00000182919.14	C11orf54	-1.4420316423796218	-0.046495751103000166	0.1492934473189899	0.12161375763121629	0.5064217334853789	7.105195410620147e-81	NA	68	69	69
ENSG00000261236.7	BOP1	-1.4413411498034114	-0.381558143926974	0.14948832733329168	0.0018518215255351625	0.03839424746699376	2.083332670149901e-05	NA	14	19	19
ENSG00000188015.9	S100A3	1.4411295425725401	0.08714120427371752	0.14954808878659784	0.040153496106814804	0.2313744449644883	2.029033602699089e-29	NA	20	20	20
ENSG00000100711.13	ZFYVE21	1.4410071209745317	0.14657139749000186	0.14958267103465378	0.012535535126125067	0.11344929666105358	2.898636925384471e-14	NA	35	35	35
ENSG00000134461.15	ANKRD16	1.439638022143383	0.3093966434723375	0.1499698365117783	0.004009812150894899	0.06663111095785319	1.586779447718121e-08	NA	37	39	39
ENSG00000131019.10	ULBP3	1.4394738901095043	0.1528329298689269	0.15001630243275552	0.02220005656524981	0.032784809058337354	7.481962735380778e-05	NA	30	30	30
ENSG00000141579.6	ZNF750	1.4394532886995082	0.13934424070566262	0.1500221354852929	0.012209384269738298	0.014469583054527559	0.009444024565561987	NA	18	18	18
ENSG00000261229.6	RP11-38G5.4	1.4393755214465525	0.13172503528619842	0.15004415594839976	0.015711657141256268	0.033886474446447615	6.110356157293437e-05	NA	28	28	28
ENSG00000150051.13	MKX	1.439048613842715	0.21494301823744333	0.1501367495959377	0.004770265563142534	0.029218808399433624	0.00021012194330521217	NA	30	32	32
ENSG00000117593.9	DARS2	1.438749099359302	0.521833872812344	0.1502216226337133	0.001086972904491806	0.012977831921726229	0.012980408663628993	NA	6	6	6
ENSG00000174574.15	AKIRIN1	1.4384743965931324	0.9423776206864662	0.15029949696833173	0.0002831993649732912	0.013642456077576907	0.01201812554069167	NA	8	9	9
ENSG00000170891.10	CYTL1	1.438035696000508	0.16070537592788556	0.15042392618654965	0.013838444577352959	0.13602591156259164	7.051822779145404e-17	NA	14	16	16
ENSG00000179361.17	ARID3B	-1.4368348314754862	-0.16807237247010579	0.15076493068072816	0.01478674273127448	0.08806468898395778	5.1733488278620037e-11	NA	53	53	53
ENSG00000187664.8	HAPLN4	-1.436746804333654	-0.11251350326221586	0.15078995054092395	0.027387193169443744	0.0983371756774638	3.362845524759357e-12	NA	20	20	20
ENSG00000250697.1	CTD-2066L21.3	-1.4363341464138923	-0.10974467080040315	0.15090728205180035	0.03195941761804816	0.13153845641840636	2.51072696987132e-16	NA	43	44	44
ENSG00000261244.1	RP11-114H24.7	-1.4362857887455744	-0.07757397778212952	0.15092103619765632	0.043710847861214486	0.21384289223183506	4.1555150577512655e-27	NA	25	26	26
ENSG00000100209.9	HSCB	1.435864524446935	0.21255963309402956	0.15104089485006977	0.004986458888788111	0.032801684647930436	7.499120173368606e-05	NA	20	22	22
ENSG00000103047.7	TANGO6	-1.4350964693318438	-0.3487718544689957	0.15125960952801815	0.0017548906739865175	0.0295418355286206	0.00019860126170270033	NA	19	19	19
ENSG00000182774.10	RPS17	-1.434147002502664	-0.28700608313576864	0.15153031719502758	0.003227354638883959	0.10861742222201884	1.6934347952309228e-13	NA	16	16	16
ENSG00000181045.14	SLC26A11	1.4336870354250768	0.06457763635093282	0.151661593534691	0.05390382331838882	0.30307937002668683	1.2840235781604729e-40	NA	39	41	41
ENSG00000007171.16	NOS2	1.4334960700062171	0.04233123398497925	0.15171612122422615	0.17806918495486207	0.4192298272561879	1.3417301142479661e-62	NA	39	41	41
ENSG00000101216.10	GMEB2	-1.433455780538742	-0.1595215194318802	0.15172762726422845	0.009567098197970827	0.042521331636199866	6.68046271442664e-06	NA	42	44	44
ENSG00000179774.8	ATOH7	1.433346631607749	0.07383038498939087	0.15175880182580342	0.046665230210040716	0.14068836874288704	1.933017094663856e-17	NA	30	31	31
ENSG00000151689.12	INPP1	1.4329944931291128	0.28148514455167806	0.1518594110782264	0.005092643182596366	0.05148879467828185	7.258236535540036e-07	NA	28	28	28
ENSG00000259511.2	UBE2Q2L	-1.4328412992898096	-0.056327772000353084	0.151903195839592	0.08683822334434804	0.2249204559876158	1.5254713383485825e-28	NA	41	44	44
ENSG00000136237.18	RAPGEF5	1.432822505071375	0.2287086599226858	0.15190856812985562	0.005366077603795349	0.07424182806966456	2.021686885540472e-09	NA	7	7	7
ENSG00000131370.15	SH3BP5	-1.4321707777291537	-0.17669731912215703	0.1520949526103896	0.008978342950918261	0.09621578715434577	6.063336336732295e-12	NA	19	19	19
ENSG00000276529.1	AP001505.10	1.4319204548186764	0.06448415504116627	0.15216658755820558	0.06382123639550447	0.25674501509934466	3.0537737753327204e-34	NA	29	29	29
ENSG00000250274.1	CTB-114C7.4	-1.431016838096829	-0.04848493992320954	0.15242538941322722	0.1695423024963028	0.3162864961866005	1.034323150825252e-42	NA	56	56	56
ENSG00000188672.17	RHCE	-1.4308661347970173	-0.11546085960617919	0.15246858441900107	0.01829953582169644	0.09057586820376824	2.861553228761695e-11	NA	7	7	7
ENSG00000079459.12	FDFT1	-1.4302447976001973	-0.07252127170432549	0.1526467722310428	0.048040823972253496	0.3361101140307853	8.907126513821953e-46	NA	11	11	11
ENSG00000221829.9	FANCG	-1.4294497314719075	-0.0724208330356264	0.1528750132945165	0.0280573373890411	0.17014999759971858	9.275997289541436e-22	NA	50	53	53
ENSG00000101282.8	RSPO4	1.4289454395164827	0.10171801428063039	0.15301991580375376	0.06434970243020942	0.1797068589343797	2.2936712951721234e-22	NA	75	77	77
ENSG00000276070.4	CCL4L2	1.4281834419819543	0.0796985750659932	0.15323906523070763	0.036953746818036474	0.062488272275157825	2.2548011793910983e-08	NA	49	56	56
ENSG00000143412.9	ANXA9	1.4281154006957966	0.14415327668281996	0.1532586454127228	0.013221945448760666	0.03320676396742183	8.096282829924435e-05	NA	25	25	25
ENSG00000259687.1	LINC01220	-1.4279805916733705	-0.18700208218191444	0.15329744490793776	0.00867390795780312	0.02743884828905808	0.0002516861231938966	NA	3	3	3
ENSG00000152556.15	PFKM	1.427599013071392	0.27133147644465405	0.15340730785545353	0.0027925158231011634	0.013463170078030674	0.012335672152868044	NA	25	25	25
ENSG00000275765.5	RP11-54C4.3	1.4266101613889255	0.06801410098484555	0.1536922936374658	0.05828716245478949	0.3047818218136902	2.4957848622527554e-41	NA	37	38	38
ENSG00000198633.10	ZNF534	1.4264642099913742	0.040133828320658746	0.15373439070779957	0.17511927305361472	0.3589452759162237	4.815752791981254e-50	NA	42	45	45
ENSG00000164440.14	TXLNB	1.4263975913252398	0.33559745777040617	0.15375360858405693	0.0020928375547524195	0.042914744833146425	5.997489264618686e-06	NA	4	4	4
ENSG00000066382.16	MPPED2	1.426361514828543	0.3285457521239504	0.15376401654433755	0.002573349182752547	0.022582914635301567	0.001111038551011847	NA	20	20	20
ENSG00000261701.6	HPR	1.4259859956668888	0.12436328585590568	0.15387238449237356	0.013490300125694812	0.1238189177404263	3.854802479907672e-15	NA	11	12	12
ENSG00000182446.13	NPLOC4	-1.4259814921333456	-0.196786921410598	0.1538736844818234	0.007407108592631134	0.10426713931726184	4.477886585222872e-13	NA	12	14	14
ENSG00000196455.7	PIK3R4	-1.4255475200186947	-0.1603157908944125	0.15399899398747255	0.010035249820593868	0.1533680782187335	5.04278646414444e-19	NA	11	11	11
ENSG00000120159.11	CAAP1	-1.4246442133742312	-0.11961860732664689	0.15426007262304445	0.027137047324016214	0.21796087388735846	1.5492542090363828e-27	NA	27	27	27
ENSG00000170955.9	PRKCDBP	1.4245357590225722	0.09036941179610805	0.15429144129529596	0.045666704152743445	0.4771930657769798	4.0777069366914715e-75	NA	83	86	86
ENSG00000214140.10	PRCD	1.4237471035412619	0.1977482674138401	0.1545196929659856	0.006406267518000034	0.041009489862952685	8.436657540715829e-06	NA	37	39	39
ENSG00000272856.1	RP11-710E1.2	1.4237100044533102	0.08036568398569054	0.15453043645110523	0.02832385141540883	0.1517599183390304	7.892443741736865e-19	NA	36	38	38
ENSG00000182134.15	TDRKH	1.4228759511040463	0.11462691127782496	0.15477211888192693	0.02117209600790816	0.13391863447175692	1.8685308686069648e-16	NA	50	51	51
ENSG00000073146.15	MOV10L1	1.4227120519143424	0.19921945340154928	0.15481964544631674	0.00664949667905484	0.03480091502607833	3.9894616484462696e-05	NA	6	6	6
ENSG00000185290.3	NUPR2	1.4226089723211468	0.028976044055760312	0.15484954156376457	0.22201416538786156	0.5228845071523215	4.5784123058729525e-87	NA	25	28	28
ENSG00000042445.13	RETSAT	-1.4220721308221036	-0.06096573864112185	0.15500531229087755	0.07861385347904301	0.25694255195561844	5.6358428612467125e-33	NA	92	96	96
ENSG00000103174.11	NAGPA	1.4220444682937594	0.12025087037942409	0.15501334211378406	0.018997346173861722	0.20878357245611248	1.5713417698076363e-26	NA	22	22	22
ENSG00000171700.13	RGS19	-1.4208227859211553	-0.25541167220936123	0.15536828472377398	0.004236631893543587	0.08366133143515214	1.2411121697995221e-10	NA	6	6	6
ENSG00000148158.16	SNX30	1.4206592919857843	0.22461811635761386	0.15541583235616308	0.00575031185643854	0.032991680506034814	8.348633698853816e-05	NA	30	31	31
ENSG00000168904.14	LRRC28	-1.420169905088016	-0.22470464410085764	0.15555822284719126	0.006275177954688856	0.051048713926565896	8.461127127179264e-07	NA	56	58	58
ENSG00000234444.9	ZNF736	-1.4201656630458959	-0.08417003838510743	0.1555594575313128	0.041799495749873024	0.20094484313435249	2.4125536940501865e-25	NA	74	76	76
ENSG00000166780.10	C16orf45	-1.420035744398471	-0.25176332976950755	0.15559727511265042	0.003703085591343139	0.02985588154776445	0.0001742597385466411	NA	10	11	11
ENSG00000099991.17	CABIN1	1.4194782522835545	0.24624263903579915	0.15575963283328706	0.003568342272269549	0.03120598785478778	0.00012894978672331822	NA	46	48	48
ENSG00000261019.1	RP11-111K18.2	1.4191376594484664	0.160878412418494	0.1558588864984348	0.015590951522689628	0.06314544265042135	2.228985273437909e-08	NA	11	11	11
ENSG00000092295.11	TGM1	-1.4187888434790745	-0.14654739089831847	0.1559605862411067	0.015817961796672577	0.05117827563916787	6.790647758969263e-07	NA	36	38	38
ENSG00000184110.14	EIF3C	1.418415753749098	0.09423877743191149	0.15606941888944684	0.027370476061487622	0.10226537448401696	9.387031679989711e-13	NA	15	15	15
ENSG00000142065.13	ZFP14	-1.4183660309540043	-0.5522097449778839	0.15608392769533103	0.0007312966404578088	0.02892713521597746	0.00020796017676268336	NA	3	3	3
ENSG00000180822.11	PSMG4	1.4177070872324629	0.13387934734359544	0.1562763000719488	0.018410870164379214	0.19995119418755214	3.2590977120684495e-25	NA	22	23	23
ENSG00000221947.7	XKR9	-1.417387250646565	-0.028011650266368555	0.1563697381415714	0.3298051746642098	0.604288853945046	3.933275615982756e-110	NA	75	77	77
ENSG00000235100.3	RP11-80H5.9	-1.416607439194526	-0.08288556068599126	0.15659773232046142	0.030771658707285026	0.10283079217071353	1.0031207772637204e-12	NA	36	36	36
ENSG00000081041.8	CXCL2	1.4163114320915127	0.46758720716107444	0.15668434216049099	0.0012546929169478316	0.017954658251159095	0.0038083574044206953	NA	7	7	7
ENSG00000254470.2	AP5B1	1.416133883985565	0.1837761806053379	0.15673630905811511	0.009382719418876155	0.07920449433383893	3.4391611800356544e-10	NA	14	14	14
ENSG00000186532.11	SMYD4	-1.4153896218911648	-0.10933300450205334	0.15695429078773918	0.020112089598467074	0.21557919596841926	4.6329174751947406e-27	NA	37	39	39
ENSG00000224397.5	SMIM25	1.4143683206519915	0.1568840532342868	0.15725378654672392	0.008433473449542185	0.013688079551587757	0.011853390058602479	NA	44	44	44
ENSG00000105968.18	H2AFV	1.4137910728512921	0.20954636148242062	0.15742325547654323	0.0056056662879277845	0.11333190670175157	5.522548631280706e-14	NA	36	36	36
ENSG00000216937.13	CCDC7	-1.413543683377702	-0.07549913743037458	0.1574959266529501	0.04334835453937688	0.257804599764325	5.9730249606261116e-33	NA	87	89	89
ENSG00000273297.1	RP11-38M8.1	-1.4135335948601706	-0.16739454324854397	0.15749889071548173	0.010451470283303139	0.034149225758646984	6.01764181270374e-05	NA	24	24	24
ENSG00000144485.10	HES6	1.4133812451499619	0.13658712574704585	0.15754365704629525	0.015272596058996946	0.0609345688410481	4.255242956605809e-08	NA	78	80	80
ENSG00000096384.19	HSP90AB1	1.4132690137957886	0.3578826969747904	0.15757664119454806	0.001385596656730386	0.01067072920883581	0.02553475101442066	NA	13	14	14
ENSG00000242616.3	GNG10	-1.412538846892257	-0.05982419495230248	0.15779136080815925	0.08536297237397966	0.4892957511409139	8.613542230034038e-77	NA	34	34	34
ENSG00000075234.16	TTC38	1.4122052934415223	0.13094521827421152	0.1578895223339557	0.02175358247269335	0.24700061312409125	2.533798583430822e-32	NA	15	15	15
ENSG00000113758.13	DBN1	-1.4113076275801557	-0.16570123446970095	0.15815392638667347	0.009318741260253675	0.1275332368317829	8.114510538614032e-16	NA	19	22	22
ENSG00000163935.13	SFMBT1	-1.411293341251409	-0.19146650261658094	0.15815813707935655	0.0070581413552877476	0.0640102196753973	3.2360070965776864e-08	NA	13	14	14
ENSG00000164663.14	USP49	1.4111512753574327	0.33705951324613287	0.15820001360565994	0.002205115983786838	0.042194538168908585	8.437076617930161e-06	NA	22	23	23
ENSG00000153044.9	CENPH	1.4110401542685245	0.17670370325053184	0.1582327744354317	0.008396134652831918	0.04606412240386795	3.0273161294315067e-06	NA	17	17	17
ENSG00000149548.14	CCDC15	1.4107197148226442	0.08956569738386351	0.15832727547912762	0.039266107556330004	0.12782886032829016	8.852626198592658e-16	NA	78	78	78
ENSG00000126226.21	PCID2	1.410408526087069	0.3136667909979573	0.1584190892850199	0.002236903957654083	0.044732517336152834	3.6371500359506515e-06	NA	12	12	12
ENSG00000262098.1	CTD-2561B21.10	-1.4096221049685234	-0.20049110574183257	0.15865129635137476	0.006157548716423695	0.05878048200631879	1.2149274660579176e-07	NA	10	11	11
ENSG00000186453.12	FAM228A	-1.4095871136235958	-0.0690364536029726	0.15866163425199065	0.051567159173854904	0.20462012063071972	1.7617881126306664e-25	NA	30	30	30
ENSG00000237190.3	CDKN2AIPNL	-1.4092229930693643	-0.13080387159969453	0.1587692408920438	0.013965587681688775	0.13891785272774654	2.8654984246056467e-17	NA	3	3	3
ENSG00000124788.17	ATXN1	-1.4087720646601327	-0.3935780249236848	0.15890257795451546	0.002063975106467625	0.01755675140220056	0.0039750219599595975	NA	40	40	40
ENSG00000164414.17	SLC35A1	-1.4087697596813011	-0.2138767113043815	0.158903259741778	0.00806044579716651	0.09311057720358447	7.279630043699559e-12	NA	64	66	66
ENSG00000171135.13	JAGN1	1.4086036685098844	0.1219702876301104	0.15895239350213863	0.01672078473210999	0.2550057601634197	7.908542864263121e-33	NA	16	16	16
ENSG00000063854.12	HAGH	-1.4085828885141194	-0.0689497216355063	0.1589585415334407	0.047715048542104024	0.4536609967768454	2.2239499444075045e-69	NA	17	17	17
ENSG00000077942.18	FBLN1	-1.4079742063483627	-0.1751548745526692	0.15913870789683504	0.009404117164146833	0.0184559505382875	0.00318821079425885	NA	48	49	49
ENSG00000163933.9	RFT1	1.4079109812632786	0.03721854052149317	0.15915743100725366	0.18596656759973462	0.5572922591460767	1.2907838724180547e-94	NA	36	38	38
ENSG00000125249.6	RAP2A	1.4078866541239887	0.06346909460255125	0.15916463554937488	0.05777461288446866	0.31133663796554817	6.857999217018379e-43	NA	38	38	38
ENSG00000010017.12	RANBP9	-1.4069054694877774	-0.15483902820066175	0.15945542152086523	0.014734466178005733	0.1077171524257732	2.551550350589185e-13	NA	49	53	53
ENSG00000204536.13	CCHCR1	-1.4067695207013269	-0.08529915411358525	0.15949574327079719	0.031204354862452308	0.3619886227474911	1.0005883978873761e-50	NA	46	147	147
ENSG00000145681.10	HAPLN1	-1.4059600910752208	-0.0803120224879368	0.15973597584775479	0.034615505021600795	0.1679268892223265	3.451697508051206e-21	NA	23	23	23
ENSG00000031691.6	CENPQ	1.4057797373655692	0.03226337335923709	0.15978954072173956	0.2256598414933291	0.6247649576084185	3.267307585995677e-120	NA	22	23	23
ENSG00000213625.8	LEPROT	1.405193878706217	0.2783748513561589	0.15996363389638535	0.0029306786155096484	0.043696681523480434	5.63519985227713e-06	NA	17	17	17
ENSG00000009413.15	REV3L	-1.4041642501879126	-0.11485132217585368	0.16026994473769274	0.023965252863672595	0.2479723901905156	9.395802848037538e-32	NA	40	40	40
ENSG00000100221.10	JOSD1	-1.4037370366334814	-0.5781395962453432	0.16039716932973103	0.0007909057468956038	0.011838885939511507	0.018321417731666692	NA	6	6	6
ENSG00000157483.8	MYO1E	-1.403113488447107	-0.8251908785372268	0.1605829995523227	0.0003131912806517142	0.012386202068759804	0.01639653806248654	NA	3	3	3
ENSG00000151348.13	EXT2	1.4013598800598914	0.10547119385582879	0.16110648319902354	0.023422257073086084	0.20532608225378607	1.0779800816284524e-25	NA	35	36	36
ENSG00000112110.9	MRPL18	-1.400845371388318	-0.11634173558201767	0.1612603176120091	0.01798605695038584	0.27621979994325885	6.084171459450682e-36	NA	38	41	41
ENSG00000278090.1	RP11-6O2.2	-1.4003758162775444	-0.08949310814878768	0.16140080803350032	0.050528905656363365	0.2649017944296221	3.548643518968264e-34	NA	37	37	37
ENSG00000114251.14	WNT5A	1.3985187494303368	0.2648118245675958	0.16195734633523284	0.006957192019124062	0.02034640944789072	0.0021362323735813703	NA	32	32	32
ENSG00000169885.9	CALML6	-1.3978599969624437	-0.12254136043856759	0.16215511337064403	0.014916028086044397	0.05691566247803328	1.945389999182979e-07	NA	13	19	19
ENSG00000205309.13	NT5M	-1.3977338631257226	-0.10185889864410923	0.16219300135622106	0.025358558115796553	0.10778307595070767	6.90588988115086e-14	NA	22	22	22
ENSG00000259807.1	RP11-426C22.4	1.396775423646409	0.341792811739925	0.1624811149525387	0.0021987407005936476	0.023970744933410587	0.0008297696401805403	NA	7	8	8
ENSG00000198791.11	CNOT7	1.3965808381235019	0.17727945931931252	0.16253965584468477	0.005469536093292383	0.0986298919303559	1.7419093880521231e-12	NA	32	32	32
ENSG00000122432.17	SPATA1	-1.3964901523997966	-0.07707758940970698	0.16256694400435467	0.04195108168341133	0.10198551333616757	9.990496373242464e-13	NA	32	34	34
ENSG00000231346.5	LINC01160	-1.3964600365563358	-0.17712513240369368	0.16257600690018215	0.00626158837359299	0.09387831767996896	8.483339896078952e-12	NA	21	21	21
ENSG00000140395.8	WDR61	-1.3956671386881725	-0.4752110402588659	0.16281475435610615	0.001019130079323995	0.053511997222943086	4.3311965220122793e-07	NA	3	3	3
ENSG00000167775.10	CD320	1.3955064292740271	0.18126472172551833	0.16286317737345357	0.006148325283207026	0.07714220006034374	8.135111090548596e-10	NA	53	54	54
ENSG00000171863.12	RPS7	-1.3950203004281139	-0.4448975660887619	0.16300971796007035	0.0020276941131291545	0.02567003769392827	0.00047088703514238387	NA	33	34	34
ENSG00000180340.6	FZD2	-1.394686150373611	-0.4172033577327331	0.1631105031126161	0.0018764397639718486	0.011946234540506464	0.018329754178405152	NA	8	8	8
ENSG00000078304.19	PPP2R5C	1.3942109135583656	0.4133194881826472	0.16325392327781385	0.0014313902558515767	0.07190329228454373	3.1986701727981707e-09	NA	7	8	8
ENSG00000163249.11	CCNYL1	1.394157266490685	0.43517062385239286	0.16327011922148393	0.0014076681296815744	0.03668522446339393	2.922196857271039e-05	NA	5	5	5
ENSG00000100714.15	MTHFD1	1.393842365860277	0.08859358606481713	0.16336521152516115	0.03356748419030265	0.31741617142894424	5.129924741096479e-43	NA	11	11	11
ENSG00000185245.7	GP1BA	1.3936826635869877	0.10587407473553079	0.16341345366764748	0.02173097425062371	0.153361860726073	4.929758104263107e-19	NA	14	14	14
ENSG00000232774.7	FLJ22447	-1.3930201664588886	-0.1735274672795853	0.16361369249774482	0.012868716076580366	0.04015951671403729	1.321089492093772e-05	NA	42	44	44
ENSG00000276547.1	PCDHGB5	1.3924508750685578	0.45916710561655916	0.16378590771491153	0.0010836537881550308	0.0371618291275085	2.147293900119763e-05	NA	6	6	6
ENSG00000144224.16	UBXN4	1.3923137561305001	0.4429053279826792	0.1638274077014098	0.0012079691776727026	0.030678466597822283	0.0001297319874088515	NA	12	12	12
ENSG00000146243.13	IRAK1BP1	1.3912124728345157	0.08080790170397635	0.16416100608422657	0.03445860591914701	0.2074569965643016	8.372314517336875e-26	NA	22	22	22
ENSG00000101464.10	PIGU	-1.3911648281885387	-0.15682295528002377	0.1641754500390994	0.009352941312854777	0.050814099613496026	6.415403860385743e-07	NA	31	32	32
ENSG00000099958.14	DERL3	1.39072728295494	0.26102158179278506	0.16430814106095482	0.0036832484402791635	0.053079998067772576	4.5838141007778884e-07	NA	20	21	21
ENSG00000086598.10	TMED2	1.3906519096687902	0.1762755910260238	0.16433100709975768	0.009658104164700584	0.11084828349917253	1.295851698398473e-13	NA	32	32	32
ENSG00000167613.15	LAIR1	-1.3906393270241126	-0.317213174301295	0.16433482453764447	0.002398539928424899	0.04640859469454542	2.58338144058291e-06	NA	35	42	42
ENSG00000257218.5	GATC	1.3903240148723262	0.062050747724607	0.16443050863557274	0.059655070056516185	0.3714877284957835	1.3543588746757597e-52	NA	52	53	53
ENSG00000165338.16	HECTD2	-1.3902219430880307	-0.4081400574828946	0.1644614921572103	0.0019674511727323504	0.02783738909321161	0.0002813984721574972	NA	52	52	52
ENSG00000157087.17	ATP2B2	-1.3902008614548431	-0.18809103965795473	0.16446789195869738	0.009256986399430064	0.019226010221889973	0.0024285929290349933	NA	23	24	24
ENSG00000134245.17	WNT2B	1.3899226660051442	0.14989110423313054	0.16455236198220224	0.01122751140408353	0.06568407668728964	1.69028273373272e-08	NA	51	51	51
ENSG00000100129.17	EIF3L	1.3898308715577772	0.2654664353729462	0.16458024120589976	0.0034851875784771722	0.058187277916862463	7.020682535835553e-08	NA	32	34	34
ENSG00000117528.11	ABCD3	-1.3898088645661522	-0.04537048608832864	0.16458692555753973	0.084544360084953	0.2868966909390012	2.1599751324902972e-38	NA	107	109	109
ENSG00000144597.13	EAF1	-1.3895978173617671	-0.31848906131930044	0.16465103891885502	0.002732281957204633	0.024536457463172318	0.000679496919372212	NA	22	22	22
ENSG00000178031.16	ADAMTSL1	-1.3892597339970054	-0.18184854074046314	0.16475378338524294	0.00831121206916199	0.029212179375058368	0.00022053384547383905	NA	38	38	38
ENSG00000047579.19	DTNBP1	-1.3892539959010464	-0.12294019229860881	0.16475552762496237	0.016857575358957357	0.22408620256690215	2.8540005023267277e-28	NA	20	20	20
ENSG00000205307.11	SAP25	1.3891917348148757	0.07297759815999154	0.16477445435429328	0.043081880313531384	0.3258870450106635	7.396143389553953e-44	NA	19	20	20
ENSG00000251532.1	CTD-2245E15.3	1.38891643524117	0.06345558395645079	0.16485816221500504	0.09206169625041467	0.2343399070594962	3.49303998059663e-30	NA	56	60	60
ENSG00000243566.6	UPK3B	-1.387854070589921	-0.0696529256833303	0.16518148604523142	0.047228996146634464	0.15026896218237407	9.445888901951029e-19	NA	28	33	33
ENSG00000128709.12	HOXD9	-1.3873207758280477	-0.22684107741884543	0.1653439706935229	0.004934589548320335	0.010911507849310245	0.024489219446542945	NA	22	22	22
ENSG00000272732.1	RP5-1159O4.2	-1.3866817740030666	-0.09588318196666662	0.16553882062987457	0.023852548232069403	0.21483743562875532	2.5780996639998997e-27	NA	65	67	67
ENSG00000064225.12	ST3GAL6	-1.3865457312086504	-0.0644162727617856	0.1655803262689638	0.03634795691566166	0.16844462548784725	8.315520192241227e-21	NA	45	45	45
ENSG00000124171.8	PARD6B	1.3861230248644933	0.19606743300547796	0.1657093407773913	0.006772715503488863	0.08922334099564186	4.249285245703792e-11	NA	10	10	10
ENSG00000117153.15	KLHL12	1.3853079820732608	0.19412621435488064	0.16595831405229255	0.006696943342983035	0.04013341218512898	1.1357736462854732e-05	NA	19	20	20
ENSG00000163297.16	ANTXR2	-1.385106681080735	-0.26935593239125827	0.16601984930568003	0.0029830361232848824	0.05016708329219152	1.0730900604744277e-06	NA	11	11	11
ENSG00000214253.8	FIS1	1.3850945842201048	0.16479863028880598	0.1660235477147015	0.010188068718336243	0.24045067523958275	1.393013029648716e-30	NA	24	27	27
ENSG00000134317.17	GRHL1	-1.3846488906650134	-0.18188348492167167	0.16615985413067336	0.009800016819260259	0.08013290862719696	2.4782632760773804e-10	NA	9	9	9
ENSG00000236908.2	RP5-1063M23.2	-1.3840512033608543	-0.06870282940698785	0.1663427768654061	0.0403743464177267	0.15971119500529468	8.991409675879515e-20	NA	43	43	43
ENSG00000237651.6	C2orf74	-1.3836412756395067	-0.025283252403797498	0.16646832312603432	0.37357187966800914	0.7332394290773354	5.814784287561933e-166	NA	54	54	54
ENSG00000172123.12	SLFN12	-1.3835007322848947	-0.14890175792745206	0.16651138294559575	0.023392615854965812	0.13827060150529902	6.121301912067235e-17	NA	40	43	43
ENSG00000105835.11	NAMPT	-1.3833286643557625	-0.2893106771635226	0.16656411269865323	0.0030286162354315133	0.08487268462384831	1.226119740318506e-10	NA	22	22	22
ENSG00000111647.12	UHRF1BP1L	1.3816205505512253	0.44300335372846233	0.1670882405996592	0.001543335049378135	0.02221834072765393	0.00120824920564309	NA	21	22	22
ENSG00000235109.7	ZSCAN31	1.3802311906695348	0.2034226824626519	0.167515473369668	0.005825416522793481	0.07200290487157797	3.3753658472077183e-09	NA	16	23	23
ENSG00000084676.15	NCOA1	-1.3801595582734507	-0.1741545976462335	0.1675375227928635	0.00881181540546051	0.10235761119992924	1.2382786744475868e-12	NA	26	26	26
ENSG00000169762.16	TAPT1	-1.3801062142146563	-0.4181462050119789	0.1675539442339513	0.0014966247792963174	0.09517627021493537	4.967016396352934e-12	NA	11	12	12
ENSG00000166578.9	IQCD	-1.37974373990693	-0.18211158529511104	0.1676655603867364	0.0033378153475518216	0.031142832700725438	0.00011812016978553855	NA	5	5	5
ENSG00000180263.13	FGD6	-1.37965675585738	-0.1578630713651946	0.16769235355726386	0.011754932012335014	0.11860569613641865	3.483499518462973e-15	NA	35	35	35
ENSG00000141959.16	PFKL	1.3795919046686078	0.1250996610175119	0.1677123313689678	0.01434463048872113	0.11662098336248945	2.3317076031226685e-14	NA	27	27	27
ENSG00000137070.17	IL11RA	1.3787680726447986	0.14778812163897292	0.16796627354986382	0.008835927928193626	0.10438171122236713	2.2872526240086274e-13	NA	37	37	37
ENSG00000165733.7	BMS1	-1.3780623544697579	-0.22504926717811644	0.16818403721892206	0.0048002377010706795	0.0513819015677211	7.826738146586585e-07	NA	22	24	24
ENSG00000187048.12	CYP4A11	-1.3777583702353946	-0.15658917779267048	0.1682779030099364	0.010109006162124654	0.05653747216397113	1.6089941632678382e-07	NA	24	25	25
ENSG00000141756.18	FKBP10	1.377602358250878	0.45229276986516603	0.16832609244865748	0.002023406028839144	0.014668029445530646	0.00895236029970387	NA	32	34	34
ENSG00000170638.9	TRABD	1.3770130699740366	0.12968035663221963	0.1685082069994307	0.014280878283483872	0.15789399211962676	2.527538073092545e-19	NA	67	71	71
ENSG00000164024.11	METAP1	-1.3770043939321428	-0.1376625994620283	0.168510889360882	0.011747486017364975	0.1172480613527819	2.1927415046603576e-14	NA	44	46	46
ENSG00000142396.10	ERVK3-1	1.3764222555855654	0.1064997459431506	0.16869094159513576	0.01290196412585402	0.011166291682204921	0.023173539676423282	NA	89	90	90
ENSG00000196381.10	ZNF781	-1.376419601032223	-0.12213573412736223	0.16869176296461852	0.01556602662234932	0.10960691248421522	1.403151594419833e-13	NA	30	30	30
ENSG00000182903.15	ZNF721	-1.3763369942667956	-0.21929844742263346	0.1687173245747462	0.005367083491336568	0.08588164442194285	7.728944702113622e-11	NA	7	7	7
ENSG00000213516.9	RBMXL1	-1.3762616730354627	-0.12191053134296956	0.16874063430244723	0.01352989376928233	0.1565915462654234	2.774810183208497e-19	NA	24	25	25
ENSG00000141084.10	RANBP10	-1.3758166082481027	-0.1469162648179884	0.16887841822198824	0.011312589334892513	0.09578506555425087	4.918881529008417e-12	NA	39	39	39
ENSG00000138621.11	PPCDC	-1.375705956783515	-0.12867221684001812	0.16891268699039164	0.011410062907075455	0.12487948901583484	1.4792272596899387e-15	NA	20	20	20
ENSG00000139329.4	LUM	-1.3749004813334749	-0.26212619330705633	0.16916230004157318	0.0009358619326580583	0.025549807645390082	0.00045696042123720437	NA	2	2	2
ENSG00000173145.11	NOC3L	-1.3741280112643164	-0.23636200388662723	0.16940194469739378	0.004126536751946483	0.0645358356804022	2.058817972430992e-08	NA	24	25	25
ENSG00000213199.7	ASIC3	-1.373205653284057	-0.4519521488952754	0.16968842271587148	0.001035829456113543	0.02771357002431516	0.00029418191839705184	NA	3	3	3
ENSG00000170011.13	MYRIP	1.372403481131188	0.17918846063559435	0.16993786703500546	0.006526671899803599	0.06012895419755774	7.366684444710615e-08	NA	35	35	35
ENSG00000004534.14	RBM6	1.372040659291497	0.05720090485274202	0.17005078074077828	0.06997712375093589	0.5189173997149537	6.463415883855784e-84	NA	33	33	33
ENSG00000041988.15	THAP3	1.3718362571270575	0.0916661949274786	0.17011441745235367	0.025954024574147343	0.2937368637130043	1.825598268459948e-39	NA	27	28	28
ENSG00000149474.13	KAT14	-1.371830896444836	-0.6952771796748471	0.17011608663857203	0.0004389206060467783	0.022093964123504527	0.0013526114149603307	NA	6	6	6
ENSG00000272644.1	RP11-33O4.1	-1.3713997562213993	-0.21751965753757604	0.1702503734282016	0.005597653998688229	0.02176066451393445	0.001338179505545523	NA	17	17	17
ENSG00000148795.6	CYP17A1	1.3712842994689876	0.17635617430835362	0.17028634810220677	0.006169600938951134	0.012959432052665936	0.014335242695964269	NA	21	21	21
ENSG00000146409.10	SLC18B1	-1.3710971653810056	-0.17673849882059553	0.17034466850791274	0.007385504562990723	0.10427228466979906	7.774374333936032e-13	NA	18	18	18
ENSG00000215271.7	HOMEZ	1.3709458341310745	0.2863847670680807	0.17039184189091583	0.002920798146168962	0.040575686567248234	9.677997060647454e-06	NA	32	33	33
ENSG00000149256.15	TENM4	1.3699339299028674	0.27646717118657393	0.17070752697865887	0.003192864038740135	0.04425115990838023	3.4031879063737802e-06	NA	4	4	4
ENSG00000276417.1	RP11-266K4.13	-1.3695753461355258	-0.13164863333579452	0.1708194998992083	0.012020165258328221	0.03501252179687658	4.387850356696104e-05	NA	19	20	20
ENSG00000153721.18	CNKSR3	1.369146819776175	0.15728212951255127	0.1709533855412314	0.00918683105053696	0.0437723233308614	5.199099025954895e-06	NA	18	18	18
ENSG00000148218.15	ALAD	1.3688592072255605	0.07267274249237801	0.17104328916853861	0.04625121175590087	0.3241147280216817	2.7976212603277796e-44	NA	37	40	40
ENSG00000055609.17	KMT2C	1.368829870352359	1.178915804237043	0.17105246145097242	0.00016968467288224948	0.01100083450011607	0.02413977276719781	NA	5	5	5
ENSG00000142494.13	SLC47A1	1.367738148761389	0.06801457551841852	0.17139405422068332	0.053924718646483134	0.23204909006258226	2.5966973363688404e-29	NA	30	31	31
ENSG00000117834.12	SLC5A9	1.3671346034500507	0.05649838803357591	0.1715831188022029	0.07448456925264246	0.25515131339873465	1.1179910042186036e-33	NA	49	51	51
ENSG00000183891.5	TTC32	1.3670439193262416	0.08893996171565535	0.17161153969181375	0.029882159802065753	0.2530077917006974	8.191530531767956e-33	NA	28	28	28
ENSG00000196151.10	WDSUB1	-1.3669921566842727	-0.05710964634966876	0.1716277639603797	0.07784458255583371	0.4129485414470659	3.8279021685542975e-60	NA	90	91	91
ENSG00000183624.13	HMCES	1.3667791191296663	0.4908175714352476	0.17169454965721032	0.0010458880588742185	0.01513607198820331	0.007620288571304193	NA	22	22	22
ENSG00000146733.13	PSPH	1.3666291696422244	0.03667487256236127	0.17174156937428775	0.11097575220965258	0.49299706243707003	1.7261474815224538e-77	NA	34	36	36
ENSG00000113593.11	PPWD1	-1.366206464677382	-0.1035095893273049	0.17187416900348318	0.025437904532466034	0.2239350167003003	7.699766286382665e-29	NA	61	61	61
ENSG00000176720.4	BOK	1.366092791630437	0.1587461568390966	0.1719098405217635	0.008736485463631247	0.049596159716112066	1.0969090398921528e-06	NA	31	38	38
ENSG00000177483.11	RBM44	1.3657635436849702	0.07760662162771116	0.172013192442655	0.03797667409661097	0.256164057722472	5.146828123431327e-34	NA	18	18	18
ENSG00000051620.10	HEBP2	1.3654224633627592	0.10705939040993026	0.17212030760341268	0.02803086850760253	0.23841226784180805	2.4958296316095106e-32	NA	18	20	20
ENSG00000167780.11	SOAT2	-1.365001620065705	-0.0999083244328441	0.17225254083146524	0.02050255330583726	0.15190483833085558	5.987420892015429e-19	NA	15	15	15
ENSG00000179528.15	LBX2	-1.3636791379086686	-0.22367296263466382	0.172668572776	0.005234256971481196	0.025216278738630468	0.0005493144364088254	NA	12	12	12
ENSG00000066117.14	SMARCD1	-1.3629902989452145	-0.3733989849379605	0.17288556801338473	0.003105941142355491	0.034674939805888275	5.66458461112377e-05	NA	9	9	9
ENSG00000104524.13	PYCRL	1.3626560880065497	0.21836890779931592	0.17299092321035214	0.0050714060951382355	0.035995930459596016	4.036286994049279e-05	NA	19	21	21
ENSG00000213689.11	TREX1	1.3626049265372924	0.13891579796690096	0.17300705536386396	0.011474681175710641	0.12931633218242386	6.99141397540587e-16	NA	21	26	26
ENSG00000135272.10	MDFIC	1.3620164537225237	0.12856287313666148	0.1731926925548991	0.019550945847120874	0.09486921691326286	4.713842816632916e-12	NA	72	77	77
ENSG00000163960.11	UBXN7	1.3609217422103765	0.3236628285694774	0.17353842174669543	0.0027820148602805883	0.0386967510972142	1.733966445181036e-05	NA	35	35	35
ENSG00000137714.2	FDX1	-1.3608818458985408	-0.07018292323965711	0.17355103143819972	0.03955661250909763	0.2955540537838266	6.292197946850488e-39	NA	34	36	36
ENSG00000243811.8	APOBEC3D	-1.3608466129650079	-0.10092229780704096	0.17356216778425926	0.026955279414350844	0.19394701315427293	4.8562083243420876e-24	NA	17	17	17
ENSG00000225194.2	LINC00092	1.3607195509643453	0.17891785706690422	0.1736023336896586	0.008550630606916769	0.09563957139567338	5.133637328578662e-12	NA	6	7	7
ENSG00000136492.8	BRIP1	1.360652140968398	0.17593208303778549	0.17362364566157362	0.008238519620074509	0.031599453030714986	0.00012006194916514802	NA	27	28	28
ENSG00000136003.15	ISCU	1.3591661773723815	1.0334513941546974	0.1740939363511168	0.0002634771806859794	0.014959215903850003	0.008462582065385547	NA	9	9	9
ENSG00000129646.14	QRICH2	-1.3590872698594858	-0.12262051644565737	0.17411893626464392	0.013340320998137131	0.1839734702488581	4.725247674940218e-23	NA	18	18	18
ENSG00000168528.11	SERINC2	1.3581484069521568	0.0578663877485693	0.17441659776408835	0.06001969683767012	0.1314580785028286	1.6435088615939554e-16	NA	89	93	93
ENSG00000137500.9	CCDC90B	-1.3577388612099304	-0.0505424983413595	0.1745465610242366	0.08803656815976754	0.5374198405634587	1.4354391613949188e-89	NA	27	28	28
ENSG00000175772.10	LINC01106	-1.3569393454755914	-0.13319083713803156	0.17480048379314383	0.019406308341333507	0.03229456210324836	9.924851675788804e-05	NA	56	60	60
ENSG00000168658.18	VWA3B	-1.356550391804555	-0.10237747185368141	0.17492411346407566	0.019453722581681408	0.039203339530908383	1.8000209139682308e-05	NA	46	47	47
ENSG00000145861.7	C1QTNF2	1.3565088776057672	0.07939193957449237	0.1749373126853131	0.03570092690845382	0.3474154210288995	1.5201686646828233e-48	NA	17	18	18
ENSG00000088298.12	EDEM2	-1.35578086824758	-0.10239774533586311	0.17516890026372745	0.021114329700410855	0.20958869606179256	7.524651638721001e-27	NA	28	28	28
ENSG00000137274.12	BPHL	1.355458632987101	0.2750361579923571	0.1752714797627546	0.005699705688600275	0.08169247022081566	2.0198058128251248e-10	NA	42	47	47
ENSG00000088926.13	F11	-1.3545795194814505	-0.07674280792818786	0.17555156230279323	0.047538212597204144	0.10023948680871468	1.9412466474465925e-12	NA	53	54	54
ENSG00000075275.16	CELSR1	-1.3543335854994394	-0.21228615493635725	0.17562997575581296	0.004572134543571324	0.03208987975816676	9.220168745802274e-05	NA	21	21	21
ENSG00000142207.6	URB1	-1.3542821626822723	-0.14565200408700102	0.17564637467986743	0.01847237167543477	0.18210104933382731	5.2905760421326565e-24	NA	25	25	25
ENSG00000125753.13	VASP	-1.3542711390455378	-0.2536281919619127	0.17564989030650735	0.003393284137143663	0.07534452357884525	1.4184544181710793e-09	NA	8	8	8
ENSG00000267414.1	RP11-456K23.1	-1.3537742438753562	-0.19749645029474464	0.1758084131982196	0.005564407675995796	0.0592240068802268	4.006299099912922e-08	NA	5	5	5
ENSG00000103852.12	TTC23	1.3530216712808898	0.16920100089141385	0.1760487071839396	0.013256042867567642	0.09557728970877644	8.142211208523472e-12	NA	36	38	38
ENSG00000137814.10	HAUS2	1.3523583384358224	0.22232298467560507	0.17626071018508482	0.005240324958330054	0.039040767531301306	1.527754263921748e-05	NA	26	28	28
ENSG00000121753.12	ADGRB2	-1.3521222456410966	-0.40143386645466034	0.17633621199824312	0.0012970111388041158	0.010171882535018856	0.02921864321383082	NA	8	8	8
ENSG00000173714.7	WFIKKN2	-1.3519701840901241	-0.18537942175715064	0.17638485361829426	0.006605172815583563	0.01563353283950893	0.007032767552519046	NA	16	16	16
ENSG00000275198.1	RP11-471B22.3	1.3515824643025298	0.09904366457535548	0.17650892312158661	0.02059437409252025	0.08257712512952851	2.079834663920387e-10	NA	20	20	20
ENSG00000282057.1	RP4-621F18.2	1.3515277267057604	0.3122714806477968	0.17652644427398256	0.0023521111612254285	0.05523283721866939	2.823269509828257e-07	NA	19	19	19
ENSG00000142156.14	COL6A1	1.350413854467238	0.06360049303495825	0.1768832692428508	0.059742687438825846	0.3190948147047735	1.2507103202493358e-42	NA	52	53	53
ENSG00000187957.7	DNER	1.3502687874229757	0.3772137037562543	0.17692978047413077	0.0014877611322252308	0.012850820148880974	0.01487379938015441	NA	5	5	5
ENSG00000152284.4	TCF7L1	1.3501979552770949	0.1311487591146973	0.17695249390696988	0.016089204183851485	0.15037944410872936	2.0668095376177394e-18	NA	33	34	34
ENSG00000113240.12	CLK4	1.3495676480703143	0.11550905569466381	0.17715470743371164	0.016567240308596187	0.1525528843949575	1.0722541566420544e-18	NA	18	19	19
ENSG00000180917.17	CMTR2	-1.3495225612476456	-0.13201724839408968	0.17716917866567528	0.012470335768616067	0.14807815844423775	2.394440492391935e-18	NA	29	29	29
ENSG00000102606.17	ARHGEF7	-1.3485354344985168	-0.1797422794946778	0.177486231208967	0.00692016812309382	0.07393953019834004	1.5769210892713675e-09	NA	54	57	57
ENSG00000135914.5	HTR2B	-1.3481442571874422	-0.14057074687018087	0.17761198920841148	0.010089096657810236	0.08921332617691738	1.9142848631862614e-11	NA	7	7	7
ENSG00000152464.14	RPP38	-1.3477581385971318	-0.38258595751813185	0.1777361859566553	0.0016302463553099754	0.026855618329400918	0.00039085230025159937	NA	8	8	8
ENSG00000176845.12	METRNL	1.3470876396967093	0.2287803789989533	0.17795200849846482	0.00604955879142961	0.04196028177570011	8.81941066765688e-06	NA	33	34	34
ENSG00000167972.13	ABCA3	-1.3469413817932923	-0.13668134247092256	0.17799911241386634	0.00916920334763606	0.08174487930052013	2.752267672829413e-10	NA	33	37	37
ENSG00000160695.14	VPS11	-1.346850858615219	-0.12176259578930733	0.17802827101685592	0.015187815994860606	0.2517370779414004	3.993369515292484e-32	NA	6	7	7
ENSG00000155506.16	LARP1	-1.3467279158744097	-0.43467335785816946	0.178067878043625	0.0012163978379568301	0.02108948501199229	0.0017293911853675805	NA	8	8	8
ENSG00000260693.1	AC026150.8	-1.3465365001245668	-0.08205241125176878	0.17812955727452606	0.02368502084668872	0.06705701029961797	9.747616752141175e-09	NA	23	23	23
ENSG00000103876.11	FAH	-1.346532079140043	-0.09654973207796158	0.17813098202082922	0.04029123201132688	0.21028031171119266	9.766500474205748e-27	NA	23	23	23
ENSG00000138696.10	BMPR1B	1.3463012472244522	0.24402129035113435	0.17820538377664552	0.003288603458295337	0.011059942026913959	0.02358039124175033	NA	13	13	13
ENSG00000180210.14	F2	-1.3462478765715498	-0.10239030358337407	0.17822258949985537	0.01964520803116205	0.08206990887729672	2.3316466897975483e-10	NA	15	15	15
ENSG00000111846.16	GCNT2	1.3451134249858359	0.3750401258001473	0.17858860845155022	0.0017497146366038225	0.010193554598834484	0.028178470833044464	NA	15	16	16
ENSG00000080608.9	PUM3	-1.3447372710578647	-0.18186277745368337	0.17871009396183646	0.004477712855080896	0.08118416350286936	2.44101897575924e-10	NA	19	19	19
ENSG00000012232.8	EXTL3	1.3444832006067786	0.8806781282842202	0.17879218525025353	0.0003281502263055952	0.01506216596616958	0.008037344250491678	NA	2	2	2
ENSG00000111229.15	ARPC3	1.3439639777779697	0.6417031072091143	0.178960035676215	0.0005152020146744678	0.030960581101745217	0.00012021858753903662	NA	12	12	12
ENSG00000240996.1	RP11-80H5.7	1.343919838090294	0.21531258038871182	0.1789743102235758	0.005717081075422722	0.04186975738899207	8.869871307060574e-06	NA	25	25	25
ENSG00000185736.15	ADARB2	1.343419173427263	0.0403035227993858	0.17913628187474362	0.1841124193146183	0.3550093877395929	2.9856622999922926e-49	NA	41	43	43
ENSG00000141905.17	NFIC	1.3424255693271057	0.22768838201542316	0.17945804874257365	0.004568371158068831	0.1342146661246156	1.2715540976998548e-16	NA	6	6	6
ENSG00000115282.19	TTC31	-1.3424007107207543	-0.3544232520819678	0.17946610441226274	0.001967120969013427	0.015066794155174354	0.007316331254922179	NA	6	6	6
ENSG00000225643.1	RP11-70P17.1	-1.34223505750917	-0.2968838099602068	0.1795197927881197	0.00420970959179762	0.03615128723701205	3.746733646960831e-05	NA	19	19	19
ENSG00000167536.13	DHRS13	-1.3420616362605262	-0.3212762362848706	0.1795760115843723	0.0020693574909555388	0.02140709813356851	0.001579700283280692	NA	14	15	15
ENSG00000141198.14	TOM1L1	1.3416193490442991	0.28453400164693526	0.17971944919643645	0.003086675718820263	0.047765939682273634	1.5188714246219615e-06	NA	27	27	27
ENSG00000125124.11	BBS2	-1.3414776592770465	-0.05898010484675867	0.17976541843212834	0.06525431133468877	0.3993235522287631	8.61134265776687e-58	NA	39	40	40
ENSG00000203797.9	DDO	-1.3403541422059138	-0.0923071675898184	0.18013023703404918	0.03408824979141178	0.12898964817000413	7.175849068835807e-16	NA	39	48	48
ENSG00000128245.14	YWHAH	-1.339943404448716	-0.3518933990480911	0.18026374541254375	0.0017854058325640068	0.029782618079924668	0.00018858177516765983	NA	11	11	11
ENSG00000188511.12	C22orf34	-1.3398903239572992	-0.11842503523031393	0.18028100433948424	0.01512690016411353	0.12248893132144015	4.69178257538641e-15	NA	33	33	33
ENSG00000173120.14	KDM2A	-1.3395636113426688	-0.39444275399692247	0.18038726077835487	0.002801347923099849	0.05474832812604916	2.530476808277943e-07	NA	12	12	12
ENSG00000160293.16	VAV2	1.339468708319003	0.13248822553008535	0.18041813471776091	0.013533128238913865	0.10449438498090152	7.358673995113239e-13	NA	31	33	33
ENSG00000107290.13	SETX	1.3387338916768654	0.0800028567750117	0.18065731881122848	0.033495121683280275	0.3170608862154774	9.191792405403065e-43	NA	33	33	33
ENSG00000036257.12	CUL3	-1.3386616184426647	-0.3819712693293473	0.18068085658826105	0.0015005919258482508	0.03856475955844756	1.847104844815785e-05	NA	37	39	39
ENSG00000196584.2	XRCC2	-1.33862082282025	-0.05384952214937828	0.18069414381622695	0.07923086848726274	0.1873339134345244	7.21523399765554e-24	NA	29	30	30
ENSG00000147813.15	NAPRT	1.3383709688172192	0.03361822964393039	0.18077553767110432	0.20500820542929502	0.6446896057865129	9.087474505274214e-125	NA	15	15	15
ENSG00000198715.11	GLMP	-1.3379053661005815	-0.7005661056130122	0.18092728768294908	0.00046057511797928396	0.012480531615794871	0.015795486760870163	NA	14	15	15
ENSG00000140479.16	PCSK6	1.336107436596898	0.1128732297911606	0.1815141596610943	0.016199958391285227	0.0543382415968658	3.0948720089535735e-07	NA	40	40	40
ENSG00000104979.8	C19orf53	1.3356802500775375	0.2731275750935979	0.18165380741441484	0.0024783124227609585	0.0812529168666018	2.2819992126281945e-10	NA	16	17	17
ENSG00000183431.11	SF3A3	1.335364170827406	0.08801509113147338	0.1817571853796316	0.03176605634452291	0.27753552064957376	1.8787606256595258e-36	NA	27	27	27
ENSG00000111581.9	NUP107	-1.3351555961683974	-0.05922107054263652	0.18182542642516353	0.0527244907772559	0.2613821643066626	2.6056514614183807e-35	NA	36	36	36
ENSG00000253598.1	SLC10A5	-1.3351410594054056	-0.1897635927391665	0.18183018324307287	0.017767815176731514	0.07781690719667125	7.304282294134683e-10	NA	30	30	30
ENSG00000107719.8	PALD1	-1.334593321049757	-0.14866789592242952	0.18200948517745796	0.014267608421939136	0.06783014922260512	9.917594958345126e-09	NA	82	82	82
ENSG00000169862.18	CTNND2	-1.3345579314447555	-0.06857573435743787	0.18202107445973403	0.0606007691704655	0.14773159157853485	3.200692036579003e-18	NA	30	31	31
ENSG00000168394.10	TAP1	1.3340868418073648	0.1897312991236639	0.18217539763244528	0.00507273105460021	0.04561383412928534	3.1053409196332245e-06	NA	13	25	25
ENSG00000162437.14	RAVER2	1.3339631718948783	0.45892165049352573	0.18221592645173756	0.0013412800045236508	0.010178278650758288	0.02749820610064321	NA	20	20	20
ENSG00000088888.17	MAVS	-1.3327381479572693	-0.4926369598306238	0.18261774972311684	0.0007482582139771187	0.01238586911138197	0.016244284139110284	NA	15	15	15
ENSG00000181778.4	TMEM252	-1.3320033699613163	-0.19985261982818903	0.18285908113753857	0.0043190368977379335	0.06096052500637698	3.290452036928083e-08	NA	6	6	6
ENSG00000152256.13	PDK1	-1.3307090666170835	-0.5703965230854816	0.1832847585801719	0.0007000793354748823	0.03725140493045809	2.542647846687391e-05	NA	11	11	11
ENSG00000100227.17	POLDIP3	1.330649384674356	0.18190937447339298	0.18330440479233434	0.004585155698541852	0.06712398152554434	1.0066462231969974e-08	NA	13	13	13
ENSG00000180979.9	LRRC57	1.3304244474459261	0.07022601615403788	0.18337846406725478	0.0449582156350678	0.18828717681502474	2.859636780243204e-23	NA	35	38	38
ENSG00000273100.1	RP11-302L19.3	-1.3297277324192227	-0.12490975920915567	0.18360799411102524	0.015283561100793472	0.03376897671652016	6.682935171432133e-05	NA	34	34	34
ENSG00000156222.11	SLC28A1	-1.3287759789325528	-0.17224927071933538	0.18392188940985255	0.0080564256301472	0.03558535502631833	4.3026309028372354e-05	NA	18	18	18
ENSG00000148337.20	CIZ1	-1.3287299777734545	-0.23778241698437538	0.18393707099215661	0.00421021824695568	0.09097557234558364	1.1178455584893954e-11	NA	13	14	14
ENSG00000164296.6	TIGD6	-1.3282203178083403	-0.15426349346569	0.18410533417442798	0.01052102272969526	0.06474231109289802	2.149476114138278e-08	NA	12	12	12
ENSG00000205959.3	RP11-689P11.2	1.3280701456694268	0.0878524314949995	0.18415493492661372	0.042369626144263005	0.24818333814837554	1.9370410862560594e-32	NA	29	51	51
ENSG00000100453.12	GZMB	-1.3278345049547928	-0.4110263794910805	0.18423278526223164	0.0015273984307775652	0.02320471756652062	0.0009968263001595894	NA	11	11	11
ENSG00000142541.16	RPL13A	-1.327308534989112	-0.704130475209612	0.18440664166681164	0.00039595539238109314	0.04809503381447237	1.3732462993427182e-06	NA	8	8	8
ENSG00000124733.3	MEA1	-1.3272345711798819	-0.46381936034049165	0.18443109972326244	0.001125620444640068	0.02783453703384185	0.0003026337548618835	NA	8	8	8
ENSG00000186575.17	NF2	-1.3266132511988558	-0.3183576873006422	0.18463665014048536	0.002204130053314701	0.030074196338833764	0.0001335429876724525	NA	8	8	8
ENSG00000278129.1	ZNF8	1.3261119262861942	0.12579424997121022	0.18480262630919264	0.015612000069476724	0.0927711973999978	1.4125032316783001e-11	NA	35	36	36
ENSG00000173915.14	USMG5	1.3260751826478816	0.3838149489952345	0.18481479555207592	0.0010105201137831483	0.037765387354755854	2.435700179515605e-05	NA	13	14	14
ENSG00000145386.9	CCNA2	1.3260302920264964	0.17537322121156085	0.18482966382503963	0.006816119764684734	0.015296070559675806	0.007617572883108781	NA	45	45	45
ENSG00000162407.8	PLPP3	1.3247105161872976	0.37474700397226585	0.18526718387384822	0.0015000340111087224	0.025718091586301232	0.000527937722557683	NA	13	13	13
ENSG00000171723.15	GPHN	-1.3245672389510483	-0.17899314932512128	0.18531472789478454	0.009624010088243769	0.01096359854965302	0.023571175911249256	NA	56	56	56
ENSG00000143382.14	ADAMTSL4	-1.3244930264651638	-0.07476374625350819	0.1853393575452521	0.03882555663537796	0.1539384892596094	2.27773546435478e-19	NA	12	13	13
ENSG00000160214.12	RRP1	1.3234202190995474	0.1832087784508629	0.1856956715264082	0.0065294758850089315	0.039604812393763365	1.4559544351928619e-05	NA	29	29	29
ENSG00000259956.1	RBM15B	1.3222958661891642	0.13611836876464184	0.18606964876820253	0.012258001976647944	0.15889153330557199	3.916179187733544e-21	NA	18	20	20
ENSG00000113658.16	SMAD5	-1.3212573773736633	-0.375414508276651	0.1864155605703176	0.0014223633053577524	0.02507198820274805	0.0006072720573812189	NA	16	19	19
ENSG00000261794.1	GOLGA8H	1.3208461723160534	0.028455792464527077	0.18655266073262045	0.2782865041514558	0.5094572975540984	7.576492175740161e-84	NA	57	58	58
ENSG00000225830.12	ERCC6	1.319584364727551	0.17577529437464298	0.18697382590280553	0.0075201376462122995	0.07062090596403515	4.5691667487758766e-09	NA	11	11	11
ENSG00000156374.14	PCGF6	-1.3191354908092285	-0.27970825154411366	0.18712381991684035	0.002333009081481449	0.015082955776139169	0.008143186924931836	NA	36	36	36
ENSG00000214402.6	LCNL1	1.3190645596337922	0.18072579352190432	0.18714753013867258	0.00667511126024635	0.04097483883084723	1.0912295399575416e-05	NA	7	8	8
ENSG00000143622.10	RIT1	1.3190151260472018	0.15477341880116244	0.18716405565577865	0.008265550636446194	0.1105096508226545	1.4092763673531394e-13	NA	21	22	22
ENSG00000105341.18	ATP5SL	1.3186321657763163	0.3390584217234255	0.18729211477161767	0.0017771448907374443	0.04267933157328448	6.887110342586812e-06	NA	14	14	14
ENSG00000138095.18	LRPPRC	1.3183437394691795	0.11673103150293022	0.18738860512400568	0.014825273628883263	0.27241493276927964	9.431785054895319e-36	NA	14	15	15
ENSG00000189120.4	SP6	-1.3177400979933427	-0.14459307604620233	0.1875906665716548	0.015672535638944392	0.02503664033325588	0.0006519120814031888	NA	36	37	37
ENSG00000177989.13	ODF3B	-1.3176051709178043	-0.21799089756275938	0.18763585371076563	0.004759569531019825	0.06260237746252176	4.1865346991814e-08	NA	14	15	15
ENSG00000162460.6	TMEM82	-1.3162936521312076	-0.22600892577314252	0.18807550062954215	0.00408272855836212	0.04258899251980234	5.8671494365595486e-06	NA	3	4	4
ENSG00000124767.6	GLO1	1.3159610670170672	0.09368541822555775	0.18818711042813852	0.03501447007126895	0.25146715984147816	3.489356906576813e-32	NA	80	81	81
ENSG00000110675.12	ELMOD1	1.3152707212532446	0.17541617806449875	0.1884189344715841	0.010258258161258943	0.03146429830454801	0.00011012443704470871	NA	12	12	12
ENSG00000204335.3	SP5	1.3151477827932874	0.061047399620639715	0.18846024035164255	0.06242072154015067	0.2355884775619842	2.982834407721454e-30	NA	16	16	16
ENSG00000125637.15	PSD4	-1.315063851617652	-0.11860155649994893	0.18848844407822907	0.01409043762696518	0.14300852680868253	1.7797223928233478e-17	NA	33	34	34
ENSG00000182957.15	SPATA13	1.3149580477858993	0.17339820919547438	0.18852400219622478	0.0074668349413973085	0.06697985915404543	1.5300852581947764e-08	NA	17	18	18
ENSG00000110711.9	AIP	-1.3142626695386908	-0.5191411762757511	0.18875782519241435	0.0006282143418867768	0.02209842684166701	0.0012501295911782255	NA	15	15	15
ENSG00000148842.17	CNNM2	1.313951106059341	0.6720282256950976	0.18886265868405083	0.0004466036466079615	0.012101391893783259	0.01728276182219184	NA	21	21	21
ENSG00000171793.13	CTPS1	-1.3135967557857575	-0.3305500180909058	0.18898194105860988	0.0022376006593275693	0.019827931673254626	0.002435565675034411	NA	48	48	48
ENSG00000176170.13	SPHK1	-1.3133908140714716	-0.5195061091838776	0.1890512912478488	0.0007774959469160131	0.02727434773343897	0.0003283239687556943	NA	5	5	5
ENSG00000275074.1	NUDT18	-1.3131517531861405	-0.28847248298899386	0.1891318177368897	0.0027134097038796655	0.06325434260825627	3.400845128108623e-08	NA	4	4	4
ENSG00000183682.7	BMP8A	1.3131351233992383	0.1807302424145012	0.18913742033972447	0.006620256735527557	0.04980155988075263	9.685109303934641e-07	NA	2	2	2
ENSG00000164266.10	SPINK1	-1.31243269980096	-0.467547254142976	0.18937417975528803	0.001790745465637504	0.015297911567853553	0.007716644959396919	NA	8	9	9
ENSG00000232859.9	LYRM9	-1.3122831415519844	-0.08311541816447245	0.18942461816257683	0.03829405995742702	0.31009758969539003	2.449672969726318e-41	NA	27	27	27
ENSG00000023608.4	SNAPC1	1.3119767900946766	0.3311884201188862	0.1895279658720157	0.0018915585450735065	0.041366282269959316	8.094856140638539e-06	NA	4	4	4
ENSG00000127399.14	LRRC61	-1.3119711031967862	-0.04431794531549666	0.18952988474061705	0.12478798238063593	0.32661153662413195	4.504153117497047e-44	NA	33	34	34
ENSG00000213853.9	EMP2	-1.3116624145669393	-0.07417619569571728	0.18963406369589642	0.038593520947099974	0.21429958792613976	6.786222286283567e-28	NA	53	54	54
ENSG00000135454.13	B4GALNT1	1.311609550960528	0.09023011605327003	0.18965190880202876	0.026039414932181447	0.16454234938510284	2.3670052606069555e-20	NA	17	18	18
ENSG00000143158.10	MPC2	1.3116052137124499	0.23531752358942207	0.18965337297674223	0.004408478549697884	0.07424042654134164	2.1103233227237988e-09	NA	46	47	47
ENSG00000167333.12	TRIM68	1.3115463217923806	0.20883962634159187	0.18967325462386275	0.012162747804320265	0.10106593606805248	1.2090757995540318e-12	NA	27	27	27
ENSG00000182050.13	MGAT4C	1.3114936938253834	0.18099540856528024	0.18969102288800055	0.006395798337213877	0.010466462842534876	0.026132538667763047	NA	63	64	64
ENSG00000003249.13	DBNDD1	-1.3113434707760105	-0.04355336183193592	0.18974174796909704	0.13431341390158202	0.3164180196379364	2.0836603805090112e-42	NA	48	50	50
ENSG00000197747.8	S100A10	1.310266198651723	0.17375429620540336	0.1901057980120261	0.0073356992275911085	0.09077463051401527	1.7217640373097616e-11	NA	35	35	35
ENSG00000042062.11	FAM65C	1.3102609133181884	0.3329468791343993	0.19010758538884598	0.002027178971388198	0.014536009746882857	0.009387554018406016	NA	12	12	12
ENSG00000272221.1	XXbac-BPG181B23.7	-1.3099788133735546	-0.13436322278873988	0.1902030029884162	0.011026608686450733	0.6107213658649501	5.492615866615791e-112	NA	27	110	110
ENSG00000206053.12	HN1L	1.3099660270221203	0.09002657211680626	0.1902073286845548	0.03335209919343249	0.09726368238950232	3.6324129565163798e-12	NA	61	65	65
ENSG00000084093.16	REST	1.3098949159491418	0.3675068735819902	0.19023138729103217	0.001777983442862913	0.026425729208550148	0.00043770323849973863	NA	26	26	26
ENSG00000107566.13	ERLIN1	-1.3096815487255071	-0.23951909890683595	0.19030358806587844	0.005276289717583265	0.03788964085602203	2.1712259570770238e-05	NA	39	40	40
ENSG00000086991.12	NOX4	1.3092466040834407	0.23388316582012458	0.19045083033694832	0.0030656161421204623	0.02215242649638105	0.0013255425946873212	NA	27	27	27
ENSG00000106479.10	ZNF862	1.3090177737197433	0.24607951572760817	0.19052833019184623	0.003278576268772076	0.034488346522590724	5.252240563818232e-05	NA	16	17	17
ENSG00000214491.8	SEC14L6	-1.3087627774256443	-0.08124234991236454	0.19061471922914563	0.02154618407399015	0.05285744664615589	4.984072345956257e-07	NA	27	27	27
ENSG00000253719.3	ATXN7L3B	-1.3078357163251157	-0.4005472116529593	0.19092903706455966	0.0020315417954111584	0.022764262150223098	0.0011324982648278502	NA	26	26	26
ENSG00000243509.4	TNFRSF6B	-1.3077002847822932	-0.25425166974017815	0.19097498672090507	0.003187713042481874	0.02711437088561219	0.0003559204120759818	NA	16	16	16
ENSG00000174672.15	BRSK2	-1.3075832070629032	-0.2934949636665211	0.1910147157909421	0.0028264134796358925	0.07305947313539601	3.071962975984481e-09	NA	26	26	26
ENSG00000183833.16	MAATS1	-1.307150717276127	-0.07294802522225312	0.19116152930619534	0.03079861918447235	0.20260953292354653	2.1164378817709823e-25	NA	48	49	49
ENSG00000117791.15	MARC2	1.3063016597880537	0.10156845587941256	0.19144999290367815	0.019136919340067816	0.1700677349028145	4.319852575213756e-21	NA	17	17	17
ENSG00000109814.11	UGDH	-1.3062254275784932	-0.17632619162071148	0.1914759081251003	0.009463096174078377	0.04301881290972423	6.4387414981007066e-06	NA	42	44	44
ENSG00000198218.10	QRICH1	1.3050639363935517	0.2687819706422409	0.1918710775639254	0.0035260689702807367	0.062182514235529014	4.2754162141972296e-08	NA	22	22	22
ENSG00000152229.18	PSTPIP2	1.3045835335526483	0.3318397441187762	0.19203469830057052	0.0017534610703862615	0.041550511376327	7.587412874126111e-06	NA	18	18	18
ENSG00000146587.17	RBAK	-1.3044958242971343	-0.08397076611405706	0.19206458232957013	0.038452620347912386	0.22485274473168304	1.6032839146428667e-28	NA	23	23	23
ENSG00000135452.9	TSPAN31	-1.3041284254038152	-0.1366451166868769	0.19218979851818774	0.00913365276393055	0.0918198997554521	2.2485809923184408e-11	NA	64	66	66
ENSG00000110203.8	FOLR3	1.3039174794535027	0.22503075679554382	0.19226171983212537	0.0028627441750880356	0.02598030447902505	0.0004560437290094174	NA	9	10	10
ENSG00000154518.9	ATP5G3	1.303844365420735	0.13040343155632944	0.19228665243333465	0.015722111820320128	0.2753258907501149	1.0245667130909089e-36	NA	11	11	11
ENSG00000133101.9	CCNA1	-1.30366124588847	-0.10718116124604987	0.1923491084190807	0.02769208770399707	0.044081579931797454	3.1832987319954444e-06	NA	32	32	32
ENSG00000178952.10	TUFM	1.3033909212684507	0.07774837889236424	0.19244133441639844	0.035564593207057286	0.35459040043943835	5.691718281086187e-49	NA	35	35	35
ENSG00000254004.6	ZNF260	1.3030152111930333	0.1124151965887891	0.19256956849148632	0.01491754171648394	0.08007593177939779	3.8386918120677866e-10	NA	21	22	22
ENSG00000255621.1	RP11-377D9.3	1.3020528895408785	0.05274666687818151	0.19289830611989967	0.06438019216305393	0.1157256618326477	3.558100760614924e-14	NA	62	62	62
ENSG00000115425.13	PECR	1.3017292003117218	0.25136972279113207	0.1930089738611379	0.003777595668218448	0.04398995597444098	4.210179280271747e-06	NA	19	19	19
ENSG00000213373.7	LINC00671	-1.3016667814696175	-0.25321781445939057	0.19303031991740216	0.004843386178120353	0.06679476177809801	1.260029818718964e-08	NA	5	6	6
ENSG00000114841.17	DNAH1	-1.3011614481483003	-0.36853189991371693	0.1932031981621919	0.0024312161173146744	0.04841394411712124	1.4265528944869262e-06	NA	12	12	12
ENSG00000112619.7	PRPH2	-1.3008781509064407	-0.38493102868614626	0.19330016597156774	0.0014049880321433622	0.010659653363882296	0.025632127658313214	NA	15	15	15
ENSG00000277135.1	RP11-327J17.9	-1.2996316230906122	-0.06359403413081019	0.19372725586927808	0.047907805529076614	0.3090425143180931	1.9669177356644837e-41	NA	33	34	34
ENSG00000205212.3	CCDC144NL	1.2993045916328771	0.060243529471117004	0.19383941922441605	0.05166490543087027	0.13002658756419613	6.333819166387893e-16	NA	9	10	10
ENSG00000221944.6	TIGD1	-1.299279504218569	-0.1340046365915431	0.19384802552906033	0.01243846961036076	0.09922239689569416	2.054058846473265e-12	NA	4	4	4
ENSG00000204060.6	FOXO6	1.2992776265679256	0.12765651443652692	0.1938486696734244	0.012371950845134488	0.08487943820651249	8.770855104188926e-11	NA	50	51	51
ENSG00000183665.5	TRMT12	1.2989846213070442	0.180356606399351	0.19394920693043327	0.00668368053297398	0.062302022180228664	4.1229635631615394e-08	NA	7	8	8
ENSG00000108684.14	ASIC2	1.298301628432692	0.09949557227931481	0.1941837070515704	0.015992345589714352	0.07688305718993459	8.529297697564893e-10	NA	33	33	33
ENSG00000168724.14	DNAJC21	-1.298015595961527	-0.1649786923095392	0.1942819758041412	0.008676642445668785	0.16617790763671728	6.3576733368857615e-21	NA	29	29	29
ENSG00000010810.17	FYN	1.2975041594946448	0.1361121169215481	0.19445777487024096	0.011676044114727304	0.10199955268438944	8.639439870424843e-13	NA	37	37	37
ENSG00000266472.5	MRPS21	-1.2972076806651112	-0.20791894117666218	0.19455973871352428	0.00562601510638233	0.10403387753718356	5.128066473543191e-13	NA	11	12	12
ENSG00000173744.17	AGFG1	1.295902578341428	0.29028341090545207	0.19500905084628384	0.002214491514726712	0.01491421251588444	0.008333891386889378	NA	40	41	41
ENSG00000187231.13	SESTD1	1.2954861101890447	0.2237482811102179	0.19515258983966932	0.005188679359014084	0.0963044449117269	5.5619549858547444e-12	NA	41	41	41
ENSG00000154305.16	MIA3	-1.295180986864598	-0.682353001933687	0.19525780213679977	0.0005269337571817192	0.03731664433402805	2.437843631864711e-05	NA	10	13	13
ENSG00000149150.8	SLC43A1	-1.2949617313406536	-0.1929245887444506	0.1953334312694741	0.006537554929247859	0.10641026835746904	2.440060053992468e-13	NA	16	16	16
ENSG00000204438.10	GPANK1	-1.2948223824339855	-0.369653767483779	0.19538150889179118	0.0014522079709023287	0.01842033051570465	0.0034795598204005037	NA	21	59	59
ENSG00000272810.1	U91328.22	1.294026924248876	0.10752648648120701	0.19565612093665719	0.014136907809683687	0.0779710360993212	8.155456781745362e-10	NA	19	19	19
ENSG00000114745.13	GORASP1	-1.2938630069785373	-0.18668869263804477	0.19571274441508935	0.005798212947318024	0.05202678875792149	5.559990568119842e-07	NA	48	48	48
ENSG00000215712.10	TMEM242	1.2938446868058555	2.0422089697638675	0.19571907367014085	0.0001528820162029447	0.10440127210675187	5.302639392264653e-13	NA	5	10	10
ENSG00000197930.12	ERO1A	-1.2937172141811415	-0.23147716339838587	0.19576311707876815	0.004592738862018196	0.03132160790501588	0.00011290066855997993	NA	77	81	81
ENSG00000188785.11	ZNF548	1.2933239540824124	0.5445813062059842	0.19589903920529783	0.000720191358657751	0.030136611814150487	0.00017059252280099172	NA	2	2	2
ENSG00000118804.8	STBD1	1.2933127747763205	0.16797995333059293	0.19590290410932454	0.00849902271657979	0.1022482776851618	1.3426179485585701e-12	NA	19	19	19
ENSG00000160838.13	LRRC71	-1.2931305856712854	-0.07056060131720408	0.1959658983105107	0.03552775822445635	0.04097961899433565	1.0954348101865908e-05	NA	72	75	75
ENSG00000109610.5	SOD3	1.2930606972832976	0.25824693518995406	0.19599006704877298	0.003550279170434767	0.022606646472678963	0.001170345492754436	NA	35	36	36
ENSG00000274828.1	RP11-567M16.6	-1.292972251340779	-0.04266923376885483	0.1960206564747381	0.15625814263157045	0.5212579568235466	1.889735239197781e-85	NA	60	63	63
ENSG00000169629.11	RGPD8	-1.2928019181566386	-0.029597800575751492	0.19607957682680166	0.2334533732224499	0.5659376062439733	1.698846323814211e-97	NA	31	33	33
ENSG00000187608.8	ISG15	1.292227819173669	1.1823522399813122	0.19627826033335893	0.0001332180868949375	0.023301111331653083	0.0009039751540633367	NA	3	11	11
ENSG00000087157.18	PGS1	-1.2919938082988929	-0.32710134583628464	0.19635928884263154	0.0020543321966129827	0.03530608345317677	4.589157922872826e-05	NA	15	15	15
ENSG00000134825.15	TMEM258	1.2918582221277997	0.325065694196619	0.19640624806522344	0.0020650552712882823	0.062283475468626275	4.934306683700029e-08	NA	7	7	7
ENSG00000234754.1	C1orf140	-1.291689752791519	-0.1901800105026087	0.1964646075784945	0.005378362306644182	0.06471543084399915	2.2091878538843064e-08	NA	11	11	11
ENSG00000127952.16	STYXL1	-1.291341852390392	-0.04575855386624056	0.19658516405787896	0.11736073011149717	0.5285836230830999	1.1553959565163811e-87	NA	40	40	40
ENSG00000158457.5	TSPAN33	-1.29121180468423	-0.2321884397687293	0.19663024285823982	0.004644332851897465	0.05337326125702741	4.4465707513182775e-07	NA	19	19	19
ENSG00000168016.13	TRANK1	1.290332373251476	0.20831260398699492	0.19693528135133342	0.007052348151130805	0.03670293920855342	2.990892988192285e-05	NA	50	50	50
ENSG00000166881.9	NEMP1	-1.2903265090958749	-0.09407801964828319	0.19693731654730173	0.024704200522094787	0.169143902774896	5.9153331548592144e-21	NA	49	51	51
ENSG00000260428.2	SCX	-1.2901169384089126	-0.15613187716089721	0.19701005962071727	0.008406745651597654	0.1082927400089356	2.4910851416770596e-13	NA	14	16	16
ENSG00000110786.17	PTPN5	-1.290058697714395	-0.0941010072363221	0.1970302787608521	0.02264382037760099	0.12419809367237147	1.734730083588342e-15	NA	8	8	8
ENSG00000185070.10	FLRT2	1.2899884881921284	0.2375041175043517	0.19705465508060105	0.004092591253230755	0.06152370649558644	5.411869953642796e-08	NA	14	14	14
ENSG00000147606.8	SLC26A7	1.2897327583722342	0.16596138445682057	0.19714346158824048	0.007783493638163079	0.04625752062617283	2.7936173299749784e-06	NA	15	16	16
ENSG00000262370.5	RP11-473M20.9	-1.289672626976617	-0.30965521712892896	0.19716434748686917	0.002243236480468149	0.019384000214443847	0.002589756048760676	NA	18	19	19
ENSG00000259915.2	RP11-410E4.1	1.2891476093589223	0.04212283947095456	0.19734677469758877	0.1021043567855166	0.2520109349712967	2.414651599303008e-32	NA	44	45	45
ENSG00000105366.15	SIGLEC8	1.2890504524468231	0.3083609845047177	0.19738054722974152	0.0023373906379944164	0.01068088675847724	0.0257951547930164	NA	9	9	9
ENSG00000164631.18	ZNF12	-1.2889584980454445	-0.2458117436314814	0.1974125152231404	0.003361398657622955	0.03848546978278225	2.069801301519652e-05	NA	12	12	12
ENSG00000198826.10	ARHGAP11A	-1.2888712927400925	-0.14453640555422098	0.19744283569168697	0.011951081258774879	0.099562001519234	1.98673822412005e-12	NA	19	19	19
ENSG00000228049.7	POLR2J2	1.2884634898288096	0.044045761528512285	0.19758467018338088	0.13521430731568956	0.3946925581980055	3.00001631918421e-57	NA	25	27	27
ENSG00000177519.3	RPRM	1.288151946770341	0.0812554067179655	0.19769307557431304	0.033756642700171424	0.1357123834027869	1.4342750086327024e-16	NA	13	13	13
ENSG00000176393.10	RNPEP	-1.2881158919410864	-0.16813160762294665	0.19770562412235426	0.007622999045548858	0.08512505442221062	7.624462293506067e-11	NA	51	52	52
ENSG00000164088.17	PPM1M	1.2879450598838553	0.12320151881689219	0.19776508855404917	0.018571757170380204	0.2201124195826936	1.1022178367033305e-27	NA	42	44	44
ENSG00000138639.17	ARHGAP24	1.287737545381162	0.04932498694677046	0.19783733927228186	0.07609626198907687	0.3100172146821263	3.1412656542801e-42	NA	22	22	22
ENSG00000131386.17	GALNT15	1.2876977695179823	0.40135588341395095	0.19785119031533227	0.002105317514636331	0.015730482868404897	0.0059581599019222845	NA	41	42	42
ENSG00000253368.3	TRNP1	-1.2876000588554055	-0.11064874101429122	0.19788521885156296	0.01694574747045008	0.13088899700549686	2.487726868738488e-16	NA	33	33	33
ENSG00000278743.1	RP11-707G18.1	-1.2875038991291237	-0.3273130210167418	0.19791871144163908	0.00125562592648679	0.030861299179840443	0.00014144974773293444	NA	4	4	4
ENSG00000105364.13	MRPL4	1.287406751740665	0.13162445192287633	0.1979525522470169	0.013626485900217006	0.2356910194679066	2.5383560108673695e-30	NA	5	5	5
ENSG00000177669.3	MBOAT4	1.2869114773152337	0.11371096663404053	0.1981251444087595	0.01784812838411896	0.03415193417860007	5.9963541514480434e-05	NA	13	13	13
ENSG00000152700.13	SAR1B	-1.28673730703339	-0.5272529551231413	0.1981858650438275	0.0008051237508475363	0.018979565218903763	0.002633988156639309	NA	15	17	17
ENSG00000101052.12	IFT52	-1.2864144736707341	-0.10250030590154559	0.1982984497829099	0.016148823553704707	0.2517528014350161	3.15564990909002e-32	NA	20	20	20
ENSG00000164080.13	RAD54L2	1.2862966053106413	0.15255048098459734	0.1983395667873813	0.009353927819265546	0.09998642100653213	1.789244245938784e-12	NA	68	70	70
ENSG00000228300.13	C19orf24	-1.2854205859488304	-0.15361180988502693	0.19864535131551375	0.010057561219501493	0.17257777568085195	1.880439690937705e-21	NA	7	8	8
ENSG00000162878.12	PKDCC	-1.2846434399137383	-0.22867028727692526	0.19891691136907674	0.003477203062235959	0.047719167469591865	1.8584524348674118e-06	NA	19	19	19
ENSG00000222041.10	CYTOR	-1.284511161204262	-0.36828934775422517	0.19896316085549104	0.0014302536440830543	0.08770180301534296	3.445189010857197e-11	NA	12	21	21
ENSG00000085999.11	RAD54L	1.284480012138353	0.131132500060206	0.19897405285412273	0.013369756890603546	0.0159124634795641	0.0065928865219817825	NA	48	48	48
ENSG00000189143.9	CLDN4	1.2838214738850182	0.13774829264787075	0.19920442815103623	0.010710648506567479	0.02137176275582574	0.001551954600116283	NA	18	21	21
ENSG00000197483.9	ZNF628	1.2837774303138378	0.31388365685655345	0.19921984278828697	0.0018683624637588843	0.01756672211114144	0.003733405574398883	NA	7	7	7
ENSG00000283267.1	CTB-16J4.1	1.2836988361301331	0.07719999169800365	0.19924735182471853	0.032409227318540346	0.13028919385189716	4.660920325429234e-16	NA	29	29	29
ENSG00000167280.16	ENGASE	1.2836718275957562	0.209092378656749	0.19925680582096994	0.01282488864359263	0.2205272177199558	9.390383844221533e-28	NA	24	24	24
ENSG00000138756.17	BMP2K	-1.2828792017495534	-0.23922816411839948	0.19953440046389392	0.0040690758199021515	0.03327958296926215	6.314318788096411e-05	NA	11	11	11
ENSG00000131781.12	FMO5	1.2822413633507335	0.14161638366604726	0.19975799027594743	0.009708513920112169	0.048269482913748836	1.6615856523585668e-06	NA	16	18	18
ENSG00000144736.13	SHQ1	1.2819310348293116	0.17133010285767178	0.1998668399313479	0.007290551474315652	0.024733130563805304	0.0006565208837425639	NA	45	45	45
ENSG00000174917.8	C19orf70	-1.2817902005779365	-0.4239864811075722	0.19991625270679403	0.0009845025946343348	0.024865290121195937	0.0006533836646321241	NA	26	27	27
ENSG00000150756.13	FAM173B	1.281602039398214	0.12956775321674607	0.19998228441874788	0.012209787939963204	0.06355786593538412	3.11179461219189e-08	NA	60	61	61
ENSG00000169592.14	INO80E	-1.2815902441567435	-0.08049280136757204	0.19998642427264612	0.03133775023115393	0.2659254770050473	2.9024134998119224e-36	NA	22	23	23
ENSG00000175356.12	SCUBE2	1.2813312699802804	0.084197340560532	0.20007733392346316	0.029690742750991712	0.11214109244446807	7.141436245213591e-14	NA	35	37	37
ENSG00000168411.13	RFWD3	1.2811615423996416	0.09704911229470123	0.20013693103783559	0.021016278238534126	0.15169141071646733	1.0045410754197434e-18	NA	22	24	24
ENSG00000100577.18	GSTZ1	-1.2804875310550285	-0.06895516583728205	0.20037372723771618	0.03558128806755763	0.2252190474216575	9.360516878670912e-29	NA	64	68	68
ENSG00000167723.14	TRPV3	1.2796417387166432	0.12107395746733421	0.20067116345259217	0.010567043855692989	0.07520588303495253	1.568015265831835e-09	NA	20	21	21
ENSG00000163521.15	GLB1L	1.2796372578213129	0.10392397570932342	0.2006727400877063	0.02521214477033542	0.11873308530110893	5.549459226057628e-15	NA	22	24	24
ENSG00000146109.4	ABT1	1.2793125412729156	0.18479547470760352	0.20078701799714527	0.003764995277124299	0.04383204059878132	4.681932598947533e-06	NA	27	28	28
ENSG00000172927.7	MYEOV	-1.279297162856014	-0.0699243356333546	0.2007924313206021	0.04073924729948161	0.07338421956656052	2.921225654432117e-09	NA	41	42	42
ENSG00000152465.17	NMT2	-1.2792720168560054	-0.06686470380342574	0.20080128313942813	0.04809752495056422	0.27172427633108365	2.5932514087983603e-35	NA	31	31	31
ENSG00000111666.10	CHPT1	-1.2789953873807598	-0.04153702109761737	0.20089868020783475	0.11669908307346709	0.5134129713994224	1.2820010200187294e-82	NA	69	70	70
ENSG00000273355.1	RP11-672L10.6	1.2783681948474297	0.15012188938473886	0.20111963290983137	0.008598361511162554	0.02085281817482338	0.0016741621354147242	NA	20	20	20
ENSG00000186487.17	MYT1L	-1.2781455100783312	-0.07205810100271083	0.20119812481794663	0.05134925281592201	0.1763532357680365	7.335938799713409e-22	NA	53	55	55
ENSG00000135778.11	NTPCR	-1.277725838454848	-0.051889668736645085	0.20134611137143754	0.07614070853636466	0.4008828219832479	7.8315695157596185e-59	NA	58	58	58
ENSG00000186063.12	AIDA	1.277639079656471	0.21650291594812857	0.2013767145613906	0.0055834959368446	0.07889159998195311	2.4557935109950976e-10	NA	33	43	43
ENSG00000203772.7	SPRN	1.2773341670100302	0.08494170540237687	0.20148429598006112	0.02924203994545533	0.1650943116340314	2.885529322873413e-20	NA	11	12	12
ENSG00000107779.13	BMPR1A	-1.2764435450724245	-0.2040756897306592	0.2017987714631262	0.004902797927819334	0.08341592775660464	1.246079614637181e-10	NA	10	10	10
ENSG00000170049.9	KCNAB3	1.276404710106894	0.1494963052449484	0.20181249209100383	0.009280673552227293	0.05524066205801058	1.917591650851597e-07	NA	29	29	29
ENSG00000262468.5	LINC01569	-1.2763491449191608	-0.10599089594882224	0.20183212479019386	0.01685953241812435	0.11071305828889022	3.7748711235293544e-14	NA	14	14	14
ENSG00000090863.11	GLG1	-1.275962103736674	-0.1922756801697508	0.2019689156467056	0.004919772547337824	0.07843386669163338	5.359416122378976e-10	NA	20	21	21
ENSG00000138764.14	CCNG2	1.2756028448695458	0.2658151139922384	0.20209594794823216	0.0045592122884475965	0.019314974223975108	0.002620567421558196	NA	60	62	62
ENSG00000107537.13	PHYH	-1.2754833812716337	-0.14570378931501338	0.20213820263326743	0.008665666556437475	0.11302786443699388	6.490335652517831e-14	NA	14	14	14
ENSG00000240038.6	AMY2B	1.27544055742133	0.15236973751060284	0.20215335114402422	0.007008994118674202	0.05928707569583112	9.731432604783e-08	NA	54	55	55
ENSG00000175220.11	ARHGAP1	-1.2754272903656627	-0.21950156133445872	0.20215804440077723	0.0037093170382718884	0.03256787351367735	6.952240784341559e-05	NA	19	19	19
ENSG00000146856.14	AGBL3	-1.2752355947372074	-0.1823209570807604	0.20222586611075366	0.005588355092688431	0.02798920845538767	0.00026949987658707233	NA	13	13	13
ENSG00000100580.7	TMED8	1.2752221258158314	0.15186829870125035	0.20223063202428393	0.009146121814111795	0.11054108562842332	1.1497362028220767e-13	NA	34	34	34
ENSG00000181555.20	SETD2	-1.2749755316084037	-0.5961137108738801	0.20231790267680239	0.0009291927414536388	0.022275878556913847	0.0012426225176347836	NA	23	23	23
ENSG00000125945.14	ZNF436	-1.274846602658303	-0.057231384855020676	0.2023635420600487	0.06519965949568018	0.26192390650351105	5.549744743369991e-34	NA	13	13	13
ENSG00000204257.14	HLA-DMA	1.2741789817810059	0.38488824071477046	0.20259999227866077	0.0014935633125486693	0.06526807664268443	2.3660924826091664e-08	NA	1	13	13
ENSG00000132763.14	MMACHC	-1.2739477383153224	-0.11911923959675945	0.2026819383238766	0.015325178097563799	0.11380427815407672	6.070554742376857e-14	NA	47	47	47
ENSG00000272316.1	XXbac-BPGBPG55C20.2	-1.273896297692118	-0.09213124941485788	0.20270017068663382	0.02710028180042927	0.2992377530663545	1.0557895459287693e-39	NA	52	60	60
ENSG00000230606.10	AC159540.1	1.273382636350203	0.048657002723249694	0.20288229583673023	0.09633660750723488	0.3759292581810405	3.9170749745602703e-53	NA	21	28	28
ENSG00000150867.13	PIP4K2A	1.273291309506436	0.06991357644435649	0.2029146894047702	0.03333901710694194	0.14561098129106206	6.62353019610051e-18	NA	45	46	46
ENSG00000135047.14	CTSL	1.273281174727704	0.18641615682478016	0.20291828443596271	0.006612146647835895	0.04794155177345703	1.9704818235524373e-06	NA	33	34	34
ENSG00000104886.11	PLEKHJ1	-1.2732761811746178	-0.12889737827150297	0.20292005577725036	0.008208606508222966	0.13835423747418374	4.636058155385536e-17	NA	12	12	12
ENSG00000141380.13	SS18	1.273207959143521	0.27726667225892626	0.20294425700855345	0.002526914518946254	0.03280568942045208	6.380429737464814e-05	NA	26	26	26
ENSG00000173083.14	HPSE	-1.2731051104992785	-0.5234416515525828	0.2029807457332583	0.0008768021411906205	0.011702081138900687	0.01992561152511769	NA	8	9	9
ENSG00000157379.13	DHRS1	-1.272686525745387	-0.05838643572272242	0.20312930086660563	0.058927462941262165	0.3912860179374801	7.442478058747955e-57	NA	43	46	46
ENSG00000150093.18	ITGB1	1.2725861991505938	0.2572116595212905	0.20316491839204676	0.0032162080194625253	0.025846863352427703	0.0005221755850633681	NA	58	59	59
ENSG00000143537.13	ADAM15	1.2724212890080082	0.20365687486076584	0.2032234739782075	0.0035682453001435787	0.013271065966624652	0.01293633598384199	NA	37	42	42
ENSG00000167778.8	SPRYD3	1.2721099328468068	0.31215703624826535	0.20333406249168695	0.001824383243664654	0.04300403497224135	5.11527538234328e-06	NA	10	10	10
ENSG00000215114.8	UBXN2B	1.2718656261811552	0.08806314296776145	0.20342086681740312	0.022932580415194394	0.20712534316592315	7.371608219608657e-26	NA	11	11	11
ENSG00000120837.7	NFYB	-1.2707935182236831	-0.17434342189935625	0.2038021152739261	0.004108834580628102	0.08604633903033207	9.106676706726762e-11	NA	30	30	30
ENSG00000205517.12	RGL3	1.2705904346601704	0.08532028168796392	0.20387439163619792	0.024377927794779323	0.10970915422993546	8.452444157454252e-14	NA	52	55	55
ENSG00000255046.1	RP11-297N6.4	1.2701794993127689	0.195935159471571	0.2040206984039008	0.008011629011670806	0.026287524068557774	0.0003239183520860467	NA	5	5	5
ENSG00000143632.14	ACTA1	-1.2693743470021859	-0.2402413477321287	0.204307581101148	0.004562257956134833	0.01824696583973741	0.003483810477670589	NA	28	28	28
ENSG00000147548.16	NSD3	1.269165812156501	0.827371415121045	0.2043819316856127	0.00036304098621937756	0.02242649357648269	0.0011822965880560169	NA	4	4	4
ENSG00000157181.15	C1orf27	-1.269140378821867	-0.1463148748294691	0.20439100098084784	0.010817081248945419	0.057743114612807976	1.1781229642648178e-07	NA	53	54	54
ENSG00000167637.16	ZNF283	1.2690492474265191	0.11132306845609147	0.20442350000930387	0.01451669530112047	0.1067087599807252	3.882165271497866e-13	NA	13	13	13
ENSG00000166347.18	CYB5A	1.2688565123704147	0.10290205239938541	0.20449224503786523	0.016513591340461833	0.16957888500326504	3.9566388858079816e-21	NA	31	31	31
ENSG00000167394.12	ZNF668	-1.268745646618768	-0.18745649003442233	0.20453179641772978	0.006601125899394213	0.057155738901010625	1.6797554033031711e-07	NA	18	19	19
ENSG00000166313.18	APBB1	1.268322004573582	0.7623521218851469	0.20468298205750224	0.00031278936532825653	0.016574451337018934	0.005344988399837411	NA	6	6	6
ENSG00000130684.13	ZNF337	1.2683118900072081	0.11077096534113787	0.20468659264791433	0.01643142890300974	0.06655270732833228	8.02462892477308e-09	NA	66	67	67
ENSG00000247157.6	LINC01252	1.2680388071953375	0.049560709847360024	0.20478409235572814	0.10184284556677387	0.3217110173030573	3.0202179542629963e-43	NA	89	92	92
ENSG00000196154.11	S100A4	1.2677745742048556	0.08609944941005561	0.2048784645251842	0.03383441060066255	0.3600008689556485	1.0129119450283567e-49	NA	12	12	12
ENSG00000079308.16	TNS1	1.2674052174303907	0.2374270248889175	0.2050104351850598	0.005422904473070575	0.049246436996304786	1.1762595379722601e-06	NA	83	95	95
ENSG00000153774.8	CFDP1	-1.2673991358890062	-0.21948437037464782	0.20501260862837178	0.003972409593957299	0.09086002725172083	2.674980718213491e-11	NA	13	13	13
ENSG00000151655.18	ITIH2	1.26714182227658	0.13513956542336356	0.2051045836501908	0.011684327966394844	0.04975863570899077	1.0471074347598124e-06	NA	6	7	7
ENSG00000153066.12	TXNDC11	1.2670726048179628	0.16776266132656892	0.20512933008486645	0.0068796504236067636	0.059885367419230576	8.445087587419043e-08	NA	18	20	20
ENSG00000107651.12	SEC23IP	-1.2669060732554613	-0.2976584794895766	0.20518887688209542	0.002205619756856367	0.039993969128356524	1.4030162030155206e-05	NA	13	13	13
ENSG00000147408.14	CSGALNACT1	1.2665238472056621	0.18266872473431237	0.20532559721076837	0.005718584398104281	0.07108094213357502	3.0406439725062225e-09	NA	18	18	18
ENSG00000178726.6	THBD	-1.266467877594889	-0.41279178631384467	0.20534562281449942	0.002524935769908408	0.013773247531884148	0.011277861097453422	NA	44	44	44
ENSG00000225791.6	TRAM2-AS1	-1.2662411373036462	-0.34552143931747115	0.20542676370644952	0.0014317143759215959	0.014845170955214327	0.007971881298110333	NA	13	13	13
ENSG00000087266.15	SH3BP2	1.2661533993755891	0.05158517511227243	0.2054581677031182	0.04451439887406419	0.2384531903852685	1.4431021732880583e-30	NA	39	45	45
ENSG00000224877.3	NDUFAF8	-1.265878937519536	-0.1415910311628493	0.20555642823829312	0.012609554563072174	0.13182875481690445	2.4101133521415005e-16	NA	29	30	30
ENSG00000139323.13	POC1B	-1.2656275704781903	-0.19396872813747634	0.20564645051746444	0.0072280429105878	0.07785920573088953	8.455150782833796e-10	NA	28	28	28
ENSG00000144857.14	BOC	1.2654999155070759	0.2501276811583579	0.20569217866098066	0.0037724754297730617	0.011751011422543516	0.01829561217047461	NA	32	32	32
ENSG00000029725.16	RABEP1	1.2648310240188863	0.08082778410672763	0.20593190755403357	0.03494690054176286	0.3972288767684903	1.1028057969883261e-57	NA	35	35	35
ENSG00000165490.12	DDIAS	1.2647179075450847	0.06197580666725764	0.2059724682473405	0.05229681907322473	0.1516456974792523	1.0632965470165034e-18	NA	42	42	42
ENSG00000164078.12	MST1R	-1.2637990955070892	-0.1086079073190055	0.20630214593122376	0.01846816805622611	0.06423857467861885	2.9050426025409068e-08	NA	39	39	39
ENSG00000250790.4	RP11-46H11.3	1.2636610804193718	0.16038362554090893	0.20635170002074943	0.01162252694948215	0.08928602896317465	2.7393499425021466e-11	NA	17	22	22
ENSG00000163382.11	NAXE	-1.2625498361704923	-0.15078566198671634	0.20675100544167857	0.008935461011310472	0.13724923861675214	2.413563497610548e-17	NA	15	15	15
ENSG00000005243.9	COPZ2	-1.2622487916093383	-0.2213100766214665	0.20685927683034888	0.004253286991313532	0.04755768596570309	1.4784746450725415e-06	NA	16	16	16
ENSG00000070882.12	OSBPL3	-1.2621436634670058	-0.10168022387836015	0.20689709610932616	0.01577971764066385	0.1304840946150198	4.914751504196745e-16	NA	48	48	48
ENSG00000107611.14	CUBN	-1.262136888915863	-0.17522718990669714	0.20689953338946776	0.006690989952711	0.10326321580247376	1.0100001797665189e-12	NA	14	14	14
ENSG00000164197.11	RNF180	-1.2620887941119945	-0.41310256771263537	0.20691683705533104	0.0017044542018410797	0.0225496253855699	0.001202539695627689	NA	15	16	16
ENSG00000179979.8	CRIPAK	1.2618398952438021	0.040359845690217576	0.20700640328136966	0.13098803273956847	0.4533941530623739	4.374697476757813e-70	NA	118	125	125
ENSG00000137563.11	GGH	-1.261739290068417	-0.042071773386314654	0.20704261402503243	0.12509605726283785	0.3615401597646438	7.416155132163966e-51	NA	76	78	78
ENSG00000198668.10	CALM1	-1.261568933650632	-0.3639507547584203	0.20710394076217664	0.0012436417730462323	0.03394445097690429	6.376688494619885e-05	NA	25	26	26
ENSG00000262075.3	DKFZP434A062	1.2613352003760339	0.22724825836594653	0.20718810403220222	0.005747754695958232	0.048772599302055526	1.5489946026394614e-06	NA	15	19	19
ENSG00000051523.10	CYBA	-1.261291047289715	-0.2516130912476396	0.20720400557409846	0.0033322634155937268	0.14573140854068833	5.918319274659622e-18	NA	3	3	3
ENSG00000138823.13	MTTP	1.2603548767963468	0.16179829235279145	0.2075413717814335	0.011115240700931221	0.09716904891376044	3.5858686065461304e-12	NA	19	19	19
ENSG00000173041.11	ZNF680	-1.2601228636765522	-0.12835207602994758	0.2076250435447342	0.006705755997587287	0.041715305285627405	8.338532332258618e-06	NA	21	22	22
ENSG00000120784.15	ZFP30	1.2599742239811815	0.15203756136403784	0.20767866089459408	0.007701986589707207	0.0483517591061464	1.4484522486686482e-06	NA	14	14	14
ENSG00000230724.9	LINC01001	-1.2589890455106176	-0.1369490656576133	0.20803428862765483	0.01227409795415834	0.02884351318732465	0.0002287162798800308	NA	16	20	20
ENSG00000177951.17	BET1L	-1.258310193045348	-0.16133026594809435	0.20827959625582626	0.010930664891199399	0.13122901794835687	3.7472208601611967e-16	NA	29	31	31
ENSG00000188566.13	NDOR1	-1.2580431209451894	-0.8806047572261748	0.20837616190303143	0.0002500030790850825	0.11641418158372854	1.594887490352584e-14	NA	10	12	12
ENSG00000162595.5	DIRAS3	1.2576041326582805	0.12930046374584805	0.20853495804369282	0.009409506625743184	0.02696013343045488	0.0003857910576296537	NA	69	72	72
ENSG00000170291.14	ELP5	1.2574725635945931	0.07661496883073671	0.20858256787177154	0.04282738071515963	0.22570946677632134	5.681513959446532e-29	NA	53	59	59
ENSG00000155846.16	PPARGC1B	1.257446775488024	0.11670116064492589	0.2085919005276745	0.012486846530675279	0.08312208155029202	2.0913401353169253e-10	NA	49	51	51
ENSG00000178217.13	SH2D4B	1.2571098182572655	0.20789903288186046	0.2087138723804075	0.008125237886844914	0.02231259056559382	0.001136597899211466	NA	18	18	18
ENSG00000115866.10	DARS	-1.2567279624673908	-0.2524674499135832	0.2088521590887078	0.0034177333121917603	0.04876861551159082	1.3904385998607405e-06	NA	15	15	15
ENSG00000169169.14	CPT1C	-1.2562915929431042	-0.27654391674533196	0.20901026887763952	0.002397208596586189	0.06674845521775498	6.7326065361390115e-09	NA	7	7	7
ENSG00000144134.18	RABL2A	-1.2560933751585364	-0.11460877777039183	0.20908211777155816	0.030961039671455793	0.1648799123063927	1.8029894249439992e-20	NA	60	64	64
ENSG00000137509.10	PRCP	1.255542230363564	0.4169538717463011	0.20928198774817575	0.001099804928499502	0.03223426681730105	9.370954758952954e-05	NA	8	8	8
ENSG00000161618.9	ALDH16A1	-1.2553264090244058	-0.0683385766956131	0.2093602920009079	0.03673773603588969	0.3582281494812326	9.794923536068078e-50	NA	25	30	30
ENSG00000267731.1	RP11-147L13.8	1.254763403048204	0.06740439360315853	0.20956466158467912	0.037624101909587176	0.2283884923343511	9.684627728744999e-29	NA	33	33	33
ENSG00000144026.11	ZNF514	-1.2543381216195655	-0.037901636397848736	0.20971913329561787	0.11870131454772685	0.5373535795280879	3.948548099394873e-90	NA	48	52	52
ENSG00000239900.12	ADSL	-1.253263887245004	-0.15958936287787917	0.2101096862913644	0.006221770094793664	0.02133917209877276	0.001560474247044478	NA	40	42	42
ENSG00000168769.13	TET2	-1.2524918189410943	-0.10149110090894156	0.21039070752381384	0.014737979080886438	0.0288507214685727	0.00023850299594492755	NA	56	58	58
ENSG00000267454.5	ZNF582-AS1	1.252381008224111	0.04799734343850619	0.21043106326446204	0.09714144369059949	0.3370975776689287	2.26544634187364e-46	NA	36	42	42
ENSG00000119599.16	DCAF4	1.2517894850912075	0.053087981518721274	0.21064658261834623	0.06484095032862468	0.3219560624740361	7.379664475365799e-44	NA	57	58	58
ENSG00000070808.15	CAMK2A	1.2514903627600273	0.1451623907304336	0.21075562755105615	0.011063835602602237	0.0365811010457289	3.0698837513259885e-05	NA	41	41	41
ENSG00000198825.12	INPP5F	-1.2512738574759628	-0.25289448189005553	0.21083457994082255	0.0027942332460978653	0.04364030707685318	5.703921114340862e-06	NA	15	15	15
ENSG00000148925.10	BTBD10	1.250936922181889	0.31940997233036283	0.2109574917633178	0.0019632967031479364	0.059811216705888126	8.967584067621223e-08	NA	41	41	41
ENSG00000152778.8	IFIT5	1.250559946153657	0.03925007231417016	0.21109507160670338	0.10912841280738468	0.4369887845306	3.7643767653374426e-67	NA	32	34	34
ENSG00000100294.12	MCAT	-1.2499334784637233	-0.13527952692439424	0.21132384853954378	0.010970996076892427	0.10383086899387188	7.561108837989232e-13	NA	26	28	28
ENSG00000256087.6	ZNF432	-1.2497310818892455	-0.12412185266437048	0.21139779913910517	0.015502531983674971	0.055122474863710635	2.205597156789032e-07	NA	129	135	135
ENSG00000072609.17	CHFR	-1.2493025186861508	-0.151428054363178	0.21155444706237592	0.007539261032925821	0.11150647232389024	9.7100520485476e-14	NA	22	29	29
ENSG00000136273.11	HUS1	1.249152023988327	0.10363852331528148	0.21160947561082732	0.009522042011872203	0.017454830776695306	0.0043838493849524904	NA	49	51	51
ENSG00000256299.1	RP11-989F5.3	-1.2491469116192462	-0.05163637003827125	0.21161134513578328	0.07753024368967285	0.2201370683541881	7.310382303737451e-28	NA	18	18	18
ENSG00000269892.1	RP4-761J14.10	-1.2491140698260137	-0.16184211015029346	0.21162335522475473	0.007985367499552545	0.02540974019069225	0.00048763267388220194	NA	13	13	13
ENSG00000189298.13	ZKSCAN3	-1.2487150507657865	-0.16462017888155614	0.21176931397472687	0.007860351752050666	0.06526363341117594	2.1478771317630625e-08	NA	28	34	34
ENSG00000144645.13	OSBPL10	1.2480563033936776	0.18831954074609197	0.21201043895001082	0.0037423499058503156	0.0478075191110808	1.2705724755947727e-06	NA	27	27	27
ENSG00000256499.1	CTC-465D4.1	-1.2476296492033638	-0.15222665067957702	0.21216671538077458	0.010601933040418302	0.07978085873647713	3.036765999572239e-10	NA	23	25	25
ENSG00000002933.7	TMEM176A	-1.246780067130469	-0.08682864663376214	0.21247815118610025	0.021419282349632696	0.10412816956432153	7.588474207004833e-13	NA	55	65	65
ENSG00000197006.13	METTL9	1.246500571619795	0.48947745622247524	0.21258067948391224	0.0008769903000967765	0.019246206145193127	0.002792575363629657	NA	21	27	27
ENSG00000075239.13	ACAT1	1.245851429742578	0.16129710193510188	0.21281894428064219	0.005940762541577488	0.12149739294386785	5.024787766353378e-15	NA	23	23	23
ENSG00000161011.19	SQSTM1	-1.2455253662927406	-0.8182946242008059	0.21293869722830805	0.0003457609743353489	0.029736359002147987	0.00017997419539850256	NA	2	2	2
ENSG00000171055.14	FEZ2	1.245457647884614	0.37074686190133577	0.21296357419021672	0.0019173594793957674	0.02620680937916224	0.0004159760135666291	NA	12	12	12
ENSG00000183172.8	SMDT1	-1.2450470378180218	-0.053199095067787125	0.21311446039976878	0.06282595310623879	0.6186066696600863	5.456028942358405e-115	NA	28	30	30
ENSG00000155542.11	SETD9	-1.244634995660575	-0.02619862435176916	0.21326595041864604	0.24652263260644258	0.5966958029089908	3.9712333582356996e-107	NA	26	26	26
ENSG00000110958.15	PTGES3	-1.2444189569865947	-0.3850181876989219	0.21334540951586622	0.0009427154657552499	0.02784329656819273	0.0002695082646657095	NA	14	18	18
ENSG00000105669.13	COPE	-1.244011545494244	-0.5098870285625854	0.2134953137375193	0.0012260387546126628	0.016810320156194884	0.005005799933030988	NA	31	31	31
ENSG00000132970.12	WASF3	1.243994331847047	0.10495344345796248	0.2135016490523055	0.020860129801033644	0.20758382739767325	6.290832061354508e-26	NA	35	36	36
ENSG00000106633.15	GCK	-1.2435964045314762	-0.1015531623912202	0.21364814013482214	0.018621974484644054	0.20944066689862129	1.3452772417096836e-26	NA	10	10	10
ENSG00000146005.3	PSD2	1.2435932964344296	0.1977465417400079	0.2136492846203648	0.0048551911149028355	0.023436573169185272	0.0009785460722898569	NA	17	17	17
ENSG00000187987.9	ZSCAN23	1.2434085298245217	0.0387589807395882	0.213717328640334	0.14373234152374142	0.4096468269474084	2.7997342604409097e-60	NA	26	37	37
ENSG00000052749.13	RRP12	-1.24338127439383	-0.20650302156204442	0.21372736732402065	0.004169749133845576	0.05332791763024981	4.19292984987529e-07	NA	20	21	21
ENSG00000113407.13	TARS	1.2422175128407995	0.34228754851640375	0.2141563198572506	0.0014347682687766952	0.01597885390018385	0.006627162273369026	NA	24	24	24
ENSG00000070718.11	AP3M2	1.2420101418311527	0.09209162553150077	0.21423282016582035	0.020867208348153574	0.14667818698016846	1.5736664710402775e-18	NA	23	23	23
ENSG00000205869.2	KRTAP5-1	1.241655618411813	0.6421768828461678	0.2143636514525925	0.0005539781574622002	0.012323034647802628	0.01627039116428704	NA	7	7	7
ENSG00000275152.4	CCL16	-1.2416486199948409	-0.23732453033514264	0.21436623468795934	0.003622477584520784	0.03963903571304405	1.61107510488028e-05	NA	12	13	13
ENSG00000185722.16	ANKFY1	-1.2414739626454008	-0.18389360758307557	0.2144307109728012	0.005156751442466242	0.07896362137529657	6.558619364186803e-10	NA	25	26	26
ENSG00000175970.10	UNC119B	1.2408898812933988	0.1649732353599514	0.214646431269925	0.0071082171245124524	0.08756023913121465	6.234704613697896e-11	NA	13	13	13
ENSG00000187240.13	DYNC2H1	-1.240416665804026	-0.22892097260988906	0.21482131987776376	0.004852192828203636	0.05766052425373426	1.416120182194279e-07	NA	27	27	27
ENSG00000145416.13	MARCH1	-1.2402426737312475	-0.04930251564655039	0.21488564881357364	0.0775686538924144	0.4578035046001415	5.2240709072664995e-70	NA	28	28	28
ENSG00000107438.8	PDLIM1	-1.2396274435216625	-0.23679569728398436	0.21511322514464726	0.0033431387237252866	0.02021972063775477	0.0021433708050513293	NA	46	46	46
ENSG00000092208.16	GEMIN2	-1.2386771210233625	-0.12962144433561484	0.21546509482369125	0.008622768919747354	0.026245528164009033	0.0004672038838509392	NA	23	23	23
ENSG00000180354.15	MTURN	1.2379554562166506	0.2175009683140429	0.21573257777157107	0.0040872257160096525	0.08869772842526252	4.271829109843067e-11	NA	10	10	10
ENSG00000108187.15	PBLD	-1.2377929921911248	-0.11332441964280153	0.21579282755310336	0.01142185405865325	0.17559062650449642	1.027488239270213e-21	NA	21	22	22
ENSG00000185298.12	CCDC137	-1.2365235392318785	-0.15683749621051646	0.21626402147906376	0.007647706072522037	0.1094340105522299	1.7150631753549155e-13	NA	14	18	18
ENSG00000198189.10	HSD17B11	1.2363191806954468	0.08239950901932676	0.21633994418087732	0.02284794979324283	0.1947000200152813	2.6558646428250383e-24	NA	107	108	108
ENSG00000112679.14	DUSP22	-1.2362351565950624	-0.29923131782032425	0.2163711661409492	0.0026967035088232816	0.01608983805629297	0.0058086467586765285	NA	24	29	29
ENSG00000144959.9	NCEH1	-1.2359585661736747	-0.07044349151673726	0.2164739654583031	0.045620751289049535	0.2097620557815027	1.1204407325541385e-26	NA	21	22	22
ENSG00000214063.10	TSPAN4	-1.2355748324394775	-0.1320911240229944	0.21661664453574947	0.013085854954270415	0.1604814646413807	5.0856667993294687e-20	NA	36	36	36
ENSG00000166451.13	CENPN	1.2353550083340807	0.14530298305151718	0.21669840955947128	0.0049978762688833315	0.03326344933706925	6.855744106793619e-05	NA	22	22	22
ENSG00000182179.12	UBA7	1.234508171671191	0.24500983546718635	0.21701360360955946	0.0032458221195173272	0.06111884549909151	6.152291158164332e-08	NA	16	17	17
ENSG00000139726.10	DENR	1.234349872031887	0.2161904734937715	0.2170725595758518	0.0035784954993379296	0.03238118913572751	9.696232554874158e-05	NA	21	21	21
ENSG00000105383.14	CD33	-1.2340369008879697	-0.24378207608417157	0.21718915417883278	0.004222848104089984	0.11034814769081304	1.1069501929877904e-13	NA	19	19	19
ENSG00000165914.14	TTC7B	1.2336363186812094	0.16158554354638835	0.21733845321767997	0.006273815732530526	0.07636618185731253	1.1762797825276353e-09	NA	23	24	24
ENSG00000123453.17	SARDH	1.2335536349798844	0.07955346112901246	0.21736927904428505	0.037046012132801995	0.21057257112279815	2.7263782725643606e-26	NA	51	58	58
ENSG00000068078.17	FGFR3	-1.2327655528263004	-0.07083573125151363	0.21766324668892956	0.04465553920704586	0.2160857744362572	4.335685180738164e-27	NA	9	9	9
ENSG00000174780.15	SRP72	1.2324012101324004	0.12129281016473527	0.2177992491042885	0.012078849984780185	0.21640694834242968	4.432512587251541e-28	NA	26	26	26
ENSG00000143819.12	EPHX1	1.231591438516675	0.1888303963480172	0.21810174068415866	0.004621962122755032	0.01985215754346009	0.002244583379256154	NA	33	33	33
ENSG00000197928.10	ZNF677	-1.2315492411421962	-0.2099974305980622	0.21811751185904238	0.004338848309006723	0.049760078103374336	9.469087142642824e-07	NA	16	18	18
ENSG00000185340.15	GAS2L1	1.2308468337494465	0.13549639538275907	0.21838015544365952	0.011156692399611442	0.14980655170268453	7.360139385839896e-19	NA	15	15	15
ENSG00000162604.12	TM2D1	1.2305812312328683	0.25098875663122855	0.2184795285012583	0.002709003640293458	0.01522421239606696	0.007822451121307871	NA	32	32	32
ENSG00000163931.15	TKT	1.2305678699621947	0.2456313142913553	0.21848452837199261	0.0046989229226907835	0.036529972090841314	3.507367278331286e-05	NA	33	34	34
ENSG00000132514.13	CLEC10A	-1.230093846079706	-0.34631275345110313	0.21866196425967077	0.0016498862177691733	0.030449664165144774	0.00016345779506720466	NA	7	7	7
ENSG00000081985.10	IL12RB2	1.2298223588954709	0.08328942627350944	0.21876363353196138	0.02594743572397428	0.07601416019309074	1.1904570607285575e-09	NA	44	45	45
ENSG00000185507.19	IRF7	-1.2297111496775843	-0.6775963216574027	0.2188052900888987	0.00045059650848540644	0.012491988255359021	0.015905578706653458	NA	3	3	3
ENSG00000198168.8	SVIP	-1.2294363561427943	-0.07635031937159645	0.21890824620860116	0.031954009277138366	0.3567264765994872	6.354108660457131e-50	NA	33	33	33
ENSG00000143079.14	CTTNBP2NL	1.2290331120696767	0.09569419338555446	0.21905939151288734	0.013568623415007152	0.07141787333774509	3.924227286007163e-09	NA	70	73	73
ENSG00000163479.13	SSR2	1.2287424687304986	0.5943242588462477	0.2191683778934388	0.0007660864393144062	0.015842483420872574	0.006424073104276938	NA	16	17	17
ENSG00000204178.9	TMEM57	-1.2277418745664184	-0.1297109067621334	0.21954388166643513	0.011222002268222925	0.07620956837483712	1.0137255063356408e-09	NA	29	29	29
ENSG00000261220.2	RP11-629O1.2	1.2257701412756976	0.23886423497658202	0.22028518645072892	0.0033657564327504662	0.01209345807512124	0.018123114343732462	NA	15	16	16
ENSG00000088682.13	COQ9	-1.2257353232872705	-0.18291470586639397	0.2202982929459938	0.0051150465453163345	0.09193299747814528	1.3684059976952948e-11	NA	21	21	21
ENSG00000242220.6	TCP10L	1.2257092100325753	0.12090885911727556	0.2203081230954489	0.012807386683444272	0.021245952545370875	0.0016447108985052914	NA	18	18	18
ENSG00000151006.7	PRSS53	-1.2249335458896884	-0.12621620506330095	0.2206002598532376	0.012101856507360334	0.10897512122361808	1.5364188828643232e-13	NA	30	30	30
ENSG00000065665.20	SEC61A2	1.224445246265851	0.1036034591270524	0.220784309546754	0.0159552588294715	0.19938144470280536	9.605815570988703e-25	NA	10	11	11
ENSG00000161204.11	ABCF3	-1.2235616300095946	-0.07973494843724918	0.22111764165812087	0.014110819290052316	0.17044739414559	9.314655460816338e-22	NA	13	15	15
ENSG00000176182.5	MYPOP	1.2211704809599186	0.2847719337215117	0.22202147833924546	0.003292013431038564	0.017480531244624453	0.004429760271177592	NA	44	49	49
ENSG00000162413.16	KLHL21	-1.220890160391776	-0.27342408071157076	0.22212761048348528	0.0031537021239788324	0.029784127076171618	0.000180977243120261	NA	36	36	36
ENSG00000214967.5	NPIPA7	1.2207690615867846	0.1643324416206536	0.22217347092756146	0.0037104144352682073	0.015458212909692763	0.007052942003801138	NA	6	7	7
ENSG00000133706.17	LARS	-1.2201603766558993	-0.059899132554449536	0.22240408424757163	0.044049696528952645	0.4001469247261168	1.1362250023415973e-57	NA	76	78	78
ENSG00000197937.12	ZNF347	-1.2198293887009546	-0.27951211991986163	0.22252955803573782	0.002653589564812116	0.0394960100794866	1.024619248739439e-05	NA	13	13	13
ENSG00000138688.15	KIAA1109	-1.2190847977940207	-0.20906995358529823	0.22281200923983857	0.00346313912289915	0.038489500728693456	1.941320176724176e-05	NA	49	49	49
ENSG00000125534.9	PPDPF	-1.2185319252762405	-0.08031265685996926	0.22302190041628112	0.031211914899417405	0.2626994435219457	7.458797963721373e-35	NA	42	45	45
ENSG00000120306.9	CYSTM1	1.2183363905377247	0.10453076639251349	0.2230961666064858	0.022038377685043527	0.21609292157568344	2.6328967394068136e-27	NA	28	28	28
ENSG00000110060.8	PUS3	-1.2181558060310111	-0.1022902571273323	0.22316477025505577	0.016690155690936397	0.055664074148376486	2.4165627394926055e-07	NA	54	54	54
ENSG00000105373.18	GLTSCR2	1.2179841550737707	0.21231219982646862	0.22322999405980248	0.004812043567692898	0.11279811662779443	5.975937370432638e-14	NA	9	9	9
ENSG00000106733.20	NMRK1	1.2166315362200735	0.02677197212815108	0.22374443840275038	0.26960457346468536	0.6850378005717402	1.813168696103301e-140	NA	45	45	45
ENSG00000196139.13	AKR1C3	1.2163760072810372	0.2108194307577932	0.22384171939351905	0.004089738996299992	0.06452015518217154	1.4263804299460622e-08	NA	9	9	9
ENSG00000144659.10	SLC25A38	-1.2162829558367478	-0.5794891582144622	0.2238771519987619	0.0006704784469371875	0.04738050597131194	1.8970472243569077e-06	NA	5	5	5
ENSG00000029364.11	SLC39A9	-1.2161305280340249	-0.17471721799646991	0.22393520290314672	0.007361659035696954	0.089379677263902	3.3958400748718136e-11	NA	15	15	15
ENSG00000222005.8	LINC01118	-1.2159187164320546	-0.10881687036790355	0.2240158875184849	0.012514778099119321	0.026176568574152244	0.0004263037930501906	NA	28	28	28
ENSG00000271820.1	RP5-894D12.5	-1.2153505558083302	-0.0771701545781402	0.22423241750344336	0.030982212380931066	0.08987294973222137	1.4506437762838821e-11	NA	20	20	20
ENSG00000125457.13	MIF4GD	-1.2153154741003296	-0.3548048019369834	0.22424579228999375	0.002266514738137013	0.02736713403581939	0.00035516309158049734	NA	15	15	15
ENSG00000103335.21	PIEZO1	-1.214719316572998	-0.5776627929494645	0.22447316258834338	0.0004183559950142854	0.026172926975261808	0.0004666594522587841	NA	3	3	3
ENSG00000157103.10	SLC6A1	1.2145704515853755	0.06085803234699788	0.22452996434898242	0.04961848631087592	0.2972279721004352	2.808548836148521e-39	NA	19	19	19
ENSG00000108946.14	PRKAR1A	1.2143701772934388	0.07826909686536755	0.22460639833668483	0.027316512758542102	0.2523471735139912	1.4897114662793723e-32	NA	33	33	33
ENSG00000131055.4	COX4I2	-1.214003036234505	-0.2180466526166047	0.22474656472753562	0.0029159541387776405	0.04770363030922558	1.4122920608480403e-06	NA	6	6	6
ENSG00000132305.20	IMMT	-1.2136484294523668	-0.06301780411434818	0.22488200513071077	0.04623132609765309	0.36406814646045416	1.6284850843316935e-50	NA	39	40	40
ENSG00000148935.10	GAS2	-1.213596210303928	-0.07225574278162011	0.22490195491509968	0.04124172152687723	0.2106390251069086	2.4703466383063968e-26	NA	26	26	26
ENSG00000099889.13	ARVCF	-1.2135731481192866	-0.08074951821590495	0.22491076598618098	0.024286550763515047	0.1101462182127419	1.2641193079663678e-13	NA	79	82	82
ENSG00000143320.8	CRABP2	-1.2135403377241774	-0.20129379605807976	0.2249233018551482	0.00422937689299536	0.01946360296976145	0.0025376329436258968	NA	31	32	32
ENSG00000158161.15	EYA3	-1.2133576953263658	-0.0935827533464332	0.22499309316636706	0.019989780689238505	0.190644014977959	4.598976001708663e-24	NA	15	15	15
ENSG00000139372.14	TDG	1.212925285450553	0.15041835461955283	0.22515838728731052	0.006655075893843869	0.027849328893428126	0.00031193523556037747	NA	63	66	66
ENSG00000086619.13	ERO1B	1.2128486202259199	0.062118180460999387	0.22518770258479526	0.044711084594590944	0.27844903105189805	3.348696139836669e-37	NA	48	54	54
ENSG00000010803.16	SCMH1	-1.2127738647908166	-0.1550312026686787	0.22521629024068834	0.006531208122563227	0.10750456066141086	2.463132952149957e-13	NA	62	63	63
ENSG00000109332.19	UBE2D3	1.2126060455858696	0.39198175416028097	0.22528047638861914	0.0014835306125249624	0.02755607989907637	0.0003130178733973932	NA	32	33	33
ENSG00000260517.2	RP11-426C22.5	1.212346443163484	0.0862213515383658	0.22537979278162634	0.024947636279608425	0.11265455643933185	5.743195146741726e-14	NA	28	33	33
ENSG00000107738.19	VSIR	1.212165817035853	0.06793415903547746	0.2254489135670278	0.0395285180066653	0.2874955306374796	1.7648780971969089e-37	NA	17	17	17
ENSG00000101247.17	NDUFAF5	-1.211970021225591	-0.08369688501822925	0.22552385647972228	0.034270173253639895	0.2033343552410094	9.374365785152478e-26	NA	56	59	59
ENSG00000256537.4	SMIM10L1	1.2118117281707403	0.1229226058730228	0.22558445781907388	0.010948261176945797	0.1481787719496829	1.3473134070994898e-18	NA	34	35	35
ENSG00000100991.11	TRPC4AP	-1.2113201717591955	-0.19820135208507814	0.22577272070844323	0.004244066542920715	0.015597553417675816	0.006821417492793548	NA	51	51	51
ENSG00000141404.15	GNAL	1.210867357462372	0.08051916581495595	0.22594624484384396	0.030772810113080043	0.2101928069851552	4.927523203409567e-27	NA	11	11	11
ENSG00000196427.13	NBPF4	-1.2107359129368318	-0.08915204494709379	0.225996633861687	0.034986984104407606	0.02937241514813335	0.00020459712281274423	NA	88	95	95
ENSG00000136098.16	NEK3	1.2104591656778572	0.08738110900034939	0.22610275063416896	0.025787389142105974	0.21537494360365847	3.536623940733164e-27	NA	17	17	17
ENSG00000174348.13	PODN	-1.2104446948860295	-0.5859158911840266	0.22610830033471574	0.0008713287694287992	0.027151657247977343	0.0003753680677218616	NA	4	4	4
ENSG00000143578.15	CREB3L4	-1.2104367674217618	-0.07558277975399283	0.2261113406416806	0.03413436301180299	0.2121572594348617	9.170107168649829e-27	NA	37	37	37
ENSG00000140025.15	EFCAB11	-1.210100032852015	-0.14112071392957762	0.22624051057403027	0.009476392234024926	0.03349988469797319	7.039655520233935e-05	NA	41	42	42
ENSG00000175395.15	ZNF25	1.2097157950569453	0.09568428963667565	0.22638796684871332	0.0187991232849712	0.17490291922005075	1.704292055963709e-21	NA	140	156	156
ENSG00000187105.8	HEATR4	1.2093123465260947	0.051223646502453396	0.2265428692779008	0.09139263720035565	0.2195434547644997	1.110699400143746e-27	NA	44	46	46
ENSG00000037474.14	NSUN2	-1.2090326254296526	-0.07937342278811038	0.2266503114341183	0.024988222130776387	0.23663160807831946	3.720686900852683e-30	NA	36	36	36
ENSG00000180096.11	SEPT1	-1.2087286186665431	-0.07248978393819284	0.22676712303851598	0.03370911052566423	0.1766976221632474	7.294158762414663e-22	NA	17	17	17
ENSG00000164830.18	OXR1	1.208638932138944	0.24539640280546912	0.22680159240414688	0.0033355526358219674	0.051310344398355766	6.822403868332631e-07	NA	40	40	40
ENSG00000116489.12	CAPZA1	1.2082416944545162	0.17971950302125395	0.22695430832328334	0.006644563200189466	0.1000369020876226	2.4461863904265816e-12	NA	49	50	50
ENSG00000136108.14	CKAP2	-1.2075390454363508	-0.04089890253291679	0.22722461755008427	0.10718134635951214	0.4304901619814277	1.385228215749681e-64	NA	13	13	13
ENSG00000064195.7	DLX3	-1.2074845085060812	-0.2946489641993536	0.22724560751355394	0.002297886380058683	0.039050638748198835	1.804134581307873e-05	NA	15	15	15
ENSG00000174718.11	KIAA1551	-1.2070486472754065	-0.2990959835368585	0.2274134097748951	0.001872649364468593	0.02563949834527582	0.0004835300865655014	NA	24	27	27
[truncated: 6,592 more rows]
