# Supplementary material for: Exploring the Impact of Cerebrovascular Disease and Major Depression on Non-diseased Human Tissue Transcriptomes
Source: Front Genet. 2021 Jul 19;12:696836. doi: 10.3389/fgene.2021.696836 (PMC8327210; doi:10.3389/fgene.2021.696836)
Supplement: Supplementary Data Sheet 2 — All TWAS results. [file Data_Sheet_2.zip › cytokines_TWAS/IL6/IL6.en.Brain_Putamen_basal_ganglia.csv]

gene	gene_name	zscore	effect_size	pvalue	var_g	pred_perf_r2	pred_perf_pval	pred_perf_qval	n_snps_used	n_snps_in_cov	n_snps_in_model
ENSG00000095397.13	WHRN	-4.094651994317414	-0.38954909925502884	4.228029707203978e-05	0.012657126511719312	0.09684417745626256	8.550062476671928e-05	NA	37	38	38
ENSG00000130558.19	OLFM1	-3.7547308719782095	-0.3242193642590683	0.00017352783149967324	0.01777906886037606	0.04856886542426711	0.007347076913749458	NA	32	36	36
ENSG00000175183.9	CSRP2	-3.501783323011615	-0.15061229726843045	0.000462155302965421	0.08232442502054572	0.41481348561819775	1.2998138306125984e-19	NA	23	23	23
ENSG00000197935.6	ZNF311	3.4738685714216646	0.39883544828171275	0.0005130122509365814	0.007545049235048905	0.14110146293091333	3.0592901268225288e-06	NA	7	22	22
ENSG00000166275.15	BORCS7	-3.3588695982071726	-0.18571062307917333	0.0007826198831282206	0.046038287843990666	0.3868426330330249	4.765552748697115e-19	NA	38	38	38
ENSG00000107105.14	ELAVL2	-3.135675392537188	-0.4761207339244885	0.0017145886813510556	0.0026466767978161844	0.029704319201881463	0.04015713266547885	NA	16	18	18
ENSG00000066382.16	MPPED2	-3.0464968342371974	-1.0078160176162112	0.0023152491723915044	0.0012645800097068891	0.08880366693492944	0.0001662492394827154	NA	3	4	4
ENSG00000057593.13	F7	3.031514618146659	0.5759304595379511	0.002433301378521436	0.006140413341118493	0.0921515379878	0.00022604971707488515	NA	12	12	12
ENSG00000130803.14	ZNF317	-3.0080224780324953	-0.212656203449341	0.0026295368789040975	0.029238588156286313	0.08709502618949408	0.00021131400139975048	NA	43	46	46
ENSG00000100228.12	RAB36	-3.001413743494294	-0.2912733115573116	0.002687291609589079	0.013205577657131479	0.15805138303408486	8.568559901454298e-07	NA	25	30	30
ENSG00000234104.1	RP5-1177M21.1	-2.985909213333569	-0.2694057794479452	0.002827365685966552	0.017210353091541588	0.06570910894271888	0.0020453976674194305	NA	21	21	21
ENSG00000103549.21	RNF40	2.9322344404915115	0.4300495279699936	0.0033653259686543873	0.006503731799439857	0.14818551270487398	1.5166209076846986e-06	NA	11	12	12
ENSG00000100373.9	UPK3A	-2.9066206566156216	-0.17986106952300998	0.0036535596645540713	0.029634571005205584	0.11038743504922162	3.8244175429516246e-05	NA	16	17	17
ENSG00000152669.8	CCNO	-2.8985100716677055	-0.1382033210182594	0.0037494026632809677	0.035410177092154924	0.4025566661690166	8.204889313399909e-19	NA	14	14	14
ENSG00000272787.1	KB-226F1.2	-2.8820728519795304	-0.25689819925411483	0.003950683795608908	0.01528859043298976	0.047797163512234286	0.00931485075477883	NA	15	17	17
ENSG00000223802.7	CERS1	-2.8803768419305533	-0.41873809903217984	0.003972001010444457	0.005326158342157982	0.1078675390958528	3.420159503511548e-05	NA	10	10	10
ENSG00000164972.12	C9orf24	-2.866485733726743	-0.32372587442533085	0.004150568660975325	0.00851306623297315	0.07363418864074049	0.0006996946928094021	NA	20	20	20
ENSG00000175664.9	TEX26	2.8553078272111234	0.29811870407980257	0.004299513396303756	0.011764094613101243	0.08602167195451599	0.00023468842146315985	NA	16	16	16
ENSG00000177646.18	ACAD9	-2.826499406512681	-0.12215589364058708	0.0047059831260318884	0.032005947142970496	0.07739303280162943	0.00024340224461045728	NA	29	29	29
ENSG00000055732.12	MCOLN3	-2.8150353200097005	-0.13216906255194752	0.004877187326438509	0.07015910618458986	0.2503529017554585	5.726703873579296e-11	NA	7	7	7
ENSG00000123975.4	CKS2	2.7982257431004136	0.27417332509730485	0.005138418620593669	0.016935084418988836	0.14293759478910276	2.170884024136568e-06	NA	5	6	6
ENSG00000133069.15	TMCC2	-2.7807842471050495	-0.27837003408085964	0.005422776338042403	0.01224585707587348	0.09911249253534808	8.59954494802877e-05	NA	36	37	37
ENSG00000165006.13	UBAP1	-2.7758269060272123	-0.22294702726937649	0.005506151412054216	0.017473848669968862	0.1361601627777787	3.0049243313130952e-06	NA	36	36	36
ENSG00000146830.9	GIGYF1	-2.7665768642617543	-0.15913985892386695	0.005664822885866555	0.036737789545674776	0.213516338890772	1.3137383145733033e-09	NA	90	91	91
ENSG00000089351.14	GRAMD1A	-2.7352451398644657	-0.44385477356758085	0.006233383542040735	0.004653092670773199	0.02557916210191645	0.04692086451800802	NA	6	6	6
ENSG00000273295.1	AP000350.5	2.7347054976656153	0.055840391475845776	0.006243610938572297	0.2991631729556538	0.7202985450278334	5.490644041210563e-50	NA	37	39	39
ENSG00000163870.14	TPRA1	-2.709502362366292	-0.2773597912834557	0.006738422527716475	0.01209558711945882	0.14097463643231928	3.5593037817673327e-06	NA	73	73	73
ENSG00000214954.8	LRRC69	2.709196223890374	0.38675069343009366	0.00674464370654644	0.011244750391981148	0.07218834368972459	0.0009176058393248033	NA	16	16	16
ENSG00000269473.1	CTD-2619J13.19	2.7085510176317507	0.1956540781605409	0.006757772143760281	0.024152679228567012	0.09653725479055973	0.00015984214008775814	NA	17	17	17
ENSG00000099977.13	DDT	2.7043674626891376	0.5330746190476008	0.0068434563981507575	0.003277456563726767	0.1690757380261239	2.4829167144211386e-07	NA	4	5	5
ENSG00000135899.17	SP110	2.703105357999165	0.26042411633029827	0.006869496813642698	0.014472010439748375	0.18290202820551796	4.6583132383707914e-08	NA	15	15	15
ENSG00000173801.16	JUP	2.6953826047185636	0.2856595125082167	0.0070307847923085824	0.010423368481217297	0.11957154002489673	1.4930154171919073e-05	NA	37	39	39
ENSG00000278023.5	RDM1	2.693631822726605	0.3238941229404107	0.007067819025421965	0.009041374606090198	0.05185352431244016	0.005387263876291015	NA	22	22	22
ENSG00000179041.3	RRS1	-2.685551662307349	-0.5948700533276381	0.007241017941910766	0.002505311566486563	0.053720230455767584	0.005605797353223565	NA	20	20	20
ENSG00000099940.11	SNAP29	-2.681882972201019	-0.3626686395698535	0.007320906509956628	0.010175167972076385	0.030288228615990138	0.027838813308433	NA	22	22	22
ENSG00000175643.8	RMI2	-2.680860303386196	-0.12012596568073214	0.007343316413003402	0.0690335096550663	0.32502335040226943	4.593448950957642e-15	NA	25	25	25
ENSG00000164615.4	CAMLG	-2.662801766274794	-0.11379718135550813	0.007749305118134265	0.05026119032988266	0.5673333279618441	8.637446493296245e-32	NA	10	11	11
ENSG00000269893.6	SNHG8	-2.652751033424069	-0.18334079999774872	0.007983873535853062	0.03324072117918382	0.22536155247285014	3.004294470180529e-10	NA	109	114	114
ENSG00000126070.19	AGO3	2.644855304277076	0.27815103207437125	0.008172585610547765	0.010470421299329182	0.029017001385861958	0.04212596178681533	NA	41	45	45
ENSG00000099974.7	DDTL	-2.63100437491378	-0.3523855479360491	0.008513294007388678	0.0070873590225482355	0.029312709430709887	0.04288028608944187	NA	10	11	11
ENSG00000166135.13	HIF1AN	-2.6221492060280434	-0.2296024308250271	0.008737716796596339	0.016661088945977225	0.0927652220670584	0.00012973759722325218	NA	19	19	19
ENSG00000214435.7	AS3MT	-2.6212110119122802	-0.14501395373228904	0.008761801151122857	0.050623891923995995	0.2149299955763584	1.4740115940835384e-09	NA	35	35	35
ENSG00000069482.6	GAL	-2.6120365120510045	-0.4043976657556355	0.009000464113399555	0.0052172348002916934	0.08067376449829443	0.0005789753573801142	NA	10	11	11
ENSG00000159352.15	PSMD4	2.5852793683894406	0.358195344778034	0.009730012342049024	0.005177093504894382	0.10500370109707684	5.76527514619219e-05	NA	18	18	18
ENSG00000204381.11	LAYN	2.5800666245667094	0.15889042383870236	0.00987812553598119	0.036655623862265875	0.3775793044459805	8.375323825687812e-18	NA	52	52	52
ENSG00000156990.14	RPUSD3	-2.5741016161648944	-0.24605733052654016	0.010050075146584934	0.015943952754116603	0.1956067592179816	1.7225488438099447e-08	NA	20	20	20
ENSG00000004139.13	SARM1	-2.5706933368015674	-0.31813386754170614	0.01014951568235544	0.00810290518342478	0.05182671861941488	0.00629111875970945	NA	39	41	41
ENSG00000259459.5	RP11-321G12.1	-2.5646569932435748	-0.09243095624771586	0.01032778456703465	0.10188105240729746	0.4552898299804432	4.6701828253813e-23	NA	20	20	20
ENSG00000169683.7	LRRC45	2.5589912839321616	0.1253720347928774	0.010497637337268016	0.053088692623502264	0.10747252682485328	4.587868526426453e-05	NA	66	70	70
ENSG00000108379.9	WNT3	-2.5539180207280965	-0.1797564387515909	0.010651833242904939	0.006548555361247741	0.12498460416732594	1.5461128188949523e-05	NA	30	52	52
ENSG00000183542.5	KLRC4	2.5486752094187306	0.22102951578660787	0.010813295415647023	0.013587601673128651	0.06944862142404458	0.0012691647034731974	NA	34	34	34
ENSG00000138172.10	CALHM2	-2.542626233094206	-0.23155910749962802	0.011002285120030802	0.0156851739610801	0.03609258047528492	0.01929092782273338	NA	51	51	51
ENSG00000118407.14	FILIP1	2.534078890713278	0.26670648656962526	0.011274334619583673	0.011712716627530468	0.033352080162061364	0.02808059052340429	NA	25	25	25
ENSG00000234602.7	MCIDAS	-2.51214143522809	-0.33048836914086516	0.012000098368845129	0.004648535952342172	0.0399317715675883	0.017236962269832772	NA	8	8	8
ENSG00000172818.9	OVOL1	-2.5089299544232637	-0.22999149586935957	0.012109749479983289	0.011734241837676624	0.07142057094302615	0.001202558799898877	NA	10	10	10
ENSG00000177917.10	ARL6IP6	-2.5064415019934483	-0.6480481648861003	0.012195323560385057	0.002177438082412443	0.06698099520527484	0.00183505579418419	NA	9	9	9
ENSG00000142082.14	SIRT3	2.493589974372188	0.2543584404756129	0.012645852987152251	0.01246293004313941	0.10801886117631453	4.6528189424270254e-05	NA	85	85	85
ENSG00000112320.11	SOBP	-2.488239658333065	-0.48902038835326306	0.012837719033809944	0.0036171904175711714	0.07411060795854846	0.000872138517625995	NA	9	11	11
ENSG00000101751.10	POLI	2.4834136571541277	0.10852699725948867	0.01301298770802575	0.05534954220606121	0.28505658047192745	1.5057813998643584e-12	NA	54	54	54
ENSG00000177302.14	TOP3A	2.4827868653007252	0.3185187668573777	0.013035905872200148	0.00787372073031174	0.06871355748414341	0.0011831659592987556	NA	14	15	15
ENSG00000175782.9	SLC35E3	2.4810849473513183	0.45116276443329323	0.013098315368506027	0.003810486661584184	0.08829943940874926	0.0002331612161823466	NA	10	10	10
ENSG00000134917.9	ADAMTS8	-2.4810682316932624	-0.2321795721683585	0.013098929641406779	0.01220269885863114	0.10025896637444404	5.122524363901666e-05	NA	32	36	36
ENSG00000175170.14	FAM182B	-2.4791249654481073	-0.08925408053464007	0.013170515343068437	0.0959910222872957	0.14946056432924185	1.6770245323887996e-06	NA	54	57	57
ENSG00000198168.8	SVIP	-2.4749611258825346	-0.33570859777701817	0.013325067887578108	0.0066787133824414745	0.03048292733824349	0.03855753500387573	NA	32	35	35
ENSG00000105479.15	CCDC114	-2.4703020233306328	-0.19517327413481064	0.013499902060955561	0.018140481685436072	0.1438141310796451	1.3213294008345535e-06	NA	11	12	12
ENSG00000166035.10	LIPC	-2.466722340398885	-0.18830636538997989	0.013635604518909942	0.018656820797031685	0.09197775934111913	0.0001342442981307468	NA	23	24	24
ENSG00000163623.9	NKX6-1	-2.4664028999674477	-0.2053046879284018	0.013647772571813243	0.022092799431472472	0.11939030801872665	1.951149260892108e-05	NA	55	55	55
ENSG00000156171.14	DRAM2	-2.4657471736613767	-0.10387031744639753	0.01367278040692718	0.06352499141943302	0.4359234524024468	7.440130072209222e-22	NA	16	17	17
ENSG00000277587.1	CTD-3116E22.8	-2.461677492915545	-0.08999591168276704	0.013828895381141997	0.0865825175559606	0.2464694085911208	1.0737983038293093e-10	NA	59	60	60
ENSG00000146122.16	DAAM2	2.4485157050449544	0.5826608831778567	0.014344617624399581	0.002605151895264344	0.11028817291163644	3.648574725227945e-05	NA	16	17	17
ENSG00000105248.15	CCDC94	-2.445180245732579	-0.22618831637357448	0.01447797654246328	0.018583212899151092	0.1135262998073639	3.020546262312489e-05	NA	27	29	29
ENSG00000166471.10	TMEM41B	2.43293969866691	0.31769287237211236	0.014976794901418991	0.00655379736514152	0.05118142182542701	0.005307720689022663	NA	9	9	9
ENSG00000185591.9	SP1	2.418616997809288	0.5319198900915806	0.015579634483689778	0.0029827563221956612	0.1049565168938918	4.64522242445995e-05	NA	22	22	22
ENSG00000180776.15	ZDHHC20	-2.4053224547722416	-0.3066468460428019	0.016158201321929345	0.00914700374217785	0.035812011380305465	0.022289668613869516	NA	27	27	27
ENSG00000226363.3	HAGLROS	-2.404707103767259	-0.18729591295365536	0.0161854322536661	0.02990919952742402	0.0638028813111973	0.0013550699519081161	NA	33	33	33
ENSG00000184381.18	PLA2G6	2.401133155143802	0.37204069258528116	0.01634438785628435	0.006067279901718962	0.11077121458714682	4.3480665675237294e-05	NA	13	13	13
ENSG00000163586.9	FABP1	-2.400656564486774	-0.0739070964230093	0.01636568810159523	0.14531630937095738	0.37607088169724895	1.3721711721102054e-17	NA	16	19	19
ENSG00000148384.12	INPP5E	2.3897458893846384	0.1982758514796055	0.01686003358925442	0.019329045323211603	0.18079956712669645	6.597023143944796e-08	NA	13	14	14
ENSG00000173262.11	SLC2A14	2.3841942754004295	0.18071842247625788	0.017116563576025062	0.022699730129529656	0.07478238010725809	0.0005983064802487566	NA	13	13	13
ENSG00000117601.13	SERPINC1	-2.383031390534319	-0.12365732762527644	0.0171707300953365	0.042006543928532245	0.051283467605664636	0.004491744507590462	NA	87	88	88
ENSG00000079246.15	XRCC5	2.382369290854573	0.2871800264914044	0.017201637456913037	0.009502156582911404	0.05535052447400867	0.003386004294727721	NA	23	24	24
ENSG00000198793.12	MTOR	2.3788653191649134	0.2500579618374657	0.01736601962846314	0.012555483355550765	0.13098148113002572	8.953842174390821e-06	NA	22	22	22
ENSG00000283033.1	RP11-219A15.5	-2.369115927203927	-0.07510216450926943	0.017830663603257475	0.1382554647736573	0.2788472449156158	2.2531582914402234e-12	NA	50	52	52
ENSG00000143882.10	ATP6V1C2	2.363986320594681	0.09906055094670278	0.018079480141604744	0.09442419432529936	0.04903049977673633	0.005178923522175275	NA	65	70	70
ENSG00000260988.1	RP11-285A1.1	-2.3617155021759673	-0.20953241527661018	0.018190595952601953	0.008490105688973126	0.03582446537778912	0.022821784138882827	NA	10	10	10
ENSG00000121068.13	TBX2	-2.3562222863965183	-0.24077226774754787	0.01846186642592916	0.016408079661082833	0.045041699411820534	0.009708457944335344	NA	49	52	52
ENSG00000176974.19	SHMT1	-2.3526229762764097	-0.3078325170894508	0.018641524527525627	0.007874608110882492	0.05063290026889479	0.006643093718402372	NA	10	15	15
ENSG00000213077.5	FAM106A	2.3517112080069182	0.13544000300925868	0.018687277174938774	0.053374810768112964	0.1643577246034622	1.4142553380718244e-07	NA	3	3	3
ENSG00000130684.13	ZNF337	2.3512246590686776	0.37793258506969357	0.018711732438219237	0.0052086958464996605	0.04941350077291545	0.007422275706595338	NA	21	21	21
ENSG00000091640.7	SPAG7	2.3486909334300234	0.1995705061184092	0.01883953736832543	0.014314582302127043	0.2585173654336999	9.017085478066204e-12	NA	13	13	13
ENSG00000269489.1	RP11-98D18.17	2.345787981912122	0.22653012646736573	0.018986904498607834	0.012053227301790276	0.09160127652434408	0.00013782646293390314	NA	10	10	10
ENSG00000103021.9	CCDC113	-2.3382055577400753	-0.19116299296931422	0.01937658734557978	0.017512154022424318	0.10735866487784668	6.367936772486183e-05	NA	13	13	13
ENSG00000185339.8	TCN2	-2.3365866836238616	-0.12420086640044431	0.019460685533404187	0.03424445241261731	0.07175472856989569	0.001113947389913771	NA	51	54	54
ENSG00000162244.10	RPL29	2.3328565513488715	0.29119569226781233	0.019655675418643066	0.006050835852639523	0.0280338894785305	0.0398450339600101	NA	19	19	19
ENSG00000270039.1	RP11-571M6.17	-2.320338531478876	-0.12162962654147712	0.020322571261181633	0.04380721587061365	0.07794545023275169	0.000738931652376868	NA	100	101	101
ENSG00000182263.13	FIGN	-2.315413863033179	-0.24966461110026045	0.02059029356503102	0.007293210761101308	0.028740031171236875	0.04233408542374212	NA	18	18	18
ENSG00000166321.13	NUDT13	2.3130838814553503	0.09876969538854685	0.020718027740624652	0.04603083132449678	0.164115963093403	2.9905385314271486e-07	NA	65	67	67
ENSG00000272899.3	RP11-309L24.4	2.2873286531109023	0.3231512582262886	0.022176647254407125	0.005531465795050231	0.08160294708976305	0.0004009107422011756	NA	8	8	8
ENSG00000240972.1	MIF	2.2837857506431205	0.22684948155641688	0.022384125516094165	0.012857891198371007	0.05448074733946978	0.003886361725451508	NA	27	30	30
ENSG00000149922.10	TBX6	2.282820461237491	0.2044560650449248	0.022440946189773128	0.018832535514642153	0.0976902222904753	0.00012750907828268395	NA	21	23	23
ENSG00000143365.17	RORC	2.2698408700627226	0.09537759759608215	0.023217239824635496	0.08676518431730942	0.07967565444385327	0.0006769464704113662	NA	108	111	111
ENSG00000133433.10	GSTT2B	-2.2641133660269968	-0.05399515724173239	0.02356714311289705	0.22334735847460807	0.6277393054963756	2.4632939673646886e-36	NA	43	47	47
ENSG00000273257.1	RP11-177J6.1	-2.2626283627388113	-0.21128500607169282	0.02365860821089003	0.013075893115196998	0.04950412226147103	0.007347086579611353	NA	13	13	13
ENSG00000114757.18	PEX5L	-2.2573005372557957	-0.3360279272235943	0.023989301823398684	0.0062576110063864146	0.12137695552247753	7.825176403477517e-06	NA	29	30	30
ENSG00000184564.8	SLITRK6	2.255504825080401	0.43756074928051486	0.02410165976075348	0.0034517131873366275	0.033230522834746264	0.030151334913686063	NA	7	7	7
ENSG00000187634.11	SAMD11	-2.2522637619125354	-0.7048003437599035	0.024305608752489754	0.0011381987868562954	0.091907077966446	0.00022819176814512998	NA	12	21	21
ENSG00000263063.1	RP11-388C12.1	-2.2495525285470728	-0.142274858476541	0.024477364789504148	0.03352466981105826	0.08815962249400007	0.00030871750947543565	NA	20	20	20
ENSG00000104442.9	ARMC1	-2.249161366247885	-0.2617441665737191	0.024502231448153545	0.010482361634727533	0.1739332742320336	1.7060780549557732e-07	NA	30	30	30
ENSG00000271967.1	RP11-134K13.4	2.241393068188141	0.2658826569762543	0.02500062513331575	0.009229477638689006	0.0944846921435931	0.00014654520831511173	NA	14	14	14
ENSG00000104537.16	ANXA13	2.239956925619122	0.15417953596860562	0.025093719418496214	0.028991783876588982	0.03334809194006929	0.02897514857288432	NA	26	26	26
ENSG00000182134.15	TDRKH	2.235687008228255	0.1920692126527643	0.025372280643550675	0.017039711579655056	0.1432458391054028	2.6696380960279944e-06	NA	17	18	18
ENSG00000111275.12	ALDH2	-2.228654333616519	-0.4659648426252811	0.025836912911805232	0.002909209256799249	0.10060379254098316	0.00010639153847772516	NA	23	23	23
ENSG00000122417.15	ODF2L	-2.2278917062957433	-0.39561567406546827	0.025887737379711305	0.0036344937871263883	0.1308391689968287	4.7653757511165974e-06	NA	16	17	17
ENSG00000272823.1	RP11-295M18.6	2.22473141068438	0.09526023399846065	0.026099274304002665	0.07137030586687754	0.15237885682374128	1.3087161621462735e-06	NA	21	22	22
ENSG00000073605.18	GSDMB	-2.223987512586861	-0.20545724198260312	0.026149284419296814	0.014337528878255207	0.10837599700654003	2.140129950302774e-05	NA	24	26	26
ENSG00000170909.13	OSCAR	2.223444443557267	0.5357842059824515	0.02618584566279149	0.002291886830181728	0.10946487476936632	3.651322536795755e-05	NA	2	3	3
ENSG00000225880.5	LINC00115	-2.221011868035953	-0.15460770853485115	0.026350157569303728	0.021370998107294353	0.2304594554335404	8.412871648078839e-10	NA	25	31	31
ENSG00000141854.9	MISP3	2.210603335634871	0.15335859316212735	0.027063317572794156	0.031153432780607747	0.2957307740981638	9.216924888434382e-13	NA	25	26	26
ENSG00000170801.9	HTRA3	-2.2100388464956544	-0.2885901971015666	0.027102466388816436	0.008446102144333667	0.06973672960637843	0.0014853290424845721	NA	11	11	11
ENSG00000271892.1	CTD-2228A4.1	-2.2090630105120224	-0.23173640062332	0.02717025848897312	0.01599807705601234	0.028809041928659462	0.0360350471968593	NA	25	27	27
ENSG00000185627.17	PSMD13	2.1962446969758433	0.23097522999232203	0.028074433727110538	0.014011697871194015	0.21276106168254907	3.793602898754811e-09	NA	19	19	19
ENSG00000133739.15	LRRCC1	-2.192592039576322	-0.2693285654502777	0.028336785177152504	0.010068202877670946	0.14348955461169788	2.237135459464492e-06	NA	18	18	18
ENSG00000272102.1	RP3-355L5.5	2.191617517433903	0.28872825834133975	0.028407135991452552	0.007319586698366961	0.04403272739714804	0.01257436073684062	NA	10	10	10
ENSG00000178852.15	EFCAB13	2.1877672594225843	0.16241191856653747	0.028686559911209553	0.029398787537121183	0.06874560837907115	0.0015728140466522305	NA	46	51	51
ENSG00000169957.9	ZNF768	2.184308594086182	1.6772342678331649	0.02893957969308829	0.00027932312501481946	0.04400549205902557	0.012444166447410256	NA	5	5	5
ENSG00000004468.12	CD38	-2.183172491675222	-0.2061123002368661	0.029023109723799838	0.013983111988457617	0.21037051097112694	4.399966857451775e-09	NA	11	11	11
ENSG00000183569.17	SERHL2	-2.1825999865005183	-0.10941424289747306	0.029065280788132898	0.04607980325383177	0.1040174266688074	4.2910861779962896e-05	NA	31	31	31
ENSG00000188234.13	AGAP4	-2.174913436911701	-0.6432792661149939	0.02963660379782757	0.001261835572415315	0.6235387976050748	1.8922799779847084e-36	NA	7	33	33
ENSG00000255021.1	RP11-536I6.2	2.1627163548700894	0.18616104697338484	0.03056300240600686	0.015608684683949724	0.1367234920176679	2.6447538107396482e-06	NA	12	13	13
ENSG00000177483.11	RBM44	2.162605221427644	0.1173305536719773	0.030571556324407285	0.043071108994126	0.11022057456239508	4.2404097459142776e-05	NA	29	30	30
ENSG00000129194.7	SOX15	-2.1613139835183532	-0.1993516093728038	0.030671093470101135	0.017000670134204914	0.07906204641127433	0.000674400390302241	NA	19	20	20
ENSG00000167094.15	TTC16	-2.1589821750656117	-0.48451297755634565	0.030851549838314996	0.0026962338202331545	0.03338870585683778	0.02774601811028933	NA	9	9	9
ENSG00000143107.8	FNDC7	2.1553516646297046	0.192116914991794	0.031134325714528503	0.0155636062001969	0.045100772947946816	0.009168625246645941	NA	15	15	15
ENSG00000227917.2	RP11-143M1.3	-2.152182928893556	-0.294571614137556	0.03138294962409299	0.00656134135627234	0.030049758861183	0.04000512202198541	NA	2	3	3
ENSG00000099810.18	MTAP	2.1515682388209894	0.27191763116845996	0.03143137590372871	0.0074893773715653	0.050543463948642835	0.005678291916920991	NA	21	21	21
ENSG00000162753.11	SLC9C2	-2.1480133224561273	-0.1962953693126905	0.031712697129877176	0.015711614575518555	0.14672812360659707	1.3118878022685938e-06	NA	19	19	19
ENSG00000104408.9	EIF3E	2.1433272538812442	0.36126608540322164	0.03208682988886797	0.004594152050486033	0.10104445925217423	5.803571164141532e-05	NA	45	45	45
ENSG00000265763.3	ZNF488	2.1430672543600937	0.6811505260661072	0.03210769839652092	0.0014362333919951888	0.1326860561015073	4.047030069904333e-06	NA	2	16	16
ENSG00000257949.6	TEN1	-2.137871406743954	-0.18020846502432133	0.032527181500647775	0.02703698977561742	0.3207318914566177	1.4322811501557692e-14	NA	6	7	7
ENSG00000139624.12	CERS5	2.132790147449129	0.13736559843709595	0.03294194485019694	0.0269200258781876	0.16799331858627126	1.5884392034199314e-07	NA	42	42	42
ENSG00000137135.17	ARHGEF39	-2.1292036801931338	-0.2625377408784625	0.033237412562897896	0.0080228635165213	0.05717462051361026	0.0036472507377879257	NA	9	9	9
ENSG00000184277.12	TM2D3	-2.1276136227733367	-0.4058371905790469	0.03336913180887103	0.0050473580440686585	0.027039114922471	0.04425977084890076	NA	9	10	10
ENSG00000134779.14	TPGS2	2.126373547448263	0.12633256654953243	0.0334721685279271	0.034634269436929155	0.2762701561311271	5.1672284344853216e-12	NA	54	54	54
ENSG00000090054.13	SPTLC1	2.125698819685761	0.4888708687161501	0.033528345284201025	0.003696284826412092	0.0492786160544915	0.007799368079648008	NA	53	56	56
ENSG00000197969.11	VPS13A	-2.1212683516934248	-0.34709762941868577	0.03389922609531735	0.00442362122206959	0.0723678608373017	0.0009994802401818042	NA	39	39	39
ENSG00000166411.13	IDH3A	-2.1199114019629546	-0.48271057915682986	0.03401351766560674	0.003096321633890001	0.03994814293612895	0.016786228084004626	NA	13	13	13
ENSG00000151023.16	ENKUR	2.1151148607786525	0.33921975688704636	0.03442015893988845	0.0048533078775566015	0.061653621623681265	0.002621579812441615	NA	42	44	44
ENSG00000112584.13	FAM120B	-2.105209589867619	-0.1675378761113816	0.03527306785815106	0.022710234622790676	0.11190454251262758	4.002225342534494e-05	NA	63	63	63
ENSG00000272566.1	RP11-462G22.2	2.0997512284764954	0.11122194810231198	0.03575073057501728	0.042813237108787226	0.07063850422810197	0.0013225381102641145	NA	38	49	49
ENSG00000196542.8	SPTSSB	-2.0983427652796003	-0.23437262170031145	0.035874877313275176	0.01152418799601327	0.05770611753723736	0.0027003183497995267	NA	27	27	27
ENSG00000075239.13	ACAT1	-2.0981946160983838	-0.20968811333520646	0.035887957029475746	0.016805928708768243	0.12035587343555945	2.2113879046426294e-05	NA	35	35	35
ENSG00000260804.3	LINC01963	-2.09770226551859	-0.08660485797916771	0.03593145463429112	0.09347222408898148	0.2086880518223862	7.055180675229767e-09	NA	133	140	140
ENSG00000137601.16	NEK1	-2.0897517492971334	-0.38569732018720726	0.03664010573686431	0.004795291341357196	0.10860710246548982	3.359725039740774e-05	NA	25	25	25
ENSG00000109832.13	DDX25	2.0825104255307796	0.2245614285679587	0.037295871609160716	0.009810562846514043	0.27903587014952336	3.0742124038547665e-12	NA	15	16	16
ENSG00000233927.4	RPS28	-2.079418728294752	-0.15216406776148605	0.03757888060229932	0.02282807653911743	0.35909208447819263	6.572683304051973e-16	NA	13	14	14
ENSG00000213625.8	LEPROT	2.0773522074183	0.16616633886232826	0.0377690638174463	0.01760917763318093	0.33395143858312226	6.687029447961122e-15	NA	16	16	16
ENSG00000135437.9	RDH5	2.0771121144897022	0.27977355948992144	0.03779121272070439	0.00832904116114235	0.1237908630090478	1.1263893144300124e-05	NA	7	7	7
ENSG00000122376.11	FAM35A	2.0749990061072454	0.19340793442808515	0.03798662688543526	0.011675136646083942	0.1412277976000106	3.7651656171572907e-06	NA	11	15	15
ENSG00000128039.10	SRD5A3	-2.0682936270729586	-0.16673960242928826	0.038612420675380024	0.02694876261234825	0.13812484498117406	3.523314157308744e-06	NA	19	21	21
ENSG00000141971.12	MVB12A	-2.0677143284190427	-0.4590349896113272	0.038666893754669786	0.002831134368761008	0.043687230402326714	0.011737134720430522	NA	13	14	14
ENSG00000177106.14	EPS8L2	-2.067133551618588	-0.258711392119659	0.03872157136664005	0.008937648951542945	0.06393599490570498	0.0018349989610203586	NA	14	14	14
ENSG00000197245.5	FAM110D	-2.0650473529453617	-0.21648976360917183	0.038918520055835494	0.011371492906192977	0.0499193943127715	0.00743798686943137	NA	6	6	6
ENSG00000262468.5	LINC01569	-2.059743738243427	-0.10884381547614187	0.03942304569201372	0.03797507574940019	0.1056401931294305	6.36038542726441e-05	NA	23	23	23
ENSG00000160695.14	VPS11	-2.058195050315488	-0.10741748770945249	0.03957141356843199	0.05257822703309213	0.2920374590714349	7.198438645988401e-13	NA	48	49	49
ENSG00000173267.13	SNCG	2.051311134081245	0.25413015146918627	0.040236656885030864	0.009279508430865687	0.06338598058854945	0.0017900758425099753	NA	17	17	17
ENSG00000198218.10	QRICH1	2.0485356473369407	0.24138650148613894	0.04050754290325098	0.01099280007796383	0.06602482304851695	0.0013731329702375756	NA	46	46	46
ENSG00000172260.14	NEGR1	2.0466577577266705	0.2410616048716044	0.040691699573844164	0.010109252036206214	0.11023190321555164	4.632803062521281e-05	NA	118	121	121
ENSG00000174007.7	CEP19	-2.0460076609240367	-0.17709523835041335	0.040755616946935046	0.017501030788785548	0.1079890139560373	3.6197078597824496e-05	NA	51	52	52
ENSG00000197253.13	TPSB2	2.0412452380083748	0.09935515833819136	0.04122645723732008	0.06409102954294241	0.2957996730319082	3.9978966365729885e-13	NA	5	5	5
ENSG00000198756.10	COLGALT2	2.039878525378075	0.10102124080351967	0.04136242612499577	0.04920674757065413	0.2370687501303813	1.799041362225969e-10	NA	86	86	86
ENSG00000146576.12	C7orf26	-2.039391651546391	-0.19189468311188054	0.04141095495471417	0.028277908950031613	0.09836138377577698	0.00010631289370416076	NA	39	46	46
ENSG00000071462.11	WBSCR22	-2.0375969257690065	-0.39026682824948233	0.04159025974689085	0.004366261925054052	0.04190551156343995	0.01288633701314282	NA	12	12	12
ENSG00000010626.14	LRRC23	2.031818221077104	0.11075478832040135	0.04217206187071859	0.04915345272548293	0.3456375148757124	2.7875480642140355e-15	NA	38	40	40
ENSG00000007001.12	UPP2	-2.0275565142474137	-0.2633446078084812	0.042605531019609365	0.007861056129757424	0.028274080150074245	0.04128243871841076	NA	22	25	25
ENSG00000178226.10	PRSS36	2.0268579024662357	0.09620429908672229	0.04267694683679317	0.05457671768495625	0.29783726781894937	3.134409441610633e-13	NA	17	18	18
ENSG00000152784.15	PRDM8	-2.021481037139892	-0.345097391597832	0.04322999339351801	0.003783286926842612	0.09945717989552276	7.607655566980193e-05	NA	1	1	1
ENSG00000138448.11	ITGAV	2.0156546714748362	0.15198531817622066	0.043836098615645365	0.02093803234648233	0.2770245974630309	7.222412065261886e-12	NA	54	54	54
ENSG00000162877.12	PM20D1	2.015159358247571	0.06917178166022857	0.0438879543905535	0.07729829089467491	0.18552287583686333	1.868609834563819e-08	NA	20	20	20
ENSG00000143437.20	ARNT	-2.0104622019552636	-0.1534512849313274	0.04438229283591196	0.02352089706027806	0.2518075856826148	1.8713049622632652e-11	NA	44	48	48
ENSG00000255693.1	RP11-766N7.3	-2.009890015798497	-0.2695301303227862	0.04444283070362286	0.005591052320377988	0.13264861306410666	3.241197957375549e-06	NA	13	13	13
ENSG00000084207.15	GSTP1	-2.0098586928643187	-0.16453192196197122	0.04444614671191514	0.01768901319892081	0.22136428855926674	1.313154420065231e-09	NA	63	67	67
ENSG00000157168.18	NRG1	-2.0092485449761184	-0.12690167558642015	0.04451078178485888	0.02883282155187812	0.2357544513263817	4.4833399841675245e-10	NA	27	27	27
ENSG00000164307.12	ERAP1	-2.008482355927762	-0.06862657433662561	0.04459205914147119	0.11749841936846822	0.456992407754628	4.2526528107169934e-23	NA	31	31	31
ENSG00000137699.16	TRIM29	-2.0073424011135486	-0.09620650182035122	0.04471321728402873	0.04636578422206251	0.14463545706953435	2.054558247632261e-06	NA	22	22	22
ENSG00000169826.7	CSGALNACT2	-2.0068529856728143	-0.06866929405991701	0.04476531909996705	0.1144960353003831	0.531926872001892	3.4055122542793804e-28	NA	37	38	38
ENSG00000178567.7	EPM2AIP1	-2.0068175864821103	-0.4007830408817567	0.04476908958509073	0.003089060604193971	0.06166704387737802	0.0024740731753887827	NA	16	19	19
ENSG00000141569.10	TRIM65	2.004228389603988	0.36397156915459855	0.04504560077353567	0.005225426075897106	0.051663663074499364	0.0056018186610679145	NA	8	8	8
ENSG00000174586.10	ZNF497	-1.997982669986158	-0.3769394087813818	0.04571853897968316	0.003254060087460001	0.05014939659987335	0.0077454330051649626	NA	5	6	6
ENSG00000111077.17	TNS2	-1.9942332938493101	-0.18845440840191954	0.04612656526590793	0.01345185553004763	0.30745707029873115	2.840245028480062e-14	NA	11	11	11
ENSG00000273492.5	AP000230.1	-1.9935875228993007	-0.06172179980124614	0.04619715002293873	0.13519257010625743	0.4382924690585037	1.0602450285073691e-20	NA	52	52	52
ENSG00000093167.17	LRRFIP2	-1.9907533498707635	-0.2111057892840102	0.046508010315153135	0.009999849902628515	0.1408268565436892	2.942847309499952e-06	NA	23	23	23
ENSG00000176222.8	ZNF404	1.9857421093442544	0.14024958098247617	0.04706196672094082	0.022685658738056905	0.15847117917302153	2.2889086105124913e-07	NA	32	33	33
ENSG00000237491.8	RP11-206L10.9	-1.9852771937381282	-0.10094443416987534	0.04711363997316779	0.03323915642756873	0.25072982862383564	1.1786799862927977e-10	NA	23	32	32
ENSG00000262097.1	LINC02185	1.980536613023955	0.18878419154802017	0.047643263495928255	0.019063801693032102	0.090124271497766	0.0002172880630255706	NA	31	31	31
ENSG00000113621.14	TXNDC15	-1.9801256008626915	-0.09930468911630452	0.047689417135641475	0.033245802281153446	0.18335683223713029	1.3640372136517482e-08	NA	87	89	89
ENSG00000009844.15	VTA1	-1.9759627626894156	-0.45676904107384764	0.048158994812897774	0.0016200033908193873	0.06422737453421916	0.0021887190310843968	NA	9	9	9
ENSG00000182372.9	CLN8	1.9733929328666713	0.21011790316389134	0.04845081216579317	0.008354009797056463	0.08070476872607177	0.0004976307059482294	NA	26	26	26
ENSG00000115523.16	GNLY	-1.970297308961938	-0.13560185082231918	0.04880430667750869	0.02846090127003782	0.1568993648396264	7.400550055067873e-07	NA	16	16	16
ENSG00000017260.19	ATP2C1	-1.9681181581661116	-0.2026019078847769	0.04905444403688645	0.01128267591310503	0.08063205535735007	0.0005727694944206684	NA	49	49	49
ENSG00000162384.13	C1orf123	-1.967373731206695	-0.13386422306851392	0.04914014048701476	0.025090344516716448	0.28909111391719106	1.7669105198279935e-12	NA	17	17	17
ENSG00000241322.10	CDRT1	-1.9668902601006597	-0.056179027887095126	0.04919586365954153	0.13436620904601237	0.18473309660202927	3.0291875786511584e-08	NA	71	75	75
ENSG00000014216.15	CAPN1	-1.9666965864703039	-0.43419145922534885	0.04921820066836848	0.003132266351393273	0.028839353577113605	0.04035855037461132	NA	6	7	7
ENSG00000161921.14	CXCL16	1.966622332803383	0.4821236844698085	0.049226766841543354	0.0023757936613398004	0.05213601981566965	0.005571710928720663	NA	7	7	7
ENSG00000171469.10	ZNF561	-1.9656860073616054	-0.14507807576768503	0.049334892142863754	0.022823576395321336	0.07026675609393614	0.0010809571722327708	NA	93	95	95
ENSG00000185803.8	SLC52A2	-1.9644538629550559	-0.2204129071208121	0.04947748169718142	0.009180661121436931	0.15782598205736725	5.362912183566409e-07	NA	7	7	7
ENSG00000113048.16	MRPS27	-1.9643354427915527	-0.3137088895091439	0.04949120402783682	0.003772239606201278	0.07221602700586091	0.0011496062809764676	NA	7	7	7
ENSG00000138442.9	WDR12	1.9642782286094107	0.9201561599277874	0.04949783505542295	0.0006979936054109048	0.0406749893677755	0.015030922052173287	NA	13	13	13
ENSG00000152253.8	SPC25	-1.9546447778774072	-0.09304001078984367	0.05062501222666377	0.05963029873093925	0.21753531443988008	1.6643907415583074e-09	NA	37	40	40
ENSG00000100395.14	L3MBTL2	-1.952430448304903	-0.17873922591602467	0.05088712099932808	0.013404551022528653	0.05123645496235149	0.00544119075492995	NA	27	30	30
ENSG00000246465.1	RP11-57A19.2	-1.9513702483928743	-0.2612508601803789	0.051013017992688266	0.0067568776443132	0.07753620696477677	0.0007313458341984062	NA	2	2	2
ENSG00000167608.11	TMC4	1.9506446907071173	0.10046914688952531	0.05109932702174521	0.04043433650000962	0.2887926311916383	4.953778196317557e-13	NA	18	19	19
ENSG00000095485.16	CWF19L1	1.943456316844329	0.06710317807102312	0.05196104847894646	0.10327045370241808	0.4441036046540392	6.144850754348985e-22	NA	49	49	49
ENSG00000107249.21	GLIS3	-1.9431617888636892	-0.7241996665690086	0.051996613323207416	0.0008607076029500049	0.04003394375153698	0.0164311407613507	NA	17	17	17
ENSG00000115339.13	GALNT3	-1.9415411581125999	-0.09590393314976489	0.05219267220520738	0.04424869420413313	0.07958863717975208	0.0006329312486575399	NA	41	41	41
ENSG00000170100.13	ZNF778	-1.9410614011327376	-0.09113997136549538	0.05225083018100064	0.037851184354372264	0.2188680635241149	4.506070599698779e-11	NA	8	8	8
ENSG00000183160.8	TMEM119	1.9366347789764407	0.6373125036466718	0.05279000347054192	0.0011822782486234987	0.09152575074998157	0.0001476174839672616	NA	1	1	1
ENSG00000160602.13	NEK8	1.9343708648450366	0.28925325203744456	0.05306754599362396	0.0056158402328866566	0.03302284755310403	0.02611652089994564	NA	14	14	14
ENSG00000128266.8	GNAZ	1.9321654844279261	0.1414092153019183	0.05333908385503492	0.02362681824812101	0.08423352426032274	0.0002572923800509496	NA	73	77	77
ENSG00000054356.13	PTPRN	-1.931738089332197	-0.474784351665059	0.05339184097204589	0.0029855759334479147	0.17915445962761026	4.677592333381924e-08	NA	15	15	15
ENSG00000149403.12	GRIK4	-1.928892294659138	-0.3765261073605346	0.0537442346053689	0.0034318864643054646	0.03549055436327701	0.025350843744252	NA	21	21	21
ENSG00000149633.11	KIAA1755	1.9285720290183443	0.23459650276328517	0.05378401425882326	0.009857894469155151	0.07765347412609086	0.000607590240235995	NA	23	24	24
ENSG00000165215.6	CLDN3	-1.9267532635911089	-0.2049873277130462	0.05401038646983563	0.008649089426702892	0.02846908797092915	0.04241070060139863	NA	11	13	13
ENSG00000172366.19	MCRIP2	-1.9258365100650423	-0.2740039777568188	0.054124791082654784	0.0071182746490055845	0.07009547970985593	0.0012968709853057158	NA	35	37	37
ENSG00000204172.12	AGAP9	-1.9230810307742516	-0.11379266113057387	0.05446987423208452	0.036432811459357346	0.3614052219000665	9.25551571041412e-17	NA	6	17	17
ENSG00000177000.10	MTHFR	-1.9218781939655005	-0.23843359671794284	0.054621086248326414	0.006866305141437285	0.10413612544080483	6.750142571625602e-05	NA	4	4	4
ENSG00000104885.17	DOT1L	-1.921405512407666	-0.191523844698969	0.05468060413531185	0.010192848470358059	0.03644450966175712	0.02146560400324281	NA	41	46	46
ENSG00000005801.16	ZNF195	1.9205528651286863	0.2761489509728878	0.05478810234168294	0.00546792798970242	0.1004280592457406	8.495202494640915e-05	NA	17	19	19
ENSG00000233608.3	TWIST2	-1.9184151784224084	-0.18477242000613867	0.05505838796081733	0.014793986642614597	0.03096125915004113	0.03705018525401532	NA	14	15	15
ENSG00000004534.14	RBM6	1.9168094069418913	0.07784868623473083	0.05526214943708311	0.04918722894172128	0.2538548545371525	5.465152355699049e-12	NA	120	142	142
ENSG00000198633.10	ZNF534	1.9149538914425335	0.09425504634930224	0.055498384093356994	0.05437413817065186	0.3088005114707139	1.6051908704058095e-14	NA	29	29	29
ENSG00000188820.12	FAM26F	1.9138802594100317	0.2267542931799224	0.05563545728220033	0.009423834797774963	0.036244859368450365	0.022171020738107748	NA	16	16	16
ENSG00000122375.11	OPN4	1.9109759015831216	0.09664500532132572	0.0560076778440598	0.03284655684880666	0.24040736554009945	1.8238638121803843e-10	NA	13	13	13
ENSG00000164306.10	PRIMPOL	1.9103334641434702	0.2239427794219953	0.05609029170514528	0.009964072127891953	0.030871453482922855	0.03390829282502425	NA	23	23	23
ENSG00000186174.12	BCL9L	1.909955207985518	0.18778165292978555	0.05613898077679644	0.01219325458485045	0.05165448407609967	0.004464933623886384	NA	86	87	87
ENSG00000205309.13	NT5M	-1.9082152528074332	-0.27671890482793077	0.056363401025546996	0.00375128101687622	0.07661167429236528	0.0004914916574143605	NA	9	9	9
ENSG00000178585.14	CTNNBIP1	1.9036956132448097	0.4620874420882354	0.056949838091916616	0.0017786185091180115	0.0533368797433515	0.0045583235642349396	NA	5	5	5
ENSG00000116783.14	TNNI3K	1.9031438153045337	0.10027301359205182	0.05702178203916116	0.03584641028104691	0.08821935667748326	0.00019008404868060168	NA	91	92	92
ENSG00000153898.12	MCOLN2	-1.9025036541225409	-0.07461863199788536	0.057105341593305554	0.0835041690897487	0.23734621064952474	3.914912720211593e-11	NA	47	49	49
ENSG00000124120.10	TTPAL	-1.9023495698563893	-0.22092274511804633	0.057125469249079304	0.010309113334379087	0.0654570452507934	0.001404412611089856	NA	42	44	44
ENSG00000237987.1	RP11-503C24.2	-1.8991537487607209	-0.11883001370750262	0.05754426387709443	0.0481692015740467	0.14845008860205205	8.043962190414474e-07	NA	15	15	15
ENSG00000131899.10	LLGL1	1.899117237783017	0.20706823746963335	0.05754906314703664	0.010257685397016767	0.15032387111162798	3.4527713813789365e-07	NA	19	22	22
ENSG00000204946.9	ZNF783	-1.8977376744604089	-0.2024556578524544	0.057730647036161487	0.011623200762904464	0.07669675956780245	0.0007550441173340332	NA	29	31	31
ENSG00000101605.12	MYOM1	-1.8966939193046553	-0.11514853766433787	0.05786834671744728	0.0320150585609347	0.12231262771761695	9.048483714675733e-06	NA	60	63	63
ENSG00000099785.10	MARCH2	-1.8939181202730577	-0.08824883651460702	0.0582358789231157	0.06974506263378684	0.4383658580906523	2.3760332653340436e-22	NA	12	12	12
ENSG00000184923.12	NUTM2A	1.8927603135913498	0.06211250401974833	0.05838975149417187	0.10378060919939097	0.3918909525428892	1.5481792712715653e-18	NA	33	36	36
ENSG00000068097.14	HEATR6	-1.8926753866943287	-0.11725797652967966	0.05840105156585577	0.027351331747455184	0.11249488114844836	2.7376214701007105e-05	NA	13	13	13
ENSG00000245532.7	NEAT1	1.8891242529392906	0.1318795464379072	0.058875181371337536	0.03445033337306356	0.2781420238280606	3.6289900453625644e-13	NA	8	8	8
ENSG00000272335.1	RP11-53O19.3	-1.8890311420799066	-0.21593754397628695	0.05888765594161438	0.010486254120792023	0.09999897566058667	0.00010978340550868776	NA	96	96	96
ENSG00000283183.1	RP11-1263C18.2	1.8867611945490417	0.14059893556467473	0.059192452710426814	0.021074763013014926	0.11306857739379166	2.9881356048524682e-05	NA	70	72	72
ENSG00000141013.16	GAS8	-1.8850733781909172	-0.07907618266272994	0.05941993168666214	0.06550015125882944	0.27581843319109794	1.895676496296457e-12	NA	34	34	34
ENSG00000226913.1	BSN-AS2	1.8810590960174067	0.14081585259786616	0.05996388039395677	0.025456652970268393	0.09028834828737116	0.00011223351226983999	NA	30	30	30
ENSG00000062038.13	CDH3	1.877011828504006	0.21928973039558416	0.060516472697556056	0.012556100591631113	0.12888338320344714	1.120821992896875e-05	NA	23	23	23
ENSG00000129559.12	NEDD8	1.8767258935593802	0.49593001801647457	0.060555671829952064	0.0018329122234690568	0.0652520277716615	0.0022251720566004193	NA	28	30	30
ENSG00000120451.10	SNX19	-1.8745180886440584	-0.07070861810143665	0.06085905126468356	0.08136331263979475	0.4146094943061622	8.74478620506226e-20	NA	49	50	50
ENSG00000273449.1	RP11-218F10.3	-1.8712096443980353	-0.07241795417293713	0.061316028511418486	0.0744961732520258	0.19451813262578535	6.188746093792019e-09	NA	16	17	17
ENSG00000112339.14	HBS1L	-1.8685019282040456	-0.08319172630051351	0.061692141614758715	0.07373367896620343	0.4852187352452661	5.441452815282512e-24	NA	77	77	77
ENSG00000092094.10	OSGEP	1.86545373897254	0.0808337113827825	0.06211783081061269	0.0731662025751134	0.4114597371267827	3.0085111835084994e-19	NA	18	25	25
ENSG00000162378.12	ZYG11B	1.8650621642247835	0.3041788652512709	0.062172691194001574	0.004585128048604476	0.13087860237278934	7.059880369487877e-06	NA	37	37	37
ENSG00000106809.10	OGN	1.8616320329203109	0.22504480351214975	0.06265497486742101	0.010709542447627708	0.0745634542008545	0.0008733819059505378	NA	45	46	46
ENSG00000189157.13	FAM47E	-1.8613616583312165	-0.07440069403087496	0.06269312128181405	0.09099364696901302	0.4821705417757156	5.389392964657956e-24	NA	14	14	14
ENSG00000140990.14	NDUFB10	1.8558474568573757	0.17363317703815204	0.06347530405276923	0.01200593388912326	0.03131887958979289	0.036975868258650256	NA	46	54	54
ENSG00000107362.13	ABHD17B	1.851259271337598	0.2506153525995778	0.0641322624277605	0.010722969838786935	0.0375562542399262	0.017616145616414114	NA	54	54	54
ENSG00000173988.12	LRRC63	-1.8512129307188787	-0.24974256738876865	0.06413892622825985	0.0053103903472940086	0.029023410101809945	0.025017498764968792	NA	11	11	11
ENSG00000272463.1	RP11-532F6.3	-1.8495497723920002	-0.0709568518748914	0.0643784678131455	0.09964931545925855	0.20857753461138265	3.4304189386635773e-09	NA	25	31	31
ENSG00000164118.12	CEP44	1.8471159540951285	0.15857055700372524	0.06473033671761898	0.018110484035654562	0.1450005074803523	2.0050305059414452e-06	NA	28	29	29
ENSG00000107262.18	BAG1	-1.8457055499601025	-0.23831329355892272	0.06493497093447255	0.007572996105716838	0.03023764808383306	0.03740020623378384	NA	35	36	36
ENSG00000123297.17	TSFM	-1.8422738498888003	-0.21739077453547817	0.06543510284436883	0.009403000488041328	0.10871268487749068	3.1474181154058365e-05	NA	27	27	27
ENSG00000103313.12	MEFV	1.840243411475632	0.19311119161265353	0.06573250919903748	0.02496313451569684	0.03452409750773803	0.024511017410582262	NA	28	30	30
ENSG00000275142.1	RP5-999L4.2	-1.8398823263961734	-0.14669369493794462	0.06578551527709112	0.01734249873401838	0.07945783208767204	0.0005178980186054861	NA	14	14	14
ENSG00000067836.12	ROGDI	1.8369782606894651	0.08298990537255399	0.06621310473018158	0.06303445856453752	0.4651139163081494	1.4573526161989406e-22	NA	25	28	28
ENSG00000130312.6	MRPL34	1.8367929605910804	0.14934026211432957	0.06624046551950019	0.021297501459415006	0.22650417561486616	3.1863917852292474e-10	NA	30	30	30
ENSG00000185129.5	PURA	-1.8352840845592406	-0.7832516565308585	0.0664636079896272	0.0005485065132245167	0.0391262921320975	0.014841804041763381	NA	2	2	2
ENSG00000071894.16	CPSF1	1.8330467255471694	0.05876840771622678	0.06679562267822747	0.11673796434303813	0.4830860913003318	2.9241804176411184e-25	NA	27	30	30
ENSG00000156795.6	WDYHV1	1.8325146976464575	0.13430491533705385	0.066874774043843	0.022093604889404855	0.22248724095289685	6.127281075626544e-10	NA	55	58	58
ENSG00000164898.12	FMC1	-1.8277666482370094	-0.09653740040170512	0.0675845806696357	0.048664555198125785	0.10242103909083124	7.061856836796712e-05	NA	108	114	114
ENSG00000196655.11	TRAPPC4	1.827339031885625	0.07064707449425155	0.06764881002737952	0.07916042757798172	0.4383784962844176	1.802109170401622e-22	NA	13	13	13
ENSG00000162413.16	KLHL21	-1.8269173132266443	-0.16091307784661588	0.06771220270704155	0.013843959486840956	0.0901483564188222	0.00016515439458055582	NA	51	53	53
ENSG00000167468.16	GPX4	1.824821722740958	0.3031291970486871	0.06802793667119947	0.003947783795780017	0.07921962856096983	0.0006914473918724022	NA	19	21	21
ENSG00000162714.12	ZNF496	1.8224828817076488	0.12325367332181691	0.06838174881975269	0.019300836585831357	0.11846266147727727	1.6313576971266213e-05	NA	43	43	43
ENSG00000272021.1	AC008592.8	-1.8212668095725197	-0.09737628029129097	0.06856630911176868	0.05087889341555703	0.04913826898194725	0.008121175493448611	NA	49	49	49
ENSG00000162391.11	FAM151A	1.8211766481399536	0.3882621276985863	0.06858000897862229	0.002455996114846492	0.07037931768550594	0.0014132086658900044	NA	1	1	1
ENSG00000198315.10	ZKSCAN8	-1.8176052493399868	-0.38619985398859386	0.06912448874500202	0.003106573442833896	0.04635257102206898	0.007611897424604539	NA	40	59	59
ENSG00000144026.11	ZNF514	-1.8137038122634197	-0.05822785747217334	0.06972333785409944	0.18119479670489713	0.3561984915317553	8.798167424819692e-16	NA	44	49	49
ENSG00000146386.7	ABRACL	1.8118211735783225	0.24584705564243076	0.07001383236616152	0.006586010228173004	0.13500473002982455	4.284839721990286e-06	NA	13	14	14
ENSG00000134343.12	ANO3	1.810624573765415	0.509340229898521	0.07019898563438397	0.001784857130516979	0.038283714335834204	0.018902619652485086	NA	26	26	26
ENSG00000140623.13	SEPT12	-1.8102432986339656	-0.05237355918626653	0.0702580657483566	0.14859398403584131	0.4661739499339381	5.160508266591581e-24	NA	18	18	18
ENSG00000176428.5	VPS37D	-1.8101236494212682	-0.11869086541732088	0.07027661428276273	0.05541050404057796	0.08314564704965634	0.00046046751414184666	NA	103	113	113
ENSG00000183431.11	SF3A3	1.807178387758886	0.25466855431067537	0.07073446956502302	0.007525167307196551	0.06497820047004563	0.002248084659326451	NA	15	16	16
ENSG00000100726.14	TELO2	1.806898348996291	0.11908283300783	0.07077813002357194	0.026736640997627775	0.20882129421177112	5.13417557535273e-09	NA	43	45	45
ENSG00000146670.9	CDCA5	-1.8058103274398773	-0.19613483040958785	0.07094797175324459	0.012991941881288643	0.0507157046127442	0.006712476741391031	NA	12	12	12
ENSG00000181523.12	SGSH	1.8022814757775762	0.40965258476521793	0.07150113148103568	0.002484557319221036	0.06732290851162906	0.0011574373212106955	NA	6	6	6
ENSG00000261770.1	CTC-459F4.1	1.7976573303905952	0.03590213167031096	0.07223132717243931	0.21849763704496714	0.4224619262580365	4.791568464005161e-20	NA	22	22	22
ENSG00000002745.12	WNT16	1.7952587479201185	0.16201420073858463	0.07261248427872295	0.01475876576062487	0.0946047147775659	0.00016898288942024018	NA	16	17	17
ENSG00000143376.12	SNX27	1.7949462724314413	0.351939722037028	0.07266226053930541	0.003191351460529899	0.06920828928605034	0.0014022092998446122	NA	35	36	36
ENSG00000124574.14	ABCC10	1.7903293247260794	0.26725310368136235	0.07340098468506495	0.0069112417907746925	0.04108982278208205	0.014370159349529397	NA	34	35	35
ENSG00000183828.14	NUDT14	-1.7896276000051965	-0.06047551286940577	0.07351379845847804	0.10907161810833861	0.4581914861499827	4.321402475020483e-22	NA	18	18	18
ENSG00000151208.16	DLG5	1.7893618187268794	0.21515994776057618	0.07355656417240093	0.008356789164180277	0.13451774790369694	4.048722919776835e-06	NA	38	39	39
ENSG00000084073.8	ZMPSTE24	-1.7893513890405421	-0.2215236943740477	0.07355824278281196	0.009803381862607315	0.028960005069330306	0.04411385464167069	NA	55	55	55
ENSG00000196418.12	ZNF124	-1.7880170160946398	-0.057837745294731305	0.07377326255322618	0.1271224208386792	0.3364811612133547	4.307611252678693e-15	NA	24	24	24
ENSG00000124279.11	FASTKD3	-1.7862483688410857	-0.17689895042444578	0.07405905263825252	0.010293154398887503	0.04492353081522616	0.011351695413109555	NA	15	16	16
ENSG00000166938.12	DIS3L	-1.7857720984830447	-0.14692615348722307	0.07413616611513629	0.02008680832822724	0.15403431336477322	4.282580730515235e-07	NA	36	37	37
ENSG00000159398.15	CES5A	-1.7843349366740107	-0.15631345669612084	0.07436925649783348	0.02447850696733096	0.026360588254491658	0.04976232485956945	NA	25	25	25
ENSG00000261019.1	RP11-111K18.2	1.7814440211776617	0.14409339781111796	0.0748399421521876	0.03830401593998238	0.12938389678132753	5.049462171730444e-06	NA	65	66	66
ENSG00000163637.12	PRICKLE2	1.7807818403584414	0.41417749230333784	0.07494809718755548	0.0022482406773189838	0.05068192500805193	0.006172894050049836	NA	8	8	8
ENSG00000025708.13	TYMP	-1.7803850238104062	-0.29845992991561	0.07501297100159049	0.005079898204182855	0.07430435620159065	0.00077099579347234	NA	5	6	6
ENSG00000164346.9	NSA2	-1.7789596000489025	-0.05145135745522249	0.0752463856518785	0.15107941426455895	0.6177469406252558	3.6122202872914464e-36	NA	31	31	31
ENSG00000188878.19	FBF1	1.7768270251333873	0.14210748556939515	0.07559670394511775	0.024218616978236577	0.2466159500714992	1.8250672842240888e-10	NA	14	14	14
ENSG00000137720.7	C11orf1	1.7757402531456923	0.2826320644275944	0.07577573943832619	0.00591081677093814	0.06281746209978444	0.0022955957996741317	NA	30	31	31
ENSG00000019485.13	PRDM11	-1.775291797454466	-0.15912838210335362	0.07584971908206195	0.014891273177211312	0.08064713528146716	0.00040751806184526166	NA	53	53	53
ENSG00000197580.11	BCO2	1.7740221569486538	0.13226130994281313	0.07605948540672214	0.019847604742969545	0.2492279992692221	9.016908832067045e-11	NA	34	35	35
ENSG00000119041.10	GTF3C3	1.7722106802662445	0.275015293961526	0.07635959138157722	0.005665878102198651	0.08742825448923174	0.0003073036682862999	NA	11	11	11
ENSG00000160401.14	CFAP157	-1.7691482695104954	-0.08966571600546604	0.07686913440615842	0.052064554273296364	0.03691082345626123	0.02112900111495905	NA	41	43	43
ENSG00000080608.9	PUM3	-1.7679508091147313	-0.11335306543293518	0.07706912759182238	0.02723691258142389	0.03834554600323827	0.017399696387715897	NA	31	33	33
ENSG00000007129.17	CEACAM21	-1.7666774207874607	-0.059141522877629964	0.07728226686171882	0.18316305843135475	0.2250485622288351	4.723731262305758e-10	NA	144	152	152
ENSG00000272010.1	CTD-3025N20.3	1.7655927387630606	0.07774633627415307	0.07746419910883807	0.07184478421347398	0.41149291400449106	3.2242084996939677e-20	NA	36	36	36
ENSG00000128872.9	TMOD2	-1.764224405753598	-0.22487788959373997	0.07769420528804058	0.008831335692479571	0.07586776122953377	0.0009162705113289977	NA	48	48	48
ENSG00000152527.13	PLEKHH2	1.7619430587450473	0.11149183050010429	0.0780789185650714	0.028235715764752676	0.2135168709214743	2.0321490281673142e-09	NA	45	45	45
ENSG00000176732.6	PFN4	-1.7618622765244978	-0.2304685211276292	0.07809256959595556	0.009761953321177665	0.0326955618380396	0.028831654831669933	NA	5	5	5
ENSG00000143156.13	NME7	1.7615708961482248	0.17179891584741291	0.07814182482512859	0.01231150631435553	0.03933200817860874	0.016740401135448144	NA	22	22	22
ENSG00000136197.12	C7orf25	-1.7606271122205666	-0.155674211550737	0.07830153665432389	0.028255684127109396	0.1459933251192627	4.6010949520926455e-07	NA	39	39	39
ENSG00000198848.12	CES1	-1.7589064328286512	-0.08670338507575494	0.07859340237806374	0.04470637437391782	0.1623688299399351	2.904687347589726e-07	NA	18	19	19
ENSG00000173338.12	KCNK7	-1.7568423989894	-0.15848552606595004	0.07894467594355767	0.02625625820559853	0.14298669864407956	2.14991173805992e-06	NA	46	47	47
ENSG00000239268.2	RP11-384F7.2	1.756775076206678	0.18192771181100797	0.07895615493899617	0.01564319163746689	0.08832440084165494	0.00026450378369160735	NA	51	53	53
ENSG00000160877.5	NACC1	1.755904963140806	0.6158740128374879	0.07910463738532898	0.0010502893172267336	0.03952351646531777	0.017261929005353255	NA	8	9	9
ENSG00000083099.10	LYRM2	1.7529548612213404	0.08462126213329357	0.07960975547366961	0.05160921397635807	0.3023926732272586	1.4391579319747185e-13	NA	20	20	20
ENSG00000136783.9	NIPSNAP3A	-1.7519209619257323	-0.10790594441584617	0.0797873995682319	0.032905560203291745	0.2926738520557197	7.976592689508663e-13	NA	28	29	29
ENSG00000091127.13	PUS7	-1.7515138564289676	-0.403224554753874	0.07985743659657332	0.0023225298393332143	0.03599612481991093	0.023607247326818792	NA	10	10	10
ENSG00000107282.7	APBA1	1.7491112061567964	1.1730411487011738	0.08027179854036563	0.0003856905291146699	0.05344491252653268	0.004413381286599156	NA	12	12	12
ENSG00000106526.10	ACTR3C	-1.7482684531829773	-0.14632262333529542	0.08041755316153672	0.008027506963004008	0.14995243162287056	1.374910524893816e-06	NA	9	11	11
ENSG00000113273.15	ARSB	1.7459678785302126	0.11676213769988031	0.08081653359509021	0.024545554258316504	0.03249086888396064	0.03034208134435057	NA	34	35	35
ENSG00000164111.14	ANXA5	1.745648606328511	0.08865132424750537	0.08087203062377954	0.057065307733495566	0.5008284082877521	2.2706732915003684e-25	NA	35	36	36
ENSG00000139133.6	ALG10	1.7420039604597597	0.12855582119447984	0.08150775125516313	0.026655389122691515	0.04549336330856151	0.005964021056190646	NA	36	36	36
ENSG00000124191.17	TOX2	1.74157524420998	0.15877086662536347	0.0815827962925047	0.022344101679470024	0.039716472947232184	0.016221856296717897	NA	46	46	46
ENSG00000091073.19	DTX2	1.7412788448798786	0.27731581154167817	0.08163471256166582	0.006466624996191101	0.04400186810981775	0.01221128050379196	NA	7	7	7
ENSG00000104825.16	NFKBIB	-1.7392214606097987	-0.37727915913025106	0.08199581597873484	0.002589394885981433	0.028593699961378026	0.04329383445364291	NA	18	18	18
ENSG00000188313.12	PLSCR1	-1.7375049658335504	-0.2389402741823848	0.08229807826398819	0.005518573613485711	0.1801026845295437	7.437442231661164e-08	NA	8	8	8
ENSG00000118004.17	COLEC11	-1.7372478503164133	-0.045211345327953366	0.08234343214392002	0.23633580133513074	0.2918668955850756	9.545778751817874e-13	NA	91	95	95
ENSG00000042445.13	RETSAT	-1.7372050640107048	-0.27206066409604024	0.08235098139872518	0.005315340391638641	0.06806632845449337	0.0014099970106777864	NA	13	13	13
ENSG00000147649.9	MTDH	1.737197942386634	0.3044233544228244	0.08235223799904468	0.0024580880566271563	0.05436112996917869	0.004649492084419072	NA	22	23	23
ENSG00000159212.12	CLIC6	-1.7365946516141233	-0.07904287281012642	0.08245874424117422	0.07583666571776562	0.22399112671372767	1.6776598587974382e-09	NA	33	33	33
ENSG00000183379.8	SYNDIG1L	-1.736394630256414	-0.4261349472969655	0.08249408107888818	0.0027667069959212195	0.08728634110871533	0.00023068818196193442	NA	18	18	18
ENSG00000278662.4	GOLGA6L10	1.7340640102278673	0.05615608571586714	0.08290672635299069	0.11067198883160427	0.29420557672001113	3.269690551535845e-13	NA	23	23	23
ENSG00000175793.11	SFN	-1.733448495371811	-0.1091089303306416	0.08301598438915712	0.034710957178409454	0.03206463910026062	0.033402782670277444	NA	53	56	56
ENSG00000197134.11	ZNF257	-1.7326369774161605	-0.06678368207373891	0.08316021257257075	0.08400466814421495	0.26525367765265884	1.9492592408600726e-11	NA	40	44	44
ENSG00000164081.12	TEX264	1.7320867159365236	0.3297311956500988	0.08325812401989673	0.0036929677720734227	0.05976152791953467	0.0016810869474201625	NA	5	5	5
ENSG00000130856.15	ZNF236	-1.7292377684942648	-0.23339529408494264	0.08376654932411084	0.00755376551231506	0.040103601027010764	0.01687700901066827	NA	36	36	36
ENSG00000135441.7	BLOC1S1	-1.7279142044383367	-0.21085046678099229	0.08400360730145275	0.010910941461190753	0.2384651834578004	1.231560466227049e-10	NA	11	12	12
ENSG00000142188.16	TMEM50B	1.7278276115019224	0.0904577289269034	0.08401913550504773	0.04347227797952353	0.3032546158231885	3.320099809408981e-14	NA	19	19	19
ENSG00000154945.6	ANKRD40	1.7275938033513545	0.29390183692189453	0.08406107455687212	0.004552994036213594	0.2079996017744737	5.67458205629422e-09	NA	10	10	10
ENSG00000019102.11	VSIG2	1.726913973074301	0.18903171053868603	0.08418311455723539	0.009404623429643915	0.035207466935924574	0.024975578831790454	NA	11	11	11
ENSG00000135074.15	ADAM19	-1.7254841499248497	-0.07185499436058382	0.08444025779111884	0.08403790343373534	0.10731351008774694	6.182786973703446e-05	NA	103	105	105
ENSG00000104866.10	PPP1R37	-1.7246308775537549	-0.536572861863737	0.08459401515497984	0.002751034782993212	0.04209913602707025	0.009497611901953106	NA	10	10	10
ENSG00000151611.13	MMAA	1.7245533176397903	0.24742999216544495	0.08460800246396456	0.012451785233403463	0.035178828112291984	0.023072088763180176	NA	17	17	17
ENSG00000110104.11	CCDC86	-1.7245089937318103	-0.09742094673697106	0.08461599676573382	0.049585392862202635	0.1908127937072546	3.5764150624101416e-08	NA	42	43	43
ENSG00000187535.13	IFT140	-1.7243843333530595	-0.21141939179865432	0.08463848390529131	0.007711148113333783	0.09825321792458594	9.4123974265758e-05	NA	32	32	32
ENSG00000163956.10	LRPAP1	-1.7224566488434714	-0.43361537132574873	0.08498682936354471	0.0020668793207854405	0.0718124827564182	0.0009936801193724599	NA	18	24	24
ENSG00000183726.10	TMEM50A	1.718864376204704	0.17133100112297858	0.08563907010562832	0.015123088494545517	0.029473158162094462	0.04101750614310377	NA	51	52	52
ENSG00000168778.11	TCTN2	-1.71779163207748	-0.1454484235718686	0.08583462838230563	0.017782029153828358	0.057839126212816325	0.00345037184831876	NA	42	42	42
ENSG00000070423.17	RNF126	-1.7172725447402233	-0.31522178875395684	0.08592938603242763	0.004338358224733335	0.0627238958785615	0.0023711001131139268	NA	9	10	10
ENSG00000018699.11	TTC27	1.7167830349963917	0.1401982828028872	0.0860188218117878	0.02417186788293092	0.06620332757451003	0.0016875909960252535	NA	58	58	58
ENSG00000175322.11	ZNF519	-1.7158091989270274	-0.25367398854519096	0.08619696996518489	0.007269434000714984	0.1740587445890834	1.883299923467989e-07	NA	12	13	13
ENSG00000119314.15	PTBP3	1.7131210415904747	0.3297664847333207	0.08669027372988261	0.001889994231081045	0.027157185503701758	0.038541988758158514	NA	17	17	17
ENSG00000204653.9	ASPDH	-1.7118727261760252	-0.08105080160620126	0.08692012587091467	0.05663062747783	0.2360319737822333	2.0457091598448427e-10	NA	57	64	64
ENSG00000130540.13	SULT4A1	1.7109039504538477	0.49908325954833144	0.08709884524493876	0.0018384650191234596	0.03992496165162111	0.015751116176791098	NA	18	18	18
ENSG00000274211.4	SOCS7	-1.7064576348620835	-0.3920840540061487	0.08792290766397777	0.002789679396402785	0.037200082638994096	0.015379793091640859	NA	16	16	16
ENSG00000267795.5	SMIM22	-1.7061224591143094	-0.10089784184252912	0.08798528180660735	0.03042541193332459	0.10408350300924092	7.418356721618421e-05	NA	23	26	26
ENSG00000204138.12	PHACTR4	1.7058641151413065	0.07794528427364616	0.08803338237675677	0.04884654543563309	0.3714077567946704	9.129391820239042e-17	NA	34	35	35
ENSG00000241878.11	PISD	-1.7048091503138003	-0.15839005085086022	0.08823002439843508	0.014320297137865938	0.1234748158142332	5.971955748574585e-06	NA	45	49	49
ENSG00000186453.12	FAM228A	-1.7044576471815125	-0.11721992522142433	0.08829562204157221	0.022374725615613978	0.10197232096597901	8.861105255964473e-05	NA	14	14	14
ENSG00000161944.16	ASGR2	1.7041298591024736	0.13793330204120946	0.08835682939623113	0.019214161778852785	0.07550612875886249	0.0006980772428616588	NA	20	21	21
ENSG00000167723.14	TRPV3	1.7035898881061127	0.11124298846369464	0.0884577319123402	0.020445247910150312	0.19411534729022367	3.5905573132070325e-09	NA	20	20	20
ENSG00000213626.11	LBH	1.7012759186728823	0.3383196088136976	0.0888911877312076	0.002917703107973201	0.029865973320666907	0.03802864640646525	NA	13	13	13
ENSG00000260911.2	RP11-196G11.2	1.6989315401287264	0.20043068031856034	0.08933208344353523	0.00995399530310994	0.11857804523198102	1.4198383279183831e-05	NA	22	22	22
ENSG00000164039.14	BDH2	1.691933043039455	0.18602221177488404	0.09065874087524382	0.014707571847090577	0.13909171215168908	3.8291310176389285e-06	NA	86	87	87
ENSG00000173852.14	DPY19L1	1.691045509850134	0.3625629169390876	0.09082811103926894	0.002903227579800422	0.0444561335628303	0.01149473158944065	NA	35	35	35
ENSG00000163291.14	PAQR3	1.6892505872579995	0.2556456301943135	0.09117141830320935	0.00715217820853641	0.11135943635065856	3.690936990052275e-05	NA	34	34	34
ENSG00000063660.8	GPC1	-1.6889976394162043	-0.3234947767358923	0.09121988233090383	0.00429707541652612	0.07429938304812843	0.0010702130751799883	NA	13	13	13
ENSG00000169598.15	DFFB	-1.6886007646482817	-0.09466596401963148	0.09129596405442181	0.03962594107306081	0.3033606210939199	1.6642177377986866e-14	NA	28	28	28
ENSG00000167555.13	ZNF528	-1.6881221873793477	-0.06365388560974763	0.09138777615537524	0.10020841940375119	0.4692893120225354	2.1572845743303532e-23	NA	17	17	17
ENSG00000101236.16	RNF24	1.686789801225008	0.08909402501169011	0.0916437772274867	0.048137762462344406	0.3264488393345105	1.233582953044092e-14	NA	29	30	30
ENSG00000135951.14	TSGA10	-1.686715603266711	-0.07722835968780681	0.09165805034597373	0.061734461238284445	0.2443699974115744	2.098366330710289e-10	NA	57	58	58
ENSG00000152291.13	TGOLN2	1.685934518526158	0.14942082267901483	0.09180841242345293	0.014015816014686548	0.039862246076474726	0.016147983981075566	NA	40	41	41
ENSG00000230939.1	RP11-314C16.1	-1.6845009235896813	-0.06838351925784457	0.09208490111772388	0.07944025643581747	0.05363379951323282	0.003870951337714164	NA	123	126	126
ENSG00000154079.5	SDHAF4	1.6828197240829468	0.627445943277003	0.09240999552696727	0.0008932267371117113	0.0450915074617173	0.005493481844612606	NA	1	1	1
ENSG00000166535.19	A2ML1	1.6811707404935556	0.09073515437669316	0.09272975505695912	0.03586490861967789	0.03005499635867708	0.0342534215490492	NA	88	92	92
ENSG00000147408.14	CSGALNACT1	1.6799051554058846	0.07814412180875076	0.0929757705923612	0.05520076315236923	0.4329072502108227	1.5509813540965307e-20	NA	32	35	35
ENSG00000151572.16	ANO4	-1.6792146610866099	-0.3646805431661485	0.09311021565866946	0.0032133514563604526	0.0832760542848955	0.0004086821887280551	NA	16	16	16
ENSG00000135778.11	NTPCR	1.6779945925922888	0.04988062155561722	0.09334815464777453	0.16869006330692837	0.4788245579778118	5.7919731949387714e-24	NA	33	33	33
ENSG00000101306.10	MYLK2	1.6772549742191805	0.13382545730911513	0.09349263312832275	0.016008448829180545	0.12296900761489618	6.421151000778998e-06	NA	9	10	10
ENSG00000259031.1	CTD-2062F14.3	1.6764018834237195	0.23443276836169066	0.09365950026329296	0.006691178516462481	0.05557453132147449	0.0035075259839904976	NA	8	8	8
ENSG00000112619.7	PRPH2	-1.6753863286618516	-0.08493365185780226	0.09385845721998996	0.04482429850419962	0.2473166457130917	1.1712593525146309e-10	NA	18	18	18
ENSG00000180398.11	MCFD2	1.6752824537166058	0.11482984036697542	0.09387882641504129	0.03466841326883314	0.3440520230314736	1.8031453667122732e-15	NA	23	24	24
ENSG00000172613.7	RAD9A	1.674110140382058	0.14409505833299	0.0941089552241401	0.025568802719922675	0.19078189718460506	8.680314379438518e-09	NA	36	39	39
ENSG00000176533.12	GNG7	-1.67406805330479	-0.735646580816246	0.09411722545344291	0.0007386331534547285	0.029901443216650093	0.039090726953228516	NA	7	8	8
ENSG00000171219.8	CDC42BPG	-1.6740526895670054	-0.10057137647549746	0.0941202446164024	0.02771408695185571	0.03605204990360688	0.018342794657281027	NA	39	39	39
ENSG00000182118.7	FAM89A	-1.6730455579535741	-0.0988739515652279	0.09431832778211559	0.038647957335025865	0.19600130246388267	3.216591620989428e-09	NA	18	18	18
ENSG00000166796.11	LDHC	1.672771274905082	0.06672949701213299	0.09437233177385829	0.10855782398266184	0.3496587827616602	5.068057426182644e-16	NA	14	14	14
ENSG00000158985.13	CDC42SE2	-1.6725898769013043	-0.2592320534456004	0.09440806110772759	0.006167454226453744	0.14801706151569186	1.4291391826375997e-06	NA	8	8	8
ENSG00000213930.11	GALT	-1.667802632407513	-0.6047341402870677	0.09535491316105817	0.0009756290371885155	0.03003377583755745	0.03920831867843835	NA	2	2	2
ENSG00000106648.13	GALNTL5	1.6664652672237408	0.09397638960435514	0.09562078055172672	0.03805488549010059	0.13669331960195236	4.379082893872472e-06	NA	38	41	41
ENSG00000164530.13	PI16	1.661085430720042	0.06773406202237087	0.09669629011087043	0.08512865768962542	0.30028963251372115	3.324133234457534e-13	NA	23	23	23
ENSG00000101152.10	DNAJC5	1.6600802781566637	0.7903252749544515	0.09689830383300306	0.0006733464823247735	0.02946149139787725	0.04282324747161106	NA	8	8	8
ENSG00000105186.15	ANKRD27	-1.6588886298606005	-0.14238206457747232	0.09713823622293333	0.015534088195322327	0.1662257827679576	1.7332021950772107e-07	NA	35	35	35
ENSG00000226686.7	LINC01535	1.6577629489267884	0.028108464781644978	0.0973653224803455	0.3945749773671711	0.6762810486465712	1.9834053946523154e-44	NA	59	60	60
ENSG00000116574.5	RHOU	1.6555226342264489	0.274896767380638	0.09781852902449928	0.00838257384768587	0.06274571802614164	0.0023670326235556115	NA	44	45	45
ENSG00000166750.9	SLFN5	-1.6554470842548494	-0.09081171323097677	0.09783384180644597	0.044977148996959385	0.2793356385750331	3.891790681687693e-12	NA	25	25	25
ENSG00000144119.3	C1QL2	-1.6549504392096925	-0.4160615200012705	0.0979345515719166	0.0029334385897124573	0.0506667961048425	0.007352880195803569	NA	4	4	4
ENSG00000104979.8	C19orf53	1.6548960587149761	0.2754595306401206	0.09794558388703539	0.0037195010223204164	0.06457656682047799	0.0009006649794914236	NA	7	8	8
ENSG00000161980.5	POLR3K	-1.6540365339738867	-0.4145945395407221	0.09812008985611469	0.00229248950572283	0.054865690633974666	0.004427358018870554	NA	5	5	5
ENSG00000141698.16	NT5C3B	1.652688979627953	0.16064436534675852	0.09839417840043553	0.005935873491821214	0.15010928274856605	5.576072141717371e-07	NA	27	31	31
ENSG00000006634.7	DBF4	1.6514966268303148	0.18107527144331512	0.09863720896355066	0.012890917348050467	0.07324338642699679	0.0010224316869611066	NA	59	65	65
ENSG00000092295.11	TGM1	-1.6510712170365414	-0.14026267523971223	0.09872403376310097	0.023463051891646308	0.12393813607440793	6.125894231184349e-06	NA	19	19	19
ENSG00000214293.8	APTR	-1.6507649957972337	-0.09323975090837118	0.09878657031411532	0.048207585306187295	0.20261034420119184	4.4266863111565206e-09	NA	25	25	25
ENSG00000205837.7	LINC00487	1.6474227359981903	0.07081121168650373	0.0994711852906271	0.08061741186684372	0.25448295349035005	2.776560449766891e-11	NA	42	44	44
ENSG00000270806.1	C17orf50	-1.6465354668018801	-0.07257533733485905	0.09965356431085387	0.0647775791878098	0.3289064813301667	2.1134608415789105e-14	NA	17	18	18
ENSG00000162383.11	SLC1A7	-1.6455184457931002	-0.05075811884274758	0.09986294192836197	0.1489910786108019	0.4899721936888313	3.475485888051766e-24	NA	46	46	46
ENSG00000094963.13	FMO2	-1.642824198170097	-0.05032772690478089	0.10041931205254044	0.18979795092629262	0.12111939942423887	1.2437198863638913e-05	NA	174	179	179
ENSG00000204099.11	NEU4	-1.6405579128490066	-0.1434016560059948	0.10088921754607402	0.01765115192395601	0.05637958510238932	0.003347450392685368	NA	38	39	39
ENSG00000101104.12	PABPC1L	1.640297216564892	0.12992062567888557	0.10094338408863765	0.0210290788741228	0.20119016489948607	8.968501192255274e-09	NA	34	34	34
ENSG00000151893.14	CACUL1	-1.6400962995047321	-0.4184040107824062	0.10098514572528455	0.0018212225751286484	0.06695808735057683	0.0019528688865614067	NA	3	3	3
ENSG00000173950.15	XXYLT1	1.6399289656193086	0.11016519144629372	0.10101993743257769	0.0308019682357579	0.1452148992851522	7.413253410662242e-07	NA	26	28	28
ENSG00000188895.11	MSL1	-1.6391764658545067	-0.3232943443359689	0.10117651363648758	0.0031093504617114285	0.0534584332761023	0.004942018923385193	NA	4	6	6
ENSG00000221947.7	XKR9	-1.6363571085005204	-0.040825530329343336	0.10176487035567584	0.198960123180282	0.45369299750537895	1.877815061886274e-22	NA	67	69	69
ENSG00000215114.8	UBXN2B	1.634468953310071	0.1936671461528394	0.10216042009677753	0.007984793549544154	0.06802390767875056	0.0015118405919285756	NA	38	40	40
ENSG00000116663.10	FBXO6	-1.6326724586649228	-0.3214669440356112	0.1025379028466107	0.0036032778608721143	0.04150550243007027	0.01361324384177525	NA	12	12	12
ENSG00000132470.13	ITGB4	1.6325930429674522	0.3618104341827672	0.10255461539517226	0.0025942302707969425	0.03517356178815797	0.020172113028089068	NA	25	27	27
ENSG00000172167.7	MTBP	-1.631778181797806	-0.09855612586143958	0.10272622317302296	0.03157245445459104	0.219435676650162	1.7357620400504824e-09	NA	77	78	78
ENSG00000198791.11	CNOT7	1.6277516915595684	0.16993143348382292	0.10357754757645347	0.006747148722967524	0.19521773503827847	7.4019148957805e-09	NA	3	3	3
ENSG00000240875.5	LINC00886	1.6252700334388042	0.05945848849714738	0.10410503366339265	0.11840397145733121	0.12213212621984705	1.6754882705921e-05	NA	132	134	134
ENSG00000197016.11	ZNF470	-1.6230800869446436	-0.20937538040492196	0.10457228581549212	0.007179793189089332	0.10343791629855267	4.992440005058809e-05	NA	8	8	8
ENSG00000260760.1	PWRN3	1.622421731203407	0.13212660149576275	0.1047130792546589	0.019487808534982234	0.06673196589729052	0.0018813832662982668	NA	18	18	18
ENSG00000142632.16	ARHGEF19	1.622216233989814	0.11643474205862185	0.10475705691054951	0.02540092037755141	0.22463304322064653	1.6665510935372434e-09	NA	11	12	12
ENSG00000271780.1	RP11-1017G21.5	-1.6208620456093392	-0.0957775837668236	0.1050472283020438	0.031211836957743575	0.05971964312252107	0.002782974077922017	NA	36	41	41
ENSG00000189060.5	H1F0	-1.6206390522749914	-0.27017452591255614	0.10509507175862454	0.0038701042475840254	0.03043987364707905	0.03776896922240661	NA	13	13	13
ENSG00000129596.4	CDO1	1.619817214087247	0.30844247604667996	0.10527154735719678	0.004019853810740962	0.07884847410461708	0.0005280984881827854	NA	18	18	18
ENSG00000104231.10	ZFAND1	-1.6182702143403749	-0.151294880238728	0.10560437681554712	0.025725241088931268	0.05201207964578464	0.006120378585389478	NA	95	95	95
ENSG00000174990.4	CA5A	1.6182183952264004	0.12773130666709615	0.10561553987885679	0.027843670523531622	0.2469141780084556	2.8095575121197854e-11	NA	15	16	16
ENSG00000165476.13	REEP3	1.617404669240946	0.5285927081805744	0.10579095851035178	0.0011917524132975487	0.032561073409458005	0.029226350396062733	NA	13	13	13
ENSG00000160226.15	C21orf2	-1.6169736442928757	-0.2729058693621787	0.1058839701132818	0.003918712252270066	0.12864179908817602	5.879892513238379e-06	NA	5	5	5
ENSG00000117593.9	DARS2	1.615508044243871	0.15176338176359103	0.10620071972255946	0.015831056563563026	0.10812862632263677	2.766337178276541e-05	NA	14	14	14
ENSG00000121417.13	ZNF211	-1.615091759494589	-0.15155029062484113	0.10629082523031001	0.017146456738269675	0.09848359986219413	8.058131753751349e-05	NA	35	35	35
ENSG00000175970.10	UNC119B	1.6148551198122558	0.21375285331291305	0.10634207328716476	0.007589440420223545	0.08729011607799324	0.00028816909019992404	NA	34	36	36
ENSG00000106628.10	POLD2	-1.6130867031384677	-0.2086924947691685	0.10672567227161471	0.00781898633091761	0.04008703593844589	0.016237052965487137	NA	28	29	29
ENSG00000118181.10	RPS25	-1.612874810454665	-0.18562377587351994	0.10677170879773429	0.007142221994470822	0.17905457864864835	6.739718653103758e-08	NA	7	7	7
ENSG00000104341.16	LAPTM4B	1.6087592261990715	0.14492868302463088	0.10766899970832783	0.01314166589235455	0.12407029060995765	1.0701043833944232e-05	NA	20	20	20
ENSG00000138722.9	MMRN1	-1.607678379295143	-0.0303888656982923	0.1079056361705811	0.2629165319319119	0.2527714668676541	5.378995368554342e-11	NA	124	136	136
ENSG00000145020.15	AMT	-1.6061134612957708	-0.10541053911355037	0.10824898271286867	0.03285408171585219	0.244005669161288	2.346600571213604e-10	NA	30	35	35
ENSG00000254532.1	RP11-624D11.2	-1.6053809435565962	-0.06926077324160121	0.10840999556706025	0.0704606925115844	0.16703194591939205	1.3526254510218402e-07	NA	28	28	28
ENSG00000180822.11	PSMG4	1.6052865072373381	0.16950875803943102	0.10843076715731734	0.011585720464048157	0.21118075684858253	2.5290722300701235e-09	NA	35	37	37
ENSG00000120647.9	CCDC77	-1.6048692914395344	-0.06786580346803853	0.10852257288750153	0.06733673095181433	0.2086838430810964	3.399223151151588e-09	NA	23	28	28
ENSG00000150051.13	MKX	-1.6045175790786743	-0.6209101519092829	0.10860001276257689	0.0013583308279169538	0.039562815064803115	0.01774914839660903	NA	1	1	1
ENSG00000148290.9	SURF1	-1.603312800411702	-0.05594117043845146	0.10886561183486519	0.12186052295685831	0.4240778202333307	6.637902413032576e-20	NA	69	73	73
ENSG00000166347.18	CYB5A	1.6031049628298226	0.15099563286094467	0.108911482518372	0.013854826098044039	0.06824635591414714	0.0010001381531967231	NA	29	29	29
ENSG00000063761.15	ADCK1	1.6019160219670918	0.2006053834385768	0.10917418101110093	0.008040581760682921	0.1684598249502589	1.1219110465676463e-07	NA	6	6	6
ENSG00000069956.11	MAPK6	-1.6012465802099716	-0.22098018014131862	0.1093223156394569	0.010212450851349439	0.1648705566013696	3.843200113799553e-07	NA	32	32	32
ENSG00000100347.14	SAMM50	1.5993780577824492	0.16455148084409127	0.10973662476161482	0.009831112113971578	0.15070001272741518	1.2404130589304235e-06	NA	11	11	11
ENSG00000203809.6	LIN28B-AS1	-1.5993775304113735	-0.2583434900639502	0.10973674187099978	0.0037313306086878325	0.05597367368663614	0.004343151428439152	NA	10	10	10
ENSG00000123427.16	METTL21B	1.5984628375958367	0.04515554064748598	0.10994000962850167	0.152778650303765	0.4785361093293615	1.4501153191262537e-24	NA	41	41	41
ENSG00000065621.14	GSTO2	1.5978286754664968	0.1297740944009487	0.11008111097336537	0.02052548347395783	0.19482435348867025	1.1368587099627464e-08	NA	21	21	21
ENSG00000145198.14	VWA5B2	1.5952063104676784	0.1931451103606154	0.11066610807887885	0.007497268930291537	0.12335838180819668	1.0672977826587616e-05	NA	15	15	15
ENSG00000182177.13	ASB18	1.5951986625129997	0.1127373218906854	0.11066781776775593	0.025645365432417223	0.14852877130848094	1.421026807138624e-06	NA	15	15	15
ENSG00000250075.5	RP11-584P21.2	-1.5932707769295995	-0.0794803516072006	0.11109945946691598	0.04020411041564323	0.058870840524061836	0.002684626213706165	NA	36	36	36
ENSG00000118514.13	ALDH8A1	-1.5927403558735678	-0.0536662935716402	0.11121845029730315	0.13648536816310808	0.456985885160443	3.1050339772144767e-22	NA	91	92	92
ENSG00000134202.10	GSTM3	1.5911869802128142	0.05974130069776801	0.11156750209509367	0.08956759248933016	0.453607737345457	3.251877944718376e-22	NA	17	17	17
ENSG00000142675.17	CNKSR1	-1.5903512316280275	-0.07026230101818177	0.11175565657925784	0.07293669430939194	0.4592936530384353	3.821005714693933e-23	NA	31	32	32
ENSG00000162390.17	ACOT11	1.5855880870059627	0.19589294126040394	0.11283278039093375	0.009038218315131007	0.1402291218824824	3.4602449450073004e-06	NA	11	11	11
ENSG00000071794.15	HLTF	1.5855246494854356	0.13052882412548256	0.1128471809876159	0.016696064572917946	0.2279895073680237	7.065435359532192e-10	NA	47	47	47
ENSG00000249685.1	RP11-360F5.3	1.58546989572097	0.07238798544515143	0.11285961149806427	0.053480796331023095	0.14089632046026002	1.9085959211623484e-06	NA	64	65	65
ENSG00000177963.14	RIC8A	1.5851858517981545	0.1661582258899292	0.11292411408321071	0.014911336380585088	0.07159353984054974	0.001118285858348981	NA	20	21	21
ENSG00000122218.14	COPA	1.5848897232627086	0.14423715765404363	0.11299139185255953	0.01731218572790372	0.25540295504647154	8.924780358541359e-12	NA	56	57	57
ENSG00000100987.14	VSX1	1.5830180849293884	0.08983570734345488	0.11341734242943051	0.038434251561396446	0.23400750887087146	4.22985482481761e-10	NA	17	17	17
ENSG00000081138.13	CDH7	1.5826760081130018	0.3432179540755253	0.11349532938602153	0.0030836174183086116	0.06164345933288427	0.0026587998780655004	NA	44	44	44
ENSG00000186088.15	GSAP	-1.5821474725875835	-0.06831583827727863	0.11361590839680978	0.06405185332404759	0.220663823456985	6.495460562329449e-10	NA	67	72	72
ENSG00000088888.17	MAVS	-1.581973494391051	-0.2775980851085149	0.11365562149039792	0.0038490505104571233	0.15236184429785418	4.961438121949333e-07	NA	6	6	6
ENSG00000144283.21	PKP4	-1.5810498500755914	-0.43682529262982556	0.1138666400676748	0.0016947553452374125	0.0570205401612875	0.0040947537234337856	NA	4	4	4
ENSG00000106993.11	CDC37L1	1.5800039314993	0.19299912716588521	0.11410596612722068	0.008268750484885193	0.050661496054796716	0.006483819859502257	NA	41	42	42
ENSG00000154518.9	ATP5G3	1.5769810260263575	0.5711846361918483	0.11479989098985001	0.0018543922835477942	0.03285872175830778	0.021846428837288302	NA	13	14	14
ENSG00000221571.3	RNU6ATAC35P	1.576142199419812	0.17922424821236135	0.11499303565140029	0.008727413202596573	0.03053701482939593	0.035806912072649716	NA	8	8	8
ENSG00000112110.9	MRPL18	-1.5758513864121162	-0.35446336814984014	0.11506005666341138	0.0028243824374684636	0.07629022648728742	0.0007374557620076767	NA	16	16	16
ENSG00000082293.12	COL19A1	-1.5744467599701795	-0.23916355881090795	0.1153842007525558	0.011102849147408698	0.034793993885217984	0.023530336914635804	NA	45	46	46
ENSG00000269713.7	NBPF9	1.5744279516288622	0.1817241938949576	0.11538854599959138	0.005498479542235597	0.3750465398927295	7.494937283287001e-17	NA	19	36	36
ENSG00000093000.18	NUP50	1.573125899938811	0.27128938706484335	0.11568966886376572	0.0038525055282094644	0.08087878796941612	0.00037712266673277237	NA	13	15	15
ENSG00000072682.18	P4HA2	-1.5716684158800736	-0.11987820954067506	0.11602747066862597	0.0166670882646651	0.06916392483130426	0.0014861058353061074	NA	59	59	59
ENSG00000008988.9	RPS20	-1.5714826640816522	-0.2618589192150244	0.11607057809017639	0.006391241952054489	0.21158520651765275	3.964906855144503e-09	NA	22	23	23
ENSG00000010318.20	PHF7	-1.5714555982134664	-0.3632878098993793	0.11607686031688992	0.004313632021916905	0.02952950904530027	0.0351147561279026	NA	10	10	10
ENSG00000175581.13	MRPL48	-1.570762957895904	-0.45663351909194544	0.11623771917729933	0.0016142143226217558	0.03457378831171313	0.020476133042607474	NA	26	28	28
ENSG00000164733.20	CTSB	1.5704164185228293	0.11560389339294667	0.11631826523074393	0.02603310522512156	0.2431445812775415	2.0190807288795825e-10	NA	32	32	32
ENSG00000254333.1	NDST1-AS1	-1.567755824091456	-0.07235788091874755	0.11693812811415404	0.0745628916975978	0.25412132096372586	3.5847942437018044e-11	NA	9	10	10
ENSG00000205809.9	KLRC2	1.5664365584939965	0.04664188147758985	0.1172464499045953	0.1452881835421453	0.4569707012053598	1.6564923684786994e-23	NA	41	42	42
ENSG00000075624.13	ACTB	1.5651388073998673	0.43832586808592383	0.11755036590020691	0.0021521967779637792	0.043752618741843684	0.01235448037876147	NA	8	9	9
ENSG00000138400.12	MDH1B	-1.5637610309341097	-0.07536857737411601	0.11787369904801434	0.0428010106401321	0.2731787731595885	9.743995787798588e-12	NA	9	10	10
ENSG00000197451.11	HNRNPAB	-1.563255741000326	-0.28270825216984585	0.1179924539612957	0.00387273821084059	0.03045971657241084	0.0321699106969021	NA	19	21	21
ENSG00000147592.8	LACTB2	-1.561692559247843	-0.0915085335031823	0.11836043251821811	0.031202394866971656	0.23104386760755324	2.2427648856556108e-10	NA	106	107	107
ENSG00000113318.9	MSH3	1.5612003084792714	0.10196125905025431	0.11847649625065887	0.031048003475008443	0.12500717482866142	1.3702273236058056e-05	NA	82	84	84
ENSG00000230587.1	AC093609.1	1.5605203546915698	0.1474262497098885	0.11863696368557483	0.014673557352077208	0.0302967834810352	0.034687417958495115	NA	18	18	18
ENSG00000205212.3	CCDC144NL	1.5588254837291435	0.10732526886289333	0.11903769088692603	0.02682366747366428	0.04269816939481965	0.011794856965985858	NA	9	10	10
ENSG00000197646.7	PDCD1LG2	-1.5579479819458977	-0.11253524742954359	0.11924557963595485	0.02960278107254185	0.0604709463511038	0.002985471626746768	NA	28	28	28
ENSG00000118804.8	STBD1	1.5571755579024058	0.09035054233624219	0.11942880978864218	0.0419103114429479	0.31239139724437937	1.5972467453616675e-13	NA	43	43	43
ENSG00000108187.15	PBLD	-1.5554051818201773	-0.09956254833397143	0.11984960078059394	0.027338305064736723	0.2940832379251955	1.7851801602751417e-13	NA	44	45	45
ENSG00000156486.7	KCNS2	-1.5549333346922198	-0.26234554058445714	0.11996194729809555	0.004569522635206097	0.03861428082391634	0.017096633181007195	NA	28	28	28
ENSG00000142856.16	ITGB3BP	-1.55479463613394	-0.04116872099530465	0.11999498702142025	0.14498997785898976	0.5210175167552562	1.351192488078899e-27	NA	10	12	12
ENSG00000162398.11	LEXM	1.5535542409856609	0.32320100409638564	0.12029078151097965	0.0021669017862635917	0.05718738728371076	0.002794240991204729	NA	7	7	7
ENSG00000160200.17	CBS	1.5525456432167606	0.05676058055837545	0.12053172030714966	0.0954835274883435	0.22141450694732892	4.4060187520929824e-10	NA	36	37	37
ENSG00000122512.14	PMS2	1.5521909409272063	0.09666664121318716	0.12061654305962428	0.03436573052627859	0.18512880701512768	2.9349995499608206e-08	NA	40	40	40
ENSG00000185875.12	THNSL1	1.5511478639658725	0.21574602622380445	0.12086625299472331	0.008683084627935007	0.040099480221394784	0.014639594096765587	NA	33	35	35
ENSG00000148803.11	FUOM	-1.550815518080489	-0.6443124380873367	0.12094590066615468	0.0027362121469265087	0.027794815248374512	0.04626731621516968	NA	6	6	6
ENSG00000175826.11	CTDNEP1	-1.5506290413828439	-0.24119844572284632	0.12099060833907731	0.004902403992267152	0.03922799674222389	0.0170976888777467	NA	17	19	19
ENSG00000141504.11	SAT2	-1.5495478658285364	-0.26411266014806617	0.12125007437545923	0.004786930331555297	0.05575554774953955	0.0024645079294415635	NA	15	15	15
ENSG00000022556.15	NLRP2	1.5491457519178802	0.07559437779064325	0.12134668669823313	0.05041383372488333	0.2509367143906785	6.969123224546602e-11	NA	14	14	14
ENSG00000161640.15	SIGLEC11	-1.5479321875421697	-0.16876909704513124	0.12163862408083595	0.017468017545922112	0.1108131225971398	3.8813317261099156e-05	NA	33	36	36
ENSG00000007376.7	RPUSD1	-1.5470713934330569	-0.33518609177311426	0.1218460311003499	0.003694555390239175	0.11868291598455885	1.4780313864403354e-05	NA	5	6	6
ENSG00000016402.13	IL20RA	-1.546456104308139	-0.14898646965723913	0.12199445344666901	0.0159557164766852	0.06212865825634225	0.0013805900370804226	NA	39	42	42
ENSG00000271991.1	RP11-79O8.1	-1.54391869748578	-0.05365672009216662	0.12260802989717119	0.10311467650405724	0.06953391983183647	0.0015255714664457961	NA	103	105	105
ENSG00000204084.12	INPP5B	1.543405927888829	0.1987938989398189	0.12273231630095102	0.006573010703820721	0.09288694624001176	0.00019338532938178204	NA	32	36	36
ENSG00000175048.16	ZDHHC14	1.5434004166171025	0.09479015804924827	0.12273365267146999	0.04182181548055424	0.2284006390781468	4.650320420256816e-10	NA	46	51	51
ENSG00000203722.7	RAET1G	1.5424559568139544	0.0959563238407227	0.1229628327654697	0.04013459468958	0.15931259470316406	3.651880009869634e-07	NA	53	53	53
ENSG00000181444.12	ZNF467	1.542289053019208	0.0805829762869362	0.12300336792540538	0.05805382426461435	0.34739839981358633	1.235805679695042e-15	NA	28	28	28
ENSG00000117226.11	GBP3	-1.541981145546135	-0.05854713316740015	0.12307817538792579	0.10628259364030873	0.4799550857926846	9.95053199982876e-24	NA	27	32	32
ENSG00000163702.18	IL17RC	-1.5407252899226378	-0.17664290625890555	0.12338365903776477	0.009132908434179762	0.07726173131850833	0.0006857212318860452	NA	46	46	46
ENSG00000069974.15	RAB27A	1.5376699594725256	0.11829239282034314	0.12412933232289712	0.021676738195560916	0.12237180861553353	1.5029047832734833e-05	NA	32	32	32
ENSG00000213658.11	LAT	1.5343735196019306	0.2181581955152243	0.12493778828482839	0.006385936215550116	0.06259846793999184	0.002234961409977089	NA	26	26	26
ENSG00000008735.13	MAPK8IP2	1.5342834041619193	0.19109739255461303	0.12495994672009227	0.008149155119352911	0.12792160538692968	9.56395526377592e-06	NA	23	23	23
ENSG00000011275.18	RNF216	1.5337645302225449	0.22942786811792973	0.1250875919607727	0.007850515904830019	0.04071631092466925	0.013632538909726663	NA	18	18	18
ENSG00000168385.17	SEPT2	-1.5285136057962325	-0.17315109957031286	0.12638506805493832	0.0136506122156637	0.35879774168319817	1.8780411026102938e-16	NA	19	19	19
ENSG00000231713.2	AF064860.7	-1.528052144917145	-0.11087047575512936	0.12649959174102207	0.023064914749049505	0.029833761983479364	0.040636807889098917	NA	12	13	13
ENSG00000240038.6	AMY2B	-1.5272307086565529	-0.21102116328126705	0.12670365272002262	0.007138092081128138	0.12134097212439775	1.0389765268628752e-05	NA	37	38	38
ENSG00000153574.8	RPIA	-1.526527299464361	-0.10058769966275687	0.1268785970338292	0.026474462784291948	0.1057104726871379	4.2490816484944665e-05	NA	27	31	31
ENSG00000254470.2	AP5B1	1.5259687886887514	0.15242157535087367	0.12701763764133192	0.013367468907232673	0.04371230218481958	0.010770802480802994	NA	18	18	18
ENSG00000155906.16	RMND1	-1.5251916444572238	-0.042162969935187734	0.127211304051057	0.1393000030220566	0.036734886489004574	0.022748769146039426	NA	207	222	222
ENSG00000198677.10	TTC37	1.5243807846515673	0.1634880909184402	0.127413617324918	0.0187489333525664	0.21180315018425785	3.8770415625597216e-09	NA	20	20	20
ENSG00000158411.11	MITD1	1.5242019572933083	0.24252042893902337	0.12745826924988432	0.004989332789774737	0.04005025471068948	0.014139374696623538	NA	4	4	4
ENSG00000110628.13	SLC22A18	1.5238017460209055	0.14253048351625197	0.1275582432769522	0.015643896239092844	0.05340927943705053	0.004111738251157772	NA	18	18	18
ENSG00000137500.9	CCDC90B	-1.5231343745511	-0.15726386172774992	0.12772509041023536	0.013910050455368764	0.2042737524541514	8.272715219305158e-10	NA	47	47	47
ENSG00000184983.9	NDUFA6	1.5225002446853637	0.17713631129162238	0.12788378414673873	0.024174424498072476	0.2908246973135085	1.0955930107666268e-12	NA	8	8	8
ENSG00000008394.12	MGST1	-1.5213136652450987	-0.23712189707436865	0.12818114261113925	0.005966970829987465	0.10913909583299916	3.4107443690905594e-05	NA	29	30	30
ENSG00000112981.4	NME5	-1.5211722053693548	-0.11712725147395621	0.12821662848605356	0.005393808663967577	0.07590152658688715	0.0005385284836172333	NA	4	4	4
ENSG00000108465.14	CDK5RAP3	1.5205515263656437	0.24602518768361903	0.12837241900957724	0.004557212690898935	0.09764496613133276	0.00012666333130292526	NA	16	16	16
ENSG00000196388.8	INCA1	1.5204048293581862	0.07286302825438122	0.12840926146977363	0.0756144032357177	0.04236678959440266	0.014504755693272168	NA	96	105	105
ENSG00000089154.10	GCN1	-1.5202611717259615	-0.29558729251985916	0.12844534856566583	0.0034709165966618693	0.08991324753423008	0.00019089283321745463	NA	10	11	11
ENSG00000197978.9	GOLGA6L9	-1.5192794964822323	-0.06973943251881633	0.1286921584423864	0.06078215504304654	0.1090189060967151	3.2649799833633385e-05	NA	28	28	28
ENSG00000007341.18	ST7L	1.5183871235810456	0.11122142354677521	0.12891683581524122	0.025564673953305153	0.15053735155826975	1.5571487888964711e-06	NA	13	13	13
ENSG00000164010.13	ERMAP	1.517873767576652	0.07676447369813942	0.12904622414710756	0.053748637817479954	0.16331018302784095	2.6442473997021665e-07	NA	51	51	51
ENSG00000125827.8	TMX4	-1.517382207466437	-0.2626851253583107	0.12917021348012508	0.003173950023421024	0.04647739303263145	0.00906388433664916	NA	32	34	34
ENSG00000185088.13	RPS27L	1.5168667893844958	0.22217477151614115	0.12930032002240746	0.005553359676409622	0.029802004400474036	0.03912979526719304	NA	37	38	38
ENSG00000016391.10	CHDH	1.5153418370099287	0.22810386093048002	0.12968585853373438	0.0038055404194987778	0.10939551392135874	4.2270174766257e-05	NA	9	9	9
ENSG00000205307.11	SAP25	1.5130329372872717	0.08289966214201842	0.13027129261557838	0.0696067201982256	0.20382783059912676	1.2188746844343587e-08	NA	116	120	120
ENSG00000182648.11	LINC01006	1.5123049723917124	0.10365512999096382	0.1304562966844949	0.023684795076002286	0.11352709041323925	9.41740943383612e-06	NA	33	33	33
ENSG00000181924.6	COA4	1.5117292337995023	0.2647741460001692	0.13060275846782815	0.006186935948669644	0.1604331961857587	4.97382305758761e-07	NA	26	28	28
ENSG00000275358.1	RP5-1025A1.3	1.5112343191300908	0.14180476956797353	0.13072876143338683	0.01462189619801407	0.07750043874354656	0.0005435807073389323	NA	23	23	23
ENSG00000176125.4	UFSP1	1.5110867402446686	0.0546925494617731	0.1307663525748974	0.10857899964377878	0.1084655619209856	6.009163349277562e-05	NA	100	100	100
ENSG00000100997.18	ABHD12	-1.5109305714775505	-0.23514102632301118	0.1308061408523523	0.004751916333437936	0.1336020110974452	5.983829533068987e-06	NA	38	38	38
ENSG00000157315.4	TMED6	1.5103732398031822	0.06417569299465647	0.13094821294199252	0.07372026515246655	0.04848226843275495	0.00804475592802718	NA	32	33	33
ENSG00000230051.1	CTA-929C8.8	1.5098975683395672	0.21220526572063445	0.13106956326616526	0.0067318822068243	0.10298189162929107	9.662578816584204e-05	NA	54	57	57
ENSG00000117153.15	KLHL12	1.5098597000120864	0.11981317521116758	0.1310792277429742	0.023188490614522387	0.0751206256137062	0.0009544925892587027	NA	81	81	81
ENSG00000161692.17	DBF4B	1.509646885671753	0.05478694100276099	0.13113355093751194	0.12456602108673201	0.3453884345067945	3.1155987956921117e-15	NA	78	80	80
ENSG00000126464.13	PRR12	-1.509576993528052	-0.21772066967833933	0.13115139548132998	0.006502742703396268	0.033121198399147976	0.030884422074717994	NA	26	26	26
ENSG00000132740.8	IGHMBP2	1.508516854617613	0.08872502922431967	0.13142229626007443	0.03501844518585206	0.2619145560216647	3.606871143287276e-11	NA	51	52	52
ENSG00000241544.1	LINC02029	-1.5081076246687917	-0.11066695333108079	0.1315269841001227	0.01958140591053821	0.0791622346874196	0.0006066340919090089	NA	11	11	11
ENSG00000214087.8	ARL16	-1.5077399353611585	-0.062349726746204766	0.13162110027293666	0.08058562792608079	0.29066670278661155	1.0931016037719207e-13	NA	41	43	43
ENSG00000178202.12	KDELC2	1.5071179266686339	0.34924231284145235	0.13178043253886362	0.004404683885476796	0.1347896408729474	4.2283335265768986e-06	NA	16	16	16
ENSG00000188674.10	C2orf80	1.506757699252815	0.2984037055554387	0.1318727758625812	0.003862458548127434	0.15834436176392225	8.471366565724074e-07	NA	75	78	78
ENSG00000149485.18	FADS1	-1.5064364216331039	-0.16679192947076804	0.13195517680795377	0.008416460566419077	0.0938214818812956	0.00019118776364004676	NA	8	8	8
ENSG00000072736.18	NFATC3	1.5060727054971497	0.20397977116974944	0.1320485104821257	0.0076481993614249556	0.034674779608472615	0.024289343010560405	NA	24	24	24
ENSG00000183955.12	KMT5A	1.505981395621653	0.20214984122845087	0.13207194965920124	0.006450467197447264	0.046711889522232736	0.008667074107365533	NA	25	25	25
ENSG00000255455.2	RP11-890B15.3	-1.5038938859057875	-0.0709397318090929	0.13260869155432722	0.05546936363226849	0.275891166606709	2.78098754195946e-12	NA	60	63	63
ENSG00000127249.14	ATP13A4	-1.5035737850283957	-0.31629484366222005	0.1326911452702457	0.0030137649641371056	0.05217978339172763	0.005618839954283633	NA	11	11	11
ENSG00000105576.15	TNPO2	1.501129525376162	0.47458530623415374	0.13332206350117942	0.0013839471168063003	0.07773411206899422	0.0007355691114571467	NA	2	2	2
ENSG00000158161.15	EYA3	-1.500794816077694	-0.33901569602876935	0.1334086399065861	0.003419363996643239	0.06294849958070284	0.0015984579821728413	NA	28	32	32
ENSG00000188171.15	ZNF626	-1.4999557953021194	-0.09961096878848255	0.13362585348972086	0.026916377120374153	0.09890662514702253	0.0001144489038744231	NA	24	24	24
ENSG00000229654.1	RP1-60O19.2	1.499570048839103	0.12903171535143174	0.1337258109367769	0.017435778458584867	0.07860720903524512	0.0006353344796605724	NA	21	23	23
ENSG00000087206.16	UIMC1	1.4981697426861986	0.17985856451656693	0.13408915471710442	0.011602137890501784	0.04095449557156297	0.015380229399675809	NA	29	32	32
ENSG00000197013.9	ZNF429	-1.4981408231739475	-0.1113261597271844	0.1340966666330554	0.022643782658340002	0.10288677694111503	8.824745456460175e-05	NA	64	66	66
ENSG00000235173.6	HGH1	-1.497380458224907	-0.27879610583827047	0.13429429013654398	0.0033872494719594673	0.03726328814067472	0.019941577385350504	NA	9	10	10
ENSG00000256574.6	OR13A1	-1.496247004481634	-0.058865735102419776	0.1345892996783523	0.04642150801494459	0.10486691903632676	6.410799120325134e-05	NA	28	28	28
ENSG00000150967.17	ABCB9	-1.4961255989190987	-0.8465526359976698	0.1346209281786062	0.0003980837640034993	0.03341176942906393	0.02533530033434849	NA	3	3	3
ENSG00000255362.1	RP11-619A14.3	1.4955487498570652	0.10773108140996605	0.13477128704505156	0.025321538981391167	0.10126486559718187	9.161235173786891e-05	NA	18	18	18
ENSG00000177238.13	TRIM72	-1.4954740179908272	-0.09509088118618139	0.13479077580893964	0.02886249044795945	0.13809739307368998	1.696686490467818e-06	NA	32	35	35
ENSG00000267838.2	AC008746.12	1.4952129363118103	0.06161217262965595	0.1348588784434507	0.0864471393721081	0.2980393389309692	4.5088788259512593e-13	NA	34	37	37
ENSG00000095383.19	TBC1D2	1.49488131006049	0.07305648494274991	0.13494542082798033	0.05903018562756739	0.3379205485180459	1.4858090506688927e-15	NA	46	50	50
ENSG00000214562.14	NUTM2D	1.4930027650998479	0.08092224766713511	0.13543646310191823	0.043355477650324624	0.07794296738958746	0.0006046062392226543	NA	77	86	86
ENSG00000112053.13	SLC26A8	1.4921760308480398	0.1164503654422366	0.13565300421544246	0.020284002210866944	0.17050959030214702	1.6156912753856368e-07	NA	44	44	44
ENSG00000160224.16	AIRE	1.4908115601995828	0.23456625168289613	0.1360109758321729	0.005722708590131622	0.042747803163134666	0.010618415610163566	NA	6	6	6
ENSG00000119673.14	ACOT2	1.4901314584948988	0.09601108846418278	0.1361896740346997	0.03523936413254458	0.2035929580379111	4.539378740467121e-09	NA	39	40	40
ENSG00000132429.9	POPDC3	1.4895124653321914	0.10774775144250157	0.1363524733348359	0.043830285102675504	0.11415179842982945	3.1496419875074865e-05	NA	82	84	84
ENSG00000206187.3	RP11-1084I9.1	-1.4893387814119126	-0.10972317637490299	0.13639818033224146	0.01831325980333396	0.19857802804121544	7.191391968013509e-09	NA	28	29	29
ENSG00000182472.8	CAPN12	1.4890004503608432	0.110757530243305	0.13648725014167248	0.027190637077514648	0.033217096998122066	0.026578759417298974	NA	40	41	41
ENSG00000115380.19	EFEMP1	1.486856032024202	0.14057574233935657	0.1370528389218401	0.012866424808865589	0.05912264315561541	0.0034976477550147673	NA	38	38	38
ENSG00000134545.13	KLRC1	-1.4866373160654875	-0.04407537637823584	0.1371106265501218	0.13440196855847703	0.3984015982691362	1.1690336701901505e-18	NA	19	19	19
ENSG00000132386.10	SERPINF1	-1.4860903967379298	-0.08767176045271988	0.1372552120772286	0.04557155700825826	0.10291435930738324	4.3597268885421195e-05	NA	47	51	51
ENSG00000166455.13	C16orf46	-1.4860432331787925	-0.16975448949426952	0.13726768590786195	0.007759881833506646	0.17309664419102122	2.070120569248182e-07	NA	31	32	32
ENSG00000267454.5	ZNF582-AS1	1.4781840315735666	0.06083330787134996	0.13935852683346223	0.07466483510258279	0.2909229315547647	9.55684184619624e-13	NA	32	32	32
ENSG00000088836.12	SLC4A11	-1.4774983690783718	-0.1443254891718893	0.13954209514735438	0.015786166970096282	0.17893793185120327	1.0765685168085816e-07	NA	13	13	13
ENSG00000066027.11	PPP2R5A	-1.4759083734767693	-0.31724179641676215	0.1399684913116569	0.005243067806214325	0.02968568833671236	0.03706774032880348	NA	34	35	35
ENSG00000139508.14	SLC46A3	-1.474301630338564	-0.11546075456853884	0.14040039641855548	0.01497119438998507	0.10077325602566264	9.491411433556958e-05	NA	50	51	51
ENSG00000197563.10	PIGN	1.474225493056873	0.09633610763076887	0.14042088812359058	0.032042806213321985	0.14873806158530645	1.3078504617629442e-06	NA	71	72	72
ENSG00000134825.15	TMEM258	1.4735586100158227	0.2940544409142516	0.14060047237393802	0.0062055591392510805	0.059517548217687975	0.0024601810831254727	NA	11	11	11
ENSG00000136152.14	COG3	1.473538043923711	0.43365264007172427	0.1406060134017936	0.0017384862611426765	0.03184476584881793	0.032619378724006734	NA	3	3	3
ENSG00000155542.11	SETD9	-1.473529461523261	-0.04234069983385482	0.14060832576823631	0.11363425849743902	0.4243240599886121	4.097294601113667e-20	NA	63	63	63
ENSG00000111581.9	NUP107	-1.4718142446675855	-0.05776018849703388	0.14107104589581232	0.06368453636043277	0.2969874220250276	2.115678270385884e-13	NA	30	30	30
ENSG00000270996.1	RP11-342K6.4	-1.4707665543920592	-0.07920275566080816	0.14135426031148693	0.04610708493353025	0.15147816091184174	4.5094129706756494e-07	NA	35	35	35
ENSG00000160161.9	CILP2	-1.4705051130249507	-0.09187339507843109	0.14142500191235133	0.038416473950278	0.24390198437658714	1.236565495153474e-10	NA	45	45	45
ENSG00000163682.15	RPL9	1.469876170106896	0.05386744153816531	0.14159529464407317	0.08430751408935858	0.5738376496257335	4.212924057220209e-31	NA	11	11	11
ENSG00000150477.14	KIAA1328	1.4689951127900656	0.2124688522571302	0.14183411480771657	0.0057273688299565905	0.07161843926979483	0.0007509592029399454	NA	9	9	9
ENSG00000250508.1	RP11-757G1.6	-1.4685669665589336	-0.07995963007687291	0.14195028015498853	0.05750302644996482	0.107656761233273	5.924022512927788e-05	NA	42	43	43
ENSG00000134207.14	SYT6	1.4683986000980553	0.22189943864742925	0.1419959816369216	0.008897696280508738	0.02997227383394624	0.039672682289168995	NA	77	79	79
ENSG00000012983.11	MAP4K5	-1.467492676671404	-0.4296576357657887	0.14224207999181002	0.0018462643633129145	0.03680385181704715	0.02201789233298509	NA	4	4	4
ENSG00000259823.5	LYPD8	1.4668754406187237	0.07967372728174209	0.14240994257151848	0.03847781745291322	0.1484545454295788	1.861312760257135e-06	NA	77	85	85
ENSG00000233942.1	AC004012.1	1.4664690667182023	0.29496115061938033	0.14252054240444526	0.0031609176294063977	0.032312706067618234	0.03125100464928053	NA	3	3	3
ENSG00000099282.9	TSPAN15	1.4663721763105064	0.1756046910786123	0.14254692209588354	0.009691452464000312	0.2757803512301404	8.461079626487138e-12	NA	27	27	27
ENSG00000134548.9	SPX	1.4658659164864138	0.2588207277480327	0.14268481897518287	0.00475907427158426	0.0950020881513337	0.00015978615845557272	NA	34	34	34
ENSG00000172469.15	MANEA	1.465014961613637	0.37857201087221215	0.14291683581175849	0.0022580125210401526	0.04558748103676418	0.010706749308741766	NA	5	7	7
ENSG00000198246.7	SLC29A3	-1.4642265516716488	-0.32525383565538657	0.14313205777487104	0.0028278187640186506	0.03468904196354068	0.02715758871278019	NA	15	15	15
ENSG00000010438.16	PRSS3	-1.4631234470759742	-0.13095063248741023	0.14343360308779296	0.014348635671185881	0.04791031931674065	0.008034144944587917	NA	26	27	27
ENSG00000196329.11	GIMAP5	-1.462930377796773	-0.46536787177165	0.14348643069194233	0.0010548008551138593	0.04093088213981614	0.015559456682345357	NA	15	15	15
ENSG00000151789.10	ZNF385D	-1.4628135970109932	-0.28401718921298535	0.14351839148625062	0.003990886430636206	0.042836338084355816	0.0116443280679763	NA	10	11	11
ENSG00000238078.1	LINC01352	1.4622097445361664	0.04849440253771986	0.14368374213984467	0.08476883058837847	0.2571441307728025	2.849058305914361e-11	NA	18	18	18
ENSG00000120306.9	CYSTM1	1.4599299278643605	0.18160408490734792	0.1443093330576699	0.008860433848504939	0.17602929517582108	6.891990471235822e-08	NA	35	35	35
ENSG00000037042.8	TUBG2	-1.4596097230435243	-0.10377154879586277	0.14439736551120702	0.02759478249947548	0.3113103552253473	5.416844371474765e-14	NA	42	44	44
ENSG00000267260.1	CTD-2162K18.4	-1.4591979772877095	-0.14121393986490072	0.14451062538175555	0.016006991025986843	0.0703747794215452	0.0012096929851246273	NA	19	23	23
ENSG00000095906.16	NUBP2	1.4586748781749646	0.33566484851318734	0.14465461365556312	0.002115395146383231	0.12068268637586173	1.7673689367704527e-05	NA	5	5	5
ENSG00000232653.8	GOLGA8N	-1.4578920403946949	-0.04135667664147261	0.14487030293473369	0.14927675818081293	0.2703187499860761	7.833194400759041e-12	NA	101	104	104
ENSG00000233878.1	AC073133.1	-1.457867950098356	-0.052778252248449835	0.1448769442546413	0.13804976229930083	0.1129379337833735	3.643276345790758e-05	NA	118	121	121
ENSG00000169515.5	CCDC8	1.4576041847116201	0.12016945468257852	0.14494967552719226	0.01183971290163031	0.2186309592044971	1.7383245011011367e-09	NA	11	11	11
ENSG00000178445.9	GLDC	1.4571210284376892	0.4240979215202226	0.14508297468706033	0.0014524879088585	0.027361098587250682	0.043362179821805666	NA	9	9	9
ENSG00000261159.1	RP11-723O4.9	1.4569517570016701	0.061563617619772325	0.14512969759977337	0.08168779958108939	0.19569999707681696	1.7121374553929615e-08	NA	47	47	47
ENSG00000235209.1	CTA-150C2.13	1.456306176986082	0.035862491115317745	0.1453079987284001	0.206804995318341	0.3153050086910963	4.4039720168077596e-14	NA	79	82	82
ENSG00000121570.12	DPPA4	1.4561436344521725	0.06555840272285414	0.14535291736938197	0.07242106757453054	0.28066058028727026	4.0738821776923174e-12	NA	14	14	14
ENSG00000139971.15	C14orf37	1.454684609491234	0.12648156281505896	0.14575659526421958	0.014982189837054337	0.08952173448074481	0.00020916512742919405	NA	42	43	43
ENSG00000124767.6	GLO1	1.4539547566115247	0.09989978418499033	0.1459588501638048	0.024504838044528326	0.24630142773323985	9.916599233471936e-11	NA	43	43	43
ENSG00000116141.15	MARK1	1.4532050671910208	0.2807312896061616	0.14616682568954034	0.003189881269234323	0.04690710925155797	0.007954313445074001	NA	4	4	4
ENSG00000170906.15	NDUFA3	-1.4531293215166246	-0.19028537547776245	0.1461878513273112	0.015000541956871479	0.1056285577537339	7.43397870810063e-05	NA	52	55	55
ENSG00000165806.19	CASP7	1.4517604020203052	0.1595678848074411	0.14656823777919145	0.011142467340580133	0.2661013547536913	1.005603823424134e-11	NA	53	54	54
ENSG00000256269.7	HMBS	1.4513865396963426	0.06065701402533135	0.146672255730715	0.06077370466464528	0.10286610332864557	7.085443293006743e-05	NA	68	69	69
ENSG00000198715.11	GLMP	-1.4507281665883185	-0.2470350798006378	0.14685556903795613	0.00435107038184466	0.09386419718164883	0.00020360689015388333	NA	44	47	47
ENSG00000177551.5	NHLH2	1.4503252612449071	0.22985164581651138	0.1469678378873006	0.007831347774906542	0.10113909758377028	5.8499758986427855e-05	NA	38	38	38
ENSG00000162377.5	COA7	1.4494363835335637	0.12754827027687923	0.1472157541782224	0.015839658736745598	0.17832184205675625	1.2500015373889351e-07	NA	41	42	42
ENSG00000239900.12	ADSL	-1.4492769042194866	-0.15125116552637624	0.14726026825759178	0.009589708493735779	0.07730539368988061	0.00062386413567765	NA	12	12	12
ENSG00000103942.12	HOMER2	1.4489336295476647	0.38715855878288463	0.14735611845554106	0.00205198320364823	0.028278791794419507	0.03874867062336343	NA	4	4	4
ENSG00000168264.10	IRF2BP2	1.4486297623710593	0.21651897418168797	0.1474410049612373	0.005876510329819546	0.030081710889568906	0.03595065199719868	NA	54	56	56
ENSG00000010292.12	NCAPD2	1.447207357453208	0.24402111851821073	0.1478388565264151	0.004213843199431275	0.08242533708898903	0.00029503471772409636	NA	32	33	33
ENSG00000102606.17	ARHGEF7	-1.4470335792143993	-0.11106967465874396	0.14788751908031447	0.018513606901946887	0.34424053056250586	1.3882419751007895e-15	NA	25	25	25
ENSG00000188269.8	OR7A5	-1.4469154377426734	-0.09230609601985217	0.1479206088397921	0.028909178246743463	0.14085525832496784	2.6713606998475003e-06	NA	19	19	19
ENSG00000170606.14	HSPA4	-1.4457880144276611	-0.1614961122471247	0.14823666885060163	0.007766106788538286	0.10633072004017036	6.082551258164351e-05	NA	18	18	18
ENSG00000246523.7	RP11-736K20.6	-1.4441003395842584	-0.07581117567461644	0.1487107525880675	0.04778258187083415	0.09284512873127372	0.0001996927423875896	NA	53	53	53
ENSG00000165282.13	PIGO	1.440765183954095	0.20767313657968803	0.14965103252394102	0.00643517498595788	0.11232333699377796	4.19948817578425e-05	NA	12	12	12
ENSG00000151892.14	GFRA1	-1.4392997963153362	-0.046109959908371724	0.1500656005360425	0.1546926629725117	0.23802794757276866	6.893222717104026e-11	NA	95	99	99
ENSG00000114859.15	CLCN2	-1.4377567355090057	-0.22576782554595307	0.15050308895171355	0.004891898449996194	0.10603100066491436	7.695937382058133e-05	NA	10	10	10
ENSG00000167711.13	SERPINF2	-1.4376685784043925	-0.04795123935050786	0.1505281125749502	0.11627351902395695	0.28766235031767834	1.8354720666084426e-12	NA	83	85	85
ENSG00000147813.15	NAPRT	1.4361720295427194	0.03873400351885079	0.1509533959638493	0.16201264838430085	0.4438002205080041	6.954406059660362e-22	NA	46	48	48
ENSG00000085999.11	RAD54L	1.435192983089141	0.302936694245102	0.15123211260753341	0.0034518796804120077	0.12268881087035795	1.3542615226633395e-05	NA	4	4	4
ENSG00000262681.2	RP11-311F12.1	1.4347263473788663	0.08670735448295351	0.15136509316407917	0.030202524212700824	0.13667863030535352	4.800074330409604e-06	NA	18	20	20
ENSG00000103671.9	TRIP4	1.4347097765083916	0.09968704400076209	0.15136981712228909	0.020390691956878603	0.15097226507233835	1.0514555330724954e-06	NA	45	45	45
ENSG00000214013.9	GANC	-1.4346936551706517	-0.17097741513401182	0.15137441303726684	0.00813406181532102	0.07111713516158706	0.0012221976936519598	NA	51	51	51
ENSG00000173638.18	SLC19A1	1.4344566656632163	0.34638195805617894	0.15144198692093414	0.0031736889119955442	0.09175078371618514	0.00021319273675975326	NA	4	4	4
ENSG00000149656.8	LINC00266-1	1.4305229875349494	0.07817864787940547	0.15256697301266797	0.04994458080646283	0.04416183366007993	0.00982217793688492	NA	27	28	28
ENSG00000107147.12	KCNT1	1.4302220926359703	0.2480218544843505	0.15265328658721034	0.006013497573809994	0.12350134992461675	9.849573029096738e-06	NA	16	17	17
ENSG00000129673.9	AANAT	1.4293468571439332	0.11908285233732402	0.15290456457372253	0.020664251597584372	0.032531737444321134	0.030108973117487205	NA	20	20	20
ENSG00000233276.3	GPX1	1.4290715461276249	0.2611844882304679	0.1529836707225509	0.004355112376830143	0.09496909973322497	0.00014838918938437073	NA	27	28	28
ENSG00000165275.9	TRMT10B	1.4284079656254351	0.06289896425870896	0.15317446775342994	0.06673813969659555	0.3467313613908915	9.65154433444674e-17	NA	93	96	96
ENSG00000157349.16	DDX19B	-1.428090299989933	-0.2346536039906087	0.15326586910154477	0.003748543499186549	0.029382853042880706	0.042361406175761486	NA	4	5	5
ENSG00000102547.18	CAB39L	1.4265249105257158	0.06878010476401937	0.15371688165966968	0.05030913007373464	0.2415551990223675	1.575585962603126e-10	NA	63	64	64
ENSG00000213906.9	LTB4R2	1.4260870573278563	0.14528440206547474	0.15384321424117064	0.015120593110979567	0.08773236842370033	0.00030336913911425847	NA	33	34	34
ENSG00000162881.6	OXER1	1.4258078328197537	0.07986240134748576	0.15392381932637836	0.03153198601869649	0.07180130364731499	0.0012136781076008793	NA	41	43	43
ENSG00000148297.15	MED22	-1.4257894919809369	-0.3389937470572964	0.15392911498807368	0.0024142158896039573	0.04237206655081742	0.013792676152339351	NA	15	15	15
ENSG00000104972.15	LILRB1	-1.4250101859917752	-0.19159247531466309	0.154154256712242	0.008675811817714277	0.04496331320689157	0.008917267510039751	NA	23	26	26
ENSG00000111554.14	MDM1	-1.4242814600034515	-0.1338912633377874	0.15436501219197296	0.016666159875264375	0.059243231648566486	0.0030053089059048923	NA	23	24	24
ENSG00000105419.17	MEIS3	1.4238916713396594	0.14660021641657037	0.15447783314607597	0.01200690766057542	0.0698687663444151	0.0009370533244944348	NA	6	6	6
ENSG00000158008.9	EXTL1	-1.4229931459748484	-0.2472450035093286	0.15473814216835838	0.004810064115814575	0.029677340233560907	0.040341510513298144	NA	15	15	15
ENSG00000263154.1	RP11-1055B8.2	1.4227930712327586	0.14760856828520205	0.15479615053525578	0.012405575503135032	0.035976089827395266	0.022851009989727944	NA	10	11	11
ENSG00000188766.12	SPRED3	1.422367624951836	0.19565486684930464	0.154919556558675	0.006164872360318804	0.03387188230638348	0.024671638989222304	NA	15	15	15
ENSG00000282142.1	CH17-174L20.1	1.4219235927587173	0.10123148574121855	0.15504843332605991	0.026221249128316297	0.12295971862977015	1.182371701726961e-05	NA	6	6	6
ENSG00000065665.20	SEC61A2	1.4211169393515342	0.34293119203781963	0.1552827662449646	0.002190367808407472	0.05545544860123365	0.00367415184843959	NA	19	19	19
ENSG00000250060.1	RP11-332J15.2	1.421102866822365	0.0753946323532669	0.1552868567014753	0.03763692821983326	0.10381547060057693	4.2953492517322634e-05	NA	55	56	56
ENSG00000274922.1	RP11-88E10.5	-1.4187767955003194	-0.09612754843559812	0.15596409981320083	0.021040449503791962	0.04622312626945043	0.008098415230602053	NA	41	44	44
ENSG00000197020.10	ZNF100	1.4180875482617292	0.05259866715195991	0.15616520614815002	0.09782206202364381	0.3757585777322601	3.760064559609266e-17	NA	105	106	106
ENSG00000197375.12	SLC22A5	-1.417201063803297	-0.18644299438751705	0.15642415086363404	0.009316272015126494	0.17941753635710442	3.7644615277405914e-08	NA	33	33	33
ENSG00000114270.17	COL7A1	-1.4167557796788968	-0.16514591415651048	0.15655434247411434	0.00929111995339876	0.04331793814455843	0.01229210741915417	NA	24	24	24
ENSG00000180113.15	TDRD6	1.4167254742324902	0.06416210232445134	0.1565632061280804	0.06238893059094585	0.23398142021623694	4.0527268571029416e-10	NA	34	34	34
ENSG00000099968.17	BCL2L13	1.4166654667246485	0.24541417900812232	0.15658075808246327	0.0049427449488351335	0.06789874160293015	0.0017112202509757595	NA	13	16	16
ENSG00000106399.11	RPA3	1.4161896456436514	0.45920670410936537	0.1567199866633381	0.0016847775265490107	0.033183809977083666	0.027289760109668538	NA	9	9	9
ENSG00000167995.15	BEST1	-1.4150893688277135	-0.21755368543799652	0.15704229484339546	0.004380055657904328	0.08380122083207704	0.00033105796214546475	NA	11	11	11
ENSG00000177427.12	MIEF2	-1.4126963953053011	-0.20682641116121428	0.15774501192610335	0.005414325832046689	0.0517373266979197	0.005887000252281411	NA	12	12	12
ENSG00000143322.19	ABL2	-1.4122678127773092	-0.13295866706788184	0.15787111998185432	0.015534197845360819	0.15658441755581026	4.4907246523647315e-07	NA	14	14	14
ENSG00000167653.4	PSCA	-1.4112850330339937	-0.07786523647301616	0.1581605858475933	0.05433110403086504	0.15068515202146304	1.2600292064987e-06	NA	43	46	46
ENSG00000197362.14	ZNF786	1.408587977414559	0.06582333630129958	0.1589570358995943	0.06433768558156909	0.2593564556533811	2.384426927961209e-11	NA	43	48	48
ENSG00000172803.17	SNX32	1.406800795753972	0.17393156622739267	0.15948646655905052	0.009350908004663849	0.19325912059546516	4.8577506042347465e-09	NA	17	17	17
ENSG00000138688.15	KIAA1109	-1.4067838153772356	-0.1550633678854315	0.15949150317651895	0.011922588547046819	0.040461756897080835	0.015298914084144404	NA	53	53	53
ENSG00000235358.1	RP11-399E6.1	1.4063187149839558	0.1301676651419304	0.15962950524957575	0.016433449375396866	0.06681176988567844	0.00185908996023615	NA	6	6	6
ENSG00000148288.11	GBGT1	-1.4058992429480146	-0.19068399002497619	0.1597540461634469	0.006873000170103024	0.09780733072395607	6.976398333642729e-05	NA	12	14	14
ENSG00000081665.13	ZNF506	-1.405665933824287	-0.1315685286084099	0.15982334725049574	0.012217183368867778	0.11426633186814085	3.134419863908993e-05	NA	31	32	32
ENSG00000203688.4	RP11-351J23.1	1.4032020657851747	0.07626799464456105	0.16055659176817394	0.05967285780008608	0.1591161570307138	4.945665430742303e-07	NA	21	22	22
ENSG00000134253.9	TRIM45	1.402738878195711	0.16620561042891027	0.16069471934339496	0.010428676728275323	0.06130051907150839	0.002332789753280654	NA	32	40	40
ENSG00000147536.11	GINS4	-1.402659266239708	-0.14441596902334636	0.16071846953472935	0.018993791103675575	0.04688948446099351	0.008006665151218461	NA	40	40	40
ENSG00000198429.9	ZNF69	1.402274398563136	0.23833452864651755	0.16083332237089187	0.004475972128951891	0.04466995660517879	0.009462438592284123	NA	3	3	3
ENSG00000138111.14	MFSD13A	-1.401530562810508	-0.11656591790158034	0.16105547477132787	0.018607460989077302	0.22327766812760136	3.639795376509387e-10	NA	31	32	32
ENSG00000129451.11	KLK10	1.4014021728527883	0.0871521526424975	0.16109384288859507	0.0337230160620197	0.18905740910546293	3.886620459111643e-08	NA	17	17	17
ENSG00000090581.9	GNPTG	1.40009005904817	0.3356162091769731	0.1614863515415651	0.0030144051898783044	0.039194488261381916	0.017245619338302574	NA	11	11	11
ENSG00000162882.14	HAAO	1.3992376500773211	0.18936523949178843	0.16174172975797274	0.006659014820288031	0.10896909728308696	5.610074601465167e-05	NA	17	18	18
ENSG00000167395.10	ZNF646	1.3974338334054197	0.11890834922788554	0.16228315089936363	0.014217367177626247	0.15030416870215635	9.984329020717043e-07	NA	18	18	18
ENSG00000057468.6	MSH4	1.3973596403825745	0.07105102728562361	0.16230544941117775	0.049995292908101306	0.20549556041937056	9.910655353305259e-09	NA	28	28	28
ENSG00000160972.9	PPP1R16A	1.3959635075460155	0.21258856738499501	0.16272548455451685	0.005338787137139905	0.030896226835640743	0.03228857744678172	NA	23	24	24
ENSG00000186205.12	MARC1	1.3955371874618887	0.23065149529741413	0.16285390884782502	0.0043586502770477644	0.0665672591799081	0.0018344079559936288	NA	16	16	16
ENSG00000137713.15	PPP2R1B	1.3951354520648551	0.09460302417854423	0.16297499721504594	0.040301701964545994	0.2743682148693565	4.639379637373633e-12	NA	27	29	29
ENSG00000182919.14	C11orf54	-1.3947562189910498	-0.0692713703287585	0.16308936537264362	0.04655676003925755	0.3433757569159736	1.2797929780465208e-15	NA	55	55	55
ENSG00000157379.13	DHRS1	-1.3934705243717957	-0.041402389161371046	0.16347755233169803	0.12900601998202932	0.4487692697110704	1.2799176891967599e-21	NA	32	32	32
ENSG00000163975.11	MELTF	-1.3931088176446855	-0.19569589854478933	0.16358688708817548	0.005931785578605807	0.03161879209736234	0.03312116425820436	NA	14	15	15
ENSG00000134899.18	ERCC5	-1.3924869284717019	-0.1649745316444038	0.16377499722082678	0.0074287124738199725	0.08146742450084006	0.000466218916403912	NA	7	7	7
ENSG00000196967.10	ZNF585A	-1.3924096478408288	-0.203944626849566	0.1637983845849864	0.005290759387035975	0.04853444890517563	0.008519455816576043	NA	10	11	11
ENSG00000103199.13	ZNF500	1.3924015263724727	0.07104800494277444	0.16380084252340565	0.05970222430855557	0.17461808317071692	4.928364101704637e-08	NA	62	62	62
ENSG00000235884.3	LINC00941	1.3915850031187607	0.2803482549197342	0.16404810277710113	0.0031245913121855816	0.027962961139411463	0.044623415500619684	NA	21	21	21
ENSG00000277149.4	TYW1B	-1.3911854900354188	-0.045986854383577906	0.16416918607429853	0.12492843386569585	0.3883144905622849	1.0247527890275407e-17	NA	19	22	22
ENSG00000116741.7	RGS2	1.3904174299180971	0.38064596699040454	0.16440215668880886	0.0018019665678310841	0.05211993470824878	0.006121057305963997	NA	2	2	2
ENSG00000154957.13	ZNF18	-1.389919895784906	-0.38178402681038964	0.16455320328376177	0.0036118465447180217	0.03117650917532312	0.03102543224186268	NA	7	7	7
ENSG00000104881.15	PPP1R13L	1.3895828321454533	0.2528874504672978	0.1646555919452245	0.004143456537635659	0.11906397575563935	2.04679026142608e-05	NA	6	6	6
ENSG00000182230.11	FAM153B	1.389516246075271	0.233573561864751	0.16467582424014016	0.005488395611303024	0.09476800164800918	0.0001919997623826853	NA	30	31	31
ENSG00000235180.1	LINC00601	1.3885278176620968	0.29142482645093154	0.16497638015307836	0.004712505677133828	0.03336987735370454	0.02376798579707622	NA	5	5	5
ENSG00000144369.12	FAM171B	1.387991967156595	0.3637119612048842	0.16513949117883298	0.0018697185443347284	0.044276926933503116	0.007864349931022438	NA	14	14	14
ENSG00000274512.5	TBC1D3L	-1.3874117693922614	-0.04609311776946873	0.16531623819821106	0.14836309561017813	0.3738466628711718	5.4205033605375195e-17	NA	48	50	50
ENSG00000136875.12	PRPF4	1.3871057550824564	0.09262677814436099	0.16540951739195697	0.025972862843926147	0.06835139410434808	0.001598993432334991	NA	39	39	39
ENSG00000023608.4	SNAPC1	1.3870887493367046	0.28242060998943785	0.16541470223995847	0.004092914235311476	0.03115970165659336	0.028888513661814462	NA	7	7	7
ENSG00000132535.18	DLG4	-1.3861977979081648	-0.38873813264951346	0.16568651373858623	0.0019035733511171748	0.040366606214610884	0.015416924675609437	NA	22	24	24
ENSG00000152465.17	NMT2	-1.384675475063276	-0.11504000310043859	0.16615172146720913	0.021804210510023098	0.15605073942712325	1.8246734946419307e-07	NA	15	15	15
ENSG00000186532.11	SMYD4	-1.3841574253591782	-0.07460768468387016	0.1663102564681891	0.03362678149229315	0.23484078010901696	3.887626477677286e-10	NA	9	10	10
ENSG00000167083.6	GNGT2	1.382313355838606	0.20287077896563677	0.1668755068622102	0.004875425489274369	0.03167637540501498	0.032167854132687176	NA	11	11	11
ENSG00000189184.11	PCDH18	1.3805356498593424	0.11462841697088372	0.1674217810225198	0.016848797031618776	0.039255410762899484	0.01738115684391034	NA	45	48	48
ENSG00000204681.10	GABBR1	1.3805018778935179	0.6828454370384862	0.1674321718522822	0.0006268839947774342	0.14414301780629946	8.924604141699903e-07	NA	4	57	57
ENSG00000082512.14	TRAF5	-1.380349427913309	-0.07668527769101179	0.1674790831107964	0.029362098922553623	0.09276050438910878	0.00019091628962465614	NA	67	69	69
ENSG00000114054.13	PCCB	-1.3797610794019561	-0.0976133318217431	0.16766021979136037	0.025147624154152712	0.14260692376394213	1.7745208776198544e-06	NA	40	42	42
ENSG00000272130.1	RP11-360I2.1	-1.379468163981066	-0.1377808536761292	0.16775045541591682	0.010696493920948052	0.2489261827910611	2.9885954958089464e-11	NA	35	42	42
ENSG00000143442.21	POGZ	1.3788836868675547	0.35506736325358584	0.16793061862695258	0.002577556306442569	0.13798523565793405	3.2182871405644552e-06	NA	26	26	26
ENSG00000250790.4	RP11-46H11.3	1.3782494317074574	0.18044619742236037	0.1681262901043954	0.009205157817358986	0.07922321288137765	0.0004210708369009501	NA	12	12	12
ENSG00000270761.1	RP11-385F7.1	1.3772356590131365	0.07017569224527682	0.16843940037065008	0.06598102994669758	0.15913952309379298	3.835199293418922e-07	NA	63	64	64
ENSG00000152137.6	HSPB8	1.37631707362112	0.3303670602485886	0.1687234891994549	0.0020811052759880377	0.09720488279690533	0.00014903706478979823	NA	19	19	19
ENSG00000140955.10	ADAD2	1.375175571716635	0.05230825694838422	0.16907701973351963	0.1021866194696518	0.4075378178656101	1.0135373722747043e-18	NA	7	7	7
ENSG00000108448.20	TRIM16L	-1.3745082248041527	-0.17695884034354384	0.16928395862938705	0.007459592721000324	0.034309282278537814	0.02253771264574298	NA	6	6	6
ENSG00000196743.8	GM2A	-1.3741943495284812	-0.4389352137647011	0.16938135448080527	0.0015143479082254236	0.06003332760002183	0.0031843667909689727	NA	5	5	5
ENSG00000260645.1	RP11-250B2.5	1.3730553948295594	0.11844444085236916	0.16973512634025134	0.014256468019148474	0.05092381142110803	0.007019417768119781	NA	42	43	43
ENSG00000163453.11	IGFBP7	1.3728678700630357	0.12784494717075834	0.169793426670115	0.014880404743957725	0.1213197773218788	1.7846798920953768e-05	NA	42	44	44
ENSG00000204256.12	BRD2	1.3728435363528022	0.908189344123891	0.16980099297557327	0.000474498123748809	0.0504262754214683	0.006924174630631855	NA	2	4	4
ENSG00000182600.9	C2orf82	1.3722037823381785	0.05549935100279475	0.17000000829723128	0.0816863027530701	0.43442808031299307	1.5660354386631685e-21	NA	54	54	54
ENSG00000131389.16	SLC6A6	-1.372078126329663	-0.2378247212944132	0.17003911802902338	0.004008512222326563	0.0453925111629676	0.009134623500827391	NA	18	19	19
ENSG00000154229.11	PRKCA	1.371032176120884	0.16283814541464936	0.17036492593526564	0.009918894777731993	0.08092106668374095	0.0002844743439318644	NA	33	34	34
ENSG00000114473.13	IQCG	1.3685266434321248	0.3444511488117902	0.17114728805490909	0.0016720672456195622	0.035997819983644035	0.020766524792015646	NA	4	4	4
ENSG00000214193.10	SH3D21	-1.3670814955959503	-0.10296527790324253	0.1715997626603235	0.016938902680621606	0.11158096232387373	4.911790343310412e-05	NA	33	33	33
ENSG00000234444.9	ZNF736	-1.3670561334598765	-0.1371198419088857	0.17160771151165488	0.015068434656428372	0.033689145166675816	0.02612063999602764	NA	25	26	26
ENSG00000258979.1	RP11-433J8.2	1.3664550040805925	0.17656384878906672	0.17179619463145768	0.006325976711356668	0.10151021615119668	0.00010710061314776782	NA	5	5	5
ENSG00000133703.11	KRAS	1.3647001925945748	0.37351633611199797	0.17234729909739255	0.0011254651320697566	0.06392228880411521	0.0015811989410587039	NA	6	6	6
ENSG00000177752.14	YIPF7	-1.364672304125131	-0.10197964130261135	0.17235606822819338	0.025334346168133064	0.10590383128659013	4.358936411651748e-05	NA	39	39	39
ENSG00000183426.16	NPIPA1	1.3626887645834664	0.04357995977993718	0.1729806202723685	0.1527774741622982	0.3912341638597989	7.820687126151236e-19	NA	72	80	80
ENSG00000263004.1	RP11-166P13.3	1.3622477959612151	0.08160513305389502	0.1731196965396974	0.02910531546127567	0.12470473808322065	9.039115471981031e-06	NA	26	28	28
ENSG00000157542.9	KCNJ6	1.3618451003120016	0.23113955814588857	0.17324677496951324	0.0038323527604291413	0.07889906757388117	0.0006610233097766638	NA	11	11	11
ENSG00000170889.13	RPS9	1.3611652134738366	0.09015706655003534	0.17346148467044686	0.027870645237098524	0.3292567773855473	6.751089975518859e-15	NA	41	45	45
ENSG00000226251.5	RP11-15I11.3	1.3604172759406956	0.0363971192228513	0.17369791456239436	0.1834326157072925	0.4906344715670468	1.4279700401473027e-24	NA	23	23	23
ENSG00000147697.8	GSDMC	1.3588810686238801	0.09723876599516543	0.17418427873587494	0.019640447513899928	0.20488420400707424	2.7565420004039296e-09	NA	4	4	4
ENSG00000103510.19	KAT8	1.356801550543137	0.13366054915120673	0.174844274714676	0.01227361306624146	0.14000886415926275	1.6450959092934196e-06	NA	22	22	22
ENSG00000132952.11	USPL1	1.356291273791112	0.4832860863164196	0.17500651083417718	0.0009453357967055279	0.07574997769178375	0.0009706573660050279	NA	3	3	3
ENSG00000185305.10	ARL15	1.3556629376620595	0.10168588923185953	0.17520643676781533	0.02622425862629989	0.07640808694673026	0.0005965810939924892	NA	61	61	61
ENSG00000154027.18	AK5	-1.355406991929551	-0.09417564315894547	0.175287923203157	0.019026830464532966	0.1089878878355987	5.7005761399514964e-05	NA	84	87	87
ENSG00000074842.7	MYDGF	-1.355212869787728	-0.2512332156515954	0.1753497454760481	0.004934741180310286	0.10074273109017058	5.128709259071108e-05	NA	20	20	20
ENSG00000232859.9	LYRM9	-1.354553180026652	-0.06472317811067957	0.17555995911090472	0.056690343218752846	0.4895131185555001	8.834882725267976e-25	NA	32	32	32
ENSG00000273448.1	RP11-166O4.6	1.3537404812190121	0.04332390480558976	0.1758191882613923	0.08243558250077997	0.17809675350549473	1.2886049314351474e-07	NA	58	60	60
ENSG00000101290.13	CDS2	1.3531358140289786	0.05944708671289229	0.17601224602894383	0.06649307409479495	0.31295158479453633	1.4910359443458036e-14	NA	47	49	49
ENSG00000146828.17	SLC12A9	-1.352852051370331	-0.31025870006625916	0.1761029000721831	0.0021448609689727915	0.08164108516858727	0.00019282296667509825	NA	8	8	8
ENSG00000204241.7	RP11-713P17.3	-1.3523135882724182	-0.23317129838076112	0.17627501931035816	0.0057609747069492425	0.08761229412111023	0.0001637340638423276	NA	2	2	2
ENSG00000154001.13	PPP2R5E	-1.3522874433748153	-0.11327805026824385	0.17628337969433205	0.019570180736528178	0.1795565171799556	7.992294544511597e-08	NA	40	41	41
ENSG00000269486.2	CTC-360G5.9	1.3521965680076244	0.059281684183200595	0.17631244131432644	0.06479998082971901	0.22850907535100534	8.852997973164206e-10	NA	25	26	26
ENSG00000198755.10	RPL10A	1.3520737680350703	0.16808392867544347	0.17635171798353555	0.007640917050421446	0.1273565192378678	3.059750684662184e-06	NA	11	11	11
ENSG00000166664.13	CHRFAM7A	1.3519853789496585	0.05045035493648072	0.17637999261979842	0.0835324152892476	0.2657574645919155	2.4149911545769093e-12	NA	24	26	26
ENSG00000111452.12	ADGRD1	1.3517866559201142	0.23960754200871395	0.17644357413525147	0.004135680230660592	0.034885187840887746	0.024997626434270982	NA	20	20	20
ENSG00000103966.10	EHD4	-1.3501879473893446	-0.11684668163150642	0.17695570326748722	0.015045532795515256	0.15409079349405375	1.1596522282963948e-06	NA	21	22	22
ENSG00000224790.2	AP000704.5	-1.350091004210758	-0.06482674014600917	0.17698679355167124	0.051022764965228944	0.2679182945841043	1.0209892936912637e-11	NA	11	11	11
ENSG00000148120.16	C9orf3	1.34920828911209	0.18282603000237593	0.17727007306409948	0.0062868211995348285	0.05268369419058391	0.005285927089696486	NA	41	43	43
ENSG00000188352.12	FOCAD	1.3489688551360153	0.3363652595601783	0.17734697002583455	0.0022056694440675353	0.14091291431513425	2.7481301707726964e-06	NA	14	14	14
ENSG00000185585.19	OLFML2A	-1.348741135893086	-0.20015013122884204	0.17742012771442828	0.007705135267417884	0.15201711612478605	9.378071001656349e-07	NA	23	23	23
ENSG00000130517.13	PGPEP1	-1.3480156050467271	-0.11058552879784339	0.17765336355644223	0.01718698215345206	0.22869679267554374	1.0443557717154334e-10	NA	27	27	27
ENSG00000213639.9	PPP1CB	1.3479237054565907	0.14805100417235573	0.17768292272952135	0.01111815957586523	0.0848092621363419	0.0001932392726981633	NA	42	42	42
ENSG00000070413.19	DGCR2	-1.3461105885450897	-0.1252645376527537	0.17826685433119183	0.01484284684452518	0.17636925987319854	6.873455409575704e-08	NA	24	24	24
ENSG00000273136.6	NBPF26	-1.345501068380407	-0.6785797691248786	0.17846347651297023	0.00021471005863476486	0.4696965059120772	5.357602300661176e-24	NA	4	7	7
ENSG00000152214.12	RIT2	1.3452470493110678	0.2218576451178324	0.17854546692473794	0.005869158896888856	0.0940891538715942	0.00017943303642835645	NA	19	19	19
ENSG00000227124.8	ZNF717	-1.3447719139706458	-0.4964674166638255	0.1786989028558137	0.0011365290233363227	0.16312714414461313	2.9909948166165883e-07	NA	6	21	21
ENSG00000204977.9	TRIM13	-1.342376484731171	-0.1834203247189331	0.17947395533507315	0.006038547351389754	0.0812674612035136	0.0004611310931833424	NA	13	16	16
ENSG00000007171.16	NOS2	1.341926229543318	0.03956650673920724	0.17961991612559092	0.1570526319049353	0.5400602032555211	3.0207442246122957e-29	NA	45	48	48
ENSG00000185988.11	PLK5	1.3416439623959284	0.08322972617893827	0.17971146463431575	0.03017930066678258	0.09545523375539447	0.00014122928688263637	NA	58	62	62
ENSG00000164144.15	ARFIP1	-1.341526706219091	-0.14817004713016424	0.17974950485846253	0.009733792088790057	0.08127861318391241	0.0005196733096494321	NA	37	38	38
ENSG00000113593.11	PPWD1	-1.3381106101258757	-0.1016002910812198	0.18086038255607295	0.025209581639086712	0.2012758457251956	8.059056534850197e-09	NA	54	54	54
ENSG00000163933.9	RFT1	1.3380477352904725	0.055481261384058095	0.18088087644461603	0.07873142518192555	0.3331051531543997	6.887980832282439e-15	NA	27	29	29
ENSG00000160326.13	SLC2A6	1.3363453724392305	0.2731216429855417	0.18143641271945632	0.003638939230969033	0.10757662954120636	5.558805768277339e-05	NA	7	7	7
ENSG00000129480.12	DTD2	1.3352846116028811	0.06573491117048967	0.18178321316771062	0.0496316607611058	0.16587525158548713	2.997583454876479e-07	NA	76	80	80
ENSG00000084463.7	WBP11	1.3335157126732307	0.16227434817198513	0.18236262262695224	0.009513643356352249	0.04079168638359276	0.013722200050347305	NA	25	26	26
ENSG00000183798.4	EMILIN3	-1.3333259987176362	-0.07666108154408277	0.1824248453652364	0.03179612948134334	0.13454695349543958	4.487185990306405e-06	NA	38	39	39
ENSG00000277144.1	RP11-59H7.4	1.3327799907346334	0.07634917787600908	0.1826040139380355	0.04146381804908632	0.059566499119294423	0.0030170067103353843	NA	34	34	34
ENSG00000118961.14	LDAH	1.3308773752605612	0.04701737843761988	0.1832293628339805	0.1096355304707421	0.4451045871938352	1.2511044726882123e-21	NA	15	15	15
ENSG00000141580.15	WDR45B	1.3306569731940254	0.1686754743028135	0.1833019067028301	0.008526732018243381	0.056319429121814736	0.004235237349205253	NA	50	50	50
ENSG00000111254.7	AKAP3	-1.3297327608845968	-0.04970560553898752	0.18360633674066518	0.08727706818348754	0.3606374423194689	4.082558383547802e-17	NA	45	49	49
ENSG00000237651.6	C2orf74	-1.3292440594373482	-0.05996186856941393	0.18376746339108596	0.06344584479514911	0.4690012757450943	6.7366967365895135e-25	NA	25	25	25
ENSG00000173041.11	ZNF680	1.3291935963826624	0.09450644798173694	0.18378410720780713	0.02258130535446276	0.1550855396217741	6.677454035576565e-07	NA	46	49	49
ENSG00000247157.6	LINC01252	1.3286340062497153	0.06912394656840415	0.18396874708569932	0.039136935807196294	0.06270309417650112	0.0023030025592364572	NA	33	37	37
ENSG00000174899.10	PQLC2L	1.3286196322698012	0.10025537549333483	0.18397349166922283	0.02355463959416328	0.10723114791156643	2.4741537785743827e-05	NA	17	17	17
ENSG00000160072.19	ATAD3B	1.3281433165894916	0.07019495053684091	0.18413076587446187	0.03554491854778109	0.11377229199622528	4.030488277501095e-06	NA	23	32	32
ENSG00000100678.18	SLC8A3	-1.3265125525810593	-0.14289958548673506	0.18466998008258118	0.013240014827802815	0.2137394928948428	2.1351433077683227e-09	NA	49	49	49
ENSG00000170037.13	CNTROB	1.3263802103641331	0.2009201181360259	0.18471379041837788	0.004494603903709089	0.04820420277485634	0.008214489430825075	NA	14	15	15
ENSG00000262874.1	C19orf84	1.3260809496188584	0.058225814833438916	0.1848128855313167	0.10764603367760821	0.28632684093846994	3.1889261231440313e-12	NA	47	49	49
ENSG00000186976.14	EFCAB6	-1.3233947790177547	-0.16991601111135332	0.18570412714292117	0.009275511026417074	0.06511340961100524	0.0022437542380993455	NA	61	63	63
ENSG00000134851.12	TMEM165	1.3211782525140972	0.19021161603357964	0.18644193585791524	0.008976860718120346	0.05965239482224445	0.0032514227063684216	NA	63	65	65
ENSG00000128536.15	CDHR3	-1.3208505532826469	-0.1036644027533361	0.18655119967900147	0.016595615295261577	0.1914448595672933	3.5836034705587427e-08	NA	29	29	29
ENSG00000132329.10	RAMP1	-1.320506570806434	-0.13892996620648052	0.1866659436645145	0.009196090360252726	0.052226981040800716	0.006478562771409581	NA	70	72	72
ENSG00000214160.9	ALG3	-1.3203009523311628	-0.12412485552815586	0.18673455776031023	0.013007866344648518	0.131876576647448	7.860798528145143e-06	NA	11	12	12
ENSG00000163467.11	TSACC	-1.3202840994411527	-0.08311010452872612	0.1867401823310174	0.029192269835083603	0.05411589569585549	0.0048880338351667725	NA	33	33	33
ENSG00000136059.14	VILL	-1.3200640377986994	-0.05548865360276733	0.18681363832923203	0.08715982047180901	0.4717388110096449	1.4981336838245434e-23	NA	21	21	21
ENSG00000105072.8	C19orf44	-1.319784138022973	-0.1331469800608656	0.18690709897493452	0.018295936064508866	0.17787583450138575	3.9993987804062284e-08	NA	39	39	39
ENSG00000177042.14	TMEM80	-1.3192040395463889	-0.03322035571378137	0.18710090818248692	0.19988435769019555	0.5113175400949748	1.1558304813790418e-26	NA	23	24	24
ENSG00000085978.21	ATG16L1	1.3188170768145422	0.08323615339538835	0.18723027379665957	0.014485228430947983	0.11598885086831355	3.433351413856886e-05	NA	75	79	79
ENSG00000054938.15	CHRDL2	1.3160032689907317	0.07914265476384046	0.18817294547105667	0.03433695082600846	0.15863549700656032	6.701912218686439e-07	NA	27	28	28
ENSG00000055813.5	CCDC85A	1.3157605275801256	0.17434853459769759	0.18825443159821775	0.007018918438764431	0.06474717929971215	0.0018784652671790835	NA	22	22	22
ENSG00000278214.1	LINC02139	1.31440724657994	0.2533332599150298	0.18870919313262335	0.00343683492259095	0.03343499734664608	0.024848707847312947	NA	10	10	10
ENSG00000120756.12	PLS1	1.3140207988031887	0.12135309281513139	0.18883920505329066	0.012442595791632592	0.03694771952499375	0.021410434313060948	NA	14	14	14
ENSG00000172500.12	FIBP	1.3131332467439847	0.17917457989713753	0.1891380525956794	0.00857308841544316	0.1944345192389557	3.0387995532681908e-09	NA	29	29	29
ENSG00000100341.11	PNPLA5	1.3128255440683383	0.19776576667112417	0.18924174047038633	0.008009547924079324	0.027378083134171147	0.04412568114437409	NA	51	55	55
ENSG00000174963.17	ZIC4	1.3126360379708604	0.06973811022004145	0.18930561998879147	0.04668829988617117	0.08246325824418775	0.0004480933344635438	NA	77	80	80
ENSG00000115274.14	INO80B	1.3113202741162628	0.17301784615165497	0.18974958156224264	0.008807603376254207	0.07340009007315303	0.0010085970362359578	NA	33	34	34
ENSG00000049167.13	ERCC8	1.3096327437469444	0.1085851972099194	0.19032010589011272	0.01574212214273876	0.028102848867168708	0.04477909987873145	NA	44	44	44
ENSG00000267272.5	LINC01140	-1.3096326625952794	-0.16029015148121356	0.19032013335640574	0.006631775567638112	0.13191746704317273	8.011388504976587e-06	NA	19	19	19
ENSG00000184492.6	FOXD4L1	1.3092978798703168	0.12098686849559574	0.19043346752984502	0.015274921429537963	0.15521180927209882	3.581173705412324e-07	NA	9	11	11
ENSG00000165934.12	CPSF2	1.3088672768244485	0.18116740253136526	0.19057931286513174	0.0067464960674479425	0.04333630992030901	0.009793847660529915	NA	45	45	45
ENSG00000260725.1	AC005307.1	1.308770508150677	0.08123028153529842	0.19061209974806437	0.04009444966383073	0.06386162584491957	0.0020114264216970807	NA	67	67	67
ENSG00000214026.10	MRPL23	1.308675628583403	0.0437107348304078	0.19064425060122625	0.09387000755459256	0.1649763581603039	2.925685891859473e-07	NA	49	51	51
ENSG00000188986.6	NELFB	-1.3084675851134813	-0.8799020848924438	0.19071476210505567	0.0003590542366574472	0.14862892065181862	4.9965356553612e-07	NA	6	17	17
ENSG00000015676.17	NUDCD3	-1.3083298726392045	-0.2420781362580005	0.19076144711014398	0.003761355514121274	0.08477606915741495	0.00023140346216616513	NA	26	27	27
ENSG00000158865.12	SLC5A11	1.30526840006985	0.3151474744105571	0.1918014702516726	0.002647350373386589	0.02774889521234965	0.044831243686542184	NA	10	10	10
ENSG00000172340.14	SUCLG2	1.3022915155548926	0.2143151490296333	0.19281675093080297	0.004303198425726066	0.056281870992292836	0.0044856534025265	NA	37	37	37
ENSG00000161618.9	ALDH16A1	-1.3021553020654277	-0.07083447591858709	0.1928633014973825	0.043324676544916244	0.38941070778445214	1.1322885450210927e-17	NA	16	18	18
ENSG00000116874.11	WARS2	-1.3008545298162173	-0.05384403542207318	0.193308252681751	0.07561390295471312	0.34596446069433834	2.3766326849418346e-15	NA	12	12	12
ENSG00000144362.11	PHOSPHO2	1.2994677658926366	0.08309656809271466	0.19378344870375463	0.03202112734045438	0.1273142558453243	9.961872314182159e-06	NA	39	40	40
ENSG00000138650.8	PCDH10	1.298973019737127	0.1153479414714295	0.1939531884999237	0.014075272537135213	0.09821304557066038	0.00011123785070400471	NA	85	86	86
ENSG00000182512.4	GLRX5	1.2987376738464929	0.16788265981814077	0.19403397035303005	0.007854868936982673	0.11878862089937485	1.523137044286329e-05	NA	29	29	29
ENSG00000244617.2	ASPRV1	1.2987190534615594	0.11452139705328648	0.1940403628049756	0.016697274517476303	0.13962498866905612	3.769213616785804e-06	NA	23	23	23
ENSG00000221944.6	TIGD1	-1.2982009934942877	-0.260187350900611	0.19421827683233206	0.0032536804589602167	0.06374905745584776	0.002327689336211551	NA	4	4	4
ENSG00000148604.13	RGR	-1.298090501679196	-0.05102860085944108	0.19425623781663293	0.0773637343001308	0.15461787367266952	2.9343496295117184e-07	NA	120	121	121
ENSG00000134222.16	PSRC1	1.2979348836887679	0.16613626443630883	0.19430971175477307	0.007854045344023529	0.053837007529819014	0.005089364794021923	NA	26	26	26
ENSG00000053372.4	MRTO4	1.2971518468852525	0.2530220832013745	0.1945789452379989	0.0044034863691699445	0.10078064196293718	4.983762368299591e-05	NA	20	21	21
ENSG00000120088.14	CRHR1	1.2955985812525392	0.18692515304462415	0.19511381817692686	0.007331667244718909	0.04625594962246896	0.010004864246119523	NA	12	28	28
ENSG00000076242.14	MLH1	1.295588063504777	0.2878499185007552	0.19511744367512274	0.004727445102152161	0.028395245382279367	0.045532815879511065	NA	14	14	14
ENSG00000273032.1	DGCR9	1.2936580671730955	0.12240635071519967	0.19578355558737637	0.01874218414167762	0.0999490043050472	8.394094424588713e-05	NA	21	21	21
ENSG00000281186.1	LINC00706	-1.292473704877507	-0.1295856148881361	0.1961931464458777	0.014487953425677947	0.08595993700870633	0.00030666819658106833	NA	40	40	40
ENSG00000164068.15	RNF123	-1.2920299693956077	-0.26970106336065147	0.19634676611565605	0.002960395132265326	0.0912971215785822	0.00015502438404036215	NA	18	18	18
ENSG00000135205.14	CCDC146	1.292016365630417	0.3765827784943457	0.19635147708325218	0.0021049965990239013	0.052543166608824084	0.005757245852503505	NA	9	11	11
ENSG00000169629.11	RGPD8	-1.2913375476531865	-0.038109824565346694	0.19658665609984527	0.15115422803791656	0.4410355528313027	6.749611087492504e-22	NA	36	36	36
ENSG00000054282.15	SDCCAG8	1.2904846057514812	0.1385276325749671	0.19688245339267563	0.010341183830944477	0.034057666821998456	0.027855258699136926	NA	13	13	13
ENSG00000212127.5	TAS2R14	1.2899007385756305	0.05693426665873266	0.1970851243186691	0.039467850972205114	0.1999698334209587	7.897126559881826e-09	NA	31	32	32
ENSG00000072958.8	AP1M1	1.2891205293665144	0.14043115729088226	0.19735618749782902	0.01222366151469757	0.03776645112009913	0.020020375843523917	NA	82	83	83
ENSG00000142156.14	COL6A1	1.2890174490049846	0.08597319489314505	0.1973920204567906	0.03229547253274558	0.16081751722364634	4.006085811650875e-07	NA	25	26	26
ENSG00000198453.12	ZNF568	-1.2888296399036012	-0.07752056705275376	0.19745731919580045	0.03210698721754812	0.060521941696941015	0.0030218683706769627	NA	90	92	92
ENSG00000100249.4	C22orf31	-1.2877563860411778	-0.08935617768704483	0.19783077868696086	0.02206058357790017	0.10760344579856053	5.391176745904952e-05	NA	15	19	19
ENSG00000167077.12	MEI1	1.2851619568845236	0.056813853802432514	0.1987356945988682	0.1070396752123543	0.08667629440604611	0.0002881704606749141	NA	130	134	134
ENSG00000163947.11	ARHGEF3	1.2844004250978307	0.18229610334110707	0.19900188430150068	0.006423948586866026	0.17788141418161846	7.582615769433434e-08	NA	19	19	19
ENSG00000068885.14	IFT80	-1.2841559510228726	-0.17542267205607553	0.19908739424669253	0.007905788949176627	0.18615753193587184	2.2000121118559943e-08	NA	22	22	22
ENSG00000071967.11	CYBRD1	1.2836041305697954	0.1061099980920226	0.19928050375010553	0.01943363319326971	0.3283433056991035	1.2563400099548427e-14	NA	48	48	48
ENSG00000152219.4	ARL14EP	1.2833969930231075	0.35750756487238317	0.19935302682979872	0.0016395341391255251	0.08296549480167083	0.0003548834974319363	NA	16	16	16
ENSG00000223561.6	AC003090.1	-1.2832632143597358	-0.12108336053897771	0.199399875716189	0.012220938157816517	0.08676732774523603	0.00027333092366518585	NA	62	62	62
ENSG00000257272.1	RP11-317N8.3	-1.2813807331896423	-0.06308386988512463	0.20005996815056704	0.06284154546459106	0.1016755067029088	4.560940383709945e-05	NA	48	51	51
ENSG00000176715.15	ACSF3	1.2803904767927021	0.06596392165792495	0.20040784154462488	0.04915764765853142	0.23224542089430905	3.959249821675852e-10	NA	16	16	16
ENSG00000177352.9	CCDC71	1.2802150771529495	0.15575562143134708	0.20046950479119752	0.009817221545263162	0.0895927735381616	0.00028548746030518466	NA	28	28	28
ENSG00000136104.19	RNASEH2B	1.2772349820888063	0.09666127102136082	0.20151930013280828	0.02353876713565409	0.3738552675977971	7.055415832000067e-17	NA	6	6	6
ENSG00000248455.5	LINC02217	1.2757752794561543	0.08587502107804874	0.20203496859636094	0.02874945803957802	0.0985887451728378	9.196200336065092e-05	NA	21	21	21
ENSG00000235100.3	RP11-80H5.9	-1.2742589996794296	-0.0527531952037339	0.20257164185513332	0.0819365740451727	0.14175898092975622	1.7843288352638267e-06	NA	65	66	66
ENSG00000204257.14	HLA-DMA	1.2741789817810059	0.39894415314494835	0.20259999227866077	0.0011628638200232467	0.09578254409253588	0.000176035061772226	NA	1	2	2
ENSG00000117640.17	MTFR1L	-1.2730606286700368	-0.2859965590857801	0.20299652851251415	0.002464712670066327	0.0376676583962308	0.017574099282885995	NA	4	4	4
ENSG00000180855.15	ZNF443	-1.2710699522014037	-0.07941021630070001	0.20370376385958822	0.033573128836297504	0.13385970537127995	3.4468750968198333e-06	NA	40	43	43
ENSG00000160336.14	ZNF761	-1.270011714363875	-0.1747365123359446	0.2040804574343209	0.007279382048667024	0.10629946131555497	6.937769694289367e-05	NA	6	8	8
ENSG00000135476.11	ESPL1	1.269541047200505	0.039415390259326305	0.20424816030877124	0.11554583343652197	0.2624491300585112	9.64756242744503e-13	NA	27	27	27
ENSG00000012660.13	ELOVL5	-1.268427429881696	-0.21086105464210564	0.20464535120880067	0.005406473694169258	0.08579909245698789	0.00026840246317123937	NA	26	26	26
ENSG00000023909.9	GCLM	-1.2672357719516134	-0.1564415638450666	0.2050709984939526	0.005410060197223	0.06694883091199012	0.0017845215130052785	NA	15	16	16
ENSG00000117697.14	NSL1	-1.2668579766237356	-0.07931372976033305	0.20520607716382022	0.027452585232788235	0.040363390179464866	0.014757019154571638	NA	78	79	79
ENSG00000106153.12	CHCHD2	-1.2652992294050323	-0.12307033457062881	0.20576408271270596	0.012103734656233649	0.17013247470604131	2.2874235488216391e-07	NA	23	23	23
ENSG00000197181.11	PIWIL2	1.2648567034075366	0.0766512835215293	0.20592270038595484	0.03641644311355385	0.1721108270157829	1.4208270586858663e-07	NA	12	13	13
ENSG00000176769.9	TCERG1L	-1.2645347082581928	-0.13856085527814174	0.20603817116666023	0.011734958725648352	0.0261471700715374	0.04684637655269781	NA	12	12	12
ENSG00000175318.11	GRAMD2	1.2644067517052242	0.19134290048216246	0.20608407076244706	0.0048703940302612415	0.03174321732971773	0.033614604952804966	NA	47	48	48
ENSG00000137070.17	IL11RA	1.2637146562427362	0.13334513837951512	0.20633246268342753	0.010270084798776103	0.11984102325448392	1.6918076193462384e-05	NA	22	22	22
ENSG00000198909.7	MAP3K3	1.2635284618870308	0.11240941260959153	0.20639932462883226	0.018805086156225843	0.1268442424051434	1.1530950916270015e-05	NA	60	62	62
ENSG00000204954.9	C12orf73	1.262605837146917	0.17145705871441222	0.2067308690969567	0.010027545395122689	0.14739967660245634	2.2535200783703633e-06	NA	28	28	28
ENSG00000101213.6	PTK6	-1.2624341876364422	-0.08660855920820215	0.2067925938432692	0.0261209800170227	0.15372946948182495	6.614950465272791e-07	NA	19	19	19
ENSG00000037474.14	NSUN2	-1.261612838798941	-0.03308127531374961	0.2070881340534627	0.16816810357266143	0.5297991591649811	1.200023644953395e-30	NA	26	26	26
ENSG00000109670.13	FBXW7	-1.2608003666241523	-0.20848448302643766	0.20738078169111507	0.004241866227657174	0.07825772195438449	0.0007473944908784018	NA	19	19	19
ENSG00000169181.12	GSG1L	-1.2605488106095453	-1.9203635923012654	0.20747145147213786	0.00019562614148721811	0.029118956643575694	0.04195106537445428	NA	3	3	3
ENSG00000144199.11	FAHD2B	-1.2603033971160402	-0.13313928941262626	0.20755993498007963	0.01650096295933405	0.2283600610898268	1.072334822566667e-09	NA	13	16	16
ENSG00000198805.11	PNP	-1.2595049410507009	-0.22527867719378478	0.20784800666351155	0.005638403653692114	0.18514022550665074	5.397446459712208e-08	NA	7	7	7
ENSG00000186510.11	CLCNKA	-1.2584949255482447	-0.03887439694125973	0.2082128212400014	0.1415277435352508	0.3526822015369181	5.357761146272348e-16	NA	23	24	24
ENSG00000132825.6	PPP1R3D	1.257367424348658	0.09704651562384646	0.20862061941914634	0.018805804029201192	0.14596790577707328	2.5669320274486803e-06	NA	82	96	96
ENSG00000162585.16	FAAP20	-1.2572469704362952	-0.11962176167265046	0.20866421976850547	0.012356754720305547	0.09037656721161999	0.00020291879637068948	NA	46	52	52
ENSG00000188511.12	C22orf34	-1.2552456615175165	-0.06057952311192821	0.20938959424840697	0.054101105475602915	0.3362409436564553	1.4364935876851626e-15	NA	35	37	37
ENSG00000124743.5	KLHL31	-1.2536569219307758	-0.08796219578141792	0.2099667319876093	0.027012141548720402	0.05498951087890755	0.004431249061098512	NA	53	54	54
ENSG00000178952.10	TUFM	1.2535242442932482	0.15942128836670078	0.21001498153179765	0.008211068452884222	0.20786043971949325	4.7536494573349114e-09	NA	21	21	21
ENSG00000245694.9	CRNDE	-1.2522248215746317	-0.062131896164714116	0.21048795380701923	0.05046385789322666	0.25441923879728195	9.403242338346652e-12	NA	95	98	98
ENSG00000197958.12	RPL12	1.2520357767554258	0.0858814587949854	0.21055682773004902	0.028314250350602782	0.3976788146639855	8.068728736216286e-19	NA	51	51	51
ENSG00000115266.11	APC2	1.2516938740902992	0.11321927102644862	0.2106814331334279	0.0157446868565822	0.08490027982110615	0.00022567433213432407	NA	20	25	25
ENSG00000011260.13	UTP18	1.2502726039969396	0.08172689780311697	0.2111999825580757	0.027178523294910693	0.2286751043792905	8.954808969789323e-10	NA	15	15	15
ENSG00000134815.18	DHX34	-1.2484626072791363	-0.15229499210609387	0.21186169383803	0.00915422334840128	0.09518811041809516	0.00012346931616240747	NA	29	29	29
ENSG00000144120.12	TMEM177	-1.2482881154124335	-0.089756954324891	0.21192556489128622	0.018840434468382093	0.056201600089169614	0.00323587566288683	NA	41	42	42
ENSG00000113328.18	CCNG1	1.2453613118031563	0.1378976739027572	0.21299896772561555	0.007925062260711612	0.04775079296712488	0.008876769889321305	NA	40	41	41
ENSG00000213366.12	GSTM2	-1.2452607179124702	-0.09078637601666371	0.21303593009726707	0.018447629728107227	0.05834979185778887	0.0027767366870158692	NA	23	24	24
ENSG00000127947.15	PTPN12	1.2452226376542406	0.1510771131944875	0.21304992357325991	0.008026859292612409	0.12031048463606	2.0753496086992868e-05	NA	19	21	21
ENSG00000185630.18	PBX1	1.2452008798261984	0.23466946424914947	0.21305791929077778	0.009427001050976215	0.03150097746425316	0.03358335613613776	NA	120	121	121
ENSG00000163568.14	AIM2	-1.2451830601016243	-0.14467817013849776	0.2130644679680903	0.008987930829759242	0.031757686660094195	0.030724372635985438	NA	13	13	13
ENSG00000276529.1	AP001505.10	1.243081653993047	0.04688865605404139	0.21383774553558443	0.09598772090092814	0.15227814037363205	5.551086910937559e-07	NA	87	88	88
ENSG00000183605.16	SFXN4	-1.241296735327267	-0.04369867965303662	0.21449615027621294	0.11085437576627155	0.5298441497187243	1.8980043430845844e-27	NA	5	5	5
ENSG00000273899.4	NOL12	-1.240326088163324	-0.18166064859621636	0.21485480681609825	0.007681855074213108	0.02814701294493081	0.04308011991183705	NA	13	14	14
ENSG00000258818.3	RNASE4	1.2396328498086893	0.19977842868854873	0.2151112245794533	0.00570317012569705	0.06515219346634274	0.0013416434038590135	NA	14	18	18
ENSG00000187815.9	ZFP69	1.2396279329817093	0.1005683356662845	0.21511304402224063	0.02327389180349199	0.10543083839853758	8.180766486860852e-05	NA	13	13	13
ENSG00000257103.8	LSM14A	-1.2390106461836332	-0.4959296427310352	0.2153415554560666	0.0007703599957150798	0.056215761453739715	0.0040168461057174115	NA	6	6	6
ENSG00000251632.1	LINC02172	1.2382412125238451	0.08667238256753357	0.21562663444657915	0.03801901288599669	0.08795763225374044	0.0002632566594075032	NA	51	54	54
ENSG00000113716.12	HMGXB3	-1.2366190568590516	-0.1901182776839758	0.2162285416206028	0.006346783340944321	0.19935607401743285	1.219531167539888e-08	NA	11	12	12
ENSG00000169609.13	C15orf40	1.2342410472907124	0.03791415564285781	0.21711309615339835	0.13556784632558264	0.39220976547777536	5.698301387720368e-18	NA	43	43	43
ENSG00000177707.10	NECTIN3	-1.2329565346521898	-0.04879017249282209	0.2175919810889213	0.11020359547599261	0.3741326074651871	6.060800672221697e-18	NA	48	48	48
ENSG00000120699.12	EXOSC8	-1.2328229723408826	-0.21334081638546404	0.21764181861300314	0.005020160672288626	0.10324552972857302	4.424903970837888e-05	NA	33	33	33
ENSG00000148296.6	SURF6	1.2326546206730675	0.08800557331057392	0.21770464915106502	0.01595015938663021	0.17782191971295647	2.3994237256207987e-08	NA	13	14	14
ENSG00000236209.1	AC104135.2	1.2325353892414825	0.039660120023221244	0.21774915541012008	0.15625259578067774	0.41148307666021794	2.7484030029983044e-19	NA	27	27	27
ENSG00000104611.11	SH2D4A	1.2306427934569584	0.0620118114373672	0.21845649259541866	0.05819118645964187	0.044727486858985525	0.011361153943324664	NA	93	93	93
ENSG00000217442.3	SYCE3	-1.230478372888038	-0.05168130334688009	0.2185180208543065	0.08767718973796368	0.25431720286880005	3.2462835050329376e-11	NA	12	12	12
ENSG00000162692.10	VCAM1	-1.2298304560639408	-0.1492028984434531	0.2187606007310673	0.008293991058365119	0.03225646387293378	0.0254692998395893	NA	16	18	18
ENSG00000138207.13	RBP4	-1.22899864341278	-0.2524918480802875	0.21907231464702004	0.0025615925437350168	0.08783656046637217	0.0002758444017825042	NA	30	31	31
ENSG00000275395.4	FCGBP	1.2273708194031923	0.10637621943740853	0.21968324885538681	0.020720716945571798	0.120742820381968	2.280349002797857e-05	NA	26	26	26
ENSG00000188672.17	RHCE	-1.227030098695841	-0.03351650417838452	0.21981127842733972	0.16455344478537068	0.4709320358840322	3.031546380064211e-23	NA	18	18	18
ENSG00000072422.16	RHOBTB1	-1.2265137110085844	-0.24700003320554634	0.22000541886739344	0.0021764006420009743	0.12334047469707125	4.102830103365821e-06	NA	3	4	4
ENSG00000180071.19	ANKRD18A	-1.2264472393754924	-0.07859977801604688	0.2200304183906775	0.03484090303434442	0.06978272068981528	0.0011294707438643517	NA	47	53	53
ENSG00000174808.11	BTC	-1.225697274648579	-0.18462506479912444	0.22031261619084264	0.006593370487093978	0.03633614172469495	0.0208816542483066	NA	5	5	5
ENSG00000100300.17	TSPO	-1.2245826061762537	-0.24358275156430848	0.22073252477966887	0.002625129464838647	0.06925636248877033	0.0015509707184817026	NA	39	39	39
ENSG00000166987.14	MBD6	1.224516141884911	0.2638460029873137	0.22075758076899676	0.0029776718644417993	0.0541529782193274	0.0047780343684543924	NA	17	17	17
ENSG00000148229.12	POLE3	-1.2228679107238711	-0.4661926408356295	0.2213795904048188	0.0009581525195532055	0.03380859691368678	0.02856106414787433	NA	3	3	3
ENSG00000271040.1	RP5-933K21.3	1.2227655050131667	1.0955652748295426	0.2214182776814475	0.000204937360127341	0.10441423376214023	8.77673738036965e-05	NA	4	7	7
ENSG00000163125.15	RPRD2	1.2209060864983268	0.10035201580922959	0.2221215797284407	0.016783187310766157	0.028126214596304263	0.034883313476093934	NA	38	41	41
ENSG00000088682.13	COQ9	-1.220261069342143	-0.23751183606274948	0.22236592284079082	0.002691207475682825	0.06019174733786538	0.002528915402550556	NA	18	18	18
ENSG00000243795.1	LINC02044	1.2196193164866342	0.05297654181153873	0.22260922031975527	0.07676648659676043	0.21965884381615985	1.8553273259461573e-09	NA	38	39	39
ENSG00000118096.7	IFT46	-1.218069227006802	-0.11332864684714042	0.22319766678461272	0.010242921018259745	0.06562874254473007	0.002000586228030129	NA	39	41	41
ENSG00000145979.17	TBC1D7	-1.218060304857903	-0.03269028749931091	0.22320105703773474	0.11460294396537127	0.2668594452406429	7.231257427519313e-12	NA	91	95	95
ENSG00000249381.1	LINC00500	-1.2178336650587676	-0.07510941611856746	0.22328718836464245	0.04909449618967741	0.1383982291987076	3.0567832457588227e-06	NA	43	44	44
ENSG00000131697.17	NPHP4	1.2176093797093062	0.14450951644791218	0.2233724483225814	0.007657294104570418	0.09857875262092383	0.00013377754650508602	NA	49	49	49
ENSG00000156042.17	CFAP70	1.217094563639127	0.08617059413749291	0.22356823886619848	0.011878209814606576	0.03295826233974542	0.02838999500142813	NA	120	121	121
ENSG00000111237.18	VPS29	-1.2148348961223498	-0.1769144971517089	0.22442906848905864	0.005888126327653127	0.1290884736348399	7.555872782778787e-06	NA	13	14	14
ENSG00000187955.11	COL14A1	1.214674516255025	0.09171325833369431	0.2244902557688816	0.01762890686752302	0.042066955032250435	0.01330439884259813	NA	20	20	20
ENSG00000196588.14	MKL1	1.2144999458977055	0.08739440117606805	0.22455687047935946	0.016770002036959292	0.09754112694877876	0.00014592287719783647	NA	33	33	33
ENSG00000100890.15	KIAA0391	-1.2142213509707978	-0.1260183008882802	0.22466320942665485	0.015932178504314994	0.08325533019450612	0.00018829858939052732	NA	54	56	56
ENSG00000248485.1	PCP4L1	-1.2114720593517792	-0.4690514903646926	0.22571453678435294	0.0007551418133507539	0.02746188726185665	0.047475852479726535	NA	11	13	13
ENSG00000163576.17	EFHB	-1.2114272782845155	-0.029777965923448814	0.22573169005633842	0.22047541032709325	0.528756995822545	1.6726716034676097e-27	NA	60	65	65
ENSG00000151689.12	INPP1	1.211400681875585	0.09943577218673681	0.22574187818245384	0.02719377139397716	0.2564521341568312	1.0535936388291722e-11	NA	70	70	70
ENSG00000144218.18	AFF3	-1.2096706271260491	-0.2716427479003133	0.2264053051353484	0.002807332450686332	0.09487437942407967	0.00013756290695457	NA	14	14	14
ENSG00000198478.7	SH3BGRL2	-1.2082928947674318	-0.09748635675012257	0.22693462051917057	0.016658500351327935	0.02733935872665557	0.044810893020330686	NA	92	92	92
ENSG00000283897.1	CTB-88F18.5	1.2072508323369988	0.11942324076262086	0.22733555954701323	0.014046600889636114	0.047938081479643915	0.00806825136790916	NA	8	8	8
ENSG00000274419.6	TBC1D3D	1.207115176156403	0.056909655710579814	0.22738779110366114	0.055814930215401196	0.2674298281823383	1.3952974447152257e-11	NA	11	12	12
ENSG00000103351.12	CLUAP1	-1.2070532274391483	-0.035181192747224234	0.22741164599810448	0.17997001674684637	0.4661178229600602	5.846155714828289e-23	NA	74	78	78
ENSG00000163382.11	NAXE	-1.2068370909485058	-0.06868379036050383	0.22749488869906243	0.04126337507253909	0.3145289531986761	8.748375353592122e-14	NA	21	22	22
ENSG00000232677.6	LINC00665	1.2056811379825163	0.054516325713937705	0.22794046054694683	0.05522048271715612	0.2745941178124633	8.18890773350827e-12	NA	53	53	53
ENSG00000261064.1	RP11-1000B6.3	-1.205205116373345	-0.09594024272725439	0.2281241277306979	0.016708162186667427	0.09694613606171637	0.00010460796525156551	NA	12	12	12
ENSG00000114331.13	ACAP2	-1.2045898064800165	-0.05413365485416751	0.2283616937927232	0.06326754479231267	0.3606238665193534	3.379072512680025e-16	NA	71	73	73
ENSG00000179630.10	LACC1	1.2038101739651428	0.06195482353600587	0.2286629564574224	0.026461392318938338	0.14143606193982194	1.0447425555081846e-06	NA	34	35	35
ENSG00000157764.12	BRAF	-1.202411149031631	-0.1492940536633068	0.2292042717196061	0.009104995910355669	0.048816032563161436	0.007750355356628364	NA	80	84	84
ENSG00000179902.12	C1orf194	-1.202386603701009	-0.11875682771641334	0.22921377701217394	0.0099523629830694	0.06933201291020769	0.0013438708157953122	NA	11	12	12
ENSG00000165996.13	HACD1	1.2021230240485747	0.128769813511561	0.22931586713073127	0.016461797485913875	0.03304911976979734	0.02938968173041945	NA	27	27	27
ENSG00000267079.1	RP11-820I16.1	-1.2016328917785621	-0.04386829190109004	0.2295057920120347	0.10408982038065122	0.3003864242316051	3.671120401821929e-13	NA	22	23	23
ENSG00000181061.13	HIGD1A	-1.2013277543658503	-0.08783085217657718	0.22962408841616655	0.01897859115170577	0.23579500777479426	2.5060509161624937e-10	NA	29	30	30
ENSG00000096872.15	IFT74	-1.1993250639249573	-0.11184930559121496	0.23040157295084074	0.007719349069726717	0.0895345536864256	0.0002445625356668189	NA	43	43	43
ENSG00000151632.17	AKR1C2	-1.1991359351257416	-0.07367080454361785	0.23047509313719605	0.041852189845180375	0.10679248300109423	5.5218505497938523e-05	NA	46	47	47
ENSG00000179918.18	SEPHS2	1.1988665976546447	0.21702153726339019	0.23057982168703184	0.003215305662765895	0.06403803816930606	0.002067325221135857	NA	10	10	10
ENSG00000164199.16	ADGRV1	-1.1983799806778368	-0.19458844873192602	0.2307691224474806	0.004785061102566166	0.1241135179259727	1.0420369092891851e-05	NA	32	32	32
ENSG00000168116.13	KIAA1586	1.1981782793619304	0.12343510629380883	0.23084761942965348	0.012080488377603086	0.1167617608540487	2.623400846994325e-05	NA	23	24	24
ENSG00000161653.10	NAGS	-1.1966399771419733	-0.10724975754552825	0.23144691146209428	0.014405534144402989	0.09285180387693802	0.00020480507089229642	NA	24	25	25
ENSG00000182667.14	NTM	1.19584545758761	0.1455604681851947	0.2317568729127749	0.009343903619591728	0.08780807319763616	0.00021535342552418883	NA	28	29	29
ENSG00000251226.1	RP11-469N6.1	1.195557990831514	0.05190742892653676	0.23186909328696814	0.08105634939992942	0.10150404321032047	6.338781532159115e-05	NA	23	25	25
ENSG00000157601.13	MX1	-1.1953729341512007	-0.09849275712483764	0.23194135554472872	0.01921175761608589	0.15556406497138808	8.632688960173804e-07	NA	5	5	5
ENSG00000184635.14	ZNF93	-1.1946996470558437	-0.09522376968292227	0.23220440041226365	0.022447002692455136	0.24132387072637326	2.1941930846192817e-10	NA	21	21	21
ENSG00000196584.2	XRCC2	-1.1945686614348887	-0.0790059166600565	0.23225559945421004	0.026536203471861836	0.14325074443318336	3.0182979478536206e-06	NA	4	4	4
ENSG00000174165.7	ZDHHC24	1.1943227709430386	0.05241501770099142	0.23235173360746497	0.05669087064733905	0.2304890101675453	1.85349979241635e-10	NA	75	76	76
ENSG00000171793.13	CTPS1	-1.1940325365679476	-0.15769102194949194	0.2324652409243767	0.009574443009399202	0.08336115650808988	0.0004348003014437008	NA	30	30	30
ENSG00000196993.8	NPIPB9	-1.1930590347738486	-0.09123307871537052	0.23284625356825972	0.02204083395977629	0.06987813844085232	0.001456265573499491	NA	14	14	14
ENSG00000170949.17	ZNF160	-1.1930583307789278	-0.11954068508216494	0.2328465292605294	0.013557435862759079	0.13297786746960927	4.636130866632574e-06	NA	15	18	18
ENSG00000165699.13	TSC1	-1.1893014650310851	-0.2808482333135638	0.23432105904857725	0.0030918162788067544	0.060883304729558385	0.00285078809985586	NA	21	21	21
ENSG00000108592.16	FTSJ3	1.1885483148528198	0.0753449914978438	0.23461745674099022	0.03646227594225456	0.3273857402568268	1.516305183811772e-14	NA	56	60	60
ENSG00000115155.16	OTOF	-1.1881015040962455	-0.2797485044557099	0.23479342185281948	0.002280703228229908	0.02891900473529514	0.0399712671579889	NA	10	10	10
ENSG00000136108.14	CKAP2	-1.1879527192865185	-0.07187697775328171	0.2348520377223311	0.03463880761560052	0.2354704659362168	2.8698887357041954e-11	NA	8	8	8
ENSG00000270604.5	HCG17	1.187218261243969	0.38287708220180905	0.23514153962764606	0.001176568612907552	0.2032702194561393	5.437709832680484e-09	NA	6	31	31
ENSG00000184110.14	EIF3C	1.1871390902597343	0.059380543838056646	0.2351727615945466	0.05734374047041774	0.042633145203303545	0.014592921685578075	NA	56	59	59
ENSG00000135473.14	PAN2	-1.1866879447107885	-0.14544155866445757	0.23535073191799638	0.0079518253040709	0.03872185026922703	0.018017951080928497	NA	35	36	36
ENSG00000125505.16	MBOAT7	-1.1866028932628037	-0.08308931232582221	0.23538429414761153	0.02712422861161305	0.16046640589022376	6.522265297341211e-07	NA	90	105	105
ENSG00000157823.16	AP3S2	1.1864854420463595	0.08123266190461065	0.23543064724819907	0.028334114722362008	0.24009224404375695	3.4576758339916835e-10	NA	29	32	32
ENSG00000165752.16	STK32C	-1.1863776749170494	-0.2777420551877737	0.23547318412610596	0.0019907324463820666	0.03656818616824476	0.02165286636959921	NA	37	38	38
ENSG00000198830.10	HMGN2	1.1848056712853994	0.19521688724274683	0.2360942897564582	0.005757220708443509	0.03426731012362856	0.02709684922972653	NA	11	12	12
ENSG00000137074.18	APTX	1.1844224098084681	0.04783115732568498	0.2362458936113493	0.06708481024511412	0.1374286369156736	3.7066002851412126e-06	NA	117	122	122
ENSG00000117069.14	ST6GALNAC5	1.184388516915994	0.21563182091950422	0.2362593036801447	0.005457474168299502	0.02761098769232236	0.032194578196366015	NA	35	35	35
ENSG00000112425.14	EPM2A	-1.1833849662164018	-0.7084784683158566	0.23665661273180694	0.0002558134325995132	0.04657744301326582	0.006932074519841461	NA	6	8	8
ENSG00000049239.12	H6PD	-1.1823896784349615	-0.19082056092101968	0.23705111677064228	0.005902315642855853	0.07394671884735624	0.0010919338209939473	NA	15	16	16
ENSG00000168026.18	TTC21A	-1.1822967792307788	-0.37231643396106373	0.23708796309882862	0.0016701958929855494	0.042938629479621536	0.013511648822250696	NA	11	11	11
ENSG00000134569.9	LRP4	1.182207822289902	0.28925211578641036	0.23712324961237574	0.001911659317589253	0.07993049155175465	0.0005658807034917441	NA	14	15	15
ENSG00000213512.1	GBP7	-1.1822071099912694	-0.0764028627874914	0.23712353217456117	0.03325944775601571	0.19775394152391002	1.8290890496244092e-08	NA	28	31	31
ENSG00000188725.7	SMIM15	1.1821184480555997	0.2518896739922542	0.23715870539081219	0.0031048532090262406	0.049350764708568806	0.007542840211030694	NA	15	15	15
ENSG00000145247.11	OCIAD2	1.1815589831964906	0.18782283649003342	0.23738073660929104	0.005677035387622193	0.05842566683588181	0.003198899018637877	NA	41	44	44
ENSG00000103363.14	ELOB	-1.1808894191010753	-0.1729113826988569	0.2376466552087405	0.008289296430989492	0.03312102238172047	0.030024286318826813	NA	49	49	49
ENSG00000186283.13	TOR3A	-1.1802684692386345	-0.19209529239281575	0.23789345456257094	0.004678557828553406	0.053388816615590126	0.005504882323634718	NA	11	11	11
ENSG00000273674.4	CTD-2378E12.1	1.1785347896871734	0.044799673621467626	0.23858347135332014	0.11741595632124743	0.16239426712301755	7.20223244593823e-08	NA	59	61	61
ENSG00000270171.1	RP11-338N10.1	-1.1774193739285186	-0.032168313358808	0.23902816079600553	0.19022101967544713	0.3944179895944261	4.973262952112581e-18	NA	27	27	27
ENSG00000109084.13	TMEM97	-1.1772382188755495	-0.0867620755201923	0.23910043811775816	0.024889636897811495	0.11809189851203687	1.3687272344340042e-05	NA	15	15	15
ENSG00000151725.11	CENPU	-1.176131518068725	-0.08220802055733299	0.2395423248774422	0.02971084110591936	0.14244419637467418	2.61840699658518e-06	NA	31	31	31
ENSG00000159788.18	RGS12	-1.1758405073526585	-0.12138748465072326	0.23965861605404926	0.011611098586099133	0.08593806016291723	0.00033226003294077074	NA	30	34	34
ENSG00000167257.10	RNF214	1.175399441612668	0.060969312996572295	0.23983494679171724	0.01766027186819791	0.07398028039929214	0.0006334773758225738	NA	39	39	39
ENSG00000110057.7	UNC93B1	-1.1753476940961802	-0.45189804432476194	0.23985564058007303	0.0026410541040205225	0.029971166110411143	0.03729402421008099	NA	5	5	5
ENSG00000054793.13	ATP9A	1.1746552936050392	0.16339383543887576	0.2401326520553485	0.007976809935633633	0.10988772375764994	5.668587479049556e-05	NA	45	46	46
ENSG00000031691.6	CENPQ	1.1735528382667908	0.10015375070423549	0.24057418100308237	0.016426435807359894	0.20962679367441825	4.0823836862211335e-09	NA	24	24	24
ENSG00000179477.9	ALOX12B	1.1734438612635114	0.2342200029814538	0.2406178568977282	0.0035969851888087764	0.051127649169193184	0.006866983312251307	NA	6	6	6
ENSG00000228261.1	RP11-127L20.3	1.172459039112142	0.04720230691699832	0.24101280808398884	0.08121069138811496	0.3633433242796952	1.7048299420915722e-17	NA	24	24	24
ENSG00000143869.6	GDF7	1.171956059450908	0.13153371168243547	0.24121469810856688	0.010906955374815288	0.12002077448617048	1.8644135526386174e-05	NA	35	35	35
ENSG00000146243.13	IRAK1BP1	1.1700765180315347	0.13568643753603746	0.24197017729199422	0.008155127696285958	0.04626620834790853	0.007696655935648347	NA	34	34	34
ENSG00000188404.8	SELL	-1.1699282800953965	-0.12797156817298136	0.24202983208516493	0.012601164819936315	0.08973732563867677	0.00015296093503263438	NA	23	23	23
ENSG00000136908.17	DPM2	1.1698704642676707	0.1238538752640594	0.2420531014795444	0.012436192631901355	0.08493235112783966	0.00028322770953677817	NA	21	22	22
ENSG00000182208.13	MOB2	-1.1687254954862933	-0.23208377388637882	0.242514246437038	0.0031936331698343107	0.03577232628716485	0.024052667239812614	NA	7	7	7
ENSG00000221923.8	ZNF880	-1.1677853532780755	-0.022296728841324637	0.24289335758999375	0.3574993135408421	0.675937332658836	4.8174239258955024e-43	NA	67	75	75
ENSG00000132199.18	ENOSF1	-1.1674337184762404	-0.17880720503853792	0.24303526088114225	0.005182246684600869	0.06433194095739615	0.0021450613809962447	NA	36	36	36
ENSG00000079819.18	EPB41L2	-1.1670792175828468	-0.20269494103534993	0.24317837977126444	0.0042015216825311355	0.0942262680075312	0.00012415527964974586	NA	27	27	27
ENSG00000250565.6	ATP6V1E2	-1.1668552119890865	-0.04300557712008184	0.24326884571174678	0.10604217820877795	0.3277741338441318	7.638959256076967e-15	NA	63	64	64
ENSG00000166263.13	STXBP4	1.166578513395148	0.1410497310263532	0.24338062467008093	0.009761625656438603	0.07699313186360772	0.0008581696318606193	NA	51	51	51
ENSG00000006125.17	AP2B1	-1.166441165531075	-0.1943322774538716	0.24343612299875383	0.004472390054033645	0.15812807748091026	3.696602889341157e-07	NA	12	15	15
ENSG00000181798.2	LINC00471	-1.166415887351613	-0.03117564674656482	0.24344633815419847	0.12441975726092244	0.22992116033310464	6.665057915006887e-10	NA	40	41	41
ENSG00000124587.13	PEX6	1.1658027169246357	0.04509024480853541	0.24369421849158746	0.08623685330612363	0.488996755515867	3.1165451757871977e-24	NA	12	13	13
ENSG00000163661.3	PTX3	1.165286695672092	0.08635204156994296	0.24390296264836953	0.03633021729106961	0.058562792984749285	0.0033510777989237467	NA	47	48	48
ENSG00000150048.10	CLEC1A	1.1651971633915403	0.146823224898824	0.2439391935904417	0.00918012347601215	0.08392661574297351	0.00025478285676644046	NA	31	33	33
ENSG00000214279.13	SCART1	-1.1642099850898	-0.1603983293302003	0.24433892471289564	0.007910271454636906	0.053689552151417706	0.0037018370381615897	NA	6	7	7
ENSG00000166747.12	AP1G1	-1.163831874846815	-0.08439455855125443	0.24449215195897633	0.015201562074776886	0.04316506661175847	0.012458028879474285	NA	21	26	26
ENSG00000213064.9	SFT2D2	1.1635646711919259	0.33901830241680714	0.24460047554702502	0.0013926660908183557	0.08397695320275744	0.0003834058920711225	NA	7	7	7
ENSG00000131711.14	MAP1B	1.163326372289734	0.06568253305193335	0.24469710964735625	0.03170557779198523	0.15490983299986275	5.319668445299112e-07	NA	24	24	24
ENSG00000106624.10	AEBP1	-1.16332333412556	-0.07793998714173665	0.2446983418455615	0.028988918746535045	0.22211326647111096	1.366033167627342e-09	NA	20	20	20
ENSG00000274828.1	RP11-567M16.6	-1.162434610717781	-0.04985071671631516	0.24505897129180043	0.08957505849076003	0.3175323102817437	1.7417983412746142e-15	NA	36	37	37
ENSG00000185043.10	CIB1	1.161870126338099	0.16347971506896036	0.24528822339842815	0.006596399851010082	0.1720887903083292	1.0292372750155755e-07	NA	26	27	27
ENSG00000146453.12	PNLDC1	-1.160804951220908	-0.10612659563464866	0.24572122902324844	0.015380549647133474	0.1312834059439017	6.925435003255e-06	NA	15	15	15
ENSG00000187391.19	MAGI2	-1.1607247267085468	-0.1400412345007543	0.24575386287837597	0.007899302419307787	0.13978544032681248	1.5056693006853325e-06	NA	12	12	12
ENSG00000164002.11	EXO5	1.160535581608168	0.09661432583996002	0.2458308156530581	0.011607945211008146	0.05580294928226374	0.004967964590394954	NA	22	22	22
ENSG00000183066.14	WBP2NL	-1.1605038900152325	-0.0665712887339763	0.2458437108776661	0.03873575237333139	0.19560964192104566	1.6591746423118417e-08	NA	22	23	23
ENSG00000032742.17	IFT88	1.1603952142554637	0.08568755273370308	0.24588793435608702	0.025387299530011835	0.07743803330044749	0.0007097271427505074	NA	60	62	62
ENSG00000223403.3	MEG9	1.1588916093825983	0.15784176267397806	0.24650036947654752	0.013805956907719253	0.048956053861929895	0.00769810528358967	NA	40	45	45
ENSG00000121716.20	PILRB	1.1587872612902363	0.03574418033610616	0.246542911253544	0.14139842157707191	0.5870401846671548	1.723338938154831e-33	NA	46	46	46
ENSG00000227869.1	RP11-807H17.1	-1.1585310839698701	-0.09191506088604172	0.24664737425665617	0.01849697808069992	0.04496254986893655	0.011051934886497859	NA	30	31	31
ENSG00000110455.13	ACCS	-1.1571736077264592	-0.03283523619512148	0.24720143825332097	0.1520932578929714	0.4005056865909776	9.11825090585989e-19	NA	57	57	57
ENSG00000257218.5	GATC	1.1571449217404497	0.02725713371291062	0.2472131560477353	0.20473266392607828	0.5974994550317582	1.4434457440138554e-33	NA	45	45	45
ENSG00000238142.1	RP11-108M9.4	1.156908647745525	0.04283526698256912	0.24730968522182917	0.10594733054001321	0.2708710863852577	4.5475934943088165e-12	NA	90	98	98
ENSG00000172543.7	CTSW	-1.1566955434113395	-0.04613218550684743	0.24739677112127256	0.06549912783608744	0.17292744786187852	9.319605015364736e-08	NA	28	35	35
ENSG00000171680.21	PLEKHG5	1.1566023964996726	0.19882106002547142	0.2474348427049915	0.00320795179448535	0.0518387969601584	0.006112134348369864	NA	18	19	19
ENSG00000178467.17	P4HTM	-1.1560737859235377	-0.3992238816466387	0.24765097739333075	0.0011975277307572523	0.0919949633265166	0.00020304523065361985	NA	62	62	62
ENSG00000095917.13	TPSD1	-1.1554572057516943	-0.05404038424392603	0.24790324742541148	0.08010173577404318	0.3127946319747934	6.797536225631904e-14	NA	56	58	58
ENSG00000196218.12	RYR1	1.1551436502281915	0.16003755802988856	0.24803160572412408	0.010279107231024532	0.03712071601283018	0.018711729903662343	NA	6	6	6
ENSG00000134020.7	PEBP4	-1.154842165860667	-0.08076719025555701	0.24815506637706308	0.026067762077043186	0.14101213699543633	2.354651314086462e-06	NA	24	24	24
ENSG00000128510.10	CPA4	1.1545029927768977	0.1181529207755808	0.24829401230015236	0.013718024820432573	0.02652724268463099	0.04367364887495297	NA	8	8	8
ENSG00000259807.1	RP11-426C22.4	-1.1541396867440898	-0.058801199375270195	0.24844290491138932	0.06735341731274891	0.08682944773822733	0.00032208629527024897	NA	36	40	40
ENSG00000174953.13	DHX36	-1.1540808255711907	-0.2563351705750859	0.24846703368551082	0.0017678824469888564	0.03932123749760034	0.014895513169832932	NA	27	27	27
ENSG00000090971.4	NAT14	1.1540124123062112	0.2277024652777028	0.24849508017820066	0.0040397019033168785	0.049798255154600325	0.00728204979755893	NA	28	30	30
ENSG00000129055.12	ANAPC13	-1.1525939586733351	-0.3640899728273256	0.2490770840629174	0.0014110715494044693	0.05041094301647786	0.007441485481796281	NA	52	52	52
ENSG00000138600.9	SPPL2A	-1.152576956033983	-0.20438421109943725	0.24908406616910372	0.003664972395400599	0.08033413552989407	0.0005040899072870928	NA	11	11	11
ENSG00000137501.17	SYTL2	1.1525573032675382	0.09591419409137672	0.2490921367161496	0.01779193339291991	0.03853293079666042	0.01947453025389937	NA	31	31	31
ENSG00000261098.1	RP11-819C21.1	-1.1522676356662673	-0.13566629446766376	0.24921111196298462	0.009274953719262352	0.09023639251517576	0.0002584354374245814	NA	17	17	17
ENSG00000258702.1	RP11-433J8.1	-1.1522410623595296	-0.07459111751231012	0.2492220284128197	0.0264287946181467	0.29318053161381386	1.3125222843942384e-12	NA	39	40	40
ENSG00000184056.14	VPS33B	1.1503215669013656	0.13030152039082035	0.25001145118707213	0.008544927210712172	0.07141419579853585	0.001056182140998264	NA	23	25	25
ENSG00000163040.14	CCDC74A	-1.149551947127209	-0.11130909522897266	0.25032845949320204	0.015266828091334778	0.1875915248393811	3.855441392590556e-08	NA	17	17	17
ENSG00000136881.11	BAAT	1.1488417625674798	0.07986386072416436	0.250621235205263	0.030690635656750447	0.029627213319439388	0.040620155081553415	NA	48	49	49
ENSG00000132640.14	BTBD3	1.1475302350866319	0.4343903050889426	0.25116254452937503	0.0008097895236979139	0.037387751494217684	0.020699522444169026	NA	10	13	13
ENSG00000271751.1	RP11-110I1.14	-1.1474196354185444	-0.033888997165441456	0.25120822981973223	0.10848412117113793	0.13862550456102368	4.931775720164607e-06	NA	45	46	46
ENSG00000238083.7	LRRC37A2	-1.1473615241542665	-0.11940633904982514	0.2512322361029925	0.022321771004550458	0.5310805331852991	6.299601542956778e-28	NA	21	51	51
ENSG00000005884.17	ITGA3	1.1471807920428154	0.17514635248759297	0.25130690838608627	0.004380590390953852	0.08985347771923967	0.000271934187559137	NA	8	8	8
ENSG00000108468.14	CBX1	-1.1464028587111734	-0.2197911790115348	0.25162850041087526	0.0034402682339135402	0.05808409212534753	0.0034974839903745554	NA	19	19	19
ENSG00000118898.15	PPL	1.145587549906782	0.13444764336604914	0.25196585112854764	0.010760724599937838	0.02723853595922092	0.049092586006867216	NA	15	15	15
ENSG00000205106.4	DKFZp779M0652	1.1440625851696251	0.06042088577719717	0.2525976828059312	0.03755683646255079	0.19808021232448875	4.308569515663455e-09	NA	66	69	69
ENSG00000104044.15	OCA2	1.143475458584998	0.3422121059075925	0.25284123841912454	0.003458849841189857	0.03644211748673395	0.023923505557784764	NA	7	9	9
ENSG00000188000.3	OR7D2	1.1427501761012748	0.08675277648882569	0.2531423305827051	0.025442982565295216	0.062140620034084125	0.001674362380989161	NA	25	25	25
ENSG00000116830.11	TTF2	1.1422957904314073	0.06213745582339371	0.2533310904373609	0.02610047194258241	0.2396947823992197	8.288935683673857e-11	NA	18	20	20
ENSG00000158292.6	GPR153	1.1410206984633005	0.16170506439223492	0.25386130962423326	0.0049697720382051265	0.04762901549573294	0.008259259518424308	NA	11	11	11
ENSG00000120899.17	PTK2B	1.1409802492183359	0.17911041174474973	0.25387814219228244	0.006411106751269165	0.06326550045126664	0.0017016084429525113	NA	83	86	86
ENSG00000179698.13	WDR97	-1.1402036604121946	-0.07545211497862937	0.2542014628743656	0.03610689509307901	0.3377876214893388	2.0687879253616488e-15	NA	18	20	20
ENSG00000111907.20	TPD52L1	1.1401070049590682	0.11316296798208929	0.2542417239115321	0.01349138684182651	0.13201202881835974	2.168738255662598e-06	NA	23	23	23
ENSG00000143412.9	ANXA9	1.1398709682026904	0.17106341653325124	0.2543400617364293	0.012555228224789687	0.04160425646237971	0.013121453073574721	NA	55	55	55
ENSG00000133059.16	DSTYK	1.1398390752245233	0.08340901383449949	0.25435335104410195	0.027689353538452664	0.12241168100310065	1.3895050301347863e-05	NA	46	48	48
ENSG00000204520.12	MICA	-1.1383061871874238	-0.17429053643963607	0.25499265133828963	0.004907496691130173	0.4674901549044113	1.3704668342593226e-22	NA	5	37	37
ENSG00000180884.9	ZNF792	1.1382029490516858	0.08552716369027732	0.25503574755585234	0.019989583914471382	0.08233267398664297	0.0005362357600604927	NA	17	17	17
ENSG00000083857.13	FAT1	-1.137026068826556	-0.11083394464159418	0.2555273879868961	0.010327008315673788	0.1346538526677085	2.1653310428931755e-06	NA	37	37	37
ENSG00000274002.1	RP11-66N24.6	1.1370153590892982	0.05039337857221951	0.25553186499033376	0.04071933093928962	0.07400974910805501	0.0009562233358817416	NA	87	94	94
ENSG00000281721.1	LINC01080	1.136896301560031	0.0624936336573982	0.2555816384141357	0.041152922011700226	0.2535675754228217	4.665090695507506e-11	NA	17	17	17
ENSG00000114841.17	DNAH1	-1.1356895489285395	-0.14229082682836017	0.2560865160598592	0.014307172651508503	0.08430110796995023	0.000477962300025578	NA	67	68	68
ENSG00000181027.10	FKRP	-1.1349422770733517	-0.07856505926486455	0.2563995046044597	0.02894493582093379	0.0738584287673008	0.0010596062381339503	NA	37	40	40
ENSG00000100276.9	RASL10A	1.1345089417555783	0.2514554128315393	0.25658112511068276	0.005767966025338572	0.030376753418263257	0.03500235980160886	NA	12	12	12
ENSG00000198951.11	NAGA	-1.133481849519567	-0.18096591899856182	0.25701195912497155	0.004636892117967698	0.08972974869519153	0.0002857708925114042	NA	26	27	27
ENSG00000136950.13	ARPC5L	1.1333457748683589	0.5237844089433719	0.25706907595694384	0.0007861018561982002	0.030928032191715873	0.03070894909727964	NA	6	7	7
ENSG00000101282.8	RSPO4	1.133221188357313	0.3189218578448368	0.2571213784095603	0.0018180156060459665	0.02485623430958339	0.04981440421770597	NA	7	7	7
ENSG00000276269.1	RP11-403A3.2	1.1328607939127562	0.16956862246718765	0.2572727165715145	0.005823895846840838	0.04429570487420098	0.01269170273434134	NA	5	5	5
ENSG00000130433.7	CACNG6	1.132545001029035	0.05904371594771144	0.2574053762829661	0.04789081356934261	0.08658402072264172	0.0002730224546062619	NA	37	40	40
ENSG00000163389.10	POGLUT1	-1.131198555908146	-0.05214499105464732	0.257971529623797	0.07722914584202231	0.29754741768852794	1.2574826116271095e-13	NA	44	45	45
ENSG00000171574.17	ZNF584	-1.129432033453214	-0.1960709345455145	0.2587156259737057	0.004042717603634654	0.0519359330556137	0.004940481042537129	NA	9	9	9
ENSG00000181315.10	ZNF322	-1.1291125646720952	-0.07702292474709972	0.25885035159066094	0.026813638927686387	0.18810333410071148	1.861004705493494e-08	NA	33	35	35
ENSG00000181781.9	ODF3L2	1.1289269942048676	0.16423863508720848	0.25892863224517737	0.006894062326773246	0.06316394243680562	0.0022027517013430455	NA	5	6	6
ENSG00000100379.17	KCTD17	-1.1288232295910132	-0.24592801238845538	0.25897241124051995	0.0022254597166628852	0.03365733231888035	0.029462019874802355	NA	26	26	26
ENSG00000036672.15	USP2	-1.1278772483256054	-0.21327224826667976	0.2593717636630428	0.0029009412290092193	0.08083090258657681	0.0005946292190052838	NA	12	12	12
ENSG00000170684.8	ZNF296	-1.1277838101136093	-0.05080674931127266	0.2594112323720019	0.029538683799203127	0.11419752205332125	2.444386781926155e-05	NA	43	44	44
ENSG00000028839.9	TBPL1	-1.1274740851578071	-0.10131499159662315	0.25954209129130257	0.012656283431120045	0.04313238509437582	0.01181826519133884	NA	47	47	47
ENSG00000178796.12	RIIAD1	-1.1272753667681241	-0.09391831398623558	0.2596260739603504	0.02296745275749166	0.1875610863714624	4.26370611109113e-08	NA	64	64	64
ENSG00000113360.16	DROSHA	-1.1270517529278912	-0.1757743498105287	0.25972060048121937	0.005933654651028198	0.06993115480263876	0.00046294620709343886	NA	31	32	32
ENSG00000013275.7	PSMC4	-1.1267469946009956	-0.12494128052963474	0.25984946693689037	0.00774896161696226	0.047879660070588186	0.008703635207390686	NA	29	29	29
ENSG00000215014.4	RP5-832C2.5	-1.1263403821987346	-0.06558469425492076	0.2600214711052836	0.03762856678149502	0.07248856813083547	0.0010824651769854776	NA	16	19	19
ENSG00000267268.1	AC007204.2	-1.1263368949191073	-0.06639622964597641	0.260022946626418	0.034228807124633026	0.1852603893853234	4.154181179224155e-08	NA	15	15	15
ENSG00000230156.2	LINC00443	-1.1258525850606012	-0.05056147134363853	0.26022792180129783	0.061768365906642926	0.2721515123770381	7.228557271151777e-12	NA	9	9	9
ENSG00000124831.18	LRRFIP1	1.1252468994199012	0.11387325623499238	0.2604844243618092	0.013324635596771226	0.08287830737938613	0.0004884405134436569	NA	26	26	26
ENSG00000125630.15	POLR1B	1.124991093204103	0.05638400492298509	0.2605928085766058	0.05298092602684795	0.22250425318764605	5.049502852038621e-10	NA	14	14	14
ENSG00000151552.11	QDPR	1.1244921150358174	0.28331552971059837	0.2608043136859708	0.0024627336740533127	0.03854703866749251	0.020027259520229792	NA	17	17	17
ENSG00000179979.8	CRIPAK	1.1244907104521396	0.04370758053557048	0.2608049092234962	0.06307802264750963	0.20479395440455667	6.044325100215459e-09	NA	39	39	39
ENSG00000197360.9	ZNF98	-1.1242786982806499	-0.08749001593193588	0.2608948122720909	0.021707554048182354	0.12454557982316873	1.3390988703169212e-05	NA	33	34	34
ENSG00000188199.10	NUTM2B	-1.1240119297804703	-0.0488784060997948	0.26100796500744683	0.048625006345368066	0.20846447403028995	6.817442296002133e-09	NA	21	21	21
ENSG00000197345.12	MRPL21	-1.123528579259375	-0.031915137854685006	0.2612130697862022	0.1284930628587017	0.5106841959771948	1.2125698390170914e-26	NA	73	74	74
ENSG00000260230.2	FRRS1L	-1.1229425154965293	-0.7975056330041436	0.26146190930792745	0.00019814356665918663	0.08905163893747771	0.0002564215744154141	NA	3	3	3
ENSG00000087116.14	ADAMTS2	-1.1227268477232295	-0.056728928644477025	0.2615535219177282	0.04211207378937054	0.24855574405346714	1.2292400074312284e-10	NA	11	11	11
ENSG00000104980.7	TIMM44	1.1222710343162294	0.07879938262586672	0.261747217980524	0.021631293176367944	0.21371260061789074	2.5629869937924557e-09	NA	22	23	23
ENSG00000259863.1	SH3RF3-AS1	-1.1221909766557663	-0.08887447779768332	0.261781248391436	0.01769311952050332	0.04481419113313175	0.008825691674289215	NA	20	21	21
ENSG00000168582.4	CRYGA	1.121639742784827	0.05008795312976225	0.2620156464513165	0.06913900318049468	0.05913751950974443	0.00349943769595956	NA	68	69	69
ENSG00000132481.6	TRIM47	-1.1215516989826244	-0.17303152446166842	0.2620530982452095	0.011440706596896536	0.041180577280862135	0.016114999918071967	NA	45	48	48
ENSG00000198270.12	TMEM116	1.1215516217040993	0.165359451976212	0.26205313111932826	0.00446791051168725	0.0309197109056396	0.029887717450144787	NA	9	9	9
ENSG00000178209.14	PLEC	-1.121503897955262	-0.07808534296333072	0.26207343324396604	0.01661578278223382	0.043344391534258314	0.012552876523118364	NA	34	36	36
ENSG00000010610.9	CD4	1.121496958358221	0.09627994597170882	0.2620763855032958	0.016624301051619016	0.1301572590373371	5.960774158971194e-06	NA	17	17	17
ENSG00000176105.13	YES1	-1.1213758549874329	-0.43301842991226824	0.26212790927694096	0.0009619846109889008	0.047545749384827515	0.009079089051190032	NA	17	17	17
ENSG00000103742.11	IGDCC4	-1.1209160141327814	-0.0738583405707106	0.2623236136084953	0.02084346437914283	0.05094753822083167	0.005567884644560187	NA	72	75	75
ENSG00000181163.13	NPM1	1.1191740165758093	0.06432122087626974	0.2630659080725801	0.04935813027255356	0.05398649015090557	0.00518430431786265	NA	108	122	122
ENSG00000143847.15	PPFIA4	-1.1175803443985417	-0.39370490412813935	0.2637462674077967	0.0011864857376941572	0.05087793529818595	0.0063253676765479385	NA	9	9	9
ENSG00000250506.7	CDK3	-1.1163137817810074	-0.08945933113298211	0.2642878443800246	0.033292947350591	0.24622326006617906	4.424971654332354e-11	NA	20	22	22
ENSG00000203965.12	EFCAB7	1.114801835268621	0.15497662627029093	0.2649353498486351	0.008108993512897312	0.13157660695925394	3.875342651085898e-06	NA	43	43	43
ENSG00000243649.8	CFB	1.1141266646404517	0.48074803196276134	0.2652248508659767	0.001307730414531887	0.029888798477469412	0.04047306225171849	NA	11	35	35
ENSG00000083067.22	TRPM3	1.1131769190472462	0.06656285989369487	0.26563245345440856	0.027283060893263177	0.07146196152574602	0.001185258917580947	NA	63	71	71
ENSG00000176623.11	RMDN1	-1.112991187792077	-0.0946077419048533	0.2657122141906977	0.015942260090716268	0.3914622962336661	4.5935142856991363e-20	NA	21	21	21
ENSG00000259915.2	RP11-410E4.1	1.1118716409924734	0.04817820602892807	0.2661933435023087	0.06959586820164368	0.15603708311384215	7.43991913206124e-07	NA	42	43	43
ENSG00000070193.4	FGF10	1.1118182502254745	0.09551108575896869	0.26621630334877033	0.018180221514442995	0.030183372756057005	0.03871732995915956	NA	42	42	42
ENSG00000167670.15	CHAF1A	1.111758894485133	0.0528772526140997	0.26624182993660406	0.06628371515358554	0.34462793328539604	1.9137890691555252e-15	NA	20	20	20
ENSG00000011478.11	QPCTL	-1.1114066149203217	-0.09727105878475292	0.26639336629974575	0.01539693439912917	0.10407420188899978	7.814359365926343e-05	NA	29	29	29
ENSG00000145194.17	ECE2	-1.1112534648043544	-0.1000743277219231	0.2664592637671135	0.01702334908216623	0.1791153330596691	6.726856714905769e-08	NA	23	23	23
ENSG00000205464.11	ATP6AP1L	-1.110123832061926	-0.03651083342049005	0.2669456688959494	0.09280995096561605	0.5028410893198169	3.5218985009721555e-25	NA	36	36	36
ENSG00000115073.7	ACTR1B	1.1099274889586535	0.10528327461326614	0.2670302739343141	0.015430620660976254	0.12804085934705095	7.885974125472301e-06	NA	66	66	66
ENSG00000236609.3	ZNF853	-1.1094318039691349	-0.23533005574728852	0.2672439486447781	0.004390859669836503	0.0723276187882818	0.0009986167501859651	NA	31	33	33
ENSG00000173145.11	NOC3L	-1.1093996051327173	-0.11256589511596604	0.2672578326484214	0.013097549702546866	0.13086077968876386	8.666446435270607e-06	NA	34	37	37
ENSG00000050393.11	MCUR1	-1.1086406210513118	-0.07928014282691073	0.26758524704987763	0.02393473618672011	0.34989652247276376	6.017186260592446e-17	NA	10	10	10
ENSG00000182551.13	ADI1	-1.1081968999213294	-0.07804813412472181	0.2677767893848252	0.022451159949306257	0.3478333053281993	2.3322729095658254e-15	NA	41	45	45
ENSG00000115761.15	NOL10	1.107503731459094	0.06871849656316907	0.26807619988791054	0.034857475783404146	0.16702333115629364	1.1840471479085186e-07	NA	44	46	46
ENSG00000167799.9	NUDT8	1.1069123861890682	0.20152345725663098	0.26833181014929175	0.004403959770461476	0.03839157881483105	0.01923508131087429	NA	17	17	17
ENSG00000241945.7	PWP2	-1.1061908447381472	-0.02686336397322414	0.2686439246909008	0.20240483790593947	0.4870840934794887	5.397890985753272e-24	NA	22	22	22
ENSG00000105258.8	POLR2I	1.1045675379490065	0.2650840909418659	0.2693470236642338	0.002438163424042731	0.0510392639746135	0.006128677749249074	NA	12	13	13
ENSG00000244731.7	C4A	-1.1040079522378856	-0.1362438896621419	0.26958968811950856	0.008546322887568372	0.106002336500678	5.570255686224634e-05	NA	20	59	59
ENSG00000131845.14	ZNF304	1.1034515978792074	0.14019103025531424	0.2698310999629605	0.007668470873925968	0.1706564373133828	2.3659311082647385e-07	NA	10	10	10
ENSG00000134575.9	ACP2	-1.1033206058252696	-0.1850251410778	0.26988796125715475	0.003670226372726945	0.0297191277848664	0.03619928905925748	NA	3	3	3
ENSG00000067221.13	STOML1	-1.1032140466146196	-0.14653874043937032	0.26993422275569323	0.0071768026662504866	0.17658849471518168	1.2117140747513288e-07	NA	14	15	15
ENSG00000184313.19	MROH7	-1.1029287943172064	-0.12563303408052134	0.2700580886411649	0.008403687276996388	0.041864650631196286	0.015132593608938504	NA	19	19	19
ENSG00000161904.11	LEMD2	1.1027451177806717	0.13268262940434628	0.27013786763453473	0.008766891581255624	0.08666598291019856	0.00015363708446300777	NA	10	10	10
ENSG00000278311.4	GGNBP2	1.1026525363650195	0.11965059436480054	0.27017808603936433	0.014731797984140241	0.07011154772912419	0.0013253248644984695	NA	39	48	48
ENSG00000117143.13	UAP1	1.1025383059419445	0.08381858646152611	0.27022771467405915	0.020486012499521332	0.09326710545623908	0.00017136395046165142	NA	82	84	84
ENSG00000174529.7	TMEM81	-1.102100717980009	-0.11702395696889004	0.2704178873038098	0.01074813805816472	0.15465665056306535	8.497623750388992e-07	NA	15	15	15
ENSG00000132561.13	MATN2	-1.1020995356324796	-0.1629640322763644	0.2704184012679388	0.005823397867626089	0.02952191887771474	0.03879808047815815	NA	21	21	21
ENSG00000171867.16	PRNP	1.101932116756181	0.12911708058236113	0.2704911846834511	0.00802088122915196	0.029345099839830226	0.041624773169886685	NA	48	51	51
ENSG00000164161.9	HHIP	-1.1014197633935277	-0.23028263206382182	0.2707140078005045	0.004978627863758683	0.03967759531200292	0.017066158065639273	NA	29	29	29
ENSG00000127804.12	METTL16	1.1008473807685977	0.1355918758009866	0.2709630864656689	0.008631666327208794	0.10383492064364364	8.92939157659679e-05	NA	22	23	23
ENSG00000163634.11	THOC7	1.1008006764936242	0.13049120527850233	0.27098341727787667	0.007271453053384331	0.08635540289765505	0.00037360119692312217	NA	33	33	33
ENSG00000122971.8	ACADS	1.1003103572177144	0.11718243295035144	0.27119692098349324	0.012697363060803974	0.15129626896139511	9.915641764776142e-07	NA	47	49	49
ENSG00000162004.16	CCDC78	-1.0994715821474255	-0.0812335690561729	0.27156242276699893	0.021743468770500752	0.17445390201048666	7.840626760866747e-08	NA	44	47	47
ENSG00000105877.17	DNAH11	1.0992746612211843	0.07314694436866086	0.2716482812398271	0.02595648257897313	0.12209727698944085	9.72484003742315e-06	NA	6	6	6
ENSG00000231887.6	PRH1	1.098801826362403	0.04306172232362397	0.2718545154180023	0.08212048045228612	0.30023711512865503	3.7931658680105297e-13	NA	55	57	57
ENSG00000165959.11	CLMN	1.0986420707513234	0.15128032064263774	0.2719242195015982	0.005289653787010162	0.028726985640822288	0.040883624831125814	NA	26	28	28
ENSG00000006071.12	ABCC8	1.0982292585021254	0.07211553729995428	0.27210439314678114	0.026230772523270017	0.08604248562510222	0.0002706811830967278	NA	48	48	48
ENSG00000125844.15	RRBP1	1.098075766855609	0.18535415309276748	0.27217140605913126	0.004932862097642568	0.15013277364159494	8.653523739311957e-07	NA	22	22	22
ENSG00000064687.12	ABCA7	-1.0978991168342211	-0.07405402584902741	0.2722485436661696	0.017521760550207044	0.16981274947992656	1.299374208637989e-07	NA	6	9	9
ENSG00000247982.6	LINC00926	1.0971742670562714	0.33472958237915656	0.2725652198302495	0.001579020474491912	0.050127811711514536	0.006983871305815447	NA	7	7	7
ENSG00000275764.1	RP11-582E3.6	-1.0966349849823198	-0.04161514189441982	0.27280098765629435	0.11771379557624603	0.16062717575547272	6.829889993072418e-07	NA	148	150	150
ENSG00000124356.15	STAMBP	1.0964529826065066	0.19154779871848351	0.2728805884476415	0.003590176598360282	0.036562924353315145	0.01947768770293084	NA	16	17	17
ENSG00000141560.14	FN3KRP	-1.0959406994387404	-0.03917664112188627	0.27310472655814977	0.10175865785244936	0.4160715466598161	7.667263598343228e-20	NA	12	12	12
ENSG00000007080.10	CCDC124	1.095133394217506	0.1699503270107933	0.2734582004958651	0.005010229086600888	0.0875793568561586	0.000331806405741114	NA	19	21	21
ENSG00000163046.15	ANKRD30BL	1.0945896591482385	0.06973793009647439	0.2736964479583187	0.03428674642379537	0.472985461820357	2.8752235061118733e-24	NA	53	64	64
ENSG00000164398.12	ACSL6	-1.0941135051249524	-0.1633691561804847	0.2739052000402039	0.005959238090556443	0.06419435595097958	0.0018074499690030731	NA	17	18	18
ENSG00000130177.14	CDC16	1.0926757753436853	0.13046048054006015	0.2745361795265642	0.009221219844759376	0.026215870985376533	0.04702023292611126	NA	26	26	26
ENSG00000215440.11	NPEPL1	-1.0925503056649142	-0.14690313335520494	0.27459129172866115	0.007072928356117736	0.08555719706783083	0.00027414269248719834	NA	14	14	14
ENSG00000132026.13	RTBDN	1.0918432235134492	0.034740629332243804	0.2749020168358184	0.11974997175347359	0.061369674359619326	0.0025318753591324662	NA	91	104	104
ENSG00000119681.11	LTBP2	1.0918016638747619	0.13310761408581698	0.2749202875597838	0.01212223615880536	0.05884383551972674	0.003689625902572851	NA	9	10	10
ENSG00000108654.13	DDX5	-1.0911656618118286	-0.3352742086383824	0.27519999443047094	0.0011633171344660113	0.08574974340775343	0.00030689501455171363	NA	1	1	1
ENSG00000154175.16	ABI3BP	-1.090436595982472	-0.06855886229578607	0.27552086862501135	0.05354214786208712	0.21918428734794296	2.0048356398242484e-09	NA	69	69	69
ENSG00000215915.9	ATAD3C	-1.090334535821643	-0.06266647028321876	0.2755658073887731	0.03446542154089045	0.2408241400324284	1.1934230265271017e-10	NA	18	23	23
ENSG00000103174.11	NAGPA	1.0890259685788188	0.09862768246483286	0.27614243417788353	0.010702129491757426	0.035749634177969	0.023988716766634624	NA	40	41	41
ENSG00000187091.13	PLCD1	1.0889969192293645	0.18581208199609123	0.276155244250363	0.005048315071755496	0.07166935048389825	0.0007089717629226026	NA	13	13	13
ENSG00000251417.2	RP11-1348G14.4	-1.0888450738379816	-0.07782208482453921	0.2762222110534588	0.025447076720227054	0.10860343175422008	4.4306438367685446e-05	NA	27	27	27
ENSG00000258586.1	RP5-1021I20.2	-1.088561986826644	-0.031052539227092873	0.27634708755614734	0.140833295124398	0.3736950003720812	2.0358611045459587e-17	NA	15	15	15
ENSG00000273125.1	LINC01990	1.0883952479025634	0.09828110623593726	0.27642065812438066	0.01505223425377952	0.17895565390949028	8.626453193863701e-08	NA	13	13	13
ENSG00000262877.4	RP11-1055B8.4	-1.088050076871797	-0.05439900400451096	0.2765730011007377	0.05178627556012497	0.11709252809950868	2.0447519184997765e-05	NA	44	46	46
ENSG00000170382.11	LRRN2	-1.0867887227262345	-0.14930690858777726	0.2771301927893628	0.0076179222800760085	0.05846422525524965	0.003566710042267393	NA	37	38	38
ENSG00000231437.3	LINC01750	-1.0863574036143464	-0.04778714953036919	0.277320899433524	0.03908892369452922	0.4142070936846903	8.237990193176702e-20	NA	9	9	9
ENSG00000228672.3	PROB1	-1.085835451590345	-0.11840651514065544	0.27755179871395397	0.017140656337714055	0.08498870755155824	0.0003020076380372697	NA	54	57	57
ENSG00000255474.1	RP11-234B24.2	-1.0857532405010097	-0.1625150658322928	0.2775881788956026	0.005750682132231057	0.06836959319275611	0.0012694564901891358	NA	10	10	10
ENSG00000136238.17	RAC1	-1.0851309502000244	-0.10566783164429004	0.2778636611143481	0.011460289638760633	0.034708826819473355	0.02417877435730559	NA	42	45	45
ENSG00000181031.15	RPH3AL	1.084784576915603	0.046927872136720145	0.2780170780100142	0.06771183221134736	0.33181263759083673	1.3557188388996846e-14	NA	25	28	28
ENSG00000170092.14	SPDYE5	1.0844035887125683	0.0886609029637192	0.2781858932559601	0.017408056086146068	0.030285722235829367	0.03788770994183869	NA	30	32	32
ENSG00000182986.12	ZNF320	-1.0839134187267956	-0.059860521417651226	0.2784031893819573	0.05127784933023321	0.3666775353438845	1.2377118668666599e-16	NA	10	13	13
ENSG00000148942.14	SLC5A12	-1.0832638911309016	-0.07793606723058949	0.2786913078626939	0.025169978179976654	0.23632370650484735	2.3139633491985103e-12	NA	5	5	5
ENSG00000077463.14	SIRT6	-1.0828738364960784	-0.08022359380201555	0.2788644263720532	0.020979189575844426	0.14266111247894855	2.774781399623029e-06	NA	39	39	39
ENSG00000263956.6	NBPF11	1.082597824791067	0.049344528954002556	0.27898697323147126	0.04535858493127349	0.15228993674298555	1.305611496326957e-06	NA	25	28	28
ENSG00000111321.10	LTBR	1.0817137173809086	0.06658601175327394	0.27937975598005804	0.033022688365281175	0.27732186783712776	4.960007946142585e-13	NA	42	43	43
ENSG00000148143.12	ZNF462	1.0814057223026576	0.0928581628628649	0.2795166773388198	0.016635692660925495	0.21677696165386456	8.344609524556069e-10	NA	14	14	14
ENSG00000115486.11	GGCX	1.0803639556522	0.06420273157080587	0.2799801400312273	0.039517696900770255	0.1268387483565711	3.164126664544024e-06	NA	54	54	54
ENSG00000168917.8	SLC35G2	-1.080121660302631	-0.1043847084934551	0.2800880075526251	0.017016302133735266	0.1642221584831495	1.3823122761401643e-07	NA	27	27	27
ENSG00000180096.11	SEPT1	-1.079680604410156	-0.06429503296994381	0.2802844337998355	0.03803357912448283	0.15804125272916714	8.066978671921964e-07	NA	28	28	28
ENSG00000115661.13	STK16	1.0783115844832183	0.20773842234378223	0.28089472898808543	0.0033920118645419106	0.12811773764182854	7.948670048332706e-06	NA	2	2	2
ENSG00000142046.14	TMEM91	-1.0776811287215968	-0.16785575612626324	0.2811760829609772	0.006883670555204697	0.12284196278458527	1.5513365724119312e-05	NA	47	47	47
ENSG00000268401.1	CTC-344H19.4	1.0773332132590474	0.0670308238677114	0.28133142933936284	0.03331967023267701	0.18940273901684865	4.0963254354515697e-08	NA	38	39	39
ENSG00000172000.7	ZNF556	1.0768560882987326	0.08363252619184174	0.2815445632450534	0.02463044505536293	0.037264865648596115	0.020715946745172957	NA	17	19	19
ENSG00000266402.3	SNHG25	-1.0760839597824614	-0.1299247352632397	0.2818897086538451	0.008100720730914104	0.028964481453004287	0.04419684632802017	NA	4	4	4
ENSG00000100360.14	IFT27	1.07607908114974	0.08196887939720851	0.2818918903397495	0.025379471617722697	0.27421895334128715	3.0371239364177732e-12	NA	13	13	13
ENSG00000119636.15	BBOF1	1.075426396371893	0.19214225172911137	0.28218386906947746	0.009305681612191901	0.028181882442076544	0.045441743672598615	NA	21	22	22
ENSG00000268713.1	CTC-444N24.8	-1.0752881205435485	-0.0889999733638582	0.2822457531197513	0.018944540770597592	0.08291045944700311	0.00044052761460548436	NA	31	35	35
ENSG00000187957.7	DNER	-1.0733908537316865	-0.24584389825867115	0.28309578649447176	0.002418701519582855	0.08214244994411357	0.0003818936254598071	NA	2	2	2
ENSG00000153140.8	CETN3	1.0722922247073974	0.16701979895902347	0.2835887979995845	0.006618862514985202	0.06141105214672515	0.002493061055949155	NA	44	45	45
ENSG00000146833.15	TRIM4	1.072023199874644	0.04662831250629498	0.2837096118890853	0.06239524457180141	0.33297616609254216	7.138070573740596e-15	NA	51	51	51
ENSG00000151704.15	KCNJ1	1.0719264624196276	0.2013466597824911	0.283753063341903	0.004820170494832526	0.06973229832338508	0.0012725558220650973	NA	12	12	12
ENSG00000154262.12	ABCA6	1.0717998678206029	0.05578945201208153	0.2838099325008493	0.03604049857342986	0.08660775224993858	0.0002590843826409873	NA	52	52	52
ENSG00000100814.17	CCNB1IP1	-1.0700185684838617	-0.0424572758158417	0.2846109507513559	0.06026518901443469	0.2563285817348381	6.206286783758286e-11	NA	44	51	51
ENSG00000185344.13	ATP6V0A2	-1.0699352977404275	-0.1252970212363431	0.28464843349272595	0.009245136223664104	0.03944794266699049	0.016237400917686433	NA	41	42	42
ENSG00000101400.5	SNTA1	-1.068922871823249	-0.4146604353490865	0.2851044249147048	0.0011811547301588217	0.04228684751517727	0.013873250044833698	NA	12	12	12
ENSG00000276234.4	TADA2A	-1.068913001960647	-0.10805054114634277	0.28510887268005713	0.013937847187046465	0.11838110229904912	1.7066321285722618e-05	NA	21	22	22
ENSG00000159692.15	CTBP1	-1.068014980551726	-0.2308055866121581	0.2855137543739126	0.0027103469041937344	0.061341110706034166	0.0025931089195729644	NA	8	8	8
ENSG00000239467.5	AC007405.6	-1.067663812808948	-0.08691832961825299	0.28567218743371614	0.018551015022516656	0.12977273586717178	1.0236540991206102e-05	NA	31	33	33
ENSG00000164125.15	FAM198B	-1.0663796142960729	-0.11184552875167704	0.2862520731629812	0.010605714929753025	0.09542499516997156	6.14962217940039e-05	NA	61	61	61
ENSG00000137267.5	TUBB2A	-1.066312891104704	-0.11106456785599947	0.28628222404180803	0.011007322109136863	0.08056728462197732	0.00034947512239332814	NA	32	35	35
ENSG00000115421.12	PAPOLG	-1.0659223115898242	-0.08512857467212505	0.2864587621652831	0.020264645430532194	0.04439857693954132	0.012103619459647445	NA	56	58	58
ENSG00000118579.12	MED28	-1.0651692772942958	-0.12245309725264189	0.2867993338061502	0.01075505044036506	0.1306721631959076	5.055808257235579e-06	NA	33	34	34
ENSG00000187688.14	TRPV2	-1.0650106681831157	-0.0908023023818483	0.28687110212073264	0.019308309013026947	0.05429927202895337	0.0047922965737595725	NA	38	44	44
ENSG00000066651.18	TRMT11	-1.064789814421268	-0.0841428240939757	0.2869710554287439	0.020838610309163744	0.10459647115996316	6.655812878766289e-05	NA	26	28	28
ENSG00000080031.9	PTPRH	-1.0638924803539025	-0.09054140071854042	0.28737740988874905	0.022968952154311318	0.19050323913880407	3.9425815936749766e-08	NA	17	18	18
ENSG00000140382.14	HMG20A	1.0637703552214446	0.12690579355255388	0.2874327438141514	0.00925156940745939	0.13866056106452224	3.5596936803460413e-06	NA	35	36	36
ENSG00000160256.12	FAM207A	-1.0636583429407063	-0.16544255025313315	0.28748350200769035	0.005464506477349606	0.0748588966581647	0.0007389916127471982	NA	24	24	24
ENSG00000169682.17	SPNS1	1.062767304340628	0.07611060826901259	0.2878874901982409	0.032436048236779716	0.09404238214337124	0.0002120456047695145	NA	45	49	49
ENSG00000164122.8	ASB5	-1.0608828421430327	-0.03225686874632089	0.2887431476954534	0.12111347845474034	0.3422828739599129	6.374674484351343e-16	NA	21	21	21
ENSG00000182218.9	HHIPL1	1.0607631277003298	0.11424815505013357	0.2887975629869226	0.014784461818814109	0.07610776325341047	0.0008498996717678813	NA	56	58	58
ENSG00000104059.4	FAM189A1	-1.0603311342123973	-0.24250823405356797	0.2889939798108381	0.0056313574907843125	0.030785022540143286	0.036592335523719474	NA	16	20	20
ENSG00000175711.8	B3GNTL1	1.0602418759041363	0.05154070739090625	0.2890345745880032	0.0543163541575291	0.10178899604585524	8.2072872053514e-05	NA	84	90	90
ENSG00000197165.10	SULT1A2	1.0597599885620068	0.03778983133559093	0.2892538038448301	0.09212064054767291	0.29122598983014303	1.5594880721778665e-12	NA	10	10	10
ENSG00000204604.9	ZNF468	1.0591795679525209	0.1309321014587364	0.28951800838407693	0.007819025524747903	0.04411124342945876	0.01080880351667532	NA	9	10	10
ENSG00000204152.10	TIMM23B	1.059142190832911	0.14306498604639253	0.2895350278289287	0.007517715894054751	0.11111384086743166	4.483366428672296e-05	NA	12	13	13
ENSG00000281731.2	RP11-384K6.8	-1.0589339953604786	-0.03663153827759102	0.28962984070427833	0.07664578307838943	0.11597678030056435	2.565135201345896e-05	NA	84	85	85
ENSG00000101574.14	METTL4	1.0585174079431092	0.10812045459672624	0.2898196186947539	0.0122092749744031	0.060901728742870136	0.00264403859001159	NA	24	24	24
ENSG00000166997.7	CNPY4	1.0575963943706848	0.2833048352849299	0.2902394870495991	0.0018617679888041528	0.033174731668854075	0.025701290154934924	NA	9	9	9
ENSG00000174448.8	STARD6	-1.0574771312375824	-0.041386227776785814	0.29029388621977503	0.04982243179917371	0.060261805653609626	0.0028497596756713447	NA	62	63	63
ENSG00000170624.13	SGCD	1.057319312375708	0.07997518216391103	0.29036588225702187	0.01805469228350772	0.09389672047393513	0.00019899071634502683	NA	13	14	14
ENSG00000188372.14	ZP3	1.0571593331407996	0.044848976975111164	0.29043887610619346	0.0996035041831041	0.3949217159903536	1.131025097688409e-18	NA	13	17	17
ENSG00000114988.11	LMAN2L	-1.0556359152505486	-0.12602889674482207	0.29113458574653384	0.009982247905275618	0.08162019586516506	0.0002769090244128815	NA	12	13	13
ENSG00000113231.13	PDE8B	1.0552420498046968	0.2731535861762349	0.29131463712897354	0.0018153905697489685	0.03503162095103294	0.02096474534503889	NA	10	10	10
ENSG00000113971.19	NPHP3	1.0551133772356456	0.030267808383852294	0.29137347464017327	0.12592804950048367	0.5202039390573977	5.872466338162287e-29	NA	66	67	67
ENSG00000196867.7	ZFP28	1.05479634419878	0.06074671364526127	0.2915184769619349	0.04371941346489086	0.0534041249115079	0.00502928734060919	NA	55	56	56
ENSG00000177981.10	ASB8	1.054674376404689	0.07905245600334035	0.2915742746443257	0.032755593782313394	0.1806508260607376	3.99849467759369e-08	NA	28	28	28
ENSG00000164930.11	FZD6	1.0545305689845768	0.16923390500377516	0.29164007271415016	0.0029819457478204073	0.031641935704358505	0.02885852494000441	NA	23	23	23
ENSG00000215018.9	COL28A1	-1.054411150230198	-0.05212284299755076	0.29169471950609205	0.05545579058835689	0.2530315538340129	3.0795349475796896e-11	NA	42	42	42
ENSG00000086619.13	ERO1B	1.054357190581873	0.04701706117857642	0.29171941404622526	0.055250385643835755	0.2736270476714934	5.810077870588842e-12	NA	52	52	52
ENSG00000136868.10	SLC31A1	-1.0532346822531236	-0.20999111793008296	0.29223344668076434	0.0032730129708119266	0.03944070659715231	0.016256211777151815	NA	32	33	33
ENSG00000143641.9	GALNT2	1.0528725505473902	0.22849732491483438	0.2923994081522765	0.002928120663550209	0.03891525527819338	0.019377570721126745	NA	34	35	35
ENSG00000204033.9	LRIT2	-1.0524212313867745	-0.1767312269408008	0.2926063319652331	0.004414057991017885	0.1280400518946971	1.0369964165508056e-05	NA	8	8	8
ENSG00000054219.10	LY75	-1.0515734688681835	-0.11949016705501128	0.2929952855378718	0.009262497679297408	0.043075503496728916	0.011718419583079395	NA	10	10	10
ENSG00000121406.8	ZNF549	1.0510082127571239	0.13663260061692828	0.29325481788721486	0.007508610471631602	0.06477816514901416	0.001265609959067079	NA	18	18	18
ENSG00000184497.12	TMEM255B	1.0493335631467642	0.043740162712071484	0.29402462381939765	0.11607786075378317	0.18348541665901813	7.892306279023638e-08	NA	62	64	64
ENSG00000154803.12	FLCN	1.0492586859688258	0.07311260656471863	0.29405907511526164	0.02990467849446316	0.34474466687159805	1.8623043225185693e-15	NA	13	13	13
ENSG00000182013.17	PNMAL1	1.046608959402258	0.1509759535821708	0.2952799680197328	0.005133699952985978	0.10758266919473844	5.854620776524617e-05	NA	22	22	22
ENSG00000168003.16	SLC3A2	1.0456647771428988	0.24559581051836085	0.29571583046285665	0.007253501618196572	0.03779305462194934	0.02083490901842619	NA	53	54	54
ENSG00000197774.12	EME2	-1.0450828833593504	-0.08088957376226073	0.2959846642655365	0.02220334976224814	0.2108060168516805	5.138364303292648e-09	NA	20	20	20
ENSG00000168542.14	COL3A1	1.044510350426848	0.09013953117889048	0.2962493329829773	0.0327303741149978	0.0858410107600695	0.0003876185563804958	NA	95	95	95
ENSG00000223768.1	LINC00205	1.044421976661058	0.03255161561239657	0.2962902002335378	0.14464214933087077	0.4611013766275573	6.514564324809575e-23	NA	51	53	53
ENSG00000144647.5	POMGNT2	-1.0440550540522886	-0.08107768920785641	0.2964599189673601	0.01993518873728029	0.2782179150642919	1.2981972040988109e-12	NA	11	11	11
ENSG00000134775.15	FHOD3	1.0435241846899057	0.07336965960380631	0.29670558578860706	0.029395091938764186	0.13947551012689874	3.127478692404208e-06	NA	41	41	41
ENSG00000184619.3	KRBA2	-1.0432409177285622	-0.240683831552117	0.2968367270210699	0.002641014893176107	0.03064240647091237	0.0309270590974247	NA	6	6	6
ENSG00000174652.17	ZNF266	-1.042911745974902	-0.027239902334443036	0.2969891690206167	0.18811202711616873	0.6113629447471125	1.6959490616623798e-37	NA	33	33	33
ENSG00000230368.2	FAM41C	-1.0427614272985677	-0.12371790842276688	0.29705880017750674	0.008832321815147781	0.05510123413906599	0.0035488240253864515	NA	9	11	11
ENSG00000167550.10	RHEBL1	1.0422066655291513	0.03791574338863269	0.29731587339370535	0.07470171287358704	0.1701823026863996	9.593402348459199e-08	NA	40	42	42
ENSG00000014164.6	ZC3H3	1.0418454370149652	0.19183594974723125	0.29748334440399904	0.003878893575345019	0.05064107169432895	0.007126267723419656	NA	21	21	21
ENSG00000129422.14	MTUS1	1.0417592550289567	0.06162988015650374	0.29752330899192303	0.0239466215903439	0.1972857783206213	1.878593478170692e-08	NA	51	54	54
ENSG00000051128.18	HOMER3	-1.0407800417426207	-0.18929585874724214	0.2979776449365883	0.0038621639215961965	0.09850844033180232	0.00012136369671799118	NA	18	18	18
ENSG00000204657.3	OR2H2	-1.0405622759544841	-0.14232587783855613	0.29807874700005654	0.002470153754325723	0.030559240923444305	0.03711537117962297	NA	5	38	38
ENSG00000198093.10	ZNF649	-1.0404533370302946	-0.07377721409499506	0.29812933264282915	0.026580941060738612	0.1030382899288785	8.643105860414973e-05	NA	62	63	63
ENSG00000174840.8	PDE12	-1.039309766530703	-0.1589271909512533	0.29866069409733265	0.00608837540996966	0.0676556426121876	0.0016065861699705805	NA	12	12	12
ENSG00000070371.15	CLTCL1	-1.0391441498193554	-0.07240932385028025	0.29873770049176207	0.024768442354204386	0.15960501468915828	1.896968408233868e-07	NA	13	13	13
ENSG00000074219.13	TEAD2	-1.0387076263767765	-0.13109848079542846	0.2989407332277645	0.007228064333383359	0.06114769458860138	0.003168681639734069	NA	28	29	29
ENSG00000112214.10	FHL5	-1.037335103291121	-0.11832517585496902	0.29957971151205454	0.018756808353034598	0.04038012189018293	0.011559912844945987	NA	78	78	78
ENSG00000103148.15	NPRL3	1.0372315903809042	0.04869925148972378	0.2996279388779881	0.0766799408226633	0.35561678434858895	1.156446660650138e-16	NA	42	48	48
ENSG00000002933.7	TMEM176A	1.035851553389759	0.11551150228336064	0.30027140219571824	0.0077700418174013	0.08999772122636436	0.00025175601204393454	NA	16	20	20
ENSG00000083812.11	ZNF324	1.0354183397510923	0.07832766248240086	0.30047358449756734	0.015029228675731275	0.09282933599373357	0.00019418190998577004	NA	36	37	37
ENSG00000142197.12	DOPEY2	-1.0350260545990273	-0.24026678563927725	0.30065674359373784	0.0018686790910924394	0.04370698938486802	0.012268059226859435	NA	21	21	21
ENSG00000109861.15	CTSC	-1.0349015994442499	-0.22807360735494706	0.3007148676155197	0.0033980440988917874	0.02685466285634416	0.0404478889382592	NA	12	12	12
ENSG00000125818.17	PSMF1	1.0346389288556432	0.16516685743094167	0.3008375666680805	0.005564819784169994	0.043160397434465536	0.009986380132020736	NA	13	13	13
ENSG00000197062.11	ZSCAN26	-1.0332606667433464	-0.03758503657318446	0.3014819290071815	0.08280345004246256	0.2392178775989225	3.112728339928383e-10	NA	28	37	37
ENSG00000124523.15	SIRT5	-1.0325376393266752	-0.11791058140478876	0.3018203245515172	0.007978489146308942	0.044681410821681485	0.008781629077785137	NA	56	56	56
ENSG00000272983.1	RP11-508N22.12	-1.0323398768211374	-0.04855594185223736	0.3019129265382716	0.06900631928568848	0.2366689989770712	3.8920236711790047e-10	NA	55	61	61
ENSG00000228421.2	AC005013.5	1.032077589983147	0.0456693770248988	0.30203577111091684	0.0411078725461129	0.2159554727343696	2.332974813534084e-09	NA	21	21	21
ENSG00000256660.5	CLEC12B	-1.0313815621680604	-0.08566448468775786	0.30236192369243065	0.02051450728883065	0.03737921677540729	0.01815820241101757	NA	15	15	15
ENSG00000136205.16	TNS3	-1.031047971801026	-0.2895567890005144	0.30251832426579195	0.0018125325515893082	0.06961244245187698	0.0015735563333384294	NA	15	15	15
ENSG00000277767.1	RP11-365P13.5	1.0300678963905519	0.043059834598925935	0.3029781342563951	0.0747895059851534	0.11133707524851814	2.951961588487676e-05	NA	78	83	83
ENSG00000119723.16	COQ6	1.0296813907437181	0.05566454979845612	0.3031595940733671	0.06769832799485401	0.17521818962122765	1.651124501699189e-07	NA	83	88	88
ENSG00000070759.16	TESK2	-1.028930747503453	-0.10923247626582958	0.30351221853741417	0.011850572840953746	0.10010365361331866	9.206021292283116e-05	NA	41	41	41
ENSG00000122203.14	KIAA1191	-1.0283720371438112	-0.11316057796015382	0.3037748568907065	0.00461248622363262	0.03528327483513505	0.02138148397118574	NA	31	32	32
ENSG00000163082.9	SGPP2	-1.027115077582601	-0.27248158805821326	0.3043662797611706	0.0019689759514010603	0.18343244822971372	5.846946613059678e-08	NA	9	9	9
ENSG00000197599.12	CCDC154	-1.0268681283834775	-0.05156230531636865	0.3044825637542262	0.06987848154219749	0.2935758565067276	5.078620316761474e-14	NA	28	30	30
ENSG00000176402.5	GJC3	1.0265874275901616	0.13069696741463072	0.30461477658679437	0.008446984670286537	0.0606491147847749	0.002311724816689712	NA	13	14	14
ENSG00000163002.12	NUP35	1.0262670596937096	0.19971001999054347	0.3047657195768425	0.003132597394759966	0.04517727151890712	0.010656071909053712	NA	24	25	25
ENSG00000138777.19	PPA2	1.0252657596887091	0.10172260405127487	0.3052378072542802	0.012455566232693241	0.177863379502232	8.221200592859085e-08	NA	15	15	15
ENSG00000107862.4	GBF1	-1.0249369002039581	-0.24945140706795477	0.30539296197864985	0.002114516839792185	0.10870847580369676	5.4421755255232e-05	NA	4	4	4
ENSG00000101198.14	NKAIN4	1.0248726120674267	0.08205000382263389	0.3054232990026312	0.03217448996086944	0.2204820031115278	2.6803803912942817e-11	NA	16	16	16
ENSG00000064999.13	ANKS1A	1.024261122260708	0.18954539965899167	0.305711955762795	0.0039161966057770095	0.02353403940268996	0.042180996071711836	NA	13	13	13
ENSG00000226516.7	FAM138B	1.0240600227803802	0.06853512493732267	0.3058069252754727	0.06416078781430946	0.22577578495644554	6.193361036531147e-10	NA	43	44	44
ENSG00000113712.17	CSNK1A1	1.023948455227306	0.04691401833905723	0.30585962164539493	0.03300136973217301	0.04458689287087485	0.010392709247029277	NA	132	138	138
ENSG00000204839.8	MROH6	1.0237269766817778	0.10893967225947496	0.305964249785156	0.009911012955540071	0.11015739342786153	5.043580466456419e-05	NA	16	16	16
ENSG00000198130.15	HIBCH	-1.0235091651303807	-0.060633773271241365	0.3060671687485823	0.03863880329119918	0.4592194015484666	3.6321726198202716e-22	NA	20	20	20
ENSG00000167766.18	ZNF83	1.0224777608265687	0.14733551496762304	0.306554833112888	0.00611364660169733	0.19435177102485565	1.9435057767942288e-08	NA	3	3	3
ENSG00000164088.17	PPM1M	1.0216237203623622	0.14929935977313577	0.30695902646797835	0.011869875905442818	0.12083591590845318	1.5819527375471024e-05	NA	31	31	31
ENSG00000196187.11	TMEM63A	-1.02098599151057	-0.1896629888834437	0.3072610757046801	0.0031253262133477725	0.18249754280915528	6.488159736031097e-08	NA	27	28	28
ENSG00000118997.13	DNAH7	1.019400434029242	0.06447448524974474	0.308012900193095	0.03008426590941846	0.2453497411584656	6.427900202703625e-11	NA	19	19	19
ENSG00000021488.12	SLC7A9	1.0190739677696523	0.037001522018685305	0.3081678518249017	0.09152429599868754	0.4123881477174105	4.2072422512644585e-20	NA	22	22	22
ENSG00000203791.14	METTL10	1.0189606524075212	0.04801486362007936	0.3082216470793062	0.05497525594016663	0.297764101907092	4.627681945666259e-13	NA	51	52	52
ENSG00000273493.1	RP11-80H18.4	-1.0188376700825628	-0.08771557253269613	0.30828003865003073	0.014100988956547053	0.04752662521532212	0.009495649693564468	NA	7	7	7
ENSG00000154263.17	ABCA10	-1.01850425146333	-0.07047151270312497	0.3084383814336584	0.02986224300964419	0.06771109829625913	0.0014539849703492985	NA	59	61	61
ENSG00000251410.1	AC007106.1	1.0184559303718856	0.02582642963021687	0.3084613339124902	0.10972476826049976	0.14634359538513084	2.022145868146876e-06	NA	112	114	114
ENSG00000272462.2	U91328.19	1.0182527250104847	0.03494992861401439	0.3085578686559364	0.10749354609337773	0.2958631219633059	1.7914477925120127e-13	NA	60	62	62
ENSG00000104687.12	GSR	1.0179056155289021	0.06347868250458852	0.30872281269977575	0.0233676610263899	0.04354670710726562	0.011719941245771954	NA	31	32	32
ENSG00000183207.13	RUVBL2	1.0172990001257352	0.0746756236029946	0.30901121212343763	0.017366574418802395	0.22277255895079812	9.673214274248967e-10	NA	16	16	16
ENSG00000138376.10	BARD1	1.0169678651898417	0.038432161934110275	0.3091687166804429	0.0520244109100681	0.27661745225294104	7.902120230884718e-12	NA	81	87	87
ENSG00000087053.18	MTMR2	-1.0168757633494676	-0.26454312091574816	0.3092125344128357	0.0018654337207744329	0.04016952480761487	0.01711598331031493	NA	16	16	16
ENSG00000068615.17	REEP1	1.0156549778753663	0.3205203244339132	0.3097937145522517	0.0014073967591386244	0.1375260671897437	3.5546755684851923e-06	NA	43	43	43
ENSG00000007174.17	DNAH9	-1.0155241922825142	-0.07489203717720418	0.30985602049629735	0.022906786386309313	0.06309042511909635	0.0008279813253764492	NA	33	35	35
ENSG00000125872.7	LRRN4	-1.0154212818169364	-0.1362462394378291	0.3099050526142343	0.00834274426116442	0.10248441193844422	4.949941468160168e-05	NA	28	29	29
ENSG00000080345.17	RIF1	1.014804511421667	0.06254344093719527	0.31019902280645695	0.03022599361845366	0.21351111036622936	4.782783223567556e-09	NA	94	95	95
ENSG00000262246.5	CORO7	-1.014656219284692	-0.32238446150775135	0.31026973047386064	0.0010007787328380308	0.08822890257936672	0.00013691907187267816	NA	4	5	5
ENSG00000169299.13	PGM2	-1.0145655467198853	-0.07579429254970979	0.3103129696030662	0.024050015878261728	0.3238503599776953	1.929637520906511e-14	NA	11	11	11
ENSG00000183281.14	PLGLB1	1.01428675535636	0.06587118474856687	0.31044594207655996	0.05706298330636992	0.08222323514627879	0.0004875998513497377	NA	41	49	49
ENSG00000168411.13	RFWD3	1.0141817797004304	0.05618057158815172	0.3104960210659983	0.04297626134365995	0.226175502951842	4.1419562507302286e-10	NA	15	15	15
ENSG00000233232.6	NPIPB7	-1.0134503171761569	-0.08294144201845591	0.31084511573585283	0.01789280952259782	0.06698674069454963	0.001653863562850914	NA	8	8	8
ENSG00000101220.17	C20orf27	1.013301467230369	0.3841985634777629	0.31091618692375134	0.0009320986665517318	0.10802258255289612	6.586639809381949e-05	NA	4	4	4
ENSG00000188921.13	HACD4	-1.011935960939592	-0.053322555841942336	0.31156867369635166	0.04592036787073086	0.11209191293585052	1.9611064689078864e-05	NA	63	66	66
ENSG00000180953.11	ST20	1.0118732144987457	0.047851152348887725	0.3115986778268919	0.07350386321212915	0.17839431025482405	6.292714513257175e-08	NA	52	52	52
ENSG00000116791.13	CRYZ	1.010225454087262	0.031974288393168473	0.31238728679234506	0.19957090770698557	0.3641142396510462	5.1970794533547655e-18	NA	242	247	247
ENSG00000148600.14	CDHR1	-1.0098954153696238	-0.08499597132600163	0.31254539941493387	0.017882966519966584	0.3412562179354846	9.31701681438092e-16	NA	48	48	48
ENSG00000064199.6	SPA17	-1.0087592987997833	-0.15299769452288725	0.3130900851523726	0.005490818740406721	0.06423740449141531	0.0017761628690474418	NA	15	15	15
ENSG00000225331.1	LINC01678	-1.0086583025277063	-0.054099845834761635	0.3131385357915676	0.040271375360003935	0.1197604132623512	1.0300829781706318e-05	NA	11	11	11
ENSG00000131591.17	C1orf159	1.0085793388343431	0.0461298350166948	0.31317642024596704	0.051928373813540665	0.3229345774241949	4.277741770021424e-15	NA	11	15	15
ENSG00000108021.19	FAM208B	-1.0085661309339593	-0.14501923774854564	0.31318275730211764	0.00847168102517866	0.06460235975968842	0.002167566234785623	NA	44	46	46
ENSG00000178750.2	STX19	1.0081347263420355	0.059533667728380056	0.3133897885488257	0.020807686027272603	0.06146727271752165	0.002015124109856559	NA	6	6	6
ENSG00000109917.10	ZPR1	1.0079029099633598	0.11664315739683745	0.31350107452672116	0.00801650198219341	0.13238873260181272	3.7825039565771248e-06	NA	8	11	11
ENSG00000101412.12	E2F1	-1.0077038651073618	-0.04349746159723631	0.3135966489284411	0.07708067228898774	0.28115753369776514	3.7562138063396174e-13	NA	29	29	29
ENSG00000197863.8	ZNF790	1.0072873122622894	0.11205569354910189	0.31379672512951196	0.009124685618134358	0.048511032660038984	0.0074604415936538205	NA	17	17	17
ENSG00000142207.6	URB1	-1.0066954703125441	-0.11640670177522974	0.31408113956062556	0.015974525039946192	0.10767985702561553	5.428230542783593e-05	NA	18	18	18
ENSG00000181396.12	OGFOD3	-1.006462094208952	-0.09747614678008365	0.31419333693097296	0.014615680425008666	0.08166703921037205	0.0005281346044934656	NA	21	21	21
ENSG00000099817.11	POLR2E	1.0058243498853874	0.07791603536791686	0.31450007187868956	0.01906415213882101	0.27461046035617603	9.201447833852273e-12	NA	19	29	29
ENSG00000037280.15	FLT4	1.0055046154415697	0.03506003473583606	0.31465392815712667	0.0931108460903735	0.3183973354582256	3.879510166678319e-14	NA	14	16	16
ENSG00000137216.18	TMEM63B	1.005306537413311	0.18462583720168632	0.31474926816153304	0.003953328869338924	0.040032278793118485	0.015605914889950669	NA	24	24	24
ENSG00000105341.18	ATP5SL	1.003573529732621	0.0825508849526005	0.3155842186932746	0.014967377174158724	0.13177790652419738	4.822268800864513e-06	NA	7	8	8
ENSG00000183230.16	CTNNA3	1.0035701295263737	0.12229216463740747	0.3155858583165896	0.003111446084501074	0.04626332480623509	0.010677424669334036	NA	60	60	60
ENSG00000258144.1	RP11-554L12.1	-1.0035407543182373	-0.08969416394256757	0.3156000236538551	0.0128594858243188	0.06745676616507333	0.001800735701730116	NA	1	1	1
ENSG00000166387.11	PPFIBP2	-1.0025372693705819	-0.12399608290294649	0.3160841757890538	0.008883258490710913	0.06369893717756872	0.0019515962817303481	NA	27	27	27
ENSG00000174695.9	TMEM167A	1.002176210092524	0.1304249517516626	0.3162584955432455	0.007416684189011687	0.1439664059143556	2.6322615819817413e-06	NA	22	22	22
ENSG00000269949.1	RP11-738E22.3	1.0019849388240245	0.046399804116248805	0.3163508670518693	0.09848337915584426	0.1400434784511867	2.1323739465476164e-06	NA	41	42	42
ENSG00000101191.16	DIDO1	1.0016117781830247	0.1684976457844412	0.3165311301917645	0.004680877985547907	0.13802129735958873	2.7536034405264487e-06	NA	14	14	14
ENSG00000269978.1	RP11-338N10.3	-1.0014453355952517	-0.07324223310201533	0.3166115555360549	0.02337737729848304	0.07502687643710991	0.0004736918878021475	NA	8	8	8
ENSG00000026652.13	AGPAT4	-1.0009954944000745	-0.2487889297274954	0.3168289866555829	0.0022162443401652176	0.05131076909604902	0.0056559110714790115	NA	7	7	7
ENSG00000007541.16	PIGQ	-0.9995136320409151	-0.06274929728713775	0.3175459387168894	0.030687815655459822	0.23620321182776904	3.896625735527898e-10	NA	43	45	45
ENSG00000167635.11	ZNF146	-0.9993873880047567	-0.09194969479803015	0.3176070670096144	0.01122058544757845	0.12805724178706154	4.04763351618039e-06	NA	15	15	15
ENSG00000085982.13	USP40	-0.9960300711641326	-0.1520288819413823	0.3192355345059671	0.006099828839287625	0.04423073596739914	0.010302161837862726	NA	33	34	34
ENSG00000188729.6	OSTN	0.9958958084687142	0.05471737646840459	0.3193007720970422	0.04567313797379241	0.08777851208985668	0.00022200735993407276	NA	46	46	46
ENSG00000140323.5	DISP2	0.9957888721872505	0.04557036419197323	0.31935273815743304	0.06146373393931095	0.4048541630742213	2.4946775942589765e-19	NA	38	40	40
ENSG00000109270.12	LAMTOR3	-0.9957772434313144	-0.11953939651284616	0.3193583895257104	0.009344302410895303	0.2357543244528208	4.769572379692259e-11	NA	20	20	20
ENSG00000143502.14	SUSD4	-0.9951931095008262	-0.6490957053962086	0.31964235241795336	0.00033489348700896246	0.027798959126882114	0.04843187600547275	NA	6	7	7
ENSG00000156968.8	MPV17L	0.995102173988334	0.4635193744279981	0.31968657341993945	0.0005870143035642003	0.03323411662884058	0.02358514764289476	NA	8	14	14
ENSG00000146707.14	POMZP3	0.9951018032814539	0.02833200202787116	0.3196867536990625	0.19091663524381972	0.4142322824358616	5.936008550038732e-20	NA	22	23	23
ENSG00000105290.11	APLP1	0.9943962664648678	0.513159188980487	0.3200299850735624	0.0005066638418251942	0.02800656662396757	0.047785828740162385	NA	3	3	3
ENSG00000184206.11	GOLGA6L4	0.9940951761474632	0.02489740912408865	0.32017653360521936	0.16815549773905092	0.1907845265842372	3.110040793731704e-08	NA	61	62	62
ENSG00000155052.14	CNTNAP5	-0.9932473262195439	-0.21886014051665886	0.32058944004019563	0.0036285418641413625	0.09688775621044578	0.00015083527589453708	NA	2	2	2
ENSG00000168702.17	LRP1B	0.9926825994098706	0.07939716395308834	0.3208646573574061	0.020342568999510917	0.25845911189766096	2.5069704971963807e-11	NA	31	31	31
ENSG00000227533.5	SLC2A1-AS1	0.9922945433472434	0.025765280474627093	0.32105386436341843	0.18084991495150873	0.3662173510613973	1.22113994801579e-16	NA	57	60	60
ENSG00000243244.5	STON1	-0.9917896221360742	-0.034523725471404684	0.32130016116023663	0.09600181668953993	0.32514651600984834	7.967673021507927e-15	NA	53	53	53
ENSG00000166847.9	DCTN5	0.9914317640452565	0.3092101522452374	0.3214747963690803	0.00521868343143384	0.02630035245020905	0.044903652537865664	NA	31	31	31
ENSG00000156150.6	ALX3	-0.9909289361319126	-0.12188780177873852	0.32172028174942824	0.008197172659735375	0.05587065038667341	0.004656788711179436	NA	8	8	8
ENSG00000168961.16	LGALS9	0.9908983035736065	0.13236184219083666	0.3217352408101798	0.007882461360887518	0.034169642272748865	0.02759271669577759	NA	36	45	45
ENSG00000100577.18	GSTZ1	-0.990875283979229	-0.08253519142558682	0.3217464824655778	0.016260936114646164	0.2487759763614469	1.0934284285036251e-10	NA	34	35	35
ENSG00000005379.15	TSPOAP1	-0.9887496806633456	-0.11649872016422455	0.3227856292157598	0.008315376985772388	0.11238977740863224	3.715142262075821e-05	NA	42	46	46
ENSG00000141994.15	DUS3L	0.9886943535076486	0.07902919240909707	0.3228127062759846	0.0163267815632125	0.2557013505636436	3.2132299799259434e-11	NA	8	8	8
ENSG00000104892.16	KLC3	-0.9884646439564986	-0.05634566033989651	0.32292514176480414	0.0358044414575783	0.2352539414419229	4.714444701015599e-10	NA	13	13	13
ENSG00000269416.5	LINC01224	-0.9883906012896915	-0.0295124089982292	0.3229613887267824	0.12034921476702089	0.3048738841506269	2.7628119698116386e-13	NA	57	59	59
ENSG00000186496.10	ZNF396	0.9881841655459864	0.1035882157162907	0.3230624616094001	0.011903220349621624	0.07700320673710001	0.0007207509451849236	NA	24	24	24
ENSG00000261794.1	GOLGA8H	0.9871935502754915	0.04682655574050718	0.32354776305819644	0.08842266844804009	0.03710662602373118	0.02239297379512921	NA	53	56	56
ENSG00000259495.2	RP11-210M15.2	0.9871099524816147	0.036759447331228844	0.3235887392613753	0.09014188323563793	0.39774902796783423	3.2773067012524105e-19	NA	10	10	10
ENSG00000165474.5	GJB2	-0.986219449487924	-0.05091105047757638	0.3240254370929193	0.04998631300984275	0.2378922014861374	3.4142946068544787e-10	NA	28	28	28
ENSG00000137714.2	FDX1	-0.9851278838798037	-0.04139972828705737	0.32456125835529814	0.01875194516109149	0.054669683530128	0.003611385961039281	NA	56	56	56
ENSG00000164823.9	OSGIN2	-0.9849774425062399	-0.10223508461001411	0.3246351513283787	0.010629971906499095	0.05435904368077664	0.0028523163471977004	NA	30	30	30
ENSG00000224940.8	PRRT4	0.9847813950918846	0.10762785410263048	0.324731461260663	0.009055025029858112	0.0614194382821452	0.002950068676546131	NA	10	11	11
ENSG00000170291.14	ELP5	0.9847379741995655	0.08372412144141614	0.32475279465265305	0.021540996941856683	0.21366934781948196	4.6507613489806635e-09	NA	26	28	28
ENSG00000197157.10	SND1	-0.9844675001947926	-0.10405781211824223	0.3248857034774406	0.01535017422688317	0.1869327952126192	1.4576084135039941e-08	NA	32	34	34
ENSG00000241316.6	SUCLG2-AS1	0.9841521234340564	0.13370703132050232	0.3250407218642324	0.006423229875748369	0.08725901988825464	0.00035565698185211473	NA	11	11	11
ENSG00000163945.15	UVSSA	0.9838503957965907	0.045796700406393435	0.32518907628643257	0.04360475992119838	0.2445176357541811	1.3072868033294194e-10	NA	56	58	58
ENSG00000137142.4	IGFBPL1	-0.9838144847273419	-0.15767502567655564	0.3252067360904166	0.004600702995460412	0.09180529548021804	0.0001786578002502656	NA	21	22	22
ENSG00000131242.17	RAB11FIP4	-0.982249678890599	-0.1092209263274283	0.3259768586236742	0.016135194743411067	0.049994607899785166	0.00597943664427775	NA	42	42	42
ENSG00000238121.5	LINC00426	0.9800138604089768	0.20041695894968184	0.3270792769408939	0.002765690143965762	0.042091472703894434	0.013608260273517902	NA	7	7	7
ENSG00000100288.19	CHKB	-0.9796387901049124	-0.06713485103018928	0.32726445027345474	0.02733336759573852	0.2721544495941527	4.4754993017469886e-12	NA	11	11	11
ENSG00000134160.13	TRPM1	0.9792163157470453	0.03296008015225206	0.3274731086254258	0.141181904251274	0.4466718685667245	2.027411554489641e-21	NA	22	22	22
ENSG00000146151.12	HMGCLL1	0.9785380266896427	0.25904981668277444	0.32780829339268025	0.0018602086812573436	0.05957083527944774	0.0023899269596907233	NA	7	7	7
ENSG00000203710.10	CR1	0.9783450884549056	0.10428419269379655	0.3279036768172693	0.008395662855082673	0.09848380686522176	0.00010029828317056948	NA	7	7	7
ENSG00000237541.3	HLA-DQA2	0.976633032517774	0.06493586391032913	0.32875085957325834	0.026933026375703214	0.4762712567099351	1.5480547942483822e-23	NA	17	41	41
ENSG00000130193.7	THEM6	-0.9764163811814661	-0.060060774664111805	0.32885816698389914	0.03756575311561231	0.1821264851632127	1.0019852629910943e-07	NA	29	30	30
ENSG00000138764.14	CCNG2	0.9762989410566145	0.09826686479449563	0.32891634456837526	0.015368423563364068	0.10027895237471272	9.177985244244048e-05	NA	30	30	30
ENSG00000203963.11	C1orf141	-0.9761515766456053	-0.05771225270159427	0.3289893555070601	0.08566083836608317	0.1110143237730007	2.3801374816262186e-05	NA	59	62	62
ENSG00000186001.12	LRCH3	0.9756324955798155	0.2632684752261926	0.32924661520714416	0.001141874889683421	0.08469707715825991	0.00035758857044065873	NA	6	6	6
ENSG00000140830.8	TXNL4B	-0.9755178187173829	-0.20222950087752628	0.32930346732568916	0.0026907763246738665	0.048145318402860085	0.009091163801976295	NA	4	4	4
ENSG00000157927.16	RADIL	0.9754203373236183	0.13907393203354576	0.32935179963239003	0.025057345337077673	0.20540073323191155	2.368021525096477e-09	NA	10	10	10
ENSG00000091986.15	CCDC80	-0.9750613658720758	-0.4034527814712591	0.32952982110060003	0.001256258133796743	0.03297342408156458	0.02803943982673176	NA	2	2	2
ENSG00000158856.17	DMTN	-0.9747442621774695	-0.30507814410741374	0.32968713131306726	0.0008337794580340564	0.05107243002944628	0.0066483908704994465	NA	17	18	18
ENSG00000143369.14	ECM1	-0.9743128467569139	-0.19085264666783358	0.3299012278828545	0.003598953451288518	0.07563802466992979	0.00022647976120900807	NA	4	4	4
ENSG00000198520.10	C1orf228	0.9738065471489515	0.16013218016338743	0.33015260169052485	0.005401037190373028	0.03128779035887684	0.02538442047654776	NA	9	9	9
ENSG00000125787.11	GNRH2	0.9725728650788842	0.06448728971919984	0.3307656342634705	0.05128762309178857	0.05273424463486092	0.005753172095374392	NA	53	55	55
ENSG00000147419.17	CCDC25	-0.9725168056506304	-0.06211827628940424	0.33079350840036315	0.05352323274198892	0.423082293666475	3.6828093689345865e-20	NA	54	57	57
ENSG00000145220.13	LYAR	-0.9724978438448281	-0.10124666756008609	0.3308029370240363	0.008892356136898597	0.08722605904664231	0.0003267608991752913	NA	8	9	9
ENSG00000163749.17	CCDC158	-0.972380105362183	-0.09012388094749255	0.3308614855423768	0.012601975139016938	0.04457717251403452	0.011410055500812123	NA	13	13	13
ENSG00000139675.11	HNRNPA1L2	-0.972329815190981	-0.09953102836940406	0.33088649567924555	0.011963567064264023	0.14231703417767805	1.8673563506829025e-06	NA	7	8	8
ENSG00000197608.11	ZNF841	-0.9722254941114731	-0.23349893211639633	0.3309383801834127	0.00354629256668074	0.04535089799790129	0.007847816136113041	NA	14	15	15
ENSG00000236882.7	LINC01554	-0.9721475703176573	-0.1012609219045131	0.3309771393260651	0.0120291966209513	0.08155920184018232	0.0004130117544047623	NA	7	7	7
ENSG00000088986.10	DYNLL1	0.9720636168622805	0.24879454267468404	0.3310189008964307	0.002038830565817873	0.04237579174735573	0.0141674870393029	NA	12	12	12
ENSG00000140386.12	SCAPER	-0.9717396316115424	-0.11418683555991471	0.33118009516196933	0.00818647661924406	0.11366404616503567	4.1192159746423624e-05	NA	68	69	69
ENSG00000172236.16	TPSAB1	-0.9717156410446587	-0.17051726585771346	0.331192033346587	0.00625961940273991	0.06463346964089019	0.0023649974172959237	NA	11	12	12
ENSG00000135720.12	DYNC1LI2	0.9713294694358485	0.5274297090682881	0.33138423833729336	0.0005777904986638548	0.025951491019366803	0.04731304069864626	NA	4	4	4
ENSG00000272894.5	RP5-1159O4.1	0.9707852953849365	0.07050783660784006	0.33165520656386893	0.02673242570087917	0.2235379375082548	7.425069015145008e-10	NA	48	48	48
ENSG00000188611.14	ASAH2	-0.9689536292107632	-0.03677360331068841	0.3325683258832417	0.06603768364818992	0.3609041232508077	3.7575986462940753e-16	NA	25	28	28
ENSG00000141510.16	TP53	0.9684728858937931	0.1681312520173773	0.33280825401852865	0.004596094917688199	0.040618578791631804	0.014115691281825254	NA	26	28	28
ENSG00000275830.1	RP11-403A3.3	0.9682475174695917	0.17367084763275786	0.332920768778308	0.0031166380372073437	0.037721912938683454	0.020506826262626083	NA	3	3	3
ENSG00000169231.13	THBS3	-0.9681355980045767	-0.11494373496887639	0.33297665348455097	0.003541215458657346	0.07420801126604762	0.0009917028450057974	NA	24	25	25
ENSG00000226091.7	LINC00937	-0.9674163373911191	-0.043660430606396246	0.3333359461364557	0.058983119188712706	0.2704769022206757	7.307134989832922e-12	NA	30	36	36
ENSG00000122507.20	BBS9	-0.9670766844837615	-0.047380200432412346	0.33350570007633296	0.04524526828567303	0.19480895470004897	2.062649530066461e-08	NA	39	39	39
ENSG00000114638.7	UPK1B	-0.967042430847223	-0.13943589138382814	0.3335228226773662	0.005509587117561589	0.04024281264559781	0.016350055666127294	NA	37	37	37
ENSG00000104613.11	INTS10	-0.9667373034727633	-0.0898516861209014	0.33367537382743573	0.015712211313165938	0.0778108657075479	0.0005484719651932311	NA	28	28	28
ENSG00000169692.12	AGPAT2	0.9666286241252365	0.1288186025858975	0.33372971990559586	0.011471926996394282	0.06491129272294463	0.001506055673883113	NA	26	30	30
ENSG00000119820.10	YIPF4	0.9665066230973131	0.06791068094209991	0.33379073441116425	0.015051634308416384	0.11414007776069475	3.4594685729522604e-05	NA	30	31	31
ENSG00000149743.13	TRPT1	-0.9660058349997706	-0.05621862700553852	0.33404126127338496	0.037595023585256154	0.20083133454274885	4.954852855540878e-09	NA	47	47	47
ENSG00000111802.13	TDP2	-0.9659921715460787	-0.059027493787284405	0.3340480983227888	0.044002221284168475	0.18299894564371091	4.9607344501444186e-08	NA	78	80	80
ENSG00000275835.4	TUBGCP5	-0.9655765786028988	-0.3935602464610304	0.334256099803098	0.0008426446824550056	0.04412084537145719	0.01034894294898727	NA	5	15	15
ENSG00000251372.5	LINC00499	-0.9646932668014613	-0.05453677735617535	0.3346984687210305	0.0646249937136931	0.3681767749357214	5.353767185287889e-17	NA	8	8	8
ENSG00000170275.14	CRTAP	-0.963676148632983	-0.11860063809599809	0.3352083159610708	0.005904164021666273	0.20359634895699116	1.0909153155312907e-08	NA	74	76	76
ENSG00000183484.11	GPR132	-0.9635380142866449	-0.16528491232781847	0.3352775966410645	0.004204411250063165	0.03351961331143958	0.02717754975005552	NA	12	12	12
ENSG00000155755.18	TMEM237	-0.9633495260020764	-0.11828015471447596	0.33537214699630424	0.008840190551885913	0.1438182682648931	3.012849127592508e-06	NA	21	21	21
ENSG00000153317.14	ASAP1	0.9628199864994682	0.14527264958948397	0.3356378689003843	0.005867675098184041	0.067820973109391	0.0015332305753989306	NA	13	13	13
ENSG00000144468.16	RHBDD1	0.9626197863242584	0.10523917355797358	0.33573836426462145	0.011422714369473633	0.10140315920122372	9.90088771711057e-05	NA	41	42	42
ENSG00000196646.11	ZNF136	-0.961326306164808	-0.18133140586469013	0.33638812502498383	0.0039425907002568475	0.08237986574239181	0.0005318752158157175	NA	14	14	14
ENSG00000187288.10	CIDEC	-0.9611327694045682	-0.04004702865547332	0.336485414907839	0.07806206817171829	0.09566361202064236	0.00011283340538183393	NA	44	44	44
ENSG00000145287.10	PLAC8	-0.9608489694287466	-0.10223020157448699	0.3366281123501921	0.013008378894962072	0.10492319731736292	5.225862710967981e-05	NA	14	15	15
ENSG00000159231.5	CBR3	-0.9607418924972977	-0.10600615173276301	0.33668196180497734	0.008846648368183456	0.14579318016326914	2.236060745461276e-06	NA	14	14	14
ENSG00000227066.1	RP3-340N1.2	0.9604529026305225	0.06836567033475116	0.33682732371899315	0.020274643223231765	0.04007906740449963	0.014618353228408343	NA	33	33	33
ENSG00000146476.10	ARMT1	-0.9587434659716421	-0.19294761508102887	0.33768799569882	0.0025143030823622688	0.031112194666041506	0.03469804421477499	NA	25	26	26
ENSG00000111215.11	PRR4	0.958411795528545	0.04624705898810504	0.3378551495987554	0.03938414863651206	0.2821461210600526	6.261616939437807e-13	NA	73	77	77
ENSG00000183019.7	MCEMP1	-0.9566691023030963	-0.044824409753068936	0.33873429808298183	0.06416009598607443	0.029038846613985127	0.043415741518326466	NA	62	71	71
ENSG00000111725.10	PRKAB1	-0.9556653683839801	-0.16823306698590482	0.3392413244443814	0.004702996532103024	0.05783449224084505	0.003924483075392875	NA	44	44	44
ENSG00000140718.20	FTO	0.9547587082916074	0.16696493552784042	0.3396997331904613	0.004758395829531204	0.15942389306162946	2.8524319177265023e-07	NA	12	12	12
ENSG00000137106.17	GRHPR	0.9533710770764157	0.05631101462626391	0.34040209041473524	0.025658981271040295	0.07224057783350854	0.0012381225644336072	NA	104	106	106
ENSG00000171853.15	TRAPPC12	-0.9531413474063108	-0.1307686051352372	0.3405184590699989	0.006662773955537424	0.05084317123041053	0.0063250771390966345	NA	56	56	56
ENSG00000129993.14	CBFA2T3	0.9526595048057424	0.2640629833042677	0.3407626173103967	0.0015912812365627784	0.028659964063341276	0.04215826375387307	NA	9	10	10
ENSG00000135318.11	NT5E	-0.9498916954991455	-0.16140992083328953	0.34216728692662457	0.005209175946929579	0.059557462442105476	0.002656138656003772	NA	57	57	57
ENSG00000119977.20	TCTN3	-0.9497608385972112	-0.10858762951428973	0.3422337886626523	0.010189690581508232	0.13938105928205918	4.052310666438908e-06	NA	76	79	79
ENSG00000170113.15	NIPA1	0.9497138534531041	0.40671799057247393	0.34225766862240314	0.0006983149015821106	0.09865793759768082	0.00010276438523088809	NA	2	10	10
ENSG00000140511.11	HAPLN3	-0.9490129902591585	-0.07216568216751773	0.3426140052622275	0.013295761594468374	0.07148309564713504	0.0008240953746201406	NA	10	10	10
ENSG00000260328.1	RP11-416I2.1	-0.9487830179755468	-0.07498507299067049	0.34273098067104424	0.022140240677817665	0.050867261750577035	0.005409704026737539	NA	90	91	91
ENSG00000139405.15	RITA1	0.9482546155140863	0.08902685301251566	0.342999849303274	0.004469255016620183	0.04991326724511675	0.00586480773568869	NA	34	34	34
ENSG00000244509.3	APOBEC3C	-0.9481283844453273	-0.12976198124650895	0.34306409978320296	0.007553008816687861	0.06868224513665794	0.0015453056624852985	NA	15	15	15
ENSG00000230561.4	CCDC192	0.947898821175065	0.09913509570431875	0.34318096513473917	0.01379497507545275	0.05367551447720503	0.005769702785596877	NA	12	13	13
ENSG00000132874.14	SLC14A2	-0.9475394989735145	-0.05373621622381493	0.3433639388164944	0.04172122064105677	0.05873005831286453	0.0039237586488615325	NA	63	63	63
ENSG00000173614.13	NMNAT1	0.9472601981615503	0.07732092946906674	0.3435062071277474	0.017739108209847056	0.04146171654519353	0.012014037475804016	NA	34	37	37
ENSG00000230438.6	SERPINB9P1	-0.9469490377418543	-0.029825775304805142	0.343664748196153	0.15947489649630958	0.38532180741211103	7.220804632458089e-18	NA	39	39	39
ENSG00000147576.15	ADHFE1	0.946822044950247	0.05299826253021933	0.3437294664219549	0.04473347996663451	0.3642672975938093	1.5791522850260987e-16	NA	37	38	38
ENSG00000021300.13	PLEKHB1	-0.9467336248908507	-0.18368531804785587	0.34377453175909267	0.003424145931888592	0.04878869676440577	0.006811554818383036	NA	24	24	24
ENSG00000155508.13	CNOT8	-0.946186576465735	-0.08178186702616151	0.3440534315687115	0.01966944280078756	0.071863010111418	0.0007559424256525153	NA	70	72	72
ENSG00000165568.17	AKR1E2	-0.946029414879013	-0.09116999180626222	0.3441335834193414	0.011547667017905975	0.036163289930957784	0.02285231428006321	NA	11	13	13
ENSG00000250120.6	PCDHA10	-0.9459573715463447	-0.08050836106495893	0.3441703292466993	0.01850529580736795	0.057633006669105126	0.003914736438553793	NA	55	56	56
ENSG00000075035.9	WSCD2	-0.9458620657669862	-0.12816332366153207	0.3442189439733281	0.006665285097786678	0.056182521766266	0.0038744980772489257	NA	80	84	84
ENSG00000158296.13	SLC13A3	-0.9454138335045571	-0.12010843270674537	0.34444764249147963	0.0077378776098639265	0.08596109210110728	0.00028444030153791097	NA	29	29	29
ENSG00000151327.12	FAM177A1	-0.9452042884076884	-0.0808456893149493	0.3445545905211561	0.024138805941289095	0.056721978846818434	0.003604895610191768	NA	118	122	122
ENSG00000251287.8	ALG1L2	0.9446619140727923	0.07942130910480961	0.3448315069558785	0.026202437579970827	0.16977433125449876	8.496188560064665e-08	NA	13	14	14
ENSG00000261478.1	RP11-429B14.4	0.9441880828855461	0.045565254271990215	0.3450735439228758	0.052098612082859944	0.23819227666571804	4.6766786272489595e-11	NA	26	26	26
ENSG00000010270.13	STARD3NL	0.9441191941263871	0.17940357850036148	0.3451087419001908	0.002961411199527212	0.028658233208534164	0.04204297658814078	NA	19	19	19
ENSG00000169750.8	RAC3	0.9438830119395325	0.17637189302936335	0.34522943405049666	0.0033304925365976444	0.08305877414485534	0.00046510398143005135	NA	5	5	5
ENSG00000105185.11	PDCD5	-0.9435216545127791	-0.11943382982817266	0.3454141444462595	0.008521036322108141	0.15701784793991175	7.675640128748105e-07	NA	12	12	12
ENSG00000152778.8	IFIT5	0.9434758992614699	0.09054499303951777	0.3454375370582171	0.010412559194797515	0.13167248958596708	6.274875055465899e-06	NA	25	25	25
ENSG00000144161.12	ZC3H8	0.942928236127223	0.08712239600236203	0.34571761108654986	0.015132168882166196	0.06775535687548936	0.0015788976070537414	NA	23	24	24
ENSG00000198203.9	SULT1C2	0.9423852723390979	0.04507478578729636	0.3459954246898297	0.04383644169506658	0.2236574044132277	7.581777616574769e-10	NA	6	6	6
ENSG00000085514.15	PILRA	0.9423274158660783	0.03014853775539815	0.3460250359958411	0.16293447515074702	0.5162320631232432	8.947804720377379e-27	NA	75	76	76
ENSG00000117362.12	APH1A	-0.9421209263931559	-0.2186858370297731	0.3461307317671296	0.0011088343054349453	0.0474554263808361	0.00818077804054219	NA	9	9	9
ENSG00000140522.11	RLBP1	-0.94143635308489	-0.10637412211176826	0.34648129141751594	0.007524664031511394	0.05281981823721755	0.005193634335093621	NA	21	23	23
ENSG00000129646.14	QRICH2	0.9412805966847877	0.07928818730360455	0.3465610834780216	0.013526666770459463	0.10473233388816706	7.601193706778185e-05	NA	60	60	60
ENSG00000173141.4	MRPL57	0.9410881976533834	0.21246719030492936	0.34665966325277653	0.0028819275783080684	0.0721842604824327	0.0008519045899380562	NA	8	10	10
ENSG00000075399.13	VPS9D1	-0.9407490671484608	-0.1120881583237426	0.3468334675111281	0.00797247768548265	0.09455176445862262	0.0001467327424422516	NA	8	8	8
ENSG00000171045.14	TSNARE1	0.9394861433766205	0.05410156282314033	0.3474812032802309	0.0667657253870847	0.06746420719944805	0.0015322621092542991	NA	108	117	117
ENSG00000197535.14	MYO5A	0.9391682587417735	0.20946266133634775	0.347644362965421	0.003379700150818873	0.1173611622303761	3.0040965809720116e-05	NA	30	31	31
ENSG00000167100.14	SAMD14	-0.9377136821373613	-0.14543835930678498	0.3483915705616061	0.003926268381297149	0.028556237300631657	0.03245549880096738	NA	6	6	6
ENSG00000134490.13	TMEM241	-0.9374861663622546	-0.18419457697452424	0.3485085363418221	0.003119272488288294	0.08296479765569305	0.00029662783388542235	NA	11	12	12
ENSG00000049323.15	LTBP1	-0.9365169507487008	-0.06899718281225338	0.34900708928102364	0.02968119596750713	0.12378532521898768	1.3810166324725827e-05	NA	38	39	39
ENSG00000048462.10	TNFRSF17	0.9365098712752921	0.0779605731094589	0.3490107325432288	0.023299382496977113	0.0894292546671295	0.0002298784480362638	NA	16	16	16
ENSG00000167011.8	NAT16	0.9365010594206314	0.0881399147680498	0.34901526736299315	0.03339790976900009	0.08392366927968961	0.00026198104926411194	NA	30	30	30
ENSG00000173535.13	TNFRSF10C	-0.9354365202650231	-0.028836688631883392	0.3495633834600633	0.16126930522081215	0.4555337505750616	6.030571556489217e-22	NA	59	61	61
ENSG00000227373.5	RP11-160H22.5	-0.9352342987629259	-0.10362064791114435	0.34966756616381445	0.009766897363789322	0.032819690649213466	0.02961612542602935	NA	39	39	39
ENSG00000153406.13	NMRAL1	0.9345637793345215	0.07144023652509382	0.3500131527477981	0.02868940291360851	0.3091448194188122	9.397892148386618e-14	NA	72	74	74
ENSG00000088035.15	ALG6	0.9344742449357298	0.0789026225520216	0.35005931528798695	0.01646251195265468	0.1044413522641347	7.432656843058684e-05	NA	35	36	36
ENSG00000174307.6	PHLDA3	0.9338701269872187	0.17045311878797886	0.35037089003469435	0.0033928711021712853	0.07470209968959067	0.0008984508310435515	NA	5	5	5
ENSG00000204792.2	LINC01291	0.933568782408318	0.028120764339714197	0.3505263746869175	0.19205627023692226	0.4390697792795841	2.081408314420814e-21	NA	25	25	25
ENSG00000167280.16	ENGASE	0.9327165508157975	0.084040008412503	0.35096633711714376	0.02662607500182092	0.1935942222426786	2.8785079754170497e-08	NA	32	36	36
ENSG00000141295.13	SCRN2	0.9325554901425183	0.05026765383135112	0.3510495235959711	0.03890859141857161	0.2145157656820557	3.0475547141639544e-09	NA	42	42	42
ENSG00000104714.13	ERICH1	0.9318287656151427	0.04660632260674305	0.3514250260669204	0.05217511424847946	0.24574104282409515	1.3740391819757104e-10	NA	25	64	64
ENSG00000155026.16	RSPH10B	0.9317689116397131	0.055838196050793196	0.3514559642760837	0.03586471874231292	0.10746479044399178	5.911850306215929e-05	NA	13	17	17
ENSG00000070882.12	OSBPL3	0.9313970638369748	0.08605969640869963	0.35164820913246875	0.01850058681939337	0.08543231477299637	0.0002592655228266805	NA	27	27	27
ENSG00000172164.13	SNTB1	-0.9302973869065886	-0.0897838274115394	0.352217130413356	0.009402214084528196	0.02794771894564036	0.0486561598059736	NA	77	80	80
ENSG00000116991.10	SIPA1L2	-0.9298231285829481	-0.07803835719181638	0.35246266916052715	0.021264512559994564	0.05069182687773277	0.00635725519553746	NA	51	53	53
ENSG00000149499.11	EML3	0.9297333163817595	0.131908486180472	0.3525091800148934	0.008016919572207017	0.20570138360484205	2.824328550694214e-09	NA	20	20	20
ENSG00000137563.11	GGH	-0.9293504844515308	-0.05908048055642826	0.3527074799369784	0.029720725601548474	0.2558066632059525	2.731314734903592e-11	NA	50	50	50
ENSG00000119403.13	PHF19	0.9293255649476475	0.24924475965758458	0.35272039022933854	0.0021059293607488174	0.09315843370126824	0.00018701111177941925	NA	8	8	8
ENSG00000163041.9	H3F3A	0.9292120392409833	0.0318083533748134	0.35277920939190033	0.10173258890436167	0.3872554845778418	1.4372969814880672e-17	NA	38	41	41
ENSG00000107874.10	CUEDC2	-0.9286792488306858	-0.28744543844617276	0.35305533800904565	0.0010195026426071954	0.06932469198109874	0.000960994588384272	NA	6	6	6
ENSG00000040531.14	CTNS	0.9284841067966755	0.07431148700268814	0.35315650821985356	0.01543528106226233	0.15800895549948826	3.424456811145206e-07	NA	26	28	28
ENSG00000136371.10	MTHFS	0.9269028866740326	0.04736896874308523	0.3539769583086234	0.0536310707027097	0.15450759200189024	1.0950503432179137e-06	NA	65	67	67
ENSG00000164896.19	FASTK	-0.9268035535086063	-0.22530051715779598	0.3540285396346873	0.003003133064165473	0.03806641568652955	0.01491476101059517	NA	6	6	6
ENSG00000107959.15	PITRM1	0.9258238408933913	0.038394935891004796	0.3545375352426444	0.08279034879492961	0.17287701138328854	7.59026760874622e-08	NA	49	50	50
ENSG00000136098.16	NEK3	0.9255257240997945	0.18193745984109239	0.3546925091990938	0.0036808963323032157	0.12437321674311135	8.429260973234984e-06	NA	18	18	18
ENSG00000063854.12	HAGH	-0.925500259321374	-0.061179507234600604	0.35470574887083717	0.023947872830958897	0.2657192808658484	1.8373593169235567e-11	NA	38	38	38
ENSG00000088298.12	EDEM2	-0.924187685992728	-0.07775764857032778	0.3553886057651412	0.02125480334988428	0.07518658401534406	0.0009588526384533973	NA	28	28	28
ENSG00000204371.11	EHMT2	-0.9229486305161192	-0.23399831081969882	0.3560339760405078	0.0019864516592937274	0.20867352836710865	3.352112960685401e-09	NA	3	9	9
ENSG00000125618.16	PAX8	0.9222740406099577	0.025236480359701996	0.35638565115038845	0.15180067409943634	0.2908716954512742	1.825113089485766e-13	NA	27	28	28
ENSG00000161395.13	PGAP3	0.9217663738435351	0.09688698370806581	0.35665045074025115	0.014276986729862017	0.10163300272693314	0.00011437594142188916	NA	42	42	42
ENSG00000136810.12	TXN	0.921749257395895	0.07619142236177577	0.356659380859634	0.021872819919854045	0.08762107848604546	0.0002607844981597738	NA	67	68	68
ENSG00000203805.10	PLPP4	0.921683622931182	0.2416026984154233	0.35669362546292016	0.0017233151066060144	0.0499865551234552	0.00678839575673547	NA	2	2	2
ENSG00000092148.12	HECTD1	-0.9214331041752278	-0.08523588671976307	0.35682435198587004	0.01714508484617573	0.033725588027140214	0.029195739992007176	NA	81	84	84
ENSG00000198467.13	TPM2	-0.920976981443538	-0.054134637788606665	0.35706244494984385	0.036463682574679544	0.11974170122530135	2.10635175092165e-05	NA	53	56	56
ENSG00000151655.18	ITIH2	-0.9203681268727121	-0.07411484668899823	0.3573804187876185	0.019154686886243694	0.035204731905313265	0.025293223127987343	NA	38	38	38
ENSG00000273100.1	RP11-302L19.3	0.9194138797654413	0.053075058749214504	0.3578791321829695	0.052305998431808914	0.26042214595021523	1.5982794882240665e-11	NA	39	39	39
ENSG00000170525.19	PFKFB3	0.918750031595782	0.20415708631255372	0.3582263340246159	0.00332154535773402	0.13094137152837335	7.282788031568077e-06	NA	6	6	6
ENSG00000185689.15	C6orf201	-0.9179548692296616	-0.09228482812165713	0.3586424938406124	0.014124289106743826	0.045151588630794784	0.010062987664786563	NA	18	18	18
ENSG00000101188.4	NTSR1	0.9179434007030238	0.036318287282615894	0.3586484982842987	0.09844423722136314	0.05702692280032035	0.003905263141789564	NA	116	119	119
ENSG00000169359.13	SLC33A1	-0.9177712567124544	-0.13633686845127568	0.3587386333152912	0.004493773691156296	0.04249465438041501	0.013057593459887364	NA	23	23	23
ENSG00000148824.18	MTG1	0.9176568173918117	0.026562871717922078	0.358798561915205	0.15943546647528087	0.5052303566084548	1.2168073163932588e-25	NA	35	39	39
ENSG00000166682.10	TMPRSS5	0.9173735807274138	0.03362524778833003	0.35894691192231953	0.0837898248627947	0.37737392680122944	4.174015870916631e-18	NA	4	4	4
ENSG00000147416.10	ATP6V1B2	0.9172336768468189	0.14219952221506996	0.3590202031769988	0.0052416846027126375	0.05624082598710707	0.0037820597634738978	NA	48	48	48
ENSG00000273073.1	RP11-109E12.1	-0.9169301977091724	-0.060978556317647814	0.3591792187078596	0.05285264328035332	0.1510008885742684	9.784936658450183e-07	NA	34	41	41
ENSG00000188321.13	ZNF559	-0.9156500771788362	-0.034455768562570065	0.3598504570949299	0.1416734306324568	0.375744137914704	5.6483735299576274e-18	NA	30	34	34
ENSG00000120915.13	EPHX2	0.9151720907522721	0.11432219820545438	0.3601012938264041	0.00853873027606497	0.2480854606815945	8.722058758433312e-11	NA	26	26	26
ENSG00000185024.16	BRF1	0.9149372150772718	0.13043818363479634	0.36022459161436027	0.005816033670647705	0.02695988321358293	0.048064946061021324	NA	18	23	23
ENSG00000157890.17	MEGF11	-0.9149171616526431	-0.12478011229219292	0.36023511987057655	0.007014510026594894	0.08285093121290298	0.00042110358993314827	NA	16	16	16
ENSG00000106404.13	CLDN15	-0.9147207533087208	-0.134865607892969	0.360338246501955	0.007326797576089219	0.1527628617667755	7.451407320754159e-07	NA	15	16	16
ENSG00000103245.13	NARFL	-0.9138004717985566	-0.13207538337689081	0.36082169849539136	0.004257873307702148	0.04235607277775342	0.012691432476862469	NA	7	7	7
ENSG00000186716.20	BCR	-0.9136362121065137	-0.050035763386044166	0.3609080319093102	0.05482684136349415	0.496544668333874	4.624266972265418e-25	NA	36	36	36
ENSG00000100321.14	SYNGR1	0.9135276232975906	0.2690923193377393	0.36096511232303263	0.001448590782859347	0.07596350653700662	0.0005787673963350137	NA	26	27	27
ENSG00000111707.11	SUDS3	0.9127460338128616	0.18279615177525438	0.36137612697212096	0.0027474011138205624	0.046319491006464535	0.007061292772404213	NA	18	18	18
ENSG00000156475.18	PPP2R2B	-0.9127304469518109	-0.22304404035291314	0.3613843266216964	0.0018955553393701552	0.03923169733350432	0.017644288212186124	NA	19	21	21
ENSG00000204149.10	AGAP6	-0.9120077678133699	-0.15157018013969797	0.3617646284724134	0.004236231165882042	0.1271705746711304	9.713719011358673e-06	NA	14	17	17
ENSG00000146733.13	PSPH	0.9119757967535779	0.04069743104179529	0.3617814586785111	0.04800746656915525	0.2869839382265707	2.036084231531359e-12	NA	18	19	19
ENSG00000105928.13	DFNA5	-0.9115395904902073	-0.031789289877458354	0.3620111354117663	0.11367201765341226	0.3919045110193407	5.426859395666613e-18	NA	17	17	17
ENSG00000162620.15	LRRIQ3	0.9099614185691163	0.023812856599166383	0.3628428570647181	0.15801667000308725	0.3819246968346453	2.0067109360358358e-17	NA	42	44	44
ENSG00000117533.14	VAMP4	-0.9098307894558318	-0.24373495798773231	0.3629117542481882	0.0021281493120075567	0.09851236902113022	0.00011338368445125019	NA	4	4	4
ENSG00000151657.11	KIN	-0.9097626993451378	-0.07372258184831657	0.3629476699858515	0.019852184389825157	0.07249625127239881	0.0011659114922959947	NA	12	14	14
ENSG00000167703.14	SLC43A2	0.9093838602580115	0.13883038341171572	0.3631475382386259	0.005300088861014451	0.09714250179588622	0.0001133516208786938	NA	25	26	26
ENSG00000185127.6	C6orf120	0.9082249871316683	0.2356033602983414	0.3637593650573263	0.0026348255438579885	0.122191158157125	1.8521980518220526e-05	NA	10	10	10
ENSG00000100523.14	DDHD1	0.9081188606940619	0.09098103185127153	0.3638154266926614	0.02059731311614588	0.09021028939835396	0.0002048805195394838	NA	54	54	54
ENSG00000065883.14	CDK13	0.9079787630844137	0.10727017385901431	0.3638894419843478	0.016372133157463317	0.02793513006931472	0.04725178803680028	NA	53	53	53
ENSG00000185963.13	BICD2	-0.9079617726797511	-0.1703855039513653	0.36389841886446983	0.0036472286751097873	0.04466914160534477	0.010613511065082293	NA	8	8	8
ENSG00000274372.4	RP11-94I2.4	-0.907283437214362	-0.07630072672763694	0.3642569305301474	0.02187560034873477	0.03773792422538266	0.0181639317091004	NA	15	15	15
ENSG00000106565.17	TMEM176B	0.9062621943007757	0.03812302586518397	0.3647970907922081	0.022021675525109703	0.15871599784370416	5.687329347520826e-07	NA	38	42	42
ENSG00000158987.20	RAPGEF6	-0.9057368377923016	-0.10834804993101176	0.36507515948503	0.007740971476361213	0.05826061057429425	0.003932233057339301	NA	22	24	24
ENSG00000119414.11	PPP6C	-0.9054493698576102	-0.23408913038111825	0.36522737091400037	0.0034906855715633282	0.0888802915913006	0.0002827332997460924	NA	18	18	18
ENSG00000145075.11	CCDC39	-0.9048638956480609	-0.36386243104480376	0.36553749624624665	0.0008987517761525777	0.03065149871384708	0.028332311529899207	NA	3	3	3
ENSG00000177721.4	ANXA2R	0.9048204686711455	0.10606803331448762	0.36556050603667023	0.016789828348471657	0.06112706545172687	0.0023567180049865644	NA	40	40	40
ENSG00000142794.18	NBPF3	-0.9039103560575869	-0.02491263348077972	0.3660429373643256	0.14024489945439741	0.5887792796048829	9.880678651549156e-34	NA	20	22	22
ENSG00000001460.17	STPG1	0.9038308910604917	0.061186147765425386	0.36608507891609465	0.03196805723230533	0.2674892108442156	1.3698809983075906e-11	NA	54	55	55
ENSG00000188039.13	NWD1	-0.9038281480665143	-0.07789094817885235	0.36608653362346955	0.01575906033310053	0.22766441654453465	9.714326942960227e-10	NA	10	10	10
ENSG00000134962.6	KLB	0.9036693540913396	0.09263737494010699	0.366170753870258	0.013668147919524252	0.0282156286170088	0.047027599134957104	NA	34	34	34
ENSG00000125257.13	ABCC4	0.9019350545406926	0.08458815181506106	0.3670913685782434	0.011186890749215367	0.12037240961787055	1.4337939086356024e-05	NA	9	9	9
ENSG00000138772.12	ANXA3	0.9017479363772714	0.15657093071176367	0.367190782276428	0.0046161276799742195	0.04199347968366985	0.014100153120087503	NA	11	12	12
ENSG00000114491.13	UMPS	-0.9014906876168498	-0.07317565336863532	0.3673274829281269	0.01501969499026877	0.06513426618764767	0.00169638397122186	NA	32	32	32
ENSG00000141577.13	CEP131	-0.900789976119995	-0.19146811693289606	0.3676999981635928	0.0029889206893171823	0.14591840098320882	1.6680192187918972e-06	NA	1	1	1
ENSG00000104728.15	ARHGEF10	-0.9001428573399951	-0.1164580245447356	0.3680442311188369	0.00794684691029451	0.030506636012402062	0.03502958266639825	NA	25	29	29
ENSG00000213420.7	GPC2	0.8999764269805232	0.11113439399822143	0.36813279569214974	0.008157485586657956	0.06590527385788078	0.00048278859407272726	NA	4	4	4
ENSG00000196235.13	SUPT5H	0.8997692520209101	0.13228455056995955	0.3682430607115208	0.00632345179449763	0.03204395410217534	0.033708124062610235	NA	37	37	37
ENSG00000204866.8	IGFL2	-0.8994937332957771	-0.08145133021049436	0.3683897322756621	0.01672198498597877	0.07176253629450716	0.0009485612448708967	NA	18	18	18
ENSG00000185917.13	SETD4	-0.899488893346099	-0.03700805893168607	0.36839230913322996	0.05804987467400862	0.3191424079418886	3.1189542566696474e-14	NA	68	69	69
ENSG00000232311.1	RP1-249I4.2	-0.8993971409910156	-0.08391475987350594	0.3684411615051172	0.012993100358604962	0.053578556152473325	0.005077757461463283	NA	16	17	17
ENSG00000164105.3	SAP30	-0.8991720860902987	-0.16521618348200093	0.3685610061903217	0.002598932963881682	0.04474535513976295	0.010635923140291164	NA	4	4	4
ENSG00000137269.14	LRRC1	-0.8990932710933934	-0.07218757513765811	0.3686029819438762	0.029347875804713715	0.13443792732369014	4.9542077969956295e-06	NA	43	44	44
ENSG00000260019.1	LINC01992	0.8985357284545898	0.22541263278711313	0.3689000062204991	0.0028422035061224735	0.026440845579747674	0.04969969763316965	NA	1	1	1
ENSG00000159210.9	SNF8	-0.8981239842533386	-0.09576387291825784	0.36911945364202714	0.009861112424718776	0.17170212438552668	1.4356546644119098e-07	NA	8	8	8
ENSG00000169689.14	CENPX	0.8980025402392395	0.05254124234092626	0.3691841951928613	0.034856857771365636	0.3214717389530115	3.6975926467545305e-15	NA	6	6	6
ENSG00000272079.2	LA16c-380H5.5	0.897481502370337	0.03032779965543555	0.3694620395251045	0.1098428404083688	0.4246229620599762	4.127760451735873e-20	NA	10	10	10
ENSG00000183336.8	BOLA2	-0.8968724235578328	-0.05096051417505388	0.3697869965898798	0.043028166426547394	0.17031574938466448	2.0535201176958185e-07	NA	10	11	11
ENSG00000127588.4	GNG13	-0.895247942449971	-0.22579224543458287	0.3706545615798743	0.0028432927935597915	0.02739126087531108	0.04888415561899562	NA	12	12	12
ENSG00000103485.17	QPRT	0.8950588788921572	0.07334508998429003	0.37075561427108894	0.01871655009066478	0.1789451893413812	5.5670859566803393e-08	NA	23	26	26
ENSG00000143674.10	MAP3K21	-0.894737018744488	-0.10730597973480165	0.37092768482748173	0.007800510869285303	0.1459476860867423	1.8407201175715489e-06	NA	17	17	17
ENSG00000142330.19	CAPN10	0.8946314869162098	0.06362597379926273	0.37098411428329636	0.02306744603353029	0.101892531988154	0.00010478643395823386	NA	30	30	30
ENSG00000185619.18	PCGF3	-0.8937675126555439	-0.14829470501345032	0.37144629466241574	0.004095243838033369	0.07241290212075106	0.0008783814598225776	NA	7	7	7
ENSG00000068745.14	IP6K2	-0.8929317191065144	-0.06850141029668275	0.37189373960868344	0.020437498965203783	0.12378147427616785	1.4734722340104874e-05	NA	12	13	13
ENSG00000114744.8	COMMD2	-0.8926718344591642	-0.05163957226662469	0.3720329378354398	0.03927576802865968	0.30940552110471903	1.7809252148827506e-13	NA	15	15	15
ENSG00000167984.17	NLRC3	0.8925945459102506	0.027448336100974975	0.37207434100542425	0.14837666135600516	0.3672452262928075	9.049448691589256e-18	NA	45	45	45
ENSG00000166436.15	TRIM66	0.8920407273735166	0.08324822463260963	0.3723711029679543	0.014952893457599653	0.15273401189435076	1.287667381308283e-06	NA	37	39	39
ENSG00000078043.15	PIAS2	0.8916266999109573	0.16631058151423217	0.37259305410756594	0.0034553629772316853	0.048732063034628535	0.007615484930563556	NA	4	4	4
ENSG00000157368.10	IL34	-0.8912184845355937	-0.2854260405239637	0.3728119697459803	0.0013680122538213381	0.042309712192529166	0.01380920404320723	NA	7	7	7
ENSG00000156113.22	KCNMA1	0.8897766111108786	0.13813067729691755	0.373585847735191	0.00594710741553709	0.17549270682882168	9.395866755602976e-08	NA	17	17	17
ENSG00000100242.15	SUN2	-0.8896348820789902	-0.1292933532696176	0.37366196974900834	0.0074942019426781584	0.0735103554778879	0.0010849426152236019	NA	31	32	32
ENSG00000167186.10	COQ7	-0.8894353641551349	-0.07022785477217394	0.373769146179062	0.023086372665706196	0.10173158810734938	7.051055793883496e-05	NA	59	60	60
ENSG00000165097.13	KDM1B	0.8892201408152437	0.0925238879893477	0.3738847805224712	0.010787203228505005	0.02935040182036762	0.04282509501930759	NA	33	33	33
ENSG00000117266.15	CDK18	0.8886201290817486	0.2694979660888541	0.3742072693047178	0.0010994189707071566	0.09472138702382216	0.00017383933224753448	NA	4	4	4
ENSG00000077585.13	GPR137B	-0.8885831443540427	-0.13710049269142383	0.3742271531434085	0.005054708941929303	0.07099259290372123	0.0012634308615565055	NA	55	58	58
ENSG00000182272.11	B4GALNT4	-0.8885468080630736	-0.0809860523115258	0.37424668900401137	0.018032925083020318	0.03011369058548332	0.03849558082929664	NA	57	60	60
ENSG00000270127.2	RP11-526I2.5	0.8882137248273919	0.028836081289693786	0.3744257974226538	0.13032735525845363	0.457778733656365	1.354286348199367e-22	NA	14	14	14
ENSG00000272192.1	CTD-2532N20.1	-0.8877898067561809	-0.06343407099699983	0.37465382698638416	0.02446798572537214	0.03625219135694331	0.022249690305454446	NA	30	30	30
ENSG00000165271.16	NOL6	-0.8873991157282635	-0.07300391814806309	0.37486405941463674	0.022264120744232525	0.1603810689510131	3.287309355819785e-07	NA	38	38	38
ENSG00000187783.11	TMEM72	-0.8873043505048038	-0.08054750670627753	0.3749150639521164	0.03227910023069381	0.04294472618187392	0.012635984376371043	NA	40	41	41
ENSG00000107736.19	CDH23	-0.8872066482090398	-0.027062956781811327	0.3749676537709953	0.14444346050154733	0.1748919452122019	1.4582667544563757e-07	NA	98	101	101
ENSG00000106113.18	CRHR2	0.8870139173565393	0.3043447166651077	0.3750714075921774	0.0015896879370537313	0.07411614427105638	0.0011073797887359636	NA	13	13	13
ENSG00000122490.18	PQLC1	-0.8865884020024052	-0.09294577738085093	0.3753005403421097	0.011322110698563802	0.198939385669311	1.660875642065877e-08	NA	29	30	30
ENSG00000162461.7	SLC25A34	-0.8861300401921129	-0.04013694275963119	0.3755474570740439	0.07605562806127951	0.28699525032109724	5.781140166895684e-13	NA	38	39	39
ENSG00000151468.10	CCDC3	0.8861095363674656	0.074294793190075	0.37555850470425756	0.01455405356660196	0.03362149664061725	0.02499907124421673	NA	30	30	30
ENSG00000204248.10	COL11A2	-0.8859197345350046	-0.10825236061140837	0.3756607810294357	0.01174042113123621	0.10288997810878553	9.596130852146842e-05	NA	67	126	126
ENSG00000119509.12	INVS	-0.8851722776525247	-0.07729014689591561	0.37606372172720326	0.021386802045827567	0.10295458679439384	8.432587087152907e-05	NA	29	32	32
ENSG00000235478.4	LINC01664	-0.8847874261883648	-0.046213089253066504	0.3762712923078092	0.049848654954593036	0.0916834757420798	0.0002397347349303084	NA	91	106	106
ENSG00000141753.6	IGFBP4	0.8846673775827913	0.09084704675266324	0.3763360552828101	0.009819971267006924	0.09069583865060074	0.0002308833003161997	NA	42	43	43
ENSG00000127903.13	ZNF835	-0.8845777428946688	-0.12343431223942183	0.3763844152573621	0.008113092510172835	0.030076111232591893	0.036757589814898906	NA	17	18	18
ENSG00000136878.12	USP20	0.8835084270479838	0.07476080302190827	0.37696163144766714	0.0007774803388321498	0.06335878027367342	0.0019004215680459163	NA	13	18	18
ENSG00000183111.11	ARHGEF37	0.8829373350419133	0.11847438773059028	0.37727013015208344	0.009620317582656879	0.15971847512314558	7.144082813760338e-07	NA	45	47	47
ENSG00000131480.8	AOC2	-0.8823456934881281	-0.1201210029129265	0.3775898936299439	0.0071318185514769004	0.03524199298518454	0.02484922399238861	NA	32	36	36
ENSG00000275700.4	AATF	0.8816887276498173	0.12874149264502727	0.37794515845027565	0.005517353363604534	0.04292202634843472	0.012935622768099262	NA	11	12	12
ENSG00000243284.1	VSIG8	0.8808026328494813	0.11520060649206493	0.37842465447727347	0.008158744255567528	0.11192471447349099	2.579861159444653e-05	NA	3	3	3
ENSG00000228106.5	RP11-452F19.3	-0.8800015010814642	-0.1617286927923041	0.3788584963761866	0.0031322429791378788	0.04377092579346872	0.009943338821096685	NA	4	7	7
ENSG00000163803.12	PLB1	-0.879772128971145	-0.1500707101914171	0.3789827660339573	0.004490095243553983	0.0578887641537131	0.0039846212569058116	NA	13	15	15
ENSG00000229694.6	LINC00484	0.8796603009743791	0.031546793674692215	0.37904336151290485	0.08467503826044341	0.07292076542977392	0.0006402936370831361	NA	98	100	100
ENSG00000151665.12	PIGF	-0.8796163021241554	-0.05779382721347823	0.3790672045058866	0.031363347729766844	0.03447469837202065	0.024159057555392008	NA	92	93	93
ENSG00000164758.7	MED30	0.8795390858098434	0.15171692971938092	0.37910905028554764	0.002853082300116986	0.03896216744678452	0.016508533783076502	NA	9	9	9
ENSG00000187024.13	PTRH1	0.8794908642453514	0.08611797118687968	0.37913518440367944	0.016693594018844155	0.032152493536083154	0.03153650276324535	NA	25	25	25
ENSG00000048544.5	MRPS10	-0.8792292469582068	-0.07405952212331879	0.3792769896048106	0.022353065079714955	0.2985344259579528	1.3107772264750965e-13	NA	23	23	23
ENSG00000242616.3	GNG10	-0.8762213872897677	-0.04411301153867531	0.3809096918264494	0.0679347799110877	0.3998409161401212	2.7002078795361645e-19	NA	28	28	28
ENSG00000122729.18	ACO1	-0.8761595218614753	-0.15194658215452173	0.3809433183553359	0.004357268064649443	0.07082214914747538	0.0012622164088099054	NA	7	7	7
ENSG00000177409.11	SAMD9L	-0.8760203450890252	-0.06647690880365549	0.3810189735973484	0.028886996364896087	0.13222145910553573	4.294740601129588e-06	NA	83	88	88
ENSG00000095261.13	PSMD5	-0.8759748145413762	-0.08385054808576053	0.38104372559613964	0.01268074447983423	0.034830210517586474	0.02254402969390059	NA	15	18	18
ENSG00000075131.9	TIPIN	0.8747702017943483	0.026575921079097464	0.38169895377635366	0.1233022253950283	0.4075824342554584	2.3789820565033764e-19	NA	32	32	32
ENSG00000170175.10	CHRNB1	0.873384158995113	0.10475244019358709	0.38245372238885933	0.00887788237552076	0.07170396163820056	0.001158632454814319	NA	40	43	43
ENSG00000171121.16	KCNMB3	0.8730163762935855	0.12650711712410992	0.3826541516898585	0.005238808326668811	0.027329877835312644	0.04998234493292513	NA	6	6	6
ENSG00000118420.16	UBE3D	-0.8729928406827535	-0.04943739692157501	0.3826669800037765	0.049169907631001805	0.2849316246692881	2.4644505898383055e-12	NA	26	26	26
ENSG00000101052.12	IFT52	-0.8728791498274828	-0.04368614724209373	0.3827289520236158	0.05216622531911156	0.1051698485457477	4.207927895923557e-05	NA	92	93	93
ENSG00000115145.9	STAM2	0.8727162425916758	0.23781769172306902	0.3828177622380826	0.0017091318952798615	0.04428097942632128	0.01160719484969122	NA	6	6	6
ENSG00000241043.1	GVQW1	0.8726587776018438	0.0583737287135212	0.38284909276089385	0.031457603716550715	0.16949568347402302	1.2275160018808323e-07	NA	10	10	10
ENSG00000142534.6	RPS11	0.8724801489842121	0.3422420907594003	0.38294649301325356	0.0011064254615033764	0.051895562650657916	0.006501269102887916	NA	9	9	9
ENSG00000034533.11	ASTE1	-0.872292752175201	-0.10726913930417743	0.38304869058619895	0.009396416507953916	0.03461316318714304	0.02535909447192922	NA	32	32	32
ENSG00000036448.9	MYOM2	-0.872154242145475	-0.024195399041147116	0.38312423830339537	0.13093518152819894	0.3147629752276099	4.449741784373869e-14	NA	56	58	58
ENSG00000114030.12	KPNA1	0.8720995027506835	0.12637666197682412	0.38315409740348505	0.00636384433302489	0.1287271398957699	6.085588209824231e-06	NA	5	6	6
ENSG00000118922.17	KLF12	0.872067319473584	0.060741509525325955	0.38317165331764436	0.02182434494576896	0.027177845783422187	0.045301066838187166	NA	196	196	196
ENSG00000226578.1	RP11-258F22.1	-0.8717766652143067	-0.07522383951664281	0.38333022696135544	0.024268169824727633	0.09809562435896058	0.00010843771038063534	NA	88	99	99
ENSG00000162669.15	HFM1	0.8714507788109711	0.023318716991930333	0.3835080701626912	0.06152727903457895	0.27471239894738897	3.099615306327975e-12	NA	47	47	47
ENSG00000100227.17	POLDIP3	0.8708673559760225	0.21883425594338118	0.3838265826820235	0.0017252041398670185	0.0350699458677148	0.023215676759841545	NA	7	7	7
ENSG00000121335.11	PRB2	-0.8702967383967326	-0.08798694529230995	0.3841382609116579	0.00988697874265373	0.19151691217711994	8.466187286688081e-09	NA	8	9	9
ENSG00000092978.10	GPATCH2	0.8697085182249282	0.13074127846440614	0.38445971594762507	0.018191126210414525	0.06709316225478792	0.0018132687495597446	NA	23	23	23
ENSG00000132837.14	DMGDH	0.8695125569918805	0.11076332919852121	0.38456684286256393	0.007908035450401295	0.13583819647308729	4.742860483072975e-06	NA	6	7	7
ENSG00000100023.18	PPIL2	-0.8691290792930364	-0.0834386064011703	0.384776532971876	0.016633764337485424	0.10959268251765214	3.2527303634233555e-05	NA	38	41	41
ENSG00000272940.1	CTA-384D8.33	0.8689531217454204	0.04595142649596866	0.38487277202077863	0.05303620781329419	0.04988507379448743	0.007948721590566353	NA	33	33	33
ENSG00000244625.5	MIATNB	-0.8681983348776694	-0.06142861778639359	0.3852857656464561	0.021858082080803524	0.07376382169630223	0.0008905909520946297	NA	15	15	15
ENSG00000183647.10	ZNF530	-0.8677719316077888	-0.062140515639283675	0.3855191986448422	0.029367738911389645	0.1839561100051256	6.34917823396256e-08	NA	21	23	23
ENSG00000078142.12	PIK3C3	0.8675695142475328	0.15358694867312317	0.38563004157005676	0.0036316026434774604	0.0953889949860787	0.00013038958842896006	NA	14	15	15
ENSG00000167720.12	SRR	0.8674696811489044	0.03726881953715924	0.3856847169381524	0.05627189923628524	0.2795053122081756	3.1670608702777112e-12	NA	21	21	21
ENSG00000079257.7	LXN	-0.8671943834504781	-0.10413582060733309	0.3858355131404151	0.05275653676989937	0.13810233998464214	3.925043184717183e-06	NA	50	50	50
ENSG00000124422.11	USP22	0.8671522240804371	0.14245208501360984	0.3858586094036559	0.005429023196544681	0.15940083649932538	5.165063370830404e-07	NA	10	10	10
ENSG00000099797.13	TECR	-0.8669012473874437	-0.06456423237784313	0.385996120009107	0.02506863747269501	0.029272237324828563	0.039662192924244985	NA	59	62	62
ENSG00000180481.10	GLIPR1L2	0.8663184973995949	0.025993208742045422	0.3863155252248399	0.14805555644072885	0.5933621954925085	6.327292698715463e-34	NA	37	37	37
ENSG00000175395.15	ZNF25	0.8661945199756892	0.09489508598706017	0.3863834980477041	0.012712782487362932	0.11520043480916906	1.8943410131273396e-05	NA	44	45	45
ENSG00000125458.6	NT5C	-0.8647058076294528	-0.12297099857041044	0.38720028105228455	0.006064632335259206	0.11313269798000775	3.105762767545061e-05	NA	21	21	21
ENSG00000170074.19	FAM153A	-0.8641783822990211	-0.03814935311516174	0.3874899057324075	0.06195979432427294	0.3830165195369739	1.6890974816756994e-17	NA	12	13	13
ENSG00000272360.1	RP11-359I18.5	-0.8630641598204689	-0.1476126937528081	0.38810219197896023	0.0033127616163922237	0.0353777217029916	0.023825192221580544	NA	29	29	29
ENSG00000143162.7	CREG1	-0.8621862984811136	-0.05796890643906506	0.3885850082304041	0.03716798601358765	0.06448100137896212	0.0018747054934161664	NA	84	85	85
ENSG00000266904.5	LINC00663	-0.861261783539343	-0.09965545537409021	0.3890938787943744	0.015179262411849498	0.12164326589611615	7.684474676137002e-06	NA	10	11	11
ENSG00000158717.10	RNF166	0.8610727068858806	0.03884232383951341	0.38919800010228	0.07278278788583353	0.12288888389863528	1.6101902761599176e-05	NA	100	110	110
ENSG00000075234.16	TTC38	0.860778985500325	0.28790484970887703	0.38935978111378877	0.0028022829191221557	0.11243611039641196	3.78912759923368e-05	NA	23	23	23
ENSG00000112679.14	DUSP22	-0.8605590743638749	-0.0977885487369247	0.3894809344030018	0.012901613962900954	0.09277348449504952	0.00021506587341043983	NA	26	29	29
ENSG00000204978.2	ERICH4	-0.8605244755744934	-0.23823234800287071	0.3894999976314363	0.003095463261810026	0.0353680737956962	0.024769829185343737	NA	1	1	1
ENSG00000030110.12	BAK1	-0.8604270439523348	-0.13835170696223462	0.38955368352092734	0.005426994715980305	0.12608917242060966	5.3104896917244065e-06	NA	10	23	23
ENSG00000075223.13	SEMA3C	-0.860088237180824	-0.07192525421569727	0.3897404047948897	0.019567388541233143	0.09926996386010667	0.000103383593587737	NA	32	33	33
ENSG00000146587.17	RBAK	-0.8597998798351097	-0.029507971500199272	0.38989936553422344	0.11513509212483473	0.1419378582828668	2.175292406389409e-06	NA	86	88	88
ENSG00000166261.10	ZNF202	0.8585588752436303	0.07304337493296464	0.3905839352674151	0.016673179464033717	0.05556439047497757	0.0041059727806701035	NA	29	29	29
ENSG00000150403.17	TMCO3	-0.8571467262567805	-0.12717320390138337	0.3913638002759987	0.006664575573119193	0.2427489850233257	1.4159288756050088e-10	NA	19	20	20
ENSG00000176273.14	SLC35G1	0.8570912700713592	0.07529105720673124	0.3913944454567734	0.023194431723192944	0.043629153345456105	0.0109156053587676	NA	31	31	31
ENSG00000141314.12	RHBDL3	0.8569998875680445	0.05385787571821889	0.3914449467586405	0.041871513830711256	0.2325245834610765	3.0469902519474886e-10	NA	18	18	18
ENSG00000272810.1	U91328.22	0.8560923339632437	0.049595481265327826	0.3919467086320174	0.025900366493423033	0.028419931312579163	0.04343425234460302	NA	21	22	22
ENSG00000100804.18	PSMB5	0.8553522746295649	0.10990855347656926	0.3923561561254234	0.014085846709609301	0.029660564394863743	0.035443816768951114	NA	79	81	81
ENSG00000196357.11	ZNF565	0.8551953942841946	0.15560858507774558	0.3924429855332825	0.0037508317086438476	0.060402349674696265	0.002573827410611641	NA	10	10	10
ENSG00000076650.6	GPATCH1	0.8550481521564816	0.16757940292371135	0.39252449102350295	0.004059718437381901	0.027147193622352784	0.04139377602853722	NA	12	12	12
ENSG00000214290.8	COLCA2	-0.8550277621416071	-0.08702881515367122	0.39253577867124145	0.021373801036756186	0.07808480107265574	0.0006160420929376036	NA	85	90	90
ENSG00000152133.14	GPATCH11	0.8544522254263633	0.08421965464230506	0.3928544694982239	0.00789776874943734	0.08280636305859751	0.00032024166321992925	NA	24	24	24
ENSG00000224592.5	RP5-884C9.2	-0.853773627251155	-0.0744754739756623	0.3932304297257685	0.021183267452620478	0.04977759294771408	0.0065669499072966726	NA	51	53	53
ENSG00000142102.15	PGGHG	0.8537470130617825	0.04708411964523514	0.3932451790875653	0.03629441748822754	0.3812316729388672	2.8717903881282034e-18	NA	7	7	7
ENSG00000169371.13	SNUPN	0.8535425291142631	0.13808395231967716	0.3933585135651746	0.004955885170241407	0.08523788314395815	0.00027906472788084033	NA	2	2	2
ENSG00000065060.16	UHRF1BP1	0.8521384517767349	0.035921501535432006	0.39413725248407927	0.06402969416910798	0.28185743720227713	3.4997983252549735e-12	NA	53	55	55
ENSG00000198105.13	ZNF248	0.8518330388517066	0.08333148540298047	0.3943067661425813	0.01983020707073349	0.1537895003797637	8.104745626984103e-07	NA	89	90	90
ENSG00000166173.10	LARP6	-0.8517580747854818	-0.13481542053873585	0.3943483802692792	0.0032412155071963387	0.15683297812449148	2.0702693245936877e-07	NA	35	35	35
ENSG00000138750.14	NUP54	-0.8515220913965518	-0.05891700753991026	0.39447939694986534	0.054391959459822885	0.251118601112161	8.783244020005803e-11	NA	76	77	77
ENSG00000030582.17	GRN	-0.8514412856976702	-0.08636818147625266	0.3945242658814371	0.010038467912200658	0.15962636575044334	3.867664668176287e-07	NA	19	21	21
ENSG00000197363.9	ZNF517	-0.8507768026647596	-0.03584135227926002	0.39489335003775883	0.020869588025869988	0.12347770866534047	1.0693269205864207e-05	NA	24	25	25
ENSG00000111666.10	CHPT1	-0.8504075869502944	-0.06843144017049556	0.3950985194768972	0.01859088884287601	0.3477420637518775	1.1874778117049494e-15	NA	35	36	36
ENSG00000014257.15	ACPP	0.8502792007705033	0.06416540811765789	0.39516987747646115	0.031492257485850016	0.17209331277945486	2.0542885480362693e-07	NA	5	5	5
ENSG00000275183.1	LENG9	0.8498095070833364	0.2868071341356174	0.3954310031229842	0.001295833272470231	0.0609044285915274	0.002816570273471057	NA	3	3	3
ENSG00000254986.7	DPP3	0.8491786826287768	0.11038410223378996	0.3957818732533396	0.004543278128512603	0.05175944666340488	0.005071901406187008	NA	40	40	40
ENSG00000118564.14	FBXL5	0.8484471677857928	0.048094609245675	0.39618898367768773	0.03949389650102342	0.051578390340201216	0.0057906553630732846	NA	130	132	132
ENSG00000219435.5	TEX40	-0.848263462803708	-0.06667349143463579	0.3962912608382977	0.01980598115513771	0.17418429864102208	4.200527404103705e-08	NA	6	6	6
ENSG00000078487.17	ZCWPW1	0.8482081110633997	0.049789252742386776	0.39632208086735654	0.0349158860975641	0.2910347606824145	2.279554380163705e-13	NA	30	30	30
ENSG00000165695.9	AK8	-0.8469011378678997	-0.03968184390402653	0.3970502282028068	0.055837956478910725	0.2282460586289297	3.924973361614727e-10	NA	29	29	29
ENSG00000280165.1	PCDH20	-0.8456196357596886	-0.1765574116851199	0.3977649679580112	0.0064707894631081606	0.09188865801793072	0.00019639686704001435	NA	46	46	46
ENSG00000169592.14	INO80E	-0.8453656923333739	-0.08232581875703465	0.39790669333713546	0.010669651714060768	0.1026366172728487	7.132823825018258e-05	NA	38	38	38
ENSG00000148690.11	FRA10AC1	0.8451414843078942	0.04241958339564954	0.39803184873380304	0.05888667291813685	0.20938592362761266	1.4145984134842295e-09	NA	29	30	30
ENSG00000169752.16	NRG4	-0.8442305117458914	-0.03195735060381133	0.39854060761732657	0.06305529928147707	0.1826552279633346	6.287054147642738e-08	NA	47	48	48
ENSG00000267605.5	CTD-3220F14.1	-0.8433225389370586	-0.03327808809423442	0.39904808069319664	0.061847226448349	0.06369684346936398	0.0018719434174954512	NA	41	41	41
ENSG00000136213.9	CHST12	0.8433178197320695	0.06625802996240751	0.3990507193091928	0.01709904987581694	0.14298114771003384	3.214187651148755e-06	NA	15	15	15
ENSG00000163320.10	CGGBP1	-0.8431719554369832	-0.10049555623678927	0.3991322805680756	0.0078755958146517	0.2114785428109142	2.16788344496173e-09	NA	22	22	22
ENSG00000159713.10	TPPP3	-0.8423424979174373	-0.12091426666978154	0.39959626948392657	0.0041846107703706215	0.034433504302310916	0.027246086354463482	NA	31	31	31
ENSG00000102781.13	KATNAL1	-0.8422324805658257	-0.10472379815237555	0.39965783627598495	0.0076214956171931575	0.10219483063410983	7.055141536128254e-05	NA	30	32	32
ENSG00000275759.1	RP11-131L12.3	-0.8411485111780053	-0.04571129139540865	0.4002647411897111	0.047197984393499134	0.1576747508570249	8.120366811234412e-07	NA	70	70	70
ENSG00000112293.14	GPLD1	0.840576169889059	0.11245520582256843	0.40058541337700404	0.009565451675432258	0.09270409887894128	0.00018942627197208038	NA	34	34	34
ENSG00000203877.8	RIPPLY2	0.8402477522197834	0.48372819257359306	0.4007694893730176	0.0017766667569402415	0.05149572434328878	0.00518456275571759	NA	18	18	18
ENSG00000167595.14	PROSER3	0.8395119077649963	0.09059648952522747	0.4011821098935482	0.01102921293380755	0.0990466398770146	0.00012963221270846688	NA	30	33	33
ENSG00000090372.14	STRN4	0.8393123981936526	0.1357330863906508	0.4012940276716296	0.00538953632322785	0.08019025136482939	0.0006611551151288531	NA	45	46	46
ENSG00000187049.9	TMEM216	-0.8391061044645647	-0.17618413640572517	0.40140977083015805	0.003361061132793546	0.10756738061747782	3.9326181498174064e-05	NA	11	11	11
ENSG00000206077.10	ZDHHC11B	0.8389978889860268	0.04821903775540134	0.40147049421834224	0.07356959645608876	0.057239520861625426	0.004286412610872638	NA	71	78	78
ENSG00000265107.2	GJA5	-0.8389106715556771	-0.10632252999648555	0.40151943889954633	0.01038179370558699	0.03367092406249066	0.02904698547190906	NA	16	18	18
ENSG00000271553.1	RP11-274B21.10	0.8387377268150893	0.02518874635902283	0.4016165026276288	0.08574563698364739	0.3331960605835196	7.395561892043242e-15	NA	31	31	31
ENSG00000188133.5	TMEM215	-0.8384301454375401	-0.021556143651835794	0.4017891647840076	0.112586709968954	0.3478165630975009	7.041656289681648e-16	NA	10	10	10
ENSG00000196981.3	WDR5B	0.8382558144062376	0.2573240386666722	0.40188704604695713	0.0014065550739204976	0.06561450287861798	0.0019206658840329586	NA	6	7	7
ENSG00000157259.6	GATAD1	0.8381180057522181	0.16703219894457627	0.40196443129409065	0.0024988007818722998	0.08679997956979281	0.00017852784630226223	NA	7	7	7
ENSG00000258548.5	LINC00645	0.8378458616558402	0.05552309324839251	0.4021172776913984	0.03181221671843964	0.07536817276523827	0.0009285202059212156	NA	44	49	49
ENSG00000106733.20	NMRK1	0.8376694850916572	0.018553594434580833	0.4022163560428539	0.25339812329102795	0.5671063366166232	7.406126829382114e-31	NA	12	12	12
ENSG00000176022.4	B3GALT6	-0.8374998587817333	-0.04832758947849496	0.4023116562940269	0.04246320396574471	0.2912789379037245	5.67828761190063e-13	NA	24	29	29
ENSG00000119878.5	CRIPT	0.8372924440371912	0.03752936646012604	0.4024282054210361	0.06341930204735725	0.29380907151785435	1.2877829400149722e-13	NA	50	50	50
ENSG00000163121.9	NEURL3	-0.8371139007729256	-0.07380911689400323	0.4025285474881265	0.014549099723736789	0.10958143099108507	5.440330466989802e-05	NA	5	5	5
ENSG00000105499.13	PLA2G4C	-0.8365433840829647	-0.07460404269788701	0.40284928080162075	0.031310105115990056	0.14118271730881235	2.7791815008423758e-06	NA	58	62	62
ENSG00000249484.8	LINC01470	0.8364554766019192	0.19000571649202835	0.402898714280682	0.0031924176256304068	0.027903981576456783	0.04491666345403602	NA	13	13	13
ENSG00000272856.1	RP11-710E1.2	0.8363751907372495	0.06792037314969745	0.4029438650318108	0.023291233873560815	0.06837151429967639	0.0009091853325698213	NA	16	17	17
ENSG00000144792.9	ZNF660	-0.8359383421872932	-0.0676837366622245	0.40318959079819916	0.01804441137605611	0.16828185962427858	1.9702147844621496e-07	NA	14	14	14
ENSG00000186204.14	CYP4F12	0.8352008660349263	0.0547839666174336	0.403604622169461	0.027313955130378643	0.09972997873819	8.035858338649953e-05	NA	20	21	21
ENSG00000134324.11	LPIN1	0.8349685593637033	0.05782725600242402	0.40373541096384213	0.02789605754010918	0.2708776537374421	9.547380202528355e-12	NA	6	6	6
ENSG00000000460.16	C1orf112	-0.83459620918278	-0.07344671347877314	0.403945097260647	0.020176295759735143	0.06504723643040218	0.002095432626870535	NA	45	45	45
ENSG00000122687.17	MRM2	-0.8340998424277151	-0.053231271479912946	0.4042247239354272	0.035334693803319696	0.1865691997602041	3.511016190485012e-08	NA	23	25	25
ENSG00000167553.15	TUBA1C	0.8337181710463442	0.0832597792729572	0.4044398160787539	0.014924185916117182	0.19712274579933087	1.3718414171712733e-08	NA	26	26	26
ENSG00000187624.8	C17orf97	-0.8332130267855433	-0.041900349936207566	0.40472459701650776	0.06178160550038335	0.3879507081802116	3.771033202824925e-18	NA	32	35	35
ENSG00000136235.15	GPNMB	-0.8330696278616787	-0.02719760687056623	0.40480546167182785	0.11735628777327843	0.40511300002241296	9.76616179990039e-19	NA	20	20	20
ENSG00000063176.15	SPHK2	-0.832982009370118	-0.10758171914773627	0.4048548757173732	0.006819740765957823	0.08121606147228656	0.0004874196038569498	NA	5	5	5
ENSG00000139567.12	ACVRL1	0.8322806612105192	0.12425343544198289	0.4052505437648998	0.006711912163000351	0.03808201909921058	0.01834122860853728	NA	30	31	31
ENSG00000162591.15	MEGF6	-0.8321208378365232	-0.047602885878601356	0.40534074101105955	0.03090780007812632	0.13856823354435238	3.240804029208726e-06	NA	69	72	72
ENSG00000268266.1	AC003005.2	-0.8306711554018353	-0.02679727289131683	0.4061594254994656	0.10082715707936384	0.1723361713359742	2.019425951174945e-07	NA	48	48	48
ENSG00000100294.12	MCAT	0.8305981343467442	0.19186366611657002	0.4062006890483282	0.0024912901171819835	0.05818652072197066	0.003210857583855353	NA	9	9	9
ENSG00000265750.1	RP11-799B12.4	0.8305009886692043	0.07850923021740486	0.40625558908642045	0.013342430172941988	0.07049133462914613	0.0011443813176626435	NA	17	19	19
ENSG00000148925.10	BTBD10	0.8296402581871215	0.47404985484628326	0.4067422080709795	0.0006162572823165386	0.034120787335692924	0.026437980718544342	NA	9	9	9
ENSG00000136856.17	SLC2A8	0.829348207760197	0.06029841879015328	0.4069073994686111	0.015589828764893378	0.13065064347821942	4.994936865062341e-06	NA	10	10	10
ENSG00000115275.11	MOGS	-0.8283775242452297	-0.07033129312604838	0.40745673108028013	0.013775595981238382	0.03695834083135476	0.01771316066609665	NA	47	47	47
ENSG00000228716.6	DHFR	0.8280586758061718	0.030312036457619637	0.40763727099953573	0.11394880285703146	0.36495974483052496	7.531849257981013e-17	NA	99	103	103
ENSG00000116106.11	EPHA4	0.8274770852393146	0.06192642478054134	0.4079667048306377	0.018502636338330304	0.06707724136928025	0.001391493827765861	NA	29	29	29
ENSG00000067167.7	TRAM1	-0.827060765456442	-0.16638364904112066	0.4082026207296595	0.004728858017065822	0.12657992607217175	8.673932004692657e-06	NA	54	54	54
ENSG00000116885.18	OSCP1	0.8266330061369709	0.19496513621348172	0.408445103694152	0.002420535554657113	0.08061521255918305	0.0005318438217674297	NA	7	10	10
ENSG00000214078.12	CPNE1	-0.8265953356207452	-0.0331199374573678	0.40846646200389525	0.0952127692077395	0.4218921596237183	2.987586578705414e-21	NA	79	79	79
ENSG00000203499.11	FAM83H-AS1	0.826490145240353	0.03583731660494395	0.40852610603339434	0.03276116253519219	0.06957415205056686	0.0007805308842830595	NA	41	41	41
ENSG00000160282.13	FTCD	0.8261726762577055	0.05994235237003611	0.40870614565864416	0.04944103019588866	0.3075358824060808	7.993129616530334e-14	NA	17	17	17
ENSG00000039560.13	RAI14	0.8255471969956385	0.14577209703544797	0.40906099897115833	0.0037929413010650646	0.1034137464535119	5.90144022349771e-05	NA	9	9	9
ENSG00000132305.20	IMMT	-0.8254372542705756	-0.061004126287541795	0.4091233917464975	0.019702213682330303	0.0977224139190667	0.00012293928673414256	NA	43	44	44
ENSG00000237310.1	GS1-124K5.4	0.8250287489055438	0.03447636211570414	0.40935526918259524	0.0721372555893848	0.3037799043767521	3.5429301107446864e-13	NA	63	63	63
ENSG00000050438.16	SLC4A8	0.8249387531144475	0.10245907121709762	0.4094063634576188	0.005505527274158435	0.1653406465720289	9.701159817313002e-08	NA	16	16	16
ENSG00000151304.5	SRFBP1	0.824816727559007	0.30012036403547077	0.4094756483928358	0.0009512120279989623	0.03552244090442719	0.022576468188994017	NA	2	2	2
ENSG00000235021.1	RP11-439E19.7	-0.8242389522122195	-0.03517602425802137	0.409803798347666	0.04095622818149033	0.08149189541352017	0.0003692912366603823	NA	20	20	20
ENSG00000144791.9	LIMD1	-0.8241853679795423	-0.06271125235202492	0.40983423966057864	0.017799406708961317	0.18143935575528705	8.270601868264069e-08	NA	16	17	17
ENSG00000119537.15	KDSR	0.824137320456281	0.3414503652236609	0.4098615367006968	0.0008424828756650492	0.03979776664929069	0.015232477781518657	NA	3	3	3
ENSG00000000457.13	SCYL3	-0.823973535560189	-0.04213109588981128	0.40995459525679645	0.04361509854697848	0.1960558677404147	1.0613374733233363e-08	NA	12	13	13
ENSG00000120860.10	WASHC3	-0.8239634152813591	-0.09041782880846724	0.40996034576272766	0.014262228387453692	0.06533971474297973	0.001448668403305375	NA	60	62	62
ENSG00000156381.8	ANKRD9	-0.8235988654710505	-0.07920593829625128	0.41016752082718577	0.013231640288406326	0.3389549966471765	7.388113646690333e-15	NA	7	7	7
ENSG00000125656.8	CLPP	-0.8227002315927477	-0.18062182252208886	0.41067848360413794	0.002433442557109387	0.03308608659164016	0.029471735840105224	NA	8	8	8
ENSG00000150433.9	TMEM218	0.822549939455768	0.18703596088026317	0.4107639765280513	0.002564655623565636	0.15062020756243716	8.255055729650884e-07	NA	6	7	7
ENSG00000196312.12	MFSD14C	0.8222845589900446	0.10175756939680403	0.4109149626759041	0.0036977382440328225	0.04865676467370055	0.00544933361566782	NA	38	39	39
ENSG00000164542.12	KIAA0895	-0.8222696053226165	-0.2480830119956815	0.4109234714291742	0.001586949960915776	0.0693555159574086	0.0013864869331414484	NA	28	29	29
ENSG00000100991.11	TRPC4AP	-0.8222041170338397	-0.10497815893479989	0.41096073600809624	0.008970924209626517	0.027462676898060204	0.03819161544358442	NA	34	34	34
ENSG00000274331.1	RP11-403A3.1	-0.8217499023949852	-0.03430879708819983	0.4112192514429447	0.017869088518676534	0.11146225400867407	3.778852265712137e-05	NA	21	22	22
ENSG00000025156.12	HSF2	-0.8216818977592791	-0.18186299736057418	0.41125796446428065	0.002204443158597165	0.04799489672967433	0.009113023145208357	NA	3	3	3
ENSG00000271943.1	RP11-222K16.1	-0.8214812937324018	-0.05511280873192669	0.41137217498713574	0.025664402457955676	0.0502630322970276	0.006801028436534943	NA	24	25	25
ENSG00000251350.1	LVCAT1	0.8212695695917956	0.040049550656429754	0.4114927369759521	0.07310864044428594	0.22463736362564352	2.616143883347548e-10	NA	33	33	33
ENSG00000114547.9	ROPN1B	0.819962307684291	0.036455267111472796	0.4122375948645123	0.05686313777887197	0.42177662278539024	1.3899424584885747e-19	NA	15	16	16
ENSG00000168754.14	FAM178B	-0.8194539307214533	-0.0872255860179576	0.41252747606011364	0.022268296877462096	0.16324729323503512	3.671386842127192e-07	NA	28	31	31
ENSG00000107020.9	PLGRKT	-0.8193544922246704	-0.07780062574517922	0.4125841909251651	0.01323160855755684	0.1471683528920625	1.6973427056962925e-06	NA	23	23	23
ENSG00000234056.1	LINC00463	-0.8192330320027247	-0.075594553140274	0.41265347217681403	0.02562371078558388	0.08339235093966836	0.000292326682376883	NA	33	33	33
ENSG00000182240.15	BACE2	-0.8190311885696232	-0.05686397616707292	0.4127686194854091	0.02061347542704261	0.12003360168760108	1.5758889830819675e-05	NA	54	56	56
ENSG00000272732.1	RP5-1159O4.2	-0.8184681550725937	-0.044838024192049686	0.4130899185176816	0.02947553679944931	0.06471898350864097	0.002031720467154492	NA	60	65	65
ENSG00000160285.14	LSS	-0.8182359738020606	-0.07142835648700986	0.41322245752553777	0.017256492568315736	0.06895817229636853	0.0013181053536061116	NA	28	28	28
ENSG00000154889.16	MPPE1	0.818110848144787	0.0604072962551309	0.4132938950491788	0.028488049532823273	0.20689727634984226	6.655028767124805e-09	NA	7	7	7
ENSG00000047346.12	FAM214A	-0.8176037767048934	-0.11451486464127662	0.4135834703161667	0.007374143829578385	0.0405755822866582	0.01521956875822696	NA	27	27	27
ENSG00000179909.15	ZNF154	-0.8172364134262893	-0.06293782387897061	0.41379333690928943	0.010488571450342661	0.02759905716899668	0.049278020954305404	NA	40	40	40
ENSG00000152292.16	SH2D6	-0.8164393610736259	-0.03267918827636397	0.4142488921277139	0.07578488966918823	0.1884986289055458	2.2284392540312178e-08	NA	67	68	68
ENSG00000088854.12	C20orf194	-0.8162546942734967	-0.1318349268578189	0.41435448074059433	0.004909845920782938	0.08946530321545547	0.00020855227713670912	NA	6	7	7
ENSG00000246898.1	LINC00920	0.8161189430755215	0.021276137190188702	0.4144321105867964	0.2100045192231209	0.410457263829887	5.760434358450841e-20	NA	40	41	41
ENSG00000164985.14	PSIP1	-0.8155486572287362	-0.17401256921057068	0.4147583247045866	0.0033185858540498232	0.05286717097231225	0.005143273548053417	NA	21	22	22
ENSG00000188732.10	FAM221A	0.8154735698932831	0.026649581394485346	0.41480128736465227	0.1291087333282943	0.4646836066672079	1.7899358045713362e-22	NA	20	20	20
ENSG00000179889.18	PDXDC1	0.8139575342964321	0.0820793028781015	0.41566927888588	0.01344950423292823	0.17258874273707184	1.9956192207653348e-07	NA	12	14	14
ENSG00000105808.17	RASA4	0.8136333875750488	0.02903736503223112	0.4158550050544253	0.059865893399891325	0.08674669488786667	0.00018907876300509232	NA	39	39	39
ENSG00000135773.12	CAPN9	-0.8134445932687285	-0.030175069157780253	0.41596320100046646	0.0861042891762244	0.28915638850956665	3.69161819931338e-14	NA	63	63	63
ENSG00000166033.11	HTRA1	-0.8119337670846085	-0.2581618549703599	0.4168296373809942	0.0012676156727425797	0.05617521064410922	0.003970512902267051	NA	4	4	4
ENSG00000125124.11	BBS2	-0.8116423219539646	-0.09418509788661482	0.4169968992209627	0.010882788033785324	0.12046464367044528	1.900095712774168e-05	NA	38	38	38
ENSG00000181619.11	GPR135	0.811528202203059	0.0502498144174189	0.41706240390630067	0.05251561022416908	0.1970507432854575	7.75258962412513e-09	NA	22	22	22
ENSG00000099917.17	MED15	0.8106860367406729	0.16870473817572013	0.41754599406270343	0.004760389492861362	0.06462118566881822	0.001965517613661838	NA	28	28	28
ENSG00000150459.12	SAP18	0.810339100438885	0.0718666994125001	0.4177453086721793	0.002500787150384086	0.07962905449430739	0.0005065164507658346	NA	12	12	12
ENSG00000111057.10	KRT18	-0.8100319153026677	-0.028712145008019677	0.4179218330496497	0.085022712218878	0.06740689158722367	0.0014222808451885426	NA	99	101	101
ENSG00000177359.17	OVOS2	0.8098390932635522	0.05551134711133186	0.41803266095242175	0.03477785757344787	0.04450386089584141	0.010092081325432605	NA	28	29	29
ENSG00000126266.3	FFAR1	0.8098267641422929	0.0755457728823482	0.41803974792327625	0.015232573829406003	0.13216335057020956	3.478326357107628e-06	NA	5	5	5
ENSG00000151388.10	ADAMTS12	-0.8097245422774166	0.009053551361620235	0.41809850936811777	0.027173409278895947	0.14337394767695474	1.945768583280512e-06	NA	12	12	12
ENSG00000176155.18	CCDC57	0.8097242193911582	0.12101470175651592	0.41809869498448093	0.005208099936765032	0.0952734031476963	0.0001917767613545492	NA	11	11	11
ENSG00000127311.9	HELB	-0.8097086328294879	-0.062464848659003036	0.4181076552280766	0.02303820737041316	0.18749621902153665	2.5681085661421543e-08	NA	24	25	25
ENSG00000197841.14	ZNF181	-0.8087597020459767	-0.08408558091860642	0.418653379867562	0.011142976666428732	0.20331109851957588	7.49680972458293e-09	NA	19	19	19
ENSG00000142733.14	MAP3K6	0.8086784588799002	0.23874512477116497	0.4187001218190184	0.0017560880482985009	0.061782667481118166	0.0016072569763051112	NA	14	16	16
ENSG00000175920.16	DOK7	0.8078960177647734	0.14702098911950806	0.419150443951238	0.004206167055893137	0.03815641511774293	0.02021256361310575	NA	9	17	17
ENSG00000148484.17	RSU1	0.8076067286635101	0.10670985194125839	0.4193170120194831	0.00656947319003422	0.1302285385126286	8.866806022197753e-06	NA	19	20	20
ENSG00000149292.16	TTC12	0.8071554666451237	0.02785899629153195	0.41957691922587304	0.10611402928951733	0.4522759720219695	1.431378028741952e-22	NA	22	22	22
ENSG00000170786.12	SDR16C5	-0.8067346448496042	-0.3147334226900913	0.419819379514518	0.0010411485865359968	0.04711168543659506	0.007951799377234663	NA	8	8	8
ENSG00000237232.7	ZNF295-AS1	-0.8065110473502397	-0.15789433344767148	0.4199482407325972	0.0033318986401910974	0.21033641191677496	4.405059198300785e-09	NA	24	25	25
ENSG00000273329.1	RP11-448A19.1	0.8063579264033937	0.1154733835148551	0.42003649909660123	0.006174966424943219	0.030814569612781662	0.035997488599199184	NA	13	13	13
ENSG00000273142.1	RP11-458F8.4	0.8062797993113571	0.051804365659248716	0.42008153547079763	0.026571502955338725	0.1664349294992104	2.0720874112366604e-07	NA	12	12	12
ENSG00000169035.11	KLK7	0.805967083538436	0.025638823482797703	0.42026182892937414	0.09343153828598857	0.07389185186839214	0.0007424770595628365	NA	44	45	45
ENSG00000113296.14	THBS4	0.8058767754569199	0.08637997846712483	0.4203139036968383	0.012704098869595042	0.047642945128129464	0.009093872420262857	NA	17	17	17
ENSG00000260698.1	RP11-439E19.9	0.805739034211087	0.0353773964624106	0.4203933373683032	0.05566288091731176	0.07370088586538563	0.0008946006581351484	NA	35	36	36
ENSG00000160539.4	PLPP7	0.805618225208611	0.04773634618115459	0.42046301368190653	0.07487992149811067	0.08896653215223706	0.0003139268767186467	NA	87	90	90
ENSG00000273971.1	RP11-77K12.10	-0.8053912098912696	-0.05872004856216738	0.4205939625875792	0.024017073842675395	0.053027723139937206	0.0040376649525841295	NA	18	18	18
ENSG00000257906.1	LINC02156	0.8049727962785468	0.0532937697728713	0.4208353782198191	0.039167850507192944	0.11859391844762047	2.5493170182017602e-05	NA	20	20	20
ENSG00000271614.1	ATP2B1-AS1	0.8044407209016047	0.16214500739534882	0.4211424917009996	0.002944852632387595	0.04285299665221517	0.012428462118321677	NA	39	39	39
ENSG00000136240.9	KDELR2	0.8043654239936662	0.11368062428490337	0.42118596363639305	0.005644710611304304	0.0432608812508103	0.011708745033593352	NA	19	24	24
ENSG00000157954.14	WIPI2	0.8041730949728096	0.07504995044106359	0.42129701487253035	0.019466548785358376	0.04883366427219701	0.0070262256817945215	NA	49	50	50
ENSG00000105750.14	ZNF85	-0.8041150132259237	-0.058087864713199246	0.4213305547889601	0.021990370395171068	0.1110672637164506	4.2318421890618514e-05	NA	21	21	21
ENSG00000075336.11	TIMM21	-0.8039963582861529	-0.10163997640910465	0.42139907820243316	0.010166209666335945	0.026473600231456836	0.0434103472001857	NA	31	31	31
ENSG00000218672.1	AC008060.7	-0.8026935026589537	-0.038960353290066585	0.42215190926813595	0.05370175294979487	0.16142278001575078	2.5264670125037444e-07	NA	18	18	18
ENSG00000236485.1	LINC01945	0.8026330809426193	0.17666203645999942	0.42218684195752654	0.003633859469577658	0.3009539582365486	3.011239397014975e-13	NA	26	38	38
ENSG00000115902.10	SLC1A4	0.802463928242889	0.226247198287066	0.4222846462485417	0.0017654167539520825	0.04140877332876722	0.013732162549089023	NA	10	10	10
ENSG00000260448.5	LCMT1-AS1	0.8010269954581773	0.09964569716971071	0.42311601782118435	0.010067278574265606	0.04058201606736785	0.016466740230139186	NA	30	31	31
ENSG00000177663.13	IL17RA	0.8003556487157545	0.1393550989929635	0.42350476962449	0.004266662953888832	0.09763252407776887	7.22046035991661e-05	NA	37	37	37
ENSG00000112118.18	MCM3	-0.7996474715531964	-0.0742209482399313	0.42391507499300074	0.019433358120300868	0.060504895591941714	0.0033514920772609127	NA	72	73	73
ENSG00000100197.20	CYP2D6	0.7990631795091654	0.04383321215908957	0.42425377849768187	0.039804029175114865	0.4403500208189038	1.3914441099975213e-21	NA	9	11	11
ENSG00000213246.6	SUPT4H1	-0.7983470861340966	-0.11326746184876195	0.42466910055690643	0.00864606242454114	0.134845679336297	3.6159462996087362e-06	NA	20	20	20
ENSG00000136883.13	KIF12	0.7982285747865314	0.10755158418784695	0.42473785804394837	0.013791067112636977	0.09163821472378676	0.00020277446476323053	NA	53	53	53
ENSG00000142494.13	SLC47A1	-0.7982117321844806	-0.029387827883109254	0.42474763025209605	0.08441081754176501	0.2340721056264729	3.4656891022351126e-11	NA	21	23	23
ENSG00000243317.7	C7orf73	0.7981015044438072	0.058090223010511616	0.4248115884843183	0.014105741602631202	0.06451192073229588	0.0020174726792558397	NA	20	20	20
ENSG00000138107.12	ACTR1A	-0.7975720348778841	-0.07811285788947353	0.4251188848289579	0.02134055893600398	0.14049535160498666	1.1300343531781073e-06	NA	66	67	67
ENSG00000085117.11	CD82	0.7973752031763153	0.024806854921790956	0.4252331561485485	0.07801767896285917	0.11254042632946228	3.5906915611959086e-05	NA	133	140	140
ENSG00000259820.1	AC083843.1	0.7968420091830424	0.09143043579123061	0.42554279384746374	0.010647682003303398	0.09126777336306152	8.898116781605014e-05	NA	7	7	7
ENSG00000105483.17	CARD8	-0.7965740836827413	-0.093092344230437	0.42569843386309547	0.010778505787342709	0.13353178679790267	6.357307081809077e-06	NA	25	25	25
ENSG00000189190.9	ZNF600	-0.7961565828345163	-0.10363760489968199	0.42594102958176394	0.005710240554096685	0.045779145753294455	0.008176525482014458	NA	11	12	12
ENSG00000183172.8	SMDT1	-0.7958715566069116	-0.10097590664618737	0.42610669507415766	0.010013337223756006	0.2003173640446319	1.3193834469557924e-08	NA	26	26	26
ENSG00000261187.1	RP11-1007O24.2	0.7949545481426575	0.0417631750572623	0.4266399418841478	0.035837963231201704	0.04003961526066036	0.015275684388871209	NA	25	25	25
ENSG00000042317.16	SPATA7	-0.7948871047163814	-0.035349786390501375	0.426679176060173	0.08161300439632094	0.5626262856297023	2.1123550158908567e-30	NA	59	64	64
ENSG00000183250.11	LINC01547	-0.7940755418886369	-0.062137676634483684	0.4271514551752902	0.021310484762770626	0.08984927379428871	0.00024689966498239795	NA	19	19	19
ENSG00000211445.11	GPX3	-0.7936959963129486	-0.07076757327181463	0.42737243160028826	0.01455891139209324	0.11210955024362508	3.9809642076391795e-05	NA	17	18	18
ENSG00000100151.15	PICK1	0.793547713384423	0.06775191559834717	0.4274587819583163	0.019847239862090266	0.2446458320372617	1.7562014666949603e-10	NA	13	14	14
ENSG00000121766.15	ZCCHC17	0.7927716028160912	0.07789826281494729	0.42791090416471356	0.017934254472044917	0.06996389817082588	0.0012152441515522155	NA	53	54	54
ENSG00000225056.1	RP11-218C14.5	0.7925414760223547	0.07314819320063015	0.42804501772232495	0.016238908656785143	0.0975001331449634	8.107505204176607e-05	NA	25	26	26
ENSG00000108509.20	CAMTA2	0.7921831216268943	0.6766118767783253	0.4282539086142114	7.689725192425365e-05	0.04008197741983895	0.015778402711256728	NA	5	5	5
ENSG00000239332.5	LINC01119	-0.7915384770670545	-0.18047120545019193	0.4286298322299088	0.0024970101570958884	0.030153636009896564	0.03958144216588006	NA	12	12	12
ENSG00000272143.1	FGF14-AS2	0.7911976348728194	0.08349316970867408	0.428828671446676	0.012925580937659612	0.1882384028603335	1.3593115901826542e-08	NA	16	16	16
ENSG00000102858.12	MGRN1	-0.791015720761877	-0.02325580089727432	0.4289348177557599	0.14313719137415878	0.6159531482282402	1.2253166932469428e-36	NA	17	19	19
ENSG00000276073.1	RP5-1125A11.7	0.790518945589416	0.038754525750058985	0.4292247623093972	0.06408484655773275	0.1598469536629428	5.656608977032247e-07	NA	65	67	67
ENSG00000120457.11	KCNJ5	-0.7893743742755036	-0.07332653978110278	0.4298932287616165	0.014529539029671685	0.06182883860346537	0.0023174719234668995	NA	24	26	26
ENSG00000115129.13	TP53I3	0.7890896793332913	0.1121520668432526	0.43005959361340085	0.004143934277132389	0.06321267290165168	0.0013856843887627814	NA	28	28	28
ENSG00000197728.9	RPS26	0.7885149970450047	0.013098642603280683	0.4303955298680875	0.41308831606479235	0.6720270902298652	7.148598569954923e-42	NA	91	94	94
ENSG00000148516.21	ZEB1	0.788097004207149	0.150460698391983	0.43063996739615695	0.002937172558366389	0.038092543349898346	0.0179485852008319	NA	30	31	31
ENSG00000138092.10	CENPO	0.7873495707225262	0.12619336953995217	0.4310772588727465	0.004704422989239995	0.10388286450712446	7.789226755167143e-05	NA	8	8	8
ENSG00000261453.1	LINC01735	-0.7873103255353153	-0.08029183025559308	0.4311002266728978	0.02499274914796218	0.07255844856179589	0.0010533355022973678	NA	21	21	21
ENSG00000151779.12	NBAS	-0.7869651413396872	-0.06505952321349208	0.4313022723739601	0.016890856588343946	0.06766579607066264	0.0018172117590628059	NA	49	51	51
ENSG00000271367.1	RP3-483K16.4	0.7866763565404746	0.042501661643357676	0.431471348146367	0.04946592727704904	0.06168795610114775	0.0019945769558832173	NA	42	44	44
ENSG00000105971.14	CAV2	-0.7860907485369308	-0.07153457081148334	0.43181432388981633	0.009751290156409721	0.030175376108141513	0.035386742079338826	NA	23	24	24
ENSG00000244041.7	LINC01011	0.7858561261979589	0.13242335872680316	0.4319517805512121	0.00563379650940946	0.047029161933456194	0.009501121309630066	NA	7	8	8
ENSG00000128487.16	SPECC1	-0.7857920051705262	-0.3322795569796484	0.43198935113008774	0.0008044105175977794	0.071240734612825	0.0010170048290758142	NA	3	3	3
ENSG00000100439.10	ABHD4	-0.7840925147923963	-0.35413679955020166	0.43298582720768364	0.0008210239675032469	0.06183798623821483	0.0028737164198582585	NA	6	6	6
ENSG00000155393.12	HEATR3	0.7839784325347106	0.03174263102346946	0.4330527655935271	0.08654944192214566	0.4550997609471051	3.8838364752076445e-22	NA	37	37	37
ENSG00000105287.12	PRKD2	-0.783958402818226	-0.09095403387379287	0.43306451875660434	0.010680152185100976	0.15636714271680785	6.838298423158785e-07	NA	10	11	11
ENSG00000132394.10	EEFSEC	0.7834587466728213	0.08050620203411	0.4333577698543569	0.010608706160100127	0.11448653133699185	3.007598291446773e-05	NA	14	14	14
ENSG00000205426.10	KRT81	0.7826401936508863	0.04838252291042805	0.43383843149574075	0.037370064226380055	0.08274574903410874	0.0002953091629418561	NA	24	24	24
ENSG00000144021.2	CIAO1	-0.782102554237238	-0.1259390927709746	0.4341543057673942	0.008500426623511857	0.1017248384729665	4.607684659888473e-05	NA	50	51	51
ENSG00000198874.12	TYW1	0.7819939676296397	0.020776974600958047	0.43421811877096006	0.1916157566908597	0.542237380698482	1.305697556807181e-28	NA	51	55	55
ENSG00000277476.1	RP11-147L13.13	0.781568190665735	0.1138530629614397	0.4344683870520454	0.01070389295933065	0.035599347676775035	0.024518255255993653	NA	25	26	26
ENSG00000111728.10	ST8SIA1	-0.7813831998774659	-0.08394706786362366	0.43457714911052026	0.012673208029629322	0.06523220612821415	0.001799184573972336	NA	40	41	41
ENSG00000196172.9	ZNF681	-0.7812677208580342	-0.03983306072771028	0.4346450509260944	0.09357244327292216	0.08145340127420776	0.0005029003091380895	NA	51	54	54
ENSG00000204525.16	HLA-C	-0.7810919851670255	-0.4394504664719453	0.4347483954993273	0.00033690979481773825	0.4170119245897499	2.4395369614001504e-19	NA	3	19	19
ENSG00000215788.9	TNFRSF25	-0.7809139107793545	-0.06986185364158308	0.434853129856808	0.017056269914988854	0.06467171216830317	0.0020577288515331712	NA	79	83	83
ENSG00000277288.3	C10orf142	-0.7807063384159902	-0.022768454496925904	0.43497523181752773	0.08319232217600805	0.17138543391968802	1.2099182855861988e-07	NA	53	54	54
ENSG00000196912.12	ANKRD36B	-0.780447287575635	-0.09750524626051751	0.4351276431351355	0.012529424723890615	0.09364666846448927	0.00016403236746705184	NA	9	13	13
ENSG00000104731.13	KLHDC4	-0.7803654886495596	-0.10524160771035446	0.4351757755423449	0.007519387570071129	0.11259947509677	1.704159619639739e-05	NA	13	14	14
ENSG00000182993.3	C12orf60	0.7799630285479129	0.02635344064003912	0.4354126372538599	0.06562762840069997	0.2946737602564311	1.0114553939745718e-12	NA	24	25	25
ENSG00000275557.1	RP11-353N4.6	0.7797327315513606	0.08608832638867338	0.435548208466088	0.009951165230720888	0.04662967218707455	0.009707332422926766	NA	6	9	9
ENSG00000244219.6	GS1-259H13.2	0.7795158997425244	0.07300029984752411	0.43567587524610074	0.011051214086016984	0.0960580200162537	0.00016587748563186332	NA	17	17	17
ENSG00000121413.12	ZSCAN18	-0.7792392909411483	-0.05378158985112512	0.4358387689991734	0.04214918827158781	0.2142641327586183	5.072406647411025e-09	NA	66	71	71
ENSG00000141562.17	NARF	0.7787509986113853	0.059135352093496046	0.4361264079896521	0.020344628352443966	0.250335606747148	9.499324823070795e-11	NA	34	35	35
ENSG00000151812.14	SLC35F4	0.7786364674213951	0.2752470451234572	0.436193890865178	0.0011619570826082138	0.02906470208686205	0.033515431865263665	NA	4	4	4
ENSG00000172986.12	GXYLT2	-0.7778277872936926	-0.028916957780328528	0.43667054419807205	0.0925430074056487	0.2981467559331676	3.578957392504056e-13	NA	27	27	27
ENSG00000171150.7	SOCS5	0.7773118949209025	0.049142622347605996	0.43697477887827296	0.021350153168632997	0.029193802979140787	0.04111701428110905	NA	61	63	63
ENSG00000117906.13	RCN2	0.776933000407954	0.12182682819745025	0.43719830020521144	0.0045991536220545345	0.07457629897162486	0.00082874374596368	NA	45	45	45
ENSG00000064270.12	ATP2C2	-0.7767010959025029	-0.13745374997119275	0.43733514014988695	0.004757832737702282	0.07606474617846655	0.0008931984707732359	NA	7	7	7
ENSG00000145365.10	TIFA	-0.7765873931035298	-0.06707203939962005	0.4374022417924839	0.01605657060626465	0.10062931602285397	8.349683700071574e-05	NA	33	34	34
ENSG00000137513.9	NARS2	0.7763483777306636	0.04167995515853856	0.437543315898846	0.038761820266433135	0.17873400587678512	7.103053808858853e-08	NA	30	30	30
ENSG00000139187.9	KLRG1	-0.7762027191887124	-0.05973968092528219	0.43762930081714235	0.023635127965928784	0.1657966091511982	3.387737557566974e-07	NA	18	18	18
ENSG00000101680.14	LAMA1	0.7758206615913885	0.08273282073769693	0.4378548826410743	0.012069189576765902	0.07429941201037447	0.0006237826103931386	NA	38	41	41
ENSG00000130559.18	CAMSAP1	-0.7755255516088776	-0.23694017621088506	0.43802917295342914	0.0013579271748370258	0.06593956631375941	0.0019187808524176078	NA	11	11	11
ENSG00000196335.12	STK31	0.7751241683881785	0.05369915320371079	0.4382662916769794	0.030447106197217286	0.1984980259450448	1.9254586131797178e-08	NA	20	20	20
ENSG00000128928.8	IVD	-0.7750416919331138	-0.03860513644290865	0.43831502410747447	0.02891123118325199	0.2751348010127028	1.906630207100901e-12	NA	73	75	75
ENSG00000154252.11	GAL3ST2	0.774764947741094	0.24075264367783025	0.4384785652595834	0.0014024565089644564	0.06970188914354754	0.0012588549034949464	NA	7	13	13
ENSG00000131470.14	PSMC3IP	-0.7746471068726087	-0.058538291628297025	0.4385482136141	0.020257761969508764	0.06721204568651196	0.0015590118263853743	NA	35	35	35
ENSG00000079689.13	SCGN	-0.7744490307563063	-0.047750635126666524	0.4386652983222177	0.025648176767328983	0.048577592001543234	0.008485400555812992	NA	33	33	33
ENSG00000161011.19	SQSTM1	-0.7744096032654576	-0.0440370790166933	0.43868860643700514	0.02710026681140311	0.08589772873675698	0.00039712388244287115	NA	64	68	68
ENSG00000144285.17	SCN1A	-0.774198388369942	-0.2356324309216586	0.43881348120574026	0.001637479438221508	0.03224326338880425	0.030129579971462175	NA	44	44	44
ENSG00000171695.10	LKAAEAR1	0.7737678771155846	0.05012258994476158	0.43906807190774044	0.0347794852607505	0.21849490610927114	1.0693758989348323e-09	NA	16	16	16
ENSG00000109576.13	AADAT	-0.7737559239547311	-0.10459352113251696	0.43907514183829965	0.006338782144611414	0.0360525730373092	0.02067800110258531	NA	52	52	52
ENSG00000186834.3	HEXIM1	-0.7736318189092789	-0.08831426399524857	0.4391485500563197	0.010603067386176163	0.10103675136923697	0.00010491856168127724	NA	13	19	19
ENSG00000152404.15	CWF19L2	0.772256505629953	0.13102176802404866	0.4399625205365688	0.005806633297709579	0.12078310215157473	1.8763283946529487e-05	NA	49	50	50
ENSG00000187048.12	CYP4A11	-0.7712604589465518	-0.0789578554320465	0.440552564577947	0.011825005666001014	0.08719325123505442	0.00031512239279966734	NA	13	13	13
ENSG00000089060.11	SLC8B1	0.7710432831865077	0.046887103832656686	0.4406812766644299	0.015283755417759268	0.12340371111364985	6.404020001027607e-06	NA	63	63	63
ENSG00000132781.17	MUTYH	0.7705465521076477	0.2905817091659074	0.4409757519358314	0.002698440750223847	0.03496002543009386	0.027101852888104905	NA	17	17	17
ENSG00000105668.7	UPK1A	0.7704342184522474	0.026212786692740988	0.4410423619173509	0.12166054229342917	0.14010809852444148	3.8406273725201145e-06	NA	66	67	67
ENSG00000157837.15	SPPL3	-0.7700567271058819	-0.07868868079357674	0.4412662434960777	0.014684504507379294	0.0674420666220308	0.0017014210796583607	NA	26	27	27
ENSG00000198547.8	C20orf203	0.7697734490381279	0.06784711210591579	0.44143429206046725	0.015279801882678466	0.17307345048979295	1.2249679568650476e-07	NA	9	9	9
ENSG00000142867.12	BCL10	0.7693587571682801	0.029803111640276287	0.44168036510308517	0.044369535857828636	0.032458051185544366	0.024979900810125702	NA	76	77	77
ENSG00000160305.17	DIP2A	0.7692348645901388	0.11086389383689442	0.44175389666591613	0.0057471688884370735	0.03432696158846512	0.024856493556490156	NA	55	56	56
ENSG00000227467.3	LINC01537	-0.7691953010862352	-0.053677823958128944	0.44177737950259466	0.029582447951264874	0.19975902832049694	1.2205616644763463e-08	NA	11	11	11
ENSG00000149089.12	APIP	-0.7689836554075238	-0.022353489070883265	0.441903013498247	0.19226700544021805	0.6208959482864574	7.881199802193248e-37	NA	65	65	65
ENSG00000185163.9	DDX51	-0.7687954960054267	-0.06122401255438646	0.44201472308675605	0.018109234245116363	0.08773205430842307	0.0002743597094173438	NA	46	49	49
ENSG00000175287.18	PHYHD1	-0.7687358201142985	-0.0906915036570902	0.4420501558332207	0.009209632058326759	0.11880435866005505	8.902410360255605e-06	NA	54	57	57
ENSG00000172671.19	ZFAND4	-0.7684894935737691	-0.1334441294255697	0.44219643018709	0.004501756018808416	0.05911345428252419	0.0030511672505224674	NA	54	55	55
ENSG00000205138.3	SDHAF1	-0.7682549022398503	-0.1699408334279812	0.44233576165072463	0.0040074860620800245	0.03468487954789981	0.024515410144630875	NA	23	23	23
ENSG00000126822.16	PLEKHG3	-0.7674549206333812	-0.10126164390681024	0.4428110857042573	0.013849451149115843	0.047940867105587724	0.00857188945784087	NA	77	79	79
ENSG00000160310.17	PRMT2	0.7674163502381047	0.15003178056130698	0.4428340104044548	0.0036532737478160715	0.07821962557765502	0.0005689606674919419	NA	15	15	15
ENSG00000125821.11	DTD1	0.7674156284519468	0.09364172267185804	0.4428344394117446	0.011810049845967978	0.07826787213982929	0.0005318290974785329	NA	53	53	53
ENSG00000122025.14	FLT3	-0.7664938295439275	-0.07029997460802781	0.44338252198146955	0.017723035904747216	0.1692491881265526	2.9832096685473533e-07	NA	10	10	10
ENSG00000188707.5	ZBED6CL	0.7664407215746678	0.03141220895300539	0.4434141106859095	0.08404902166727224	0.2371653826186649	1.7525519989262484e-10	NA	14	16	16
ENSG00000152749.7	GPR180	-0.7653794890771419	-0.052667039461938715	0.44404560297320494	0.029568793282492924	0.18409130262294726	2.517981067926167e-08	NA	30	31	31
ENSG00000135334.8	AKIRIN2	0.7650055707360691	0.13997458490250397	0.44426822742412675	0.0037246460166345807	0.028530809687865314	0.04272473270296818	NA	31	32	32
ENSG00000126267.8	COX6B1	-0.764716341439063	-0.06617596894782458	0.44444047318402347	0.009983669142442189	0.09946187594063008	0.00011788591602424807	NA	51	57	57
ENSG00000196365.11	LONP1	0.7647106500175402	0.03740371371161098	0.44444386299895444	0.04495277396391145	0.3205796338303406	1.4470140792622387e-14	NA	17	17	17
ENSG00000267108.1	RP11-861E21.1	0.7644653610490254	0.06220751016020487	0.44458997131188716	0.034006099758790743	0.09861293372646833	0.0001175807150885458	NA	17	17	17
ENSG00000259865.1	RP11-488L18.10	-0.7644353979505681	-0.055211769067540134	0.44460782094633833	0.02022957587157605	0.1010322193538028	6.308355491602453e-05	NA	43	43	43
ENSG00000116704.7	SLC35D1	0.7643430954929756	0.0507509570641214	0.4446628099897256	0.04024332224438914	0.040191346039228415	0.015754726881031113	NA	88	92	92
ENSG00000174844.14	DNAH12	0.764298862532062	0.0728759102558786	0.44468916308144835	0.01316304467565186	0.03616167607579821	0.01917867074153116	NA	20	20	20
ENSG00000167644.11	C19orf33	0.7642240337968623	0.021481962196306895	0.44473374653699416	0.12849339892364048	0.3316637701852476	5.8116253789141245e-15	NA	48	49	49
ENSG00000124562.9	SNRPC	-0.7641265733797044	-0.051308942719811686	0.4447918179212952	0.02484674222309728	0.30879621863145396	1.5621445851290286e-13	NA	51	52	52
ENSG00000149541.9	B3GAT3	0.7632125034747312	0.1603049298521941	0.44533667313796244	0.004039516473571689	0.06960998516439569	0.001573511490361575	NA	12	12	12
ENSG00000189269.12	DRICH1	-0.7628800768355728	-0.025984434188996593	0.4455349190076846	0.10657509734255063	0.33188632803697266	4.289432676318927e-15	NA	30	36	36
ENSG00000213672.7	NCKIPSD	-0.7625812255582447	-0.04138151363325977	0.4457131848036112	0.046634340294851306	0.4764367800195221	3.9574285106045206e-24	NA	18	18	18
ENSG00000184647.10	PRSS55	-0.7624103418830547	-0.08652564295840462	0.445815135752026	0.010897838288407588	0.03154814702139536	0.032907785063491554	NA	12	13	13
ENSG00000278668.1	RP11-227G15.11	-0.7623160879880455	-0.021394901848276856	0.4458713742738213	0.12485709220187553	0.1000621964065942	0.00010266675805962528	NA	102	108	108
ENSG00000183891.5	TTC32	0.7622191983680766	0.035295295338478395	0.44592918966706807	0.06228163925011015	0.18821495901898605	1.8811369135933628e-08	NA	98	99	99
ENSG00000173805.15	HAP1	0.7622162884981788	0.11412740149090816	0.44593092609323615	0.0036370124144742546	0.046290023367455926	0.008738056107051329	NA	11	11	11
ENSG00000271947.1	RP11-439M11.1	-0.762182859038942	-0.028367148831212136	0.4459508749547858	0.05598971542560679	0.19506636588060347	1.0742736041151512e-08	NA	54	56	56
ENSG00000162819.11	BROX	0.7619438719965905	0.09059049482497807	0.4460935040747114	0.004611872180825875	0.0506800097691368	0.006960555624909338	NA	35	37	37
ENSG00000221818.8	EBF2	0.7617391076305212	0.05363130738727684	0.4462157295262823	0.01903470698441571	0.0651840402628622	0.0018712414882322735	NA	61	63	63
ENSG00000100376.11	FAM118A	0.7613532419265121	0.013423317264079413	0.4464461075977666	0.28506980031911294	0.6150160280428323	7.51730752015109e-36	NA	52	55	55
ENSG00000101096.19	NFATC2	0.7609458525247872	0.12831606927929076	0.44668940968214343	0.004738409776528033	0.05556465798330082	0.004367696825089	NA	7	7	7
ENSG00000177465.4	ACOT4	0.7606425390152051	0.07277060808627502	0.4468706043012456	0.01671923089195179	0.11316378614704925	2.6853412914803697e-05	NA	19	19	19
ENSG00000257261.5	RP11-96H19.1	0.7605025637117532	0.03293031220443335	0.4469542373989419	0.061992432816343306	0.20841929589093536	6.3182228523987235e-09	NA	57	58	58
ENSG00000140873.15	ADAMTS18	0.7598616243423059	0.01763884294947099	0.4473373025558134	0.21430693334022935	0.4716963150977164	3.7789317697790816e-23	NA	18	18	18
ENSG00000025423.11	HSD17B6	0.7597150914376504	0.09485513534874943	0.44742490592699236	0.007887910749156447	0.13653687145467766	1.3755203506827578e-06	NA	12	13	13
ENSG00000156711.16	MAPK13	0.7592697415584347	0.04768928561443618	0.4476912141835774	0.03340721261200949	0.11357988282085413	2.8447075892652074e-05	NA	72	72	72
ENSG00000130518.16	KIAA1683	0.7588964422480332	0.019037307071970867	0.44791450736286176	0.20890484894056444	0.27741608048533617	1.5595438379852308e-13	NA	121	127	127
ENSG00000132471.11	WBP2	-0.7587378849488772	-0.19198058265126178	0.448009369337814	0.0029534522215195276	0.029964882434546425	0.0391284714355243	NA	13	13	13
ENSG00000131558.14	EXOC4	-0.7583655866798888	-0.07760752598089286	0.44823215354191115	0.011728756061042952	0.11965055661627402	2.125951853501761e-05	NA	32	32	32
ENSG00000157014.10	TATDN2	0.7580874653303958	0.061145734938135174	0.4483986230971082	0.013430667565198305	0.06379916888291831	0.002372603608393279	NA	63	63	63
ENSG00000075886.10	TUBA3D	-0.7580826954329423	-0.06607043974380193	0.4484014784257838	0.018411888081142958	0.044293949596734175	0.011853419693275184	NA	38	41	41
ENSG00000127993.15	RBM48	-0.7578953674927495	-0.09343140354122934	0.4485136237684776	0.01345962422508149	0.1583713109239705	3.2942977939434106e-07	NA	41	41	41
ENSG00000140575.12	IQGAP1	-0.7578165230317906	-0.04391266004623425	0.44856082938565345	0.03837035015759036	0.40761351428030573	5.89680329820851e-20	NA	60	60	60
ENSG00000273487.1	RP4-621B10.8	0.757556867219666	0.06456149696701466	0.448716309996798	0.016693288524266353	0.05053533330238634	0.004977952224325675	NA	29	29	29
ENSG00000008838.19	MED24	-0.7574844324509237	-0.14190144717389408	0.44875968903332875	0.003137461392794286	0.041286408117028515	0.015632411348019667	NA	27	27	27
ENSG00000117245.12	KIF17	-0.7571406994093172	-0.07398497088531943	0.44896557301168283	0.015506962918797976	0.11423332590545435	1.4689164570902307e-05	NA	33	33	33
ENSG00000135976.17	ANKRD36	-0.7571098669152466	-0.21102509296761665	0.44898404320824303	0.0018281817823467222	0.0659752251975345	0.001872431928224689	NA	6	7	7
ENSG00000203778.7	FAM229B	0.7565963267626284	0.035207268978403164	0.44929174267762895	0.023916314759451038	0.19513880311527365	1.2144964461246485e-08	NA	29	29	29
ENSG00000141127.14	PRPSAP2	0.7565958095095684	0.043008480746969564	0.4492920526620604	0.041641953497683744	0.30811415373967005	6.791229800686987e-14	NA	28	29	29
ENSG00000100302.6	RASD2	-0.7564305264388353	-0.2328634398952641	0.4493911113165596	0.0013626489902280403	0.03618844829937354	0.02290740209813383	NA	27	27	27
ENSG00000124613.8	ZNF391	0.7561501319215613	0.040409759753503145	0.44955918772979575	0.03544727939788115	0.2623133242326801	1.843836279718713e-11	NA	61	62	62
ENSG00000162600.11	OMA1	-0.7558102512539077	-0.3417307503755372	0.4497629696082941	0.0009858427893768586	0.0323486415458032	0.024818632358022688	NA	21	21	21
ENSG00000233393.1	AP000688.29	-0.7555960540648446	-0.04171275150564644	0.4498914224766766	0.03970329374820727	0.2270029720437983	1.2119007769223987e-09	NA	19	22	22
ENSG00000182087.12	TMEM259	0.754927013746036	0.1055594771386365	0.45029277613221175	0.006140735005867492	0.14286811502929278	3.2729443039863613e-06	NA	13	16	16
ENSG00000067533.5	RRP15	0.7538287864664127	0.02277684705706157	0.4509520362763171	0.14905231927271026	0.3247703954925608	2.1648982730720703e-16	NA	117	120	120
ENSG00000234745.10	HLA-B	-0.7537478562266784	-0.1949963564562248	0.45100063988477646	0.0015964186218337905	0.03273239113480566	0.03092714835709356	NA	13	39	39
ENSG00000283071.1	RP11-736N17.11	-0.7536706828002938	-0.03613247634850157	0.4510469900564441	0.03248158572170738	0.09867040281543543	0.0001385005649866989	NA	30	30	30
ENSG00000060709.14	RIMBP2	-0.7533836051553848	-0.09210629534331614	0.4512194318561339	0.008971584515032303	0.07680791062957415	0.0006675443868623367	NA	111	115	115
ENSG00000204301.6	NOTCH4	-0.7533330288431007	-0.11153448451315733	0.45124981590007973	0.006009719277507652	0.2025431673868432	2.5225499132001665e-09	NA	19	41	41
ENSG00000235109.7	ZSCAN31	0.7524628549857698	0.02673445992412618	0.45177275970248776	0.1171407540315115	0.3802546257130931	7.421265053126258e-18	NA	33	36	36
ENSG00000120675.5	DNAJC15	0.7510979734641017	0.024157658772689015	0.4525936952689006	0.1314328142897792	0.6319661917423974	2.3127265263323208e-37	NA	53	53	53
ENSG00000103051.18	COG4	-0.7508780917278769	-0.1475799819015131	0.4527260263500861	0.004419050466306626	0.0845714636436766	0.000288760989241554	NA	2	2	2
ENSG00000235314.1	LINC00957	-0.7507791969543423	-0.11320189216774892	0.4527855511607669	0.007511844662387228	0.07064001117580586	0.001370239236237558	NA	30	30	30
ENSG00000272541.1	XXbac-BPGBPG55C20.1	0.7506472357645624	0.04583979858502598	0.45286498554640253	0.02769927203401417	0.2731188407014671	2.452509995783017e-12	NA	44	48	48
ENSG00000188086.13	PRSS45	0.7505677986636421	0.03789428740793626	0.4529128067126452	0.0475317084708406	0.13187259240489074	4.224129056874752e-06	NA	9	9	9
ENSG00000259577.1	CERNA1	-0.7503591128295088	-0.07597593512303227	0.45303844925157477	0.015090830529128914	0.1896947879548357	1.0313004039962415e-08	NA	39	39	39
ENSG00000166130.14	IKBIP	-0.7502629448005255	-0.05032714701200555	0.4530963553259516	0.027273502781577367	0.1990330378748162	7.747809086111718e-09	NA	19	19	19
ENSG00000065600.12	TMEM206	-0.7499014802167124	-0.0741656032331145	0.453314042934969	0.017143653853077208	0.2451814192663709	3.718860763679312e-11	NA	50	51	51
ENSG00000115602.16	IL1RL1	0.7491104765264797	0.025211795365033443	0.4537906210588116	0.10842810257750712	0.507072549996161	2.0347872861008573e-25	NA	43	44	44
ENSG00000240707.2	LINC01168	0.7489902893450413	0.07400390444402821	0.4538630583169221	0.017060941276127527	0.09771462849488573	0.00012077611252106065	NA	15	15	15
ENSG00000156030.13	ELMSAN1	-0.7486227356992914	-0.06574108697338929	0.4540846247196443	0.013108151522644659	0.05691350294976859	0.004347232602965698	NA	26	26	26
ENSG00000075826.16	SEC31B	-0.7478818982756884	-0.058152997458222465	0.45453139702115264	0.0068561165746854474	0.029873971399343724	0.034915513948786864	NA	66	67	67
ENSG00000085491.15	SLC25A24	-0.7474069881967834	-0.0647079857225031	0.4548179283885603	0.02169635708142765	0.1396818361105231	3.0201640705194813e-06	NA	43	45	45
ENSG00000274363.1	RP11-104O19.4	-0.746748704427612	-0.09590249335793923	0.45521526431438	0.00635312634324394	0.05909718302660081	0.0037592302854651226	NA	12	12	12
ENSG00000197766.7	CFD	-0.746287451432164	-0.03236667475181377	0.45549379011950697	0.07876172184036244	0.128024689497413	5.57672175958385e-06	NA	39	46	46
ENSG00000160221.16	C21orf33	-0.7459943652021407	-0.018002942563856653	0.4556708189112175	0.2314922165838345	0.5320525002662602	1.185727168272519e-30	NA	20	20	20
ENSG00000135424.15	ITGA7	0.7451003047109326	0.15076921185776693	0.4562110849348774	0.003048912888396488	0.057249129146941184	0.004049539283933209	NA	15	17	17
ENSG00000160321.14	ZNF208	0.7449641902697163	0.020614203992476973	0.4562933682318	0.09300301558481953	0.21441426399470045	2.4591991017174305e-09	NA	66	67	67
ENSG00000106443.15	PHF14	-0.7437126127939312	-0.07242003367424663	0.4570503572948259	0.024479755003564026	0.02827743519140162	0.039966504466973515	NA	45	45	45
ENSG00000196932.11	TMEM26	0.7432946225001512	0.013932995271551717	0.45730332657041795	0.055265848329083815	0.15085324947773768	8.331499566618602e-07	NA	25	25	25
ENSG00000248144.5	ADH1C	0.7431451374370764	0.027447982548100325	0.4573938145687906	0.08360882014494923	0.1911712197362336	3.867526313958933e-08	NA	88	89	89
ENSG00000082258.12	CCNT2	0.7429854100000669	0.10425777201867768	0.4574905137069868	0.01873708103178421	0.06526315194506996	0.0019841964289957085	NA	52	52	52
ENSG00000178021.10	TSPYL6	-0.7429404473011065	-0.026550432185365253	0.45751773623658987	0.08328571924537775	0.15068411525001452	7.144427837492538e-07	NA	42	42	42
ENSG00000196878.14	LAMB3	0.7428561611209734	0.08554575279121174	0.45756876949862235	0.004428334523222431	0.07765695974480735	0.0006880171239470391	NA	11	11	11
ENSG00000272733.1	KB-208E9.1	-0.7425445119298484	-0.025237884785616588	0.4577574933642695	0.11463678380506005	0.3223345820932333	5.3599817357702324e-15	NA	63	65	65
ENSG00000177370.4	TIMM22	-0.7417266355250441	-0.058096943784975125	0.4582529784534044	0.016187481316722027	0.2212219227501128	6.488611833991966e-10	NA	6	6	6
ENSG00000138744.14	NAAA	-0.7416608185274386	-0.03749990667754028	0.4582928647165345	0.025860421046752645	0.1599620459643636	5.385148585892761e-07	NA	54	55	55
ENSG00000241106.6	HLA-DOB	0.7414722609899906	0.026600573313551167	0.45840714469386645	0.08712628185368791	0.32825497035976986	6.666525565404488e-15	NA	26	35	35
ENSG00000256427.1	RP11-118B22.4	-0.741368293326608	-0.043934138860297414	0.4584701637119539	0.03911896669888783	0.20290451686671254	1.2005857936241444e-08	NA	19	19	19
ENSG00000153291.15	SLC25A27	-0.7412305430166363	-0.033330859760835135	0.4585536672440561	0.06563818221133151	0.42628485370319386	8.456045579189261e-21	NA	82	82	82
[truncated: 2,418 more rows]
