# Supplementary material for: Exploring the Impact of Cerebrovascular Disease and Major Depression on Non-diseased Human Tissue Transcriptomes
Source: Front Genet. 2021 Jul 19;12:696836. doi: 10.3389/fgene.2021.696836 (PMC8327210; doi:10.3389/fgene.2021.696836)
Supplement: Supplementary Data Sheet 2 — All TWAS results. [file Data_Sheet_2.zip › cytokines_TWAS/IL6/IL6.en.Brain_Caudate_basal_ganglia.csv]

gene	gene_name	zscore	effect_size	pvalue	var_g	pred_perf_r2	pred_perf_pval	pred_perf_qval	n_snps_used	n_snps_in_cov	n_snps_in_model
ENSG00000175183.9	CSRP2	-3.9552104305132088	-0.11625752818422938	7.646731605143132e-05	0.1664235480154161	0.33488201528768097	2.2638656337115916e-16	NA	122	125	125
ENSG00000118298.10	CA14	-3.6341566522189184	-0.41346617816724035	0.00027889138158012397	0.011529542364350057	0.16834849173675662	4.5351806186527493e-08	NA	25	31	31
ENSG00000163131.10	CTSS	-3.4737144296463343	-0.44875996759443193	0.00051330702908691	0.007621299505464118	0.09265112304736367	6.849350923865462e-05	NA	19	19	19
ENSG00000160716.5	CHRNB2	3.3565238177087777	4.826307948915015	0.0007892892229135184	5.813211132544357e-05	0.024136177663871557	0.049025863929713406	NA	10	10	10
ENSG00000069275.12	NUCKS1	3.349791696307999	0.45130304047214237	0.0008087235338355658	0.006623008960150851	0.039203341921492656	0.011571607886972523	NA	25	26	26
ENSG00000166275.15	BORCS7	-3.1666148537274426	-0.13592383738071692	0.0015422443011894867	0.07725962953164447	0.4077680791635277	4.909205370843253e-21	NA	43	43	43
ENSG00000278023.5	RDM1	3.1077552738568195	0.22531881919883268	0.0018851410099376244	0.02268785975086876	0.12842401705206927	2.0350384140573147e-06	NA	22	22	22
ENSG00000004468.12	CD38	-3.107051302031956	-0.17497802720133407	0.0018896360274459573	0.0344490067494017	0.23381288832644195	1.4778536417394307e-11	NA	41	41	41
ENSG00000079246.15	XRCC5	3.070220369553337	0.33871439454124364	0.002139008812651418	0.013680692963773774	0.20020493106285106	4.368713738814489e-10	NA	11	11	11
ENSG00000143387.12	CTSK	-3.0469232804591924	-0.3137710389807568	0.0023119671038028915	0.015387712633416815	0.024201921365996804	0.04370928567430458	NA	26	27	27
ENSG00000138964.16	PARVG	-3.0244020905064883	-1.1003479625393204	0.0024912509359116576	0.0010413590423373788	0.1201922065082514	6.285165002812336e-06	NA	2	2	2
ENSG00000175664.9	TEX26	2.9396654944903897	0.2503077302321716	0.0032856675235551996	0.01670284873925327	0.1817422348924739	8.349802834282345e-09	NA	13	13	13
ENSG00000267612.1	CTD-3116E22.7	-2.8743612841846136	-0.5100259065460127	0.004048455649413974	0.00399881478357496	0.03301162392483712	0.016449390282925483	NA	4	4	4
ENSG00000243795.1	LINC02044	2.8728910396645	0.13892196336584123	0.004067343703210117	0.0546877617396819	0.19434648353232814	2.886794526639023e-09	NA	22	22	22
ENSG00000100373.9	UPK3A	-2.8721624443539846	-0.12460338354911425	0.004076733487439849	0.06860856473676147	0.20124032960107288	1.2209869467545653e-09	NA	11	12	12
ENSG00000152669.8	CCNO	-2.864237293146984	-0.12386700037983246	0.004180147347261786	0.04761022091019637	0.32066385637065864	4.0977122931697117e-16	NA	16	16	16
ENSG00000173988.12	LRRC63	-2.858449545800193	-0.40408155377959165	0.004257168033058325	0.005838351982379381	0.049778025099555666	0.0044280798602030465	NA	16	16	16
ENSG00000226913.1	BSN-AS2	2.849030172751153	0.23548410539351522	0.004385272140747876	0.01942442803278331	0.046854047899591085	0.005927703025124818	NA	31	31	31
ENSG00000196118.11	CCDC189	-2.8417250985284914	-0.2500898370227605	0.004487016355537068	0.017153246027305363	0.1849390342237069	5.2570460578570645e-09	NA	12	19	19
ENSG00000164733.20	CTSB	2.8262748392689403	0.1892111807777286	0.004709283882803252	0.025263511492518112	0.19406067119860568	2.6352180374902772e-09	NA	23	23	23
ENSG00000228065.10	LINC01515	-2.825926055344389	-0.16622705594572884	0.004714414569025416	0.026372557524703636	0.07824267758437288	0.00025649207697023274	NA	24	25	25
ENSG00000171219.8	CDC42BPG	-2.8015829401871093	-0.25555607299543265	0.005085256750993912	0.013433022674156159	0.05201577616041105	0.003243430432378527	NA	17	17	17
ENSG00000123975.4	CKS2	2.757958604147624	0.23386878340792527	0.005816356298874143	0.02474336778270037	0.2121415504552137	3.760711363553334e-10	NA	2	2	2
ENSG00000197375.12	SLC22A5	-2.756331560619591	-0.44593371566008605	0.0058453710608266365	0.005859635001284032	0.04403802784862002	0.008034067593075633	NA	38	40	40
ENSG00000174348.13	PODN	-2.7521632991680853	-0.2860929393734313	0.005920299107271451	0.010442066709415932	0.061345595831453624	0.0014098606377432078	NA	65	66	66
ENSG00000273295.1	AP000350.5	2.7512713444543175	0.06376798844451324	0.005936444748456947	0.24474206681607333	0.6153559308250601	2.318468916759525e-43	NA	50	53	53
ENSG00000277587.1	CTD-3116E22.8	-2.746591054957589	-0.11161347518097701	0.006021816776492215	0.07393751702867127	0.2870049195799144	5.96141896430814e-14	NA	78	78	78
ENSG00000165526.8	RPUSD4	2.7458985785182297	0.5206363833819889	0.006034541574596332	0.0030846444028230133	0.051053171542483414	0.0034439915406511185	NA	12	12	12
ENSG00000168615.11	ADAM9	-2.7066336831732163	-0.3735141166943179	0.006796921056355984	0.007138585541840141	0.0372749252003123	0.013625898762770646	NA	25	26	26
ENSG00000175170.14	FAM182B	-2.6865933216331133	-0.07333001281639145	0.007218478056191021	0.16934802218024855	0.36889207536001584	5.078650283169793e-19	NA	39	39	39
ENSG00000169122.11	FAM110B	-2.6806575046394787	-0.22754775249944492	0.0073477676792212425	0.015006913117306526	0.05267476536129211	0.0024423471789483987	NA	81	83	83
ENSG00000151360.9	ALLC	-2.675749601774391	-0.09500264816800733	0.007456232915742106	0.11329779139739332	0.2634137109067049	1.1338046381523179e-12	NA	72	76	76
ENSG00000100003.17	SEC14L2	-2.674340741943922	-0.5288633451314999	0.007487633039872536	0.002887480922428287	0.058517074788653575	0.0014127005195942429	NA	73	75	75
ENSG00000163586.9	FABP1	-2.664181459937458	-0.07249881786682104	0.0077175919461653355	0.17605912975878352	0.3705565549624172	4.913633247487437e-19	NA	25	30	30
ENSG00000135899.17	SP110	2.651679123710484	0.6215355709183433	0.0080092617140518	0.002825295627122644	0.06935632584891879	0.00036316086813627035	NA	15	15	15
ENSG00000175643.8	RMI2	-2.6289657423186843	-0.09325727924267332	0.008564498820476659	0.10819653961531545	0.5198405163433264	7.985828937999406e-32	NA	30	30	30
ENSG00000131778.18	CHD1L	-2.627208601885677	-0.18894255539736604	0.008608854081547166	0.02515139355259124	0.2619966480880435	6.433536881026839e-13	NA	25	28	28
ENSG00000055732.12	MCOLN3	-2.6126633280918483	-0.07969338242927483	0.008983975405249997	0.1626779061077404	0.3916972365676644	1.3035018299956235e-20	NA	41	41	41
ENSG00000095397.13	WHRN	-2.6104851338931083	-0.24366868434468353	0.009041390157565481	0.013646359164447796	0.11359642738597175	1.0054811351148802e-05	NA	56	59	59
ENSG00000132518.6	GUCY2D	2.6028886537603397	0.1273495744573112	0.009244197114977126	0.05451258702616857	0.026890393979331042	0.03808386216841761	NA	48	49	49
ENSG00000198691.11	ABCA4	2.6018813369016938	0.17084565090091317	0.009271392588877147	0.027679330936816328	0.031228377929127537	0.025296306246392525	NA	30	31	31
ENSG00000103549.21	RNF40	2.59863488761063	0.33026855641668906	0.009359526484959059	0.008656513140743997	0.13203005785447522	1.977805750450087e-06	NA	6	7	7
ENSG00000099940.11	SNAP29	-2.5931045932917556	-0.16013721981916187	0.009511383960614538	0.03966866479739877	0.2375044591953121	2.0521156395238525e-11	NA	63	64	64
ENSG00000119321.8	FKBP15	2.591390939179489	0.1649581811009586	0.009558883422571503	0.027699809355012962	0.10501668532048042	1.6435674406500342e-05	NA	73	80	80
ENSG00000271751.1	RP11-110I1.14	-2.5906406072812658	-0.17532100443709744	0.009579747795345218	0.030531893686974922	0.1110592709291832	1.0103477580400627e-05	NA	11	13	13
ENSG00000262681.2	RP11-311F12.1	2.5803631777389318	0.19414085723265517	0.009869645787956105	0.02017638485047189	0.1553416393133896	2.2313127402806549e-07	NA	10	11	11
ENSG00000165476.13	REEP3	2.5745028357605393	0.4036887745834063	0.010038426364793575	0.005019819791569544	0.11563524834860167	5.675843766595702e-06	NA	27	27	27
ENSG00000184983.9	NDUFA6	2.5674903493857584	0.20574495802499362	0.010243764078848663	0.042616514242648645	0.39053985473109465	6.911555150042839e-21	NA	40	42	42
ENSG00000172766.18	NAA16	-2.566883512059215	-0.20881526185038946	0.010261707887326428	0.01637078630098764	0.02309811663637322	0.04674371944270888	NA	94	99	99
ENSG00000163430.11	FSTL1	2.5637376296064427	0.8190022124762024	0.010355178913252246	0.0013417969962585155	0.0911120805599984	9.949482262017388e-05	NA	2	2	2
ENSG00000122877.15	EGR2	2.560640321622084	0.5550232385087489	0.010447946130912348	0.0016083452621384053	0.02599419973174331	0.041219031144394506	NA	22	22	22
ENSG00000141698.16	NT5C3B	2.5597568584215766	0.36950861810378927	0.010474541844427913	0.005218621395365776	0.23440460902120325	3.182732729850962e-11	NA	30	30	30
ENSG00000197928.10	ZNF677	-2.5339121832434004	-0.1288367645140524	0.0112796995454715	0.04726546820838954	0.05188726116752507	0.003238776045110535	NA	78	87	87
ENSG00000150556.16	LYPD6B	2.531498735444886	0.09323970865532322	0.011357622697877844	0.11216889679644353	0.0448880138804198	0.00666086345224027	NA	94	100	100
ENSG00000122218.14	COPA	2.52774006305779	0.17774455802271025	0.011479931102100218	0.026448825883133922	0.24121407702100214	2.410125226446658e-12	NA	37	38	38
ENSG00000173262.11	SLC2A14	2.5264259613580182	0.09656539362850433	0.011522967376585237	0.09911642131768728	0.13693580691597315	9.637752324824222e-07	NA	45	45	45
ENSG00000186567.12	CEACAM19	-2.516839930054187	-0.12854215235632604	0.0118412612395173	0.04458657412925017	0.20520977812936897	3.766184080863591e-10	NA	40	41	41
ENSG00000260804.3	LINC01963	-2.5165525051958912	-0.2477133651382987	0.011850924104665478	0.020974720913433324	0.16840964229500946	2.08895742505878e-08	NA	15	15	15
ENSG00000213171.2	LINGO4	2.5019601352641248	0.265710284601492	0.012350783105913475	0.01007794485733405	0.07863492439368383	0.00033337554906982613	NA	9	9	9
ENSG00000214435.7	AS3MT	-2.5012141574411295	-0.18302417965772164	0.012376830963325156	0.027023650700207284	0.12916350455950926	1.3277682251900556e-06	NA	34	34	34
ENSG00000162383.11	SLC1A7	-2.4962594707099375	-0.07598575892281238	0.012551075622698539	0.1498921481590998	0.4574613369487777	3.5656765298436435e-27	NA	51	54	54
ENSG00000089351.14	GRAMD1A	-2.4785408301934013	-0.25740288477960066	0.013192101128352977	0.011502895790562545	0.0869492140678007	0.0001295466356602769	NA	32	32	32
ENSG00000261787.1	TCF24	-2.471777564389468	-0.5559323857061488	0.013444313896994105	0.006857776241390259	0.08349072996707088	0.00014923578888250257	NA	21	22	22
ENSG00000100100.12	PIK3IP1	2.4692294741972924	0.824029863756462	0.01354043564745166	0.0011402749966151317	0.02453696746284533	0.04425947603448735	NA	5	6	6
ENSG00000213699.8	SLC35F6	2.4606850091896297	0.33848528273566414	0.013867205455322124	0.006606645684406897	0.09445205975298678	6.596557243707406e-05	NA	29	29	29
ENSG00000116783.14	TNNI3K	2.456657555778632	0.108774327974049	0.014023629314170567	0.050062722618251114	0.19379847407169504	3.101622566426521e-09	NA	87	88	88
ENSG00000104412.7	EMC2	-2.448588658965626	-0.3105959170537274	0.014341712916679222	0.0074958564565220384	0.15839613149735954	8.299215751443484e-08	NA	32	39	39
ENSG00000099810.18	MTAP	2.4423968769192017	0.19858942475599617	0.014590097275307018	0.017782750260943066	0.16231523974744758	6.547613523003771e-08	NA	46	46	46
ENSG00000171469.10	ZNF561	-2.4411726779319647	-0.15264259993834325	0.014639652838495963	0.03218808764880007	0.2680628615369311	4.092219171001472e-13	NA	34	34	34
ENSG00000100300.17	TSPO	-2.438266992640426	-0.677939734699893	0.014757869433683266	0.0014498594635914328	0.07784302459856897	0.00028859241117993434	NA	35	36	36
ENSG00000259459.5	RP11-321G12.1	-2.433562401359146	-0.07077294252049962	0.014951058083359343	0.14885044203119766	0.4577200368625963	4.068227825958183e-26	NA	30	30	30
ENSG00000124788.17	ATXN1	-2.427609487707049	-0.4699083873206064	0.01519869854556477	0.004447126495795446	0.039762462580149614	0.011457853309108914	NA	47	49	49
ENSG00000230051.1	CTA-929C8.8	2.4259579562177005	0.3863175432827652	0.015268038958689145	0.005344469904442841	0.11475427095512565	1.0918927421846504e-05	NA	27	28	28
ENSG00000256269.7	HMBS	2.4255094413154055	0.20248339573206375	0.015286918117543949	0.019340953060525613	0.09061653939902806	7.562631786733682e-05	NA	26	26	26
ENSG00000271892.1	CTD-2228A4.1	-2.4249001403311596	-0.12201611003575759	0.01531259810413782	0.05411164622015985	0.13807786285778306	1.0253065445675987e-06	NA	13	13	13
ENSG00000213077.5	FAM106A	2.4240747488996055	0.19560842223089997	0.01534744614215111	0.02791043595306583	0.1556840637055636	1.3338635430063819e-07	NA	11	12	12
ENSG00000141971.12	MVB12A	-2.4201722700023125	-0.36572687600023374	0.01551315590357267	0.005180711388991463	0.07439793295180927	0.0003076748954889337	NA	12	12	12
ENSG00000171246.5	NPTX1	-2.4149032977095866	-0.4440549386245818	0.01573938776178807	0.0037233027476351933	0.04331759820837497	0.008029528044065709	NA	26	29	29
ENSG00000277149.4	TYW1B	-2.413204281165509	-0.057168702257865266	0.015812954002757482	0.2517124674744957	0.4610552709268613	4.9381148384034865e-25	NA	41	43	43
ENSG00000173338.12	KCNK7	-2.4120925521644927	-0.38016227222603843	0.01586125462509393	0.008735762828277071	0.06210486435457953	0.0013219724848245065	NA	7	7	7
ENSG00000177917.10	ARL6IP6	-2.4020574107837795	-0.5973102714422293	0.01630314955095178	0.002085776610957817	0.04043892034982309	0.010420871115286959	NA	16	16	16
ENSG00000204394.12	VARS	-2.4014836170556033	-1.1281680891924541	0.016328740222313943	0.0006528002568671368	0.04727026653538923	0.005719580151664343	NA	6	19	19
ENSG00000168827.14	GFM1	2.3995656572582975	0.3371145723130913	0.016414535795021005	0.006817028843654139	0.045531412012153626	0.005381849423376598	NA	39	40	40
ENSG00000141854.9	MISP3	2.3943621159519557	0.16139154929454638	0.016649302143450742	0.0326396856183278	0.3612292093113704	5.779624237069763e-19	NA	5	9	9
ENSG00000073050.11	XRCC1	2.3910760012490373	0.30457254167407094	0.016799074981200042	0.007603202833588544	0.12489119924445775	4.291497234356664e-06	NA	5	5	5
ENSG00000261587.2	TMEM249	-2.385021417191528	-0.1726277094781024	0.017078127072398353	0.025800562354900344	0.04207864419329254	0.008044583604774868	NA	34	38	38
ENSG00000276600.4	RAB7B	-2.3757233572486256	-0.14786852992886237	0.01751458856554886	0.03208559276095862	0.13605913085196655	1.0328033132757945e-06	NA	31	31	31
ENSG00000274265.4	CH17-189H20.1	2.3695447444915767	4.0695634504410725	0.017809999945615412	3.5827343320608475e-05	0.09937950706295516	3.804122360559876e-05	NA	1	6	6
ENSG00000054392.12	HHAT	2.365069848051714	0.18793884274945621	0.018026670725883324	0.023703070274661626	0.09318246154604468	1.5243386901899961e-05	NA	44	46	46
ENSG00000105186.15	ANKRD27	-2.3605549520508418	-0.22119299432611547	0.01824761461023798	0.015113428228534499	0.11315729010387501	1.2077761512060253e-05	NA	31	31	31
ENSG00000101751.10	POLI	2.355581786238534	0.10452201637945965	0.01849372545696293	0.05313002763068381	0.31347825747804303	9.335713951449937e-16	NA	93	95	95
ENSG00000198677.10	TTC37	2.354325165129523	0.1704318258790481	0.018556370699949226	0.03143122058712958	0.274177437547948	1.1168984542493847e-13	NA	28	28	28
ENSG00000131899.10	LLGL1	2.352929400291247	0.26026495921816006	0.01862617015050633	0.01067218417790763	0.22047555392909005	9.012307497232606e-11	NA	18	19	19
ENSG00000178209.14	PLEC	-2.352869788468453	-0.36681493700715373	0.01862915632854209	0.0056931244285637955	0.08876752786670264	8.954475456046428e-05	NA	5	5	5
ENSG00000140379.7	BCL2A1	-2.3503253820239887	-0.379429864014905	0.0187570062318524	0.007346997624241611	0.06878427707639763	0.0007670790421964956	NA	19	19	19
ENSG00000105479.15	CCDC114	-2.3490061453244784	-0.3394833937657762	0.01882359613522767	0.005590335844435882	0.07433019996547613	0.00040715138889525353	NA	12	12	12
ENSG00000176974.19	SHMT1	-2.3438637873100263	-0.2299314776213059	0.019085140022206112	0.014646204962295725	0.12695208450522938	1.2627234968311834e-06	NA	18	19	19
ENSG00000204764.13	RANBP17	2.3361149427374666	0.10974909902139925	0.01948525172059289	0.05168381184898774	0.2468388881813469	7.194857029138126e-12	NA	128	131	131
ENSG00000166484.19	MAPK7	-2.334582497225563	-0.34558907403114963	0.019565241780304006	0.008555158145837731	0.023759840800328	0.0475845342799202	NA	22	22	22
ENSG00000167700.8	MFSD3	2.333474188186287	0.8119307123610904	0.019623271510421342	0.0010246639462223829	0.04742169118867015	0.005137235733291997	NA	14	14	14
ENSG00000204176.13	SYT15	-2.3317262290048704	-0.7459265010834724	0.01971509806767652	0.0011412019604419464	0.09760365926926404	4.761316406435148e-05	NA	7	33	33
ENSG00000128536.15	CDHR3	-2.324014192180276	-0.17850803179623387	0.020124733408267724	0.018431154644389283	0.04948215355967931	0.0038789858354975172	NA	56	56	56
ENSG00000181392.14	SYNE4	-2.3112767278095174	-0.18303862287849873	0.020817574619063896	0.019189602071935413	0.06666355189537795	0.0006493450386871012	NA	19	19	19
ENSG00000204070.9	SYS1	2.3104332324565093	0.27754282688846327	0.020864181015729177	0.008626696460283509	0.06688182444183638	0.00046155336221695946	NA	39	39	39
ENSG00000175513.9	TSGA10IP	2.3099065138847106	0.2859769135859571	0.020893330367142582	0.008090978579272165	0.023796547785263744	0.04846274307219371	NA	7	7	7
ENSG00000012223.12	LTF	-2.2988759823013076	-0.19645197969710124	0.02151198259874399	0.016493407148857754	0.09218025076407466	7.607249154310812e-05	NA	4	4	4
ENSG00000168116.13	KIAA1586	2.2974579255052237	0.19627041017887084	0.021592660612341965	0.01596908731660004	0.08018926783996784	0.00023314806859170116	NA	41	41	41
ENSG00000100036.12	SLC35E4	2.295300727718372	0.20214351086260934	0.02171589594581156	0.021287695957901403	0.1398747769410107	6.460191885117888e-07	NA	36	36	36
ENSG00000133687.15	TMTC1	2.2914478401755556	0.8166433686416039	0.021937525349938758	0.0012288469604682132	0.061503116977976766	0.0016176182243293664	NA	13	14	14
ENSG00000164823.9	OSGIN2	-2.2891054902082524	-0.1869175037753039	0.022073223913349	0.019986332091676502	0.08290567401345544	0.00021866658561906128	NA	24	25	25
ENSG00000115523.16	GNLY	-2.2885819581066844	-0.1114609586356929	0.022103653161266383	0.059920639211486826	0.1925229192026592	1.2666134629299707e-09	NA	28	30	30
ENSG00000133433.10	GSTT2B	-2.279463955393653	-0.05751330530215721	0.02263950027204132	0.2106958712393456	0.5836656645369593	8.252392230471431e-38	NA	46	53	53
ENSG00000198756.10	COLGALT2	2.2737625706974667	0.144266679761012	0.022980265817732753	0.03138583707861227	0.31320285674849024	2.484346988422199e-15	NA	46	46	46
ENSG00000277013.1	CTC-526N19.1	2.2734520644873504	0.20977057239532873	0.022998951684464246	0.015083156888213763	0.0322398215554136	0.02232040831898317	NA	44	46	46
ENSG00000148384.12	INPP5E	2.2725063596940647	0.09677965940730869	0.023055944317576266	0.07507161609758092	0.2766251014040027	1.7972925988042897e-13	NA	31	38	38
ENSG00000128039.10	SRD5A3	-2.2674611829177924	-0.1551801650112126	0.023362067587219103	0.03156786028514248	0.1387658492078359	9.438788787101372e-07	NA	47	47	47
ENSG00000164081.12	TEX264	2.246525650672314	0.1670404881387984	0.024670358438873163	0.014305720760060522	0.18921366017534785	5.175074848726111e-09	NA	62	62	62
ENSG00000035115.21	SH3YL1	-2.240740382382486	-0.30133770138856536	0.02504289669432783	0.010314665616747931	0.08536397720012727	0.00017574910842147368	NA	34	38	38
ENSG00000174529.7	TMEM81	-2.2399912765114145	-0.15480899137942156	0.02509148921094005	0.022477230048313188	0.1220136293360277	2.15012868681058e-06	NA	40	43	43
ENSG00000273449.1	RP11-218F10.3	-2.2378779865149765	-0.1136748236475902	0.0252290129437017	0.048281273897796725	0.19350282078965467	6.765375936071442e-10	NA	13	14	14
ENSG00000163623.9	NKX6-1	-2.2364111415658146	-0.2689919563375334	0.025324851990282025	0.010515576394173883	0.1030153851771467	2.0655180776546874e-05	NA	30	30	30
ENSG00000196353.11	CPNE4	-2.234350919723511	-1.0973434676931682	0.025459992374951508	0.0004448592065933889	0.025800470199245418	0.04234977177588788	NA	1	1	1
ENSG00000234840.1	LINC01239	2.231196096512733	0.1424055451713225	0.025668142436550436	0.0353273892740046	0.10038028608028148	3.5852826203398714e-05	NA	24	26	26
ENSG00000116771.5	AGMAT	2.2309546174554686	0.17703765290556991	0.02568413530310813	0.018891126147427433	0.1666321732499984	3.8701294698425984e-08	NA	20	20	20
ENSG00000070061.14	IKBKAP	2.229070594663851	0.48561588321576143	0.025809208066599962	0.003135103755666329	0.06871970975654353	0.0005501943851465281	NA	18	18	18
ENSG00000158882.14	TOMM40L	-2.223472781417921	-0.49226710692759046	0.026183936770179515	0.002816650843160329	0.03166912905598883	0.023903730345594974	NA	9	10	10
ENSG00000095485.16	CWF19L1	2.2211965968250302	0.07055669909308412	0.026337648606749278	0.1271860839717111	0.4619773198426021	2.5149002304575e-25	NA	20	20	20
ENSG00000160695.14	VPS11	-2.2211116401446813	-0.07908425766682584	0.02634340083512382	0.10717938508954789	0.4364610160723757	1.292433261537006e-23	NA	44	45	45
ENSG00000100228.12	RAB36	-2.2069211843499894	-0.22689297673300649	0.02731956613679855	0.011198528091562743	0.08187969939592603	0.0002271848760903041	NA	35	42	42
ENSG00000162877.12	PM20D1	2.2066613739507877	0.07171488585821811	0.027337725692634995	0.1203851349168321	0.15073892070872258	2.2805001706756267e-07	NA	36	36	36
ENSG00000213066.11	FGFR1OP	-2.205274836779188	-0.2326111294544174	0.027434814489415222	0.013046337182516275	0.10783100160784308	2.0867607097865315e-05	NA	68	73	73
ENSG00000143921.6	ABCG8	-2.2015903650307336	-0.32155643427701813	0.02769425713444405	0.007707760910652046	0.06797853158213993	0.0008940782631619137	NA	10	10	10
ENSG00000283033.1	RP11-219A15.5	-2.1988602945520093	-0.07682047806504126	0.02788785764141459	0.13208741905045623	0.3986859427982309	7.384806608905408e-21	NA	41	43	43
ENSG00000114520.10	SNX4	2.197567266641937	0.35549933819724	0.02797995801188813	0.007078658643822677	0.1001183523651958	3.7151477725433665e-05	NA	14	14	14
ENSG00000197253.13	TPSB2	2.1954364085916436	0.08436629238255239	0.028132307817226664	0.10436684649214048	0.3319336196974504	8.38341365267322e-17	NA	13	13	13
ENSG00000240972.1	MIF	2.192824984780394	0.2213934113569575	0.02831999109458015	0.012028760491565978	0.10604259497649854	2.409699253375086e-05	NA	17	18	18
ENSG00000188162.10	OTOG	2.1883333090610972	0.3898714968571234	0.028645332289991245	0.011836502036236266	0.04974575423876432	0.0038539144942980282	NA	12	12	12
ENSG00000198042.10	MAK16	2.186301765436891	0.3173344488179567	0.028793535071728344	0.006847893533628581	0.0308402263848408	0.027127843038970426	NA	52	52	52
ENSG00000185155.11	MIXL1	-2.183126846864789	-0.22249024936445685	0.029026470013959887	0.012820378989940854	0.06946375605127332	0.0007001960200858318	NA	15	15	15
ENSG00000070950.9	RAD18	-2.180991135141265	-0.22575028451501822	0.029184072172268594	0.010852883935898557	0.1252355362596344	1.819304407861208e-06	NA	11	13	13
ENSG00000132275.10	RRP8	2.1794585348749163	0.4329626308281585	0.02929762179447434	0.003276034996376457	0.06808162181399065	0.0008127304776637594	NA	6	6	6
ENSG00000130803.14	ZNF317	-2.1778384384141742	-0.192134791717699	0.02941806705895117	0.019705074940106537	0.08766432621100906	0.00014785921052757874	NA	22	22	22
ENSG00000255362.1	RP11-619A14.3	2.174014306077757	0.08218124629455135	0.02970406082531711	0.09219267690470519	0.090180434647236	9.440905136195551e-05	NA	76	80	80
ENSG00000171045.14	TSNARE1	2.1724543355382644	0.1609458642664682	0.029821410427631128	0.027210801909471102	0.09167525900994487	0.00010185913282059743	NA	50	51	51
ENSG00000185627.17	PSMD13	2.17125246284094	0.10693020976103565	0.02991209356993638	0.054821184661992664	0.3796649348937545	1.8528956079045724e-19	NA	19	19	19
ENSG00000165609.12	NUDT5	2.170760406340674	0.16641303977272676	0.029949288325175245	0.019946010166399266	0.17353712224895854	2.368738802258753e-08	NA	25	25	25
ENSG00000142082.14	SIRT3	2.169979875280832	0.13143363188109364	0.03000837054330369	0.03698634165386713	0.3238704179594388	9.22354889619484e-17	NA	15	15	15
ENSG00000151208.16	DLG5	2.168668669991111	0.21145539283829623	0.030107847604275866	0.014568919302204586	0.09248234772168018	7.089811233374068e-05	NA	61	61	61
ENSG00000213625.8	LEPROT	2.168532022684679	0.11856209329125532	0.030118230897772005	0.03741072742772453	0.4823176840016127	4.4498952605998826e-27	NA	22	23	23
ENSG00000254281.1	KB-1507C5.4	2.166534189273228	0.19572762061337318	0.030270390191585776	0.016402349715692432	0.10278959112271016	3.0628399562991355e-05	NA	6	6	6
ENSG00000143107.8	FNDC7	2.16117730519733	0.2665637445824322	0.030681645807879677	0.0072875348876080236	0.07118335159603079	0.0006379801104296727	NA	15	15	15
ENSG00000111275.12	ALDH2	-2.161022859249456	-0.6179789176773657	0.030693573658470787	0.0013586998410891641	0.06513401809590018	0.0009676934174346883	NA	9	9	9
ENSG00000156171.14	DRAM2	-2.1585470099620396	-0.1345450813223572	0.03088532757477383	0.027840277826093107	0.3293416289697066	9.754970004739588e-17	NA	10	12	12
ENSG00000117601.13	SERPINC1	-2.158531934384183	-0.15493052273897057	0.03088649831754545	0.029622799430178648	0.11907658341201995	4.333465045352882e-06	NA	39	40	40
ENSG00000125246.15	CLYBL	2.1561237302159615	0.25247830375739005	0.03107400499026776	0.010368867297417705	0.04838067933745055	0.005414659375885671	NA	20	21	21
ENSG00000165105.9	RASEF	-2.1553852603180945	-0.22530818455861387	0.03113169882677963	0.011865052347856515	0.032962315557484155	0.019160746633780413	NA	33	33	33
ENSG00000273091.1	AP000255.6	-2.154043283497263	-0.17702846050564772	0.031236777692381746	0.015736571348047318	0.044292043970509294	0.007594675353112986	NA	39	40	40
ENSG00000197020.10	ZNF100	2.1500121241219476	0.11699584522135342	0.0315542557756257	0.04839716190701112	0.3588653762846148	1.932850243131524e-18	NA	20	20	20
ENSG00000005059.15	MCUB	-2.1431632041931152	-0.7363671072172829	0.03209999575990469	0.0011073150680298114	0.0342703184090284	0.0172807092622217	NA	1	1	1
ENSG00000173267.13	SNCG	2.142903167445835	0.17431225057862446	0.03212087459553103	0.02206461093584664	0.14460338592976965	1.5676790243800614e-07	NA	50	50	50
ENSG00000233878.1	AC073133.1	-2.14030699385163	-0.12233887487631606	0.03232996515129854	0.03533791565644013	0.09400458874884576	3.4905908045888324e-05	NA	28	30	30
ENSG00000103253.17	HAGHL	-2.1378748095731344	-0.5021676135934997	0.03252690524673669	0.002593438441095677	0.029157478709188125	0.0209064771349514	NA	4	4	4
ENSG00000175985.9	PLEKHD1	2.1362043293300688	0.5157025117531209	0.032662762732316164	0.003337827374198395	0.07497550575745139	0.0004522569757686458	NA	7	7	7
ENSG00000083845.8	RPS5	2.1291599914636117	0.6786436750666287	0.03324102575335725	0.0011550948453657906	0.0559050967169446	0.0021690615695506856	NA	6	6	6
ENSG00000141569.10	TRIM65	2.123335353830745	0.20921925966741878	0.03372576015204298	0.014763230226686689	0.21282883995579466	3.651221065144488e-10	NA	21	21	21
ENSG00000196689.11	TRPV1	2.1215313188570337	0.2728551903858913	0.03387711522851752	0.005994734856972756	0.13070070893654126	1.7746949879799054e-06	NA	4	4	4
ENSG00000182149.20	IST1	-2.1201086406939087	-0.5005420186939015	0.03399688444004078	0.0025538148996747676	0.03971260018067866	0.007921434311527378	NA	28	28	28
ENSG00000148154.9	UGCG	2.1176061823415817	1.2100511644453706	0.03420843416167665	0.0004512368218639126	0.0322004470416253	0.023153743185478203	NA	6	6	6
ENSG00000068097.14	HEATR6	-2.1134161733811583	-0.11617161382995965	0.0345651628689311	0.0338781921588321	0.19564764762055456	1.2907739812404829e-09	NA	8	8	8
ENSG00000257949.6	TEN1	-2.1131482310398972	-0.10303002578718456	0.03458808263390153	0.07503512751467334	0.4545174794456648	1.0539780268020448e-24	NA	36	39	39
ENSG00000057468.6	MSH4	2.103162431999878	0.10921092826036806	0.035451573028399394	0.045417074045355416	0.2058434890576253	9.503415166524888e-10	NA	37	37	37
ENSG00000167608.11	TMC4	2.1027891107365657	0.10212387702242538	0.035484208326434855	0.05279848575041466	0.3415318115285048	4.8787641382675606e-17	NA	12	14	14
ENSG00000157193.15	LRP8	-2.1024968433156994	-0.2841460220161995	0.035509775880368424	0.006528240268234033	0.05976888920904076	0.0015853574063430394	NA	23	23	23
ENSG00000150051.13	MKX	2.0967363030350183	0.40646569931746496	0.03601692497409522	0.00407087939735069	0.040848604098484585	0.009846079532766668	NA	20	21	21
ENSG00000173848.18	NET1	-2.096588611602783	-14.441584347425364	0.036030008280540815	2.6910370098705737e-06	0.02573595595220654	0.04355941387783837	NA	1	2	2
ENSG00000113048.16	MRPS27	-2.0934352927775906	-0.19894474065491743	0.03631031467870668	0.011116605061064648	0.104627369670189	1.9189631516710384e-05	NA	14	14	14
ENSG00000108784.9	NAGLU	-2.0898351435424933	-0.35700218267856687	0.03663261123527329	0.0047271896332553645	0.051291577415562686	0.0030661156149472376	NA	20	20	20
ENSG00000105668.7	UPK1A	2.0894139690929348	0.12319146725056186	0.036670474841633736	0.029431027120123306	0.02991427591352485	0.0280579508201103	NA	34	37	37
ENSG00000172803.17	SNX32	2.08888348575348	0.18379222102231504	0.036718212760952475	0.015896982821785602	0.20712232436757075	5.533901103028788e-10	NA	29	29	29
ENSG00000138448.11	ITGAV	2.08685422973984	0.16194863595325557	0.036901313328120605	0.02127785854965978	0.2153064530311628	1.9211991831033963e-10	NA	51	51	51
ENSG00000156990.14	RPUSD3	-2.0813762663271853	-0.4602425095502741	0.03739947930838012	0.004005370691192083	0.21349616999584886	1.8904108888301446e-10	NA	6	6	6
ENSG00000205309.13	NT5M	-2.0799511747829307	-0.39485578573338936	0.03753001145129221	0.0028018004660695364	0.026100135627604874	0.039250558240725715	NA	13	13	13
ENSG00000133069.15	TMCC2	-2.0782990577973854	-0.3715843079457962	0.03768182318615314	0.0035786865672129417	0.1182249006813475	5.386544185980308e-06	NA	20	20	20
ENSG00000184110.14	EIF3C	2.0772515480930016	0.13700982028703593	0.0377783484340472	0.032758355350435996	0.02729688472970952	0.032120040946048665	NA	49	51	51
ENSG00000137338.5	PGBD1	2.0732715790191376	0.1610043503068283	0.03814701214610721	0.025398773982425255	0.10202522549050136	3.09064889678413e-05	NA	30	30	30
ENSG00000219545.11	UMAD1	-2.07037779945492	-0.4358373037529542	0.03841697915413291	0.004395969600988625	0.06789025498918898	0.0008027749948954036	NA	2	2	2
ENSG00000164002.11	EXO5	2.0699714067557187	0.2665623446836349	0.0384550221563741	0.006648452387900824	0.06684593261714822	0.0007973942369583882	NA	21	22	22
ENSG00000111254.7	AKAP3	-2.0682547796806783	-0.1085363094537871	0.03861607156368486	0.046417835122026435	0.28962853795460064	2.661476776112616e-14	NA	13	13	13
ENSG00000083099.10	LYRM2	2.067009431890117	0.07084746432628833	0.03873326521620511	0.10808079974129131	0.4814978871294575	3.507694105961535e-27	NA	51	54	54
ENSG00000129673.9	AANAT	2.063288123802948	0.10776252929179526	0.0390852617455228	0.032739933829267445	0.12714563087794414	3.127065326451676e-06	NA	26	26	26
ENSG00000138061.11	CYP1B1	2.062564379627769	0.1750002985525656	0.039154034959619846	0.018605136702490144	0.02565112944183777	0.04338976924243211	NA	39	41	41
ENSG00000167468.16	GPX4	2.0607888759989867	0.8987682245444422	0.03932318619719991	0.0006664819233992911	0.03330007292836858	0.018135668341976642	NA	2	2	2
ENSG00000066382.16	MPPED2	-2.0574857893552347	-0.26812352283556545	0.03963952047630948	0.006986315096961805	0.16135076933648124	4.66925987329338e-08	NA	32	33	33
ENSG00000198719.8	DLL1	-2.055914342546011	-0.48515487898069465	0.03979077339707783	0.002488972787445411	0.0361151066026231	0.01651307568413779	NA	15	15	15
ENSG00000240707.2	LINC01168	2.055355068932143	0.11331968822058323	0.03984472192963735	0.043817836327947876	0.17870365844354405	1.2235527677407854e-08	NA	28	28	28
ENSG00000162384.13	C1orf123	-2.054325294282223	-0.11576967912803915	0.039944218181582544	0.03196222990239827	0.21447371739887072	4.2812162441886056e-10	NA	20	20	20
ENSG00000143412.9	ANXA9	2.053281202997184	0.42332120598452927	0.04004531282118398	0.007919407345413665	0.056845647113113004	0.001475572868417333	NA	6	6	6
ENSG00000242498.7	ARPIN	2.0524251041338175	0.1721297130775088	0.0401283668690116	0.019250078685380513	0.04180534132104825	0.008696224605486821	NA	66	69	69
ENSG00000122390.17	NAA60	2.0452794179330676	0.44734301872644205	0.04082731866748524	0.0031153389025852718	0.038391415566886994	0.013537017340372656	NA	14	14	14
ENSG00000181894.14	ZNF329	2.0441736669203294	0.14738719638199116	0.040936393646365817	0.02035807176354481	0.09178572630532424	4.83154100823347e-05	NA	43	43	43
ENSG00000137601.16	NEK1	-2.043912206681492	-0.3450010206335811	0.04096222102493896	0.00686455903879162	0.10481831599515533	2.1843856616286365e-05	NA	33	33	33
ENSG00000273492.5	AP000230.1	-2.042682097643198	-0.04879575365415554	0.041083918142506705	0.2255479800542906	0.5310775079872362	5.825277588386793e-31	NA	52	52	52
ENSG00000105793.15	GTPBP10	2.0425580774601335	0.14754481489693494	0.04109620468500239	0.02569689619758306	0.08246921764292403	0.00015946869120635998	NA	32	33	33
ENSG00000159339.13	PADI4	2.038146859703851	0.37563411469342745	0.04153524804556241	0.005343449112820789	0.026182989243761026	0.038889779429297264	NA	14	14	14
ENSG00000184277.12	TM2D3	-2.0330339344697776	-0.34998583295886165	0.042049094714478596	0.004028497701068432	0.0841895319900147	0.00012177056503262593	NA	7	7	7
ENSG00000088992.17	TESC	2.03005491722178	0.7443217892616114	0.04235095738155377	0.0008702850861437451	0.09939068583497304	3.6526494255168926e-05	NA	11	11	11
ENSG00000183426.16	NPIPA1	2.0278255428366703	0.09536959754117093	0.04257805644940969	0.06820292198356614	0.5320251873060426	1.910994634482403e-32	NA	30	40	40
ENSG00000197245.5	FAM110D	-2.0277130629982323	-0.17653867404036164	0.0425895416404255	0.017637519809257554	0.1790249762594275	1.819875419952933e-08	NA	12	12	12
ENSG00000263958.1	RP11-676J15.1	2.0235724126236208	0.19033537105785447	0.043014165934237875	0.01542737521878327	0.17630330356110785	2.2915619935697986e-08	NA	30	31	31
ENSG00000267014.5	LINC01532	-2.023183989944679	-0.1990632864510765	0.04305418168395265	0.01159349673381797	0.05382572474840322	0.0017985705081621655	NA	44	44	44
ENSG00000159110.19	IFNAR2	2.022954434168881	0.3688075078605846	0.043077845571822544	0.006116094998327175	0.04204520814875658	0.006148572589329025	NA	21	21	21
ENSG00000272463.1	RP11-532F6.3	-2.022686138292358	-0.09329651382625571	0.043105516935877726	0.0669871794623156	0.26244245726085635	1.423737781886913e-13	NA	9	9	9
ENSG00000183166.10	CALN1	-2.0161663005398087	-0.5039956678472706	0.04378258901886029	0.003231049712653763	0.06657035808172466	0.0010429918364932775	NA	44	45	45
ENSG00000143322.19	ABL2	-2.0140836169529384	-0.2190241916404364	0.04400075527783494	0.010279410615388455	0.2081572381398622	2.9821639942036686e-10	NA	24	24	24
ENSG00000165934.12	CPSF2	2.013347862691039	0.45913590259110354	0.044078046419759064	0.001844753982973065	0.08538111505042625	0.00015001478318929162	NA	5	5	5
ENSG00000128266.8	GNAZ	2.0116354088975656	0.17514997769552898	0.044258383959533916	0.016201111417369372	0.08128810967345003	0.00015501170676163783	NA	41	44	44
ENSG00000278662.4	GOLGA6L10	2.0112943192338646	0.0759139203014524	0.04429437818776039	0.10726791558048294	0.2968144010136045	2.6540644723053937e-14	NA	46	47	47
ENSG00000174891.12	RSRC1	2.0077791359963073	1.1410904887594735	0.044666766892832534	0.003101622244413411	0.024125446383997242	0.04772692413751374	NA	30	30	30
ENSG00000137500.9	CCDC90B	-2.0076108472226344	-0.2801270125849557	0.044684660982210585	0.006460537557118919	0.1576689297454358	1.2328403169309804e-07	NA	20	20	20
ENSG00000247157.6	LINC01252	2.006302854420468	0.20298262100979209	0.044823945675507466	0.013671914959702759	0.09460397634480404	6.321784044390993e-05	NA	42	42	42
ENSG00000182177.13	ASB18	2.0046945898013333	0.15922461412563624	0.044995707265603105	0.019081003446639093	0.1204620873630015	5.718224934438942e-06	NA	16	16	16
ENSG00000104442.9	ARMC1	-2.002008238453992	-0.14188449076343437	0.04528384548245536	0.029093412600573635	0.22974041152110625	1.7626716140540612e-11	NA	55	55	55
ENSG00000186732.13	MPPED1	-2.0002259000217073	-0.11316175825261358	0.04547587628512793	0.053160764000036526	0.1218656690083427	3.940181447415322e-06	NA	88	96	96
ENSG00000204138.12	PHACTR4	1.9896753175355737	0.16003478892686152	0.04662671336443344	0.022172439786723563	0.2186815826465357	5.207679933533599e-11	NA	74	74	74
ENSG00000176105.13	YES1	-1.985993148786312	-0.35785657774893675	0.047034084657310446	0.004202330836027746	0.08064860959756336	0.00021393840549763536	NA	50	50	50
ENSG00000261770.1	CTC-459F4.1	1.9808225393735055	0.04031970393647216	0.047611178223431555	0.2229225789299772	0.4533104320895683	1.690240707969748e-24	NA	50	50	50
ENSG00000197134.11	ZNF257	-1.9786306326142462	-0.07214172295453697	0.0478576081462864	0.08351592795350113	0.21554331985709585	2.708869092661973e-10	NA	22	23	23
ENSG00000130540.13	SULT4A1	1.9778759523952893	0.7306612106908644	0.047942702423056094	0.0011165272774025905	0.13376494720427407	5.260070235161824e-07	NA	32	32	32
ENSG00000225916.1	AC007879.4	-1.9751288185374656	-0.24559303754664225	0.04825353117854074	0.011979873858009454	0.10745467658626158	1.6692101374813128e-05	NA	9	9	9
ENSG00000213809.8	KLRK1	1.9692734235555376	0.25192127721548047	0.0489217013432939	0.005818386838788394	0.07705861333279536	0.00027698970645509153	NA	5	5	5
ENSG00000032219.18	ARID4A	1.9664955117647003	0.7300215359734544	0.04924140027100202	0.0010640267981283191	0.02443832202313028	0.04767780347996231	NA	5	7	7
ENSG00000144119.3	C1QL2	-1.9657298863351795	-0.8484113609366444	0.04932982062565574	0.0008938169470713853	0.030636399431820494	0.022727918356775068	NA	5	6	6
ENSG00000136546.13	SCN7A	1.9655885698316935	0.0795893078653606	0.04934615550452522	0.07204132872916477	0.14262923583618722	7.089662790445973e-07	NA	84	85	85
ENSG00000235770.5	LINC00607	1.9597606705904214	0.1865321601304735	0.05002377013153526	0.017834605295971057	0.0629248404474658	0.0012089640762884331	NA	17	18	18
ENSG00000163046.15	ANKRD30BL	1.959275990096162	0.1367737267432691	0.05008047400541549	0.02150780858431433	0.4055985494658383	1.6376798437836647e-22	NA	20	28	28
ENSG00000141577.13	CEP131	-1.9568696824160379	-0.3102306958538023	0.050362791832804066	0.005079536835483661	0.07474824764343199	0.00043713231529012616	NA	8	9	9
ENSG00000181754.6	AMIGO1	1.9561020668392057	0.2456014640687769	0.050453131738360704	0.008593799221428175	0.14071538074857592	8.813862119643463e-07	NA	36	37	37
ENSG00000092094.10	OSGEP	1.9527977168853363	0.062238218554434115	0.0508435691924323	0.13811951720906315	0.6172875500570479	6.159498943113654e-42	NA	20	20	20
ENSG00000204381.11	LAYN	1.9519344039006008	0.26604306483854934	0.05094599302379996	0.007188070761275918	0.14159502091335915	5.894509585679127e-07	NA	23	23	23
ENSG00000081665.13	ZNF506	-1.9517307538830344	-0.09969388713758214	0.05097017932397885	0.04077940429760417	0.2052108979275879	5.385677182614391e-10	NA	18	18	18
ENSG00000179772.7	FOXS1	1.947360628488041	0.5245902456080417	0.0514915147555622	0.0023605278388879204	0.05692856916229446	0.0022725156988170486	NA	3	3	3
ENSG00000161692.17	DBF4B	1.947035471741771	0.06584120127279727	0.051530482175030645	0.12944831328251083	0.4481920943191984	7.346529889259051e-25	NA	26	29	29
ENSG00000223802.7	CERS1	-1.946503788966975	-0.25142146491972284	0.05159425324934534	0.006482320499328176	0.12116553493771175	4.799710204963175e-06	NA	15	16	16
ENSG00000168268.10	NT5DC2	1.945588250439301	0.5946763124249653	0.05170421951427244	0.001740165391346869	0.05418263046666872	0.003079730579674509	NA	4	4	4
ENSG00000157837.15	SPPL3	-1.942301047512958	-0.10695073061141497	0.052100666294105084	0.033597672263840334	0.13062073985364145	1.5682056495353883e-06	NA	59	61	61
ENSG00000185811.16	IKZF1	1.9376243377520366	0.3199926867034375	0.05266907098014616	0.007673052011778941	0.03743286435905968	0.013646713066277304	NA	33	33	33
ENSG00000176834.13	VSIG10	1.9360075566073673	0.2882665473061115	0.052866775470775	0.009656554485481791	0.055318500785634515	0.002526520505916513	NA	36	36	36
ENSG00000227345.8	PARG	-1.9340008856531956	-0.19077737697913744	0.05311301895658819	0.012827041791259102	0.026428090288982773	0.03879554098691308	NA	52	56	56
ENSG00000177752.14	YIPF7	-1.9326103338079366	-0.09653018361281408	0.053284218455353534	0.04674637591524401	0.0586673983914463	0.0018493678890003575	NA	59	59	59
ENSG00000143252.14	SDHC	-1.932312175898403	-0.38548059660845485	0.05332098648289223	0.002892931820520897	0.08871350740938723	7.828362585604368e-05	NA	50	50	50
ENSG00000188039.13	NWD1	-1.9316840579781815	-0.10994493301684514	0.053398513636974294	0.03938000256017214	0.27011564585067305	7.600380558055712e-13	NA	32	33	33
ENSG00000136379.11	ABHD17C	1.9279213013299792	0.2683664113515227	0.05386491575772214	0.005053335219684096	0.05378721024363098	0.002767934031454933	NA	12	12	12
ENSG00000167555.13	ZNF528	-1.927784075270668	-0.08209089609799965	0.05388198930442933	0.07468198333615866	0.3872525073042456	3.6133658319458204e-21	NA	23	24	24
ENSG00000151892.14	GFRA1	-1.9275202764914454	-0.0693521506375199	0.053914823608092036	0.09208610377675636	0.3914304487997013	2.3895278845609583e-20	NA	24	24	24
ENSG00000091640.7	SPAG7	1.925426861150382	0.23424936881576475	0.05417597781983986	0.0063737133597411184	0.1121262977755286	5.857752314341484e-06	NA	22	22	22
ENSG00000079257.7	LXN	-1.9252684141166883	-0.09272555304825339	0.05419578703521688	0.04902257030231427	0.23809516634838335	3.0661581571757685e-11	NA	68	68	68
ENSG00000188171.15	ZNF626	-1.9241865296527614	-0.09420633756980924	0.05433120696375386	0.04576223039861035	0.12663623910637034	1.7739823760490662e-06	NA	54	61	61
ENSG00000187012.10	LINC00207	1.923831845462642	0.3624672115282371	0.05437566433465937	0.003866330560247805	0.025955277659048696	0.03976254039927344	NA	2	2	2
ENSG00000267795.5	SMIM22	-1.9207347536690946	-0.09647291812856282	0.054765155818863154	0.05397006619024676	0.19153500362786188	2.8220355747200078e-09	NA	30	34	34
ENSG00000129667.12	RHBDF2	1.9194629253395548	0.41040953348938847	0.054925773971532324	0.0024280360410282396	0.07117227278238966	0.00035613588452144734	NA	23	23	23
ENSG00000071894.16	CPSF1	1.918660349038224	0.052732367305358054	0.055027332662318705	0.16790606443154998	0.5497194240974926	1.1577039722695328e-32	NA	20	24	24
ENSG00000145194.17	ECE2	-1.9159078271104069	-0.18377896849646247	0.05537682903743643	0.01422551509744712	0.212148850434265	4.5452904640801615e-10	NA	9	9	9
ENSG00000099785.10	MARCH2	-1.915587037223807	-0.09988047776169912	0.05541768083796045	0.05016241160988266	0.3723499036470028	2.185003133463887e-19	NA	15	17	17
ENSG00000090470.14	PDCD7	-1.9153838190273764	-0.18933933297030797	0.05544357316574598	0.026210821577163965	0.06365061063908713	0.0011216754842463168	NA	27	29	29
ENSG00000272361.2	GS1-166A23.2	1.9128774583743064	0.13548728775904836	0.055763741958645384	0.02371076720512061	0.1630821999925199	7.569595827803475e-08	NA	18	18	18
ENSG00000118004.17	COLEC11	-1.9113282157998939	-0.06135430722098134	0.05596241524769766	0.13186680017871016	0.2414604319660064	6.322707953022233e-12	NA	35	37	37
ENSG00000100348.9	TXN2	-1.908819969615976	-0.4770614242922373	0.05628531983304145	0.002189705423880183	0.06445233157706523	0.0008626807105991866	NA	8	8	8
ENSG00000117899.10	MESDC2	-1.9009673748658307	-0.13239299836083412	0.057306286068295055	0.030105711450902167	0.18781612639193832	1.3078016877020675e-09	NA	57	59	59
ENSG00000180398.11	MCFD2	1.9001183583955625	0.11377942324588308	0.05741758901325494	0.045608349051693954	0.4619538265922845	1.5750054946168398e-25	NA	19	19	19
ENSG00000171596.6	NMUR1	-1.8994564435106687	-0.12081032347011543	0.057504488279240595	0.025995433413851708	0.07766952214281381	0.0001814619469850156	NA	22	22	22
ENSG00000270638.1	RP3-466P17.1	-1.89875572861026	-0.10360772978961352	0.05759660051964179	0.04358657923445261	0.16447763815995586	7.499917767534697e-08	NA	59	59	59
ENSG00000267939.1	CTD-2325M2.1	1.8987165679952347	0.17485119909467695	0.05760175198232276	0.016671105025034924	0.0707404751718863	0.0005958572688048771	NA	21	21	21
ENSG00000173611.17	SCAI	1.8978574361899718	0.4518606771257154	0.05771486464160296	0.0017637813182774596	0.07450505361165452	0.0002868704501630056	NA	12	12	12
ENSG00000148290.9	SURF1	-1.895852222060335	-0.06227357410093793	0.057979588196680504	0.11344084601032944	0.42464190173813865	6.693135611835955e-24	NA	61	68	68
ENSG00000169826.7	CSGALNACT2	-1.8944286994597164	-0.0636334954279246	0.05816813004072113	0.11166292263123359	0.5286500938947859	8.938716916648488e-32	NA	21	22	22
ENSG00000257431.1	RP11-263K4.3	1.893069509902908	0.07998180037720205	0.058348626271904576	0.08956782739494185	0.27618559707390805	1.9467701109593692e-13	NA	107	108	108
ENSG00000143437.20	ARNT	-1.8881180675858802	-0.19996648329456895	0.05901010182784795	0.011705263872482951	0.21528835290159404	4.551871662182116e-11	NA	33	34	34
ENSG00000118762.7	PKD2	-1.886569669527337	-0.24556508878911215	0.059218229485273735	0.006029000860633063	0.12694850082946282	1.4956984560576843e-06	NA	20	20	20
ENSG00000144120.12	TMEM177	-1.8851987241589758	-0.5014069280882701	0.059403013023496626	0.0019527203525617955	0.08917952265550412	9.253066119130154e-05	NA	5	6	6
ENSG00000095917.13	TPSD1	-1.8839469113321607	-0.24931711169508397	0.05957215686776207	0.008454335769249014	0.1942735382364497	1.8085786042034793e-09	NA	4	5	5
ENSG00000067836.12	ROGDI	1.8824280272007814	0.10733509189474989	0.059777923482851734	0.03987596144457382	0.44697584386267214	3.097924135664324e-25	NA	56	59	59
ENSG00000066379.14	ZNRD1	-1.882115644150316	-0.4580331757391467	0.05982031571691714	0.0021364430770266724	0.03095755350877231	0.02375658294974057	NA	9	49	49
ENSG00000112981.4	NME5	-1.8807633833285216	-0.13521891021056806	0.060004113228749344	0.012123005691950949	0.13759310861685398	9.375077455799251e-08	NA	32	34	34
ENSG00000169087.10	HSPBAP1	-1.8774358424285842	-0.2784516132619949	0.06045838288543535	0.008031923985783795	0.06464273924354066	0.0010162240950404057	NA	26	27	27
ENSG00000233927.4	RPS28	-1.8754160246244818	-0.18028075150061157	0.060735512279642315	0.014088396322189407	0.3125806192097049	7.613250236178486e-16	NA	12	13	13
ENSG00000178226.10	PRSS36	1.8732435237728522	0.09570278993868855	0.061034764672172795	0.0468904695018834	0.3229270411450161	7.286638605616052e-17	NA	4	4	4
ENSG00000153898.12	MCOLN2	-1.8689043280231534	-0.06831022832736247	0.061636126075281246	0.10841979472456854	0.31084764536552	1.181462198646296e-16	NA	53	54	54
ENSG00000237987.1	RP11-503C24.2	-1.8688027009790076	-0.08923947287492677	0.061650268959299516	0.07036031694439349	0.11795806911526012	4.463568068200025e-06	NA	29	30	30
ENSG00000103510.19	KAT8	1.864700120988798	0.20320344328445952	0.06222344981442116	0.010728561588767114	0.07143220926056404	0.0006082527358878247	NA	22	22	22
ENSG00000186654.20	PRR5	-1.861855273545921	-0.6406572685999662	0.0626234929237204	0.0013750282955336895	0.0667567051896536	0.0009110106999738244	NA	7	7	7
ENSG00000138400.12	MDH1B	-1.8595218013765993	-0.11553743899869556	0.06295321197364669	0.027419196231804364	0.2737236130927069	3.8570423827453513e-13	NA	36	38	38
ENSG00000185298.12	CCDC137	1.8579894503230356	0.26153629918575144	0.0631705124589329	0.006847308021922949	0.10692049126367094	1.2560641715039144e-05	NA	20	20	20
ENSG00000008394.12	MGST1	-1.8574012747144015	-0.2031018453958851	0.06325408526744696	0.010471258281717117	0.10309135966906437	2.0288604121099547e-05	NA	41	41	41
ENSG00000164615.4	CAMLG	-1.8559651915108113	-0.24624474455237644	0.06345851968607369	0.005520416648587895	0.4951024441881683	4.2875413269356836e-29	NA	27	30	30
ENSG00000169598.15	DFFB	-1.8537054229519583	-0.10125659934493893	0.06378131545779994	0.04335472629671873	0.2486375166320007	4.897779723540277e-12	NA	66	68	68
ENSG00000182134.15	TDRKH	1.851107367070695	0.1230219392845911	0.06415410845987492	0.028846135568054234	0.1906089753093257	4.815940060798282e-09	NA	31	31	31
ENSG00000143376.12	SNX27	1.8484421204304433	0.16226619180973678	0.06453841016828307	0.016151382613051803	0.22321500074413111	1.0445257817200863e-10	NA	43	45	45
ENSG00000188234.13	AGAP4	-1.8469644585758278	-0.2445176231723549	0.06475229152074233	0.005403841213818759	0.5445445514887409	4.541473226206143e-32	NA	9	16	16
ENSG00000229771.2	RP4-644L1.2	1.8456994604751138	0.16683651183489528	0.06493585560790044	0.013500411561903205	0.053846231700516514	0.0027757066461858225	NA	9	10	10
ENSG00000112144.15	ICK	1.8410395914645243	0.31196012790580224	0.06561575703652792	0.004399748558573906	0.1037745078473582	2.6354768280171414e-05	NA	24	24	24
ENSG00000127947.15	PTPN12	1.8399007809079078	0.23238348173645262	0.06578280536265275	0.00857588929120659	0.0679670228800013	0.0006403248727927758	NA	33	34	34
ENSG00000143994.13	ABHD1	-1.8394464325818363	-0.3100392794767886	0.06584954995764448	0.004717164797612245	0.0697965828560305	0.0006875960173824312	NA	5	5	5
ENSG00000040531.14	CTNS	1.8393696791525833	0.27907380042407437	0.06586083068489137	0.005509950280242574	0.08191181197313267	0.0002084643390528711	NA	17	18	18
ENSG00000171703.16	TCEA2	1.8381283882487445	0.7635504455241854	0.06604348894288008	0.0009067689193526746	0.029113642966831405	0.025908253616058568	NA	20	20	20
ENSG00000226409.2	RP11-735G4.1	1.8378377092516336	0.14484955135384783	0.06608632316509606	0.02295822094469615	0.025308294994376253	0.04174558784541023	NA	87	88	88
ENSG00000117500.12	TMED5	-1.8334904093158524	-0.4310688370584628	0.06672967353271178	0.0023662221969067594	0.07704336954807622	0.00033440447376825315	NA	12	14	14
ENSG00000042317.16	SPATA7	-1.8334822674905722	-0.04566112856622021	0.06673088325033312	0.22994504742191108	0.5359774246147193	6.680102621633472e-33	NA	203	209	209
ENSG00000251417.2	RP11-1348G14.4	-1.8321625958023189	-0.12549268866972843	0.06692719973000137	0.028323235304948124	0.14855050616804275	2.2006215388451964e-07	NA	12	12	12
ENSG00000255974.7	CYP2A6	-1.832109083073725	-0.11906507085213903	0.06693517039019183	0.04093653570039898	0.05595052631371067	0.0021349562217072827	NA	41	43	43
ENSG00000185988.11	PLK5	1.8297964838921392	0.08843352717287888	0.06728037678421002	0.06694700413107452	0.1887554208400949	7.287819848515044e-09	NA	64	72	72
ENSG00000102547.18	CAB39L	1.827733298044146	0.09931474849340183	0.06758958817179941	0.04960104665323094	0.2601023243974111	2.328935571941748e-12	NA	118	119	119
ENSG00000168385.17	SEPT2	-1.8277201357142476	-0.13660540894107326	0.06759156456807937	0.02629983971414427	0.485451547469725	4.3149363565290866e-27	NA	14	14	14
ENSG00000172986.12	GXYLT2	-1.824120574355353	-0.0758616605409462	0.06813384572584381	0.07483220999861032	0.2584801292743489	2.4064031566608837e-12	NA	45	45	45
ENSG00000099624.7	ATP5D	1.819148965714812	0.3600601799828604	0.06888870636937164	0.0031409771694187356	0.15942296791111726	7.192163609749491e-08	NA	14	18	18
ENSG00000111886.10	GABRR2	-1.817970806445338	-0.18257537443102648	0.06906859488646325	0.014805376452144168	0.0308830291492588	0.02304457702540211	NA	25	25	25
ENSG00000162714.12	ZNF496	1.8177286354158513	0.10835657287007756	0.0691056188016038	0.03343852169401371	0.12298986169502975	2.9393577863824122e-06	NA	41	42	42
ENSG00000072736.18	NFATC3	1.8163234168265399	0.19769069567665154	0.06932077519958954	0.011193351014719483	0.0910972435309708	5.10212011238799e-05	NA	17	17	17
ENSG00000149596.6	JPH2	-1.8132091632324827	-0.21533679788754098	0.06979956708043662	0.008645949253865963	0.0667584217132215	0.0008798710945544576	NA	7	7	7
ENSG00000170276.5	HSPB2	-1.8095404137031252	-0.2137208903221513	0.07036708752239355	0.006680793900632037	0.08795895777715752	0.0001339465295379929	NA	22	22	22
ENSG00000135074.15	ADAM19	-1.8091557554591315	-0.23406846711779875	0.07042680911725203	0.008020755723066075	0.05242409250840418	0.0035531730570630272	NA	22	22	22
ENSG00000158887.15	MPZ	1.8076812093360757	0.4033434071067002	0.07065613077971337	0.003104161708016577	0.03293796061436358	0.0185947854187958	NA	6	6	6
ENSG00000103966.10	EHD4	-1.8076684437682717	-0.1596569571930595	0.07065811875373214	0.017037935598563765	0.20127313363527755	1.3588079860658386e-09	NA	12	12	12
ENSG00000164080.13	RAD54L2	1.8070128482777805	0.3331406748293512	0.07076027592794774	0.003483987687239869	0.05214763548476552	0.0038602116875247694	NA	32	32	32
ENSG00000100997.18	ABHD12	-1.8061317150669833	-0.2371957452644106	0.07089776794185164	0.0071754827585958905	0.1181129100515982	7.743532440579623e-06	NA	54	54	54
ENSG00000214160.9	ALG3	-1.8057181278354308	-0.3064649292681151	0.07096237958982649	0.004088348576797348	0.06535754379454753	0.0006763219835018164	NA	6	6	6
ENSG00000274512.5	TBC1D3L	-1.7977674868681062	-0.051256059957367116	0.07221386170618835	0.1831918775362391	0.3971746562823608	1.6614131837073528e-20	NA	35	37	37
ENSG00000176222.8	ZNF404	1.7946841390352557	0.08063226728773983	0.07270403901879838	0.055867700515897706	0.3476766469698867	1.3866529267835334e-17	NA	37	38	38
ENSG00000213780.10	GTF2H4	1.791823828358198	0.4201331462782606	0.07316119059108181	0.002070381218636615	0.028149928549919982	0.032883045969592385	NA	11	79	79
ENSG00000117640.17	MTFR1L	-1.7915582442383242	-0.19598548835991664	0.07320375684999952	0.010578883207809597	0.12565067726410573	1.8101846450984046e-06	NA	16	17	17
ENSG00000172399.5	MYOZ2	1.791364917458316	0.10279760142741909	0.07323475486811731	0.04237350423620255	0.13957619958602152	9.826201187792176e-07	NA	26	26	26
ENSG00000170100.13	ZNF778	-1.7903196652268607	-0.07123231751911144	0.07340253664647202	0.04626158612575238	0.02416189619212317	0.03590961856845765	NA	17	17	17
ENSG00000008988.9	RPS20	-1.7888023672001607	-0.3546599611221189	0.07364664958017346	0.005006051629016694	0.08717365917113071	0.0001101768011047835	NA	23	23	23
ENSG00000070831.15	CDC42	-1.7884720688235163	-0.3497043102319532	0.07369987805669584	0.003368685536498713	0.07632514926859361	0.000337058473702067	NA	20	20	20
ENSG00000101236.16	RNF24	1.7861960047850765	0.12992704648675196	0.0740675277530551	0.025157121350370206	0.2086868262457881	4.184242803285717e-10	NA	15	15	15
ENSG00000109832.13	DDX25	1.7860062176712548	0.16186812742548137	0.07409825141334637	0.012716507166854357	0.12877457450886673	1.6921783355004073e-06	NA	31	33	33
ENSG00000245156.1	RP11-867G23.3	-1.782186882187851	-0.1351802489175437	0.07471876124776414	0.009913216947800153	0.04849094833232885	0.004903298064133714	NA	17	17	17
ENSG00000100726.14	TELO2	1.779827043696849	0.18709519875739072	0.07510427031366089	0.01065139431983571	0.13219612756309115	9.292128423981077e-07	NA	16	16	16
ENSG00000270947.1	AC025811.3	-1.7795756860180159	-0.21735067602544428	0.07514542826427686	0.012351605270347097	0.07598896133750314	0.00041702786104380076	NA	24	24	24
ENSG00000172167.7	MTBP	-1.7794477481855167	-0.10051502502137748	0.07516638420421651	0.03587486497165468	0.2748495722477112	2.072148170115549e-13	NA	66	66	66
ENSG00000183569.17	SERHL2	-1.7789557950269654	-0.14001089116095358	0.07524700952089576	0.01952985296410107	0.0835101273710798	0.00016222104695791351	NA	6	6	6
ENSG00000245532.7	NEAT1	1.778783341455277	0.17783406034311422	0.07527528933394335	0.015984632267964354	0.22103932785321756	1.391431153940434e-10	NA	9	10	10
ENSG00000080166.15	DCT	-1.7767181300578279	-0.13292999281070478	0.07561462781004887	0.020703612351666727	0.0779656016095141	0.00027682510160614973	NA	41	46	46
ENSG00000186594.14	MIR22HG	-1.7762959358922719	-0.19961003866806623	0.07568415273776473	0.009949259587263521	0.03285253167054527	0.021579465011817442	NA	21	23	23
ENSG00000136297.14	MMD2	1.7759981013838424	0.3956729553602309	0.07573323008314713	0.0025988577029331375	0.10728832002849946	1.7073614525841534e-05	NA	5	5	5
ENSG00000140623.13	SEPT12	-1.774469835400913	-0.046170140960901315	0.07598546732047816	0.18546947791496426	0.4548266655150771	2.492536497322278e-25	NA	50	54	54
ENSG00000170906.15	NDUFA3	-1.7744453608215343	-0.22596770191582866	0.07598951236989082	0.010785190909390174	0.2614690928004915	4.2504969341505074e-13	NA	5	6	6
ENSG00000135437.9	RDH5	1.7734707122371556	0.17912644163885447	0.07615074079587834	0.016389136866723893	0.14510171157468735	1.9710722044097144e-07	NA	8	8	8
ENSG00000188000.3	OR7D2	1.7731690022895044	0.0816162735934804	0.07620070681291183	0.07863365659981988	0.11519475103938162	7.664878032537686e-06	NA	30	32	32
ENSG00000164088.17	PPM1M	1.7722826069057125	0.18038078967917223	0.07634765696627661	0.018117909976000802	0.2020667748149684	1.4260696032517267e-09	NA	18	18	18
ENSG00000198156.10	NPIPB6	1.7690642775852736	0.14810090717554203	0.07688314846193972	0.01773532449935324	0.12149558616063767	3.038194672288388e-06	NA	19	19	19
ENSG00000165102.14	HGSNAT	1.766402721413456	0.16056867173892003	0.07732830886326084	0.019216987002346506	0.03885845986175037	0.012512147933677355	NA	59	65	65
ENSG00000172613.7	RAD9A	1.7659120204687355	0.2629249834071541	0.07741061022120674	0.007768326479214752	0.09536505199904964	5.822328195229171e-05	NA	3	3	3
ENSG00000198633.10	ZNF534	1.7654996203380247	0.06969846502400685	0.07747983398487979	0.08648745757002074	0.3096602182526999	5.3529216784309816e-15	NA	59	60	60
ENSG00000184492.6	FOXD4L1	1.7653512244953418	0.09857824652944402	0.07750475542555652	0.04518565226839084	0.28061612193165764	1.8799440443782215e-13	NA	22	24	24
ENSG00000165140.9	FBP1	-1.7644859623629323	-0.19521298642780407	0.07765019670055563	0.011174982766525067	0.16048746397324415	1.0825851250788526e-07	NA	35	35	35
ENSG00000250075.5	RP11-584P21.2	-1.7576576259923142	-0.07452818386253404	0.07880578188031481	0.05353572787540604	0.03701053157898802	0.015361757769725853	NA	58	58	58
ENSG00000204172.12	AGAP9	-1.7556655886860975	-0.12953461293414778	0.0791455258001504	0.025930773845230494	0.3223858395844821	1.0027164635573169e-16	NA	8	22	22
ENSG00000232063.1	RP11-307E17.8	-1.7554092653706013	-0.1679141269328358	0.07918932836715124	0.010103984779941375	0.10050189193471942	3.95282481955985e-05	NA	25	28	28
ENSG00000164252.12	AGGF1	-1.7552659326860307	-0.22779218167628293	0.07921383078988153	0.008506642567965109	0.06688550026461385	0.0009569505081442467	NA	38	40	40
ENSG00000117280.12	RAB29	-1.7540285113369167	-0.2729044757146822	0.07942562186187596	0.005405259915982851	0.1312042042326011	1.9717040361358267e-06	NA	28	28	28
ENSG00000167711.13	SERPINF2	-1.753308554138153	-0.07796592736641786	0.0795490579842973	0.06946448176329079	0.30484992722615617	3.024395372914445e-15	NA	22	23	23
ENSG00000122417.15	ODF2L	-1.75230527032808	-0.11757146030789159	0.07972133029172328	0.0288571737418649	0.12051601289127355	5.815230432517193e-06	NA	77	78	78
ENSG00000167851.13	CD300A	-1.7518542273411848	-0.3119942218885236	0.0797988769340146	0.0038587593950576786	0.0654261067247976	0.0008648518274009359	NA	12	14	14
ENSG00000135951.14	TSGA10	-1.7516795358779158	-0.21594384087095742	0.07982892764729313	0.00869521938115791	0.12557128939741186	1.592909539101264e-06	NA	18	20	20
ENSG00000234690.6	AC073283.4	1.7506541122911197	0.19047222957363763	0.0800055082026652	0.012227188705643969	0.04768615699725751	0.005211908040324793	NA	19	19	19
ENSG00000166750.9	SLFN5	-1.749240904804846	-0.08633383935017339	0.08024938615151048	0.05697837331787432	0.3864026101988052	8.145955200293368e-21	NA	19	19	19
ENSG00000113209.8	PCDHB5	-1.748102789423162	-0.274679171165419	0.08044623007405992	0.007323201576317514	0.03282929312307878	0.02233181015667389	NA	10	10	10
ENSG00000164440.14	TXLNB	1.745671335484315	0.17407928874492581	0.08086807873839576	0.014417611516877683	0.0538195043303167	0.0017434516443276358	NA	22	22	22
ENSG00000105650.21	PDE4C	-1.7428427845098604	-0.1252544718896801	0.08136108053531282	0.031132503068912652	0.051360903628949975	0.0037938755002544884	NA	51	54	54
ENSG00000179698.13	WDR97	-1.7421956861858594	-0.07598006642305685	0.08147420857729973	0.083528081487256	0.4612785789987441	2.8697787765968103e-26	NA	9	10	10
ENSG00000240875.5	LINC00886	1.7419278649776155	0.14147681208836987	0.08152106736972577	0.014045723196764334	0.04663802714528114	0.00376807916652764	NA	27	28	28
ENSG00000181220.15	ZNF746	1.738924776739898	0.1963366199040646	0.08204799539848753	0.011452708158383028	0.061726858938328674	0.0014722290561859034	NA	21	24	24
ENSG00000079156.16	OSBPL6	1.7382573055304436	0.09480957121985738	0.08216548567043094	0.04312304231533014	0.3254465385860749	1.8552257540487367e-16	NA	31	32	32
ENSG00000177302.14	TOP3A	1.7379885832072737	0.1411645542511639	0.08221282547894414	0.021443315687744893	0.11430126938102032	8.513363169358167e-06	NA	16	16	16
ENSG00000170175.10	CHRNB1	1.7371334596129286	0.15718415501563082	0.08236361659935018	0.014211067057741554	0.2366095169020312	2.5871437305189304e-11	NA	11	11	11
ENSG00000016402.13	IL20RA	-1.7362252605113395	-0.20561306305382301	0.08252401243715564	0.010150980561530932	0.17856705314907514	1.1441651029134896e-08	NA	6	7	7
ENSG00000250056.5	LINC01018	-1.735763203623341	-0.14972102303135462	0.08260571282067379	0.011307839881014622	0.03397078576865747	0.01849449748408343	NA	28	28	28
ENSG00000149403.12	GRIK4	-1.734910813736234	-0.35858842366919913	0.08275660348202712	0.002801782777537625	0.04464747501125323	0.006585192386582671	NA	13	15	15
ENSG00000111077.17	TNS2	-1.7344790772568612	-0.2703932934755058	0.08283311496139403	0.004856642752256301	0.20803462663577424	3.6586760370418877e-10	NA	3	3	3
ENSG00000204084.12	INPP5B	1.7324986462680085	0.16356384070340452	0.08318481791207939	0.011616868181051778	0.14805886287923298	4.0982794235347427e-07	NA	41	43	43
ENSG00000198478.7	SH3BGRL2	-1.7322407993354654	-0.05394945842923998	0.08323069759351456	0.07314498251309054	0.04508523485688006	0.00646116875732115	NA	156	158	158
ENSG00000187715.13	KBTBD12	-1.7318244715644087	-0.17928689396737407	0.08330481963899286	0.01894550935912392	0.1355686535780745	5.331413925443054e-07	NA	29	29	29
ENSG00000196839.12	ADA	1.7313995863286147	0.1247787336330722	0.08338052035750898	0.029851859899362912	0.03534392113003427	0.014466573461774225	NA	84	85	85
ENSG00000119673.14	ACOT2	1.7308569690197073	0.09334501983966428	0.08347727810582208	0.050807916550049924	0.23914185125902399	1.186987107464143e-11	NA	28	30	30
ENSG00000160117.14	ANKLE1	-1.7306578904830037	-0.09815561631455808	0.08351279993500271	0.03533547396294512	0.08452879886182492	0.00015860190470575968	NA	33	33	33
ENSG00000253593.2	RP11-157E21.1	1.730542542883774	0.3972751344163385	0.08353338715026823	0.0027645295119798513	0.06750489282885108	0.0007606574314490455	NA	3	3	3
ENSG00000105419.17	MEIS3	1.7298968001873656	0.19032505729970878	0.08364871509320727	0.011270292722321874	0.07381244516846651	0.0004541888426674173	NA	12	12	12
ENSG00000224790.2	AP000704.5	-1.7287710149211324	-0.05902528319393096	0.08385008568609083	0.10276119581906434	0.2655470925500297	9.986442532428126e-14	NA	31	31	31
ENSG00000112306.7	RPS12	1.7284701207670283	0.18626457309446345	0.0839039734089919	0.01166884397391503	0.07996006157984965	0.00013767554202604755	NA	77	79	79
ENSG00000177000.10	MTHFR	-1.727737946629386	-0.1819176343577575	0.08403521702950875	0.009919779387434637	0.09094055029328886	8.100976199619791e-05	NA	11	11	11
ENSG00000244482.10	LILRA6	-1.722826819866122	-0.21284657634969767	0.08491984719061278	0.008165275471549036	0.1340914823801105	1.1990890266684738e-06	NA	13	14	14
ENSG00000106153.12	CHCHD2	-1.7227169665800877	-0.13219616160984005	0.08493972060469038	0.02042628013087664	0.14337589092841596	5.780492775794951e-07	NA	47	47	47
ENSG00000116675.15	DNAJC6	1.7212859446895967	0.8685716741398638	0.08519894870886988	0.0003755079638106416	0.029318851863193995	0.03177467444738547	NA	12	13	13
ENSG00000230563.2	RP5-828H9.1	1.7200713436690935	0.0502474449073013	0.08541947395720927	0.19342655266324826	0.3352278156408747	1.4679276878030292e-16	NA	88	91	91
ENSG00000171492.14	LRRC8D	-1.7180362817150385	-0.6581643348175189	0.08578999769820307	0.0008351803951487872	0.04682302599349003	0.005804027702730617	NA	3	3	3
ENSG00000204237.4	OXLD1	-1.716589696311551	-0.1978952113372075	0.0860541664288782	0.009155625089921257	0.02647385804397111	0.0364810086031264	NA	27	27	27
ENSG00000135299.16	ANKRD6	1.7164124854597833	0.10820847441280416	0.08608657299074081	0.030900021121039213	0.07234393165463122	0.0004956676979486005	NA	57	58	58
ENSG00000164695.4	CHMP4C	-1.714419020985076	-0.18700036616114693	0.08645179766565303	0.012290259458202425	0.13984744289103582	9.574621812790392e-07	NA	15	15	15
ENSG00000132953.16	XPO4	-1.7135609659391755	-0.2310720772403773	0.08660938756917866	0.007091403780901402	0.060271162981329736	0.0015219473055187874	NA	14	15	15
ENSG00000175356.12	SCUBE2	1.7135320801145224	0.15647878595959588	0.08661469675653063	0.017600323812657238	0.10187127056109116	2.5720064421099705e-05	NA	9	9	9
ENSG00000134253.9	TRIM45	1.7098370999997226	0.31055284768609953	0.08729600042957432	0.003629658656394339	0.07382489858478992	0.00043044737404517584	NA	8	9	9
ENSG00000134697.12	GNL2	-1.7088719747097096	-0.12229043414578628	0.08747466679420118	0.023398012091184032	0.1429094592144345	6.133034899861747e-07	NA	45	47	47
ENSG00000081760.16	AACS	-1.7080010645566233	-0.177383612848654	0.08763614494671687	0.01712499087100589	0.1022961399741902	3.408391377613654e-05	NA	28	29	29
ENSG00000071462.11	WBSCR22	-1.7079579557603222	-0.2843706581143561	0.08764414412411169	0.007011015967757712	0.03697435712774915	0.012373943332920556	NA	7	7	7
ENSG00000270039.1	RP11-571M6.17	-1.7076426584532467	-0.1813217599534399	0.08770266793741945	0.010170172254484284	0.02588471779032713	0.03831737442687395	NA	9	9	9
ENSG00000162390.17	ACOT11	1.707218630077151	0.27011986053870446	0.08778142353353473	0.0053042275608984	0.1286614849709325	3.06220343287311e-06	NA	7	7	7
ENSG00000268401.1	CTC-344H19.4	1.7059975290678264	0.18224405720853556	0.08800853964590725	0.012141539208032199	0.1099366222693361	1.2234830683337395e-05	NA	6	6	6
ENSG00000204653.9	ASPDH	-1.7055410848796513	-0.13936407305252646	0.08809355659450585	0.019051172399832575	0.16593755926383588	4.0217271746984776e-08	NA	21	21	21
ENSG00000103404.14	USP31	1.7053715987142826	0.20228549733979026	0.08812514181439023	0.006144196450926968	0.12603547151010447	1.854054137446359e-06	NA	16	16	16
ENSG00000272010.1	CTD-3025N20.3	1.7052873164375404	0.09040336111239847	0.08814085194822131	0.04849753179722423	0.32825058524483525	2.1505214911703568e-16	NA	50	50	50
ENSG00000166321.13	NUDT13	1.7044447695697704	0.11945747869333989	0.08829802601260316	0.024087393284184716	0.14454164461073676	4.0745049974599756e-07	NA	115	116	116
ENSG00000186453.12	FAM228A	-1.7043507776972049	-0.31167429031844457	0.08831557385635354	0.0034718186246678498	0.07039850910116274	0.0006975300176901402	NA	3	3	3
ENSG00000115155.16	OTOF	-1.7019108192363472	-0.16766863456369283	0.08877208730246398	0.014993806864764432	0.08546239030182337	0.00016383901636748068	NA	37	38	38
ENSG00000174080.10	CTSF	-1.70034416883378	-0.10723610377780358	0.08906620693065476	0.023503320033083357	0.2556195357567243	2.9184298910326162e-12	NA	32	32	32
ENSG00000228421.2	AC005013.5	1.6986091081499786	0.06314659507648698	0.08939285917427466	0.07359254358471097	0.14250562529672514	4.55901967846118e-07	NA	42	42	42
ENSG00000164930.11	FZD6	1.6981024968025205	0.322132803855836	0.08948841843518875	0.0029020311465356046	0.05782037978063201	0.0021654544939945968	NA	13	13	13
ENSG00000116663.10	FBXO6	-1.697872257343374	-0.12406729088597511	0.08953187439378732	0.028778330390476926	0.02955582303417307	0.02803606883216585	NA	54	66	66
ENSG00000233379.1	RP11-318G21.4	1.6977742811158483	0.12127383141998971	0.08955037181991767	0.02372137804720782	0.04418292159973177	0.004288271885290864	NA	39	39	39
ENSG00000266714.6	MYO15B	1.696581719893159	0.26343650824438547	0.0897757682441346	0.0058532217797747105	0.12267180454346137	4.284523141968665e-06	NA	17	19	19
ENSG00000140955.10	ADAD2	1.6959045714688485	0.04701153844383792	0.08990395378671467	0.21135298499186583	0.4735946860713587	5.215270157423477e-26	NA	42	44	44
ENSG00000258700.5	LINC00871	1.6954419660617013	0.130177021135114	0.08999161058632531	0.01813768251260353	0.044365278263931086	0.006700407074287605	NA	87	87	87
ENSG00000267072.2	NAGPA-AS1	-1.6950790959890598	-0.09725986062420218	0.0900604171654512	0.048038048788115274	0.17848988634735236	1.7960400754493144e-08	NA	51	54	54
ENSG00000153060.7	TEKT5	1.6934946113757792	0.07462026581418646	0.09036135970260745	0.05625905697325736	0.0569408908319407	0.0020103536910562585	NA	46	48	48
ENSG00000160161.9	CILP2	-1.6930747091769223	-0.15531081554937864	0.09044124757169089	0.02098715467641573	0.09503362360445912	1.5796053574658547e-05	NA	22	22	22
ENSG00000111058.7	ACSS3	-1.6915815947697401	-0.38889395283410827	0.09072577821501969	0.0023992663597978926	0.03636679783465832	0.016064317073771376	NA	13	13	13
ENSG00000198315.10	ZKSCAN8	-1.69108966996486	-0.2965468211140275	0.09081967784303051	0.0049413112071308735	0.1338786304345214	1.2035205912400962e-06	NA	31	49	49
ENSG00000071539.13	TRIP13	-1.690978481877291	-0.17957010346408997	0.09084091248228242	0.01290614674085702	0.047660533972733087	0.005254873601491472	NA	10	10	10
ENSG00000146425.10	DYNLT1	-1.6886943914851182	-0.5028368543000097	0.09127801099777255	0.001372293047215575	0.03862331504851988	0.009910746176524972	NA	13	13	13
ENSG00000183340.6	JRKL	-1.6878726367757255	-0.0608979185968139	0.09143568033391765	0.09623195449470978	0.0575055231577457	0.0022502802850705365	NA	204	205	205
ENSG00000114491.13	UMPS	-1.6878385720192244	-0.12455222281246137	0.09144222103064438	0.02982818954506107	0.12451806289492795	3.466799260273445e-06	NA	44	44	44
ENSG00000228570.7	NUTM2E	1.6872881882645667	0.059528451355549114	0.09154795110313284	0.08961286812520841	0.4380080983706721	3.0856863266450517e-24	NA	58	60	60
ENSG00000163820.14	FYCO1	1.6866802855251917	0.34616183277433366	0.09166484488428504	0.002852655283471627	0.03291507662169355	0.01986046304937698	NA	21	21	21
ENSG00000148408.12	CACNA1B	1.6866543222372172	0.2542952852434615	0.09166984004151785	0.008048962671406451	0.10504315756397133	1.8823771837751053e-05	NA	18	26	26
ENSG00000175287.18	PHYHD1	-1.685587886470071	-0.17443184728584674	0.09187520400854453	0.01213895328057947	0.25714675152052546	2.5331402013864425e-13	NA	24	24	24
ENSG00000104231.10	ZFAND1	-1.6843096967961615	-0.2454144406891093	0.09212183237044977	0.013880535660103149	0.08716325452318945	0.00012822473001029735	NA	30	30	30
ENSG00000215018.9	COL28A1	-1.683929694709242	-0.08534870569802913	0.09219525673540753	0.052510788221589624	0.3561272691460098	1.21622390898132e-18	NA	37	44	44
ENSG00000134873.9	CLDN10	1.683897396896442	0.6161703240063737	0.09220149951633988	0.0009445065732816972	0.05788147283559416	0.0018557344572859113	NA	10	10	10
ENSG00000120451.10	SNX19	-1.6828254037120876	-0.0698012624202575	0.09240889570458613	0.07087221737830365	0.38620167796834093	9.673521099033851e-20	NA	34	35	35
ENSG00000148386.9	LCN9	1.6824280776919607	0.08400568047348246	0.09248586060184891	0.06054509589531701	0.06138174112882469	0.0010305418784385212	NA	38	40	40
ENSG00000184923.12	NUTM2A	1.6812596012915602	0.08609117021860327	0.09271250116911282	0.050521510851946685	0.33292788523705125	1.236745362854061e-16	NA	40	43	43
ENSG00000203697.11	CAPN8	-1.6805800434691356	-0.1182902034086571	0.09284451481344055	0.03748298268698261	0.10117774895111904	3.5782634738525294e-05	NA	32	34	34
ENSG00000183828.14	NUDT14	-1.680290618127165	-0.04930114818997527	0.09290078554762371	0.15076496860527566	0.4572303408998235	3.9662948012674364e-26	NA	40	42	42
ENSG00000090971.4	NAT14	1.6775712604520177	0.24825961870871371	0.09343082722545719	0.0050457187524946346	0.098690177894926	3.871112228130841e-05	NA	14	15	15
ENSG00000168032.8	ENTPD3	1.6746203801850013	0.26500737973151933	0.0940087380100146	0.005608146741242722	0.21010915085512635	3.378162091608792e-10	NA	29	29	29
ENSG00000196655.11	TRAPPC4	1.673120121523474	0.08224407580115231	0.09430365113495204	0.0482555219339328	0.37526602799481423	5.291426757264565e-19	NA	10	10	10
ENSG00000174165.7	ZDHHC24	1.6712175154068625	0.08126769261966806	0.09467872182131727	0.04146799459336702	0.24195157582739604	1.7981861807096648e-11	NA	30	31	31
ENSG00000188266.13	HYKK	1.6678360919177824	0.1334672889366209	0.09534826902948951	0.02161362932500975	0.10419886951152056	2.2602413905516603e-05	NA	24	24	24
ENSG00000163682.15	RPL9	1.6676741127235182	0.058351989750058744	0.09538043705636802	0.08271171807670999	0.5139254569959419	1.514779835996744e-30	NA	11	11	11
ENSG00000138696.10	BMPR1B	1.6662018858477396	0.3696449788349369	0.09567321049889953	0.0024562726118270923	0.06633054335345022	0.0008550883094313032	NA	18	19	19
ENSG00000140386.12	SCAPER	-1.6660255619018947	-0.12172697324021754	0.09570832324087412	0.02535152295916178	0.14452009348001604	4.713849571004013e-07	NA	37	37	37
ENSG00000084734.8	GCKR	1.6660150783176197	0.16141678612056254	0.09571041124245101	0.01327758139285359	0.04235975276271462	0.008800853960769064	NA	11	11	11
ENSG00000273356.1	LINC02019	-1.6626319421995013	-0.17865943225769237	0.09638613308912372	0.010333398472028842	0.04400275083742626	0.00569804944767101	NA	45	46	46
ENSG00000196235.13	SUPT5H	1.66033854904781	0.15753264116331428	0.09684636483038321	0.014953414527038604	0.08241893878186933	0.00021012554772471	NA	56	56	56
ENSG00000129194.7	SOX15	-1.6601600625050217	-0.3316320634261058	0.09688225659885977	0.004084182149318989	0.08387663570691667	0.00012787839423239472	NA	5	5	5
ENSG00000176953.12	NFATC2IP	1.6601241729701786	0.22918305055426422	0.09688947489162879	0.006704189047291177	0.051543400020950925	0.002274446285399615	NA	12	12	12
ENSG00000100744.14	GSKIP	1.660011307290468	0.7748746047880883	0.09691217783622401	0.0009673138982207806	0.09723588286376726	4.400671540011177e-05	NA	12	12	12
ENSG00000134882.15	UBAC2	1.6593762636184692	1.2436103851414801	0.09703999626317943	0.00021735160516134038	0.027291671929612637	0.035870726696041334	NA	1	2	2
ENSG00000006453.13	BAIAP2L1	-1.658849061808415	-0.13747159549101184	0.09714621119186775	0.015859445462451993	0.11005375656083796	1.5794546812369515e-05	NA	45	45	45
ENSG00000182648.11	LINC01006	1.6587306253447887	0.07609624305420555	0.09717008527351657	0.05939568020939463	0.3309218575403379	1.192103296662653e-16	NA	32	32	32
ENSG00000271967.1	RP11-134K13.4	1.6550725314927228	0.09113973277501092	0.0979097860035249	0.054232738226028386	0.15150254822537254	3.330302084633635e-07	NA	70	70	70
ENSG00000178573.6	MAF	-1.650710910828334	-0.2682692685341562	0.09879761884050171	0.004302003640505927	0.03818973592459855	0.012714851778027052	NA	28	29	29
ENSG00000149656.8	LINC00266-1	1.6501661355533392	0.11558620730293921	0.0989089610446848	0.02722968877868354	0.13203731866500287	2.9480485138901363e-07	NA	11	11	11
ENSG00000131845.14	ZNF304	1.6500977915387849	0.08417935895820675	0.09892293639223199	0.04658437888963461	0.281340184868979	4.771908347933888e-14	NA	33	34	34
ENSG00000151366.12	NDUFC2	1.6496871254510252	0.25698087912226036	0.09900694477115105	0.00473723553560307	0.026811265009906226	0.03803470017199315	NA	23	25	25
ENSG00000164346.9	NSA2	-1.6473715330165206	-0.04841463587658372	0.09948170286654011	0.15418250857194465	0.648410387675797	6.265676293020572e-45	NA	22	22	22
ENSG00000225506.2	CYP4A22-AS1	-1.6469457889765469	-0.08498477711085212	0.09956918907414825	0.03924680492553796	0.10756680494130172	2.0024997217578343e-05	NA	47	49	49
ENSG00000255021.1	RP11-536I6.2	1.6466412699454014	0.06144021649854812	0.09963180237783507	0.08417243475433511	0.17041239831199806	2.8492831263805015e-08	NA	72	74	74
ENSG00000169251.12	NMD3	1.6447552674093884	0.3241492392460306	0.10002029039000399	0.003135616367925963	0.03824172652189045	0.013484430262225313	NA	16	16	16
ENSG00000164010.13	ERMAP	1.6441221904025602	0.10375538153196417	0.10015096513560011	0.04149121182540134	0.2615810336561449	9.38906704039106e-13	NA	18	18	18
ENSG00000148672.8	GLUD1	-1.6411017375958745	-0.5700544614669536	0.10077629812810587	0.0012276342298826832	0.02380473891184724	0.04892269683640468	NA	8	8	8
ENSG00000184454.6	NCMAP	1.6391435460876382	0.12810100978443859	0.1011833678198717	0.017782286635539806	0.18010419803735664	1.3564746273245678e-08	NA	7	7	7
ENSG00000197360.9	ZNF98	-1.6386804142980451	-0.10511446411955272	0.10127983511876534	0.03128234492150264	0.1423909320679517	5.847581273127166e-07	NA	108	112	112
ENSG00000122375.11	OPN4	1.6384275238163788	0.04660416858683693	0.10133254145145974	0.12379105534414254	0.34448648629444106	2.021669823305584e-18	NA	53	55	55
ENSG00000172123.12	SLFN12	-1.637226520449817	-0.2814587816663793	0.10158314762982938	0.006359804294714878	0.04029922378493914	0.01051718458629005	NA	11	14	14
ENSG00000166669.13	ATF7IP2	-1.6363132795800819	-0.1710686377006028	0.10177403823591832	0.013251101793383364	0.09592898087908178	6.329519617133846e-05	NA	25	27	27
ENSG00000183605.16	SFXN4	-1.6361882455574202	-0.05053765722022461	0.10180019574362789	0.13632960845520675	0.4088100987799861	1.1200822662064856e-22	NA	30	37	37
ENSG00000093000.18	NUP50	1.6352699046418044	0.1657804124455099	0.10199247957947913	0.01158059469211491	0.15988117435305432	7.069479829721639e-08	NA	16	17	17
ENSG00000113621.14	TXNDC15	-1.6334001282602593	-0.09428819889572748	0.1023848700877215	0.02058415169576879	0.26602922485822417	9.774750304632387e-13	NA	40	42	42
ENSG00000063761.15	ADCK1	1.6327149554685396	0.13911101347241225	0.10252896054380072	0.01780000295043626	0.03924729908066689	0.008349172048622937	NA	48	53	53
ENSG00000157800.17	SLC37A3	-1.6324552037527815	-0.09939192050346855	0.1025836279608915	0.025026479963207046	0.037881794153031265	0.012780896106068682	NA	50	65	65
ENSG00000175084.11	DES	1.6323661689995916	0.1047712659036793	0.10260237157478765	0.04227373723903293	0.07791667696718516	0.0003518669094442458	NA	32	34	34
ENSG00000144355.14	DLX1	-1.630959067044964	-0.2563689026643518	0.10289895687036907	0.004962243895630766	0.04507897763444469	0.0063165013916078785	NA	8	8	8
ENSG00000135763.9	URB2	-1.6279761693490638	-0.1945060633008322	0.10352993890434174	0.013810748342532585	0.023721425297509837	0.04905817214048678	NA	43	43	43
ENSG00000081237.18	PTPRC	-1.6276206959957706	-0.39831475677400807	0.10360533798470714	0.0017443328563862752	0.03022807974906938	0.02585055692691161	NA	18	19	19
ENSG00000255529.7	POLR2M	-1.6261128554090245	-0.28440030878276734	0.10392564977999331	0.005490849063355648	0.2255956277143402	8.33823480769352e-11	NA	10	11	11
ENSG00000179630.10	LACC1	1.6260502554825331	0.08422789874732606	0.10393896492539025	0.033084802462850664	0.12493065608748455	1.8283216465167186e-06	NA	52	57	57
ENSG00000147592.8	LACTB2	-1.6258494439673965	-0.11660066953371492	0.10398168713539684	0.026604711172031077	0.12738797411366154	2.514626905736226e-06	NA	43	45	45
ENSG00000047662.4	FAM184B	-1.624590646775183	-0.2500620148572177	0.10424981141220133	0.006473143219306814	0.05586256810727152	0.0023907479033503662	NA	19	20	20
ENSG00000178852.15	EFCAB13	1.6227351461691013	0.08020054085818586	0.1046460347705724	0.0656282519561944	0.15608413086282186	1.3038223106100506e-07	NA	46	54	54
ENSG00000134545.13	KLRC1	-1.6217653438928958	-0.04667863349624629	0.10485360152464386	0.14691628898004327	0.3466997407235168	3.1639069801172196e-17	NA	23	23	23
ENSG00000134748.12	PRPF38A	-1.6209786985685193	-0.2848924373762324	0.10502220717403966	0.0053749249437327305	0.041019007474229666	0.008458259352339986	NA	35	35	35
ENSG00000175322.11	ZNF519	-1.6191062360688298	-0.22741141747822138	0.10542440729377746	0.007440465506816693	0.20871144315022253	6.735075176288408e-10	NA	4	5	5
ENSG00000282057.1	RP4-621F18.2	1.6162977910723413	0.18789209893326206	0.10602994419439114	0.00962619372490192	0.06391202008921168	0.0010315837270753138	NA	8	8	8
ENSG00000099968.17	BCL2L13	1.616268907041842	0.24384446376301264	0.1060361862626532	0.005707155829684578	0.08480924596732922	0.00015698154822424141	NA	11	15	15
ENSG00000078699.21	CBFA2T2	-1.6155534745801576	-0.2550977969922273	0.10619088991937295	0.00586460550461907	0.10399077962134824	3.0223850512150178e-05	NA	23	23	23
ENSG00000111581.9	NUP107	-1.615522618241218	-0.1092070387560945	0.10619756625489928	0.021651636440664083	0.1692611157964774	1.963988926229927e-08	NA	53	53	53
ENSG00000156973.13	PDE6D	1.61544868827524	0.1878955902240516	0.10621356371457168	0.009961250688343774	0.054116020743350736	0.0020041999071085427	NA	24	25	25
ENSG00000090686.15	USP48	-1.6148113448733226	-0.33842864904752745	0.10635155558757849	0.0021532826541631844	0.05225507257886483	0.003417708987248558	NA	17	17	17
ENSG00000242372.6	EIF6	1.6137959816930751	0.554670643032188	0.10657168644989554	0.001096512870940484	0.035149075049753516	0.01805267941703163	NA	7	7	7
ENSG00000187672.12	ERC2	-1.6121139477978736	-0.18710871892113431	0.10693714613376998	0.009459794436114137	0.033198402412580874	0.020736619739526504	NA	48	48	48
ENSG00000136014.11	USP44	1.611579801551638	0.14446407944443868	0.10705340893580927	0.01928955066615773	0.10761515572219266	1.6502233833137548e-05	NA	18	18	18
ENSG00000149243.15	KLHL35	-1.6115576732212313	-0.42175503012744847	0.10705822756966833	0.0015827161626313715	0.03654052377211665	0.010547809739781491	NA	6	6	6
ENSG00000132622.10	HSPA12B	1.609682516814701	0.07854003504149626	0.1074671836173586	0.09675058908426101	0.05283970404210425	0.002426841854462039	NA	68	73	73
ENSG00000165948.10	IFI27L1	-1.6094447071601663	-0.11019636567670077	0.10751913621522814	0.0263446511614037	0.09456414592413542	4.813672493086184e-05	NA	29	29	29
ENSG00000146109.4	ABT1	1.609419117742938	0.12168685635600056	0.10752472773980838	0.017975363098289524	0.13922850671453318	1.112751983832749e-06	NA	39	41	41
ENSG00000096654.15	ZNF184	-1.6089909463728456	-0.19568187743690238	0.10761832131637979	0.009193692365881589	0.0701036331113638	0.0005536569940750272	NA	11	12	12
ENSG00000037042.8	TUBG2	-1.6089791247196463	-0.12999999872606946	0.10762090631530404	0.02087208726364184	0.23301442855335244	4.5814543082519635e-11	NA	22	22	22
ENSG00000117226.11	GBP3	-1.6070561374887702	-0.047067012364953816	0.10804205403322673	0.1763502358596954	0.5883766727145501	8.341479714093478e-37	NA	21	21	21
ENSG00000006042.11	TMEM98	1.6063688047432376	0.45801882290538415	0.10819290082787623	0.0016893534999669118	0.04191353422268399	0.008912288732632806	NA	3	3	3
ENSG00000135930.13	EIF4E2	-1.604367716594983	-0.2711540418076752	0.10863302269972834	0.004847273473654022	0.051934352352932166	0.003708697076946687	NA	24	24	24
ENSG00000269486.2	CTC-360G5.9	1.602253176898012	0.07377720626928896	0.1090996352124663	0.058247763293638975	0.2506061956357451	5.9702691636373076e-12	NA	10	10	10
ENSG00000163634.11	THOC7	1.6015774971449452	0.11590275460187938	0.10924907021451431	0.024000290754360897	0.17695836658745126	6.722164819199413e-09	NA	94	97	97
ENSG00000123297.17	TSFM	-1.6006750639210228	-0.10267943744306525	0.10944890695081101	0.027988313607319924	0.21116327801060547	5.071476432758056e-10	NA	36	36	36
ENSG00000226067.6	LINC00623	1.6004445552825926	0.44299072217852065	0.1094999975819842	0.002337189415555016	0.14519907880597555	4.939352135627561e-07	NA	1	4	4
ENSG00000104980.7	TIMM44	1.5989831174673348	0.10047264804735968	0.10982435389466477	0.02841465775024586	0.1068792741926626	2.2483199623638057e-06	NA	28	29	29
ENSG00000141655.16	TNFRSF11A	-1.5982560689126823	-0.16749620741373528	0.10998600003751162	0.011674955646533001	0.030821171144867283	0.022674968740510344	NA	27	28	28
ENSG00000144867.11	SRPRB	1.5964324163918429	0.1666634079638654	0.11039228353928306	0.011393689693529874	0.04569093400643003	0.006340584971249976	NA	35	35	35
ENSG00000272899.3	RP11-309L24.4	1.5962681847518083	0.14806976892969337	0.11042893009252	0.013863283397205467	0.1742644106544868	1.7943357177771733e-08	NA	10	10	10
ENSG00000204520.12	MICA	-1.5947228311906136	-0.21223433397144845	0.11077423017681642	0.0070588966840599105	0.4895637221959536	1.2402884212441605e-27	NA	7	33	33
ENSG00000272097.1	RP11-421M1.8	1.5944442821550286	0.09675887022129122	0.11083656089711282	0.029066934577471632	0.2224333971587884	5.7734621899934135e-11	NA	14	14	14
ENSG00000104979.8	C19orf53	1.5919036010873584	0.1583853525303092	0.11140636630785998	0.011205871244667707	0.28371083807782466	5.600977443371559e-14	NA	14	16	16
ENSG00000111300.9	NAA25	1.5895961848659206	0.16997855153411362	0.11192585759279342	0.010977179952793346	0.11558212701124775	6.01533379955227e-06	NA	32	32	32
ENSG00000185803.8	SLC52A2	-1.5882325645410174	-0.21598601432928155	0.11223375996700731	0.006900370268467609	0.05983523407365009	0.0015455997617098286	NA	17	17	17
ENSG00000196236.12	XPNPEP3	1.5881631758758823	0.20342975470989566	0.11224944561161349	0.006196557208453208	0.03267363550282229	0.019812275010653423	NA	20	20	20
ENSG00000214694.10	ARHGEF33	-1.5865396734802604	-0.6600721944690962	0.11261693983824056	0.0008113858938826029	0.05379361032183765	0.002561108042574968	NA	7	7	7
ENSG00000176783.14	RUFY1	1.58632748262464	0.22358139839913294	0.11266504113004795	0.007887266769447902	0.1172512691108065	3.7805932381559304e-06	NA	47	48	48
ENSG00000146700.8	SSC4D	1.5860586723069547	0.1750709971738161	0.11272600067243503	0.013376213909852875	0.10953270053867352	1.7056746977781988e-05	NA	30	44	44
ENSG00000150477.14	KIAA1328	1.585659883392942	0.10085135819815573	0.1128164840420049	0.026031501993547673	0.07011370779114003	0.0006922108507259366	NA	49	65	65
ENSG00000250565.6	ATP6V1E2	-1.584798808311483	-0.04151727598066807	0.11301205325704049	0.1783715821141393	0.22425809119922688	1.0957488952543601e-10	NA	127	135	135
ENSG00000122367.19	LDB3	1.584617150157178	0.0799027263439012	0.11305334595203054	0.03954774088722013	0.2354010291435861	1.5566075209639052e-11	NA	54	55	55
ENSG00000186198.3	SLC51B	1.5837141760956757	0.27485850376142684	0.11325877734062348	0.004186675271738129	0.07736658049978787	0.00026486587353732817	NA	3	3	3
ENSG00000133739.15	LRRCC1	-1.5834582713635434	-0.09941715523596226	0.11331705047804812	0.03782663720343693	0.3221033852896307	5.899278232913136e-16	NA	59	60	60
ENSG00000188269.8	OR7A5	-1.5824551753382858	-0.16542277362027644	0.11354569745709898	0.010623568743425266	0.0382535983677515	0.010488422458678736	NA	13	14	14
ENSG00000204421.2	LY6G6C	-1.5810734534791893	-0.28257526607365546	0.1138612437241676	0.004432743761172718	0.052337545821417315	0.003432018853766623	NA	12	58	58
ENSG00000205809.9	KLRC2	1.5810197176235132	0.04517571875204021	0.1138735294117892	0.1302998041008045	0.39164560353797706	4.222465399552432e-20	NA	35	35	35
ENSG00000164307.12	ERAP1	-1.5808566142226401	-0.0559230241804451	0.11391082631381719	0.12338839677830035	0.4853305043565541	7.4561907192888215e-28	NA	34	35	35
ENSG00000273565.1	CTD-3075F15.1	-1.5793609626876253	-0.10075169014918191	0.1142532860511118	0.03659328127787554	0.06721747676943234	0.0006800726820063253	NA	34	35	35
ENSG00000273209.1	RP11-107N15.1	1.5789376913395945	0.11667086677491864	0.11435034959135386	0.022298528975576326	0.15243416454553582	3.907681949566113e-08	NA	22	22	22
ENSG00000178498.15	DTX3	-1.5783952339108793	-0.22733330721177877	0.1144748394648808	0.006243554051003396	0.07591303328892365	0.0003664749527914975	NA	21	21	21
ENSG00000186272.12	ZNF17	1.576899233737047	0.07253846277753866	0.11481871289835978	0.05635330687378315	0.055811882202302605	0.0026616683980009463	NA	43	45	45
ENSG00000136883.13	KIF12	1.5764086263040564	0.36050142213968056	0.11493166164398295	0.0032242504663626435	0.0828108268841565	5.354145407686568e-05	NA	4	4	4
ENSG00000162669.15	HFM1	1.5745431574531923	0.0992533947983704	0.11536193228756056	0.020150357940496008	0.05119648915768295	0.0021477536382947635	NA	42	42	42
ENSG00000147813.15	NAPRT	1.5736533577174472	0.03286547082444072	0.11556761041429152	0.26771625151256345	0.5242198878945513	7.714064446843804e-34	NA	40	42	42
ENSG00000101052.12	IFT52	-1.5734962457831405	-0.11765418345946496	0.11560395692941053	0.01843091081576017	0.2004856855959601	1.810312693763313e-10	NA	21	21	21
ENSG00000162194.12	LBHD1	1.5714152039783806	0.16007167125398486	0.11608623667209333	0.01435212796632596	0.14352204094190904	3.9648758765017747e-07	NA	4	4	4
ENSG00000138722.9	MMRN1	-1.5708431782199894	-0.09026979222802918	0.11621907983715346	0.04259722929675781	0.1989282133824274	1.0293180214392754e-09	NA	35	35	35
ENSG00000155087.3	ODF1	-1.5707906849444486	-0.16031523195445527	0.11623127648085797	0.013307117803507934	0.11218169933058686	1.1460495003458176e-05	NA	12	13	13
ENSG00000215859.8	RP6-74O6.2	1.570131462456514	0.1698922986375926	0.11638453034266541	0.013166440640638084	0.08896350521904997	9.922693746500893e-05	NA	24	26	26
ENSG00000103657.13	HERC1	1.5686622286910388	0.3224891936505809	0.11672666412787551	0.0032575456950353866	0.0817122739133597	0.00025140019736439364	NA	17	17	17
ENSG00000169515.5	CCDC8	1.5685839334885407	0.13061891050609845	0.1167449185214125	0.014767550409499803	0.2071437083709385	5.782428602574333e-10	NA	12	12	12
ENSG00000212127.5	TAS2R14	1.5685722637872144	0.0722143263192711	0.11674763948444655	0.055619766038821024	0.3524248540922432	2.139693791001419e-18	NA	102	102	102
ENSG00000100271.16	TTLL1	1.5672001685562107	0.1572988632987485	0.11706791108404191	0.010029333107620856	0.09560236188005844	4.640627646866294e-05	NA	11	11	11
ENSG00000142188.16	TMEM50B	1.565850750572149	0.09425708146951374	0.11738356184181863	0.03155098508872994	0.28196949750404976	4.086844862130308e-14	NA	18	18	18
ENSG00000248905.8	FMN1	1.5646064280144552	0.13091095012047094	0.11767522075179403	0.038653675438517325	0.13402747709956847	2.762463995430285e-09	NA	6	6	6
ENSG00000236255.1	AC009404.2	-1.564134658478713	-0.06898799341998142	0.11778594818857781	0.06431628376433787	0.1420340507292666	5.284315045928816e-07	NA	75	77	77
ENSG00000100564.8	PIGH	-1.563457561198168	-0.1254228529114084	0.11794501025717002	0.044029456962136226	0.20258541449827505	7.027393650080365e-10	NA	50	50	50
ENSG00000158717.10	RNF166	-1.5630350415295506	-0.0981230595136955	0.11804435292425687	0.03296500549404627	0.06381482859331493	0.00116957876679846	NA	47	48	48
ENSG00000162882.14	HAAO	1.5629094694339603	0.12344795292857223	0.11807389003822118	0.020409563199424448	0.21540649770586956	3.425492478291363e-10	NA	26	27	27
ENSG00000168778.11	TCTN2	-1.562668077331331	-0.1335356880165125	0.1181306866611798	0.02183368350885961	0.23829662221456324	7.559984942236972e-12	NA	48	48	48
ENSG00000100441.9	KHNYN	1.561857113118851	0.44903165678909046	0.11832165361646682	0.0015756242993795575	0.09947822372563632	4.3244588811979996e-05	NA	9	9	9
ENSG00000197535.14	MYO5A	1.5614258871633921	0.6237257960749018	0.11842329784720834	0.0012447917391131813	0.041043331737796805	0.009635159770245715	NA	12	12	12
ENSG00000023041.11	ZDHHC6	-1.5606757097709234	-0.09726715996928388	0.11860028525457213	0.03476606251132569	0.10039750363750427	3.9966911990270564e-05	NA	85	86	86
ENSG00000112619.7	PRPH2	-1.5600644561487045	-0.05292375529606408	0.11874465002700654	0.1133145317677505	0.3369059086583792	6.873544723342884e-17	NA	26	26	26
ENSG00000100290.2	BIK	-1.5591696249629736	-0.09563072277314773	0.11895623805496511	0.040163246866954085	0.05247040457064002	0.003382765249856767	NA	23	25	25
ENSG00000009830.11	POMT2	1.5586659688571813	0.31334589748373914	0.11907546037898137	0.0032678433072748604	0.04407276368702452	0.006754616740863158	NA	16	17	17
ENSG00000172794.19	RAB37	-1.5574971928070471	-0.4878320793307216	0.11935248655267387	0.0017506089796526865	0.027863782372625115	0.035168529020293327	NA	12	12	12
ENSG00000065621.14	GSTO2	1.5566497638501955	0.1220667759531954	0.11955366187747254	0.021229161355612758	0.25340566115941965	4.441756437819616e-12	NA	11	11	11
ENSG00000182919.14	C11orf54	-1.556147718990741	-0.06779714652992785	0.1196729700246528	0.06599961565615017	0.4237893378513969	1.773959480316513e-22	NA	51	53	53
ENSG00000175581.13	MRPL48	-1.5558699221047436	-0.22560811786645302	0.11973902696798826	0.005716734593501763	0.09861730801198852	2.4435227575430928e-05	NA	13	13	13
ENSG00000108963.17	DPH1	-1.5546665126346575	-0.24521951885129623	0.12002551396549038	0.004373301536914094	0.0712656100788419	0.0006590343242180128	NA	16	17	17
ENSG00000242268.2	LINC02082	-1.5534971446785633	-0.16225688250749015	0.12030441088132864	0.010625503166096518	0.0756158936248069	0.00039416848277883066	NA	17	18	18
ENSG00000103275.19	UBE2I	1.552651055619709	0.4730288591008883	0.12050652121079539	0.001913688245988723	0.03226461556987905	0.022028100321029243	NA	26	26	26
ENSG00000151773.12	CCDC122	1.552246967473431	0.1665075935497739	0.12060314188415373	0.008258551114857553	0.0870552975526101	0.00013030594710801655	NA	25	25	25
ENSG00000134504.12	KCTD1	1.5515950589806826	0.44283637996096603	0.1207591461668696	0.0016889968125212939	0.11737934449624747	5.0918046387204525e-06	NA	42	42	42
ENSG00000145220.13	LYAR	-1.5509166972601347	-0.16838649633334396	0.12092164843045457	0.008434833069037456	0.08941259005732359	0.0001194334649475696	NA	4	4	4
ENSG00000171943.11	SRGAP2C	1.5503138854402962	0.20572562710891779	0.12106619617318781	0.00510870245965129	0.042817506337655416	0.008546458625681036	NA	7	9	9
ENSG00000270806.1	C17orf50	-1.5502780375546326	-0.06092550017484	0.1210747963645232	0.08031859743615559	0.3008601139742517	1.328233914525926e-15	NA	10	11	11
ENSG00000178952.10	TUFM	1.5501768744356734	0.226031188349708	0.12109906877462524	0.00635687608738068	0.15501189452032252	1.240337908541088e-07	NA	33	33	33
ENSG00000196418.12	ZNF124	-1.5499597010903121	-0.06721993742420648	0.12115118876997034	0.0667804555491725	0.25287114269128685	2.9006661999268573e-12	NA	8	8	8
ENSG00000153310.19	FAM49B	-1.5480159099248385	-0.2620709081671705	0.12161846604162455	0.004487123717691151	0.1185123444200382	7.924741505280258e-06	NA	112	115	115
ENSG00000146733.13	PSPH	1.547030989072942	0.06825287262840413	0.12185577325837295	0.03677917936653324	0.2254016740751856	7.973837721579696e-11	NA	24	25	25
ENSG00000004142.11	POLDIP2	-1.5469930919888917	-0.16100531301200416	0.12186491142421696	0.012027470704800076	0.18078679976367115	6.237705209033461e-09	NA	12	12	12
ENSG00000197580.11	BCO2	1.5462778645230177	0.08289304197425958	0.12203747550528087	0.03820523961206543	0.2704906460478964	5.757273206606634e-13	NA	54	55	55
ENSG00000269949.1	RP11-738E22.3	1.5449310284525555	0.12386618946489915	0.12236294725553294	0.02769169029634406	0.032957159211144144	0.01795206545238866	NA	15	15	15
ENSG00000164796.17	CSMD3	1.5420990473844	0.41315496184719774	0.12304952642576492	0.0020025673257042815	0.030755150984235074	0.02644246060523788	NA	19	20	20
ENSG00000142856.16	ITGB3BP	-1.5416109620717915	-0.029411630461812423	0.12316816010798384	0.3033333073958514	0.6747547503950708	7.636649469518339e-48	NA	12	12	12
ENSG00000137720.7	C11orf1	1.5410621750128297	0.27070588628174225	0.12330165456431662	0.0068009611400268516	0.10151107899693007	3.199622080076366e-05	NA	37	38	38
ENSG00000175538.10	KCNE3	-1.5405865764832578	-0.1006612783414789	0.12341743699760757	0.01816371530726732	0.09566032911791812	6.653266093483215e-05	NA	26	26	26
ENSG00000186205.12	MARC1	1.5402103316558218	0.2090702095942206	0.12350909231811849	0.006235168809738491	0.08426713928011463	0.0001786379177895414	NA	22	22	22
ENSG00000134202.10	GSTM3	1.5400014426483903	0.04148581627437576	0.12356000177114913	0.17613538312063037	0.5586034106831511	8.690197521882817e-34	NA	22	23	23
ENSG00000150403.17	TMCO3	-1.539185662966929	-0.11777745542966385	0.12375897670410203	0.020430914894983856	0.1216706850815657	5.187651989420062e-06	NA	57	59	59
ENSG00000205810.8	KLRC3	1.5382829694640479	0.13546938476019124	0.12397944196172941	0.014942976507846229	0.08912528234583775	8.836797568497233e-05	NA	7	7	7
ENSG00000117593.9	DARS2	1.537653751288979	0.07632475064189224	0.12413329739059387	0.052288324373149106	0.1755354435022134	2.294995309484741e-08	NA	58	58	58
ENSG00000149541.9	B3GAT3	1.5367033906706096	0.5921934114919882	0.12436596043137897	0.0009804112625487302	0.0242535135795173	0.045468529484943634	NA	3	3	3
ENSG00000278445.1	RP11-255P5.3	1.5363907696335617	0.12591370675316704	0.12444256922741231	0.028958146255588867	0.04418039712407772	0.007177669463696905	NA	58	58	58
ENSG00000161970.12	RPL26	1.5356061209038414	0.12258581395750946	0.12463501207420422	0.019121524774692818	0.04469595120749452	0.007405307513978959	NA	90	102	102
ENSG00000254986.7	DPP3	1.5354470777944764	0.1972314163950064	0.12467404724182533	0.006880590778158656	0.034015939831549845	0.015379315658618734	NA	55	60	60
ENSG00000188878.19	FBF1	1.5347444556338494	0.08652259014379791	0.12484661128787103	0.04105471051861944	0.2994249122447098	3.111012836739213e-15	NA	14	16	16
ENSG00000147955.16	SIGMAR1	-1.5334761843036149	-0.23590176577212765	0.12515857023395635	0.007821460943210266	0.0521234499192065	0.003495599057880019	NA	28	28	28
ENSG00000143995.19	MEIS1	-1.5334644730773863	-0.15721311553654885	0.12516145369381051	0.0120003803812581	0.0866613840274842	0.00010996446941468391	NA	22	22	22
ENSG00000119537.15	KDSR	-1.53341048184851	-0.3681825705680116	0.12517474772303624	0.002150700179682009	0.030457298490036318	0.026591484867622573	NA	20	21	21
ENSG00000085999.11	RAD54L	1.5333281376865269	0.21064308794187414	0.12519502509310004	0.008208321103465447	0.11523890508983085	6.506737213560242e-06	NA	7	7	7
ENSG00000163933.9	RFT1	1.5332073796222456	0.0493328037813424	0.12522476657337162	0.14114740913958954	0.3931702579670159	6.4401206013199046e-21	NA	30	31	31
ENSG00000141580.15	WDR45B	1.5308196030030723	0.23713379409625562	0.12581398339001174	0.005846991903694931	0.10415215754400434	3.049118063159859e-05	NA	17	17	17
ENSG00000135441.7	BLOC1S1	-1.5306309534018443	-0.19875337028612317	0.12586062719138402	0.009927963739765372	0.19561211956810787	1.975275615143256e-09	NA	37	38	38
ENSG00000205837.7	LINC00487	1.52970356120421	0.0686934437703595	0.12609012175391057	0.0647089777982047	0.27011557893909643	4.583467133679877e-13	NA	34	36	36
ENSG00000174799.10	CEP135	-1.528974363576219	-0.15460180851278565	0.12627079942770617	0.011552965283547288	0.030034767618068732	0.027885607937426633	NA	63	65	65
ENSG00000145241.10	CENPC	1.5286255138634757	0.13032542911184244	0.12635730728406463	0.01521483294484009	0.12907105187108633	2.6583223772903898e-06	NA	27	27	27
ENSG00000278107.1	RP11-162A12.4	1.5227802420792547	0.3127101988034414	0.12781369469614684	0.003136467583652401	0.0373741127202267	0.01347456071340141	NA	7	7	7
ENSG00000196878.14	LAMB3	1.52242876010204	0.1254919677672998	0.12790168308463543	0.015319540296331362	0.06629252307972322	0.0008589619063027437	NA	91	96	96
ENSG00000255837.1	TAS2R20	1.5209601761736877	0.13858990936539972	0.12826983130869246	0.016070321733816853	0.07007197438995126	0.0005441343508526725	NA	19	21	21
ENSG00000170949.17	ZNF160	-1.5209038335468652	-0.11249395572247016	0.12828397180771864	0.024303594926411314	0.05098964345366983	0.002780452572906521	NA	43	51	51
ENSG00000185585.19	OLFML2A	-1.520871812807217	-0.1129843675467296	0.12829200870074448	0.027072435544354408	0.10761136591137144	1.762163903957511e-05	NA	72	76	76
ENSG00000163141.18	BNIPL	1.5207349884803	0.13082083496642566	0.12832635468050893	0.0191722442184759	0.05664990138731639	0.002095288092306954	NA	18	19	19
ENSG00000156218.12	ADAMTSL3	-1.5205141742420354	-0.31124192402912976	0.1283817990900292	0.0029493570675293767	0.04064995342854165	0.009668158257797821	NA	13	13	13
ENSG00000163950.12	SLBP	1.520153108949332	0.36519122719959507	0.12847249935438979	0.003129656797813539	0.03736737262698642	0.011006481933713988	NA	16	16	16
ENSG00000005801.16	ZNF195	1.5186318945633683	0.10645023606886604	0.12885517824022372	0.023136337576510027	0.08034208175525019	0.0002478347856708888	NA	53	59	59
ENSG00000267475.1	CTD-2538C1.2	-1.5169199439988008	-0.1387281772085757	0.12928689754362963	0.01540903350615829	0.0912005135086994	9.360090423208045e-05	NA	30	31	31
ENSG00000163866.8	SMIM12	1.5152859687805176	1.1968505013922863	0.12970000007149557	0.0002947153887915136	0.024929390284950458	0.04700595998475012	NA	1	1	1
ENSG00000163882.9	POLR2H	1.5140026984041497	0.08738437338582784	0.13002515510265591	0.039530413978779065	0.02582848812893208	0.04029303113591079	NA	83	85	85
ENSG00000158092.6	NCK1	-1.5135789594145244	-0.33209384434796196	0.13013266092369963	0.003735742622708871	0.08815572660300973	0.0001224356036321865	NA	2	2	2
ENSG00000172500.12	FIBP	1.513097181737537	0.29449533029125047	0.1302549753945769	0.0034545877912521283	0.0425045158418407	0.008785950515929196	NA	8	8	8
ENSG00000110042.7	DTX4	-1.511027880528825	-0.21775793421091327	0.13078134759968157	0.008596060042459375	0.07743290002922845	0.0001652146976526125	NA	24	24	24
ENSG00000183323.12	CCDC125	1.5104701476504852	0.17089021016715572	0.1309235011064519	0.01296887162719023	0.07332134615609433	0.0005335579118621322	NA	25	25	25
ENSG00000100987.14	VSX1	1.5101493342622199	0.09988950056047753	0.13100532346230045	0.031552151621861785	0.23233043069537934	5.586331708832837e-11	NA	9	9	9
ENSG00000099977.13	DDT	1.5095090173697228	0.22601852707755538	0.13116875265060682	0.0038040622935512844	0.06683388773208264	0.0009901424943088632	NA	24	25	25
ENSG00000198218.10	QRICH1	1.508195522275481	0.2537018413161622	0.13150449297842445	0.004842783365476446	0.0678412980238055	0.0008902218162030709	NA	9	9	9
ENSG00000141665.11	FBXO15	-1.5067713315676867	-0.16662348850818468	0.13186928034288137	0.013230637363242703	0.09646821319021967	4.4756556062314985e-05	NA	48	49	49
ENSG00000198951.11	NAGA	-1.5058265270814246	-0.18041637560415796	0.13211171166816266	0.008265453110533042	0.178603480999415	4.0882337338012576e-09	NA	44	47	47
ENSG00000268601.1	AC115522.3	1.5055457847942195	0.11666606673744014	0.13218381500850798	0.019152195710983068	0.047017137353938615	0.0059064399097239146	NA	26	26	26
ENSG00000269893.6	SNHG8	-1.5042900011332772	-0.16189683574309985	0.13250671249252477	0.01015103257200016	0.12592310378001062	3.868590000805983e-06	NA	30	30	30
ENSG00000142632.16	ARHGEF19	1.5030752205272164	0.14345029615510038	0.13281964789775133	0.01467500683283845	0.2012679055741974	1.2244582899788671e-09	NA	5	5	5
ENSG00000122376.11	FAM35A	1.5024349635265857	0.08468925718956243	0.1329848123891332	0.034325390748666994	0.11450434566069526	5.257169058416615e-06	NA	36	37	37
ENSG00000273142.1	RP11-458F8.4	1.5020412454505052	0.08082280178000553	0.13308645716083295	0.03673312520762083	0.2292344235734439	3.821965029828456e-11	NA	52	52	52
ENSG00000176658.16	MYO1D	1.500970530863246	0.37693720263721525	0.13336318383531084	0.0024242459951445256	0.04532905642679248	0.0059259332213628755	NA	23	23	23
ENSG00000124374.8	PAIP2B	1.4994770839362508	0.23225207097541453	0.13374990933122746	0.00457076075172927	0.06454880229253351	0.0012081467182896285	NA	25	26	26
ENSG00000130413.15	STK33	-1.4989571827936887	-0.305223810736948	0.1338847402227692	0.0028256520737999576	0.03146986346598342	0.022324509544331468	NA	14	14	14
ENSG00000206538.8	VGLL3	-1.498151600295137	-0.09878015294220414	0.1340938672107112	0.030038929804515595	0.14020312784153485	5.652327424528719e-07	NA	24	24	24
ENSG00000105483.17	CARD8	-1.498145265711577	-0.20614252221449267	0.13409551265158867	0.006733506429918568	0.1179149159694798	5.0391762806798925e-06	NA	23	23	23
ENSG00000185917.13	SETD4	-1.49776801961118	-0.33023504426441813	0.1341935324383247	0.002332626891347423	0.02400442785405741	0.04467348809857021	NA	7	7	7
ENSG00000146587.17	RBAK	-1.4973214557369237	-0.10499815307225269	0.13430963465514062	0.0302770462249597	0.10836688908847594	1.9290813472557595e-05	NA	36	38	38
ENSG00000100593.17	ISM2	1.4970424700992073	0.10977466593373648	0.13438220758890204	0.020312101607609493	0.1867468042925291	5.044991263158614e-09	NA	27	27	27
ENSG00000139278.9	GLIPR1	1.4964801196864632	0.13914497174772902	0.13452858475829046	0.010787195019164293	0.028232245332161388	0.0306882823614852	NA	30	32	32
ENSG00000226686.7	LINC01535	1.4960833737113233	0.02756252002207646	0.13463193000960985	0.3596391324007201	0.6002002858107199	6.395132574044513e-39	NA	36	36	36
ENSG00000115339.13	GALNT3	-1.4958630185319077	-0.12754167700693828	0.13468935510699936	0.01885442997876495	0.04700601619115824	0.0037472391676874385	NA	39	39	39
ENSG00000182257.6	PRR34	1.4957831740492384	0.11543000588317386	0.13471016744650083	0.019940705005598337	0.08975825523192255	5.318473744138272e-05	NA	45	45	45
ENSG00000186283.13	TOR3A	-1.495742400320976	-0.13825694012376905	0.1347207965244542	0.01486707899929699	0.0942645474777329	5.410546366561121e-05	NA	18	18	18
ENSG00000073060.15	SCARB1	-1.4946748371456002	-0.09695866423811443	0.13499932442150572	0.029670127632597763	0.05881411959193389	0.0018681662449967255	NA	53	53	53
ENSG00000158714.10	SLAMF8	1.493030575843152	0.1588497882290677	0.1354291834601447	0.011344153256470396	0.02544870240876569	0.042427278874421936	NA	36	40	40
ENSG00000122507.20	BBS9	-1.4928630827311458	-0.10991933954867944	0.13547303043637493	0.02273452210228949	0.14247943507268165	5.65876276476701e-07	NA	25	25	25
ENSG00000141013.16	GAS8	-1.4918016468505904	-0.08242121433006913	0.1357511520942478	0.04179098327223273	0.2194735906945694	6.087136576330742e-11	NA	28	34	34
ENSG00000275395.4	FCGBP	1.4912476292859662	0.10706112192910044	0.13589649301805923	0.0237246643532009	0.17916492158812006	1.3380054968406021e-08	NA	47	47	47
ENSG00000102699.5	PARP4	-1.4910177705415737	-0.4197837939653385	0.1359568293988164	0.0033846123480070923	0.02392902110623198	0.0492127419677232	NA	35	35	35
ENSG00000106404.13	CLDN15	-1.4904407569433853	-0.16044843266117476	0.13610838273677228	0.013656572879426981	0.12533230295540956	1.109963637329935e-06	NA	21	22	22
ENSG00000123427.16	METTL21B	1.4903976365661658	0.04831657630116815	0.136119713592855	0.11204586356187236	0.4842693473880678	2.8138249637579853e-27	NA	23	23	23
ENSG00000099308.10	MAST3	-1.4903168171480772	-0.27708736216238317	0.13614095268760473	0.0032827183987217327	0.042796685069746425	0.008330514051395614	NA	32	35	35
ENSG00000125337.16	KIF25	-1.4895620564262089	-0.08517961939752781	0.1363394250162273	0.040142288834944764	0.10276046720178512	1.5065733906649146e-05	NA	28	28	28
ENSG00000136811.16	ODF2	1.4883564747661548	0.14546141536313387	0.1366569086623251	0.01579428490344296	0.11785587056356772	4.320382122107433e-06	NA	63	70	70
ENSG00000126698.10	DNAJC8	1.48803401604064	0.40398476901271557	0.13674192311330285	0.0015315585515137974	0.038247669087959874	0.013067756225858693	NA	21	23	23
ENSG00000108244.16	KRT23	-1.4874581533678877	-0.10328004214081148	0.13689384761145493	0.025627634525622178	0.09071286936921766	0.00010596759155653094	NA	20	20	20
ENSG00000152465.17	NMT2	-1.4856706640442372	-0.08254263974504528	0.13736625382603776	0.0460045216676652	0.19929462900886974	3.849065399730785e-10	NA	39	40	40
ENSG00000144026.11	ZNF514	-1.4851731416229879	-0.03979368231238634	0.1374979648313181	0.2143040914547188	0.4068725223334059	2.159837520761224e-22	NA	42	48	48
ENSG00000243414.5	TICAM2	-1.4848602793861119	-0.21885472040884324	0.13758083990129785	0.008242208908934488	0.029527624331441092	0.02827893393001612	NA	12	12	12
ENSG00000149809.14	TM7SF2	1.4844844273787545	0.1154645543779068	0.13768045145156965	0.01986470832814883	0.02769568876015509	0.03104574770533325	NA	53	54	54
ENSG00000149485.18	FADS1	-1.4841560068709894	-0.2162152492651275	0.1377675378074277	0.0044632744303594605	0.05062881968340845	0.004049390596077563	NA	9	9	9
ENSG00000263063.1	RP11-388C12.1	-1.4830089664744956	-0.057206928582525275	0.1380720285094906	0.08538945187056471	0.093729669193286	5.393973980000085e-05	NA	48	48	48
ENSG00000261824.6	LINC00662	1.4819954876122974	0.17969985692575696	0.1383414956300998	0.008864262580655907	0.0476435934589004	0.004955672801798654	NA	59	59	59
ENSG00000167280.16	ENGASE	1.481583309629789	0.30341848848671865	0.1384512027202455	0.006753767918004701	0.08876130529452061	0.00012695154146507627	NA	5	5	5
ENSG00000186409.14	CCDC30	-1.4807957546941657	-0.1703901807350563	0.13866100815307503	0.012221506414039789	0.025310942084764688	0.04445064678133887	NA	82	84	84
ENSG00000157343.8	ARMC12	-1.477832200673461	-0.24965836720295448	0.13945269717822129	0.008403492072008158	0.07994561390772817	0.00020843209801595648	NA	42	42	42
ENSG00000272549.1	RP11-351J23.2	1.477564850944721	0.1595652372623225	0.1395242882113907	0.015013555869378926	0.11072108740271693	8.000458721901198e-06	NA	8	10	10
ENSG00000142207.6	URB1	-1.4774891383847284	-0.08799950187864644	0.13954456769473617	0.05147666554021793	0.17647982212456514	3.2136514347357913e-09	NA	75	77	77
ENSG00000225975.6	LINC01534	1.4769533645552526	0.20900399131666578	0.13968813866233595	0.006269827487086793	0.04457505708825752	0.006459671819435256	NA	38	38	38
ENSG00000109180.14	OCIAD1	1.4763168827234523	0.3751982432177264	0.13985884399969226	0.001970584083465894	0.08366611478322829	0.00015938086177206092	NA	32	33	33
ENSG00000227869.1	RP11-807H17.1	-1.47525742235946	-0.1364007135413104	0.1401433487099074	0.015373516813001677	0.034590297084569135	0.018978509008233464	NA	16	16	16
ENSG00000073921.17	PICALM	-1.4751469240866912	-0.1545692077244561	0.14017304724769322	0.009561510873937328	0.045121600074578265	0.0070249092251746465	NA	66	68	68
ENSG00000262877.4	RP11-1055B8.4	-1.4746201435775472	-0.07124068793112309	0.1403146962116803	0.052482243680102555	0.18413919322377775	2.2606243721474314e-09	NA	63	66	66
ENSG00000232859.9	LYRM9	-1.474381881425023	-0.08816002485843823	0.14037880000759934	0.03945552568070937	0.435396527758951	3.0968116124776424e-23	NA	12	12	12
ENSG00000204427.11	ABHD16A	-1.4743493281359141	-0.29505465480308335	0.14038756013186623	0.003037417962896262	0.053040708148316636	0.003146969320038509	NA	13	48	48
ENSG00000221995.5	TIAF1	1.4739218308733617	0.11013358908275155	0.14050263911331995	0.02003592548764064	0.18747855349611886	7.108228739182681e-09	NA	39	40	40
ENSG00000198520.10	C1orf228	1.4727883902259624	0.12031048276585334	0.14080810379860126	0.020953987121174383	0.121922603638834	3.885799133639489e-06	NA	28	28	28
ENSG00000150401.14	DCUN1D2	-1.472232329225938	-0.23730918742673413	0.14095815000407627	0.005404211054296367	0.059247337433455574	0.0013663069823816713	NA	11	11	11
ENSG00000107758.15	PPP3CB	1.4718172469409485	0.4931471546052993	0.1410702349405241	0.0008726616581738683	0.0742383780964971	0.0002734363580207776	NA	19	20	20
ENSG00000188921.13	HACD4	-1.4710374580533392	-0.09567588383948045	0.14128098706474568	0.02406888905182466	0.07532922864889352	0.00037098285822965803	NA	37	37	37
ENSG00000134020.7	PEBP4	-1.4707060554282054	-0.08332822922311679	0.14137062788653887	0.04435469920571008	0.22142617483334265	1.1764514028918993e-10	NA	69	71	71
ENSG00000228716.6	DHFR	1.4704197652537139	0.05304358729861977	0.1414481014612914	0.10918375919483764	0.5086347945083545	3.779253945890665e-29	NA	85	87	87
ENSG00000153157.12	SYCP2L	1.4702492119701416	0.09734346925570486	0.14149427074194829	0.0272188195330286	0.1746216891186055	3.143602003648985e-08	NA	34	36	36
ENSG00000153531.13	ADPRHL1	-1.470213797143668	-0.06960895104463777	0.1415038590924128	0.03979014634885654	0.04072047769402872	0.008111353811933442	NA	34	39	39
ENSG00000152778.8	IFIT5	1.4690314746255886	0.11713045131237079	0.14182425241933316	0.014220674828715	0.16569687841691766	2.6422321412307997e-08	NA	14	14	14
ENSG00000127472.10	PLA2G5	1.4686582410565978	0.2593407491810774	0.14192550927964556	0.009446319696632817	0.1672419872357246	1.2876622696718314e-08	NA	15	15	15
ENSG00000231507.1	LINC01353	1.4683629843098216	0.09604457829190977	0.14200565065345294	0.03780006157316178	0.02776214519498197	0.034114733515315535	NA	39	44	44
ENSG00000154227.13	CERS3	1.4681286849328543	0.06581451471494633	0.1420692711328074	0.059244398479025524	0.24920804709402294	2.6257982298557608e-12	NA	7	7	7
ENSG00000073605.18	GSDMB	-1.4676907320569228	-0.17125695536323196	0.14218824936050264	0.01022456903779538	0.04719518247184419	0.005886516123653493	NA	36	41	41
ENSG00000142937.11	RPS8	-1.4654892692289079	-0.15806146891569758	0.1427874779267087	0.014598152850258473	0.10689369917599516	2.161446710466299e-05	NA	65	65	65
ENSG00000101463.5	SYNDIG1	-1.4652796949861078	-0.1412107540779668	0.14284462401072512	0.01417297706634526	0.0437754506933671	0.007994825566968095	NA	69	70	70
ENSG00000235109.7	ZSCAN31	1.4631556995383361	0.04183756645476492	0.14342477962557643	0.12112934253109413	0.2237650537337879	2.0678737131502923e-11	NA	49	69	69
ENSG00000197646.7	PDCD1LG2	-1.4616713955376215	-0.09804681320481964	0.14383127937593027	0.03312774412542412	0.09534571138128946	5.152729124078953e-05	NA	20	20	20
ENSG00000260910.1	LINC00565	-1.4607047833983082	-0.23211362677194347	0.14409647577850068	0.006422382540410786	0.05308990499432323	0.003412095603408855	NA	8	8	8
ENSG00000163576.17	EFHB	-1.4589734373526804	-0.05226565807383104	0.1445724187886833	0.09716707491715461	0.483906705636211	9.182965808415249e-28	NA	28	29	29
ENSG00000160796.16	NBEAL2	1.4584553810652583	0.1531438941103364	0.14471506516796181	0.00870697336206154	0.09424391174383752	6.48352704623063e-05	NA	20	20	20
ENSG00000167182.13	SP2	-1.4582991061764559	-0.3442365070344922	0.14475811649777698	0.0024135317139226875	0.06365244865940574	0.001066431306014841	NA	11	12	12
ENSG00000166796.11	LDHC	1.4565227493700537	0.041183234604804726	0.145248165454025	0.20874900613096203	0.4683866235925144	4.4699259116639316e-27	NA	29	31	31
ENSG00000161204.11	ABCF3	-1.4537542918573998	-0.07372846448260059	0.14601444001220157	0.021021469254396276	0.11287971527065728	3.589749243117573e-06	NA	21	22	22
ENSG00000102967.11	DHODH	-1.4533512081457882	-0.05713584853553102	0.1461262661269399	0.09193793956282333	0.2566064820622951	2.211146405448372e-12	NA	30	30	30
ENSG00000133107.14	TRPC4	-1.4532125482096208	-0.07838355872168741	0.14616474921881245	0.036775600996282826	0.07787442640469501	0.0002272789314310333	NA	89	90	90
ENSG00000257194.2	RP11-567C2.1	-1.4514460533563904	-0.2603161301526398	0.14665569374782628	0.005968879170008174	0.033312302442738737	0.02148522063784116	NA	12	13	13
ENSG00000114735.9	HEMK1	-1.4497142309439717	-0.18443214876258274	0.14713822561355594	0.00948291527705332	0.07700414966693342	0.0001955440149612503	NA	109	109	109
ENSG00000243678.11	NME2	1.4495089639791972	0.16607851475348406	0.147195498833953	0.01024159279248149	0.1586898871878906	1.3338151306260725e-07	NA	21	21	21
ENSG00000139629.15	GALNT6	1.4490624133695993	0.07897908703974636	0.14732015345657015	0.03413404983068456	0.23907294963747214	2.2266648809884878e-11	NA	57	57	57
ENSG00000136143.14	SUCLA2	-1.4464311855746423	-0.25355583225757333	0.14805630016005006	0.005300086612888987	0.07793998906071196	0.00015586328284908566	NA	19	19	19
ENSG00000251226.1	RP11-469N6.1	1.4446265411693466	0.045133467636305206	0.14856281356732198	0.15198361205036082	0.23010530934638546	2.1398135523125496e-11	NA	34	36	36
ENSG00000136560.13	TANK	1.4429901882387879	0.14880088643830655	0.149023235214062	0.0072381980898259726	0.0679843921457846	0.0004894115221799565	NA	24	24	24
ENSG00000163291.14	PAQR3	1.4427615709463906	0.11973015373778742	0.14908764803144792	0.023353485365626973	0.3264017012395011	2.7266509483721963e-16	NA	22	22	22
ENSG00000189157.13	FAM47E	-1.441999342458788	-0.06176436569546868	0.1493025591081437	0.08023510267183757	0.4552740838450391	1.7077541824472738e-26	NA	48	48	48
ENSG00000250091.2	DNAH10OS	-1.4408161397045935	-0.22676775743968508	0.14963663253554585	0.004677100349685692	0.11944299732883094	5.6017554327236825e-06	NA	32	32	32
ENSG00000004534.14	RBM6	1.4405544488365347	0.0926740620043536	0.1497105970546086	0.029280457959936647	0.28416004869027034	1.4179243038724073e-14	NA	46	46	46
ENSG00000225231.1	AC091814.2	-1.4399907854716096	-0.08532789244536026	0.14987000605968137	0.026974994394519287	0.07801178978631353	0.00015950906993442482	NA	8	8	8
ENSG00000016391.10	CHDH	1.43962893259486	0.2591641080069369	0.14997240948367882	0.0035929723396250397	0.06995240440072903	0.00023928709445215283	NA	6	6	6
ENSG00000058799.14	YIPF1	-1.4364290199942324	-0.24240190938630765	0.15088030037783323	0.004142036588704637	0.028264066828131245	0.03135860930733663	NA	39	39	39
ENSG00000185339.8	TCN2	-1.4359530318167157	-0.15973707064929765	0.15101570660397115	0.013719368213778156	0.09311470195459913	7.866885829895585e-05	NA	73	74	74
ENSG00000173638.18	SLC19A1	1.434132073692586	0.22114274579080498	0.15153457657433983	0.007618114363460973	0.19834076070514586	2.043943148264468e-09	NA	2	2	2
ENSG00000137203.10	TFAP2A	1.4332899230523144	0.07490938434606152	0.15177500055985596	0.04986613848669977	0.1155266281351782	9.133141804665904e-06	NA	46	50	50
ENSG00000198336.9	MYL4	-1.4325027465820312	-0.2793624703607769	0.15199999263416256	0.0027189179772126866	0.024962263086707383	0.04439040009342319	NA	1	1	1
ENSG00000198732.10	SMOC1	-1.4324050222941143	-0.42892620293109907	0.15202794206140877	0.001310951371000139	0.0917993720929793	8.788126440280391e-05	NA	3	3	3
ENSG00000124678.17	TCP11	-1.4319073898507453	-0.07138902361280977	0.1521703270673248	0.06940134170347656	0.02960953788379186	0.027452895280063533	NA	69	77	77
ENSG00000188295.14	ZNF669	1.4318493670009276	0.06488621892786813	0.15218693545247797	0.0586130918643796	0.2876187673576275	4.835687341637439e-15	NA	36	38	38
ENSG00000270604.5	HCG17	-1.4312426148630404	-0.3287553073159125	0.15236069406809172	0.0035095715424878176	0.16395856496612687	1.2446837968843238e-08	NA	3	34	34
ENSG00000185823.3	NPAP1	1.4311018012992414	0.1277300094215213	0.15240104112594943	0.014696599036982998	0.049616480956356915	0.0039478761909016455	NA	67	68	68
ENSG00000183798.4	EMILIN3	-1.4298302002061298	-0.06878007646139066	0.15276575907657713	0.055123971815122394	0.1500193570648329	2.206114096391706e-07	NA	56	56	56
ENSG00000181444.12	ZNF467	1.4293231890110392	0.08563156149252953	0.15291136400438796	0.0411870880374321	0.2613807464646311	3.883268533154372e-13	NA	55	63	63
ENSG00000255455.2	RP11-890B15.3	-1.4292885004353204	-0.06790427656295742	0.15292132982651038	0.08407168571524859	0.36651313378578104	1.9956415163404342e-19	NA	114	122	122
ENSG00000115486.11	GGCX	1.4267654278480237	0.09804554935094369	0.1536475194254665	0.02302879323066767	0.11810868662469814	4.798172929423024e-06	NA	23	24	24
ENSG00000203688.4	RP11-351J23.1	1.4256270950889287	0.07109422623178624	0.1539760108701331	0.07049987754257801	0.28493866511196736	1.2375974479616332e-14	NA	4	4	4
ENSG00000106624.10	AEBP1	-1.4251844287405866	-0.12536842089189565	0.15410389622340415	0.016862440578275253	0.1284210390392757	2.523234357030418e-06	NA	23	23	23
ENSG00000138303.17	ASCC1	-1.424628724365305	-0.17864308498680703	0.1542645522724426	0.0078061589582431885	0.08857814418622903	0.0001222885296242589	NA	40	40	40
ENSG00000104626.14	ERI1	1.423951094662361	0.10760586153151835	0.15446062953372103	0.02172042791097577	0.15487747901042928	2.2768238611817532e-07	NA	23	23	23
ENSG00000173801.16	JUP	1.4230780356369785	0.11729442417387508	0.15471353480253175	0.016662513486394095	0.15852872471976648	1.149320236633392e-07	NA	49	49	49
ENSG00000172350.9	ABCG4	1.422798492133508	0.355675267193818	0.15479457861695559	0.0019491727656942887	0.08154028749541667	0.0001928257084121869	NA	7	7	7
ENSG00000138759.18	FRAS1	1.421679136624238	0.1581167689235358	0.15511941948924385	0.007587847432360265	0.033920529584195204	0.01865839709206789	NA	48	49	49
ENSG00000197362.14	ZNF786	1.4214022399880468	0.07601740715985476	0.15519985566066932	0.04609892868552706	0.24873726398300436	7.297792189306402e-13	NA	47	49	49
ENSG00000118181.10	RPS25	-1.419643132794298	-0.1897205416293675	0.1557116015082569	0.0051190329555732186	0.1273072175170586	3.072742569040864e-06	NA	15	16	16
ENSG00000152527.13	PLEKHH2	1.4188803986636074	0.0811467401888013	0.15593388781258344	0.03794323744864368	0.1396526877104358	4.546362957351656e-07	NA	56	57	57
ENSG00000129474.15	AJUBA	1.4185082505558382	0.10792632445891803	0.1560424316121388	0.022232048746807367	0.04473090793517637	0.006780788270980787	NA	46	55	55
ENSG00000162434.11	JAK1	-1.4170824872873335	-0.1702872554265198	0.15645881209111168	0.007443912555506664	0.05733812767196885	0.0020156025539427944	NA	48	48	48
ENSG00000227533.5	SLC2A1-AS1	1.4162782240128782	0.030301061253519113	0.15669406090365606	0.26241777101969094	0.4101097340720918	1.2637746954348234e-21	NA	62	67	67
ENSG00000137275.13	RIPK1	1.415947739656021	0.18384448941878537	0.15679080603316925	0.007510230954018211	0.16783819393134833	5.194576664447669e-08	NA	49	49	49
ENSG00000104044.15	OCA2	1.4156714039465397	0.413722517369852	0.15687173458943285	0.0018917256421118324	0.03059400317261564	0.02715874710099075	NA	9	9	9
ENSG00000197563.10	PIGN	1.4154318324848363	0.09170831763717781	0.15694192187721467	0.04238638847248721	0.2618007781688638	4.267458251031144e-13	NA	40	40	40
ENSG00000197157.10	SND1	-1.414871936352331	-0.17262297132492033	0.15710604756468632	0.007262495423630127	0.06822787926778881	0.0007756859797825473	NA	71	71	71
ENSG00000087157.18	PGS1	-1.4148317258691563	-0.143764240935762	0.15711783970851537	0.018427738695322243	0.15037209993557624	3.218669258116576e-07	NA	27	30	30
ENSG00000139117.13	CPNE8	1.4145453042006955	0.1458606539963099	0.15720185526212735	0.016233558963036698	0.05752191165837805	0.0020653580001178213	NA	44	45	45
ENSG00000168214.20	RBPJ	-1.414035556092817	-0.36395610349891355	0.15735146297866864	0.001984771733684467	0.0332983665583954	0.021739449752008037	NA	15	15	15
ENSG00000165282.13	PIGO	1.4131838834185606	0.2592497077723807	0.15760166401136255	0.003735554489599795	0.07262553224759108	0.00046055487523964666	NA	5	5	5
ENSG00000214293.8	APTR	-1.412463176953908	-0.07667488207883194	0.15781362567725143	0.05084865188379979	0.19219171666927926	3.3084036963459274e-09	NA	50	50	50
ENSG00000137414.5	FAM8A1	1.412240719288431	0.14651987207370948	0.15787909465790828	0.009040917471948405	0.11243989440378413	7.020437887002858e-06	NA	20	20	20
ENSG00000177380.13	PPFIA3	1.4116027393613755	0.5048358840242873	0.1580669653653547	0.0009048188089896038	0.05978491829693345	0.001832024355293497	NA	16	16	16
ENSG00000184635.14	ZNF93	-1.4115854203399814	-0.11990965422726028	0.15807206778631022	0.017630700772784086	0.2095740051016759	4.698189523495893e-10	NA	22	22	22
ENSG00000157542.9	KCNJ6	1.4112384832537914	0.06779591935074612	0.15817430648465658	0.060378893456808844	0.19850838398563772	2.101324360963156e-09	NA	28	29	29
ENSG00000217442.3	SYCE3	-1.4111468121697763	-0.04642610406810872	0.15820132934805775	0.12654959796897175	0.2815587483738504	7.765684846813755e-14	NA	35	36	36
ENSG00000231439.4	WASIR2	1.4105516339570094	0.06706736080936812	0.15837686142043894	0.10708258983335436	0.30494150803343234	4.99866761416325e-15	NA	35	43	43
ENSG00000122642.10	FKBP9	1.4103858190450786	0.2772827406954895	0.15842579039814997	0.004426630701788205	0.07609654081936161	0.00016499020487983286	NA	41	41	41
ENSG00000095383.19	TBC1D2	1.407211873811365	0.08712927134660263	0.15936457176140784	0.04348165026631183	0.3684285343848472	1.3473957436068386e-19	NA	25	25	25
ENSG00000099999.14	RNF215	-1.406905206468646	-0.12065398217623774	0.15945549952361704	0.017020064931148562	0.06991731002821279	0.0006938820545523165	NA	36	37	37
ENSG00000130517.13	PGPEP1	-1.405580097283922	-0.10962680966594153	0.1598488494680409	0.017596848906441115	0.2469942372374827	4.976063651499809e-13	NA	20	20	20
ENSG00000180871.7	CXCR2	-1.4044961365697468	-0.21539497719690995	0.16017116132600584	0.007331115238455882	0.03431726598760845	0.01876258260305129	NA	10	10	10
ENSG00000187676.7	B3GLCT	1.4020074791381278	0.24960254236851917	0.16091301330888652	0.004044808744068609	0.055459132281157536	0.002318255698693735	NA	18	18	18
ENSG00000170955.9	PRKCDBP	1.4018753087956344	0.131968971655524	0.1609524848674454	0.013838500155982814	0.1622615755351559	1.0162818618783056e-07	NA	11	11	11
ENSG00000148604.13	RGR	-1.4017606238982605	-0.06700579138171843	0.16098674047197747	0.05420776830963134	0.30803360664352625	3.170689622849894e-15	NA	21	21	21
ENSG00000185561.9	TLCD2	1.401612508482446	0.13787231639392858	0.16103098969620633	0.012578537186770274	0.06187611919653373	0.0008958891539885006	NA	16	20	20
ENSG00000160075.11	SSU72	1.4014923203564587	0.13988727052347236	0.16106690244293342	0.012237920722904094	0.23254823091568486	4.033567876197254e-11	NA	31	34	34
ENSG00000164039.14	BDH2	1.401461874102217	0.17789213243438165	0.16107600087950602	0.01279596909230107	0.18969908046447745	3.989916666639951e-09	NA	37	37	37
ENSG00000170502.12	NUDT9	-1.4010582182262006	-0.4260185778231975	0.16119666448069825	0.0017463267565153069	0.08022380774802343	0.00025688093662068923	NA	6	6	6
ENSG00000142494.13	SLC47A1	-1.4003548849474974	-0.10518290925969773	0.16140707281788325	0.04395944556589633	0.16151057419008288	8.136166570356214e-08	NA	36	38	38
ENSG00000107731.12	UNC5B	-1.40000198381418	-0.1740857803083293	0.16151272440542808	0.011371381025862812	0.05265337749085995	0.002772974097434547	NA	70	71	71
ENSG00000108349.16	CASC3	1.3989887724463288	0.2617585574622307	0.16181634994653316	0.004057222040583586	0.07940078176128164	0.00016242532282101648	NA	23	24	24
ENSG00000037280.15	FLT4	1.3985852935247538	0.03656059975960672	0.16193737896264104	0.15195784953514813	0.40258921045068624	4.2629883870356385e-21	NA	51	52	52
ENSG00000103942.12	HOMER2	1.3983700808369008	0.15486284966557923	0.16200196288587076	0.01105397338277678	0.12690231850292308	2.780357157441806e-06	NA	11	11	11
ENSG00000187288.10	CIDEC	1.3976745915053899	0.05586040238681453	0.16221080762737994	0.06903089992062728	0.2155655351871469	1.1448449463502199e-10	NA	9	10	10
ENSG00000157036.12	EXOG	-1.397494322086101	-0.08403508445263752	0.1622649729011295	0.04430952190668071	0.14888376032344908	3.5808344059665093e-07	NA	40	40	40
ENSG00000170889.13	RPS9	1.3974922342611829	0.09690320668455249	0.16226560030659676	0.025309503150877773	0.3027082779998802	5.463562470484874e-15	NA	58	67	67
ENSG00000136100.12	VPS36	1.3940550706268997	0.1357544044617309	0.16330097530255616	0.012993161313019802	0.09015005449074404	9.564102463722438e-05	NA	23	23	23
ENSG00000146830.9	GIGYF1	-1.392603645680949	-0.13229309271987855	0.16373967997292482	0.011920054249256044	0.11871651627281493	6.77086358677065e-06	NA	40	40	40
ENSG00000168772.10	CXXC4	-1.3920035714551895	-0.4980479196015655	0.1639213164569815	0.004502963457619738	0.04422735700698525	0.006983846657605404	NA	10	23	23
ENSG00000117407.16	ARTN	1.3915714423032388	0.10566234846418975	0.164052211647279	0.02985159406179016	0.10567114516230287	2.4231084420258624e-05	NA	21	21	21
ENSG00000181315.10	ZNF322	-1.3911242516277527	-0.06624425795766216	0.16418775198756075	0.05387418774442208	0.5016929824530173	4.223831212649848e-28	NA	60	64	64
ENSG00000153207.14	AHCTF1	-1.3908481902625796	-0.3010749183344954	0.16427146634484724	0.005418525407899392	0.025156476201014084	0.04130153560086342	NA	42	44	44
ENSG00000183891.5	TTC32	1.390281075629011	0.05892629001954789	0.16444354215210166	0.08043725557954064	0.3819896252171662	1.304039129823662e-19	NA	28	29	29
ENSG00000118804.8	STBD1	1.389541095085903	0.08154013540922135	0.16466827360546743	0.03748208713097031	0.3493105075454681	3.4583503573266648e-18	NA	35	35	35
ENSG00000177238.13	TRIM72	-1.389504028249447	-0.07906264040088647	0.16467953685133507	0.03327696145397457	0.1482898936093215	8.366090134964633e-08	NA	18	21	21
ENSG00000173715.15	C11orf80	-1.3894202460814131	-0.13811656878365153	0.16470499730279775	0.012198510902505937	0.09926409166051073	2.5761275849467125e-05	NA	22	26	26
ENSG00000162692.10	VCAM1	-1.3882871168942195	-0.16715663888425972	0.16504963361708447	0.008100643174247524	0.030216863398967005	0.025955086471678445	NA	33	33	33
ENSG00000147408.14	CSGALNACT1	1.387087089998036	0.053132816041071326	0.16541520815897393	0.09214400131943465	0.3815537245852159	7.811483224654425e-20	NA	88	89	89
ENSG00000180822.11	PSMG4	1.3862084329030502	0.120641665479996	0.16568326723344506	0.01616787778392504	0.2649223346686139	5.266743400326684e-13	NA	18	19	19
ENSG00000120262.9	CCDC170	-1.3844484879134318	-0.17159103526984612	0.16622117070653397	0.00897371979105994	0.06331577571667288	0.0010862833308244613	NA	37	37	37
ENSG00000107099.15	DOCK8	1.3843414979094217	0.12046704902612101	0.1662539130552969	0.018477095745742925	0.21197552716880008	6.788773227982703e-11	NA	19	22	22
ENSG00000136682.14	CBWD2	1.3843387192543097	0.23720335501842005	0.16625476347687107	0.004670168630321977	0.13243854488604856	8.283476872252852e-07	NA	3	5	5
ENSG00000092200.12	RPGRIP1	-1.3812904752838635	-0.0991962049950393	0.16718966560844972	0.050560474442914456	0.02674668798628688	0.03378375635239035	NA	77	84	84
ENSG00000159231.5	CBR3	-1.3811193515575302	-0.0978435349182183	0.16724226644284845	0.02782967594533576	0.05923633965809425	0.0018674866681263453	NA	47	49	49
ENSG00000142675.17	CNKSR1	-1.3809495296476328	-0.06280286860884704	0.16729447941039588	0.0663147642926234	0.4867013507061827	5.10434879403965e-27	NA	41	44	44
ENSG00000083807.9	SLC27A5	1.3805192177884793	0.12960268730712296	0.16742683671895886	0.01488997020584231	0.2179935265548892	2.758040237207536e-10	NA	21	21	21
ENSG00000125895.5	TMEM74B	1.3803490280290618	0.479756313496415	0.16747920617445544	0.004174191397901995	0.1382486369685946	1.0937018793940966e-06	NA	14	15	15
ENSG00000204920.10	ZNF155	-1.3793446265623346	-0.16516627990909266	0.1677885233286619	0.008789394243214524	0.10975417397094817	1.833727523358172e-05	NA	20	21	21
ENSG00000101605.12	MYOM1	-1.378517760586337	-0.19501248187935805	0.1680434881744901	0.005255203378818558	0.02622618129560275	0.037684126911541466	NA	15	15	15
ENSG00000022556.15	NLRP2	1.378508412949652	0.05727826472217731	0.16804637218837104	0.07585458973774958	0.3188337145071379	7.502388769989401e-16	NA	19	19	19
ENSG00000136059.14	VILL	-1.3775173368129714	-0.06140838211354626	0.16835235847988927	0.06821001603521573	0.4425293821511437	1.2140795020783572e-24	NA	16	16	16
ENSG00000126883.16	NUP214	-1.3771024315787255	-0.1704424935064213	0.1684805810442659	0.009557902241868005	0.04204131582868677	0.009446813876396357	NA	38	42	42
ENSG00000114054.13	PCCB	-1.376792281015196	-0.1451690430468815	0.16857647802599762	0.01295777601995137	0.12244092938564155	4.293670855029846e-06	NA	20	20	20
ENSG00000067182.7	TNFRSF1A	1.376732915808692	0.5124462351512794	0.1685948381167286	0.0008032136908501204	0.06300375077630431	0.0013884305864514902	NA	8	10	10
ENSG00000148296.6	SURF6	1.3766128750813005	0.09581343695718961	0.16863196812895576	0.02218669464914059	0.18188403746877832	4.2313166488772256e-09	NA	42	46	46
ENSG00000054282.15	SDCCAG8	1.3761449437606101	0.20298593903669646	0.1687767633881222	0.005916957278475136	0.09920312358645728	4.1302422087558365e-05	NA	11	11	11
ENSG00000133706.17	LARS	-1.3751543515202667	-0.0710440740107921	0.1690835970228105	0.041154408374232655	0.243894923752196	3.177933287728958e-12	NA	76	78	78
ENSG00000108187.15	PBLD	-1.372509010295011	-0.09932541048144464	0.16990503587962813	0.02105845741080274	0.32227819832435584	3.4137786313741364e-16	NA	13	14	14
ENSG00000226363.3	HAGLROS	-1.372361509567597	-0.12604348475026012	0.16995092612081675	0.014216027617878305	0.042761488232759916	0.008546581394325806	NA	24	24	24
ENSG00000170049.9	KCNAB3	1.3717730018161105	0.2469090045891867	0.17013411440170334	0.003262657476081724	0.04133247028751397	0.007510290650590902	NA	17	18	18
ENSG00000137700.17	SLC37A4	1.3713990685143584	0.10927898750986277	0.17025058769102508	0.01980899765422838	0.028432888597247363	0.032670423618923555	NA	55	55	55
ENSG00000170448.11	NFXL1	-1.3696184952212531	-0.2539816434964003	0.17080602306787007	0.005712088398922261	0.1235015551212604	1.642256672828201e-06	NA	20	21	21
ENSG00000131591.17	C1orf159	1.3692038255554935	0.07109966897158582	0.170935570541756	0.03565150829966081	0.3748515632504147	3.8125376023726453e-19	NA	21	27	27
ENSG00000246898.1	LINC00920	1.369044041166377	0.045085574541240014	0.1709855086205716	0.11859194764895345	0.4537427156549953	6.604345546576532e-25	NA	7	7	7
ENSG00000132471.11	WBP2	-1.3679424593102532	-0.15363694426956725	0.17133008793010596	0.014260997062857	0.09334597875915357	7.335513643151534e-05	NA	39	39	39
ENSG00000279668.2	CTC-304I17.6	-1.3678416171768606	-0.11278304264088751	0.1713616577182504	0.02332624808154823	0.02453601070659412	0.04831392247828285	NA	57	57	57
ENSG00000203722.7	RAET1G	1.36781958125086	0.07851784166978362	0.1713685568977732	0.0467772948340193	0.2323911603830938	3.0727065596151425e-11	NA	35	35	35
ENSG00000165995.18	CACNB2	-1.3661773778419686	-0.4263129028899593	0.17188329615947895	0.001265170939330435	0.035619641845773424	0.016752731822632937	NA	8	8	8
ENSG00000183831.6	ANKRD45	1.3660573306868318	0.18419587422218558	0.17192096958528547	0.005265470386282454	0.03834629646498894	0.011424392869834502	NA	22	22	22
ENSG00000170624.13	SGCD	-1.365005275102189	-0.08806239253148125	0.1722513920549038	0.026294743010183554	0.12174963859976767	4.06089475926312e-06	NA	14	15	15
ENSG00000184584.12	TMEM173	1.364723538259876	0.19598612097660723	0.1723399586430796	0.0060383513033398315	0.02692935928924032	0.03922127018608937	NA	15	15	15
ENSG00000115380.19	EFEMP1	1.3640544984684346	0.09893829258077237	0.1725504139904368	0.02539904508179557	0.15160954289298567	2.1068192299588148e-07	NA	75	77	77
ENSG00000182179.12	UBA7	1.363286915012187	0.4420310554319959	0.17279210424864155	0.0011329347080598503	0.05616845209521471	0.002527844720254118	NA	32	32	32
ENSG00000173145.11	NOC3L	-1.361950943119312	-0.19077884424907887	0.1732133674643398	0.00782513321853899	0.07477892737211865	0.0002936640736267279	NA	17	18	18
ENSG00000143183.16	TMCO1	1.3615898488747276	0.813583314564156	0.17332736061171927	0.0005937702802601089	0.028406430378368614	0.03136609773967811	NA	15	15	15
ENSG00000196417.12	ZNF765	-1.3609379223979248	-0.1622242688568553	0.1735333080061262	0.008160957335887932	0.11538168206234276	8.168386122647055e-06	NA	5	5	5
ENSG00000223768.1	LINC00205	1.360828301638547	0.03639604668897845	0.1735679557978418	0.18084846533669213	0.5072497402598249	1.7566650584025314e-29	NA	32	32	32
ENSG00000181798.2	LINC00471	-1.360810092555562	-0.03493524062579267	0.17357371163638513	0.08347239137344814	0.14000914480242427	7.032119162391785e-07	NA	42	42	42
ENSG00000258586.1	RP5-1021I20.2	-1.3607515244323642	-0.03836853221829837	0.17359222581812472	0.15325495002230421	0.3396263246938859	9.814160713874608e-17	NA	16	16	16
ENSG00000230156.2	LINC00443	-1.3581455328736618	-0.04905576301291901	0.17441750955840063	0.09650874756733846	0.3682667714426683	3.9794050878441226e-19	NA	8	8	8
ENSG00000272274.1	LINC00551	-1.3572574087557934	-0.0890954163710196	0.17469943525211373	0.029425179659479266	0.08043045368810824	0.0002528017162548654	NA	9	9	9
ENSG00000154305.16	MIA3	1.3560875014940519	0.3010581007163981	0.1750713290712964	0.002715821860898348	0.13909111936950513	1.2719934224502143e-07	NA	12	12	12
ENSG00000241563.3	CORT	1.3555398043345979	0.18258427650857223	0.1752456356739145	0.0036891092646348708	0.03082586527616767	0.02693970810794529	NA	16	16	16
ENSG00000109063.14	MYH3	-1.3552518615818236	-0.19127666999350676	0.17533732641490762	0.007660897274559226	0.07381105798195697	0.00048533131948388323	NA	13	13	13
ENSG00000107611.14	CUBN	-1.3551994635878937	-0.1345965037081101	0.1753540155623763	0.013050429947949022	0.11684601397183313	6.100533204113021e-06	NA	31	31	31
ENSG00000273100.1	RP11-302L19.3	1.3543495652688653	0.06535598616740428	0.1756248799816167	0.05395600985966195	0.2880726783083255	2.7646745887622728e-14	NA	29	29	29
ENSG00000112339.14	HBS1L	-1.354256536993204	-0.05758899618588759	0.1756545472320029	0.07406330346133212	0.3428950134519198	1.241996446003596e-17	NA	123	123	123
ENSG00000185745.9	IFIT1	1.354175243240969	0.17681517205107364	0.17568047533593667	0.006426550351600703	0.02699094656828281	0.03311644614033739	NA	10	10	10
ENSG00000152763.16	WDR78	-1.3537421086021129	-0.10658173170976029	0.17581866888468922	0.023810889009960565	0.034757175469741	0.015834626034325856	NA	71	71	71
ENSG00000181523.12	SGSH	1.3532071771988903	0.09846149590921964	0.17598945301671143	0.014187398411862936	0.028328979406161588	0.033294514002337086	NA	32	35	35
ENSG00000127952.16	STYXL1	-1.352865867699921	-0.07261754326719458	0.1760984853444595	0.04776553525996308	0.2389523078158096	1.8821185423131988e-11	NA	20	20	20
ENSG00000169609.13	C15orf40	1.3527589054165734	0.031956334569782474	0.17613266512480896	0.2145898268848903	0.4530983755595476	3.2992399415263566e-24	NA	49	50	50
ENSG00000125630.15	POLR1B	1.3513130949349328	0.05040283563681436	0.1765951590290491	0.10529677910396676	0.3742703518753681	1.540117253363764e-20	NA	10	10	10
ENSG00000107614.21	TRDMT1	1.3512374308017008	0.13050543631996325	0.17661938779193165	0.012354198328091563	0.08183912305464504	0.0001617961447123494	NA	37	37	37
ENSG00000118579.12	MED28	-1.3510786724922605	-0.14018475682654824	0.17667023257828396	0.013259671099302966	0.13876895118686042	7.001350304434518e-07	NA	41	42	42
ENSG00000092020.10	PPP2R3C	1.3509329054058834	0.15375236887921503	0.17671692633078362	0.011643434162710378	0.0876420390164321	0.00013494727073891038	NA	33	34	34
ENSG00000183647.10	ZNF530	-1.3498671233977442	-0.10046036359754713	0.17705860908097293	0.018118539442625592	0.09260663271372456	8.476718205043275e-05	NA	40	42	42
ENSG00000183908.5	LRRC55	-1.3497811967188194	-0.12255826837697352	0.177086178037551	0.01563582089637299	0.03391470371630358	0.019123059983036542	NA	31	32	32
ENSG00000078043.15	PIAS2	1.3494526173102137	0.14263467676623767	0.1771916298709103	0.013148946461240858	0.09279576732453527	7.475049899872441e-05	NA	23	24	24
ENSG00000267723.1	CTD-2189E23.1	-1.3489467385137968	-0.13347594607781774	0.17735407428538574	0.012566137243326787	0.045773465875383015	0.006616452172324437	NA	5	5	5
ENSG00000182600.9	C2orf82	1.3469068011302656	0.043497214764123535	0.17801025084114974	0.1217214154807593	0.5033766889788366	1.5867383105183163e-28	NA	33	33	33
ENSG00000178202.12	KDELC2	1.3456466079415177	0.17912246538363238	0.17841651294655625	0.00908417613325765	0.06538773105385293	0.0008616372853625836	NA	49	50	50
ENSG00000106809.10	OGN	1.3451334123138539	0.14281348277122566	0.17858215491285467	0.012967010275342649	0.05599584010448677	0.0026261440703132114	NA	26	26	26
ENSG00000132740.8	IGHMBP2	1.3448726045467587	0.06411236577542705	0.17866637855898493	0.05231091548926219	0.3277270428537812	7.803119536152391e-17	NA	39	39	39
ENSG00000253807.5	LINC01170	-1.3438770268646099	-0.14820143691614368	0.17898815596212825	0.011925667504839931	0.051401160682572375	0.003598107319556649	NA	30	32	32
ENSG00000173992.8	CCS	1.3425964472599574	0.19245798167060577	0.17940268138518622	0.005481978941271126	0.0761087831390892	0.00031452264424464973	NA	15	15	15
ENSG00000065548.17	ZC3H15	-1.3414550126725124	-0.17208127583035077	0.1797727666117539	0.005829985901876238	0.041843070575524506	0.009139497578326224	NA	80	82	82
ENSG00000255864.5	RP11-444D3.1	1.341448716685605	0.08650599239774408	0.17977480952025116	0.02829098868182342	0.1050842743440157	2.7694182613179077e-05	NA	26	26	26
ENSG00000187699.10	C2orf88	-1.340408705238595	-0.7826495192986193	0.18011250710597682	0.00045067493199725615	0.032166390571359504	0.023903569486650726	NA	4	5	5
ENSG00000111639.7	MRPL51	1.3400244099302008	0.41570740611644796	0.18023740914358988	0.0012036907535523619	0.030822982165433818	0.02682891986174961	NA	12	12	12
ENSG00000278514.1	AC068831.16	-1.3396871583680656	-0.21639224301478202	0.18034707422612473	0.0030056631103014767	0.02866130483586968	0.03213562831345023	NA	8	8	8
ENSG00000120088.14	CRHR1	1.3394803603936725	0.38160698431821266	0.1804143438426946	0.002557244426111711	0.05951915944509095	0.0014422500716814413	NA	5	9	9
ENSG00000183454.16	GRIN2A	-1.3391224647873239	-0.18570623706508513	0.18053080826707035	0.0063052319771034985	0.15905170071502572	1.1004597244548087e-07	NA	13	13	13
ENSG00000006611.15	USH1C	1.3388000654645749	0.24926220740696556	0.18063576948469906	0.010376975896832778	0.02554052122467135	0.04314954606696692	NA	28	29	29
ENSG00000196937.10	FAM3C	-1.3383386072987773	-0.28980498523300907	0.18078608193380907	0.002775959788578145	0.07525775427698897	0.00035446521780624964	NA	26	26	26
ENSG00000110917.7	MLEC	-1.338098449635888	-0.10278093415126295	0.18086434610156787	0.01563031481557333	0.04332991535349477	0.007479116089420509	NA	47	48	48
ENSG00000092295.11	TGM1	-1.3375115076831507	-0.07541684746050037	0.18105572849857976	0.05895442272307991	0.17903081149498468	1.3036748205844893e-08	NA	58	58	58
ENSG00000134042.12	MRO	-1.3371845094732195	-0.18414884614406174	0.18116241701200442	0.010355043947834762	0.045177104573821	0.0071925887554852045	NA	47	47	47
ENSG00000197977.3	ELOVL2	-1.336105135122656	-0.1960654530013904	0.1815149118021009	0.005904719939440645	0.09165175585054176	8.166122860971615e-05	NA	26	26	26
ENSG00000236882.7	LINC01554	-1.335437158810525	-0.08598362910333482	0.18173330980409041	0.04056494404009259	0.1106869677775916	1.2622887225749182e-05	NA	56	56	56
ENSG00000095261.13	PSMD5	-1.3354302887167449	-0.05839607159167225	0.18173555702609523	0.055585573202941434	0.09913573163553244	4.6051864553840116e-05	NA	90	95	95
ENSG00000157379.13	DHRS1	-1.3349114930677672	-0.052241809569925496	0.18190531573474022	0.08440175067387237	0.41875443107585736	4.65841597856304e-22	NA	35	39	39
ENSG00000197912.14	SPG7	1.3343498640421587	0.14666448846860863	0.18208922282184836	0.008907940708077927	0.05008846312955565	0.0043181797188086395	NA	27	27	27
ENSG00000143398.19	PIP5K1A	-1.3342559165945769	-0.08605571723839975	0.18211999965091252	0.030573481791286532	0.09191470027888134	9.410217371520264e-05	NA	74	74	74
ENSG00000131944.9	FAAP24	-1.3331565932511475	-0.06667169382450346	0.18248042059104808	0.04232140511369661	0.12626475133064022	2.2588220471303617e-06	NA	23	23	23
ENSG00000273674.4	CTD-2378E12.1	1.3330792418313526	0.07408183136563964	0.18250580070339406	0.06955400179999925	0.1533513762712787	1.4981659893005527e-07	NA	55	56	56
ENSG00000189056.13	RELN	1.3329760979778345	0.22162431408070093	0.18253964775565845	0.006687168463987567	0.03553533071478237	0.016468702345286614	NA	24	24	24
ENSG00000088298.12	EDEM2	-1.332871746145602	-0.11973180341479575	0.18257389594675455	0.016139692006890242	0.09123501820107598	9.274920681118728e-05	NA	24	24	24
ENSG00000169629.11	RGPD8	-1.3320117723622649	-0.0405713840571981	0.18285632010683117	0.13345372424290253	0.4104287382939448	1.5219670071085604e-21	NA	29	29	29
ENSG00000167103.11	PIP5KL1	1.3315692523585279	0.11444844198510991	0.18300177431824138	0.020944660696988315	0.1410701483397739	1.8193098748661987e-07	NA	13	15	15
ENSG00000235209.1	CTA-150C2.13	1.3313817421180796	0.038708453904231784	0.18306343389807922	0.1686139324116686	0.26338758900875114	8.697498914747437e-13	NA	52	52	52
ENSG00000146828.17	SLC12A9	-1.3310411988850523	-0.1459175690750363	0.1831754551663186	0.01349775208777131	0.032013664337195366	0.0220492523632006	NA	40	42	42
ENSG00000170776.21	AKAP13	1.3295011693359278	0.21146580780210042	0.1836826802690874	0.0041406707532705795	0.08351198727250936	0.00019948095053754408	NA	20	20	20
ENSG00000007062.11	PROM1	1.3290890788497882	0.07964664410364743	0.1838185829218737	0.027434206621678506	0.13118306925549258	1.6456356382750645e-06	NA	62	62	62
ENSG00000112294.12	ALDH5A1	1.3284761342366473	0.2791139472905555	0.18402086266972995	0.00263617224704281	0.02624389486859794	0.03388149343511239	NA	17	17	17
ENSG00000198860.11	TSEN15	-1.3274210911340583	-0.2185352804233975	0.1843694266581849	0.004714096857011607	0.10300272307597563	1.148144273757294e-05	NA	14	14	14
ENSG00000167723.14	TRPV3	1.3272256545847563	0.05642524278516355	0.18443404838943278	0.04021945548630532	0.3026403806484708	2.0539649361442323e-15	NA	9	9	9
ENSG00000136197.12	C7orf25	-1.3255792214119153	-0.14875717545968675	0.1849791125605751	0.02378689557866822	0.15166535616577778	1.1236004709438519e-07	NA	45	45	45
ENSG00000103168.16	TAF1C	1.3250230803089613	0.04937889025500565	0.18516349630091655	0.09935187039447177	0.4138252399906636	4.0577324474750935e-22	NA	79	81	81
ENSG00000182993.3	C12orf60	1.3246817623475116	0.048115796541534264	0.18527672460413758	0.09350408254776005	0.3642657565123069	2.489615485766269e-18	NA	8	8	8
ENSG00000214087.8	ARL16	-1.3243713166504714	-0.04808121425972073	0.1853797558572815	0.09554082376336741	0.4676950624119777	7.174584083397822e-26	NA	38	39	39
ENSG00000137310.11	TCF19	-1.3233216806842463	-0.9481359564478359	0.18572842469758932	0.0004710382868811816	0.11050600135563624	1.1893062487954096e-05	NA	4	17	17
ENSG00000145020.15	AMT	-1.3211996872705547	-0.06375897491477994	0.18643479057620382	0.06477232843253014	0.33004078235319295	2.4152969192993944e-16	NA	45	45	45
ENSG00000071246.10	VASH1	-1.3207400844073949	-0.2592774471158139	0.18658804366193615	0.004255384552524439	0.09942087148878996	4.778673274616599e-05	NA	35	35	35
ENSG00000225783.6	MIAT	1.320397436550394	0.08921159759383028	0.18670235902699617	0.04135644472054005	0.04207760638558463	0.00901255148750306	NA	103	106	106
ENSG00000065665.20	SEC61A2	1.3194593033402668	0.10463642123541227	0.18701560701715536	0.019818648956731806	0.3013757323285457	8.707048675671815e-15	NA	33	33	33
ENSG00000221947.7	XKR9	-1.3181862785631586	-0.036717855231823984	0.18744129769842888	0.1755780634982855	0.44966267912173336	5.138327768558865e-24	NA	54	56	56
ENSG00000122490.18	PQLC1	-1.3159731530484384	-0.12335310046263212	0.18818305371009258	0.012790332804057931	0.12525356038183982	3.3617780313231018e-06	NA	28	28	28
ENSG00000231768.1	LINC01354	-1.3150221606437165	-0.19780399781069466	0.18850245481918237	0.005804692737030845	0.07200668890129068	0.000530677379881689	NA	14	14	14
ENSG00000171791.12	BCL2	-1.3135964896743242	-0.31230541745714785	0.18898203065864805	0.0021363302563445694	0.03342176487439202	0.019428394884942937	NA	44	47	47
ENSG00000242791.2	RP11-651P23.5	1.3128091540289755	0.05436906685058645	0.18924726466654818	0.05291404653432306	0.034654322016373286	0.012711901657436195	NA	48	50	50
ENSG00000005471.15	ABCB4	1.3122607920510343	0.09494595608136164	0.18943215636525423	0.027945624912625006	0.17156343222341833	1.5035426196726984e-08	NA	14	15	15
ENSG00000148834.12	GSTO1	1.3119313633150274	0.094718545601406	0.1895432941397639	0.022392733682405234	0.05777653808425425	0.0012112331852946196	NA	53	55	55
ENSG00000271743.1	CTD-2541M15.3	1.3118045741857443	0.03793142683682186	0.18958608117626585	0.17766097359014224	0.2303700390993149	3.6851780271391504e-11	NA	119	125	125
ENSG00000274828.1	RP11-567M16.6	-1.3113052278602348	-0.05795617582537559	0.1897546628629484	0.09343033963182534	0.3687285436784207	3.2133807419536807e-19	NA	30	30	30
ENSG00000258979.1	RP11-433J8.2	1.3111669591604447	0.18306525432940518	0.18980136255140134	0.00662227121034809	0.031254825020082866	0.026272619040658658	NA	21	22	22
ENSG00000143153.12	ATP1B1	-1.309773860338999	-0.24138130309099043	0.19027234850481178	0.003758255657246604	0.13799631725328615	6.1569064233408e-07	NA	46	47	47
ENSG00000137831.14	UACA	1.3097627442378763	0.2650320144616564	0.1902761101512851	0.0030815085945170833	0.057019078374052776	0.00215949288373391	NA	57	57	57
ENSG00000132749.10	TESMIN	-1.3094027336320024	-0.2607382895808111	0.1903979659865611	0.005308966334077839	0.06874109250838381	0.0006921720775483253	NA	22	22	22
ENSG00000163249.11	CCNYL1	-1.3084123770750804	-0.33366554459566994	0.1907334768108565	0.003596201860587702	0.025712282439073125	0.04073070829601557	NA	9	9	9
ENSG00000162688.16	AGL	-1.3058821252936241	-0.16434467386161222	0.19159264608609294	0.007543153695662153	0.09323503995008167	8.040798258599071e-05	NA	23	24	24
ENSG00000237604.1	AP001056.1	-1.3058605194091797	-0.1612254373857401	0.1915999947932273	0.007833499943479715	0.04341049821297843	0.007374779615180094	NA	1	1	1
ENSG00000196284.15	SUPT3H	1.3055841616073944	0.05664422938500976	0.19169400935133507	0.06804595369835298	0.1521933934970405	1.1868599442274962e-07	NA	32	32	32
ENSG00000214279.13	SCART1	-1.3045215988853731	-0.14942960471234965	0.19205580013600854	0.010438936641648607	0.13116125693725533	2.099035011914586e-06	NA	8	8	8
ENSG00000021488.12	SLC7A9	1.3036655991317736	0.03738321567517129	0.19234762349946177	0.11998464848686778	0.4644976087263947	3.135068651893457e-25	NA	37	39	39
ENSG00000140718.20	FTO	1.300815133764304	0.11726710815321933	0.19332174052289564	0.01879492043933313	0.3203686819429473	2.420306909687477e-16	NA	47	47	47
ENSG00000188511.12	C22orf34	-1.2997917992494044	-0.1022169455067136	0.19367233696749375	0.018013580576039735	0.19002340360481754	5.3004742399917136e-09	NA	15	15	15
ENSG00000185022.11	MAFF	1.2991825806386526	0.17911045965719216	0.19388127805821154	0.008118283368406497	0.0329258051503262	0.022617866716940254	NA	36	37	37
ENSG00000071051.13	NCK2	1.2986712736899426	0.3602745817869862	0.1940567664972056	0.00163816605289642	0.031052333492686705	0.0268966315863693	NA	8	8	8
ENSG00000147419.17	CCDC25	-1.2984113416048695	-0.05264529876900695	0.19414602389191282	0.06824188506651449	0.3483213258646136	5.408597565835691e-18	NA	146	148	148
ENSG00000148655.14	C10orf11	-1.297366660390602	-0.06602819956294793	0.19450505814942798	0.05136023178760692	0.37258859402988376	7.732391666129548e-19	NA	27	27	27
ENSG00000162753.11	SLC9C2	-1.2959228731195251	-0.13721796471913003	0.19500205807202353	0.011742958366333399	0.14023251781875493	7.547005568370396e-07	NA	3	3	3
ENSG00000140506.16	LMAN1L	-1.2943450251760285	-0.1515607645391353	0.19554627061850838	0.013507834929991573	0.03263516413932167	0.017132358140122178	NA	9	9	9
ENSG00000166261.10	ZNF202	1.2942173727412503	0.08144285625576456	0.1955903476118852	0.03221782248291527	0.10411469626589903	1.8914578027676825e-05	NA	45	49	49
ENSG00000246379.6	RP11-461O7.1	-1.2934422544915896	-0.17696323603375988	0.19585814387224265	0.003841503114873521	0.04809342395010581	0.004452540149158388	NA	18	18	18
ENSG00000164627.17	KIF6	1.29313406658021	0.1992103351684045	0.1959646946028798	0.009449923753298275	0.12742181706777578	1.5568280340661009e-06	NA	20	20	20
ENSG00000198093.10	ZNF649	-1.2929506580095895	-0.06854083147273109	0.19602812515649182	0.04287045412643602	0.2292533870602109	8.359070703637256e-11	NA	64	67	67
ENSG00000140522.11	RLBP1	-1.2929179449578843	-0.06959119972241712	0.19603944031430676	0.028500863068688872	0.04429422103702036	0.0069393144610855675	NA	52	59	59
ENSG00000135744.7	AGT	1.2919400553294427	0.07251410285573012	0.19637790478410388	0.03525396704797846	0.3136322585788516	9.334646998018057e-16	NA	54	55	55
ENSG00000174780.15	SRP72	1.2914650822690812	0.1419360308011067	0.19654245552499638	0.007035767555252722	0.17966985443508454	1.3232417595131056e-08	NA	12	12	12
ENSG00000152409.8	JMY	1.2912358805745783	0.11193936135133481	0.19662189679398712	0.015043653987555874	0.08098568512908233	0.00024064019515473092	NA	47	48	48
ENSG00000073331.17	ALPK1	-1.289868995761112	-0.15192037283075507	0.19709614720346236	0.008449923799229663	0.0911862755799406	7.907445839498123e-05	NA	6	7	7
ENSG00000134815.18	DHX34	-1.289654435004158	-0.1538542332290604	0.1971706665632731	0.0088934682718414	0.1503574205046754	1.5141039478261842e-07	NA	10	10	10
ENSG00000239828.6	RP11-446H18.5	-1.289282202720642	-0.7895772851013368	0.19729999593971492	0.00038614636049161553	0.05090824508220659	0.003954892097074464	NA	1	2	2
ENSG00000171435.13	KSR2	-1.2891075002554142	-0.2789364193513835	0.19736071643524122	0.00331845583650513	0.08028157972759202	0.0002936785654547282	NA	40	42	42
ENSG00000100266.18	PACSIN2	-1.2879449371810945	-0.2752965428430906	0.19776513126999717	0.002405503052168533	0.08620711003471754	0.00013504645645082312	NA	6	6	6
ENSG00000164111.14	ANXA5	1.2875561261637989	0.06777423830562587	0.1979005201654811	0.05435938793873264	0.5503462606588619	2.966518606435651e-33	NA	37	37	37
ENSG00000170037.13	CNTROB	1.287526664155463	0.22947290104046375	0.1979107819710495	0.0034307189090007923	0.039835162151995465	0.011057176989171308	NA	9	9	9
ENSG00000173041.11	ZNF680	1.2874737863289498	0.09006152937553143	0.19792920063185482	0.02789839416602637	0.1648772262079386	4.0695819907261524e-08	NA	48	50	50
ENSG00000114841.17	DNAH1	-1.2870195363121775	-0.588574780514959	0.19808747885867684	0.0011219742697556694	0.0565580652644433	0.002411052280145195	NA	4	4	4
ENSG00000126778.8	SIX1	1.286649010649068	0.0800023578863129	0.19821665283325385	0.03588788304441463	0.09791806914621068	5.351235868606657e-05	NA	54	58	58
ENSG00000179583.18	CIITA	1.285845596251777	0.0673532710858957	0.1984969536142227	0.015015960598004554	0.06609332172133282	0.0010853186681213868	NA	42	44	44
ENSG00000100077.14	GRK3	-1.283865214200023	-0.20320605737238479	0.19918912051182913	0.005319480781048767	0.026409791768753632	0.039399465113997036	NA	34	35	35
ENSG00000167397.14	VKORC1	-1.2834921640123598	-0.12904186716008129	0.19931970313114533	0.011268068869951514	0.11556019046652588	6.080551480540801e-06	NA	24	26	26
ENSG00000178467.17	P4HTM	-1.2816302248632936	-0.1455275746677229	0.19997239223312246	0.007559864026120376	0.118882374926512	4.723743616489459e-06	NA	25	25	25
ENSG00000160360.12	GPSM1	1.281282048611616	0.5644892685248329	0.2000946158824024	0.0006272680632888261	0.025261293135103887	0.044834989445031684	NA	8	8	8
ENSG00000166947.11	EPB42	-1.2801688522909367	-0.09492856732356085	0.20048575784319367	0.016307796632472338	0.033017452017031615	0.021532388632446445	NA	7	7	7
ENSG00000162148.10	PPP1R32	-1.279472061323026	-0.25557686299456706	0.20073087196923078	0.003998456340667179	0.06372976053187833	0.001190738423965621	NA	13	13	13
ENSG00000162881.6	OXER1	1.278497334242927	0.18651284836479393	0.20107412410193926	0.005182034405505208	0.036446154630281016	0.014469717951753006	NA	24	25	25
ENSG00000178904.18	DPY19L3	-1.2783431128988971	-0.07940127270868098	0.20112847267634582	0.025203968027218752	0.11063733131235512	1.556630688246232e-05	NA	20	22	22
ENSG00000133475.16	GGT2	1.2774727457920052	0.07896693744169668	0.20143539644739616	0.04663217472770191	0.07092126920157693	0.0006734052744715291	NA	39	43	43
ENSG00000129422.14	MTUS1	1.2772812795107658	0.09106182014416601	0.2015029603832994	0.016818594465061655	0.17874886270524526	8.273563865349727e-09	NA	44	45	45
ENSG00000152219.4	ARL14EP	1.2766526026619334	0.18761394366340367	0.20172492183909752	0.006318897515243525	0.1916871302091694	3.977977589820452e-09	NA	15	15	15
ENSG00000134255.13	CEPT1	-1.2760826024358938	-0.16660004450772486	0.20192632089343776	0.009720912888253438	0.029352201915688717	0.02423995860136269	NA	61	61	61
ENSG00000119723.16	COQ6	1.2759300756550866	0.10005863929139008	0.20198023826679956	0.013133275756859691	0.02469945879502413	0.04768540659033686	NA	35	36	36
ENSG00000166341.7	DCHS1	-1.2758937780702366	-0.14096655272842062	0.20199307080806095	0.009764041942352248	0.09979236834867754	2.668654142744864e-05	NA	22	23	23
ENSG00000026652.13	AGPAT4	-1.2749667476912545	-0.4494582861204486	0.20232101184551865	0.0010463086899363584	0.040822213761281916	0.009759919904931658	NA	5	5	5
ENSG00000230606.10	AC159540.1	1.273227715687913	0.11252428860096846	0.2029372483128974	0.019371638079044715	0.12974012039135685	2.079316899969724e-06	NA	38	42	42
ENSG00000177042.14	TMEM80	-1.272556513750882	-0.0359847220583785	0.20317545804959058	0.16855172559619672	0.4723443216491507	1.4411222296549609e-28	NA	26	27	27
ENSG00000245975.2	RP11-30K9.6	-1.2722309380260135	-0.07960962474274497	0.20329107826671022	0.028910452959662273	0.030633687884618132	0.024196795052256047	NA	37	39	39
ENSG00000184232.8	OAF	-1.2715583886694615	-0.18848285521174546	0.2035300693261659	0.0067936570131174445	0.043282774182549805	0.008089248825425879	NA	7	8	8
ENSG00000213689.11	TREX1	1.2713829991287624	0.1680033042227219	0.20359242777892506	0.005385984905548688	0.11334896796496398	1.0758163144870066e-05	NA	29	32	32
ENSG00000254532.1	RP11-624D11.2	-1.2702603954123264	-0.0361061510194705	0.20399189064088563	0.17201449731408475	0.3115561370776638	1.5137797861194944e-15	NA	63	65	65
ENSG00000107959.15	PITRM1	1.2689700122945626	0.054657638268293854	0.20445175967967233	0.09597068635435618	0.2950133039266064	2.338628662861856e-14	NA	49	49	49
ENSG00000164683.16	HEY1	-1.268584083833733	-0.5353534662868589	0.20458944393653378	0.0008645115535793846	0.035438111652947565	0.01692299787770126	NA	3	3	3
ENSG00000135778.11	NTPCR	1.2677663204812712	0.06656385739104609	0.2048814128941837	0.05315807827677789	0.4046944522624493	5.703231926602148e-21	NA	35	35	35
ENSG00000143819.12	EPHX1	1.2677260748920727	0.1327469295531998	0.20489578973807632	0.005734037804443868	0.09495853782658738	7.105954044290001e-05	NA	49	49	49
ENSG00000175826.11	CTDNEP1	-1.2676707210178333	-0.34415487257974997	0.20491556487989704	0.0016405005277552172	0.12220048628014875	4.7263542174260665e-06	NA	11	13	13
ENSG00000018699.11	TTC27	1.2674422847075986	0.06726810417061768	0.20499718830934588	0.053530394513590374	0.3584447518423081	7.747569248204907e-20	NA	24	26	26
ENSG00000164684.13	ZNF704	1.266538652269574	0.27858582700805995	0.20532030028174786	0.002667986445891083	0.04752269909274126	0.005057272600892275	NA	16	16	16
ENSG00000278254.4	RP4-668E10.4	-1.2658085318050911	-0.10481985285924221	0.20558163980531852	0.022883534973584876	0.07034087440400111	0.0006348887407174816	NA	22	23	23
ENSG00000131876.16	SNRPA1	1.26462569782363	0.23864354767771281	0.20600553660380527	0.004241592919779638	0.061511871801215326	0.0016111341281826372	NA	22	24	24
ENSG00000177868.11	SVBP	-1.2641199406912524	-0.0622518330960792	0.20618698039570182	0.06802765391637403	0.33560852779963873	1.0344446088894355e-16	NA	43	44	44
ENSG00000183762.12	KREMEN1	1.2640536365613817	0.07113259232602138	0.20621077605374283	0.05746313721891844	0.08887914747969552	0.00013399333695351303	NA	158	163	163
ENSG00000048544.5	MRPS10	-1.2629611904103766	-0.11308835290497733	0.20660312743581055	0.01930320925613945	0.11026853712004904	1.1704307092700826e-05	NA	29	31	31
ENSG00000168140.4	VASN	-1.2625709926978894	-0.07727860809643015	0.20674339799396935	0.018315776233363522	0.045252656453685286	0.005961514809240853	NA	55	57	57
ENSG00000112706.11	IMPG1	-1.2615058190244886	-0.09151486839335775	0.20712666479109476	0.022825993618631822	0.1921642744857453	5.0757049594952175e-09	NA	43	43	43
ENSG00000140323.5	DISP2	1.261355363652113	0.06156026881305456	0.20718084261061154	0.05124573706752461	0.3637836101249083	3.9189848243596875e-20	NA	32	35	35
ENSG00000260588.1	RP11-930P14.2	1.260624999816589	0.17495968026427086	0.20744398712248158	0.010089265013913157	0.0526729247080121	0.003365262236496168	NA	8	8	8
ENSG00000006831.9	ADIPOR2	1.2606051140498793	0.5857165151170726	0.20745115520165913	0.00045230281733526736	0.029560506254057112	0.028329273689982993	NA	5	5	5
ENSG00000124098.9	FAM210B	-1.2602675764110691	-0.08397019552049936	0.2075728523766045	0.02533235995089231	0.15418626740229466	1.1757179829575074e-07	NA	35	35	35
ENSG00000135898.9	GPR55	-1.2599250172196568	-0.09413687446715592	0.20769641298303432	0.01789805315648453	0.24326465982258866	1.2480620132993242e-11	NA	43	43	43
ENSG00000113272.13	THG1L	-1.2593221326598838	-0.11760248218918992	0.2079140021253314	0.011372717229151697	0.037423991511929766	0.009906093704025091	NA	17	17	17
ENSG00000213676.10	ATF6B	-1.259234431771521	-0.3069966791611791	0.2079456683226215	0.0019876408108133545	0.0724705881409554	0.0004650027500250378	NA	11	26	26
ENSG00000165271.16	NOL6	-1.2581186876263257	-0.05989913657950123	0.2083488358566583	0.05139295262277943	0.15022378607652775	1.0913667835052736e-07	NA	64	68	68
ENSG00000217930.7	PAM16	1.2570979299738139	0.49898649363335024	0.2087181766476105	0.0017095326869823204	0.03935575775948896	0.008935020836521744	NA	6	6	6
ENSG00000272335.1	RP11-53O19.3	-1.257015387622006	-0.1793007279513693	0.2087480636726986	0.005705892791401969	0.023517522539420653	0.04647698887825083	NA	45	45	45
ENSG00000100023.18	PPIL2	-1.256886046306272	-0.12246913301116508	0.20879490195488415	0.012244134457013105	0.11637223723456852	5.873220834416933e-06	NA	35	36	36
ENSG00000176840.11	MIR7-3HG	-1.2564188434324013	-0.1409433486432865	0.2089641532479577	0.008494261093761606	0.07836013898910796	0.00021103960476724542	NA	15	15	15
ENSG00000180113.15	TDRD6	1.2557524562219433	0.03674359160388329	0.20920573404413312	0.13906489805188424	0.5275904554494567	1.8969490782421248e-30	NA	44	45	45
ENSG00000156172.5	C8orf37	-1.2550868234358752	-0.09152806651142067	0.20944724324426833	0.01891333274476862	0.19278693386480367	4.182418849889862e-09	NA	34	34	34
ENSG00000140650.11	PMM2	1.2546302428847602	0.18000356520315944	0.20961301946672095	0.008720035760785238	0.03367533408300182	0.0190856529018731	NA	16	17	17
ENSG00000154957.13	ZNF18	-1.2542630228272698	-0.2137147454727111	0.20974641941600292	0.0038777756429756046	0.026503541308964304	0.03779118393192474	NA	7	7	7
ENSG00000163637.12	PRICKLE2	1.2538738425207085	0.1956784940878475	0.20988786393994974	0.005206700828015127	0.0244048187745279	0.04534739839887025	NA	11	12	12
ENSG00000170954.11	ZNF415	1.2530969487474062	0.06080361765453169	0.21017042635666627	0.04669219980108949	0.025465674511364816	0.038963667266164216	NA	66	74	74
ENSG00000187664.8	HAPLN4	-1.2527070298782197	-0.24372184771502095	0.21031234665821075	0.003772885524219893	0.044585250462042716	0.006951437603503143	NA	8	8	8
ENSG00000237651.6	C2orf74	-1.2520298179765748	-0.05721002455396921	0.21055899893253216	0.059802472448083906	0.4834813831776565	2.3335699214193254e-27	NA	22	22	22
ENSG00000243701.5	DUBR	-1.251226060942278	-0.1966490757673503	0.21085201265449227	0.005117512886753806	0.07320384129490372	0.0004747819698822584	NA	6	7	7
ENSG00000197016.11	ZNF470	-1.2500632971572747	-0.11605588569218496	0.21127642591267037	0.013602791671406995	0.17520296815138756	1.8441303658159886e-08	NA	30	30	30
ENSG00000147573.16	TRIM55	1.2492710762677637	0.2411964312544381	0.21156594316161825	0.0077397625551248895	0.07987910867706298	0.00023088512074199502	NA	6	7	7
ENSG00000166938.12	DIS3L	-1.2490631030470836	-0.06627266971962395	0.21164199451116805	0.04625736371331521	0.15930947476361554	2.5507514505660372e-08	NA	56	57	57
ENSG00000141314.12	RHBDL3	1.2487222498477195	0.09776715179004518	0.2117666799499177	0.02142133651538583	0.13579178522965096	9.83268932022603e-07	NA	24	24	24
ENSG00000196396.9	PTPN1	1.2459772242239942	0.16711060408402068	0.2127727568882909	0.0070486421588485575	0.09485850701798068	3.280771655342604e-05	NA	15	15	15
ENSG00000177707.10	NECTIN3	-1.2434961961264135	-0.07276690735120747	0.21368504181248227	0.044855296512399334	0.13686887424901226	5.392361625629748e-07	NA	58	62	62
ENSG00000125124.11	BBS2	-1.243445697557924	-0.17226109845773996	0.2137036396188905	0.007152310151302277	0.08619476987054568	0.00017019079159010642	NA	25	25	25
ENSG00000188611.14	ASAH2	-1.2427416917449008	-0.03926944512624811	0.2139630352177273	0.10268678346287098	0.48919411931955203	1.2403494337910782e-27	NA	46	48	48
ENSG00000173230.15	GOLGB1	-1.2426853073600985	-0.24302001553933777	0.21398382023661477	0.0034832658475454827	0.0383928667966725	0.012477779705861305	NA	13	15	15
ENSG00000273125.1	LINC01990	1.2420855102725061	0.06525472593405951	0.214205014052946	0.047116224383956865	0.3019039964322573	2.8679425710347443e-15	NA	18	18	18
ENSG00000129595.12	EPB41L4A	-1.2418602282810223	-0.05982744177674621	0.21428813637291333	0.05191702853393863	0.04116265369918847	0.010329585503199306	NA	78	79	79
ENSG00000105341.18	ATP5SL	1.2406008803779387	0.15502745566253306	0.21475322657386808	0.007870221355847654	0.12998709533652944	1.4042606532651666e-06	NA	21	21	21
ENSG00000111215.11	PRR4	1.2399606325129955	0.05385579984390767	0.21498995553658928	0.05491315370280041	0.3026523322853488	2.8999679048867867e-15	NA	43	45	45
ENSG00000153721.18	CNKSR3	1.2397341857826665	0.26263200157900407	0.2150737282702524	0.0024077708002054584	0.0436594136488652	0.007023788704643803	NA	6	6	6
ENSG00000145284.11	SCD5	-1.2393651795474454	-0.17192368766813504	0.21521029051061014	0.0072965222046724966	0.03268459784426005	0.020383150100836762	NA	27	28	28
ENSG00000051523.10	CYBA	-1.2381646245095348	-0.14944831467099182	0.21565502555485128	0.01197114553793309	0.2369365752654382	1.0464000260443324e-11	NA	4	4	4
ENSG00000100429.17	HDAC10	-1.237468600291861	-0.04928935752941283	0.21591316453699694	0.09125287416374739	0.08425109478870069	0.00010884547914362387	NA	83	86	86
ENSG00000275401.1	RP4-564F22.7	-1.237441571858766	-0.06498778237548697	0.21592319323207732	0.056980228661981894	0.12244977980462968	5.224558430106902e-06	NA	42	43	43
ENSG00000146243.13	IRAK1BP1	1.2369102734894553	0.11293267770603477	0.21612039556769125	0.012764034733476258	0.11805710793613587	5.021046218178697e-06	NA	38	38	38
ENSG00000049323.15	LTBP1	-1.2354960294797177	-0.11982390183805697	0.21664595326222114	0.01586793317195203	0.07143558259972044	0.00047733119478134817	NA	24	25	25
ENSG00000119689.14	DLST	1.2354105575740992	0.1921112707730204	0.21667774555706631	0.0037807926836590094	0.04497612411793505	0.007339236915700297	NA	14	14	14
ENSG00000130518.16	KIAA1683	1.2350502880123908	0.0627923662449127	0.21681178901834663	0.05051423092310813	0.2825567947459246	1.9893684285032943e-15	NA	15	15	15
ENSG00000088448.14	ANKRD10	1.2343728338479079	0.15538089839569708	0.2170640071297495	0.007194037091783709	0.03263325940218993	0.02149375997755542	NA	45	46	46
ENSG00000100341.11	PNPLA5	1.2339568176683606	0.12655508222505957	0.21721899570330538	0.014647971153595084	0.13562782591329572	1.0296298652122286e-06	NA	54	54	54
ENSG00000171843.15	MLLT3	-1.2323651335516084	-0.17209632658635746	0.21781271915061373	0.006849725726723368	0.03222808505317493	0.02159503641123042	NA	35	35	35
ENSG00000198848.12	CES1	-1.232246590506088	-0.07559079348154314	0.2178569842227549	0.032893260263352965	0.10697061678914146	7.372544665258853e-06	NA	19	22	22
ENSG00000083444.16	PLOD1	-1.2319978803221487	-0.11841218456398907	0.21794987592715842	0.012350481835040743	0.09266194401969527	8.207714190548515e-05	NA	43	50	50
ENSG00000069974.15	RAB27A	1.2318731200704334	0.11868584102958418	0.2179964838254823	0.011079390753984397	0.053168570259683474	0.0027534305115024327	NA	35	36	36
ENSG00000136875.12	PRPF4	1.2311625242274988	0.0493566812419989	0.2182620846225436	0.0684913430247979	0.1117132021937319	1.3159671343591533e-05	NA	74	102	102
ENSG00000197599.12	CCDC154	-1.231146371398538	-0.0686671755978697	0.21826812479891666	0.07062719611064242	0.3720409100288989	3.4291237815023157e-19	NA	8	10	10
ENSG00000267108.1	RP11-861E21.1	1.2308627624260762	0.04659683658349588	0.21837419688910809	0.12463941607337038	0.33142133746013736	1.1014033676340363e-16	NA	34	34	34
ENSG00000085741.12	WNT11	1.2300464134395572	0.0644193680499661	0.21867972486796516	0.05342442066820372	0.15183916083363294	1.409245083696723e-07	NA	29	29	29
ENSG00000146433.8	TMEM181	-1.228660732488767	-0.3294170287491787	0.2191990346271312	0.0015541348074153858	0.06028791146684308	0.001343599380221003	NA	13	13	13
ENSG00000084073.8	ZMPSTE24	-1.228619349249774	-0.4290914510283294	0.2192145573728813	0.0010173424213411643	0.043350827660242834	0.008377959361120362	NA	6	6	6
ENSG00000232629.8	HLA-DQB2	1.2277351639847585	0.06123926234121378	0.21954640157683236	0.04013464967226654	0.4122875017176081	1.2733689270412193e-21	NA	17	37	37
ENSG00000165695.9	AK8	-1.2276267969372145	-0.08835936100140417	0.21958709768258244	0.03125697960733772	0.31095262804278834	1.1646380444835336e-15	NA	22	23	23
ENSG00000163596.16	ICA1L	1.2253819971867015	0.22245716682404795	0.2204313267236433	0.0031961739362554847	0.04643950031366136	0.006249006342816724	NA	44	44	44
ENSG00000197251.3	LINC00336	1.2242137146647945	0.08865532321528583	0.22087161681191014	0.032516443797829364	0.15652077457201902	1.515101389137812e-07	NA	6	7	7
ENSG00000165863.16	C10orf82	1.2240937817352182	0.11225204733122457	0.2209168515400889	0.0125127723272567	0.027326904763162924	0.03177162122348466	NA	24	27	27
ENSG00000133816.13	MICAL2	-1.2237902684338127	-0.3476646904302445	0.22103135637462523	0.0013491604386146891	0.036181004675951416	0.015969350248390538	NA	6	6	6
ENSG00000171772.15	SYCE1	-1.2236730749630422	-0.1266495987917261	0.22107558070996736	0.010756598969849814	0.10152257506614602	3.096284741415373e-05	NA	34	35	35
ENSG00000175054.14	ATR	1.223240343847101	0.1887192742968262	0.22123893183856547	0.004919387160061501	0.04256931734314254	0.008881022651947616	NA	26	26	26
ENSG00000260911.2	RP11-196G11.2	1.2231155860988614	0.10407909115754016	0.22128604254667195	0.019473041008119342	0.11209540284652024	1.1201010253962367e-05	NA	30	32	32
ENSG00000241878.11	PISD	-1.2228810643242993	-0.1396699266776627	0.22137462153129528	0.009399498117088522	0.1282049556575969	2.692359521117015e-06	NA	27	27	27
ENSG00000178921.13	PFAS	-1.2227063314081332	-0.14891789458653953	0.22144063475287845	0.008632145956755485	0.09937268316946166	3.668174041173019e-05	NA	21	21	21
ENSG00000144791.9	LIMD1	-1.2223129376315662	-0.0572919402313789	0.2215893085810159	0.03497271676092799	0.21255808082145275	2.0818936441928596e-10	NA	12	12	12
ENSG00000187790.10	FANCM	-1.2204147382946038	-0.14913278133925933	0.2223076930567378	0.011420257684989006	0.14548931286920824	3.277779107050619e-07	NA	27	27	27
ENSG00000261064.1	RP11-1000B6.3	-1.2204146260647306	-0.1034460833274591	0.2223077355800248	0.014002610932056665	0.030661583403197006	0.02248587521701073	NA	5	6	6
ENSG00000101574.14	METTL4	1.2202227296922448	0.14353254344665306	0.22238045258839523	0.010487040993096757	0.07799555185885043	0.00012158930715793692	NA	10	10	10
ENSG00000242516.1	LINC00960	1.2200554386528029	0.23112004987874302	0.2224438595717101	0.004676991405372124	0.28294713741026706	3.752637978320181e-14	NA	16	35	35
ENSG00000054356.13	PTPRN	-1.220000152780615	-0.30195181045454844	0.22246481697863407	0.0032847528792474857	0.04879328118533727	0.00507420652717261	NA	26	27	27
ENSG00000115598.9	IL1RL2	-1.2199221961340403	-0.0986036721770919	0.2224943706764292	0.018152888940141106	0.09669425611397592	5.054037856113968e-05	NA	17	17	17
ENSG00000261159.1	RP11-723O4.9	1.2198525679376073	0.06752010693793108	0.22252076939952736	0.05527796780264081	0.14335069838006462	1.4206225820476858e-07	NA	46	46	46
ENSG00000197165.10	SULT1A2	1.2198005508266194	0.04095823420599771	0.22254049254714292	0.1115486834609345	0.26841081970362224	9.632326904559824e-14	NA	24	25	25
ENSG00000279636.2	LINC00216	-1.219766431651506	-0.12143283326906733	0.22255343007612172	0.011321820058033002	0.07597844555494009	0.0002835383267512986	NA	7	7	7
ENSG00000196844.8	PATE2	-1.2197353717907167	-0.16776147247001344	0.22256520802273727	0.006144433842508084	0.02712649197226899	0.0353199510304495	NA	18	19	19
ENSG00000057019.15	DCBLD2	-1.2180774983337876	-0.11128836639560014	0.2231945238648051	0.0160845089168244	0.04356298607306077	0.006470431474446025	NA	51	51	51
ENSG00000206187.3	RP11-1084I9.1	-1.2172742073728655	-0.06013240176951601	0.22349990432499878	0.053999855097591705	0.3815143121114604	2.9008322692520896e-19	NA	20	21	21
ENSG00000153044.9	CENPH	1.2150539180668576	0.06834019239855496	0.2243455276485501	0.04457945952201365	0.12736508698921994	2.551913014087672e-06	NA	41	41	41
ENSG00000259656.1	RP11-325E5.1	1.2142335200633272	0.0793604442895283	0.22465856376478543	0.027175318499522753	0.024930760427322708	0.04396833967398426	NA	29	29	29
ENSG00000143156.13	NME7	1.2137450450332217	0.12569663297794317	0.22484509748305026	0.011074684626852212	0.0765972751149179	0.0003634072498460607	NA	42	42	42
ENSG00000249381.1	LINC00500	-1.2130979137115385	-0.04586569531543181	0.225092387562023	0.14188171177987788	0.443357558310134	6.078695678376355e-24	NA	12	12	12
ENSG00000007171.16	NOS2	1.212860111727921	0.027693615625279944	0.22518330828325706	0.1753245906028247	0.5226214952620832	3.0407686291770324e-30	NA	48	50	50
ENSG00000131711.14	MAP1B	1.2126510171971245	0.11095887876303337	0.22526327472502883	0.013452049375014812	0.07910219431311205	0.00012719729003169423	NA	26	26	26
ENSG00000235021.1	RP11-439E19.7	-1.2097634565503024	-0.10893848328387544	0.22636967240354566	0.017604124084120973	0.07313598701151465	0.0005573157313495515	NA	16	16	16
ENSG00000117834.12	SLC5A9	1.209532828930445	0.07266882259583164	0.22645820658497717	0.031752702185668356	0.15859674871819576	6.709997911954769e-08	NA	18	19	19
ENSG00000197181.11	PIWIL2	1.208059772157041	0.05455943410324323	0.2270242718605231	0.05930446148377572	0.13957548371007078	6.611929477954907e-07	NA	23	23	23
ENSG00000138207.13	RBP4	-1.207389592056126	-0.16218095200403226	0.2272821418872607	0.007165513663826744	0.17409626630689745	6.857864425623853e-09	NA	27	27	27
ENSG00000163479.13	SSR2	1.2065921813840277	0.17005901894667047	0.22758923929233088	0.005667003993919088	0.1422712658369597	6.972653846109953e-07	NA	6	6	6
ENSG00000144847.12	IGSF11	-1.2060733725465853	-0.10789891514620889	0.2277892007736826	0.024786959531821622	0.06843034511191083	0.0007959027267570508	NA	59	61	61
ENSG00000153291.15	SLC25A27	-1.2059457271485707	-0.0509866013957326	0.22783841758319756	0.06603679198794352	0.4999837734783947	5.0786870077325015e-28	NA	18	19	19
ENSG00000281937.1	RP3-510D11.4	1.2055897598349015	0.05066652128917286	0.22797570952700696	0.09008562421123427	0.05606071751380839	0.002267386762253709	NA	62	63	63
ENSG00000204571.6	KRTAP5-11	1.2050654023220115	0.1021421132674723	0.22817805471529273	0.01785279305691563	0.11271304118816708	1.2326403904255933e-05	NA	16	17	17
ENSG00000101290.13	CDS2	1.2047617518844111	0.05926082407548172	0.2282952893613669	0.052106461165188134	0.3361561935129551	6.607969078214607e-17	NA	30	31	31
ENSG00000177234.7	LINC01561	1.2044326792587483	0.1602320669695717	0.22842238754619004	0.007176626433651797	0.07068257155058078	0.0006550585387646742	NA	21	21	21
ENSG00000186510.11	CLCNKA	-1.2039961604635068	-0.10229517829405804	0.22859106256529083	0.017383698346642263	0.0892434346156217	7.267637941096415e-05	NA	12	12	12
ENSG00000183044.11	ABAT	1.2033234738865448	0.11723748521419314	0.22885116868199928	0.007231753858572564	0.07533775028886239	0.0003045419098217735	NA	31	32	32
ENSG00000164494.11	PDSS2	-1.2031843270585305	-0.08485562929405714	0.2289049985438133	0.024032963685267666	0.07913714603287947	0.0003150639229174707	NA	52	52	52
ENSG00000160200.17	CBS	1.2023686789118888	0.03068998500099616	0.2292207186467261	0.16792724160335668	0.3797827903352156	5.210040273457272e-20	NA	41	43	43
ENSG00000123610.4	TNFAIP6	-1.2021819607665398	-0.04639007270064579	0.22929303685287028	0.07743197073531684	0.1372504228801963	5.449023819072387e-07	NA	70	70	70
ENSG00000248698.5	LINC01085	-1.201326301479133	-0.049748484922452985	0.22962465177851776	0.06172240404561895	0.07245565389326235	0.0004526589634731876	NA	94	94	94
ENSG00000120915.13	EPHX2	1.2011765364009135	0.18270480047463222	0.2296827290321367	0.0072770061691009936	0.19960496711131287	1.7959154368478365e-09	NA	28	28	28
ENSG00000182327.7	GLTPD2	1.2010391338888444	0.05820594972973187	0.22973602140882154	0.04441836694033463	0.02559212542096709	0.038966801102893855	NA	59	63	63
ENSG00000142794.18	NBPF3	-1.2009340148828314	-0.03486566184693639	0.2297767983751242	0.13750721364808857	0.5008217215341121	2.346929117693891e-29	NA	28	31	31
ENSG00000161011.19	SQSTM1	-1.1985154757410168	-0.14871279889288327	0.23071640189473863	0.007183681426052574	0.027591020871371226	0.0365817888241412	NA	25	25	25
ENSG00000143158.10	MPC2	1.1976460861837508	0.4015238481578438	0.23105482645045317	0.0024199302834335473	0.07074909540035418	0.0005552155884446441	NA	28	28	28
ENSG00000133958.13	UNC79	1.1975173224345987	0.49930778316807484	0.2311049798852125	0.0006651822550149395	0.044318762901903515	0.006826580939951751	NA	2	2	2
ENSG00000273073.1	RP11-109E12.1	-1.1964460136368704	-0.06095791468139804	0.23152255417441747	0.05981485576352946	0.28149275019005443	2.5079413386586342e-14	NA	32	38	38
ENSG00000259224.2	SLC35G6	-1.1963263523885572	-0.12511604232425982	0.23156922893305265	0.012092561944811312	0.04431190120441508	0.007847042397164621	NA	16	16	16
ENSG00000205464.11	ATP6AP1L	-1.195319763587147	-0.03717764596152281	0.23196212092388846	0.11104302592652043	0.5017751066601394	3.6791605031814357e-29	NA	47	49	49
ENSG00000278214.1	LINC02139	1.1952423568888901	0.07338639572029464	0.23199235390924333	0.04196658475310358	0.06716935191685514	0.0006629775368296459	NA	40	40	40
ENSG00000204231.10	RXRB	-1.1948984803466352	-0.19323392604601486	0.23212669670368702	0.0036628283773600763	0.04284122498825209	0.008611851220011752	NA	24	35	35
ENSG00000228049.7	POLR2J2	1.194646079573479	0.046158321205931545	0.23222533764896192	0.13473196370749368	0.4655706379028088	6.396824827529156e-27	NA	19	21	21
ENSG00000159322.17	ADPGK	-1.1936764882478612	-0.2077612783553716	0.2326045410529004	0.004063400311335208	0.05808860794202018	0.001682124903634733	NA	6	6	6
ENSG00000074219.13	TEAD2	-1.1934293091176695	-0.15222103918003052	0.23270128208969698	0.006833425733664827	0.1222978023938763	4.165448453125681e-06	NA	20	23	23
ENSG00000100528.11	CNIH1	1.1930169156036925	0.14167492076730895	0.2328627483129646	0.01254494704922374	0.06265315889807672	0.0013409016084051342	NA	35	37	37
ENSG00000105717.13	PBX4	-1.193007936683078	-0.16008697611750664	0.23286626475256023	0.008204016531922865	0.1336688869697312	1.5539908806716336e-06	NA	6	6	6
ENSG00000109072.13	VTN	-1.1917371177939884	-0.10265681192892825	0.23336433908115783	0.011125208664678914	0.1352891493714697	4.136133011714631e-07	NA	25	25	25
ENSG00000176406.22	RIMS2	1.1914722042773342	0.4602215965441139	0.23346826218452488	0.0008015553186078357	0.043394068707498734	0.008154699305790152	NA	2	2	2
ENSG00000131127.13	ZNF141	-1.1914059305320626	-0.12248723369347193	0.23349426588728173	0.010116600583023713	0.06774871891930484	0.0008782462462343224	NA	101	104	104
ENSG00000177663.13	IL17RA	1.1910941503430825	0.30237772093344384	0.23361662603623856	0.0019975469448271247	0.09739151785559456	4.752115229069044e-05	NA	5	5	5
ENSG00000165494.11	PCF11	-1.190957079673064	-0.2787767767439755	0.23367043468824822	0.002579218932885138	0.0309240009375938	0.02584223062703296	NA	6	7	7
ENSG00000144161.12	ZC3H8	1.1905345236990659	0.1742583114675151	0.23383636913133754	0.006970494450028496	0.044464097737583634	0.007641112209989584	NA	28	32	32
ENSG00000075234.16	TTC38	1.1902258490310598	0.19109206073862114	0.23395763604605013	0.010740358071310772	0.2412264066653471	1.776793929997524e-11	NA	19	20	20
ENSG00000134779.14	TPGS2	1.1893998508762187	0.0703020766756348	0.23428235949373544	0.03771245055382934	0.227689033218538	8.156879752535052e-11	NA	26	26	26
ENSG00000213977.7	TAX1BP3	-1.1889374094526823	-0.23138365427994115	0.2344642977781014	0.0036415458447463392	0.05802999507459865	0.0019444973725412829	NA	9	9	9
ENSG00000166928.10	MS4A14	1.1884926366492958	0.0676856497931997	0.2346393790969884	0.03798728354658113	0.25292795879452223	2.7169104709439912e-12	NA	38	40	40
ENSG00000104731.13	KLHDC4	-1.1876930382882867	-0.11237575817562608	0.2349543675294975	0.013734097214806076	0.05088632159789468	0.004284111002762964	NA	19	19	19
ENSG00000036448.9	MYOM2	-1.1868953561947118	-0.034138677037644984	0.23526889928483552	0.14767426851134688	0.3587843087917629	9.23636047792523e-19	NA	36	36	36
ENSG00000136319.11	TTC5	1.1860098176794203	0.13191408633535462	0.23561842241561004	0.00937069698122545	0.046354353649174035	0.005297637915907582	NA	23	25	25
ENSG00000035681.7	NSMAF	-1.1859975989993061	-0.14947536547259618	0.2356232477121254	0.007482370367343236	0.026186455567128758	0.03824826535359978	NA	52	53	53
ENSG00000215440.11	NPEPL1	-1.1848508823665387	-0.16217465559165484	0.23607641048827877	0.007876717804332793	0.0958388509940496	3.5732367487359644e-05	NA	14	15	15
ENSG00000283597.2	FAM169B	1.1838416076434612	0.19569383037167165	0.23647576834795225	0.007120811090519418	0.10598367367458313	1.8846891501180805e-05	NA	10	10	10
ENSG00000154222.14	CC2D1B	-1.181981589635221	-0.3131946509775969	0.23721300594797556	0.0018756716985804957	0.06096770901369774	0.0017507284107166944	NA	4	12	12
ENSG00000251504.1	LINC01099	-1.1816575358988664	-0.05823072595257989	0.23734161397965703	0.05364681300791038	0.21187551988720454	5.025572811378362e-10	NA	30	30	30
ENSG00000171773.2	NXNL1	-1.1808249324879794	-0.1112980721030405	0.23767227728838747	0.016115952955643525	0.06892785771027574	0.000607802994752185	NA	7	7	7
ENSG00000276073.1	RP5-1125A11.7	1.1803989093601241	0.08562282010249656	0.2378415955302292	0.026807292317558306	0.17789340403954607	1.0173087067590988e-08	NA	9	10	10
ENSG00000163932.13	PRKCD	1.1790068367745985	0.9883432919962273	0.23839545347081526	0.0002391756248796547	0.03485793435071128	0.01837004973507989	NA	9	9	9
ENSG00000100385.13	IL2RB	-1.1783223252169905	-0.10989187748386353	0.23866813078235216	0.015911130392776997	0.12086588383509518	2.6608445498768368e-06	NA	12	12	12
ENSG00000198663.16	C6orf89	1.177400898532052	0.24995662334538749	0.23903553141181622	0.0027562304420744206	0.09011928906739787	0.00011713589986903416	NA	6	6	6
ENSG00000105185.11	PDCD5	-1.1771862068107724	-0.09069261162412731	0.23912119276234167	0.02226270986916929	0.2260263956742739	7.02039559295664e-12	NA	19	19	19
ENSG00000139428.11	MMAB	-1.175370403013807	-0.11637922371723372	0.23984655914802067	0.012597522786300858	0.09526797229471506	5.742147142812877e-05	NA	30	31	31
ENSG00000051596.9	THOC3	1.174713446936071	3.8389820598478157	0.2401093777466028	1.5636279073644762e-05	0.4244159297450736	1.0384827993740647e-23	NA	2	4	4
ENSG00000122729.18	ACO1	-1.1738281701932556	-0.09890910627583847	0.24046385812475746	0.017724043787941228	0.16134242996150536	1.4964038897272536e-08	NA	18	19	19
ENSG00000258986.6	TMEM179	-1.1734387709885061	-0.08508030546453814	0.2406198971189496	0.023641852029954235	0.08054998044075858	0.00020102704480667207	NA	82	89	89
ENSG00000234444.9	ZNF736	-1.1727942935326225	-0.062432555760642314	0.24087830707409397	0.05470283221285279	0.0947397758767588	4.194346151898259e-05	NA	79	84	84
ENSG00000188672.17	RHCE	-1.1718517694323445	-0.03417869566265592	0.24125657377535503	0.1354617605806386	0.4007992643802525	9.790590555117809e-21	NA	16	16	16
ENSG00000214193.10	SH3D21	-1.1717983590325118	-0.1148027512329936	0.24127802168390755	0.014123534273737467	0.17678879898062042	1.6482662820088966e-08	NA	23	25	25
ENSG00000212743.2	RP11-563J2.3	-1.1714947223663328	-0.5634306738142512	0.2413999779676077	0.000849033760363873	0.024192944794388143	0.04512433003366576	NA	1	1	1
ENSG00000189007.15	ADAT2	1.1711492302005408	0.15072386354580383	0.2415387983703522	0.009265287411220034	0.026928637596119968	0.037130004754167514	NA	24	24	24
ENSG00000261797.1	RP11-744I24.3	-1.1710279227568827	-0.12681049118936696	0.24158755360652562	0.009259750250668643	0.03286140917360305	0.02238429776675944	NA	7	7	7
ENSG00000151327.12	FAM177A1	-1.1694334072548684	-0.10184877538559056	0.24222905668981187	0.016829315676912714	0.19530591222636912	7.59762958175193e-10	NA	57	60	60
ENSG00000116791.13	CRYZ	1.169345454349901	0.04584987557141152	0.24226447660817185	0.12392634263531929	0.3880451533451048	3.8767926904932866e-21	NA	99	100	100
ENSG00000187049.9	TMEM216	-1.169236108009103	-0.07668584471204674	0.24230851705533696	0.025997251558775393	0.2198290585205103	9.598815329905041e-11	NA	37	37	37
ENSG00000257135.5	RP11-320M2.1	-1.1692113796885213	-0.06044446750736835	0.24231847744043022	0.030882985978574466	0.052393708308559	0.002701136510498128	NA	50	50	50
ENSG00000196187.11	TMEM63A	-1.1684833600416435	-0.5762550270901708	0.2426118474382979	0.0007505931530054144	0.029373978564512567	0.026793157271230383	NA	6	7	7
ENSG00000272049.1	RP11-480D4.6	-1.1681920134227608	-0.0428888845201722	0.24272932130079994	0.08098604692547502	0.09628704630530653	5.260187511937406e-05	NA	62	64	64
ENSG00000181409.11	AATK	-1.1674295023551617	-0.21573862199946023	0.2430369626630694	0.0030706426173573273	0.04548680899351973	0.0071788221469772295	NA	28	28	28
ENSG00000204947.8	ZNF425	1.166741291613158	0.05982187530570113	0.24331486217894238	0.046740557690048465	0.059621138960866175	0.0015084076970775372	NA	34	36	36
ENSG00000283674.1	RP11-419I17.1	-1.1656337317409737	-0.06309269603094997	0.24376256361401727	0.03727925604695839	0.1226426790210625	5.5453076412455635e-06	NA	28	33	33
ENSG00000104885.17	DOT1L	-1.1648208169389807	-0.16185851507565163	0.24409153068785383	0.0044510135222612535	0.11685945094332123	5.488876525939381e-06	NA	10	10	10
ENSG00000166035.10	LIPC	1.1644379293852571	0.07762746711258829	0.24424658403204424	0.027449942254274676	0.02558471760616076	0.04115009448068432	NA	36	37	37
ENSG00000241106.6	HLA-DOB	1.163766590707095	0.03090662927169515	0.24451861485081805	0.14580185173311636	0.4510958985640229	3.31249979836652e-24	NA	31	35	35
ENSG00000197978.9	GOLGA6L9	-1.1631767171308445	-0.06349393472631096	0.2447578109571683	0.047444680085747065	0.1830616126870281	4.739104834037012e-09	NA	28	28	28
ENSG00000067221.13	STOML1	-1.1631568502930396	-0.4264559370702372	0.2447658698974059	0.0010226861432073163	0.02459555643799715	0.03829838590985661	NA	18	19	19
ENSG00000226846.1	LINC00348	1.1630500699826567	0.20369883538645028	0.24480918829224407	0.004049191246230854	0.06992924874237262	0.0005212820809347265	NA	8	8	8
ENSG00000145882.10	PCYOX1L	-1.1627275341462067	-0.13273299593150806	0.2449400665703828	0.01092697705812471	0.1887939538641892	4.615572142900847e-09	NA	30	30	30
ENSG00000087299.11	L2HGDH	-1.1615938247360904	-0.2122164582703359	0.24540049164730982	0.004636984246025697	0.04485165716552565	0.007075813199132145	NA	19	19	19
ENSG00000272462.2	U91328.19	1.1614098594766447	0.03643913261602344	0.2454752613168758	0.11640137067860762	0.3567712793978705	3.889188955300115e-18	NA	71	90	90
ENSG00000175197.11	DDIT3	1.1610158276617137	0.06811304165512597	0.24563546286049576	0.03602287402750498	0.07357383484863032	0.0005270652712071882	NA	95	95	95
ENSG00000104883.7	PEX11G	-1.1604729893323809	-0.35749206150565105	0.2458562847397363	0.0013107939715287127	0.05228835280505285	0.00312354440659407	NA	4	4	4
ENSG00000254470.2	AP5B1	1.160214114584163	0.13439396024808845	0.24596164172213397	0.011440772434323416	0.0892518111762677	3.012646560579095e-05	NA	10	10	10
ENSG00000158161.15	EYA3	-1.1598028407979075	-0.12763378230865616	0.24612908722711946	0.01051981566480558	0.09662852713498153	4.707610236278581e-05	NA	13	13	13
ENSG00000271947.1	RP11-439M11.1	-1.1598019751935433	-0.06213692509672119	0.24612943973246415	0.05492456615996452	0.3791440143025119	4.12005403205511e-19	NA	32	33	33
ENSG00000270111.2	RP11-271F18.4	1.1597730469507725	0.4883074188684657	0.24614122056074672	0.0007466395679218074	0.06814004309303127	0.0008017517872665412	NA	35	35	35
ENSG00000203908.3	KHDC3L	-1.1591614085803414	-0.0694500602191481	0.24639039861954148	0.030848416562455756	0.14359287881686156	2.3526713314873305e-07	NA	21	22	22
ENSG00000052723.11	SIKE1	1.158932949700084	0.20009196487993128	0.2464835168243369	0.002680440905212941	0.07086545243031807	0.0005478647853732038	NA	14	14	14
ENSG00000063978.15	RNF4	1.1588631062281314	0.09167631446137924	0.24651198944511454	0.015757209933890647	0.07967937471602969	0.00023846143817480518	NA	58	62	62
ENSG00000270164.1	LINC01480	1.158497086200776	0.10299202610844188	0.24666124006685664	0.014199193073868034	0.04463423489270055	0.006583850166768077	NA	41	45	45
ENSG00000133789.14	SWAP70	1.1583565804797726	0.2590970972399776	0.24671855037414214	0.002516501594226758	0.12111467075426564	4.265779512066661e-06	NA	11	11	11
ENSG00000143850.13	PLEKHA6	-1.15790314094667	-0.14381026515680997	0.24690356561227367	0.010161574622867087	0.13096848306637174	1.5757770624710459e-06	NA	30	30	30
ENSG00000086061.15	DNAJA1	-1.1577079922715074	-0.6749717938533185	0.24698322130357242	0.0003619514964247957	0.029478265966248036	0.03005861744208769	NA	10	10	10
ENSG00000165568.17	AKR1E2	-1.1575188462573185	-0.07910103422766321	0.24706044400797456	0.03249443914853525	0.024942419753269184	0.04483023388607213	NA	40	40	40
ENSG00000248455.5	LINC02217	1.157155773541705	0.09043245859838249	0.2472087232041793	0.020513488152223085	0.08325170745020204	0.00021852892023041656	NA	13	14	14
ENSG00000251015.1	SLC25A30-AS1	1.154709094739583	0.09976747993729801	0.24820957391482823	0.01487237030564803	0.04688048684574746	0.004134104341917811	NA	17	17	17
ENSG00000160867.14	FGFR4	-1.1545323262971063	-0.045755665821099814	0.24828199335664336	0.08694344693241915	0.2934621472510611	2.7709022721367297e-14	NA	73	79	79
ENSG00000132429.9	POPDC3	1.1543872984462316	0.13982522936266645	0.2483414201812676	0.0126026410743858	0.11352935579981742	1.0771183305655262e-05	NA	53	53	53
ENSG00000057294.14	PKP2	1.1542460082965977	0.10203382142357281	0.24839932500857798	0.01699216315768313	0.07308238533887147	0.000498240368420222	NA	26	26	26
ENSG00000138356.13	AOX1	-1.1539432051117173	-0.11657240310493229	0.24852345440085033	0.010983441803380775	0.02855829475892961	0.029705344969143038	NA	14	14	14
ENSG00000161904.11	LEMD2	1.1539138054114833	0.11319571782741968	0.24853550865486507	0.01250393822406753	0.14682765946069146	3.154124881042705e-07	NA	38	49	49
ENSG00000172058.15	SERF1A	1.1539088951782204	0.13462999181508764	0.24853752195330825	0.010109720707693686	0.4393706495515276	5.100849612137526e-24	NA	7	8	8
ENSG00000037474.14	NSUN2	-1.1531403481828486	-0.03059894142979533	0.24885278294545465	0.1699157886205325	0.5187984770321892	1.4572790699836281e-30	NA	25	25	25
ENSG00000163110.14	PDLIM5	1.15258090209841	0.19950180355033317	0.24908244571197424	0.004212492781397055	0.17266864743906854	2.274141579218875e-08	NA	40	40	40
ENSG00000078668.13	VDAC3	1.1520703284876928	0.5567326536985221	0.2492921747305401	0.0004712234681406084	0.042802479779458134	0.007239171218744506	NA	9	9	9
ENSG00000097046.12	CDC7	1.1515112727973387	0.07082822743746804	0.24952196033519924	0.030790490136493945	0.08454807570500711	0.00017373751258881577	NA	55	57	57
ENSG00000104823.8	ECH1	-1.1513876264862497	-0.16962329199480983	0.24957280198466558	0.005343027077503736	0.06398846331258752	0.0011549661260360426	NA	66	66	66
ENSG00000185043.10	CIB1	1.15130479339848	0.24035660438607157	0.24960686585127267	0.0034736770569955776	0.10711095740678413	1.0049756106554911e-05	NA	12	12	12
ENSG00000107779.13	BMPR1A	-1.1507882039410895	-0.17344834674771392	0.24981937883846295	0.005956557080314454	0.1137396295608877	1.0821881368400526e-05	NA	15	15	15
ENSG00000159307.18	SCUBE1	-1.1504769924990899	-0.046535817523507265	0.24994746504420606	0.08198492938417425	0.3258795432451639	7.08667201201822e-17	NA	8	8	8
ENSG00000188897.8	CTD-3088G3.8	-1.1503149214134623	-0.05236864722246648	0.25001418727935854	0.05426736379762334	0.07884511118288202	0.00019734907733501435	NA	58	63	63
ENSG00000144028.14	SNRNP200	-1.1495491075802289	-0.10245020034583377	0.25032962962918315	0.017728045150936893	0.11855065985304113	6.377820066150536e-06	NA	18	19	19
ENSG00000174718.11	KIAA1551	-1.1495454896627677	-0.10344431633813804	0.25033112052584416	0.014395416279741991	0.07392585675178873	0.0004746444821523619	NA	29	29	29
ENSG00000014257.15	ACPP	1.1488091363661168	0.06035633449849794	0.2506346911955184	0.03028518740193629	0.09781380127300897	2.661093314146109e-05	NA	25	25	25
ENSG00000275358.1	RP5-1025A1.3	1.1487810539073093	0.07105031810017627	0.2506462736186508	0.029836830239766368	0.12174608324163548	5.113808294913424e-06	NA	15	16	16
ENSG00000269343.6	ZNF587B	-1.1487695788582626	-0.08346368926022815	0.25065100653375494	0.01631114392725583	0.05905744006239288	0.001142403139870042	NA	22	23	23
ENSG00000152229.18	PSTPIP2	-1.1484791738080096	-0.10481285228587618	0.25077080565410514	0.009901374234311634	0.030688149266011808	0.021994571697202016	NA	21	21	21
ENSG00000274414.1	RP5-965G21.4	1.148207207708777	0.2407769075523904	0.2508830344973322	0.002757615565739945	0.03745937444537202	0.014297223349251388	NA	12	15	15
ENSG00000171303.6	KCNK3	1.1481529490684472	0.10600301093161892	0.2509054289246997	0.029122282205153383	0.15298081910608485	1.772441823887872e-07	NA	33	33	33
ENSG00000188820.12	FAM26F	1.1476925027453038	0.08635577083664372	0.2510955272889194	0.02168556549709092	0.13371815829009326	5.056307448348185e-07	NA	17	17	17
ENSG00000120324.8	PCDHB10	1.1463106853095266	0.12245050691238268	0.25166662324130873	0.012156157136785755	0.02513475368273561	0.038938962902637216	NA	42	44	44
ENSG00000085514.15	PILRA	1.1462853393195944	0.02552479305765705	0.2516771070245527	0.23298085529502216	0.6258120604963049	1.3700214948707486e-41	NA	25	25	25
ENSG00000164219.9	PGGT1B	-1.1461135546277612	-0.2746219822475938	0.251748169822384	0.0018360597023460066	0.0828727801609804	0.00023117604478605088	NA	4	4	4
ENSG00000115129.13	TP53I3	1.1455261189912505	0.14488393160966045	0.2519912821980598	0.006215900027581468	0.12612315999189375	2.75591661054786e-06	NA	3	3	3
ENSG00000272989.1	LINC02012	-1.145402324496556	-0.05164782452120827	0.2520425358768037	0.06634239348677244	0.2476609272116688	1.019286621412647e-11	NA	46	48	48
ENSG00000079337.15	RAPGEF3	1.1445333160027247	0.1308326926921766	0.25240252935022955	0.01186031084209371	0.18727258401794336	6.0416460783859006e-09	NA	39	39	39
ENSG00000154342.5	WNT3A	1.1441569924530108	0.04783544113928649	0.25255853543494977	0.10759214528700659	0.2806806642052423	9.381203041550748e-14	NA	38	39	39
ENSG00000259330.2	INAFM2	1.14385565034144	0.12162953347411984	0.2526835061736429	0.01568799092053319	0.17760519494978355	2.0659983436181203e-08	NA	4	4	4
ENSG00000233942.1	AC004012.1	1.1435205713233387	0.15800181604753813	0.25282251866296157	0.005366137542835649	0.06250869405872524	0.001298255620506256	NA	8	8	8
ENSG00000137409.19	MTCH1	-1.1419691238225231	-0.16828109951796674	0.2534668540837989	0.004732570683588841	0.06539271933476401	0.0009255538334749352	NA	44	58	58
ENSG00000074276.10	CDHR2	1.1414497773076988	0.06977493374620303	0.25368280037718005	0.0331636814213892	0.2407760830338107	1.401438338282902e-11	NA	11	14	14
ENSG00000075239.13	ACAT1	-1.1414363053411745	-0.13155087621721115	0.2536884037769299	0.011069637683079067	0.1210342309587357	3.856189882552465e-06	NA	19	20	20
ENSG00000130433.7	CACNG6	1.1409762251353885	0.25030520253037164	0.25387981681856286	0.0025912600625560053	0.027023700471974964	0.033664895707878825	NA	2	2	2
ENSG00000054965.10	FAM168A	-1.1404245814875285	-0.3350448108481456	0.2541094566700218	0.0025234950726171195	0.026112188328249557	0.041273725003823925	NA	8	8	8
ENSG00000146833.15	TRIM4	1.140400735736914	0.06294002105526847	0.25411938650800037	0.04130283189355345	0.31200845477542044	6.650917616661795e-16	NA	43	43	43
ENSG00000134627.11	PIWIL4	1.1401836234962297	0.1694173523162575	0.25420980872301235	0.01200832610945083	0.07080361120064213	0.000663628274798018	NA	23	23	23
ENSG00000173917.10	HOXB2	1.1401824590697027	0.11779360402155392	0.2542102937400196	0.012023030142082052	0.03138693261704111	0.026057178658377343	NA	35	35	35
ENSG00000080031.9	PTPRH	-1.138809766755878	-0.15633088614469448	0.25478250728840524	0.006302703844229697	0.09781226275680577	1.2089992055242775e-05	NA	2	2	2
ENSG00000178449.8	COX14	-1.1386583925187768	-0.2284733513445679	0.2548456631811339	0.002590063300390865	0.03131585106315847	0.025160373254627496	NA	20	21	21
ENSG00000196584.2	XRCC2	-1.1383163533168172	-0.09155063074052582	0.25498840781486576	0.020843116251804704	0.09474565937799452	3.933634808620221e-05	NA	9	9	9
ENSG00000185305.10	ARL15	1.1371124335663683	0.23688767937210228	0.2554912868306095	0.0034015800039221126	0.056066265115517815	0.0023409697925905106	NA	17	17	17
ENSG00000196365.11	LONP1	1.1362133000551995	0.09263713553664435	0.25586730556024073	0.016689141226801183	0.18061812448714065	7.483825459791152e-09	NA	6	6	6
ENSG00000231826.5	LINC01819	1.1350208310286602	0.1781464998796869	0.25636659044970767	0.005707324625610855	0.028990601966557044	0.02973596129170102	NA	9	9	9
ENSG00000180992.6	MRPL14	-1.1349099118040287	-0.20403650509214075	0.25641306652548257	0.0056834614224565505	0.08415188962469272	0.0001946132759826848	NA	11	11	11
ENSG00000146535.13	GNA12	-1.134753203972368	-0.22373257620868076	0.2564787383801518	0.003795380910044455	0.15131623196864186	2.7642222920151445e-07	NA	15	15	15
ENSG00000115956.9	PLEK	1.134729210570005	0.09230229645396223	0.2564887943727441	0.01898877692726165	0.07523638801518773	0.00035022037983273416	NA	48	48	48
ENSG00000268266.1	AC003005.2	-1.134087376709467	-0.034296683467815815	0.2567578981380708	0.10546116464153847	0.22211338181770002	9.549856605603234e-11	NA	42	45	45
ENSG00000263154.1	RP11-1055B8.2	1.1340367467947787	0.06542157279834299	0.2567791342445418	0.03968592843924346	0.13955867545336165	3.404915353711648e-07	NA	24	24	24
ENSG00000180902.17	D2HGDH	-1.1336389323791962	-0.2173498824000803	0.2569460351290075	0.005148159467036053	0.3848318836915178	2.5344939424114017e-21	NA	24	34	34
ENSG00000159579.13	RSPRY1	1.133321102151682	0.16585010625389926	0.2570794331820192	0.008221852575660701	0.03467014036012847	0.016641929544065275	NA	26	26	26
ENSG00000134440.11	NARS	-1.1332241422213587	-0.17156264286004194	0.25712013826742053	0.004888588721044237	0.05613941832530263	0.002496121242363354	NA	48	48	48
ENSG00000108821.13	COL1A1	-1.1327307586637552	-0.2181329366003699	0.25732733662373053	0.005630706409287956	0.02933653636619065	0.030940350413410943	NA	12	13	13
ENSG00000136169.16	SETDB2	1.131925514884975	0.14608542751257	0.2576657506963663	0.008745663901928373	0.05803744071302306	0.0019048004661971164	NA	16	16	16
ENSG00000085721.12	RRN3	-1.1315020919609966	-0.14175091106691068	0.25784382343002	0.0073283958850841255	0.11267959230154075	8.17676188957984e-06	NA	3	5	5
ENSG00000068383.18	INPP5A	1.1310751524938516	0.1477843169917501	0.25802346146619237	0.008239755251055452	0.09735362354543192	5.730154071471574e-05	NA	89	92	92
ENSG00000233569.1	RP11-500B12.1	1.1310684849141792	0.032552957178719456	0.2580262675892733	0.13907549103679484	0.24034299919536806	1.4110494565891643e-11	NA	102	102	102
ENSG00000180096.11	SEPT1	-1.1310141806606693	-0.07367757311143287	0.2580491229102686	0.03261030773011184	0.15320549744859302	9.340359638012064e-08	NA	18	18	18
ENSG00000093167.17	LRRFIP2	-1.1304169180511012	-0.08678123723264802	0.2583005886416726	0.014035842559553537	0.10349871584777014	1.649752689039027e-05	NA	35	38	38
ENSG00000165806.19	CASP7	1.1303705631514207	0.08273413022451266	0.2583201125667369	0.02664714837856949	0.25933618439233364	6.594658885700467e-13	NA	56	57	57
ENSG00000269416.5	LINC01224	-1.1291146858145849	-0.03814586121380279	0.25884945690719097	0.11859453662912449	0.4241487723282365	2.418757825571049e-22	NA	22	23	23
ENSG00000181061.13	HIGD1A	-1.1288462497093896	-0.09932787101589784	0.25896269845358366	0.015554481129878476	0.3567027764892587	4.214315624201214e-18	NA	7	7	7
ENSG00000138095.18	LRPPRC	1.1265445578778488	0.09273437942531368	0.2599350913681798	0.01752259990858265	0.3481342209629407	3.064165946930176e-17	NA	11	11	11
ENSG00000167799.9	NUDT8	1.1264718722712455	0.1830126108090322	0.25996583988161714	0.004260421845067778	0.04271082860755058	0.007896471850260024	NA	15	16	16
ENSG00000167272.10	POP5	1.126415888479401	0.14646612451713587	0.2599895246689432	0.007037513159392974	0.061423539997025586	0.0014295619821528044	NA	45	45	45
ENSG00000174990.4	CA5A	1.1257595680878882	0.09444103246765677	0.2602673023089883	0.021255691086866417	0.2129105584262921	2.2265122834090795e-10	NA	24	26	26
ENSG00000001084.10	GCLC	-1.125331138210135	-0.13232432842276604	0.2604487395033407	0.009039971635667023	0.054054728757616015	0.0028724996233418067	NA	23	23	23
ENSG00000124587.13	PEX6	1.1249979579896168	0.03918548824788428	0.260589899583233	0.0874100871621677	0.5339122064874042	5.286824215183214e-33	NA	13	15	15
ENSG00000269473.1	CTD-2619J13.19	1.1247621003323625	0.09821202259348738	0.2606898585314428	0.016668181783988014	0.02680011675317092	0.03716517256346473	NA	25	25	25
ENSG00000241043.1	GVQW1	1.1235395926660248	0.05735528234224517	0.26120839512101135	0.04973267614847984	0.2315461234105156	6.269621162663908e-11	NA	21	21	21
ENSG00000169231.13	THBS3	-1.1225181722308988	-0.04466619822904279	0.26164218542391127	0.01253677585630095	0.025808717480099917	0.04146758538023283	NA	46	48	48
ENSG00000170606.14	HSPA4	-1.1222991526364958	-0.11926745184636464	0.26173526634584177	0.007532048245155358	0.08376017780516909	0.00016219553896379494	NA	18	18	18
ENSG00000105928.13	DFNA5	-1.120584700023996	-0.02965061651809762	0.26246468059534633	0.16940510947689208	0.4599026057307194	1.0090957303141374e-25	NA	27	27	27
ENSG00000115266.11	APC2	1.1200009261191448	0.08046560847750635	0.26271336743083407	0.02607392318770168	0.3110760036070186	2.4787568085856914e-15	NA	2	3	3
ENSG00000197774.12	EME2	-1.1194852750234856	-0.0679438382214704	0.26293316933609756	0.03251598418724734	0.29050383716993605	4.666431868775382e-14	NA	10	10	10
ENSG00000228261.1	RP11-127L20.3	1.1193113397601313	0.03289929593226538	0.26300733976531543	0.15358772292689216	0.4368412145705654	1.800515930190213e-23	NA	22	22	22
ENSG00000233393.1	AP000688.29	-1.119300686590274	-0.06644751896912106	0.26301188301778633	0.03874956024536382	0.21923471644371148	1.142200949258857e-10	NA	31	31	31
ENSG00000197958.12	RPL12	1.119282374532089	0.09474535856683071	0.2630196926794518	0.020368031830879943	0.3298128681266423	2.47592515287368e-16	NA	37	37	37
ENSG00000237190.3	CDKN2AIPNL	-1.1192046274005036	-0.31221867399507686	0.2630528517830666	0.0023998627206985377	0.13310340461477135	9.120331729672691e-07	NA	7	7	7
ENSG00000170242.17	USP47	-1.118273576360282	-0.12208122097710543	0.26345016867001303	0.008608733767744507	0.02896090287829502	0.030519073796340387	NA	60	61	61
ENSG00000198168.8	SVIP	-1.118247558088794	-0.44406327026401726	0.26346127765612026	0.0007238596791990387	0.07026368025861579	0.0006867756012455854	NA	2	2	2
ENSG00000042445.13	RETSAT	-1.117928884134183	-0.08886120505615276	0.26359736766646147	0.01800719754969713	0.20585862413431985	5.419297458949668e-10	NA	17	18	18
ENSG00000143486.15	EIF2D	-1.1178853695936877	-0.18314427040364006	0.2636159543543902	0.004512788641576398	0.038585127277785417	0.013205244526266651	NA	13	15	15
ENSG00000249328.2	RP11-26J3.1	-1.1172681464066068	-0.11028837343409675	0.26387969083740914	0.012243963162814925	0.06945028435608724	0.0007015682240884412	NA	15	17	17
ENSG00000103544.14	C16orf62	-1.1167934414430958	-0.06324913840617738	0.26408265374355444	0.026962821438528364	0.10331971842984562	2.0830316824906868e-05	NA	58	65	65
ENSG00000063854.12	HAGH	-1.1164397446645107	-0.09404615309319599	0.2642339488579014	0.01624091696502595	0.3291499212185354	1.128979948295066e-16	NA	17	17	17
ENSG00000146729.9	GBAS	-1.1158622567593188	-0.24338243275592958	0.26448109989138824	0.004246256873981832	0.13532717699894262	8.098755166513441e-07	NA	17	17	17
ENSG00000206562.11	METTL6	1.1154831580770097	0.09639963637139165	0.2646434316932832	0.01941858067506433	0.1260523042907548	2.0527214640869723e-06	NA	48	48	48
ENSG00000099817.11	POLR2E	1.11526894605914	0.10676919996606216	0.26473518862566103	0.014847869781162428	0.24340169913826	8.890350984830695e-12	NA	30	32	32
ENSG00000070413.19	DGCR2	-1.1145932950973982	-0.08731836116187237	0.26502474487143923	0.025554522113313966	0.26156573260053306	8.927400662025223e-13	NA	49	49	49
ENSG00000105576.15	TNPO2	1.1135340586879414	0.18276110026714137	0.26547912915502136	0.00564075862442674	0.13949283143358804	6.312994852049241e-07	NA	12	12	12
ENSG00000189129.13	PLAC9	-1.1134712478930935	-0.11853796831968677	0.2655060901588442	0.012553727273524964	0.06990847964680992	0.0006847561237347008	NA	34	34	34
ENSG00000111696.11	NT5DC3	-1.1116093422911992	-0.1688972800557393	0.2663061539688465	0.005853395769422594	0.08424547077593443	0.00017938260816917242	NA	11	11	11
ENSG00000153208.16	MERTK	1.1112098270633364	0.06916398950386492	0.2664780422776132	0.03388732941417666	0.3068015485945257	8.274031501299348e-16	NA	37	40	40
ENSG00000148450.12	MSRB2	-1.1109421363212817	-0.1332923938841209	0.26659325683380963	0.010847052826691572	0.04217877730021705	0.009215972091731807	NA	68	68	68
ENSG00000167670.15	CHAF1A	1.1109292728761717	0.07239986867668895	0.26659879414564036	0.03904817316962687	0.2699952648620371	1.3569932591057829e-13	NA	7	7	7
ENSG00000083828.15	ZNF586	1.1108220003065594	0.05584516672804588	0.26664497472190096	0.06318479585213713	0.09314029573850964	5.484575345645145e-05	NA	51	52	52
ENSG00000260947.1	RP11-384P7.7	-1.1101937564916864	-0.037878409343553306	0.2669155426287033	0.0964353699606589	0.3055274582745901	4.4354205439746225e-15	NA	72	76	76
ENSG00000167094.15	TTC16	-1.1101050791670712	-0.14285042318072302	0.26695374879782074	0.009898348085615474	0.036860701661533296	0.014094131716034047	NA	46	47	47
ENSG00000176393.10	RNPEP	1.1093018054962158	0.3007035399700692	0.26730000648380037	0.001896048230529873	0.07014151502631817	0.00044972450132899745	NA	1	1	1
ENSG00000108590.10	MED31	-1.1068483909039564	-0.08564723338410117	0.2683594822845805	0.021420143855077848	0.20935590602710627	6.340937629112566e-10	NA	25	25	25
ENSG00000177084.16	POLE	-1.106410293207999	-0.03885836520073438	0.26854897230007235	0.09511385840592343	0.3558431941865492	1.3775631887710079e-18	NA	30	30	30
ENSG00000198952.8	SMG5	-1.1063077166331658	-0.11049626595042374	0.2685933529301515	0.00799457174301642	0.15851778065984345	1.1383171719626591e-07	NA	44	44	44
ENSG00000138621.11	PPCDC	-1.105372249369898	-0.17192939985889996	0.26899832324702366	0.003822243891725286	0.0596868963282451	0.0017301610458863403	NA	16	16	16
ENSG00000140459.17	CYP11A1	-1.1044472509927612	-0.1629786433437822	0.2693991734746186	0.00837028579543238	0.0727589800787306	0.00034356333645971585	NA	25	25	25
ENSG00000164122.8	ASB5	-1.1043914717604726	-0.03400662733650267	0.26942335863417044	0.12564062671004272	0.3084201367437796	1.8840780236566894e-15	NA	21	24	24
ENSG00000167840.13	ZNF232	-1.1041173782396387	-0.06521646853243293	0.26954222371739855	0.033752693000522534	0.07513593536344394	0.00025619003718325734	NA	21	23	23
ENSG00000105605.7	CACNG7	1.103966131546205	0.20558950584103053	0.26960782969307096	0.004316394362338924	0.03918718687549917	0.01241484476069742	NA	14	15	15
ENSG00000148110.15	MFSD14B	-1.1039207054620281	-0.11924059976619354	0.2696275362140107	0.011362813832535418	0.1593369774501393	1.263156680324868e-07	NA	32	32	32
ENSG00000106399.11	RPA3	1.1034147178443612	0.13755354956741372	0.2698471080914525	0.00975631419550669	0.19362919653187916	2.644216563882037e-09	NA	23	23	23
ENSG00000272787.1	KB-226F1.2	-1.1031204932420655	-0.038573037149547636	0.26997484239748537	0.11367182399419626	0.12650508103302208	3.5967282317621215e-06	NA	75	85	85
ENSG00000144647.5	POMGNT2	-1.1027227528422996	-0.13104406265818147	0.2701475828383558	0.00932767059308806	0.18084113114645428	1.2936698655570593e-08	NA	5	5	5
ENSG00000108639.7	SYNGR2	-1.1023490480561666	-0.16019038505236996	0.27030995355358933	0.005737055630588191	0.05016186834156164	0.004318220792309758	NA	47	49	49
ENSG00000261210.7	CLEC19A	-1.1023305063740163	-0.05278657334634867	0.27031801145733925	0.05637112663463903	0.08670154615678377	0.00015665251918225105	NA	55	59	59
ENSG00000269190.5	FBXO17	-1.1021689078939043	-0.046586073567974416	0.2703882464164389	0.06163629666662529	0.1710426043354354	2.8982292979275392e-08	NA	21	21	21
ENSG00000223865.10	HLA-DPB1	1.101985675559644	0.2279059976883507	0.27046789915378155	0.0038128136033075436	0.12731284934989864	2.456988308748369e-06	NA	15	33	33
ENSG00000260634.1	RP11-521O16.1	-1.1018971377179823	-0.14509268532000627	0.27050639311069224	0.00843907067165679	0.05815573724195287	0.002153475901262963	NA	10	12	12
ENSG00000156642.16	NPTN	-1.1001701668003194	-0.44009009900542995	0.2712579864159914	0.0006914976509157662	0.033803295011008976	0.01892649723503666	NA	20	20	20
ENSG00000100276.9	RASL10A	1.099354526147619	0.09184232171581601	0.2716134575064618	0.021004880403121574	0.1492398664556694	1.8762976778022888e-07	NA	16	16	16
ENSG00000259511.2	UBE2Q2L	-1.0972372566426791	-0.0665645050128377	0.2725376906147353	0.025926886316442726	0.051505691669161316	0.003467421468528437	NA	7	7	7
ENSG00000136104.19	RNASEH2B	1.0964841189520764	0.06158159713346639	0.27286696948939704	0.044166157024527614	0.4472555603206572	1.2309251972244136e-24	NA	12	12	12
ENSG00000106603.18	COA1	1.0959485580668729	0.16315011759463768	0.2731012872394958	0.005976533598254476	0.10690988939183492	1.4723291074969675e-05	NA	30	30	30
ENSG00000151746.13	BICD1	1.0952908626312714	0.0794692787754969	0.2733892293159421	0.023824680368961675	0.06689850894173291	0.0008546613638975857	NA	38	38	38
ENSG00000106526.10	ACTR3C	-1.094714570551754	-0.030234187660988843	0.27364170319399483	0.029657754238201085	0.1342577713015637	1.467029218764963e-06	NA	55	57	57
ENSG00000078142.12	PIK3C3	1.0945652577026128	0.1753242809624838	0.27370714322330214	0.004309614047558731	0.09457478631577457	6.424193788345105e-05	NA	12	13	13
ENSG00000151657.11	KIN	-1.0943547302592285	-0.1964029236013313	0.27379943022690023	0.00427409018607669	0.04687203771504755	0.003685524725335337	NA	4	4	4
ENSG00000112852.6	PCDHB2	-1.0942024321896195	-0.189234168333082	0.273866205004325	0.0046126367649683055	0.05273624468411938	0.003606358121708093	NA	11	11	11
ENSG00000145979.17	TBC1D7	-1.0940257887607767	-0.029799627268846426	0.2739436678939876	0.12214506699976194	0.3034339799751719	1.7793727617383093e-15	NA	79	85	85
ENSG00000168917.8	SLC35G2	-1.092645524510125	-0.21694847809736498	0.27454946642858113	0.004107976175907794	0.12459126160099022	2.5081268545683832e-06	NA	25	27	27
ENSG00000179046.8	TRIML2	1.0925697726897234	0.05490386277750467	0.2745827403978053	0.042029573974068084	0.08685998488695709	0.00014294865779077644	NA	46	46	46
ENSG00000151364.16	KCTD14	-1.0924672543771232	-0.11181261247058843	0.27462777592801146	0.018479591055373397	0.029528362008149924	0.02834837221873301	NA	22	25	25
ENSG00000141198.14	TOM1L1	1.0922358693367455	0.11859834058862884	0.274729440190986	0.012508489547325384	0.1342585085576918	1.1626368414896903e-06	NA	33	33	33
ENSG00000171302.16	CANT1	1.0916352058486123	0.09897522397472258	0.27499347525140005	0.024922493092528586	0.02992277532756125	0.028301586114525705	NA	67	71	71
ENSG00000143416.20	SELENBP1	-1.0916053096418565	-0.16958226674609292	0.2750066213214941	0.006636488129771977	0.16961564655265773	5.0871272318431455e-08	NA	4	4	4
ENSG00000106804.7	C5	1.0914482982231464	0.0924352638547967	0.2750756700039766	0.017843541536504505	0.16673630874561018	1.965388888316183e-08	NA	23	24	24
ENSG00000245694.9	CRNDE	-1.0903793391219223	-0.05799245455594401	0.2755460791445574	0.03974466897425816	0.19536315221344416	2.6554704807635677e-09	NA	51	53	53
ENSG00000162910.18	MRPL55	-1.0902691432071248	-0.17637124483773914	0.27559460345881615	0.00502983043867327	0.08810720705650524	3.797584972997232e-05	NA	15	15	15
ENSG00000115526.10	CHST10	-1.0897122890687705	-0.20431054588980024	0.27583990104346223	0.0038888251829224964	0.09553110068664447	5.701128015091886e-05	NA	12	12	12
ENSG00000213366.12	GSTM2	-1.0894691630714501	-0.06285557473567906	0.27594704619687527	0.050489199081019134	0.06675949717407599	0.0008694520676850349	NA	65	67	67
ENSG00000158864.12	NDUFS2	-1.088800425559717	-0.11765902285586576	0.2762419039286148	0.014681473643436714	0.1535051921902653	2.4626540262775077e-07	NA	53	60	60
ENSG00000101224.17	CDC25B	-1.0884581623589962	-0.13953849944039026	0.2763928966770802	0.008134361047434384	0.02776865777197253	0.03420864897401109	NA	23	26	26
ENSG00000139624.12	CERS5	1.0883447384695673	0.05824065919536941	0.27644294714341455	0.044580725816873015	0.3267990086346647	2.9266063030671005e-16	NA	43	43	43
ENSG00000186340.14	THBS2	1.0874448152257457	0.09143886649272272	0.2768402745354229	0.01993089626084185	0.1453748084609717	3.668678433865015e-07	NA	73	79	79
ENSG00000164211.12	STARD4	1.0874216884601848	0.1374191972302823	0.2768504904191561	0.00714878494271534	0.06175929450723114	0.0015108442860359227	NA	39	40	40
ENSG00000116874.11	WARS2	-1.0841739370753198	-0.040368601471080776	0.2782876852164212	0.08789866719064975	0.3550226866399468	3.3623598773714723e-18	NA	13	13	13
ENSG00000145675.14	PIK3R1	1.0829026349006847	0.21816265168095295	0.2788516422342048	0.0035296235706453434	0.05291360857619482	0.0035877395237220635	NA	15	16	16
ENSG00000262874.1	C19orf84	1.0825839719456565	0.039814704718005176	0.2789931247426827	0.1688440510516075	0.3043425552276309	1.755108559029416e-15	NA	96	101	101
ENSG00000166592.11	RRAD	-1.0822132356877436	-0.04804774678092162	0.27915778860439744	0.050157868928167884	0.0721997033332111	0.0004910480547443829	NA	59	61	61
ENSG00000164398.12	ACSL6	-1.082140318428385	-0.1151816658356795	0.2791901828474638	0.010326883418571478	0.0955021090598384	4.4858495590288625e-05	NA	20	22	22
ENSG00000125863.18	MKKS	-1.0819691947610777	-0.41106582684185666	0.2792662163370119	0.0012888412367605072	0.05575216830302045	0.002132021836267926	NA	10	10	10
ENSG00000118997.13	DNAH7	1.0818429923694413	0.06982591372666473	0.2793222994724305	0.030352593911320253	0.3042194748763831	9.068848337852973e-15	NA	31	31	31
ENSG00000182087.12	TMEM259	1.081613248142108	0.06723006583326598	0.2794244152679649	0.034284887463495235	0.22064702228775787	4.899371058540706e-11	NA	41	56	56
ENSG00000119471.14	HSDL2	-1.0815665553087692	-0.6317460964106955	0.27944517221486076	0.00041174323253287415	0.05988553883947621	0.0015953415104386706	NA	3	3	3
ENSG00000272720.1	CTA-228A9.3	1.0812266286577439	0.2846064194022222	0.27959631563913656	0.0021204502734401974	0.04002911682360488	0.008962600607600277	NA	13	13	13
ENSG00000119414.11	PPP6C	-1.0811394504281382	-0.14042217928232104	0.2796350871183366	0.012612832684107036	0.14378188108906814	5.904077503695121e-07	NA	19	19	19
ENSG00000067365.14	METTL22	1.0807516436063092	0.060930799719319	0.2798076038702605	0.04802183245272773	0.09294251683764514	9.024323889431418e-05	NA	64	66	66
ENSG00000166682.10	TMPRSS5	1.0806975159490375	0.052079955552295776	0.2798316884338159	0.050655756698211485	0.32022729328338834	5.653916128623396e-16	NA	5	5	5
ENSG00000042493.15	CAPG	1.0806960916482422	0.06797523030374523	0.2798323222076481	0.032147032603072605	0.3432229304953519	6.799784331009046e-17	NA	39	40	40
ENSG00000108823.15	SGCA	-1.080031469260843	-0.039563883514519865	0.28012816693361475	0.09754087426054972	0.3408580663840827	5.5212851113818196e-17	NA	13	13	13
ENSG00000225973.3	PIGBOS1	-1.0795378853863131	-0.12298544387477853	0.2803480144013255	0.008573665176896884	0.058156532703394624	0.0013224262791119398	NA	8	9	9
ENSG00000143110.11	C1orf162	-1.0787070978808067	-0.12116396623838929	0.28071832052649726	0.011891964076170446	0.08301220894552044	0.0001663053360901183	NA	72	72	72
ENSG00000064687.12	ABCA7	-1.0786567494263593	-0.1338688111951863	0.28074077296491273	0.0046009351324216175	0.07271218649228389	0.0005250227143042981	NA	3	4	4
ENSG00000070759.16	TESK2	-1.078512928015387	-0.08107497162512542	0.28080491554046627	0.01946954607448015	0.19336878822910872	2.4490867031244093e-09	NA	27	27	27
ENSG00000277135.1	RP11-327J17.9	-1.078102926972438	-0.11395771398566143	0.2809878255642688	0.010094184299991494	0.0902381459689215	0.00011129770805304397	NA	8	8	8
ENSG00000276070.4	CCL4L2	1.0780484865288216	0.041203551562027964	0.28101211866426146	0.0940554176131744	0.1759285819076838	4.191981217179996e-09	NA	32	35	35
ENSG00000143384.12	MCL1	-1.0776590917769449	-0.4771858818233176	0.28118592086380767	0.0007428330746834362	0.033718360324151764	0.02031742296590372	NA	7	9	9
ENSG00000141994.15	DUS3L	1.077427692812138	0.04832444705346871	0.2812892378819827	0.0479221503907265	0.3999700512424666	6.792774910558941e-21	NA	15	16	16
ENSG00000213471.9	TTLL13P	1.0772454576059118	0.0500072403795705	0.2813706219715514	0.05797255931064953	0.03726722075758171	0.013669659263963057	NA	58	61	61
ENSG00000183336.8	BOLA2	-1.076551850978817	-0.10607822211264589	0.2816805246398051	0.01408030960404938	0.06282645056301021	0.001467875046419259	NA	10	12	12
ENSG00000160224.16	AIRE	1.0764442558693115	0.08892433583417104	0.28172861875449573	0.01957662829830097	0.06361107047873545	0.0013188461569613149	NA	22	25	25
ENSG00000140465.13	CYP1A1	-1.0755807108892401	-0.06767530194156833	0.28211481791903503	0.045153605726596824	0.06879441735062332	0.0005063973872573878	NA	49	49	49
ENSG00000120333.4	MRPS14	-1.0754619613511103	-0.6343381981615224	0.2821679537842855	0.0004570831224426594	0.04507883370013481	0.0073872735130898265	NA	7	7	7
ENSG00000110717.12	NDUFS8	1.0752257187733862	0.2202196090707518	0.282273683460185	0.007804279875990425	0.2261095995145534	1.0589065280222509e-10	NA	8	8	8
ENSG00000260025.1	RP11-490M8.1	1.074698829991193	0.08914099384303552	0.28250958775451374	0.012650754894297662	0.02430005151459301	0.04617496014814134	NA	63	63	63
ENSG00000161921.14	CXCL16	1.073539862883913	0.2535075758128081	0.2830289631533066	0.0022832071494769445	0.08501282479095447	0.0001445234141519025	NA	5	5	5
ENSG00000167653.4	PSCA	-1.0734787037832856	-0.036695001200591465	0.28305638873544203	0.11338537997061499	0.06969634491558238	0.0006699698792674363	NA	75	75	75
ENSG00000136108.14	CKAP2	-1.0731006262548686	-0.0603036236319526	0.28322597005479433	0.03882528816348986	0.2855619257715214	1.3319426843276154e-13	NA	22	22	22
ENSG00000176623.11	RMDN1	-1.0723958336833275	-0.0870354056883307	0.2835422784914089	0.018167898285384065	0.3174323107416801	1.7684329307059752e-15	NA	33	33	33
ENSG00000058091.16	CDK14	1.0722687615626643	0.2518493083896273	0.2835993334605319	0.0021395144881462937	0.046473375424916336	0.00548039363932396	NA	11	13	13
ENSG00000164053.19	ATRIP	-1.0713516212393654	-0.0603191497175556	0.28401135704610203	0.03897427494075342	0.1166182804532344	5.851633673811844e-06	NA	16	17	17
ENSG00000172086.7	KRCC1	-1.0708923691299659	-0.14502071354829435	0.28421782739259893	0.006391173842310921	0.054222731168879004	0.002718019616878707	NA	23	30	30
ENSG00000148600.14	CDHR1	-1.0707387316446704	-0.07357089214879642	0.28428692233335684	0.024296738147236728	0.25013455455604505	2.7401660056604403e-12	NA	81	81	81
ENSG00000007341.18	ST7L	1.0704717453866854	0.06860237604514334	0.2844070203300084	0.03500607808318917	0.2174295441166935	1.2583547715967705e-10	NA	11	11	11
ENSG00000117519.15	CNN3	1.0701657300539238	0.19858372621937617	0.2845447169357166	0.0027018393158384016	0.07745153545880956	0.0003103590017702355	NA	29	29	29
ENSG00000167880.7	EVPL	1.0693189125551283	0.034349090333632135	0.2849259914167227	0.06601991683870281	0.026815298438836285	0.03761708418223116	NA	60	60	60
ENSG00000148337.20	CIZ1	1.0685589422225594	0.09668983748020037	0.2852684575705813	0.015665435806355772	0.07045452907103728	0.000641889552828857	NA	43	45	45
ENSG00000133661.15	SFTPD	1.0676524295632677	0.028416764924189465	0.28567732410013646	0.15614380444170523	0.3232514380423557	5.132475532371814e-16	NA	95	98	98
ENSG00000082438.15	COBLL1	-1.067483593703839	-0.29762666799203885	0.2857535182674076	0.0014410738652454861	0.045949657490902435	0.006098772057488278	NA	27	27	27
ENSG00000119977.20	TCTN3	1.067107771656539	0.14867649380293324	0.2859231728264242	0.007994537970115205	0.1049073693505383	2.960704660436154e-05	NA	51	52	52
ENSG00000136856.17	SLC2A8	1.0669184038694586	0.08109286101811784	0.28600868350556274	0.015443379998773054	0.1443534663496755	4.433936965300208e-07	NA	10	10	10
ENSG00000151893.14	CACUL1	-1.066593111004489	-0.10343998465652623	0.28615561267417766	0.011550728525500818	0.1355310932112071	1.5053329899556625e-06	NA	35	36	36
ENSG00000189190.9	ZNF600	-1.0661617754282484	-0.08058441160350764	0.2863505181319459	0.021423230431970773	0.09856517531444664	5.0937707336719237e-05	NA	31	34	34
ENSG00000171759.9	PAH	-1.0659264942927753	-0.03532206504743959	0.28645687123502594	0.09995064101361265	0.2177579625985722	3.126912438834235e-10	NA	81	84	84
ENSG00000144362.11	PHOSPHO2	1.0658542709328422	0.06762109855265855	0.2864895233957483	0.03535698230697132	0.266875931135537	6.302109986685967e-13	NA	16	16	16
ENSG00000129646.14	QRICH2	-1.0654563589421653	-0.0910499312253703	0.2866694643697687	0.02107561433398613	0.03597489945461214	0.014817688817854512	NA	58	60	60
ENSG00000272823.1	RP11-295M18.6	1.065194165570023	0.03666398664232025	0.28678807332406453	0.0904954824098973	0.22585246782255125	1.0694948785887738e-10	NA	53	56	56
ENSG00000226237.1	GAS1RR	1.0641090005477571	0.031426025425748766	0.28727932398368117	0.15473753886979497	0.1932302192968679	9.2128221159842e-10	NA	119	124	124
ENSG00000135940.6	COX5B	-1.0638491735188829	-0.6129658363361	0.2873970310483298	0.00034181825703265506	0.059795948647729524	0.00174989838207853	NA	7	9	9
ENSG00000172236.16	TPSAB1	-1.0638405980760937	-0.137497533960434	0.2874009164575272	0.011011513515982495	0.09547068213311892	4.4626316959207533e-05	NA	10	12	12
ENSG00000196993.8	NPIPB9	-1.0637817920180115	-0.055861616191649796	0.28742756158756777	0.049971259352509276	0.16342327621973882	5.1600427058356784e-08	NA	23	23	23
ENSG00000083544.13	TDRD3	-1.0637167605826467	-0.11489245199838422	0.28745702938810325	0.011415645152788492	0.06289184163944593	0.0011825122542231596	NA	41	42	42
ENSG00000121716.20	PILRB	1.0636865844155174	0.023362100730689405	0.2874707038564287	0.2184739847137161	0.6891057493452707	1.9736151763552358e-50	NA	36	38	38
ENSG00000266472.5	MRPS21	-1.0635625993368902	-0.13129496879544045	0.2875268928692245	0.00805637595368269	0.0687293322336266	0.0005887711128955541	NA	6	6	6
ENSG00000272564.1	RP11-548P2.2	-1.0634404727382787	-0.04703040101545851	0.28758224687836687	0.06985605566401615	0.17785490558884876	5.4181547625676965e-09	NA	57	57	57
ENSG00000101161.7	PRPF6	-1.0632999166558834	-0.14303605964667404	0.28764596296920253	0.005840940007450094	0.029872270759757468	0.028640556422982237	NA	33	33	33
ENSG00000165699.13	TSC1	-1.0632539413962976	-0.18110348470989032	0.28766680628163566	0.005351338457614518	0.0924926965669404	5.966091170319023e-05	NA	14	14	14
ENSG00000187987.9	ZSCAN23	1.0623893029576852	0.09118244267967901	0.2880589879533234	0.019635525044707704	0.128983589126195	2.716106004993008e-06	NA	9	18	18
ENSG00000156711.16	MAPK13	-1.06191439718575	-0.07189260224563539	0.28827454848978207	0.025821243780295024	0.2709144791223952	1.3089016884339195e-13	NA	62	62	62
ENSG00000152818.18	UTRN	-1.0608319542627505	-0.11459970750576011	0.28876627755085116	0.011461587249722138	0.1336010712799858	1.4546424267982754e-06	NA	10	10	10
ENSG00000103671.9	TRIP4	1.0606254258906709	0.07192312868640117	0.288860162845611	0.027936731419559657	0.1960089101011488	1.852907307999628e-10	NA	52	52	52
ENSG00000111802.13	TDP2	-1.0596132393169297	-0.1501534357082354	0.28932058801653904	0.0052349427887541985	0.08063855335835668	0.00018995874304214097	NA	6	6	6
ENSG00000226180.3	RP11-278A23.1	-1.0594994899854753	-0.05823421372017112	0.28937236138957123	0.04672016962199147	0.1510251265175575	2.5625200035969035e-07	NA	22	24	24
ENSG00000166260.10	COX11	-1.0587047644664063	-0.07791965178689425	0.28973425735732083	0.024944557799490168	0.3441453277214784	5.735803715571516e-17	NA	41	43	43
ENSG00000257218.5	GATC	1.0586788935271085	0.026156564170192614	0.2897460433852592	0.21240786867837871	0.5312442146469728	4.056769771736073e-34	NA	49	49	49
ENSG00000101306.10	MYLK2	1.058557442552687	0.05722174087741515	0.28980137713987664	0.03310146522487915	0.15139607130384666	2.737565165441316e-07	NA	43	43	43
ENSG00000148935.10	GAS2	-1.0576835162364748	-0.0746537909361851	0.2901997527253588	0.019414943109747118	0.11035319965155076	9.792910135834747e-06	NA	43	43	43
ENSG00000275700.4	AATF	1.0556602710757965	0.07595018919530186	0.29112345419841457	0.01694552540151766	0.20000621380004613	1.2244421089741141e-09	NA	33	36	36
ENSG00000105750.14	ZNF85	-1.0555081779982913	-0.07325920808215577	0.2911929712664292	0.025597021690569703	0.1202066077321676	3.7224307763399948e-06	NA	93	93	93
ENSG00000169570.9	DTWD2	-1.05399943724838	-0.10800363158245863	0.2918831747805536	0.011285775088191376	0.1327840936638633	1.6763853483076872e-06	NA	10	10	10
ENSG00000086232.12	EIF2AK1	1.053785622800777	0.07423506319365471	0.2919810773198419	0.03689637132843106	0.09395033320741968	5.288171600599001e-05	NA	57	61	61
ENSG00000196616.13	ADH1B	1.0536466102735165	0.08704478617325696	0.2920447409773228	0.015804312891015297	0.16255180973000133	3.202045138469237e-08	NA	37	38	38
ENSG00000110446.10	SLC15A3	1.0528918177436688	0.4912675694332133	0.2923905765878061	0.0004815852006369957	0.06309914072182438	0.0012790092341531806	NA	5	6	6
ENSG00000183098.10	GPC6	1.0512654709434996	0.07566154108854603	0.29313668094080236	0.024498367457079017	0.16936633930773887	4.3274288347111184e-08	NA	13	14	14
ENSG00000219435.5	TEX40	-1.0507404362442097	-0.05475870714841969	0.2933778189443955	0.042436573776527334	0.2513280612542527	2.094372671196124e-12	NA	25	26	26
ENSG00000163958.13	ZDHHC19	1.049687871822051	0.07469465123270765	0.29386164165529927	0.034058686041508864	0.03511555111281238	0.016133833248740174	NA	37	41	41
ENSG00000175548.8	ALG10B	-1.049679233619975	-0.11137429079578236	0.29386561451171056	0.012256811671958636	0.14020229874435267	2.251097981015904e-07	NA	22	22	22
ENSG00000127804.12	METTL16	1.0495048519070818	0.23351373666740008	0.29394582333846364	0.002538361588217965	0.0933652469892087	4.465517281992865e-05	NA	5	5	5
ENSG00000188687.17	SLC4A5	1.049377666785878	0.13022638353600355	0.29400433282133176	0.010643259717229714	0.08617828206302347	0.00011765254044706167	NA	16	16	16
ENSG00000214022.11	REPIN1	-1.0493523964349663	-0.12471343808506964	0.29401595897248345	0.008422535726234043	0.1627479438031695	8.641280722975923e-08	NA	16	16	16
ENSG00000114757.18	PEX5L	-1.0492151586791776	-0.21135835019431157	0.29407910344338195	0.003340053468266435	0.0869759041178667	8.521696776203852e-05	NA	18	20	20
ENSG00000130770.17	ATPIF1	1.0481509764514338	0.24278200389719676	0.2945690530224141	0.002318851263639089	0.1382169254492664	7.691131533051209e-07	NA	20	23	23
ENSG00000129451.11	KLK10	1.0481460860412692	0.0674235231679176	0.29457130582977353	0.029964051926545537	0.08895891295630103	6.439392280624719e-05	NA	15	15	15
ENSG00000151923.17	TIAL1	1.0477816684973464	0.39511501277639083	0.29473921023698746	0.0035660477312910166	0.04793111502848977	0.0039381686617052675	NA	12	12	12
ENSG00000131871.14	SELENOS	1.047053237729057	0.15251094054258463	0.2950750249561632	0.006697254054257959	0.07461809774215583	0.00034128598043101923	NA	40	41	41
ENSG00000090054.13	SPTLC1	1.0470408065073422	0.28872390739751475	0.29508075811180734	0.0021368446472698433	0.035308351151657084	0.01640422387756521	NA	12	12	12
ENSG00000167434.9	CA4	-1.0470148024930384	-0.3057613251009809	0.29509275114552935	0.0011806536454054745	0.03946473883880774	0.010294836123704704	NA	8	9	9
ENSG00000275830.1	RP11-403A3.3	1.0467206184870814	0.21549449728599612	0.2952284513519826	0.0031927957356352277	0.04836824970775914	0.00457970385809507	NA	4	4	4
ENSG00000115109.13	EPB41L5	-1.046193428553542	-0.43901082671700214	0.2954717363010435	0.0007341007975806266	0.03100857337490989	0.01997200721684495	NA	3	3	3
ENSG00000254999.3	BRK1	1.0457226564383397	0.18450715330929554	0.29568909928212694	0.006030787209656738	0.07920650819882681	0.0002774243425508799	NA	43	43	43
ENSG00000106341.10	PPP1R17	-1.045260878247018	-0.05252683162352795	0.295902413611109	0.040757744769891385	0.08316907417802838	0.0001478068348759103	NA	18	19	19
ENSG00000007933.12	FMO3	-1.0449063869645023	-0.07252777582968804	0.29606623758197725	0.02619689321735897	0.04344396730894727	0.006749926103387807	NA	76	77	77
ENSG00000123159.15	GIPC1	-1.0442905403652472	-0.2123326245895841	0.2963509881448322	0.002715841678067247	0.05100918782591962	0.004188191713008283	NA	17	19	19
ENSG00000232956.8	SNHG15	-1.043714255946584	-0.1679483924093903	0.2966176121554839	0.014761413551005688	0.07675848185946252	0.0003690287445188756	NA	41	42	42
ENSG00000246067.7	RAB30-AS1	-1.0436416536888589	-0.08694923378781362	0.2966512137267645	0.025275392782966373	0.03592928701675117	0.01577164153247759	NA	36	36	36
ENSG00000213020.9	ZNF611	-1.0435608088193375	-0.17949879661291207	0.29668863311640636	0.003962226451696908	0.10339993810356188	3.1564399320618284e-05	NA	13	13	13
ENSG00000198821.10	CD247	1.0435439007068936	0.15662845163668965	0.2966964595069179	0.005420101184650049	0.047022317698710604	0.005158260171704912	NA	8	8	8
ENSG00000090565.15	RAB11FIP3	-1.0427757177841177	-0.20124162769912862	0.2970521800179686	0.003843753635889821	0.09254024731457168	6.613519869838956e-05	NA	20	20	20
ENSG00000139899.10	CBLN3	1.0420093500141183	0.03979100455011199	0.29740734404265	0.07327274985301775	0.12156971691757693	1.3825481054588113e-06	NA	79	80	80
ENSG00000281721.1	LINC01080	1.0415611789819859	0.05414222833578088	0.29761517505463675	0.045856629234362255	0.2642944466017338	9.328896978590141e-13	NA	8	8	8
ENSG00000183207.13	RUVBL2	1.0414749632033002	0.065903741130684	0.29765516715363227	0.02849731495998052	0.2798071888695193	6.636222666234238e-15	NA	30	30	30
ENSG00000087301.8	TXNDC16	1.0412640886942204	0.06526532446619578	0.2977529986540727	0.025695679923899664	0.156719733463633	5.980220762636823e-08	NA	72	75	75
ENSG00000165929.12	TC2N	-1.0412485288128979	-0.06793619583803144	0.29776021823702725	0.02474049867693591	0.1555989279073207	1.9801395468050662e-07	NA	36	39	39
ENSG00000251372.5	LINC00499	-1.0409350737592	-0.03631451578813397	0.2979056822261813	0.17568816034363266	0.6078805396493159	1.1744246742831784e-38	NA	23	23	23
ENSG00000236209.1	AC104135.2	1.038612167175851	0.0345317474446886	0.2989851448144848	0.1503031661331713	0.3931488515620626	2.550488540786917e-21	NA	18	18	18
ENSG00000124299.13	PEPD	-1.0375022388074422	-0.06499356283114376	0.2995018528734975	0.037975468621864295	0.3310803217855571	1.9473704706151443e-16	NA	42	43	43
ENSG00000196313.11	POM121	-1.0374901080913945	-0.18637723844435633	0.29950750340857557	0.005678366077485744	0.1004052910747778	3.855533661746832e-05	NA	13	14	14
ENSG00000120306.9	CYSTM1	1.037316871230455	0.11508482534358491	0.29958820557688903	0.00965200737041924	0.1470083289921004	1.2507025215258418e-07	NA	38	38	38
ENSG00000025434.18	NR1H3	1.0350455309851623	0.20129335468264284	0.30064764825672996	0.003964709839313869	0.0581988490725537	0.00175192802981225	NA	9	10	10
ENSG00000183513.8	COA5	1.0350144288719645	0.13704490518390336	0.3006621728148905	0.0074244564300113	0.0721872919686788	0.0005961706126759571	NA	29	29	29
ENSG00000073008.14	PVR	1.034499121827873	0.15885808252562042	0.30090288712165913	0.004282346936726444	0.02720565706678526	0.03448300110418146	NA	22	22	22
ENSG00000281538.1	RP4-669P10.20	-1.0344117641699362	-0.07817105209478839	0.3009437070465718	0.018130801161261628	0.16048844567118375	1.1474654278153926e-07	NA	24	26	26
ENSG00000120647.9	CCDC77	-1.0335958482197423	-0.045346036630604825	0.30132514113302744	0.08152020937641762	0.30977329512568125	3.4637945306687058e-15	NA	20	20	20
ENSG00000133302.12	SLF1	-1.0333950048410805	-0.10708238246921484	0.3014190831398157	0.012014612109618105	0.05225702649598996	0.0036451739979983205	NA	54	54	54
ENSG00000102786.14	INTS6	1.0331450294188131	0.4019281231017802	0.3015360332909679	0.0007456791815246679	0.0245919875363816	0.04316803337449996	NA	4	4	4
ENSG00000189269.12	DRICH1	-1.0327303287037324	-0.041135174066610616	0.301730116235147	0.0734086031586127	0.2816585017931064	4.9396244564653885e-14	NA	9	9	9
ENSG00000163389.10	POGLUT1	-1.0324158590216812	-0.06473548395178023	0.3018773457539541	0.037744677684020275	0.262655135045479	9.546586655738295e-13	NA	18	18	18
ENSG00000179979.8	CRIPAK	1.0323843222222953	0.029179096638206867	0.3018921134009218	0.11737557976428797	0.20750548673157596	7.360445949548976e-11	NA	77	79	79
ENSG00000188385.11	JAKMIP3	1.0321052821138899	0.033878750346520194	0.3020227996638125	0.1283766136721273	0.39206536881046267	1.477001357107919e-20	NA	78	82	82
ENSG00000258498.8	DIO3OS	1.0309230511544385	0.15869125974539272	0.30257690593253217	0.005019751369547101	0.03765692370531271	0.011923170072329332	NA	14	15	15
ENSG00000108592.16	FTSJ3	1.0298274732072108	0.04185252341358559	0.30309100159849134	0.07660468427016481	0.4081751170499265	4.983776897018558e-22	NA	66	67	67
ENSG00000114861.18	FOXP1	1.0296647402094103	0.17966919003855342	0.3031674129246026	0.004860218653066099	0.048253654582781705	0.004886990350208933	NA	24	26	26
ENSG00000221923.8	ZNF880	-1.0286684101859078	-0.02402758865703546	0.3036355191659824	0.23764443619971595	0.6477293903298013	4.4957735465297356e-45	NA	17	18	18
ENSG00000143774.16	GUK1	-1.0282805570432252	-0.3199824261935359	0.3038178742022807	0.0014748303679228691	0.028124019672072557	0.03394295807662913	NA	8	8	8
ENSG00000100376.11	FAM118A	1.0278237587774581	0.024603165667948703	0.30403273812066933	0.20929132344144402	0.532779980184866	6.585946732110439e-33	NA	44	47	47
ENSG00000176845.12	METRNL	1.027726272636986	0.10108901295064748	0.3040786056811937	0.010238307293324258	0.07393584098690074	0.00047846156773973935	NA	51	53	53
ENSG00000167232.13	ZNF91	-1.02768825017762	-0.13014531988602243	0.3040964966233657	0.003724496270476815	0.02863457914171425	0.0292687830958145	NA	19	20	20
ENSG00000254333.1	NDST1-AS1	-1.026649534622215	-0.030780295559482838	0.3045855202815432	0.13069050718947672	0.2953376317141744	1.0140294183914295e-14	NA	18	18	18
ENSG00000257093.6	KIAA1147	1.026488305061964	0.18106381760069074	0.3046614733753753	0.0072248254287015905	0.0623279538341768	0.0013324935813500743	NA	40	43	43
ENSG00000149922.10	TBX6	1.0264245062453556	0.05752788706685203	0.30469153161777063	0.03728409280764246	0.25453967926370263	3.1845386136827286e-12	NA	17	19	19
ENSG00000198203.9	SULT1C2	1.0258381549336524	0.025287519977111008	0.3049678779793693	0.16639199473278937	0.4358783045237817	3.138753748206459e-23	NA	27	27	27
ENSG00000262223.6	RP11-1055B8.3	1.0242953588354091	0.07283247283225751	0.30569578944064635	0.027244602888197234	0.2721945625431417	5.285814793606078e-13	NA	46	48	48
ENSG00000077585.13	GPR137B	-1.0240665284569352	-0.08200908308485118	0.305803852654412	0.023320254995775367	0.20381238564530896	3.885252369070298e-10	NA	78	82	82
ENSG00000198793.12	MTOR	1.0228473768062942	0.0788346448698587	0.3063800136402045	0.020162526223825795	0.036998985610489116	0.012491251542672685	NA	42	43	43
ENSG00000150667.6	FSIP1	-1.0225897076512822	-0.051630112174767644	0.30650187797989337	0.020103280691583576	0.041113178300754415	0.009371131817254559	NA	42	42	42
ENSG00000220161.4	LINC02076	1.0219319831824174	0.13936784522137155	0.3068130936464468	0.010047336658764191	0.035109478672544506	0.01840693773136061	NA	16	19	19
ENSG00000050393.11	MCUR1	-1.0212315201584106	-0.08582519667077712	0.30714476201832364	0.01832153573896628	0.22546113729945336	5.4772562092449965e-12	NA	11	11	11
ENSG00000204536.13	CCHCR1	1.021173835785417	0.5258723855080152	0.30717208607462687	0.0005493683005898039	0.024671756749350016	0.03993512928372557	NA	5	16	16
ENSG00000129103.17	SUMF2	1.0209249302021828	0.05159158164053413	0.30729000665697936	0.0297964609678702	0.06979869394234492	0.0006588935819697001	NA	44	49	49
ENSG00000225194.2	LINC00092	1.0207707206157826	0.563919155433941	0.3073630794518203	0.001129169238264149	0.025282405330536502	0.04489649118160425	NA	8	9	9
ENSG00000233276.3	GPX1	1.0206895012661352	0.10540939443444282	0.3074015701721792	0.012293814434763062	0.2427713120102929	1.0336627418267413e-11	NA	43	43	43
ENSG00000141255.12	SPATA22	-1.020027913604973	-0.04642672977608121	0.3077152225186607	0.039658183909168296	0.11130730747706803	9.459413892348295e-06	NA	20	22	22
ENSG00000108556.7	CHRNE	1.0185956109832937	0.05622480695944411	0.30839498882332805	0.03524782012487945	0.2165446882220468	3.2712392071979984e-10	NA	62	62	62
ENSG00000178700.7	DHFR2	-1.0185109723230323	-0.13039671982313852	0.3084351891202899	0.0070020668348813155	0.05254479609492105	0.00323095757642175	NA	20	20	20
ENSG00000244731.7	C4A	-1.0181329545801177	-0.08259614808831522	0.30861477615624733	0.018357222151228314	0.17395924645560726	3.1581490569142067e-09	NA	22	52	52
ENSG00000070047.11	PHRF1	1.0178505607903228	0.1709088067208712	0.3087489796895311	0.0051000381543988005	0.10723009726539964	2.158118805721488e-05	NA	15	15	15
ENSG00000256124.5	LINC01152	1.017843578132217	0.21653245953188574	0.30875229858481146	0.0032265120120529194	0.04077886558143666	0.009041469862171107	NA	5	5	5
ENSG00000144746.6	ARL6IP5	-1.0177155266557671	-0.08699467979113565	0.30881316632895495	0.01650452658509565	0.2767616110782977	1.7523398117670334e-13	NA	36	37	37
ENSG00000182013.17	PNMAL1	1.0175646877517635	0.09744368373242278	0.30888487598130654	0.011221501495931738	0.32321984727559394	6.420991326254335e-17	NA	26	27	27
ENSG00000140743.7	CDR2	1.0172942404584564	0.1781242246396171	0.3090134756866332	0.0025208116509104735	0.027544138424170327	0.0284887930538304	NA	38	41	41
ENSG00000188372.14	ZP3	1.0172048987268292	0.038539010454844265	0.30905596612207287	0.12570935091427518	0.3595371043459513	2.9191928871135293e-18	NA	51	67	67
ENSG00000162378.12	ZYG11B	1.017091991844713	0.14513602457998537	0.3091096695371208	0.004780062155124906	0.07593462032402852	0.000376301695974605	NA	24	24	24
ENSG00000104870.12	FCGRT	1.0155508349973799	0.4291787044720246	0.30984332729935127	0.0018918761443170215	0.028797945646130595	0.027799605544424285	NA	19	19	19
ENSG00000230438.6	SERPINB9P1	-1.0153753214845884	-0.02434774020816853	0.3099269522603165	0.21825196560129145	0.554419008068609	2.482913028578486e-33	NA	9	12	12
ENSG00000235597.1	LINC01102	1.0147314592502041	0.2984616199444353	0.3102338537257864	0.001645044041813	0.07893234134142472	0.0003170667843497148	NA	3	3	3
ENSG00000077463.14	SIRT6	-1.0145099474690273	-0.042623565312476054	0.3103394852485557	0.0645602293107883	0.37035918528953055	1.224112134447583e-18	NA	25	25	25
ENSG00000010270.13	STARD3NL	1.0141365390296615	0.2332646763175389	0.3105176049240984	0.001887292933373187	0.09268958518716366	6.310529357278805e-05	NA	17	17	17
ENSG00000198105.13	ZNF248	1.0136071284875292	0.12633737370497586	0.3107702548410405	0.011155685330679014	0.0638692123131332	0.0010516990998572784	NA	34	45	45
ENSG00000214226.8	C17orf67	-1.012371852207049	-0.06148557097771685	0.31136029153503353	0.022019736637150383	0.12855241595508188	2.7518356884103272e-06	NA	41	42	42
ENSG00000177963.14	RIC8A	1.011861876987199	0.0680550056141575	0.3116040994081404	0.0308634233457043	0.10478420896762757	2.4470818896813933e-05	NA	25	28	28
ENSG00000121406.8	ZNF549	1.011633558754309	0.19267836574405456	0.31171329408759463	0.0035829239222769874	0.04481965890215303	0.006857665762035244	NA	9	10	10
ENSG00000163956.10	LRPAP1	-1.011243296517257	-0.18693995264385335	0.3118999979460446	0.004136284865745497	0.10954467459233797	1.8103440247819627e-05	NA	17	25	25
ENSG00000134668.12	SPOCD1	1.0108181714359268	0.05392841668979019	0.3121034642705487	0.03753850333832254	0.08087251744116175	0.00016000446788269417	NA	68	68	68
ENSG00000158055.15	GRHL3	1.0099920522386976	0.11040106218326078	0.31249909784768104	0.014999908155553025	0.04629593294401168	0.005674610904956886	NA	41	41	41
ENSG00000105270.14	CLIP3	-1.009688254164818	-0.43938997313366407	0.3126446716703113	0.0007249201859589216	0.07230599550453587	0.0005685116773819504	NA	5	5	5
ENSG00000072952.18	MRVI1	1.0096619162428044	0.1199719218994341	0.3126572943675401	0.007644739186654124	0.13567498168800052	9.315867858162994e-07	NA	21	21	21
ENSG00000100554.11	ATP6V1D	1.0081641337543943	0.424804179152653	0.3133756730588486	0.000668378303425444	0.07250387009937262	0.0005535096495331023	NA	28	28	28
ENSG00000116237.15	ICMT	1.0080561220011734	0.15487645762260185	0.3134275205050422	0.017391465074409463	0.21145787129648447	2.5060232440482986e-10	NA	85	87	87
ENSG00000032742.17	IFT88	1.007241928256246	0.09059143524984088	0.3138185287796419	0.018267336274212044	0.1685266551419442	1.598494091492479e-08	NA	43	44	44
ENSG00000135390.17	ATP5G2	1.0070004464074571	0.03446038251857507	0.3139345596656523	0.09140887922952093	0.5210227183929744	8.925499492535656e-32	NA	49	56	56
ENSG00000103599.19	IQCH	1.0069747684986323	0.10422700592897961	0.3139468994392345	0.013875401894945178	0.038114415188136776	0.01333986903514876	NA	29	33	33
ENSG00000144792.9	ZNF660	-1.0063907985766845	-0.045808515285099785	0.3142276181144985	0.08145689330047788	0.3559796652427357	1.52822449480827e-18	NA	92	94	94
ENSG00000058404.19	CAMK2B	1.0060158860314916	0.15482302145616833	0.3144079283414297	0.006805914366547489	0.05982541575731271	0.0016606714073441786	NA	62	64	64
ENSG00000159069.13	FBXW5	1.0059689282819357	0.18035185439804305	0.3144305169681586	0.0040991975303669844	0.058385541841441034	0.0017553127878843042	NA	28	30	30
ENSG00000140848.16	CPNE2	1.0051754015494947	0.09246315749098341	0.31481239764170665	0.013820403927480077	0.0711101229106615	0.0006054425487082227	NA	27	27	27
ENSG00000158158.11	CNNM4	-1.0051498632324094	-0.10943377176466881	0.3148246928872165	0.010154589129086438	0.06688333067883982	0.0005781353416402747	NA	30	32	32
ENSG00000243566.6	UPK3B	-1.0043731401805402	-0.05079964587729826	0.31519879158640374	0.053846375076819934	0.2299308312482425	1.5211464660389617e-11	NA	9	9	9
ENSG00000104714.13	ERICH1	-1.004246986763732	-0.05167655089018885	0.3152595793222498	0.04653796016865652	0.09800560703728342	3.751401592062201e-05	NA	36	36	36
ENSG00000227124.8	ZNF717	-1.0039743554190947	-0.12045087320288349	0.31539097458117094	0.009243995744434654	0.1288650711304664	1.2727293143785557e-06	NA	28	41	41
ENSG00000072756.16	TRNT1	-1.0031840084141705	-0.08107030878742798	0.31577208729039474	0.022008457362784825	0.12614438600698685	2.7983877804673753e-06	NA	22	25	25
ENSG00000081154.11	PCNP	-1.0030711411010749	-0.19006637188819397	0.3158265376302042	0.009541930879389942	0.030128814047922274	0.02654735244699015	NA	46	49	49
ENSG00000203872.6	C6orf163	-1.0030513533994097	-0.14325516587974174	0.3158360844045365	0.005658528900589439	0.030285580152229118	0.027344056714942142	NA	13	13	13
ENSG00000108091.10	CCDC6	-1.002651980147699	-0.33651898873607816	0.31602880652521415	0.0009252760641444181	0.032070968766651366	0.019863568567831648	NA	12	13	13
ENSG00000113593.11	PPWD1	-1.0021145810811853	-0.06864243148076071	0.3162882563903283	0.025144527642886855	0.16191966871583116	5.654847132087916e-08	NA	55	55	55
ENSG00000155542.11	SETD9	-1.0020343020572526	-0.032801403872372716	0.3163270261448381	0.09536953195187106	0.3991491262898917	8.262158882610812e-22	NA	70	70	70
ENSG00000112818.9	MEP1A	1.0015410129901112	0.13086802986142504	0.3165653224162349	0.004870068009563596	0.023766276434790148	0.0465812026666809	NA	9	9	9
ENSG00000010626.14	LRRC23	1.0011866558130367	0.07794435933259634	0.31673657666072763	0.026667483489055156	0.2642972830721975	5.986790135193304e-13	NA	33	33	33
ENSG00000103642.11	LACTB	1.0009786617036576	0.0622825944228244	0.316837124654304	0.035400269042650444	0.2014626550492608	1.6491168649345392e-09	NA	33	33	33
ENSG00000198648.10	STK39	1.0001782651221827	0.24178287523229547	0.3172242456708274	0.002026510200347757	0.03617035900889656	0.013643327131361791	NA	13	13	13
ENSG00000171714.10	ANO5	-0.999176007906857	-0.07808517416784233	0.3177094360796089	0.027390433091513768	0.15455797060689788	1.7590799415997633e-07	NA	82	83	83
ENSG00000188133.5	TMEM215	-0.9990854276889638	-0.025926975004264594	0.3177533097069397	0.09279311716480047	0.2124795498806442	1.0396581974198177e-10	NA	31	31	31
ENSG00000104081.13	BMF	0.9987082365582772	0.22137366303554265	0.3179360494997283	0.005460647535831565	0.05752402811125724	0.002155907141510146	NA	14	14	14
ENSG00000122674.11	CCZ1	-0.9975449225157633	-0.019717608116645115	0.31850008007233555	0.27010515600974383	0.5000618973224467	9.009569496371879e-29	NA	57	62	62
ENSG00000136874.10	STX17	0.9969768111221579	0.13192487621085644	0.3187757657986142	0.006946336102631001	0.07461971042166259	0.00029591874334744734	NA	26	26	26
ENSG00000197766.7	CFD	-0.9968416649244445	-0.0933290726927137	0.31884137078935515	0.018167092928992636	0.16729885366333966	5.711875719160718e-08	NA	3	3	3
ENSG00000178764.7	ZHX2	-0.9968409002161212	-0.22511524437206334	0.3188417420323647	0.0025775633124163985	0.09885026923104244	3.7090453574122135e-05	NA	18	18	18
ENSG00000170043.11	TRAPPC1	0.9967175261512898	0.32302708689660614	0.318901640155137	0.0011155047901904146	0.031657435033854084	0.024671999239246463	NA	7	7	7
ENSG00000182601.6	HS3ST4	0.9957616366142266	0.11767890404437842	0.3193659742637086	0.007870956579990172	0.0692638556009536	0.0005392434087441464	NA	27	28	28
ENSG00000104524.13	PYCRL	0.9957284423346249	0.06773799111618944	0.3193821067031253	0.027391235423679113	0.16433203396800228	7.42274816196858e-08	NA	43	45	45
ENSG00000116221.15	MRPL37	0.9948297358762245	0.087232934336139	0.31981908121818436	0.01239159203637262	0.17920852699786036	1.795728555752176e-08	NA	25	26	26
ENSG00000141560.14	FN3KRP	-0.9947662213581588	-0.03452330502689194	0.31984997842078056	0.0933671318059485	0.39808563704894734	9.398944468945373e-21	NA	33	33	33
ENSG00000213614.9	HEXA	0.992755624665174	0.14993760404851728	0.32082906010789225	0.005991536055813637	0.08242950312193267	0.00023649699247235904	NA	8	8	8
ENSG00000123416.15	TUBA1B	-0.9927215222513933	-0.18843344297178552	0.3208456835167952	0.005970973833031229	0.04623867960292122	0.005862790966843678	NA	25	25	25
ENSG00000136870.10	ZNF189	0.991880020768147	0.17016303035444055	0.3212560563158625	0.0052630826461438724	0.08100210895706471	0.0002298346411588125	NA	10	11	11
ENSG00000249484.8	LINC01470	0.9914377667812316	0.10180199173556727	0.321471866515171	0.010919961367280497	0.06418201441911042	0.0010714317537552196	NA	34	34	34
ENSG00000116199.11	FAM20B	-0.9911685305392064	-0.08607483726170413	0.3216032942162004	0.016230938831600372	0.23582770682751975	1.1528035950319788e-11	NA	49	49	49
ENSG00000108733.9	PEX12	-0.9910937990275326	-0.12559122350377547	0.32163978063124166	0.010200042984355666	0.08544495034131191	0.00014354283926753422	NA	25	28	28
ENSG00000100504.16	PYGL	0.9906037720284276	0.1045825693270931	0.3218790951055409	0.006659890084729358	0.07342567390872548	0.00048822109900815194	NA	43	43	43
ENSG00000086619.13	ERO1B	0.9904980427186938	0.0490050362018924	0.32193074536626454	0.04622092531947664	0.2216973967677144	4.4301396612779524e-11	NA	25	25	25
ENSG00000173540.12	GMPPB	-0.9880372872913973	-0.05265161085446199	0.3231343871400373	0.05574446642823616	0.2078305371715181	2.305173242940193e-10	NA	51	75	75
ENSG00000090382.6	LYZ	-0.9863797176847281	-0.08795387542605027	0.3239468141261379	0.0172408586457517	0.12477357713416455	3.64370034013354e-06	NA	14	14	14
ENSG00000267454.5	ZNF582-AS1	0.9862954190868992	0.0572896364600124	0.3239881670438237	0.03812507078813591	0.216133333705668	1.5130982223238254e-10	NA	12	14	14
ENSG00000224164.1	RP3-369A17.4	0.9862643523919511	0.12108116493741539	0.3240034077667344	0.007818854594904473	0.05009081074103742	0.004320510413360082	NA	5	5	5
ENSG00000121335.11	PRB2	-0.9859886827517095	-0.0650238438129188	0.3241386664457836	0.033861116926743595	0.2244392948287439	7.686726711235621e-11	NA	25	26	26
ENSG00000145868.16	FBXO38	-0.9858266914763764	-0.13799602511907594	0.32421816542180815	0.005894184345468319	0.046789236790853984	0.004925416481636748	NA	58	58	58
ENSG00000144199.11	FAHD2B	-0.9854825164262618	-0.20439163084681325	0.3243871152071516	0.006230846074039856	0.08183768333615875	0.00024088090617324791	NA	19	23	23
ENSG00000204060.6	FOXO6	0.9850002976766051	0.1652359858971553	0.3246239247450644	0.0037378429817305422	0.03431863935660947	0.01856891489423605	NA	28	28	28
ENSG00000204531.17	POU5F1	-0.9849563000580598	-0.08597090308030221	0.3246455368383253	0.013772866490586018	0.1633739009873239	9.721325440485428e-08	NA	16	49	49
ENSG00000139324.11	TMTC3	0.9846468844689863	0.09238910855097766	0.3247975514857586	0.029976947658255655	0.047906337045926485	0.005048382043898718	NA	85	85	85
ENSG00000204977.9	TRIM13	-0.9845065730137227	-0.07197147789136984	0.32486650121049876	0.017530216216774204	0.23849932719345485	2.764765140677291e-11	NA	48	51	51
ENSG00000163608.14	NEPRO	0.9843200433868176	0.20950195951893355	0.3249581775156428	0.0016910655890041088	0.03567411924366715	0.015738010362012892	NA	2	2	2
ENSG00000068615.17	REEP1	0.9840112008986466	0.1852781833901283	0.3251100056310412	0.00494535331750443	0.1125260666486292	1.3732773934159774e-05	NA	44	44	44
ENSG00000154079.5	SDHAF4	0.9828547701397613	0.14223161207204466	0.3256789211985661	0.004696186800750063	0.0551219688604681	0.002096173066225732	NA	22	22	22
ENSG00000151239.13	TWF1	0.9823138880469197	0.14390988560352963	0.3259452346428816	0.006370661764131792	0.04087584363812647	0.00879302185111335	NA	39	40	40
ENSG00000172116.21	CD8B	0.9822157154635399	0.049859818155132594	0.32599358693181435	0.042568532669277466	0.06777349402281449	0.0008080856579326987	NA	45	50	50
ENSG00000170464.9	DNAJC18	-0.9821087856098429	-0.19499008491353367	0.3260462576859071	0.00290832662220313	0.07407121958497759	0.0004622040240245459	NA	2	2	2
ENSG00000124743.5	KLHL31	-0.982100629312872	-0.10782688776516094	0.32605027548427346	0.0206707608019707	0.02649298845717911	0.037816591314696016	NA	65	68	68
ENSG00000235366.2	LINC01055	-0.9820944217803412	-0.13220386699151723	0.3260533333412968	0.00785606788338003	0.02406515319836737	0.04929336531042842	NA	21	22	22
ENSG00000102710.19	SUPT20H	-0.9819412716910063	-0.10186494921882808	0.3261287816326037	0.013707292843758016	0.09176336644941284	9.130551196452434e-05	NA	51	63	63
ENSG00000014216.15	CAPN1	-0.9819272184174689	-0.23495268051044377	0.32613570544524195	0.0016755609886937774	0.09082890843285332	6.045106377756079e-05	NA	5	5	5
ENSG00000152760.9	TCTEX1D1	-0.9818834893929603	-0.09310734783759886	0.32615725061485124	0.013425785679995203	0.06857265826228807	0.0007946163177184575	NA	53	54	54
ENSG00000105497.7	ZNF175	-0.9817885979578261	-0.08779504198029563	0.32620400654468584	0.015024054241531656	0.17128908124821934	4.452900149430234e-08	NA	43	45	45
ENSG00000173805.15	HAP1	0.9817283996122822	0.10190569665271873	0.3262336703801185	0.009167542013819467	0.0794068983896989	0.00029969555683326336	NA	7	7	7
ENSG00000254081.1	LINC01299	0.9811163157329519	0.03594184313770864	0.3265353854381591	0.1041838075791914	0.32029257184716065	1.93817409867352e-16	NA	90	90	90
ENSG00000128482.15	RNF112	0.9809003008355414	0.186860642428342	0.3266419091249517	0.00319079451623716	0.027569462422129886	0.030800990325003705	NA	27	28	28
ENSG00000115107.19	STEAP3	-0.9805631551504305	-0.14421791216256402	0.32680821129298576	0.006954827491941567	0.05834789423082502	0.001957436144307388	NA	15	15	15
ENSG00000132305.20	IMMT	-0.9804816415648128	-0.07314222593048846	0.32684842734668085	0.020508048578042566	0.18912379396030324	2.3332257923628363e-09	NA	22	22	22
ENSG00000129925.10	TMEM8A	0.980476790220094	0.05118909699923379	0.3268508209378731	0.04549304758277365	0.3605092268352165	1.3012220802978387e-18	NA	40	45	45
ENSG00000141391.13	PRELID3A	0.9802575967309699	0.09963317128639661	0.32695898006931845	0.01901810802628824	0.11224923656634014	5.22703543649532e-06	NA	17	20	20
ENSG00000169371.13	SNUPN	0.9798962795778239	0.055423519971005294	0.32713731962655346	0.035493456380899624	0.19026987430028927	3.097342582166959e-09	NA	22	22	22
ENSG00000273293.1	RP11-445N20.3	-0.979534654634222	-0.0804575135671235	0.3273158743371558	0.024665571340877525	0.12855904513404806	2.4227299124492373e-06	NA	13	22	22
ENSG00000137513.9	NARS2	0.979517866340134	0.09210872845814412	0.32732416520511287	0.011035080333983004	0.07564657846687133	0.0002596937581871647	NA	20	20	20
ENSG00000204792.2	LINC01291	0.9792015762492493	0.026792506126147028	0.3274803899615779	0.22531990554906206	0.5265729835624915	9.90954621547455e-31	NA	13	13	13
ENSG00000262246.5	CORO7	-0.9786412347546729	-0.15241072803520248	0.327757277519957	0.005392220160920124	0.19534842770690128	1.3018146412504411e-09	NA	27	30	30
ENSG00000139531.12	SUOX	-0.9776247518223975	-0.09788386327645955	0.32825995079751913	0.01258239360222832	0.23333944893940564	2.525415183398109e-11	NA	6	6	6
ENSG00000107643.15	MAPK8	0.9773085633254215	0.07952297388838919	0.3284164149082064	0.014378502772356803	0.03281266646936818	0.015933598502337196	NA	40	44	44
ENSG00000163492.14	CCDC141	0.9765463545752291	0.1705116628931157	0.328793788435221	0.004236507689712283	0.08596525897915162	0.0001530088931872072	NA	5	5	5
ENSG00000078237.6	TIGAR	0.9764102412439556	0.07914200909835155	0.3288612084258681	0.01698073970200507	0.04521126300215423	0.006356908471451061	NA	25	25	25
ENSG00000256043.2	CTSO	0.9761002025599433	0.08900350567503332	0.3290148110023975	0.013685207136145142	0.19772536225687834	1.6334435895503727e-09	NA	8	8	8
ENSG00000148690.11	FRA10AC1	0.9759778694639659	0.04855613491875208	0.3290754313233769	0.06248464593329839	0.2295007491188796	1.0577545583908796e-11	NA	75	75	75
ENSG00000110455.13	ACCS	-0.9749450620456921	-0.03304252448839728	0.32958751197319125	0.10264619493600509	0.4068212471771884	3.2873889209534947e-21	NA	53	55	55
ENSG00000139890.9	REM2	-0.9748611006696724	-0.12104111003984429	0.32962916389552943	0.00927585134740178	0.038291588154264	0.012539747496779871	NA	25	26	26
ENSG00000167644.11	C19orf33	0.9743660168671994	0.031150927485139066	0.329874836530745	0.10099934816087913	0.2492544115209131	2.371272109046876e-12	NA	53	54	54
ENSG00000235271.5	LINC01422	-0.973676738494647	-0.10010738218324583	0.3302170706416523	0.014274535867345596	0.111251203615709	6.446036263954468e-06	NA	10	10	10
ENSG00000154258.16	ABCA9	0.9723153540868992	0.2386061838206914	0.3308936876527353	0.001958353396769555	0.046275989644349584	0.005851254876252307	NA	3	3	3
ENSG00000080608.9	PUM3	-0.9718294305099212	-0.08159704705796174	0.33113541190943907	0.017209274770686445	0.03710280933370404	0.01314861474605079	NA	34	36	36
ENSG00000115275.11	MOGS	-0.9716676704952267	-0.0847203029591392	0.33121590528345723	0.017794567590123607	0.11863424000506048	3.640349299633412e-06	NA	24	24	24
ENSG00000138326.18	RPS24	0.9713395649482404	0.2574748484918281	0.33137921268988735	0.001313023341564404	0.05646253290995705	0.0021946578347954602	NA	18	18	18
ENSG00000169727.12	GPS1	0.9713295508697601	0.6217501997366491	0.3313841977984775	0.0002496825189752669	0.05653485533803459	0.002404869189573182	NA	3	4	4
ENSG00000133740.10	E2F5	0.9708368610887775	0.08106385144391078	0.33162952358761644	0.01612341236966871	0.038103683820626184	0.01221935293929091	NA	23	23	23
ENSG00000136492.8	BRIP1	0.9705732421215288	0.09069309692586629	0.3317608359923726	0.015445089469140697	0.1344171569004103	1.6071683958631518e-06	NA	34	35	35
ENSG00000166800.9	LDHAL6A	0.9701861133489514	0.06677918369456103	0.3319537313147891	0.03305743103465922	0.13428967287208432	1.0698981642548157e-06	NA	26	29	29
ENSG00000162779.21	AXDND1	-0.9694928210983855	-0.10811827412290141	0.3322993603261627	0.01000650107214133	0.03956396992863657	0.012078827325215794	NA	14	15	15
ENSG00000122432.17	SPATA1	-0.9693444442968497	-0.05009742960886194	0.3323733612368134	0.04413490466789356	0.13422405316189262	6.23706696453315e-07	NA	9	9	9
ENSG00000168081.8	PNOC	0.9690548222520193	0.149056521895445	0.33251783695624826	0.003872327902381799	0.043527462670980184	0.0066689830686774655	NA	10	10	10
ENSG00000261019.1	RP11-111K18.2	0.9690397091234368	0.11409582785889524	0.33252537713700214	0.02739848692995661	0.059169896699088564	0.0013559122281037994	NA	16	16	16
ENSG00000136247.14	ZDHHC4	0.96824225299427	0.1834203021256704	0.33292339735115484	0.0033746574427523423	0.028681949612881383	0.030133183819686167	NA	8	8	8
ENSG00000160803.7	UBQLN4	0.9672128756110924	0.10072645024516848	0.33343762689097456	0.010692304827940948	0.21683301889366674	5.119465358704538e-11	NA	14	14	14
ENSG00000155254.12	MARVELD1	-0.9666500663699874	-0.15379942594849164	0.3337189970675317	0.006075406326445215	0.03523684766802383	0.014142449560097322	NA	23	23	23
ENSG00000186188.10	FFAR4	-0.9666236865470159	-0.11957010113829328	0.33373218912126534	0.00892990160744691	0.06732072526550421	0.0008567262943185983	NA	15	17	17
ENSG00000174227.15	PIGG	-0.9663026998456304	-0.1764254987949121	0.3338927354877711	0.003998875126513726	0.09561963557024017	3.6369099189564836e-05	NA	4	4	4
ENSG00000132781.17	MUTYH	0.9650839089947508	0.15502768720360943	0.3345027857827181	0.005594652026470089	0.052219368742114684	0.003026073860611689	NA	33	33	33
ENSG00000267268.1	AC007204.2	-0.9648703759520249	-0.029905045173231174	0.33460974095457163	0.08596986713177343	0.23441806516498015	1.6078472673587488e-11	NA	39	41	41
ENSG00000243317.7	C7orf73	0.964806470935968	0.06279286272237466	0.33464175420562525	0.026255106326343133	0.25007834637991444	2.60862636604159e-12	NA	16	17	17
ENSG00000113971.19	NPHP3	0.9644137838996579	0.04215054775407601	0.33483851431096545	0.05603666260337001	0.4101824755521976	1.1190698637402738e-21	NA	10	10	10
ENSG00000258144.1	RP11-554L12.1	-0.9640808656971688	-0.09969905292211348	0.3350053849702397	0.00919438947141764	0.04371830048884523	0.007040963237449564	NA	5	5	5
ENSG00000033178.12	UBA6	0.9635401630241481	0.1585628076381683	0.33527651888051657	0.004947409621849518	0.08717536866720534	8.692975220442728e-05	NA	44	44	44
ENSG00000103485.17	QPRT	0.9634327174081571	0.12105591834317574	0.3353304140260144	0.007959935769448565	0.16528250186734342	4.435924378938461e-08	NA	15	17	17
ENSG00000166984.11	TCP10L2	-0.9634147170987583	-0.16743311334097957	0.3353394435979755	0.0038820015710572748	0.033118537339281155	0.02123289722203013	NA	3	3	3
ENSG00000007516.13	BAIAP3	0.9630055228676385	0.044653303768965466	0.33554475168515585	0.06364682035529173	0.2875536726914224	3.759227402297758e-14	NA	26	29	29
ENSG00000174652.17	ZNF266	-0.9629695326524195	-0.02873554660084315	0.3355628131970596	0.14666593125921515	0.5246802984679384	2.0974589973966253e-31	NA	24	24	24
ENSG00000139190.16	VAMP1	-0.9626886520894655	-0.08747491643829156	0.3357037932275564	0.016428248550969596	0.2293661712656136	7.23728248943357e-11	NA	23	25	25
ENSG00000276085.1	CCL3L3	0.9626823124199935	0.04510578683213796	0.33570697568478514	0.07482803560947954	0.14598249559087678	4.111925542864083e-07	NA	43	49	49
ENSG00000213903.8	LTB4R	0.9624015537192055	0.08486806401058411	0.3358479335115985	0.015172631909252176	0.10440631735792426	1.8038604141406236e-05	NA	55	55	55
ENSG00000147679.11	UTP23	-0.9623565386161933	-0.17526402330581725	0.3358705373557961	0.004716407966795217	0.047798530646336115	0.005524036332235558	NA	15	15	15
ENSG00000080845.17	DLGAP4	-0.9619033388343026	-0.24355897584251762	0.33609816125114933	0.0017902501111225363	0.09789681043304577	4.718614951111947e-05	NA	22	23	23
ENSG00000174945.13	AMZ1	-0.9616202908491148	-0.035601542802355224	0.3362403751416009	0.10293132344537939	0.14240037780858947	5.243958348511807e-07	NA	94	103	103
ENSG00000118492.16	ADGB	-0.9612366033545952	-0.13233701102610212	0.3364332158922917	0.006644950221839776	0.07341372799809827	0.00039779268973473775	NA	19	19	19
ENSG00000196209.12	SIRPB2	-0.9609143381534084	-0.07227476317568683	0.3365952408574897	0.026515073145402645	0.2691953310627411	6.309162191460882e-14	NA	59	59	59
ENSG00000171502.14	COL24A1	0.9606535288000841	0.06604166478942668	0.33672640446511215	0.024344979920158355	0.2789004542924229	1.5728101500355097e-13	NA	28	30	30
ENSG00000164620.8	RELL2	0.9604433780911155	0.1257769230766989	0.336832115249568	0.00904762781890157	0.12125097554032367	5.765442433895918e-06	NA	39	42	42
ENSG00000157322.17	CLEC18A	0.959399582899975	0.031558772933423	0.3373574851525277	0.11243149522815749	0.3819429165693377	9.943504781142437e-20	NA	20	21	21
ENSG00000159461.14	AMFR	0.9593886655992901	0.1560661919472232	0.33736298290217925	0.005349917504072621	0.1092178567301412	9.011895870705523e-06	NA	9	9	9
ENSG00000255693.1	RP11-766N7.3	0.95917658193677	0.10598055899287848	0.33746979571637414	0.010068021771462436	0.04314865359427957	0.007431929275738307	NA	36	37	37
ENSG00000157823.16	AP3S2	0.9588469140070833	0.06318365846032215	0.33763587125798167	0.02557994725889376	0.21230860863100495	2.314577391183804e-10	NA	25	26	26
ENSG00000111364.15	DDX55	0.9585978335757633	0.0603918330470381	0.3377613843677971	0.055749302059163425	0.2586224128038166	1.3130812825634429e-12	NA	21	21	21
ENSG00000183876.8	ARSI	0.9579270971077738	0.2657898770421169	0.33809952148460054	0.00157403499263842	0.031148039689486068	0.022297740618046083	NA	4	4	4
ENSG00000165684.4	SNAPC4	-0.9578698767287951	-0.05213832699070574	0.3381283779480002	0.007141222405942605	0.08663868645363003	0.00013790185784521493	NA	65	75	75
ENSG00000163121.9	NEURL3	-0.9577558537226547	-0.04959381848025047	0.3381858849170425	0.04087134564498996	0.0847301061680771	8.804067175724971e-05	NA	22	24	24
ENSG00000181817.5	LSM10	-0.9569901374176307	-0.10240032028925301	0.3385722330497317	0.010353542474110106	0.08875119979619311	0.00010037349899916188	NA	75	85	85
ENSG00000168036.16	CTNNB1	-0.9569831174960124	-0.1608020590811557	0.33857577631607416	0.004891447781852665	0.052552444495307916	0.0030482191812514115	NA	11	12	12
ENSG00000238078.1	LINC01352	0.9565008024791773	0.0279924729094723	0.33881927913520726	0.13371897287170392	0.2348877701291363	1.6538794977390502e-11	NA	55	57	57
ENSG00000136908.17	DPM2	0.9558066552584	0.08099219007859207	0.33916992533619117	0.016261926277328666	0.2544883055417417	1.804034087833232e-12	NA	17	19	19
ENSG00000140307.10	GTF2A2	-0.9554922270816596	-0.2764175071301802	0.33932883428624183	0.001394179791215046	0.05751767327866077	0.0020312501580103484	NA	4	4	4
ENSG00000034693.14	PEX3	0.9550360567429916	0.060219834812945044	0.33955946323708086	0.025629274179962476	0.042571540079287824	0.008070200667265801	NA	42	42	42
ENSG00000176194.17	CIDEA	-0.9538934958103331	-0.12207995480995866	0.34013755614264574	0.008126666589034576	0.10095765810387383	4.275784349906407e-05	NA	21	21	21
ENSG00000274156.1	RP11-407N8.6	-0.9532527224754047	-0.11470379206872745	0.34046203928697927	0.007065184190813268	0.02717499277857097	0.03511577050912481	NA	14	14	14
ENSG00000137274.12	BPHL	0.9532478522708729	0.04519086332851759	0.34046450628374536	0.05910531143987135	0.2597690360174997	2.2364070147706347e-12	NA	23	29	29
ENSG00000272894.5	RP5-1159O4.1	0.9531967719240628	0.07054164167103999	0.34049038166743073	0.018059305411510462	0.103728479569462	1.9402832247144652e-05	NA	19	19	19
ENSG00000125618.16	PAX8	0.9530893246238658	0.024696045688773528	0.3405448145433848	0.16526489451546983	0.33316740653009996	8.352534554554099e-17	NA	41	42	42
ENSG00000140740.10	UQCRC2	-0.9530161319152298	-0.18733883351787534	0.34058189721184706	0.002808423362038078	0.05269138174551807	0.0031346517721691568	NA	23	25	25
ENSG00000126266.3	FFAR1	0.9524844249026149	0.06780131467712218	0.34085136118719406	0.025819933556935917	0.15064573317734578	1.416301443464331e-07	NA	17	18	18
ENSG00000226578.1	RP11-258F22.1	-0.9524451153970993	-0.08063623534581839	0.3408712882836882	0.031650830118553325	0.06279967316828748	0.0011113297925068732	NA	24	25	25
ENSG00000138193.15	PLCE1	0.9524185403379668	0.16539674558069972	0.34088476035301285	0.0041297303948943705	0.04368120912404086	0.00820936281149362	NA	10	10	10
ENSG00000178055.11	PRSS42	-0.9521635533390481	-0.10122452829965352	0.34101404183878625	0.012219506121610746	0.027012151418875238	0.03412812589198539	NA	25	25	25
ENSG00000125450.10	NUP85	0.9518389477711207	0.043898415232570216	0.3411786661974876	0.08898957039577313	0.4297688770582856	4.152415198653904e-24	NA	20	20	20
ENSG00000144488.14	ESPNL	-0.9517073437272985	-0.027623153412128842	0.341245423943345	0.13871687456063528	0.31601722043620706	9.927397622250288e-16	NA	33	34	34
ENSG00000115648.13	MLPH	0.9508116245269777	0.1690237472865769	0.34170001048785903	0.0038553772983682118	0.049113368368813866	0.004752230825174532	NA	1	1	1
ENSG00000250790.4	RP11-46H11.3	0.9506172084908501	0.10128991620942439	0.3417987297489583	0.013141919709131308	0.1546496619671181	1.330360992769217e-07	NA	5	6	6
ENSG00000144218.18	AFF3	-0.950095533921313	-0.10036726937503275	0.3420637123039436	0.008742258483505738	0.1862650120916253	2.5372732946950604e-09	NA	9	9	9
ENSG00000156113.22	KCNMA1	0.9492231407390308	0.1996539641531731	0.3425071345356767	0.0023154706875259086	0.033973095642455604	0.018992270878206617	NA	22	22	22
ENSG00000184984.9	CHRM5	0.949111725110832	0.022902350004242848	0.34256379160936135	0.18922810132431367	0.38184482147423693	2.3666869783102106e-19	NA	65	68	68
ENSG00000214872.8	SMTNL1	-0.9489935239617455	-0.03839509602292532	0.34262390580606605	0.08436345746597204	0.3468514129485321	7.513844110188573e-18	NA	43	43	43
ENSG00000052749.13	RRP12	-0.9479389158582172	-0.07345990250119686	0.34316055202573925	0.020383859187956377	0.3653738325240846	1.2257748633671364e-19	NA	50	52	52
ENSG00000015676.17	NUDCD3	-0.947625797458489	-0.08912746592609361	0.34331998830543253	0.012901248266336911	0.1997296612273862	4.6469975295774525e-10	NA	107	108	108
ENSG00000124523.15	SIRT5	-0.9474883137219852	-0.06871408559673829	0.3433900083877123	0.028051429388135263	0.10750260192934204	1.861332174565988e-05	NA	70	71	71
ENSG00000205853.10	RFPL3S	-0.9473624000044277	-0.03787850191767445	0.3434541438942661	0.0993477144790403	0.2371058804524598	9.492234017594101e-13	NA	77	80	80
ENSG00000179409.10	GEMIN4	0.9471955813705232	0.04491782379678559	0.3435391265428953	0.04016822390528017	0.06279961402186413	0.0008660577408364758	NA	41	45	45
ENSG00000179889.18	PDXDC1	0.9471805407868716	0.07958954577086823	0.3435467893483207	0.015407699842083152	0.10999324342160123	1.0446764943914924e-05	NA	9	9	9
ENSG00000163382.11	NAXE	-0.9471461865060631	-0.06265578353265612	0.3435642924142718	0.027656326717989288	0.16559224813538553	2.0868242445738125e-08	NA	25	26	26
ENSG00000267838.2	AC008746.12	0.9468524460743383	0.05468624841833475	0.3437139726544437	0.036705919329657166	0.2534755237256588	1.6482219007477292e-12	NA	22	22	22
ENSG00000265750.1	RP11-799B12.4	0.9468230648394049	0.07597399751833403	0.34372894663376385	0.018124049221637697	0.0791594280154562	0.00023690120823149664	NA	9	9	9
ENSG00000135698.9	MPHOSPH6	0.9467430642833955	0.10023338508612735	0.3437697205735428	0.01187317602738005	0.11255633975284036	5.8024124129303906e-06	NA	16	17	17
ENSG00000163235.15	TGFA	0.9466693632956478	0.2549235466801056	0.3438072865410523	0.0016583924677597813	0.07192766137157372	0.0004320291214271251	NA	12	12	12
ENSG00000137364.4	TPMT	-0.9462407542400936	-0.07166707867355779	0.3440258038587205	0.021819310915286626	0.14658983000009795	3.768458720663953e-07	NA	32	38	38
ENSG00000112599.8	GUCA1B	-0.9454976252280728	-0.043141972770618604	0.34440488263981583	0.07786755560546335	0.3480118218475342	1.9240579024489893e-17	NA	34	34	34
ENSG00000196312.12	MFSD14C	0.9447014591807825	0.06398609841015217	0.34481131187815606	0.011311169107070754	0.16994578686475084	4.686817881335764e-09	NA	54	56	56
ENSG00000225880.5	LINC00115	-0.9446529090824484	-0.09333411485710857	0.3448361057712438	0.009696067344025998	0.220574862480974	5.995921575584289e-11	NA	4	6	6
ENSG00000107736.19	CDH23	-0.9443081267462868	-0.10316825110704116	0.34501221426214634	0.01900385609382817	0.17280918198167114	2.346483436561513e-08	NA	10	10	10
ENSG00000110080.18	ST3GAL4	-0.9442765261838755	-0.06033363756705762	0.3450283581185153	0.04916121318091332	0.06440204565504153	0.0009254434583436412	NA	140	146	146
ENSG00000138376.10	BARD1	-0.9439951197246551	-0.18155776245555724	0.345172142168228	0.005351336653348462	0.08348868930213044	0.00010316431604797778	NA	9	9	9
ENSG00000151665.12	PIGF	-0.9438353300876284	-0.04568880600312928	0.3452538033577802	0.031750859819320715	0.030506636644351118	0.020509954332953214	NA	76	79	79
ENSG00000242866.9	STRC	-0.943551787747005	-0.05245874274334303	0.3453987392239175	0.057754897957175325	0.2850520142248253	3.806847682103497e-14	NA	29	30	30
ENSG00000143498.17	TAF1A	0.9431991848710826	0.5812565270081771	0.3455790302612025	0.00044423256557985544	0.04249956639138994	0.007970694433714773	NA	4	8	8
ENSG00000162896.5	PIGR	0.9428495052744127	0.04205814956962054	0.34575788580930766	0.04849048916823426	0.02702346457164585	0.035208593639102496	NA	72	74	74
ENSG00000204278.12	TMEM235	-0.9427715292909457	-0.10106829548325393	0.34579777732598094	0.014262213961068665	0.12431971635682937	1.962991041313073e-06	NA	37	40	40
ENSG00000044524.10	EPHA3	-0.9427536838313596	-0.2486091982353204	0.3458069072474407	0.0020680387529055356	0.027669902216592653	0.03456694812873707	NA	5	5	5
ENSG00000120160.10	EQTN	0.9426188191314999	0.10490672157754972	0.3458759103877658	0.009971803681000443	0.06390595768671238	0.0009405058385884056	NA	2	2	2
ENSG00000131351.14	HAUS8	-0.9418225525826524	-0.06162427548978962	0.34628349670191494	0.02648661577543617	0.059369261821357586	0.0014411706730514946	NA	22	23	23
ENSG00000170634.12	ACYP2	0.9413759397575971	0.1759207862368338	0.34651223902248396	0.003627418396518453	0.09394895074273718	5.415392432381417e-05	NA	18	18	18
ENSG00000108465.14	CDK5RAP3	0.9411101455613371	0.09326968400123532	0.3466484168688604	0.013591957882284164	0.2539647573204165	2.7402077304986742e-12	NA	9	9	9
ENSG00000215114.8	UBXN2B	0.9409413285961508	0.09318067733207905	0.3467349267819937	0.01153335582149152	0.07834379124499745	0.00031341041140985337	NA	40	46	46
ENSG00000078967.12	UBE2D4	0.9405259737631222	0.21261236146708024	0.3469478330302008	0.002773604822124331	0.0378573361908658	0.012294348415685677	NA	14	15	15
ENSG00000005379.15	TSPOAP1	-0.9404749094975436	-0.1600014718168907	0.34697401374480286	0.005504603417975394	0.05087768128499158	0.004181988993802968	NA	21	23	23
ENSG00000232653.8	GOLGA8N	-0.9400066850714214	-0.04736861375462941	0.34721413163018167	0.031395425923236145	0.23264722358067075	3.0873302841658954e-11	NA	9	9	9
ENSG00000101204.16	CHRNA4	0.9384080641050995	0.07210218845156595	0.3480347433230654	0.025738577887233615	0.1611005343677705	4.9628233616132266e-08	NA	20	20	20
ENSG00000106771.12	TMEM245	-0.9380106214305513	-0.1459603627509006	0.3482389517085328	0.006917121172523485	0.16633262354969466	2.8633736069505488e-08	NA	16	16	16
ENSG00000198498.9	TMA16	0.9372323801096847	0.07220404623420809	0.34863903720366374	0.015091557382169878	0.0408806879055283	0.008743076687531636	NA	30	30	30
ENSG00000128694.11	OSGEPL1	0.937216684432209	0.1336993902499014	0.3486471091859601	0.00599334174545046	0.03055474422227258	0.025786627932633945	NA	24	25	25
ENSG00000261098.1	RP11-819C21.1	-0.9371969657575632	-0.0816540112002785	0.34865725028591554	0.016811795182754462	0.1886053261440234	6.510898271469365e-09	NA	11	11	11
ENSG00000271320.1	RP11-1152H14.1	-0.9370754195055817	-0.06244623760270006	0.34871976433961105	0.03230150060663946	0.06870407786965882	0.0007952858959467661	NA	47	47	47
ENSG00000070985.13	TRPM5	0.9368513643407356	0.07081431428743182	0.3488350197633451	0.028322970560868257	0.025565690209673027	0.044353714493309014	NA	27	27	27
ENSG00000168356.11	SCN11A	-0.9368021233791531	-0.13746379694128769	0.34886035287504624	0.012557243166810826	0.0650852562719859	0.0008648118479195303	NA	20	20	20
ENSG00000128272.14	ATF4	-0.9367688173176401	-0.09358420304116752	0.3488774885842981	0.015004545847009844	0.14431481783209754	6.406652996392096e-07	NA	34	34	34
ENSG00000241316.6	SUCLG2-AS1	0.9366551883156967	0.0757454185438647	0.34893595384429765	0.017787239740494086	0.09965306197338704	2.966249450937151e-05	NA	18	18	18
ENSG00000106100.10	NOD1	0.935987769707339	0.11313000159067069	0.3492794847693357	0.00772917371372523	0.10289647463315832	3.285463985440783e-05	NA	15	15	15
ENSG00000011260.13	UTP18	0.9359468981298323	0.03838126345775646	0.3493005289931058	0.04063275295524454	0.3399088297261921	5.024781719918755e-17	NA	25	25	25
ENSG00000010292.12	NCAPD2	0.935919136075161	0.23477285479677484	0.34931482375958123	0.0021918684539682333	0.07484760223148064	0.0004104286764611951	NA	23	25	25
ENSG00000186051.6	TAL2	-0.935519500491689	-0.08730082233297143	0.34952063849381654	0.015922565137140285	0.042324271880043104	0.00731196247652576	NA	31	31	31
ENSG00000179639.10	FCER1A	0.9350954407717982	0.1193096402084379	0.34973911596624785	0.007416950488405365	0.06641342980435046	0.0009334117715044815	NA	12	13	13
ENSG00000109079.9	TNFAIP1	0.9350726361817965	0.3117807536870633	0.34975086744870754	0.0019213202234109744	0.07139913772754349	0.0002848736420374147	NA	11	12	12
ENSG00000168582.4	CRYGA	-0.9324849685023623	-0.050875680902706465	0.3510859513615163	0.05096921148492387	0.09656168879762522	5.841066596788362e-05	NA	32	32	32
ENSG00000081853.14	PCDHGA2	-0.9323269974175598	-0.16175935751822684	0.3511675595982622	0.0035970259039110036	0.03391309234449676	0.019401879886578904	NA	4	4	4
ENSG00000123453.17	SARDH	0.9318572564937919	0.06632933501042736	0.3514102998858125	0.03388725973397506	0.24645496018854185	3.098119268833827e-13	NA	61	69	69
ENSG00000137312.14	FLOT1	0.9317374718680766	0.46146333588754207	0.35147221602203627	0.0007213115778859922	0.08313866504961384	0.0001655042875600105	NA	6	42	42
ENSG00000231437.3	LINC01750	-0.931133379572346	-0.04357761378069221	0.3517845739274089	0.03707178055885337	0.3027019479215447	7.26011053732954e-16	NA	6	6	6
ENSG00000136235.15	GPNMB	-0.9310649967852029	-0.03849576665809892	0.35181994367762703	0.07321155231167595	0.3640876565379861	9.694664236296355e-19	NA	21	22	22
ENSG00000007541.16	PIGQ	-0.9309223767882138	-0.06898792638214755	0.3518937185177925	0.026625472205124266	0.2942294454888596	2.913070861786719e-15	NA	40	43	43
ENSG00000205959.3	RP11-689P11.2	0.9301760670891774	0.0552003169804226	0.3522799312653988	0.03355998525903956	0.28693024086646435	7.605304653832626e-14	NA	47	50	50
ENSG00000078487.17	ZCWPW1	0.9296549120093187	0.04258145094673884	0.3525497862963801	0.05162840949024211	0.312511887641466	1.5539418128133014e-16	NA	43	43	43
ENSG00000249159.6	RP11-480D4.2	-0.9291667910489116	-0.02958397329965725	0.3528026548051296	0.10903028229195075	0.11461835356924832	5.6654380336952965e-06	NA	135	139	139
ENSG00000133983.14	COX16	0.9290342846440429	0.11228654600831722	0.3528713188518908	0.011231598013080473	0.14561040267322062	4.699448238311826e-07	NA	23	24	24
ENSG00000120693.13	SMAD9	0.9289676931484353	0.04678500465123162	0.35290582936841797	0.06753407275230296	0.1096592026691322	1.6889171591833675e-05	NA	68	70	70
ENSG00000143224.17	PPOX	0.9289180773089087	0.08544143998813797	0.3529315437732292	0.018885195527245963	0.11324850338969272	8.64847188560395e-06	NA	41	43	43
ENSG00000162729.13	IGSF8	-0.9283058667865765	-0.11471387071687468	0.35324893169762606	0.007806518758557339	0.08757500421754201	0.00012061546759801091	NA	49	49	49
ENSG00000076554.15	TPD52	-0.9282903133439231	-0.2291182847727114	0.3532569974095583	0.0034936496904766443	0.03607785304778716	0.015701693691423674	NA	67	67	67
ENSG00000130714.15	POMT1	-0.9279700873806683	-0.05956731645264378	0.3534230862276675	0.01678160009285359	0.193822551196514	2.598959807693598e-09	NA	16	16	16
ENSG00000164292.12	RHOBTB3	-0.9273533199098072	-0.1615909079126323	0.3537431187456245	0.0060761829197808264	0.032916234716387306	0.0176878685786528	NA	52	54	54
ENSG00000067533.5	RRP15	0.9273199286888144	0.02633217798685042	0.35376045023532576	0.1277976142998758	0.3826472867807639	2.5698792430263764e-19	NA	112	120	120
ENSG00000160124.9	CCDC58	-0.9270938872530714	-0.08867292619328954	0.3538777896421649	0.009288542871974677	0.03621257537921122	0.014762129259987409	NA	25	25	25
ENSG00000183571.10	PGPEP1L	0.926764631038781	0.02485611789149214	0.3540487524330247	0.18663729912413435	0.4162712679497951	3.0388143713332646e-22	NA	38	39	39
ENSG00000198791.11	CNOT7	0.9266171900789256	0.058563935605104776	0.35412532649851924	0.01740254073118108	0.1425704303722173	4.344419850963423e-07	NA	40	42	42
ENSG00000169689.14	CENPX	0.9264204777301268	0.07693138542584439	0.35422750615230547	0.015386259483269459	0.19260082355262825	3.9494628361119334e-09	NA	15	15	15
ENSG00000101198.14	NKAIN4	0.9263202651209043	0.08178744987291163	0.3542795674401026	0.023901014864971943	0.2497396830475027	7.68045885403898e-12	NA	12	16	16
ENSG00000106511.5	MEOX2	-0.9261548009373805	-0.05280648180778028	0.3543655380438595	0.03730959370064126	0.07986764509456841	0.00027322448951899497	NA	37	37	37
ENSG00000125637.15	PSD4	-0.9256888657839439	-0.20930817314688485	0.3546076958231005	0.002130261704001257	0.061390780247888715	0.0015571129139112087	NA	13	13	13
ENSG00000150455.13	TIRAP	-0.9235311152357487	-0.1123104849920189	0.35573049301902626	0.008051736285074997	0.11196083967406747	9.682750397017192e-06	NA	11	11	11
ENSG00000182858.13	ALG12	-0.9234158802908371	-0.04411102073751652	0.3557905191533979	0.04495980256664253	0.1612348745872982	6.720025308627618e-08	NA	55	59	59
ENSG00000065268.10	WDR18	0.923342569153352	0.030562864753997165	0.3558287104095248	0.11712375444091921	0.4800182586736972	6.757285999568731e-27	NA	24	25	25
ENSG00000075131.9	TIPIN	0.9229183961200821	0.043193282487276864	0.3560497330565683	0.05028472022450851	0.2311321179105172	5.833214478110684e-11	NA	37	37	37
ENSG00000159111.12	MRPL10	-0.9228624108095669	-0.12135363265868322	0.3560789116296993	0.012017979849100302	0.17692989124288316	1.7739718606731753e-08	NA	9	9	9
ENSG00000161217.11	PCYT1A	0.9228155936454027	0.07813844400544724	0.35610331308140497	0.015908063680257458	0.05820221269677395	0.0019237474409206255	NA	42	45	45
ENSG00000259495.2	RP11-210M15.2	0.9223810044009944	0.03495732015208491	0.35632987451876497	0.0808544236788474	0.43391661715007995	6.877581754277322e-23	NA	13	13	13
ENSG00000249242.7	TMEM150C	0.9218901496100779	0.06318713824582953	0.3565858777271622	0.03102148277790691	0.12221183511430342	4.690088933649906e-06	NA	60	67	67
ENSG00000127666.9	TICAM1	0.9199726762453402	0.2736547593658269	0.3575870380537931	0.00166435288217109	0.047149456222921785	0.0051442632781525935	NA	11	13	13
ENSG00000168040.4	FADD	0.9195447845951695	0.1516427106822812	0.35781069213878314	0.0045320796305500476	0.025397889280619423	0.03768610427534316	NA	5	5	5
ENSG00000051180.16	RAD51	-0.9190378816038179	-0.0943910196907474	0.358075758447131	0.01166458271256372	0.05307218419362971	0.002984065422686639	NA	14	14	14
ENSG00000106477.18	CEP41	0.9188333410903505	0.14631588507071813	0.35818275037422675	0.004488185333141148	0.058295952436749614	0.0013607112679428946	NA	5	5	5
ENSG00000070808.15	CAMK2A	-0.9178378115556081	-0.24060991247902166	0.35870378334158437	0.0013061236669270483	0.06641033746479624	0.0009635805016001061	NA	13	13	13
ENSG00000260259.1	LINC02166	0.9176136081213123	0.06312066693267394	0.35882119101144805	0.027879238734787974	0.15393167523274293	1.1689825973547961e-07	NA	20	20	20
ENSG00000119125.16	GDA	0.9176133447395892	0.16887013162174438	0.3588213289496537	0.00405792712786214	0.04343861341517671	0.007014970378040957	NA	17	17	17
ENSG00000107651.12	SEC23IP	-0.9165580431780789	-0.11988003358035548	0.35937427884945117	0.006315755585688572	0.0634035808835782	0.0012846246881125165	NA	21	23	23
ENSG00000168505.6	GBX2	0.9157312878595253	0.052470849549878004	0.35980785042942076	0.03275790438305	0.07478633842692411	0.0004559388266166215	NA	30	30	30
ENSG00000173535.13	TNFRSF10C	-0.9153057331032844	-0.029209679178377	0.36003115021557164	0.12259852666698474	0.4707635604726486	7.885729819744939e-26	NA	16	16	16
ENSG00000197935.6	ZNF311	0.9147411330969665	0.20189803344189408	0.36032754498037	0.0031009991058997457	0.032494158410031025	0.023025226100824542	NA	18	48	48
ENSG00000168913.6	ENHO	0.9143869412492045	0.20262858166003772	0.3605135611617547	0.0027110256739489936	0.12135667982238744	6.065697053535597e-06	NA	5	5	5
ENSG00000167264.17	DUS2	0.9138033002149551	0.0740461184426587	0.36082021201870096	0.01563229071283231	0.07382816593178909	0.00046729032197922636	NA	17	17	17
ENSG00000146707.14	POMZP3	0.913712574263732	0.02191119535879841	0.36086789503590755	0.33418917620539434	0.5368695447576792	4.543921107054032e-32	NA	44	54	54
ENSG00000170085.17	SIMC1	-0.9130935039807655	-0.0842409949616254	0.3611933665351118	0.014920016679243473	0.186473829993336	6.840437236466698e-09	NA	17	18	18
ENSG00000171722.12	SPATA46	0.9130823962260074	0.18278949318892246	0.36119920803349426	0.005348076317155631	0.030106017070066236	0.026392181031124232	NA	5	5	5
ENSG00000114166.7	KAT2B	0.9118819750225775	0.1886927876122419	0.3618308511495171	0.004388461185699634	0.04532417689917807	0.006951587119179248	NA	43	43	43
ENSG00000198755.10	RPL10A	0.911535762646036	0.20236030103034566	0.3620131513000716	0.002489212791422546	0.05416377620897382	0.0019018574658387823	NA	4	5	5
ENSG00000070540.12	WIPI1	0.9108925111824979	0.11446099738931413	0.36235201188508936	0.009610673230088993	0.03452728195581796	0.017377081944033475	NA	11	11	11
ENSG00000204149.10	AGAP6	-0.9108251760356566	-0.1389118461229994	0.3623874950754188	0.005443176310433954	0.07831988342953973	0.00028387085034607646	NA	8	8	8
ENSG00000165985.9	C1QL3	0.910786081706571	0.046452765403625425	0.362408097373375	0.042109641907883445	0.08942961251268043	0.00010055780678880053	NA	22	24	24
ENSG00000071967.11	CYBRD1	0.9107552304546237	0.05506358266336941	0.36242435617474056	0.03691311564733512	0.32949542017763955	2.419446181361164e-17	NA	55	56	56
ENSG00000146857.3	STRA8	0.9105940915735546	0.06563458656850397	0.3625092847902869	0.02134830977305504	0.07137966188363737	0.0004469917545595336	NA	6	6	6
ENSG00000146386.7	ABRACL	0.9104021286973124	0.12480913435525602	0.36261047552953307	0.006784919975572133	0.06311474433377881	0.0011598423595255267	NA	61	63	63
ENSG00000265203.1	RBP3	0.910042703151703	0.6191391779432486	0.3627999896002405	0.0002337461940389378	0.05493197505040098	0.0017374226857143267	NA	1	9	9
ENSG00000205078.5	SYCE1L	0.9097809433823986	0.02291424339041771	0.3629380465191372	0.1691393539328112	0.4678429867144405	9.029296132998999e-27	NA	16	17	17
ENSG00000273424.1	CTA-223H9.9	0.9095883493000129	0.16232734779871694	0.3630396451788438	0.004555458230108825	0.06268136852048989	0.0012433750620328302	NA	5	5	5
ENSG00000095777.14	MYO3A	-0.9095798075082066	-0.09490100398207608	0.3630441516204834	0.016093065591481437	0.13823777191781986	6.923017087324707e-07	NA	21	21	21
ENSG00000132313.14	MRPL35	-0.9094777561770563	-0.15536565754096113	0.3630979941290936	0.0033838553896812173	0.06902088198600645	0.0006674177366804582	NA	37	37	37
ENSG00000100461.17	RBM23	0.9093549805889444	0.06055500622966005	0.3631627774245384	0.029159101922493248	0.29378151447626977	1.5573386822725725e-14	NA	18	18	18
ENSG00000100473.15	COCH	0.9088756098463182	0.21468623620310684	0.36341578960373455	0.001491740490387891	0.02401098859065948	0.04505495448303165	NA	13	15	15
ENSG00000162851.7	TFB2M	-0.908304554665884	-0.08945338330698516	0.36371733679315854	0.014031580925149641	0.06736134503957475	0.0009389792621849356	NA	40	41	41
ENSG00000116922.14	C1orf109	-0.9079907264630447	-0.09119549564869112	0.36388312121646127	0.015609787801489727	0.11524586580054615	4.553597856389688e-06	NA	17	17	17
ENSG00000084636.17	COL16A1	0.9076791441262562	0.04555083800677674	0.36404776596911814	0.04803932960422086	0.27536001232575064	2.1582335953494184e-13	NA	32	34	34
ENSG00000241954.1	RP1-149A16.17	-0.9076043465798572	-0.08749347701623789	0.3640872970397371	0.02050952322144419	0.042997376993568134	0.007749735205022881	NA	22	25	25
ENSG00000177398.18	UMODL1	-0.9058287477583532	-0.08042549741090885	0.3650265024267254	0.018902826126763757	0.06760557008013918	0.0007397824940254472	NA	20	21	21
ENSG00000260328.1	RP11-416I2.1	0.9043052045230167	0.3053159383817453	0.36583358783034126	0.0022383405167060145	0.02850568500060878	0.03285774506578714	NA	30	30	30
ENSG00000066777.8	ARFGEF1	0.9039774767608454	0.11522865683650459	0.36600734454600115	0.007384622060029588	0.042574465969054905	0.0070981167626746455	NA	19	19	19
ENSG00000273344.1	PAXIP1-AS1	-0.9036473991988465	-0.08342820343790201	0.36618239913251194	0.01594894607527629	0.1326505441436263	2.008714765520382e-06	NA	43	46	46
ENSG00000164609.9	SLU7	-0.9035907820839687	-0.2505585567823247	0.36621243091506617	0.0016734471262602926	0.11723357233040878	7.3799689271378005e-06	NA	7	7	7
ENSG00000185105.5	MYADML2	-0.9031759158298842	-0.21591854816664316	0.3664325379823463	0.002654685158505576	0.023300764054836973	0.04719311298382178	NA	10	10	10
ENSG00000160221.16	C21orf33	-0.9022482669889866	-0.019023917918834437	0.36692500000077566	0.28572814355691634	0.5486309910885954	2.2166263861438373e-33	NA	32	33	33
ENSG00000091129.19	NRCAM	-0.9021480481798292	-0.658970814543487	0.3669782279583529	0.0002116751442096929	0.06161465014031475	0.001169500011496798	NA	11	12	12
ENSG00000152348.15	ATG10	0.9021420524298132	0.02937596374673076	0.36698141255834216	0.10148543486728248	0.256553363071412	1.854053415204041e-12	NA	37	37	37
ENSG00000234155.1	RP11-30P6.6	0.9016797929663817	0.055362549523124145	0.367226990243103	0.0339489326304317	0.0547174872151856	0.002870471632469739	NA	35	35	35
ENSG00000274220.1	RP11-77K12.9	-0.9014953880200461	-0.12265782049307446	0.36732498487397314	0.0071720454304938005	0.04037902294925228	0.010038148329250127	NA	19	19	19
ENSG00000205307.11	SAP25	0.9014258209867443	0.12686566087555853	0.36736195772296554	0.00840072738862609	0.17215713151521342	2.8288534094447135e-08	NA	9	9	9
ENSG00000122484.8	RPAP2	0.9012706429814538	0.18567856688751272	0.3674444386606881	0.002312171116762649	0.04115835898887267	0.008358158688878152	NA	10	10	10
ENSG00000237541.3	HLA-DQA2	0.8996829718061613	0.055780815254425055	0.3682889878144041	0.030506258536212826	0.4382779863125836	1.004444403054778e-23	NA	13	42	42
ENSG00000167034.9	NKX3-1	0.8991626360254543	0.21019276237423143	0.36856603900436236	0.001977883585703759	0.0387715924075492	0.012642761125179864	NA	5	5	5
ENSG00000124275.14	MTRR	0.8982643191976963	0.07135928093048667	0.36904465016972665	0.020307356794155962	0.29106434947347154	1.5760530561723118e-14	NA	37	38	38
ENSG00000089737.16	DDX24	-0.8982542676489327	-0.2024665067715508	0.36905000768605833	0.0014410796901130867	0.02754287060354183	0.031908666173167524	NA	18	18	18
ENSG00000169385.2	RNASE2	-0.8982170702326118	-0.08577678031805404	0.36906983448082675	0.011553481162542338	0.04813828811589477	0.005382470125199571	NA	27	29	29
ENSG00000248174.5	RP11-148L24.1	0.8979870356315359	0.028740662971754954	0.36919246117519366	0.11292410086075276	0.44323867187240495	5.949178778498021e-24	NA	2	2	2
ENSG00000261453.1	LINC01735	-0.897892112553173	-0.039301589556956756	0.36924307009138546	0.07469523186356394	0.2429478132854859	9.746987630111707e-12	NA	42	43	43
ENSG00000164967.9	RPP25L	-0.897637128473914	-0.1337047818021213	0.3693790380281474	0.010459799548433697	0.04873565880276953	0.004260561041033942	NA	43	46	46
ENSG00000250241.5	RP11-9G1.3	0.8966162065305239	0.019419327550068508	0.36992374711917064	0.020677738935608272	0.05887433542892115	0.0019655351263594095	NA	45	45	45
ENSG00000172260.14	NEGR1	0.8961588596607111	0.22551422552863176	0.37016792462868264	0.0019899036692849975	0.11403061662702145	7.154096732554997e-06	NA	21	21	21
ENSG00000276269.1	RP11-403A3.2	0.896098209194377	0.18668060470031028	0.37020031343232584	0.0036278154992751936	0.04564038704240343	0.006901411589754873	NA	20	20	20
ENSG00000135823.13	STX6	0.8956520015045802	0.05840197308055883	0.37043865315434554	0.032427916919107666	0.22081141793674344	1.186381353653072e-10	NA	37	37	37
ENSG00000204657.3	OR2H2	0.8955166937135931	0.16032472316518856	0.3705109459950314	0.004778452441517582	0.06293080723072803	0.0012761268598362847	NA	10	39	39
ENSG00000203791.14	METTL10	0.8952789223738372	0.054208234057340786	0.3706380047331088	0.0376732908992717	0.3410042529476063	4.2720298203018784e-17	NA	31	31	31
ENSG00000213221.4	DNLZ	0.8952544241869921	0.018671372982858255	0.37065109745569014	0.09109897335795666	0.4776657598697448	2.4432974370553864e-30	NA	29	32	32
ENSG00000186184.16	POLR1D	-0.8950371669331678	-0.16511413677772815	0.3707672202034745	0.0035554629972860013	0.04440923152360926	0.006656603010321795	NA	15	16	16
ENSG00000187486.5	KCNJ11	0.8930651694368088	0.1699423459041187	0.37182227410356705	0.0035585629884778347	0.07971415564273204	0.00021411785010991123	NA	5	5	5
ENSG00000129187.14	DCTD	0.8929329458311818	0.1660521777671035	0.371893082632612	0.003672588083414222	0.03587288276865061	0.014511661556944597	NA	14	14	14
ENSG00000178078.11	STAP2	0.8928524139287076	0.025068923813519575	0.3719362132613526	0.11473760746660212	0.3063415512029215	7.285761882806159e-15	NA	51	55	55
ENSG00000104497.13	SNX16	-0.8923086236527777	-0.06066688601539857	0.3722275332568584	0.03038254207103265	0.2374031936952602	3.4773198456991123e-12	NA	73	75	75
ENSG00000162728.4	KCNJ9	0.8919348247170467	0.2044203500821672	0.3724278672839022	0.002031955479362154	0.03574149071073414	0.014779210348470953	NA	7	7	7
ENSG00000177981.10	ASB8	0.8915556172055865	0.08599798223205411	0.3726311682464949	0.019958544305923552	0.1967956033739764	2.380835850535605e-09	NA	37	38	38
ENSG00000106261.16	ZKSCAN1	-0.8914787414623829	-0.20285831804760404	0.37267239129792207	0.0043956349016215195	0.05396929401441335	0.0024423904907390835	NA	13	14	14
ENSG00000063322.13	MED29	0.8912764987772839	0.1544886085769454	0.3727808533112221	0.005647296384163086	0.05846815673565441	0.0017665668097163773	NA	35	35	35
ENSG00000110628.13	SLC22A18	0.8911727626327606	0.1210019467715033	0.3728364942132901	0.00893895138262522	0.03767641056128095	0.013622225034335935	NA	16	18	18
ENSG00000168397.16	ATG4B	-0.8909332861690517	-0.1716098259395898	0.3729649617243468	0.0038316371805981676	0.037158057733826	0.013952073504389937	NA	21	29	29
ENSG00000127870.16	RNF6	0.8903275490930509	0.16382042016850623	0.3732900326520888	0.0029777945002029257	0.060065462510049725	0.0014215326591636235	NA	37	42	42
ENSG00000204583.9	LRCOL1	-0.8900762877098582	-0.08112433182973597	0.3734249244127049	0.01606319695503859	0.038534684264644056	0.0105737565458052	NA	4	12	12
ENSG00000141295.13	SCRN2	0.8899777646180482	0.06739618284404954	0.3734778255876311	0.043093624412730736	0.2405297820099344	1.5511519404100116e-11	NA	61	64	64
ENSG00000170681.6	MURC	0.8898161855116727	0.10433868541435233	0.3735645942201211	0.013261130967293696	0.0417932407917567	0.00896868386078609	NA	45	45	45
ENSG00000008130.15	NADK	0.8897005857710493	0.11716176039518086	0.3736266794034867	0.009286630399037241	0.04653764774905229	0.005153507960302762	NA	3	4	4
ENSG00000272156.1	RP11-477N3.1	0.8890357310535986	0.05828513751417093	0.37398387707479785	0.016476041344281836	0.10372239030353868	2.8178932402673408e-05	NA	16	16	16
ENSG00000126246.9	IGFLR1	0.8885684599382292	0.17805727255526854	0.3742350480037019	0.0032926079123638922	0.07648690275791904	0.00038175211509619783	NA	15	15	15
ENSG00000080839.11	RBL1	0.8885247757157584	0.12834862043274292	0.37425853479278426	0.01263030506486508	0.023805321113290426	0.04087110005357622	NA	16	16	16
ENSG00000164935.6	DCSTAMP	-0.8884556412453535	-0.18820509646221162	0.374295706751406	0.0026682638700979222	0.03172562241625057	0.02245113154145681	NA	4	4	4
ENSG00000128891.15	C15orf57	-0.8874198852408938	-0.033933372370035006	0.374852881420804	0.076402826001257	0.3682142595184886	6.408369966259804e-19	NA	28	29	29
ENSG00000231887.6	PRH1	0.8870285000290239	0.028475224833028306	0.3750635566044992	0.14327027510329177	0.3403728850752786	1.5354419470441885e-17	NA	29	30	30
ENSG00000124813.20	RUNX2	0.8868449449784618	0.0659995298352335	0.3751623859814146	0.021601004655641853	0.15344208816894594	4.5542892601532986e-08	NA	28	33	33
ENSG00000198853.11	RUSC2	-0.8867338839214095	-0.3088124481440191	0.37522219108658605	0.0008997817444519531	0.05822716152746101	0.0019176029298346106	NA	12	12	12
ENSG00000174953.13	DHX36	-0.8866916803792432	-0.2578524069191528	0.3752449187542797	0.0012418988504603848	0.061909977355499676	0.0013960723868974064	NA	15	15	15
ENSG00000271324.1	RP11-10C24.2	0.8865278300643676	0.026891973542194334	0.37533316432593067	0.11851187379764208	0.15283806194785735	1.19355659841341e-07	NA	79	80	80
ENSG00000110955.8	ATP5B	0.8864931290909321	0.25408328773420247	0.3753518550240178	0.0018551669348306533	0.02528839537701515	0.044595692051472666	NA	23	26	26
ENSG00000276768.1	RP5-1116H23.5	-0.8862024568885742	-0.0773475946324012	0.375508439965748	0.019315256814623732	0.033742422336272164	0.018371668621106847	NA	17	19	19
ENSG00000162039.14	MEIOB	-0.8855780854514969	-0.029110165587078404	0.375844924874567	0.08842250534885268	0.24309448724929825	1.395411624723441e-11	NA	37	49	49
ENSG00000198131.13	ZNF544	-0.8854790760383178	-0.12538008193566058	0.37589829991034374	0.005628410867046076	0.07020730199214219	0.0005915510542583468	NA	8	9	9
ENSG00000185158.12	LRRC37B	-0.884683168519088	-0.10380491347517205	0.3763275361069912	0.008827331332703567	0.08438967767922853	0.0001463260128240564	NA	3	4	4
ENSG00000100243.20	CYB5R3	-0.8846540090834207	-0.15123882729740584	0.3763432676521974	0.004705026375942213	0.1194745331989634	5.739102444244796e-06	NA	16	16	16
ENSG00000149177.12	PTPRJ	0.8845863797810385	0.09466631932545888	0.37637975529169887	0.008845138697098003	0.037428042833207366	0.012739310183569668	NA	20	20	20
ENSG00000167186.10	COQ7	-0.8840937844958136	-0.09461958448483075	0.3766455881792723	0.011308543125093364	0.0826701110992111	0.00023499316242715337	NA	24	28	28
ENSG00000072609.17	CHFR	-0.8834260826794083	-0.0786834983100139	0.3770061035252573	0.019791162521665212	0.027646062856677048	0.034743042361590315	NA	32	37	37
ENSG00000170271.10	FAXDC2	-0.882882058620453	-0.35758217874551135	0.37729999823124394	0.0005146058943060384	0.025086759880060875	0.04114374896788455	NA	1	1	1
ENSG00000231943.7	PGM5P4-AS1	0.8824421351698125	0.0502961805146281	0.37753775857156346	0.08918197066527854	0.2572581180481901	2.6077027839892232e-12	NA	43	45	45
ENSG00000205571.13	SMN2	-0.8822293137973403	-0.03343416595761336	0.37765281281147356	0.09531867651665346	0.12401008062722678	2.567513662385192e-06	NA	27	32	32
ENSG00000185201.16	IFITM2	-0.8815657072778937	-0.07822282928507675	0.37801170657320227	0.020327293111143153	0.2382193772472381	2.964677847103272e-11	NA	40	42	42
ENSG00000162398.11	LEXM	-0.8814199152302806	-0.07031289713656465	0.3780905824260915	0.017221269510178876	0.09046591613377199	9.171568115587298e-05	NA	47	48	48
ENSG00000148200.16	NR6A1	-0.8813276305614816	-0.05712550575864277	0.3781405151615739	0.029525199017098786	0.05024219757168638	0.0042659981417143625	NA	68	69	69
ENSG00000145029.13	NICN1	0.8811323917002101	0.053591272420756925	0.37824616700784774	0.02378966837625817	0.1044930833190488	2.222889343404511e-05	NA	35	36	36
ENSG00000135976.17	ANKRD36	-0.8809739566295764	-0.08042392571653942	0.37833191615666417	0.01457291712836253	0.0911374632236566	3.9184755734951184e-05	NA	35	36	36
ENSG00000185324.21	CDK10	0.880640840217342	0.11960858472391692	0.37851224639455916	0.008197396152751224	0.13799181424645438	2.1618773028404226e-07	NA	8	8	8
ENSG00000204219.9	TCEA3	0.8796473816777833	0.06445582511325361	0.3790503623887427	0.02714319778292565	0.20053043880250385	9.960657635208126e-10	NA	27	27	27
ENSG00000165917.9	RAPSN	-0.8788752624907188	-0.043781367752464495	0.3794689127963494	0.06563644899407822	0.13732410402978093	7.988627494258179e-07	NA	60	62	62
ENSG00000150594.6	ADRA2A	0.8781608970290122	0.07315926830502853	0.379856409102715	0.022083323522642147	0.13776715396382772	1.0115968066497165e-06	NA	38	38	38
ENSG00000075073.14	TACR2	-0.8775420360495234	-0.08191344173950782	0.3801922970800661	0.014977685294113878	0.10325912245266568	2.4304697359287273e-05	NA	11	11	11
ENSG00000214078.12	CPNE1	-0.8773042541584515	-0.03028464575339074	0.3803214021784045	0.1367084110766177	0.5846568870317994	2.9821484479190132e-36	NA	48	48	48
ENSG00000161905.12	ALOX15	0.8772974158437897	0.09892814051243246	0.38032511548066006	0.013903339869486383	0.19127023851195926	3.409575447240329e-09	NA	20	22	22
ENSG00000198169.8	ZNF251	0.8772371685720342	0.1524248877690839	0.380357831569999	0.004180544973219466	0.02782454732373804	0.032937291434641275	NA	31	33	33
ENSG00000116353.15	MECR	-0.8762205333860521	-0.16016775909056757	0.38091015594754696	0.003920628371460569	0.029884537046382893	0.02696233540332216	NA	22	23	23
ENSG00000110911.14	SLC11A2	-0.8760953676500685	-0.24880388208467724	0.38097819086171325	0.0012472959647371698	0.053352112697416014	0.002472691253370716	NA	30	30	30
ENSG00000144648.15	ACKR2	0.8755909703526552	0.12425036538257324	0.38125243597008085	0.0059233928666670025	0.05636837140769493	0.001420782114655697	NA	8	8	8
ENSG00000113532.12	ST8SIA4	0.8755538101882747	0.07674614207153388	0.38127264505960334	0.01815393724819036	0.07246366048620552	0.0003507474761598671	NA	44	44	44
ENSG00000127554.12	GFER	0.8747297498021852	0.05094940915318447	0.38172096892474305	0.03066820667057999	0.22177452233298867	1.0844951252715636e-10	NA	16	17	17
ENSG00000125877.12	ITPA	-0.8734106756852357	-0.09720116744197745	0.38243927416524504	0.016901506012299054	0.18909911595246934	6.193263379631874e-09	NA	8	8	8
ENSG00000247982.6	LINC00926	0.873062626441128	0.07753285207230438	0.38262894336438424	0.016771905805370718	0.14442056302286746	3.23644561885297e-07	NA	17	17	17
ENSG00000137766.16	UNC13C	0.872845093323658	0.14817343811602876	0.38274751716174926	0.004769963858781526	0.13246286953602768	1.728317930005186e-06	NA	10	10	10
ENSG00000020922.12	MRE11	0.8720931536686563	0.0483872772872443	0.38315756077618934	0.0508954522848733	0.33053272515916804	2.7552970799521973e-16	NA	72	72	72
ENSG00000173480.10	ZNF417	0.872005760005108	0.08263156006358822	0.38320523525886074	0.014209279176778397	0.06924439356634528	0.0007528984250767702	NA	26	27	27
ENSG00000204241.7	RP11-713P17.3	-0.8717154484947824	-0.046706868304620994	0.3833636303850497	0.05158768090817437	0.29129613004	7.955570896985758e-15	NA	19	19	19
ENSG00000223685.5	LINC00571	0.8715569748520383	0.0423950100411108	0.3834501111563401	0.06354751374370005	0.1591075407331582	1.5524019852576712e-07	NA	25	25	25
ENSG00000178307.9	TMEM11	0.8710467680727261	0.1868883681613853	0.3837286176184358	0.002805808751065955	0.024377842936106932	0.0468876630208542	NA	18	25	25
ENSG00000067167.7	TRAM1	-0.8708021252610568	-0.5054801959236159	0.3838622046498389	0.00047635125711865305	0.029982771034795092	0.028074354238922312	NA	8	9	9
ENSG00000108799.12	EZH1	0.869843205555902	0.28164717944664036	0.3843860964688821	0.00126430349745142	0.03249433336412695	0.02251411077230204	NA	8	8	8
ENSG00000170191.4	NANP	-0.8697708658469453	-0.055515806186769164	0.3844256359506397	0.014814794285175919	0.033198633986846166	0.017309897432112704	NA	15	15	15
ENSG00000204956.5	PCDHGA1	-0.8697396345352599	-0.10306151201460614	0.3844427071487251	0.054278322803587464	0.15586504202476845	4.495908697351559e-08	NA	62	63	63
ENSG00000089050.15	RBBP9	0.8696672855871848	0.10324965677551803	0.38448225524295343	0.011465219253188696	0.09590174302410008	5.323049057738798e-05	NA	32	33	33
ENSG00000120539.14	MASTL	0.8693330710884811	0.03976176935337695	0.3846649791601874	0.03341811675714827	0.2442389489465623	1.916196215516876e-12	NA	29	29	29
ENSG00000234917.2	RP5-994D16.3	-0.869308360375809	-0.10523013810909364	0.38467849126930354	0.007893697922862748	0.038677984695080055	0.0131653003542659	NA	21	21	21
ENSG00000180537.12	RNF182	-0.8687520689275565	-0.11024213108176804	0.3849827548086566	0.007693831336865681	0.13919007505417494	4.3364077025017356e-07	NA	11	12	12
ENSG00000234283.1	LINC01731	0.8679042344168792	0.027547102057023775	0.3854467606840992	0.057195825944484566	0.10637235801881716	1.5625697555842194e-05	NA	57	68	68
ENSG00000188004.9	C1orf204	-0.8673533300080417	-0.07525643146008366	0.38574844468043124	0.02106883118877096	0.16224463383355806	9.146737784192319e-08	NA	6	6	6
ENSG00000169062.14	UPF3A	0.8673511983570091	0.041931322014328615	0.38574961228641447	0.05951648282057263	0.1386082910458229	2.631657159587358e-07	NA	30	32	32
ENSG00000263280.1	LA16c-325D7.2	-0.8653594933621612	-0.029489379960821262	0.38684150635597203	0.11060660932472063	0.2728317217213027	4.113542573603865e-13	NA	35	37	37
ENSG00000164197.11	RNF180	-0.8653581352874894	-0.18868567159916466	0.38684225152345453	0.003853669044429725	0.034079348550021066	0.01661257781929467	NA	43	43	43
ENSG00000157833.12	GAREM2	-0.8651696617396616	-0.3224804729261933	0.38694567433033156	0.001175741054356526	0.030671243650023557	0.027535222928437044	NA	10	10	10
ENSG00000126878.12	AIF1L	0.8650840982298449	0.13997900788277912	0.38699263194095457	0.004616114370858956	0.05284904485714138	0.0027452641707007164	NA	17	17	17
ENSG00000116830.11	TTF2	0.8639620450128428	0.044175842967123416	0.3876087410536597	0.055318390130541996	0.3481832307118014	5.3201960090195175e-18	NA	39	40	40
ENSG00000124191.17	TOX2	0.8637319306777993	0.05147973355975427	0.3877351685676351	0.05366736103445571	0.09474496748568802	7.074693917884829e-05	NA	36	36	36
ENSG00000136238.17	RAC1	-0.8636624140009391	-0.1783551212805946	0.3877733667878449	0.0028883219864197967	0.07972458341680226	0.0002761115987050759	NA	11	11	11
ENSG00000159063.12	ALG8	0.8634480026602505	0.035505744934718544	0.3878911965831775	0.054266782878964144	0.2775247418717525	1.0810433785247762e-13	NA	82	83	83
ENSG00000258702.1	RP11-433J8.1	-0.8629633013857002	-0.0565855349251771	0.3881576446673257	0.03307632669489609	0.3724173323040924	2.224032354562878e-19	NA	36	37	37
ENSG00000163798.13	SLC4A1AP	0.8626959005778055	0.14410187409523487	0.38830468690437714	0.005595404037355623	0.046533128934765	0.004917882193355747	NA	32	34	34
ENSG00000182809.10	CRIP2	-0.8622260407871848	-0.15669077099266035	0.38856314239979384	0.003977854294328955	0.07903351417454202	0.0002599125896594604	NA	7	7	7
ENSG00000175497.16	DPP10	-0.8616089442475235	-0.05765464458393429	0.38890274742074116	0.02787011543609848	0.17632261341688835	1.0311080879236134e-08	NA	21	21	21
ENSG00000122863.5	CHST3	-0.861530742082921	-0.1496588971583475	0.3889457970955684	0.0031605731947404645	0.06236535094018195	0.0007976228186157067	NA	12	12	12
ENSG00000102858.12	MGRN1	-0.8614000584324703	-0.031561078004707	0.3890177438878595	0.09962190715359859	0.5329875099307532	1.351257413825291e-31	NA	13	13	13
ENSG00000137713.15	PPP2R1B	0.8613347683876968	0.060121095063032794	0.38905369181086	0.03526945681931641	0.2404348313719968	1.4691111204417695e-11	NA	32	32	32
ENSG00000264016.2	CTC-297N7.9	0.860651421944351	0.039032949010260796	0.38943005554583243	0.07751626675726353	0.07651953432880143	0.0003301849909339648	NA	105	123	123
ENSG00000197497.10	ZNF665	0.86048292154241	0.1434917468418092	0.38952289380716854	0.003976491804207427	0.059482789003214236	0.0018367214498295388	NA	3	5	5
ENSG00000112039.3	FANCE	-0.8595583257550974	-0.1542989995220015	0.39003255570316675	0.00331668886399968	0.05839541591425072	0.0018802174833112235	NA	5	5	5
ENSG00000078725.12	BRINP1	-0.8594523685415769	-0.10155359680695314	0.3900909880308522	0.007867374187675046	0.02725570524945538	0.03724066601621586	NA	51	58	58
ENSG00000169246.16	NPIPB3	-0.8591919517102792	-0.045431451002530564	0.39023462296538824	0.034041396115939364	0.023996739960524174	0.043644749674227684	NA	29	33	33
ENSG00000272143.1	FGF14-AS2	0.8591482968231491	0.05980313665617266	0.3902587043045971	0.026878986409365126	0.1952905933168585	8.081229684471733e-10	NA	31	31	31
ENSG00000196683.10	TOMM7	-0.8589233386304868	-0.062286079826273016	0.39038281227965255	0.01967108435583248	0.3301148474097652	1.0471180742945103e-16	NA	8	8	8
ENSG00000100249.4	C22orf31	-0.8587110359397401	-0.05746382514014663	0.39049996029329914	0.030302753745744093	0.19061588738450214	1.968403092780442e-09	NA	7	9	9
ENSG00000000457.13	SCYL3	-0.8584536733227941	-0.10508143722117229	0.39064200088418943	0.007980705222641273	0.06360207475846794	0.0008098806368645245	NA	10	10	10
ENSG00000227467.3	LINC01537	-0.8581071806148686	-0.05428096784288254	0.39083328269192574	0.039953182517597524	0.19862194231550087	3.387580388031931e-10	NA	10	10	10
ENSG00000132612.15	VPS4A	0.8580978315006591	0.08904683124570506	0.39083844467227125	0.011783236457341976	0.17083434840307427	2.8566291235547894e-08	NA	20	20	20
ENSG00000137731.13	FXYD2	0.8578581671746625	0.13029830533383913	0.3909707860561732	0.004789991216570695	0.024920470647906527	0.03903801665764932	NA	7	10	10
ENSG00000241644.2	INMT	0.8576889027959638	0.038028851071735065	0.3910642693544185	0.06779485233918567	0.039218941272037164	0.010464947809824864	NA	60	61	61
ENSG00000085832.16	EPS15	0.8576334033253996	0.20507896320272545	0.39109492420177827	0.0034545775222018897	0.05038467022006225	0.0034845424816094327	NA	22	22	22
ENSG00000151725.11	CENPU	-0.8564865402255185	-0.027699785426065195	0.3917287147221056	0.10003244411527486	0.1638489798545194	7.058421427319126e-08	NA	56	56	56
ENSG00000140382.14	HMG20A	0.8564433892559161	0.15469709134630055	0.3917525733859957	0.0040516700414635134	0.08322202150890565	0.0001990029712727109	NA	5	5	5
ENSG00000109084.13	TMEM97	-0.8562204608944011	-0.0471855271948963	0.3918758470673027	0.04406450136199269	0.200382429545792	1.3327319225411589e-09	NA	29	29	29
ENSG00000153406.13	NMRAL1	0.8561922877659296	0.07279735724907427	0.39189142776159036	0.02620672909195144	0.248098367202141	4.453675765996412e-12	NA	58	59	59
ENSG00000272079.2	LA16c-380H5.5	0.8547692845716328	0.030197626205268707	0.3926788855599098	0.107733847292871	0.3611623687449686	1.6520103251630532e-20	NA	16	17	17
ENSG00000151690.14	MFSD6	0.8546938273045686	0.11110655811615076	0.39272066866727384	0.007301570985936465	0.1690938956439292	3.639745359897462e-08	NA	43	43	43
ENSG00000134363.11	FST	0.853432730094543	0.06860470009752945	0.3934193774321577	0.01670464266898221	0.0990547212816351	3.057603596078277e-05	NA	4	4	4
ENSG00000213672.7	NCKIPSD	-0.852779450826536	-0.049333882836770766	0.39378162155202034	0.041175937667211074	0.4793216227635236	1.381201833470567e-26	NA	40	40	40
ENSG00000105258.8	POLR2I	0.8527721255432257	0.15431414448566563	0.3937856845747294	0.004460512273986661	0.1228796065198216	2.1468869060945978e-06	NA	14	14	14
ENSG00000084710.13	EFR3B	-0.852661467826098	-0.5221722117319346	0.3938470647857544	0.0005051574940287153	0.02627417773035708	0.03998741833803415	NA	2	2	2
ENSG00000112130.16	RNF8	0.8522044090804882	0.0887022686702705	0.3941006499236974	0.011316987610613394	0.152559810775406	1.3261538776054538e-07	NA	11	11	11
ENSG00000110025.12	SNX15	0.8516912943847176	0.08763961200377442	0.3943854537094137	0.013031376480994923	0.07537409226464706	0.00026810622930081184	NA	22	22	22
ENSG00000067208.14	EVI5	-0.8510552869886628	-0.02919366450456876	0.39473864174540074	0.03771724447975812	0.1269301175229788	2.1175086512825835e-06	NA	127	134	134
ENSG00000175395.15	ZNF25	0.8509230218805088	0.12828756539101163	0.39481211531029603	0.006855136259855409	0.16801993248899422	5.5311664867356515e-08	NA	117	123	123
ENSG00000141562.17	NARF	0.8508731754364236	0.04334894601558165	0.3948398072676208	0.038773001058430276	0.17885117088423308	8.52128979070514e-09	NA	31	33	33
ENSG00000231861.2	OR5K2	0.8504315289005183	0.05876316777252539	0.395085213223634	0.028401258117259888	0.07924013942757542	0.00032874920366991045	NA	15	15	15
ENSG00000188554.13	NBR1	0.8503771367963832	0.12883202601242533	0.3951154431955993	0.004305645130064521	0.043947681664928656	0.007761413379640431	NA	29	29	29
ENSG00000198130.15	HIBCH	-0.8499928838864985	-0.05482534727578391	0.39532904260135293	0.02890371169692001	0.3240056503999958	4.500185579274072e-16	NA	24	24	24
ENSG00000100577.18	GSTZ1	-0.8496529294389208	-0.05164931368281676	0.39551807544778295	0.02358637258666584	0.11238053717339756	5.583475733844703e-06	NA	41	41	41
ENSG00000186854.10	TRABD2A	-0.8492863167735408	-0.13572411102322876	0.3957219928882918	0.004538049444718392	0.04566613361434016	0.006769529209319573	NA	9	9	9
ENSG00000180104.15	EXOC3	0.8492602635919088	0.06831976847715109	0.39573648661598526	0.019355245393989688	0.15139416879322806	1.3929297221618955e-07	NA	16	17	17
ENSG00000086506.2	HBQ1	0.848719218125919	0.06244357104740913	0.3960375498040579	0.02231886223050734	0.09717474284778344	4.0519966748111044e-05	NA	19	22	22
ENSG00000223704.1	LINC01422	-0.8484658036680557	-0.06075818902798277	0.39617860910042557	0.03397200907059661	0.08000391394445043	0.0002457776423798225	NA	53	56	56
ENSG00000203499.11	FAM83H-AS1	0.8476500484102061	0.0910160883986618	0.3966328928025764	0.012318771160438254	0.14422744337696142	5.573928771702322e-07	NA	13	14	14
ENSG00000103647.12	CORO2B	0.8468380933703782	0.24962414925039397	0.3970853722539288	0.0013755636772671165	0.05256291462369445	0.003688644387037124	NA	5	7	7
ENSG00000101104.12	PABPC1L	0.8464672777904375	0.06300615551577382	0.3972921207605248	0.024985893539397397	0.21439678314574226	8.823347004270682e-11	NA	23	23	23
ENSG00000169203.16	NPIPB12	0.8461283700287809	0.12033164979344026	0.397481135807113	0.007015704797255343	0.08019746245325347	0.00021478845781406676	NA	6	6	6
ENSG00000188997.7	KCTD21	0.8459960101804705	0.03669079747384899	0.3975549700315154	0.0970096228977036	0.4281116597805146	4.7611467399156436e-23	NA	70	73	73
ENSG00000224635.1	RP4-564F22.5	-0.8453808681781166	-0.02294052716196707	0.39789822287000765	0.21542021434965092	0.5225329044449305	4.8861957137887254e-30	NA	25	25	25
ENSG00000185187.12	SIGIRR	-0.8449806331915352	-0.04204792432534635	0.39812165221535056	0.05864912712136972	0.32733576759259064	2.347275949129676e-16	NA	47	51	51
ENSG00000276509.1	CH17-353B19.1	0.8443031907081605	0.5226449841796583	0.3985000035860341	0.0003280254553072531	0.13240358354375126	1.4310202275447467e-06	NA	1	4	4
ENSG00000114767.6	RRP9	0.8431333738634319	0.2774045028069388	0.3991538554601096	0.0015263994634116206	0.03370023771273032	0.017818519602917627	NA	11	11	11
ENSG00000105971.14	CAV2	-0.8430268058842609	-0.19099253155589602	0.39921345213081383	0.002141779465501238	0.025611829246127503	0.042204237430870616	NA	4	4	4
ENSG00000164078.12	MST1R	-0.8428799982138712	-0.08098663262984651	0.39929556106189534	0.014796799722057006	0.04054046108850265	0.0089574171590347	NA	36	36	36
ENSG00000166770.10	ZNF667-AS1	-0.8424523526843878	-0.04266196701882823	0.39953479936847414	0.044075404913686785	0.3287037255734155	5.381986764012151e-17	NA	44	48	48
ENSG00000131379.9	C3orf20	0.8419101812463914	0.02714052276303204	0.39983823098177906	0.09303174620847685	0.1841000219984497	7.612140574430293e-09	NA	36	36	36
ENSG00000274104.1	CTD-2553L13.10	0.8416819026837751	0.10150617868655808	0.39996603078569704	0.00796187144400128	0.07079284513266493	0.0006181131952185103	NA	9	9	9
ENSG00000198182.12	ZNF607	0.8414483393812358	0.059190876401451965	0.40009681462302293	0.021361908874572406	0.07916530039778746	0.0002702436565295078	NA	80	80	80
ENSG00000118197.13	DDX59	-0.8409278102114144	-0.06792072994854931	0.40038837755827694	0.01866553837025438	0.22273884163140031	1.2968686503288052e-10	NA	13	14	14
ENSG00000001461.16	NIPAL3	-0.8401594586470813	-0.10864894549907356	0.4008189860192105	0.005392127479505922	0.030726478337807495	0.026068579693624274	NA	29	29	29
ENSG00000165434.7	PGM2L1	-0.8393017649650575	-0.34785161010766036	0.4012999930610033	0.0007808020931397777	0.10011150235097538	4.188541577529761e-05	NA	1	1	1
ENSG00000241945.7	PWP2	-0.8386498300540401	-0.01707111690694231	0.4016658393153014	0.2830702763856815	0.5192028935149491	3.848776274293962e-31	NA	52	53	53
ENSG00000167895.14	TMC8	-0.8384981436629074	-0.1029093621410688	0.4017509898472774	0.008045970704748455	0.11910206405992335	4.43294164168094e-06	NA	8	8	8
ENSG00000182512.4	GLRX5	-0.837990888812058	-0.19175093335394172	0.40203582062779586	0.002397171951834297	0.034716781197450405	0.014057702149480732	NA	10	10	10
ENSG00000231533.1	RP1-232L24.3	0.8378826323878543	0.09479481900593131	0.40209662382364764	0.027435247929718725	0.0622856230881251	0.0014124679650745595	NA	65	65	65
ENSG00000105486.13	LIG1	0.8377985425857004	0.08643155142807106	0.40214385742457126	0.007465033949794189	0.11405295486825727	8.181186623796639e-06	NA	21	21	21
ENSG00000159210.9	SNF8	-0.8377028020466649	-0.06581530498793432	0.40219763934541575	0.01833598621025336	0.1929620675866418	3.0134171615154523e-09	NA	21	21	21
ENSG00000203710.10	CR1	0.8370667650820195	0.027676283001785224	0.4025550404475975	0.07341306442433307	0.3473546119326992	4.169541288853891e-18	NA	62	63	63
ENSG00000140905.10	GCSH	-0.8366268256994691	-0.09514600335999018	0.40280236199861064	0.00786645428051019	0.16136569905860024	3.9117453476895055e-08	NA	13	13	13
ENSG00000228106.5	RP11-452F19.3	0.8362938701206218	0.08274648189757808	0.4029896007922179	0.013612162107233532	0.12378124262807012	3.7427080912630973e-06	NA	13	15	15
ENSG00000118961.14	LDAH	0.834968194678591	0.02839275927200803	0.40373561630172417	0.12654718152518207	0.3860242052092943	7.374724549844536e-21	NA	62	64	64
ENSG00000163002.12	NUP35	0.8349604528377027	0.0935160954879792	0.4037399754009505	0.009129568013239518	0.08344004273037198	0.0001255402368652763	NA	22	22	22
ENSG00000123179.13	EBPL	0.8344269488466841	0.03314241054703673	0.40404043653505317	0.07892911867535082	0.36476957590980896	1.9242256899860679e-19	NA	53	53	53
ENSG00000141504.11	SAT2	-0.8341846062503155	-0.2084409831925511	0.40417696429914407	0.001970552919218783	0.026207942439466118	0.04029590232437418	NA	4	4	4
ENSG00000102978.12	POLR2C	-0.8340388044870993	-0.10415826044789778	0.4042591174658393	0.007889050464604409	0.06862216455015828	0.0006640998073022662	NA	22	22	22
ENSG00000127399.14	LRRC61	-0.8339602802310034	-0.025295555899940755	0.40430336672374667	0.13910002839338437	0.4359629845587524	9.175850832205807e-24	NA	46	54	54
ENSG00000237232.7	ZNF295-AS1	0.8336486063809394	0.20496376085647156	0.40447902684696924	0.002100798097444981	0.2322973251002868	2.8007906046172732e-11	NA	10	12	12
ENSG00000172493.20	AFF1	-0.8335816793653948	-0.10830121444573206	0.40451675302569967	0.011496836991675873	0.2109193497290284	4.6332490756323145e-10	NA	56	56	56
ENSG00000162517.12	PEF1	0.832959479210918	0.23970640367985308	0.40486758259430344	0.001536318243469028	0.040619701158034295	0.010027195045792444	NA	12	12	12
ENSG00000055955.15	ITIH4	-0.8322488728121755	-0.03973973851638091	0.40526848277572924	0.05690968588069677	0.3680347541477717	1.6291057755781467e-18	NA	44	45	45
ENSG00000185269.11	NOTUM	-0.83204627735215	-0.08775678574057402	0.40538282375570034	0.011371205579226407	0.1172584429666405	4.038226769976585e-06	NA	6	6	6
ENSG00000271811.1	RP1-79C4.4	0.8319220034782545	0.054743932116859635	0.4054529710778596	0.026501750756741382	0.16178193500033747	9.153981347359487e-08	NA	26	26	26
ENSG00000114796.15	KLHL24	-0.8318707204184216	-0.11668680447146416	0.40548192030041064	0.006102047136321182	0.17986454967418447	1.1870936802898031e-08	NA	12	12	12
ENSG00000124562.9	SNRPC	-0.8314023350878191	-0.06282613161567777	0.4057463803769441	0.01638829112117897	0.1879685390260139	7.522834379473415e-09	NA	18	18	18
ENSG00000118420.16	UBE3D	-0.8312374530860481	-0.053179659239471135	0.40583950068956287	0.03568679526443239	0.23061387168827235	2.8531115388031606e-11	NA	28	28	28
ENSG00000259362.2	RP11-307C19.1	0.8308115061593508	0.06481224616256898	0.40608012156297535	0.022434885372669775	0.058241153705867285	0.00213638513377466	NA	15	15	15
ENSG00000235615.2	AJ239322.1	-0.8307324732262178	-0.03581445787475862	0.4061247772754699	0.0835564253623537	0.4092751206184255	1.8868606011926345e-21	NA	49	61	61
ENSG00000159228.12	CBR1	-0.8307004794830208	-0.0521341722030355	0.40614285542632256	0.037097534385347755	0.3133653988538064	7.632396264336523e-16	NA	85	86	86
ENSG00000197937.12	ZNF347	-0.8305929831669018	-0.03212694307180242	0.4062036000287532	0.04341012505814139	0.13373488683840412	1.0629894204485683e-06	NA	83	90	90
ENSG00000254239.1	GS1-39E22.2	0.8302454948425294	0.11957254874674014	0.40639999772286006	0.01230938618515485	0.1111523225230843	3.358476133083955e-06	NA	1	1	1
ENSG00000144649.8	FAM198A	-0.8290606350773589	-0.09335103094923325	0.4070700972370269	0.010946633607210703	0.0838228955193607	0.00018786953138260208	NA	21	21	21
ENSG00000177710.5	SLC35G5	-0.8289692853635499	-0.05538466511128289	0.4071217875758981	0.030216530643724086	0.06094493047419336	0.0015638923469862914	NA	24	24	24
ENSG00000128928.8	IVD	-0.828218270930733	-0.0450389737215738	0.4075468983096997	0.027714588920537214	0.22413689349779092	9.52507412034239e-11	NA	45	45	45
ENSG00000162873.14	KLHDC8A	-0.8280227175540931	-0.09846873163056839	0.4076576344479774	0.010288471287412313	0.06828393998025213	0.0008696044745197267	NA	34	34	34
ENSG00000175449.13	RFESD	0.8278157509297688	0.070351899874393	0.40777485310600936	0.014025494327918699	0.0614848566118641	0.0014554941989368634	NA	21	22	22
ENSG00000133665.12	DYDC2	0.8276380411594775	0.07546601445128998	0.40787551773184205	0.01618798959166757	0.2371723606439196	3.764936624352963e-11	NA	19	19	19
ENSG00000141084.10	RANBP10	-0.8272946847307753	-0.1794707197501262	0.4080700557117143	0.004831775891760914	0.09475859263113344	5.7438237864784816e-05	NA	8	9	9
ENSG00000152910.18	CNTNAP4	0.8272548609360598	0.07485664156941428	0.4080926225492567	0.02179241526838937	0.20653105699733107	1.1806407178476006e-10	NA	14	14	14
ENSG00000141127.14	PRPSAP2	0.827012109093452	0.055284327751807534	0.40823019812986805	0.02962273499220343	0.29890902889059723	5.195897070833161e-15	NA	20	21	21
ENSG00000134917.9	ADAMTS8	-0.82700410349916	-0.04650396513840772	0.40823473563816104	0.03628070432619744	0.28133867563848075	1.3507772581844333e-13	NA	65	65	65
ENSG00000160886.13	LY6K	-0.8265234021518225	-0.0647818387633727	0.40850724846135167	0.021551462613694717	0.16413602032257404	5.645490899636889e-08	NA	19	19	19
ENSG00000111671.9	SPSB2	0.8265197883111945	0.027648025741861877	0.40850929758203547	0.11438347933994117	0.4998008086539114	3.3978927326396983e-29	NA	17	17	17
ENSG00000168491.9	CCDC110	0.8259442182560203	0.13336233222006835	0.40883573554725516	0.004184717743791994	0.035043397217304664	0.01459935638757674	NA	5	6	6
ENSG00000163964.14	PIGX	-0.8257685073449961	-0.07245491914559946	0.4089354219588285	0.03264601200894706	0.0770665290067744	0.0003757483335807713	NA	61	67	67
ENSG00000154719.13	MRPL39	-0.8252335804357	-0.10952857270583803	0.40923899212574333	0.006942317917772365	0.045131335604522316	0.006535837213109453	NA	28	28	28
ENSG00000134897.13	BIVM	-0.8246553655498234	-0.06735666638309996	0.4095672788958781	0.01626621864516533	0.025606918787222387	0.03987164347445727	NA	47	47	47
ENSG00000137269.14	LRRC1	0.8246483684784403	0.065972491834275	0.4095712525058095	0.016319920408345324	0.13751350674526747	4.829698580410455e-07	NA	60	62	62
ENSG00000120910.14	PPP3CC	-0.8245694183181439	-0.0901586217163353	0.4096160895871157	0.009947731893106623	0.12805318556005826	1.619065304930083e-06	NA	13	13	13
ENSG00000257335.8	MGAM	-0.8243438341970667	-0.04122525888715196	0.4097442185672966	0.05274158156416902	0.26570942541640097	1.4438592078912554e-13	NA	48	50	50
ENSG00000188916.8	FAM196A	-0.8243077667087746	-0.19385648786358667	0.4097647066624436	0.0030607049522271734	0.059656227691316836	0.0016941146310569153	NA	17	17	17
ENSG00000157168.18	NRG1	-0.824144442079232	-0.03908585222216735	0.4098574906543513	0.05609487908465674	0.13785923729779914	9.640924715008916e-07	NA	62	62	62
ENSG00000183826.16	BTBD9	-0.8233336940483276	-0.08033608476498597	0.4103182578555413	0.013792937685186347	0.2625007656816529	1.9523760577759343e-12	NA	38	39	39
ENSG00000010017.12	RANBP9	0.8232011263498192	0.40877905215675175	0.4103936284707138	0.00055900726435479	0.02535608838676984	0.04567926075466287	NA	4	4	4
ENSG00000174099.10	MSRB3	0.8231527803786658	0.3657266142479144	0.4104211173460819	0.0007226742238688755	0.025296135202878788	0.03812662628022072	NA	49	64	64
ENSG00000260807.6	RP11-161M6.2	-0.8228832130352377	-0.10690489107531413	0.4105744098025328	0.012864850109490464	0.1585968480884025	5.7741572731378914e-08	NA	7	7	7
ENSG00000225498.1	AC002064.5	0.8223724793516498	0.0432723702607876	0.4108649374211245	0.04346132769917106	0.1754169808486904	2.0159689769871296e-08	NA	44	44	44
ENSG00000167077.12	MEI1	0.8220162708241199	0.11402239656877056	0.41106763663218227	0.007405658372847348	0.0393378548265804	0.011415827908351262	NA	8	8	8
ENSG00000119574.12	ZBTB45	-0.8218918205118312	-0.10673967632317746	0.4111384686380416	0.007430560026522587	0.0407839089687703	0.008882544954257611	NA	12	13	13
ENSG00000131459.12	GFPT2	0.8217641540850347	0.11048529209751748	0.41121113865285075	0.009505855960329716	0.057205200712159884	0.002392719656297647	NA	15	19	19
ENSG00000067560.10	RHOA	-0.8213761206013285	-0.35661130963091237	0.4114320610584855	0.0007952387172344012	0.0347813120409237	0.01877055846947536	NA	5	5	5
ENSG00000132837.14	DMGDH	0.8210709682846474	0.05844153697561777	0.41160584549177603	0.040119695840407726	0.2107910013002656	3.1417283507188094e-10	NA	47	48	48
ENSG00000119632.3	IFI27L2	0.8208618306234942	0.14217030861564983	0.4117249746697079	0.007449522305406293	0.15076205322212538	2.804303124293879e-07	NA	26	26	26
ENSG00000168476.11	REEP4	0.8202001014766893	0.18619604810637597	0.41210204413807006	0.007531935779964775	0.042151496297661115	0.009537474485790938	NA	34	37	37
ENSG00000278053.4	DDX52	0.8190732100933551	0.08283740404906116	0.4127446455467404	0.018731532188666397	0.10630440996233592	9.548340036836459e-06	NA	25	28	28
ENSG00000154781.15	CCDC174	-0.8190684909160145	-0.03561864232305393	0.4127473378703346	0.05965381413510471	0.31379416140161265	1.4678160989673342e-16	NA	12	12	12
ENSG00000235979.8	AC004448.5	0.8173485545533687	0.0807868526142742	0.41372926645755415	0.013449185408561106	0.13735670304376207	9.996151843453251e-07	NA	104	111	111
ENSG00000224877.3	NDUFAF8	-0.8172677429495506	-0.19621808838403657	0.4137754365809466	0.0030832457830951452	0.043958897548252815	0.007423337448253784	NA	23	23	23
ENSG00000188227.12	ZNF793	0.8171185819669651	0.0679989206997933	0.4138606647888238	0.01824997019241114	0.06212843067249951	0.0012848939406049555	NA	43	44	44
ENSG00000164929.16	BAALC	0.817004145208021	0.10374430768475154	0.41392605917117575	0.007263292485215481	0.1930646070378016	3.116646336376951e-09	NA	17	17	17
[truncated: 2,986 more rows]
