# Supplementary material for: Exploring the Impact of Cerebrovascular Disease and Major Depression on Non-diseased Human Tissue Transcriptomes
Source: Front Genet. 2021 Jul 19;12:696836. doi: 10.3389/fgene.2021.696836 (PMC8327210; doi:10.3389/fgene.2021.696836)
Supplement: Supplementary Data Sheet 2 — All TWAS results. [file Data_Sheet_2.zip › cytokines_TWAS/MCP1/MCP1.en.Whole_Blood.csv]

gene	gene_name	zscore	effect_size	pvalue	var_g	pred_perf_r2	pred_perf_pval	pred_perf_qval	n_snps_used	n_snps_in_cov	n_snps_in_model
ENSG00000179639.10	FCER1A	6.8398215046764355	1.5266044208415062	7.929191481727364e-12	0.0023752186491639046	0.0452208343884464	4.846387113215299e-07	NA	4	4	4
ENSG00000173585.15	CCR9	5.747653981249124	0.5562014827178725	9.049018080247532e-09	0.01214045509926955	0.011567289875143709	0.01205926412340738	NA	66	66	66
ENSG00000183625.14	CCR3	-5.4212223511925925	-0.23887089514086826	5.919287845374373e-08	0.06234834471159008	0.2661255783237616	1.887561687749408e-40	NA	37	37	37
ENSG00000093183.13	SEC22C	-5.157413189559939	-1.786533015621933	2.503848705773222e-07	0.0008776764591450899	0.029086847883968005	5.7190879469661254e-05	NA	6	6	6
ENSG00000143379.12	SETDB1	4.9348269872362485	1.672463463852119	8.022184037749402e-07	0.0011137817881744848	0.04804813330654727	1.7126918995387919e-07	NA	11	11	11
ENSG00000143457.10	GOLPH3L	-4.632198310953739	-0.7309404337271227	3.618033361777841e-06	0.005126554049850794	0.07779785779099382	1.7959364063424804e-11	NA	15	15	15
ENSG00000163823.3	CCR1	4.515938910423073	0.2327370674215462	6.303683637045393e-06	0.045060426209617525	0.3309102221847434	1.2061325845131174e-53	NA	36	37	37
ENSG00000143452.15	HORMAD1	-4.482040919571728	-0.8901363595255631	7.393256268596966e-06	0.003103158125571796	0.019239531392893642	0.0010996182182110477	NA	9	10	10
ENSG00000143387.12	CTSK	-4.190397034366306	-0.23923944245967518	2.784667595606109e-05	0.04106232495044219	0.30285991757761593	1.8538558501375864e-47	NA	36	42	42
ENSG00000170100.13	ZNF778	-3.939796850040601	-0.7059386345479619	8.155063686547843e-05	0.0023257652919355856	0.011458279953717962	0.011644693487737102	NA	12	12	12
ENSG00000178038.16	ALS2CL	-3.7874943284560176	-1.0462033953317786	0.00015217415746656635	0.0012003917039297876	0.011089985781771429	0.013489002019826984	NA	8	9	9
ENSG00000006025.11	OSBPL7	-3.7124620374527906	-1.7167778402359906	0.0002052528544029561	0.0007264793914036739	0.03787289212717628	4.230135101966672e-06	NA	11	11	11
ENSG00000130475.14	FCHO1	-3.5852808457382426	-0.265785525594067	0.000336715658403513	0.021443090916442514	0.2474773192561987	1.2799786051774747e-37	NA	18	19	19
ENSG00000176170.13	SPHK1	3.563736246076659	0.633866654592712	0.00036561333512406607	0.004101128642897287	0.04334786524391378	6.63361115783604e-07	NA	5	5	5
ENSG00000105185.11	PDCD5	3.5407565218347643	0.2550998220925992	0.0003989815778566348	0.0301796884904097	0.1978325329324494	7.260785588354061e-29	NA	48	50	50
ENSG00000120093.11	HOXB3	-3.532637602094444	-0.2447083059266421	0.0004114360477760357	0.023027978899878593	0.18442731413846947	9.907987271481283e-28	NA	50	50	50
ENSG00000110880.10	CORO1C	-3.5212280686880453	-0.6115635470507178	0.00042955299170999015	0.005912517539400253	0.12795018151438867	6.559058909419875e-19	NA	24	24	24
ENSG00000198563.13	DDX39B	-3.4968405154522775	-2.6937979803919485	0.0004708032064613825	0.00020645511761218768	0.2878355656030075	2.2748350616876347e-44	NA	2	11	11
ENSG00000163131.10	CTSS	-3.4961475791304486	-0.952352917083942	0.0004720275583920815	0.0016641637837290766	0.06921725419719853	3.7055007648124246e-10	NA	7	7	7
ENSG00000010327.10	STAB1	-3.454256179496334	-0.7112476354050344	0.0005518129298899929	0.004341806940976665	0.05836470160483548	6.088439982667055e-09	NA	18	19	19
ENSG00000182742.5	HOXB4	-3.444988658870101	-0.493456420695374	0.0005710833521825402	0.005718501785616623	0.04179991400065782	1.351694283128356e-06	NA	20	20	20
ENSG00000136261.14	BZW2	3.3865164452756975	0.6133062128144674	0.0007078603381298307	0.00375175531171668	0.032352098059356585	2.318047624928779e-05	NA	23	23	23
ENSG00000179144.4	GIMAP7	3.331502761775594	1.3356702050786906	0.0008637844296646257	0.0007595898491670111	0.03687984706673436	5.6469892947723134e-06	NA	7	7	7
ENSG00000196405.12	EVL	-3.3188730202820533	-1.2303914413656523	0.0009038151824644596	0.0014036069984855184	0.07866776090172987	1.6146750252747752e-11	NA	5	5	5
ENSG00000011376.9	LARS2	-3.3170862905314222	-1.227427833991924	0.0009096151815206953	0.0011138631843420957	0.02674527437940028	0.00010238140709011933	NA	20	22	22
ENSG00000204531.17	POU5F1	-3.267103554110306	-0.6710679769798249	0.0010865392838754616	0.0027144288947503837	0.20970087688591216	8.512775482662779e-31	NA	13	53	53
ENSG00000226979.8	LTA	3.2517421245574947	5.260366429018179	0.0011470003557349034	4.246575296544074e-05	0.016067324428191296	0.002759483955266801	NA	1	7	7
ENSG00000114650.18	SCAP	-3.2289811338245973	-0.612937385217232	0.001242320900898284	0.003530395528183463	0.11463222444830372	2.0826407897374586e-16	NA	14	14	14
ENSG00000135919.12	SERPINE2	3.167627797392052	0.18977233125544693	0.0015368814478210118	0.04215298841167869	0.07986293162203759	1.0089193454544893e-11	NA	46	47	47
ENSG00000173917.10	HOXB2	-3.1348639575886144	-0.13928290200154317	0.0017193382563669287	0.06614195440096145	0.40499600967166977	9.229235216170974e-70	NA	22	22	22
ENSG00000196526.10	AFAP1	-3.1244314759639216	-0.06188886663053341	0.0017814901051781446	0.3193222749967863	0.5963132622202479	8.115777095692217e-126	NA	20	20	20
ENSG00000125827.8	TMX4	3.113344760611863	1.0013829954433615	0.0018497979523247612	0.001193642652663959	0.04049344220943443	2.0718198565225857e-06	NA	30	30	30
ENSG00000198742.9	SMURF1	3.111753589164063	0.7423382241422131	0.001859796643124403	0.0029851375269467884	0.0149562887227341	0.004279037497411071	NA	28	28	28
ENSG00000170684.8	ZNF296	-3.109910673529743	-0.5261005460587072	0.0018714393012896715	0.004919760805490863	0.011667075870701524	0.011176179135460474	NA	39	41	41
ENSG00000162869.15	PPP1R21	3.0731383834376302	0.6879965680650534	0.002118202362724919	0.002368487694682136	0.03564402931451308	8.323089170412814e-06	NA	42	43	43
ENSG00000171928.13	TVP23B	3.0651333110518255	0.444654347762474	0.0021757299361939973	0.005544379564472888	0.09303384944753453	2.0764584486941607e-13	NA	13	15	15
ENSG00000162510.5	MATN1	-3.0619942637130833	-0.4628008709006266	0.0021986766603499454	0.004887556191441367	0.02862515553371282	6.471580931896656e-05	NA	18	18	18
ENSG00000163754.17	GYG1	-3.0511897509005683	-1.544715459328056	0.002279364756401043	0.0004201890236357381	0.046179566447978916	3.2299747050319416e-07	NA	24	24	24
ENSG00000102710.19	SUPT20H	-3.0387360391024223	-0.20770016831972113	0.0023757291313640672	0.02982189608988141	0.31947030949155075	1.878417135142917e-50	NA	62	63	63
ENSG00000158769.17	F11R	3.0200155452310544	1.23234369758394	0.002527617120286003	0.0007654978677829411	0.023403083690922373	0.0003040565001797678	NA	8	8	8
ENSG00000260052.1	CTC-527H23.3	2.9988917612570565	0.22732034749920746	0.0027096355010794194	0.0190538905133473	0.07831263353394419	2.0266392385619442e-11	NA	39	39	39
ENSG00000228022.5	HCG20	-2.98437432704378	-0.5374598253398989	0.002841589040638992	0.004080066357904285	0.03181634988493245	2.4347530439855653e-05	NA	2	4	4
ENSG00000244038.9	DDOST	-2.9835006492746485	-1.1324571478489762	0.002849714311420254	0.0010921660120615099	0.012417612164977849	0.008965599887427672	NA	20	21	21
ENSG00000142675.17	CNKSR1	-2.9655417568935607	-0.6153668061585603	0.0030215032427242925	0.0026813826592720987	0.018796984392426386	0.0012667762137756895	NA	10	12	12
ENSG00000163466.15	ARPC2	2.9585051443662764	1.0966393851111549	0.0030913508187121043	0.000990352955501664	0.02921027588466355	5.477428013425072e-05	NA	21	21	21
ENSG00000141294.9	LRRC46	-2.9545102963720837	-0.1805273020320298	0.003131657032802123	0.03197655057682007	0.15338711712401834	4.297587322622419e-22	NA	18	18	18
ENSG00000171115.3	GIMAP8	2.9504266270636457	0.858940793150495	0.0031733540753574236	0.0017668151727280028	0.02345974097594233	0.00031772557928591024	NA	22	22	22
ENSG00000132591.11	ERAL1	2.9449286264969285	0.8567982187507928	0.003230291702467317	0.0015151816363057657	0.027536084451069424	9.80211759802609e-05	NA	6	7	7
ENSG00000206013.2	IFITM5	2.935776274440484	0.11031032240455067	0.0033271418822697395	0.07945263581214199	0.1937319458541616	1.824804225025104e-28	NA	37	41	41
ENSG00000100865.14	CINP	2.93288354003804	1.0816449050458652	0.003358298379188765	0.0008030411110641005	0.012246097317043248	0.009551749199763123	NA	36	36	36
ENSG00000163125.15	RPRD2	2.9191351594399975	0.9177284957850799	0.0035100399926400647	0.0012141083394383817	0.02241353912242841	0.00044291035358538116	NA	22	23	23
ENSG00000105248.15	CCDC94	-2.900783376568157	-0.23963050102358038	0.0037223110384004654	0.018984901978552002	0.1651287068346965	6.770308052163437e-24	NA	17	18	18
ENSG00000156206.13	CFAP161	2.8896464880024704	0.21009598055899628	0.003856752680527994	0.021509761809164665	0.052849209240703715	3.355956972711165e-08	NA	40	42	42
ENSG00000135114.12	OASL	2.88584871736959	0.1619876424003666	0.00390359745417512	0.048133655277607615	0.14727308161297675	4.7266068596697034e-21	NA	79	81	81
ENSG00000254858.9	MPV17L2	2.8774851134087545	0.5722823551415505	0.004008588234369323	0.003522393111362216	0.051466810825792	6.624886967043329e-08	NA	13	14	14
ENSG00000169330.8	KIAA1024	2.877458920909409	0.2216638289930383	0.0040089210252833695	0.019315030176719775	0.0767666275754104	2.6392063395164988e-11	NA	29	29	29
ENSG00000114857.17	NKTR	-2.8387165012155773	-0.8190042692828784	0.004529538009736511	0.001423893927892084	0.059948049323378876	5.611923540994557e-09	NA	23	24	24
ENSG00000101057.15	MYBL2	2.8343331679541386	0.6038208286386657	0.004592142841006501	0.0036618453916889633	0.07324163584424148	8.494174291613231e-11	NA	23	23	23
ENSG00000162231.13	NXF1	-2.833858763314437	-0.5029165222623587	0.0045989652959526894	0.003237149417123424	0.012407264244281731	0.008865709195098864	NA	41	43	43
ENSG00000177352.9	CCDC71	2.831384482120038	0.6728134470570538	0.0046346971662724725	0.0017694128134361161	0.03325900123560309	1.7991682360936107e-05	NA	11	11	11
ENSG00000110074.10	FOXRED1	2.8133742169426132	0.0962152124397298	0.004902456175188084	0.12038697693523868	0.4716611607693525	9.47869530852629e-87	NA	25	25	25
ENSG00000272086.1	CTD-2186M15.3	-2.810792474401732	-0.6133916616936531	0.004941964999517319	0.0025369614104508694	0.01718412241886504	0.002140291241857942	NA	18	21	21
ENSG00000112232.8	KHDRBS2	-2.7966886373973137	-0.740934635571236	0.005162926200832656	0.002450555120330807	0.011524025458553171	0.011146117159851386	NA	9	10	10
ENSG00000148655.14	C10orf11	-2.7951903466103065	-0.16861118606717412	0.005186916528268653	0.03511540563667144	0.24164948232608785	2.1921508096119754e-36	NA	42	42	42
ENSG00000111731.12	C2CD5	2.785720195070397	0.3959034428948061	0.005340895167493145	0.008412898962973661	0.16140511999772136	3.1772001394759057e-23	NA	35	35	35
ENSG00000159374.17	M1AP	-2.7764886064671552	-0.7889917549227636	0.005494956092748498	0.0011964810910140497	0.029112457435362542	5.6420733181104e-05	NA	8	8	8
ENSG00000160200.17	CBS	2.775251682017542	0.08948779965198178	0.005515900357311433	0.12604256725335491	0.327713329935734	3.6478273645327494e-52	NA	40	43	43
ENSG00000237651.6	C2orf74	-2.7545537661110195	-0.11135860588839122	0.005877223253228765	0.07404804425046875	0.2339913642660081	4.4154673857788595e-35	NA	20	20	20
ENSG00000145335.15	SNCA	2.744269749499799	0.8212726779356925	0.00606456813924407	0.0017879242343387801	0.03605032563710665	7.667076258255147e-06	NA	51	52	52
ENSG00000171310.10	CHST11	2.7429126636846597	0.7044228156007757	0.0060896879721688306	0.001977855697257665	0.028759338261426882	6.197367406381205e-05	NA	3	3	3
ENSG00000133105.7	RXFP2	2.7324010902564093	0.4362948124553012	0.006287454685492877	0.005117427982991236	0.03635221777453635	5.220275718698791e-06	NA	7	7	7
ENSG00000066294.14	CD84	-2.727077175495319	-0.6578022435133253	0.006389809215269655	0.0020381967753117683	0.04502119224013365	4.6053997426242047e-07	NA	8	9	9
ENSG00000204920.10	ZNF155	2.7244166404917123	0.09600393642051987	0.006441518892848433	0.09812915159041255	0.348361813213786	1.5366958342303766e-56	NA	32	36	36
ENSG00000134539.16	KLRD1	-2.721199235731878	-1.2737343627284097	0.006504554528903734	0.000504740315005012	0.018357829019377683	0.0014673997006704517	NA	9	10	10
ENSG00000047365.11	ARAP2	2.7195285497641266	0.48999893218570634	0.006537505117280328	0.003844903773112837	0.1024700178768828	7.24930048065257e-15	NA	31	32	32
ENSG00000240053.8	LY6G5B	2.7179758003250414	0.94105086794821	0.006568264192044561	0.0011003304355840318	0.17500636052754442	1.036440941451204e-25	NA	9	40	40
ENSG00000184056.14	VPS33B	-2.7177393363392333	-0.20036342719143319	0.006572959809877537	0.021945489252609574	0.16330119948399535	1.1822771456244938e-23	NA	27	27	27
ENSG00000168273.7	SMIM4	2.7137950145619043	0.4831984879918133	0.0066517311639222405	0.005228374781625095	0.011183132663195077	0.013131428929553459	NA	19	20	20
ENSG00000131943.17	C19orf12	2.711890989610423	0.28268429577144877	0.006690058997251754	0.01008924415410635	0.10547729767517333	3.724271052864858e-15	NA	30	31	31
ENSG00000168765.16	GSTM4	2.703194162955367	0.05273658698813443	0.0068676616350597675	0.30517950567331986	0.6555610167495011	4.279359283041055e-154	NA	48	49	49
ENSG00000179912.20	R3HDM2	-2.7012402733818184	-0.8041496368435169	0.006908141230088923	0.0017910653740919682	0.033371367799490334	1.657300132398805e-05	NA	28	30	30
ENSG00000206562.11	METTL6	-2.700698683933521	-0.36910249652158444	0.006919399454281565	0.0071843904099849806	0.029269262738655023	5.373557050556241e-05	NA	37	38	38
ENSG00000163563.7	MNDA	2.6936959199279262	0.5586031000052922	0.00706646009651041	0.004298185561295384	0.12711140511523492	2.8872155927348e-18	NA	19	20	20
ENSG00000146587.17	RBAK	-2.69215760876969	-0.5732089029667228	0.00709913876181699	0.0059836187830443355	0.06914596926004242	3.795478820517757e-10	NA	24	24	24
ENSG00000068745.14	IP6K2	2.6893693655792767	0.23654743495477742	0.007158716000057603	0.007766776057698725	0.09128448336202903	2.9100756331971427e-13	NA	44	45	45
ENSG00000070610.14	GBA2	-2.684031612524744	-0.3609390694822885	0.007274022792620766	0.0069306340118658865	0.2365522601036397	1.2823277614557384e-35	NA	6	8	8
ENSG00000257727.5	CNPY2	-2.669944470277118	-0.5131491503316875	0.007586379213082053	0.0034678916008419472	0.011057793492888887	0.014026668611339737	NA	51	54	54
ENSG00000157014.10	TATDN2	-2.6517278109996547	-0.5401169921627856	0.008008106990458794	0.0027783922466197136	0.04862849961002615	1.6968027323422696e-07	NA	10	10	10
ENSG00000168228.14	ZCCHC4	-2.649938633753708	-0.29064464391113	0.008050639223749574	0.011689645620788492	0.03211826733204498	2.478666169271109e-05	NA	61	61	61
ENSG00000112308.12	C6orf62	2.6495869056473182	0.3473209698700768	0.008059024235214948	0.006724029550650401	0.1890293840051766	1.8938130961312933e-27	NA	13	13	13
ENSG00000157593.18	SLC35B2	-2.642347749008419	-0.7673634382081053	0.008233347286556739	0.0019710809608209446	0.025013141767009018	0.00017836445202136834	NA	17	17	17
ENSG00000104881.15	PPP1R13L	2.64000585884003	0.5946801885798514	0.008290459398068068	0.002041552922213404	0.03491723380527298	1.075091431489162e-05	NA	5	5	5
ENSG00000164587.11	RPS14	2.6382599760480527	2.4568849104310084	0.008333266915652737	0.00014521084924713217	0.011176574379600332	0.013360744983101802	NA	11	11	11
ENSG00000158373.8	HIST1H2BD	2.63047194635374	0.25619858350846303	0.008526640662652461	0.013829568608244467	0.12576018372449124	2.751977243651896e-18	NA	14	14	14
ENSG00000146674.14	IGFBP3	-2.624921463943797	-0.8392644955033026	0.008666895546133554	0.001535041552802074	0.018601302218965696	0.0013004617209051127	NA	8	8	8
ENSG00000229453.2	SPINK8	2.6207156824749145	0.2217521153744638	0.008774540650384221	0.020339786359490665	0.09472468507053693	1.2243396137962635e-13	NA	48	50	50
ENSG00000204084.12	INPP5B	2.6150584802852355	0.10193819531640798	0.008921217931007502	0.0799111373094667	0.4414998283961896	4.91312367284498e-78	NA	21	23	23
ENSG00000129595.12	EPB41L4A	2.6080778150390755	0.30077423175225143	0.009105225311573517	0.006828726328773007	0.05012211103175649	1.0716745565271534e-07	NA	46	46	46
ENSG00000099800.7	TIMM13	2.607942616334192	0.5076268950239693	0.009108822295130933	0.0032197169363264513	0.06756447889969268	5.22006055694185e-10	NA	22	25	25
ENSG00000095209.11	TMEM38B	2.606939843318505	0.35846067205607657	0.009135540855365156	0.0063048067225354104	0.05281687918880205	4.7492302417776624e-08	NA	32	32	32
ENSG00000162927.13	PUS10	-2.6052871235755495	-0.35873059056096396	0.009179729732159936	0.0055794124432337324	0.052583060688721366	4.693536829009887e-08	NA	24	24	24
ENSG00000065029.14	ZNF76	-2.6044417680744854	-0.5619184510403267	0.009202405722699447	0.003564850375294688	0.13292460901740766	3.1816448815540086e-19	NA	22	22	22
ENSG00000179954.15	SSC5D	2.603328472909289	0.21819883642199983	0.009232345250263977	0.017433902737025102	0.037593238317698695	4.77977335401825e-06	NA	36	36	36
ENSG00000142733.14	MAP3K6	-2.601484919369979	-0.2754218731065542	0.009282114604519696	0.011914254512946145	0.05105468945204133	8.278820051161475e-08	NA	19	19	19
ENSG00000173436.13	MINOS1	2.5998154059101775	0.40988209950737875	0.009327391922669485	0.004394970717364261	0.09088523565308812	2.526938258893513e-13	NA	18	18	18
ENSG00000001629.9	ANKIB1	2.5987824103993176	0.7260908364336112	0.009355505415126258	0.0016667456420270217	0.0593427431462463	4.80850106793467e-09	NA	26	26	26
ENSG00000130202.9	NECTIN2	-2.5977518044878813	-0.05908462990214946	0.009383629184187498	0.2987607058267182	0.5953867238956021	1.9205405805906563e-128	NA	37	37	37
ENSG00000262663.1	RP11-497H17.1	2.596731390627309	0.2267905057751204	0.009411549106858728	0.015376081272554076	0.017768630277889125	0.0017450191104786065	NA	25	25	25
ENSG00000126217.20	MCF2L	2.5874657068210216	0.32282451793218864	0.009668481914869444	0.0067171277126989	0.05974300696335549	3.2855520038834346e-09	NA	7	7	7
ENSG00000178449.8	COX14	2.5819742863016817	0.3990847842418894	0.009823690403738355	0.004784299946397499	0.05745072456713447	1.236750288215208e-08	NA	34	34	34
ENSG00000169964.7	TMEM42	2.5729946837022792	0.29220202649603066	0.01008227564128838	0.011046709533112627	0.048469030637643885	1.596531636252924e-07	NA	47	52	52
ENSG00000196305.17	IARS	-2.5719504263061843	-1.0349435850335926	0.01011273711309161	0.0011819030275078343	0.012293098948017521	0.009507634660696587	NA	34	34	34
ENSG00000115318.11	LOXL3	-2.565464245596703	-0.48438918763651156	0.010303784007768562	0.002777328722148783	0.01759242270808422	0.0016829295202692954	NA	5	5	5
ENSG00000106853.18	PTGR1	-2.5573173990311577	-0.28783176732029125	0.010548292186645674	0.008391276839496592	0.04479299621693314	5.47916251124211e-07	NA	12	12	12
ENSG00000188566.13	NDOR1	2.547759241700449	0.6962202408379808	0.01084172653926306	0.0022045109603171646	0.09997556908561528	2.3666629471588382e-14	NA	27	41	41
ENSG00000079335.18	CDC14A	-2.545631189002211	-0.3455242567904079	0.010908036759511526	0.00701351425787208	0.0922603920358004	3.0704992493119254e-13	NA	16	16	16
ENSG00000138814.16	PPP3CA	-2.5453593148289952	-1.4887547019168286	0.010916534284865321	0.00041606489570199034	0.010606980135411807	0.015888351862541738	NA	11	11	11
ENSG00000110958.15	PTGES3	-2.541916763873088	-1.5701798186344307	0.011024642437935609	0.0003612236633457453	0.017834842925182972	0.0016846400858816285	NA	6	6	6
ENSG00000059691.11	GATB	-2.536692261270475	-0.1916955485600668	0.011190527643488383	0.020789441876704933	0.15572907947759676	8.163608312122121e-23	NA	54	57	57
ENSG00000117597.17	DIEXF	-2.5359906376329566	-0.204683273289961	0.011212973183158493	0.01731444072074602	0.21109302654911968	7.506719069792775e-31	NA	10	10	10
ENSG00000023892.10	DEF6	-2.535000322382288	-0.257522850149537	0.011244722256286078	0.01580055048169711	0.2453800329731044	8.219091412790546e-37	NA	42	43	43
ENSG00000121671.11	CRY2	2.5342082125503707	0.39301388308406254	0.011270174386761646	0.004739190845349159	0.07079182846290978	1.7541749743740455e-10	NA	27	28	28
ENSG00000159352.15	PSMD4	2.5341921081794134	0.656481841741213	0.01127069238374736	0.0016493181789541073	0.06194391307527064	3.1626070461421032e-09	NA	11	11	11
ENSG00000128272.14	ATF4	-2.5321108446076503	-0.6827876325564448	0.011337814386393627	0.0018440457194407755	0.047964743963050026	1.7324447922710775e-07	NA	10	10	10
ENSG00000273032.1	DGCR9	2.5316196750524016	0.27104414051008596	0.011353706567744254	0.012657512925718057	0.11161807255868476	5.488772240784186e-16	NA	27	27	27
ENSG00000213719.8	CLIC1	-2.529588119037783	-3.7125142939099787	0.011419649441816811	7.63683367185349e-05	0.018207790780676743	0.001500443372228651	NA	7	33	33
ENSG00000180096.11	SEPT1	-2.5259658064834016	-1.1698939390130665	0.011538071065147454	0.0005569164971752442	0.026969509435786868	0.00010191208247779956	NA	13	13	13
ENSG00000140090.17	SLC24A4	2.523568559167415	0.20085191719830534	0.011617040563170793	0.018885400760557815	0.16349191295821444	5.9635507859665154e-24	NA	34	35	35
ENSG00000183741.11	CBX6	2.522565530168832	0.18065266535694335	0.01165022413455868	0.023218422508053612	0.08803471398161701	9.902022031653908e-13	NA	64	67	67
ENSG00000143384.12	MCL1	-2.5185784180607227	-0.5523052195848047	0.011782964239765614	0.0029397143322810937	0.09658360650920664	5.5379593082639974e-14	NA	6	6	6
ENSG00000111581.9	NUP107	-2.510434867736866	-0.40709003906985486	0.012058256431291766	0.003932119574712015	0.057532142457176076	1.2542813697246812e-08	NA	24	24	24
ENSG00000168427.8	KLHL30	-2.5014174467044343	-0.43447242922504836	0.012369727743393663	0.004152586085937248	0.031115903493678106	3.0476603886348436e-05	NA	4	4	4
ENSG00000139112.10	GABARAPL1	-2.4966550543091395	-2.116145833808193	0.012537084523014993	0.0002263500535676411	0.021328060428255424	0.0005837935040330428	NA	8	8	8
ENSG00000204305.13	AGER	2.493924216977046	1.9421383415641182	0.012633951497933867	0.0002542843109088733	0.02223971041324978	0.0004504912295632876	NA	4	12	12
ENSG00000178404.9	CEP295NL	-2.492507848343814	-0.25295098151192985	0.012684452721507904	0.011573438520527113	0.11194238138255036	4.4127203820692976e-16	NA	6	6	6
ENSG00000136051.13	WASHC4	2.4842340930258504	0.8964612845319468	0.012983042957906603	0.000735756937108141	0.05832041336826396	9.799734596428968e-09	NA	6	6	6
ENSG00000006638.11	TBXA2R	2.4770567039998355	0.3959605249213206	0.013247085401971285	0.0051894807460107625	0.03354027789501405	1.2327953089610674e-05	NA	28	34	34
ENSG00000070526.14	ST6GALNAC1	2.4756600923732845	0.1496281242228029	0.013299012351887598	0.04899015950348773	0.1775808804992685	5.42869310729681e-26	NA	31	32	32
ENSG00000163945.15	UVSSA	2.4755901407786327	0.10958303393969031	0.013301617924040105	0.06441268578745886	0.28595155705728403	3.7816953202239487e-45	NA	106	108	108
ENSG00000155970.11	MICU3	2.460982508509487	0.4604596530953543	0.013855712098389341	0.003369326766935463	0.017153586657864046	0.0020453664852765376	NA	17	17	17
ENSG00000196419.12	XRCC6	2.448149812065624	0.8378807206945416	0.01435919372017632	0.0016669738259074939	0.05518316701321551	1.6258495718638262e-08	NA	21	22	22
ENSG00000037474.14	NSUN2	-2.4425860005439715	-0.17783453214911832	0.014582454755693475	0.0215284338869549	0.2305760878667158	4.599354648938006e-34	NA	19	19	19
ENSG00000091039.16	OSBPL8	-2.441888026468522	-0.3281860856138158	0.014610677548130542	0.005445512953093224	0.17279694428515613	3.9808349204301335e-25	NA	35	35	35
ENSG00000160856.20	FCRL3	2.4380121066800178	0.1823057348130759	0.014768279389725547	0.022739577358308255	0.2541714560815073	5.234767300293717e-39	NA	11	11	11
ENSG00000121797.9	CCRL2	-2.430800887736138	-0.30689902061929986	0.015065491215740561	0.007183070158427994	0.016797300912917725	0.0023966087764533146	NA	38	39	39
ENSG00000143390.17	RFX5	-2.4291386761515774	-0.6875104321251551	0.015134742169379562	0.0016068865600035408	0.03180950203355252	2.6811808429903517e-05	NA	19	21	21
ENSG00000186395.7	KRT10	2.4276826818190766	0.3701517744872116	0.015195631879886859	0.004949601012575656	0.027114789014890964	0.0001035844060166066	NA	21	22	22
ENSG00000213699.8	SLC35F6	-2.421983139717298	-0.9261782691291041	0.015436066703065913	0.000863138850095132	0.026150132213213696	0.00014229474149281482	NA	15	16	16
ENSG00000182173.12	TSEN54	-2.415043371836193	-1.3816380423473262	0.015733336103657142	0.00026946360589617547	0.024222340424627103	0.0002560464752643993	NA	14	14	14
ENSG00000152219.4	ARL14EP	-2.411186927881841	-0.21842381348473708	0.01590069658473246	0.014348488819405177	0.1610725698823864	4.178806728378114e-23	NA	12	12	12
ENSG00000224877.3	NDUFAF8	-2.4099913824393715	-0.298550352147594	0.01595289732592228	0.011140942601259907	0.1060667242888442	2.400405959032267e-15	NA	15	15	15
ENSG00000125844.15	RRBP1	2.401297476897349	0.4402101834497627	0.016337049480220564	0.003638618381001691	0.07788313439355676	2.548789544884756e-11	NA	25	26	26
ENSG00000099308.10	MAST3	-2.4009376679602825	-0.5850816700345276	0.016353121808212086	0.001980677734663896	0.05586485560683248	1.909716264282585e-08	NA	12	12	12
ENSG00000167468.16	GPX4	2.400292607732435	0.2872469244358246	0.01638197082461392	0.009011329006671977	0.16537434666445128	6.387022379143842e-24	NA	18	18	18
ENSG00000185482.7	STAC3	-2.3975657583278878	-0.9745795081138547	0.01650441823873986	0.0006552455815368992	0.01382266509606591	0.0054664233974030885	NA	11	11	11
ENSG00000119782.13	FKBP1B	-2.395565666459772	-0.5065050330451949	0.016594741427436086	0.0029471932518582962	0.012435447700771835	0.009032097452673369	NA	21	22	22
ENSG00000161180.10	CCDC116	2.3856392069226335	0.1443278121809419	0.017049468387593927	0.03223598197876607	0.015392357670195532	0.0037122187036338016	NA	47	53	53
ENSG00000162757.4	C1orf74	2.384799011172988	0.24499951979791237	0.017088454620686398	0.011126801727743668	0.08369042191155808	2.921576449189361e-12	NA	26	28	28
ENSG00000160323.18	ADAMTS13	-2.3808499862988755	-0.306548227260948	0.017272744389829044	0.013483798047366668	0.12043393025819955	2.9992000391325267e-17	NA	16	19	19
ENSG00000204172.12	AGAP9	-2.3778621338763135	-0.17725347754148127	0.01741333510020273	0.028820226493973346	0.4054715472049163	3.570572378207448e-69	NA	24	58	58
ENSG00000115652.14	UXS1	-2.3763433086322006	-0.7854984649739885	0.017485185980905992	0.0008081109673485755	0.01381752597834235	0.005728479768599738	NA	10	11	11
ENSG00000215790.6	SLC35E2	2.374304782517211	0.1359634476860728	0.017582030773771146	0.025418693786418953	0.05842608787100405	9.368603125247344e-09	NA	52	67	67
ENSG00000205078.5	SYCE1L	2.373274036722561	0.06951187135029141	0.017631177422691588	0.13673727173261918	0.3970830550366313	6.002290819888366e-67	NA	16	17	17
ENSG00000162490.6	DRAXIN	2.3685908664286845	0.1318489352917151	0.01785599360444209	0.03180396564316984	0.09946119911466313	3.100527146829369e-14	NA	53	58	58
ENSG00000125821.11	DTD1	-2.366976960641655	-0.11942015824596727	0.01793404919649571	0.04517214443866251	0.1802287326380657	3.627586312738585e-26	NA	66	75	75
ENSG00000155506.16	LARP1	2.3519339834766932	0.11370264684243249	0.01867608921384271	0.05346658908764104	0.39303085956017	8.456881107256163e-66	NA	36	36	36
ENSG00000180891.12	CUEDC1	-2.3475998498709	-0.4305107680437693	0.018894808019831132	0.004703020729664412	0.06809747573409324	3.5096812875595595e-10	NA	26	27	27
ENSG00000187860.10	CCDC157	-2.346249481950859	-0.30388534852943844	0.01896340946930104	0.010753685953665819	0.05705032063042385	9.478666651058656e-09	NA	13	13	13
ENSG00000266970.1	RP11-806H10.4	2.3450347194530354	0.41224985258395536	0.01902530787068027	0.005046774635164711	0.08048362760408469	7.637371975310336e-12	NA	29	30	30
ENSG00000166135.13	HIF1AN	2.341384581347312	0.1659146624650351	0.019212365302267498	0.024936572833193296	0.2862049717916031	6.863411362042262e-44	NA	85	86	86
ENSG00000272690.5	LINC02018	-2.340574503880521	-0.17307976716548343	0.019254096376699097	0.02629733167861924	0.05674861944822562	1.3632527065213669e-08	NA	29	38	38
ENSG00000135597.18	REPS1	-2.339850247968421	-0.22034940701593772	0.019291473414848978	0.015016776703096174	0.13003048004442888	8.320126627909804e-19	NA	49	52	52
ENSG00000176531.10	PHLDB3	-2.333735707714428	-0.17838140554205303	0.019609565128040088	0.02042197594748119	0.17322069941659776	1.9332209573740887e-25	NA	44	46	46
ENSG00000183336.8	BOLA2	-2.329318580952527	-0.11292170066547699	0.019842194742465846	0.054618868443288796	0.14418393744494948	9.655547265192336e-21	NA	25	26	26
ENSG00000163564.14	PYHIN1	-2.3264469437530018	-2.232144582788733	0.019994719768388	0.00021758183229456744	0.020832075662610583	0.0006138239935393166	NA	18	21	21
ENSG00000140961.12	OSGIN1	2.3261619234514446	0.13880455676521983	0.02000991410724189	0.0415361061272238	0.20190738597163754	6.354847073168902e-30	NA	33	33	33
ENSG00000183250.11	LINC01547	2.3259324640670322	0.4573359079668337	0.020022153833628924	0.002957619867273429	0.015476989195712743	0.003475584314668753	NA	19	19	19
ENSG00000162244.10	RPL29	-2.3223330576063193	-3.048235131032907	0.0202150088540821	7.030280160972468e-05	0.01954266006476637	0.001039527846267681	NA	3	3	3
ENSG00000163155.11	LYSMD1	-2.3187145607503603	-0.708528382973545	0.020410518486814386	0.0011821361428996818	0.02229999546553384	0.0004477848484368707	NA	4	4	4
ENSG00000203791.14	METTL10	2.3153277647358963	0.29192995278543865	0.020595001395977332	0.008171034654332705	0.09448910661321896	1.2687047043912872e-13	NA	19	19	19
ENSG00000154760.13	SLFN13	2.3088986047182023	0.7427697335836355	0.02094920844143449	0.0011302748516478398	0.01155863616739325	0.01186136052070351	NA	9	11	11
ENSG00000100207.18	TCF20	-2.3052854016900834	-0.4515305481144647	0.021150594582809417	0.0024625031669565953	0.0339881516356257	1.199811048672744e-05	NA	26	26	26
ENSG00000128602.9	SMO	-2.304421092913992	-0.4879316113133222	0.021199017084685454	0.0027207528457811677	0.015434740920795794	0.003488576691961669	NA	4	4	4
ENSG00000174483.19	BBS1	2.3042911367523113	0.15033649025762638	0.02120630616422161	0.02469819249613604	0.1063896532314115	2.1818193725860357e-15	NA	26	26	26
ENSG00000065802.11	ASB1	2.2988380483150994	0.1868364868671742	0.02151413736942029	0.01608879341228227	0.17950913211187627	5.43080882279315e-27	NA	22	22	22
ENSG00000145901.14	TNIP1	2.2986620570739866	0.35391115157709213	0.021524136688292533	0.005215246701784099	0.08406972694004299	2.1200824928611302e-12	NA	16	17	17
ENSG00000101695.8	RNF125	-2.2926849904594095	-1.1126367413577476	0.02186614728930422	0.0004116760353408877	0.030488869501403167	3.5720207417022024e-05	NA	8	8	8
ENSG00000125743.10	SNRPD2	-2.289974432855514	-2.0268026695850496	0.022022798802223006	0.0001557128772247306	0.027169324016854467	0.00010465259014533985	NA	3	3	3
ENSG00000132849.19	PATJ	2.28936270524384	0.5051531151223896	0.022058287161674357	0.0038031411563742156	0.053590748338730364	3.2113840243801084e-08	NA	35	37	37
ENSG00000226029.1	LINC01772	2.2872805043136832	0.13955436313506758	0.022179455679013766	0.04138241491393459	0.15036935037256352	1.7655706962024845e-21	NA	25	26	26
ENSG00000100461.17	RBM23	2.2867238814011017	0.38733910751144535	0.022211944861923925	0.004992065292235124	0.138798263099582	6.651018255005446e-20	NA	67	70	70
ENSG00000087338.4	GMCL1	2.2856411521177655	0.4612010033118053	0.02227526059527245	0.0030220102339102994	0.08251008436447163	5.774952758951098e-12	NA	21	21	21
ENSG00000169641.13	LUZP1	-2.2856256775305837	-0.5868229484749492	0.022276166652994315	0.0021806928739647406	0.021338660489511205	0.0006089365118971497	NA	33	34	34
ENSG00000083642.18	PDS5B	-2.2853465186690434	-1.084350202876591	0.02229251728129437	0.0005686673641289012	0.016406068804540763	0.002599920115663303	NA	26	27	27
ENSG00000214026.10	MRPL23	2.2812390830893525	0.08533474521468538	0.02253430321619062	0.10368498941312478	0.2877626492517197	1.4012734289174583e-44	NA	110	113	113
ENSG00000117595.10	IRF6	2.2755611409165875	0.09750183437154583	0.02287228935816914	0.06369793872026658	0.28361671538991795	1.5390957229300809e-43	NA	22	22	22
ENSG00000135074.15	ADAM19	2.274583191534101	0.22242939865531605	0.022930945368368667	0.011656471534488566	0.1221113329103068	1.7303991398999063e-17	NA	70	73	73
ENSG00000181625.17	SLX1B	2.274456215284026	0.10187611285619362	0.022938570798802557	0.06303297738891663	0.09332436504947418	2.013435151624639e-13	NA	27	31	31
ENSG00000067533.5	RRP15	2.274253304841468	0.5499572075937547	0.022950760952833254	0.0021525472067828928	0.034335498221037514	1.153538806182944e-05	NA	14	14	14
ENSG00000186522.14	SEPT10	-2.2721410198463543	-0.3213805655195837	0.023077994242674222	0.006597979888765926	0.044289128365137306	6.101237291725479e-07	NA	20	20	20
ENSG00000115524.15	SF3B1	2.2721101094984038	1.0664552066968944	0.023079860663070252	0.0004383808346230094	0.024584075500889008	0.00020781661350666685	NA	19	19	19
ENSG00000176974.19	SHMT1	2.2705508513377883	0.08040087697233302	0.023174181623806984	0.09861614911600905	0.3994025409474684	6.1251893344534385e-68	NA	94	98	98
ENSG00000250067.11	YJEFN3	2.268303717252615	0.3438905943438113	0.023310701520129505	0.008083694189573599	0.06591049405130016	9.821755476341603e-10	NA	64	64	64
ENSG00000231500.6	RPS18	-2.2678792962091805	-0.3595549465902249	0.02333656456540498	0.00783246256995321	0.2098306760741007	6.916846528911918e-31	NA	79	132	132
ENSG00000168779.19	SHOX2	-2.2672680272591843	-0.3079222791904216	0.023373857377337375	0.008413617826230879	0.03789715417089543	3.453424541195501e-06	NA	35	35	35
ENSG00000204348.9	DXO	-2.267094567851432	-0.8881030480024169	0.023384449353466123	0.0008503830442838536	0.011705158481249322	0.011274880063943232	NA	6	11	11
ENSG00000134222.16	PSRC1	2.2668648941773073	0.22386302705010153	0.02339848035952657	0.01209187528785182	0.08162272513299247	6.4029307579769975e-12	NA	17	18	18
ENSG00000185684.12	EP400NL	2.266489314165565	0.08036844927020846	0.023421440682851125	0.08521878035792081	0.392056524455444	1.8039037014692957e-66	NA	33	37	37
ENSG00000173110.7	HSPA6	2.2610699010122337	0.32094063464844846	0.023754928873159224	0.008894353748032888	0.021002092279850174	0.0006508228555800942	NA	68	76	76
ENSG00000277587.1	CTD-3116E22.8	-2.254921640386617	-0.17197740812836076	0.02413824772270343	0.01785916709283766	0.11607804832109801	1.4278344706927982e-16	NA	36	37	37
ENSG00000269713.7	NBPF9	2.251816380575804	0.6785855099457034	0.02433387809102463	0.0013377391268709232	0.1278847301154197	2.4905032844125766e-18	NA	9	33	33
ENSG00000105193.8	RPS16	2.248020145626672	0.6004017690408325	0.02457490535194065	0.0017532028414475227	0.08450439781323173	3.0102977025126032e-12	NA	42	42	42
ENSG00000126883.16	NUP214	2.2444914216683425	0.8341685445663384	0.024800800246609828	0.0008048480834105048	0.030742970083931308	3.7572184882576946e-05	NA	10	10	10
ENSG00000175518.6	UBQLNL	-2.241455666660006	-0.18692654109712067	0.024996574157001624	0.014894227980598	0.05582469849572134	2.0149888017085074e-08	NA	42	43	43
ENSG00000171798.17	KNDC1	-2.240063704687986	-0.11354233088541515	0.025086787424774454	0.05373578910550618	0.1594549974502099	7.892608985607532e-23	NA	58	61	61
ENSG00000170175.10	CHRNB1	2.23989900688895	0.17613752188711435	0.02509748013998731	0.018147166453638754	0.10246311753190136	9.335345040329821e-15	NA	9	9	9
ENSG00000130479.10	MAP1S	-2.2381399478380444	-0.6855199432232494	0.025211930291435335	0.0013387857517363907	0.047683574681983566	2.4726275658776945e-07	NA	4	4	4
ENSG00000262874.1	C19orf84	2.2371625897653873	0.10564724494997876	0.02527571543435036	0.07616633244946881	0.29062762496244265	1.0137449249526858e-44	NA	25	25	25
ENSG00000163902.11	RPN1	2.235441022301028	0.4274660279262662	0.025388409496103697	0.003192343388569851	0.0589573482385189	7.3933351654230445e-09	NA	21	21	21
ENSG00000123838.10	C4BPA	2.2353661518950103	0.06590506730470244	0.025393320374124926	0.19330570907223568	0.5067592917429579	8.73343519018511e-97	NA	21	21	21
ENSG00000088766.11	CRLS1	2.231242214753426	0.8674905535896134	0.02566508906094084	0.000990699170864485	0.0248561177821488	0.00020866348687122968	NA	12	14	14
ENSG00000120875.8	DUSP4	2.2280600647218685	0.534550710801526	0.025876509885903943	0.0025053690972853954	0.03043547520509256	4.0155989012927474e-05	NA	14	14	14
ENSG00000186188.10	FFAR4	-2.2251719628272206	-0.2941501019425892	0.02606969625538612	0.007622431599351503	0.047163391453366364	2.455976614579059e-07	NA	9	9	9
ENSG00000148297.15	MED22	2.224178338321475	0.1793826854173898	0.026136447865696463	0.018643522208448525	0.30773804329449195	4.09927471092075e-48	NA	31	35	35
ENSG00000178093.13	TSSK6	-2.222548721513005	-0.3626439203810941	0.026246245235015682	0.007227081241408702	0.04831828427924519	1.7467592440642474e-07	NA	33	34	34
ENSG00000114853.13	ZBTB47	-2.222177292986047	-0.3623462064642096	0.026271326382237826	0.004794609192066886	0.04845239187983842	1.488624115253303e-07	NA	46	46	46
ENSG00000106330.11	MOSPD3	-2.217201939229884	-0.07661315832627875	0.026609295139024547	0.08616349883573741	0.5169499422548691	6.43424094504776e-100	NA	20	20	20
ENSG00000144668.11	ITGA9	2.2096538255276674	0.18475209111063354	0.027129196643338255	0.01893303088907602	0.13539741075824402	1.0203444256023789e-19	NA	39	41	41
ENSG00000183092.16	BEGAIN	-2.2075090343618724	-0.04214939602914973	0.02727851652959388	0.3317198428682971	0.6055003429250999	2.077424297393731e-130	NA	52	56	56
ENSG00000182183.14	FAM159A	2.206073859970182	0.7892392000357165	0.027378828635229443	0.0025324744407679203	0.02431256731884608	0.0002498356897085609	NA	20	21	21
ENSG00000127328.21	RAB3IP	-2.2039601867751726	-0.16947023386981488	0.027527144154764857	0.021014043710133417	0.13992401006063238	5.3773569149730416e-20	NA	57	58	58
ENSG00000072756.16	TRNT1	-2.2032496547486513	-0.33178262155484506	0.02757715727759609	0.00850487631507642	0.07417679242413876	6.743283337343815e-11	NA	53	58	58
ENSG00000259031.1	CTD-2062F14.3	-2.2021804458270307	-0.0732457031167665	0.027652564749191928	0.1135483001106009	0.2990678941750777	1.8740949551472624e-46	NA	12	12	12
ENSG00000164530.13	PI16	-2.1986979103479585	-0.18911559004415793	0.027899409646682645	0.01874840375517977	0.12301764934741913	1.5699543300024813e-17	NA	15	15	15
ENSG00000153406.13	NMRAL1	2.1939390220491033	0.10597823758464514	0.02823979358893112	0.05964810348697482	0.4471607961809532	4.395206795927307e-80	NA	33	34	34
ENSG00000160233.7	LRRC3	2.193053266551766	0.1896230748675936	0.028303541540710277	0.01490628866471858	0.04421518864731519	6.209752090829654e-07	NA	22	22	22
ENSG00000142102.15	PGGHG	-2.1927509970555192	-0.17798139993800585	0.028325324277662087	0.015991427571119463	0.16371100830592933	4.824817983682364e-24	NA	19	21	21
ENSG00000277147.4	LINC00869	-2.192168414302537	-0.7438228112317541	0.028367348247303227	0.0010847712252365714	0.021073870733241348	0.0006593733732918851	NA	4	15	15
ENSG00000072401.14	UBE2D1	-2.19208764490801	-0.5328339457228187	0.0283731786968841	0.002122540024790479	0.10131818396057547	1.42634766637746e-14	NA	15	17	17
ENSG00000113716.12	HMGXB3	-2.1915312351103085	-0.5758644457572366	0.028413371962305502	0.0018758322601315483	0.05823832853118033	1.0088357630050026e-08	NA	9	9	9
ENSG00000267368.1	UPK3BL	2.189497956084574	0.06522349895024153	0.0285606669444555	0.15214818387041995	0.3280675072768881	3.958080345954749e-52	NA	74	78	78
ENSG00000269893.6	SNHG8	-2.1890517458552914	-0.29923271427862724	0.028593079202933972	0.007006307753987543	0.08093102102813962	3.609856988928616e-12	NA	89	92	92
ENSG00000166263.13	STXBP4	2.1844433415164057	0.21548393764569315	0.028929686355054288	0.012402566815531323	0.06923234094840564	3.1599942809927806e-10	NA	18	18	18
ENSG00000164163.10	ABCE1	2.182876596740653	0.8765581291910577	0.02904489893659286	0.0008407004421566276	0.014994473396112706	0.00409723969446125	NA	35	36	36
ENSG00000088827.12	SIGLEC1	-2.182524371300857	-0.3708454947698489	0.029070854588606823	0.004812632211094131	0.031510473965629726	3.0099186886044096e-05	NA	23	23	23
ENSG00000143537.13	ADAM15	-2.181574915402435	-0.1951892099528817	0.029140919880428277	0.02167710865111049	0.17995199295976486	4.585357422010746e-27	NA	25	27	27
ENSG00000113296.14	THBS4	-2.181528411890747	-0.2900096218404082	0.02914435534666275	0.00826599936352633	0.0605785565828431	3.890004360158966e-09	NA	25	25	25
ENSG00000168569.7	TMEM223	2.1811707200646846	0.27981531317970854	0.02917079163164209	0.007673480011255112	0.09010523315801798	5.227268176712801e-13	NA	5	5	5
ENSG00000074603.18	DPP8	2.1788432532434543	1.8878526051677411	0.029343314537861688	0.0002691003563974984	0.013104031893870795	0.007244912311073563	NA	6	6	6
ENSG00000119139.17	TJP2	-2.1758531914753996	-0.07330662720104104	0.029566239834920384	0.11440687750194613	0.3503482635858197	2.7624293018556745e-57	NA	91	93	93
ENSG00000053900.10	ANAPC4	-2.175370809623764	-0.2773315531592602	0.029602340125651532	0.0081570407865957	0.12741402554588555	2.737690787831804e-18	NA	48	48	48
ENSG00000163161.12	ERCC3	2.17204550039408	0.15315008124354454	0.029852231105513494	0.026258940345958215	0.16843971809328726	3.4291941405378966e-24	NA	61	61	61
ENSG00000167632.14	TRAPPC9	2.1702319027143804	0.18873105967578951	0.029989282410604202	0.017324048395688952	0.25427631020042124	1.5546021434071722e-38	NA	36	38	38
ENSG00000104823.8	ECH1	-2.16907451276475	-0.4296367661179207	0.03007702733674195	0.003246218248143506	0.0644193753351628	1.1344997784650272e-09	NA	17	17	17
ENSG00000138678.10	GPAT3	-2.1688908730743943	-0.3537715991001881	0.030090969831101048	0.004843424741528457	0.04425263671497581	5.304610145825467e-07	NA	74	76	76
ENSG00000196655.11	TRAPPC4	2.1685936968342046	0.11808677509644314	0.03011354413978675	0.04077966020296933	0.3409912731835825	1.2481497731799622e-55	NA	50	51	51
ENSG00000197798.8	FAM118B	2.1668004737813344	0.07073933525884087	0.03025007131546726	0.1274895335491287	0.4338481514957462	2.5303293431004164e-77	NA	66	70	70
ENSG00000188549.12	C15orf52	-2.166247561736396	-0.28563539592486753	0.030292274449006625	0.007423981095459201	0.010515786480683005	0.016368692113078964	NA	45	45	45
ENSG00000127452.8	FBXL12	-2.1620464595145656	-0.3475803660461407	0.030614595279657514	0.005578894474403653	0.024853502473297828	0.0002156387907836243	NA	44	47	47
ENSG00000213780.10	GTF2H4	-2.161256022153659	-0.5144935529727583	0.03067556803393081	0.001996865660949418	0.12196206205827385	4.5525154994051415e-18	NA	25	105	105
ENSG00000139190.16	VAMP1	-2.1583940972191757	-0.1363496359345931	0.030897204275232463	0.033911764368086336	0.31110759206103217	6.25552718538103e-49	NA	30	32	32
ENSG00000107185.9	RGP1	2.1565428150979704	0.3989576051545496	0.03104130432035094	0.0038536278627425906	0.13851447200580025	4.914482060843667e-20	NA	24	27	27
ENSG00000128805.14	ARHGAP22	2.155247027219974	0.08577638942086688	0.03114250865982943	0.08017358781934501	0.2740089843876673	6.975091794226415e-42	NA	55	56	56
ENSG00000111110.11	PPM1H	-2.153177919765993	-0.5212666716887608	0.0313046982917283	0.001664756908725558	0.035633123866820264	8.326502416069414e-06	NA	10	11	11
ENSG00000007080.10	CCDC124	2.15282818684301	0.8482349608134734	0.031332184033195695	0.0008626426307041877	0.04145293475959919	1.5511399666615562e-06	NA	10	10	10
ENSG00000185187.12	SIGIRR	2.1515557675030292	0.3261492868048188	0.031432359077463806	0.005063655133624989	0.09594177099958358	5.3712562871578675e-14	NA	50	53	53
ENSG00000142192.20	APP	2.1508446780023514	0.18503317800358432	0.03148846132229127	0.0167649833189422	0.09998174757480917	2.0211156860290847e-14	NA	111	112	112
ENSG00000168268.10	NT5DC2	2.1502476661178624	0.19283663604526932	0.03153562958670407	0.023862459826257544	0.17685352187890654	1.1272058859999515e-25	NA	43	43	43
ENSG00000198431.15	TXNRD1	-2.1488414022891256	-0.7608171544074915	0.03164697417515788	0.001063039071129186	0.03528846600148742	9.660181897447965e-06	NA	8	8	8
ENSG00000255837.1	TAS2R20	2.1484505279786243	0.19697229994137458	0.03167798247732349	0.015760362018066288	0.056912774816075165	1.077840503438529e-08	NA	18	18	18
ENSG00000142178.7	SIK1	-2.1429270355529355	-0.598258878230887	0.032118957695683785	0.0016199309712029105	0.01455619425738982	0.00480858977939814	NA	6	7	7
ENSG00000100629.16	CEP128	2.141933812219568	0.3007833330208572	0.03219880852661835	0.007610486703768043	0.019316419400142983	0.0010850084943643463	NA	60	61	61
ENSG00000131355.14	ADGRE3	2.1407500084232653	0.6264639272514895	0.03229420335406893	0.0013200189468554656	0.028717186265966456	6.414999718415522e-05	NA	17	17	17
ENSG00000174516.14	PELI3	2.138370190703825	0.2463745739689393	0.032486709861321565	0.007134176215284175	0.06832821515064025	4.5398229070654215e-10	NA	27	28	28
ENSG00000048544.5	MRPS10	-2.1377652914475194	-0.12457379057714871	0.03253579733063437	0.04677561477868741	0.2981459790373379	4.7263084102029805e-46	NA	74	81	81
ENSG00000163219.11	ARHGAP25	-2.132138194333479	-1.038429546724455	0.03299548755954202	0.0005617888080732351	0.021791709774791432	0.0005359336264030669	NA	10	10	10
ENSG00000161847.13	RAVER1	-2.130465784499907	-0.6953747527587434	0.03313317770729323	0.0013216238002250794	0.025759320219631558	0.00015872504136943226	NA	17	17	17
ENSG00000101442.9	ACTR5	2.130024214656062	0.2164782449950354	0.033169614279501006	0.011720531908521702	0.1683702341705183	2.0979079148243533e-24	NA	31	32	32
ENSG00000197265.8	GTF2E2	2.1281780489902262	0.7806694804345101	0.03332232409480522	0.0008253714723991673	0.01581930465184373	0.0031398724277764576	NA	17	18	18
ENSG00000136240.9	KDELR2	2.127142525756719	0.13817178504852906	0.03340824281826011	0.026482611922934666	0.1968445278303393	5.297634381057054e-29	NA	11	12	12
ENSG00000204991.10	SPIRE2	-2.1270122848867734	-0.11855527818648139	0.03341906248083399	0.035012855889181724	0.16863463636680331	2.136893203535444e-24	NA	18	20	20
ENSG00000140830.8	TXNL4B	-2.1266604029962974	-0.6664638170055541	0.033448309797438416	0.0014300056795038558	0.03196922302639175	2.5422895044471994e-05	NA	10	10	10
ENSG00000144320.13	LNPK	2.1255484283508532	0.09232718264901729	0.033540877612271765	0.059493191234481387	0.4670281532340502	5.094572610382244e-85	NA	40	42	42
ENSG00000173327.7	MAP3K11	-2.124600567791646	-0.3055227390620317	0.0336199564554575	0.005766833328514852	0.2251513907320572	1.0779194429009287e-33	NA	11	11	11
ENSG00000188636.3	LDOC1L	2.124124768705329	0.3123284675205553	0.033659711867542984	0.00572179631765994	0.12151822991142144	1.8232631944201393e-17	NA	11	11	11
ENSG00000075884.13	ARHGAP15	2.1217481107653233	0.47315764772846175	0.03385889615465065	0.004672609223460069	0.04351525540122003	7.972752745917135e-07	NA	60	61	61
ENSG00000184227.7	ACOT1	-2.121391701327352	-0.06821914950792494	0.03388885304648472	0.1299334796715048	0.3338946453427312	1.8821188318113848e-53	NA	32	33	33
ENSG00000281655.1	RP11-817J15.3	-2.115287508082716	-0.28529687281849225	0.03440545050053044	0.007506447846802392	0.04877206603521345	1.4597342850156878e-07	NA	17	17	17
ENSG00000130413.15	STK33	-2.110403917159683	-0.20608031736427862	0.03482357935955477	0.01204353891921445	0.04339628954415569	6.912980596490673e-07	NA	9	9	9
ENSG00000228140.1	RP3-467K16.4	2.107697026023561	0.16073110589645154	0.03505720472437074	0.021030307271500098	0.13435309038523593	2.934223890412107e-19	NA	19	22	22
ENSG00000164465.18	DCBLD1	-2.107497423677639	-0.08900498121266898	0.03507448477578774	0.06168030263494774	0.28653881047885105	2.20173878393014e-44	NA	21	22	22
ENSG00000105072.8	C19orf44	2.1072436104141317	0.30742222850345635	0.03509646849672666	0.003979070840786923	0.04747529198944881	2.437073361983741e-07	NA	5	5	5
ENSG00000185728.16	YTHDF3	-2.10601589142692	-0.7032857510512447	0.03520297197604596	0.0007693393640704721	0.023196825685276142	0.0003008376405702156	NA	13	13	13
ENSG00000069011.15	PITX1	-2.1048579101946996	-0.1190368072992588	0.0353036784430788	0.036348730003455336	0.11181116181591913	5.041427811841911e-16	NA	14	14	14
ENSG00000088970.15	KIZ	-2.1030380346371595	-0.11998838101013384	0.035462444850720684	0.03990457134537327	0.2414131641617937	2.888650343602667e-36	NA	30	30	30
ENSG00000101577.9	LPIN2	2.102442998631679	0.08445382855045204	0.03551448792747721	0.06460892098377634	0.27202010957167755	7.699060712921511e-42	NA	60	63	63
ENSG00000141994.15	DUS3L	2.101073597272516	0.16271302290679035	0.035634506187982334	0.016679637295830784	0.28808170429800584	1.754551151968909e-45	NA	14	14	14
ENSG00000064932.15	SBNO2	-2.098608011483374	-0.88546679920392	0.03585146955201815	0.0006928858292394215	0.05213790161224503	5.6557791343317805e-08	NA	5	5	5
ENSG00000162398.11	LEXM	2.0984697755265147	0.21949684085836052	0.03586366713680267	0.014383619340356995	0.05593083466061373	1.7375188302631282e-08	NA	39	40	40
ENSG00000187239.16	FNBP1	-2.098450155148881	-0.7109284898091901	0.035865398675157256	0.0016679654112416213	0.060836091215990186	4.611855266533628e-09	NA	7	7	7
ENSG00000244731.7	C4A	-2.0979463149941777	-0.08723205051536317	0.03590988802498952	0.07306520299318987	0.2530791306821803	7.391632188607072e-38	NA	27	73	73
ENSG00000134318.13	ROCK2	2.096922854124025	0.43598432593198383	0.03600040505866668	0.0024670710034916344	0.06324209880120922	2.0623987362256675e-09	NA	11	11	11
ENSG00000103479.15	RBL2	-2.092335859273685	-0.3639468586269806	0.03640848207334918	0.004349904926258007	0.14545547392806926	3.437681544508696e-21	NA	23	23	23
ENSG00000168350.7	DEGS2	2.0909318911250985	0.4035188908868522	0.03653416982738929	0.0037008622857873457	0.013219748475178287	0.006779347165109711	NA	14	14	14
ENSG00000133561.15	GIMAP6	2.0900984371929394	0.577403206777969	0.03660895804465757	0.0014490165126178401	0.027114096570564086	0.00010593195865143657	NA	14	18	18
ENSG00000072818.11	ACAP1	-2.089700950734641	-0.19269877355042725	0.036644671559010356	0.016551420090611686	0.2683687759204909	1.822106799400689e-41	NA	27	33	33
ENSG00000148296.6	SURF6	2.088576401544149	0.08478528918712422	0.03674587129371287	0.07274147171351177	0.38195952449943776	2.0044242627747644e-63	NA	38	43	43
ENSG00000157315.4	TMED6	2.0864487767225572	0.10543616381072929	0.036937990569086844	0.06121156498909683	0.2078436969802652	1.4253731803565784e-30	NA	19	19	19
ENSG00000188186.10	LAMTOR4	2.0843382609839827	0.26800783123358823	0.03712940939383857	0.005350159757746264	0.11191451405464332	2.3853955604676e-16	NA	34	35	35
ENSG00000167491.17	GATAD2A	-2.0820489397190713	-0.2776792755357047	0.03733799973746072	0.008252271171480152	0.14804240955098547	1.1096757225923043e-21	NA	14	14	14
ENSG00000137513.9	NARS2	2.081517438031405	0.14389519384913307	0.03738656965880473	0.01655549981062016	0.0921803658990184	1.032966403725346e-13	NA	26	28	28
ENSG00000257218.5	GATC	2.081513175213775	0.13973298805790432	0.03738695942275401	0.022014409146591706	0.11224914613803057	3.7951510009536623e-16	NA	88	89	89
ENSG00000160746.12	ANO10	-2.0814769508530375	-0.2910000255126454	0.03739027167912387	0.005581327404346348	0.06909093035487994	3.2941112956938613e-10	NA	64	64	64
ENSG00000141295.13	SCRN2	-2.0786645805602872	-0.13069240394689685	0.03764819065170727	0.03551709888510544	0.36015883505418905	8.523003479561165e-59	NA	17	17	17
ENSG00000213672.7	NCKIPSD	-2.0784408401239114	-0.2171210261149596	0.037668774456330094	0.011325646701348452	0.14882245492421908	1.3680781737355295e-21	NA	10	10	10
ENSG00000115896.15	PLCL1	2.077885008737056	0.10060278086004554	0.03771995160447123	0.04224915786960775	0.23357698782425024	1.0324394816622268e-34	NA	25	29	29
ENSG00000196961.12	AP2A1	-2.077414652584649	-0.4403323186583177	0.03776330497480893	0.0024383502204805424	0.02078491756717424	0.0006923234811074872	NA	26	28	28
ENSG00000198026.7	ZNF335	2.0765966423483846	0.4515040558518419	0.03783880306498412	0.0026355245212917404	0.04429277903746457	4.7666771950730686e-07	NA	29	29	29
ENSG00000273355.1	RP11-672L10.6	2.075817942087289	0.12828229204682517	0.03791079229817016	0.034314125962213504	0.06651829033420259	6.429945952264266e-10	NA	29	30	30
ENSG00000183617.4	MRPL54	-2.0726674198741857	-0.15188059075572424	0.03820324184531282	0.021366493429630134	0.2685789747992766	4.5557422344895897e-41	NA	18	19	19
ENSG00000101773.18	RBBP8	-2.070870096651541	-0.3145249948559999	0.038370937362135184	0.005509796943319085	0.09259295610892984	2.5062936478847635e-13	NA	6	6	6
ENSG00000188846.13	RPL14	-2.07034900717479	-0.3636295127426402	0.0384196733873323	0.003858479079414761	0.1379482458001885	5.153132275183268e-20	NA	22	23	23
ENSG00000145384.3	FABP2	-2.0701597662181763	-0.063209406627867	0.03843738557807832	0.14192341966534103	0.3636661023166878	9.076377849881509e-60	NA	34	34	34
ENSG00000103657.13	HERC1	2.0662170420086636	0.28869247208099363	0.03880799039811885	0.005045430002425334	0.10187363093255432	1.404302345206672e-14	NA	18	18	18
ENSG00000127831.10	VIL1	-2.064007791436297	-0.2141165864517451	0.03901697765827308	0.011157471789923119	0.09028401657428052	2.8309499516916936e-13	NA	9	9	9
ENSG00000272555.1	RP11-459I19.1	2.0636027462751403	0.17856515549035756	0.03905539700469049	0.015795645990501858	0.0716360862527869	1.3828716620925726e-10	NA	32	32	32
ENSG00000056736.9	IL17RB	2.060912117493696	0.13325401976792947	0.03931142504320427	0.03070408569683769	0.08539857714375723	1.408618425811433e-12	NA	23	24	24
ENSG00000196781.14	TLE1	2.0596306572242438	0.6055350174430684	0.039433863108994445	0.0012999309315129064	0.03641137946127114	6.598769602630331e-06	NA	5	5	5
ENSG00000066926.10	FECH	-2.0592926595269265	-0.6561593796096511	0.03946621125097595	0.0007572476847769407	0.03332329129264446	1.5929443433269327e-05	NA	13	13	13
ENSG00000174282.11	ZBTB4	2.056327844335189	0.7813495411362583	0.03975092614141166	0.0008966005634716366	0.02225550925459657	0.00044998263014202686	NA	24	24	24
ENSG00000276071.1	CTD-3234P18.6	-2.05469660820876	-0.37421443260075954	0.03990831776463906	0.003796299533598557	0.014108418944778912	0.0053231502572192715	NA	11	11	11
ENSG00000184203.7	PPP1R2	-2.0536466047961333	-0.7356594905597973	0.04000990795653672	0.0009307428948266581	0.025329516914665937	0.0001626060436844121	NA	9	9	9
ENSG00000104972.15	LILRB1	-2.052833488601064	-0.09953920868616802	0.04008872942577053	0.04964630862476932	0.27225799155293523	4.305130257826006e-42	NA	57	62	62
ENSG00000187513.8	GJA4	2.050024732451373	0.422792922555	0.04036201738013807	0.003775808936130171	0.02667716219805894	0.00010844457859698812	NA	38	40	40
ENSG00000075651.15	PLD1	-2.046129005765829	-0.28712387828953917	0.04074367989391981	0.006486033393148912	0.07170128076744617	1.345387998448773e-10	NA	43	45	45
ENSG00000135913.10	USP37	2.0428246913390447	0.6573252626425254	0.04106979538882442	0.0014540960105576494	0.021185572067940767	0.0006219652357301804	NA	23	25	25
ENSG00000163464.7	CXCR1	2.0423977715965287	0.8608461083025959	0.041112090622004036	0.000732991715896764	0.02519754067888727	0.00017224254360175738	NA	21	22	22
ENSG00000100478.14	AP4S1	-2.0423650273354306	-0.30317449799412	0.04111533614163496	0.005540725101965619	0.026846433451484127	9.791281028592819e-05	NA	17	17	17
ENSG00000237927.1	RP3-393E18.2	-2.041882003413346	-0.1844017716916844	0.04116323734529502	0.016053965446684464	0.1925410400309995	3.1940126352842356e-28	NA	37	37	37
ENSG00000158714.10	SLAMF8	2.0416774829078985	0.136435412054581	0.04118353376770753	0.0343425725579859	0.09380694530841496	1.353293964225351e-13	NA	56	59	59
ENSG00000064419.13	TNPO3	-2.0366370325212455	-0.14979807880552928	0.04168642884234194	0.027228813119467576	0.38134921239092795	3.2879753341080987e-63	NA	12	12	12
ENSG00000066855.15	MTFR1	-2.036132456058831	-0.25888116164700165	0.041737056430915694	0.008153185821611238	0.047700716324722274	2.2715989695359697e-07	NA	30	32	32
ENSG00000064995.16	TAF11	2.0352170852186524	0.8445955668137523	0.04182903468166416	0.000945526040165963	0.02057844601352128	0.0007711862058878798	NA	22	22	22
ENSG00000065665.20	SEC61A2	2.0351800424939475	0.19473517833220205	0.041832760416182724	0.01370340277424988	0.09378556190229084	1.5562208663746675e-13	NA	59	61	61
ENSG00000115325.13	DOK1	-2.03437358698287	-0.5317341857309119	0.04191394286876778	0.0020668709834361838	0.05159865561141068	7.694972089875312e-08	NA	34	34	34
ENSG00000075826.16	SEC31B	2.033334323672464	0.08421154744610934	0.042018757693417355	0.0709448320523973	0.5360197353067256	1.6336061571206952e-104	NA	72	72	72
ENSG00000228049.7	POLR2J2	2.0308225627101075	0.06677885669012985	0.04227299737111912	0.13071514372304896	0.2180611773222594	5.356338989636983e-32	NA	70	74	74
ENSG00000143811.18	PYCR2	-2.029594596882038	-0.16420779784505743	0.04239776458171047	0.018316007565309628	0.1391899740998914	5.194555275578606e-20	NA	21	21	21
ENSG00000198920.9	KIAA0753	-2.0281195423340326	-0.13130924120055024	0.04254804885791386	0.03137805433225077	0.2599020516512385	2.941928730483072e-39	NA	40	40	40
ENSG00000103260.8	METRN	2.0272284669519878	0.22212238300512976	0.04263905316568137	0.008936718039632793	0.06182147872791654	3.3428372316767247e-09	NA	34	36	36
ENSG00000077782.19	FGFR1	-2.0260679889743303	-0.08181460216170511	0.04275781790439517	0.07981125022664352	0.3207797042578321	1.548151437438811e-50	NA	40	42	42
ENSG00000266412.5	NCOA4	2.025810604480184	0.8457949954077524	0.042784196810826215	0.0006191083233508867	0.13857998812546254	8.877551534143421e-20	NA	11	24	24
ENSG00000112701.17	SENP6	-2.025506000089122	-0.17270166467405781	0.042815432981404354	0.01832583117993273	0.3690786454148769	1.0492060342180433e-60	NA	38	38	38
ENSG00000107175.11	CREB3	2.025468086230981	0.9512347063659529	0.04281932227078311	0.0005395081687284143	0.03632998850513183	5.7219761393512014e-06	NA	8	10	10
ENSG00000196912.12	ANKRD36B	2.025413559740963	0.4068324223400866	0.042824916245208594	0.0033363103789561333	0.10276110210223108	9.137576293200786e-15	NA	12	15	15
ENSG00000123338.12	NCKAP1L	-2.0248737528380305	-0.4939107774537634	0.04288032938572972	0.0021750438608273623	0.02936857792432643	4.978022990089078e-05	NA	37	37	37
ENSG00000237248.4	LINC00987	2.023230996525677	0.17962208501450935	0.043049337339266754	0.023196667537706016	0.1683069062926967	2.321480630972883e-24	NA	23	23	23
ENSG00000225873.3	LINC00694	-2.02239862495311	-0.5825495739784295	0.04313518701413287	0.0015467999867128978	0.05374123694739218	3.573828503510112e-08	NA	36	38	38
ENSG00000115112.7	TFCP2L1	2.0213954454148846	0.11249447534607704	0.04323884581446241	0.03716065644197732	0.11508932828994466	7.28917833317041e-17	NA	18	18	18
ENSG00000138722.9	MMRN1	2.020273968067778	0.6183370997215764	0.043354977469875634	0.0013730753492306443	0.021335713257608996	0.0005773061104398618	NA	12	12	12
ENSG00000053108.16	FSTL4	2.019511428037933	0.2437390060033429	0.043434090727880806	0.014460018159008568	0.08260941498423001	3.1413206127582505e-12	NA	6	6	6
ENSG00000073614.12	KDM5A	-2.018577929539651	-0.1402418020332204	0.04353110687267914	0.022497898010392866	0.289697807998786	1.908251507096933e-44	NA	15	15	15
ENSG00000095970.16	TREM2	-2.0181839414182337	-0.39715859707298873	0.04357210796166738	0.004632743069997331	0.012141884064714416	0.009735073686288669	NA	17	17	17
ENSG00000163961.4	RNF168	2.015638671495855	0.2917886710263115	0.04383777289075932	0.0061219180141929026	0.058811708994511935	7.0417050804805176e-09	NA	21	21	21
ENSG00000125510.15	OPRL1	2.01395467839505	0.24157214126508766	0.04401429202610493	0.00860739022173437	0.19142566361852945	6.155715875817794e-28	NA	9	9	9
ENSG00000121570.12	DPPA4	2.0125495913618168	0.1431811010914565	0.04416203459271499	0.03109437666866597	0.08210439666078598	3.509219279541728e-12	NA	70	74	74
ENSG00000239961.2	LILRA4	-2.012195581318313	-0.04662010127588099	0.04419932410944617	0.21811265459141954	0.4364318530275035	9.809923744267512e-77	NA	66	74	74
ENSG00000166136.15	NDUFB8	2.0098368584603	0.6588823282672017	0.04444845833866766	0.0010998098666311095	0.05246337792121219	3.020505708400321e-08	NA	17	17	17
ENSG00000059145.18	UNKL	-2.0097914009580764	-0.39612630763620804	0.04445327128818792	0.0044724918450371794	0.0870139181583467	1.2350056349430283e-12	NA	5	5	5
ENSG00000114859.15	CLCN2	-2.006748826557895	-0.5561123963352635	0.044776414197992394	0.0022070321376816784	0.03069460887043915	3.1261787886223214e-05	NA	10	10	10
ENSG00000146085.7	MUT	2.006625941075653	0.1844835314992241	0.04478950702343549	0.013096862813208349	0.18606029688756826	5.005645122506925e-28	NA	31	31	31
ENSG00000273542.1	HIST1H4K	-2.0046893757826303	-0.45709031762442204	0.04499626502063549	0.0038490028690847523	0.01958691893186687	0.0009945613196441364	NA	5	5	5
ENSG00000100462.15	PRMT5	2.002852470078152	0.12353872571005924	0.0451931260151557	0.02604523503622383	0.3364595160945679	1.4606070370850515e-53	NA	18	18	18
ENSG00000282851.1	BISPR	-2.0025760544024034	-0.290450396651426	0.045222812214020754	0.0038442775156491606	0.04406457811218264	7.188855475351494e-07	NA	19	19	19
ENSG00000164733.20	CTSB	-2.000967292076093	-0.1781881481315215	0.045395914813047396	0.014350931951709328	0.14482350611451306	6.434955801478249e-21	NA	30	31	31
ENSG00000116663.10	FBXO6	2.000822932994364	0.3526393033817748	0.04541147509817618	0.0044159111780393894	0.030072929046627343	4.385642314885943e-05	NA	30	31	31
ENSG00000169962.4	TAS1R3	-1.9995905701806105	-0.10333372741508562	0.04554449302471186	0.018979536996443558	0.10656372968058098	1.748627968059115e-15	NA	11	11	11
ENSG00000163807.5	KIAA1143	1.9974669342807996	0.18267182648436317	0.045774482964741445	0.013589417513596085	0.17224505743010346	3.1151376997269004e-25	NA	35	36	36
ENSG00000099203.6	TMED1	1.9959013522437852	0.4198977983078201	0.04594466150297854	0.0029779003483118892	0.036807702836560034	5.349140680055059e-06	NA	21	22	22
ENSG00000014164.6	ZC3H3	1.995308223656273	0.09729949575218587	0.04600927353670701	0.059712724799751815	0.4934304321094167	1.2261052146609914e-93	NA	29	31	31
ENSG00000068878.14	PSME4	-1.995307380020048	-0.5424031989132166	0.04600936549208371	0.00181943285662513	0.047790233863661435	1.8472113941581367e-07	NA	7	7	7
ENSG00000263264.1	CTB-133G6.1	-1.9937619099698758	-0.6728778221754744	0.04617808001977018	0.0013346811230107057	0.027697473200142826	6.367957454098338e-05	NA	12	12	12
ENSG00000024862.17	CCDC28A	1.992011518456591	0.40300985391162014	0.04636979409348033	0.0030064528778344824	0.04492679683179912	4.542094154926755e-07	NA	28	30	30
ENSG00000160767.20	FAM189B	1.9903619897257	0.5310484630824982	0.046551073866849285	0.002068608063771649	0.01119527539280568	0.013327649608740446	NA	19	21	21
ENSG00000160360.12	GPSM1	-1.989799949240924	-0.5318373628541814	0.04661297703982231	0.002269967921849874	0.09965182331096598	2.1121067861541093e-14	NA	6	10	10
ENSG00000121775.17	TMEM39B	-1.985718086551405	-0.5058380267317326	0.04706463557641245	0.0013899609877673557	0.017619559140525324	0.0018057257526704281	NA	9	9	9
ENSG00000143437.20	ARNT	-1.983872708064057	-0.17956896871746394	0.04727003209696274	0.01665455832327391	0.1701799414098661	6.271358716386747e-25	NA	20	21	21
ENSG00000198064.13	NPIPB13	-1.9831758020668617	-0.18734163526636902	0.04734779581750285	0.012964359171304403	0.038034230791345734	3.980170091904075e-06	NA	7	7	7
ENSG00000263164.1	RP11-333E1.2	-1.9826120843491	-0.23891432857362593	0.04741077650406927	0.008386653575869823	0.039729907748103976	2.5599005044531414e-06	NA	3	3	3
ENSG00000134248.13	LAMTOR5	-1.9816312070950515	-0.390265337289681	0.047520531764736036	0.004214923520793866	0.10296138582026763	8.783201345508426e-15	NA	78	82	82
ENSG00000177666.16	PNPLA2	-1.979415269924943	-0.6541456232654419	0.04776927067439945	0.0013158062531570486	0.04163411697414277	1.4571115846942209e-06	NA	10	10	10
ENSG00000254206.5	NPIPB11	1.9785647874559946	0.29595399332425476	0.0478650274862339	0.0056168132444827925	0.03182515110986533	2.1456825274248146e-05	NA	10	10	10
ENSG00000050393.11	MCUR1	-1.9771458801711155	-0.21069210517952505	0.04802514297626627	0.012782079632093171	0.041157289878253935	1.552466315022198e-06	NA	71	72	72
ENSG00000178252.17	WDR6	1.9768060716209725	0.09433447133676702	0.04806355513441412	0.05291583208708974	0.3871282199113865	3.1841441252390345e-65	NA	69	70	70
ENSG00000053254.15	FOXN3	1.973394523874668	0.824788352531698	0.04845063104026833	0.0011144150699583099	0.03517297110586081	9.410344773960832e-06	NA	10	10	10
ENSG00000158792.15	SPATA2L	-1.9730790821131372	-0.17289524895965863	0.048486553078767786	0.016518058920321897	0.2078117355337884	1.5954991364435674e-30	NA	18	19	19
ENSG00000196821.9	C6orf106	1.9727865199982675	0.18060053190894262	0.048519889607063105	0.009679597914531922	0.07541715214506245	3.130576041829053e-11	NA	45	47	47
ENSG00000110871.14	COQ5	-1.9720361821384829	-0.1478622101920844	0.04860547623292896	0.025189465260488226	0.29374408380822553	1.1553285041948032e-45	NA	37	37	37
ENSG00000105254.11	TBCB	1.971800387036902	0.3105500990186175	0.048632398157858366	0.004618664010200213	0.06923203819401587	2.0924562488155844e-10	NA	73	75	75
ENSG00000154079.5	SDHAF4	1.971422581905548	0.3327110568224314	0.04867556019240224	0.004606415287907376	0.0367261466287659	6.129486883071676e-06	NA	24	25	25
ENSG00000177613.8	CSTF2T	-1.9702476519016914	-0.19379177433831202	0.04880999469862422	0.013103523624151977	0.0856044641165374	1.4315596608004724e-12	NA	64	64	64
ENSG00000129422.14	MTUS1	-1.967312531992088	-0.11085870809775344	0.0491471911630609	0.07512503879297074	0.3168049475296188	1.1772681688297743e-49	NA	31	31	31
ENSG00000157578.13	LCA5L	-1.964135853890463	-0.09675454547197487	0.049514339281055475	0.05756799836230896	0.16156958518547784	1.9855496090565163e-23	NA	35	36	36
ENSG00000185627.17	PSMD13	1.9608404001202455	0.25338553933130664	0.04989764360973712	0.007946909109434101	0.15494173962541571	2.5009285018266465e-22	NA	30	31	31
ENSG00000165501.16	LRR1	1.9607474785200971	0.1538218620276866	0.04990848757079607	0.0204874822507363	0.15331468260081393	5.2068032164374395e-22	NA	21	22	22
ENSG00000089486.16	CDIP1	-1.9590466803999818	-0.5105591534328136	0.05010732023966703	0.0019042800673515115	0.038455392448290826	2.2403071550005334e-06	NA	8	8	8
ENSG00000101150.17	TPD52L2	-1.956653012355979	-1.1356963177230095	0.05038827777219067	0.00032103853281979116	0.011226598707198726	0.013081052706309665	NA	15	15	15
ENSG00000129204.16	USP6	1.9558117986268675	0.15400711736909092	0.05048732847643604	0.028810500362362927	0.08128755856541746	7.022248935929653e-12	NA	26	27	27
ENSG00000224429.7	LINC00539	1.9533075465467604	0.1338493692071367	0.05078316381934212	0.024588677741587225	0.1448303932132604	1.0076852753356127e-20	NA	58	61	61
ENSG00000131042.14	LILRB2	1.9523954042884468	0.2027130795625182	0.05089127825604841	0.011171383336279041	0.17786796376785355	3.981280196860475e-26	NA	37	44	44
ENSG00000165672.6	PRDX3	-1.9521271205408894	-1.197109159340701	0.05092311406797593	0.0004424626986123034	0.04347179427689304	7.237640530953237e-07	NA	20	24	24
ENSG00000142794.18	NBPF3	-1.9512835248902132	-0.04585382934011484	0.051023327796473145	0.21399895712696893	0.6750178877607278	3.1080220075268647e-161	NA	35	38	38
ENSG00000162129.12	CLPB	-1.95025289808754	-0.3402634410255215	0.05114598370046593	0.002486687556178177	0.07426176020394679	7.496495389499344e-11	NA	10	10	10
ENSG00000186642.15	PDE2A	1.9498939413600087	0.3260308447919265	0.05118876141747331	0.0046740439039982045	0.035255771088691136	9.913584457988215e-06	NA	11	12	12
ENSG00000176422.13	SPRYD4	-1.9484852335150549	-0.08114109640720399	0.05135693000881683	0.07333683619905802	0.239932798206846	9.841233193692694e-36	NA	34	34	34
ENSG00000143382.14	ADAMTSL4	1.9480649053756829	0.1179485196466231	0.05140719739522553	0.030891158005000873	0.12021830993199248	7.258881942837152e-18	NA	31	34	34
ENSG00000079313.13	REXO1	-1.947710639102653	-1.4715821206722497	0.051449596366071104	0.0001866624825741244	0.012679445299414218	0.008228765787012463	NA	4	4	4
ENSG00000144218.18	AFF3	1.9453414289283917	0.3973626725391141	0.05173389903828062	0.002976378218805009	0.07306700318336169	9.399550685450187e-11	NA	25	25	25
ENSG00000186166.8	CCDC84	1.9446362483318154	0.45104556922030925	0.051818773381631225	0.0027686651074619595	0.034930119994761435	1.0020141488073725e-05	NA	37	37	37
ENSG00000129925.10	TMEM8A	1.9438002873289912	0.24612002808256453	0.051919539115541424	0.009072926142538941	0.1925323792288795	6.066894237590981e-28	NA	44	48	48
ENSG00000272021.1	AC008592.8	-1.9436654412652845	-0.14659019451829308	0.051935808641495135	0.020192293563263207	0.05384325082261061	3.493087416249562e-08	NA	42	42	42
ENSG00000089041.16	P2RX7	-1.942206607339839	-0.1865033254582827	0.05211209353695967	0.0148782298176827	0.033158185999706095	1.7571102232951205e-05	NA	93	94	94
ENSG00000186010.18	NDUFA13	-1.941274034660964	-1.5476199445906678	0.05222504724810862	0.000271986163532325	0.010160814808366735	0.0183459324625746	NA	15	15	15
ENSG00000105968.18	H2AFV	-1.9409785689806456	-0.28003979293500303	0.05226087689537631	0.00590113814429047	0.03587946898160255	6.388776989591874e-06	NA	43	45	45
ENSG00000067208.14	EVI5	1.9401118645355369	0.3030528989356726	0.05236609642119051	0.005061436238183916	0.07673304089668975	2.02714042459772e-11	NA	68	69	69
ENSG00000151239.13	TWF1	-1.9375436275082023	-0.5694842490199475	0.05267892577681074	0.0023116377813654776	0.09360817976602252	1.8325488886387936e-13	NA	22	22	22
ENSG00000183624.13	HMCES	1.9353830914424837	1.1416387888708273	0.052943302656408356	0.0005387543810617275	0.0322868917457628	2.1393969097799905e-05	NA	3	3	3
ENSG00000125245.12	GPR18	1.9353460759718695	0.5353013855817559	0.05294784174645424	0.00125719554064541	0.02717414198134574	9.537504028303414e-05	NA	21	21	21
ENSG00000253182.1	RP11-486M23.2	1.9349048878697535	0.20381659110041023	0.053001968288379504	0.010151857809347752	0.02920870088221277	5.255115440572171e-05	NA	24	25	25
ENSG00000116299.16	KIAA1324	-1.934629477167138	-0.04904984594881393	0.05303578009596604	0.1786172843971396	0.4892476663761245	1.8656098861694763e-91	NA	59	63	63
ENSG00000235641.4	LINC00484	-1.9329564666055319	-0.2344247717611912	0.05324156086039626	0.009032837890250098	0.05487830810222271	2.3900227754067692e-08	NA	16	16	16
ENSG00000184110.14	EIF3C	1.9318487427339583	0.32045574649852865	0.05337817787493247	0.004524978157492135	0.04131470221930142	1.4987087924985848e-06	NA	11	13	13
ENSG00000133962.7	CATSPERB	-1.9302773553447239	-0.1564298496817928	0.05357248127863117	0.03397169307759905	0.09422782147886856	2.8653955880495434e-14	NA	25	26	26
ENSG00000166831.8	RBPMS2	1.9296980250052687	0.08012384089020246	0.05364426482515128	0.0791199855524261	0.26495889945804263	2.319925352186086e-41	NA	48	49	49
ENSG00000173960.13	UBXN2A	-1.925820239805689	-0.08568270989404106	0.05412682332552278	0.06344178870893434	0.2648220794924492	3.5761568749938438e-40	NA	9	9	9
ENSG00000154518.9	ATP5G3	1.9253604569796983	0.3374892819784164	0.05418427900373568	0.004817455138912022	0.1229060201025141	6.217913226218337e-18	NA	22	23	23
ENSG00000170909.13	OSCAR	-1.9252675989267276	-0.17991839510797447	0.05419588896675219	0.014575161427760929	0.2876432146527785	2.026964839491532e-44	NA	36	49	49
ENSG00000185298.12	CCDC137	-1.9224991974339947	-0.24953897188892893	0.05454297448478959	0.007758604661616146	0.10193089294718097	5.083103476905084e-15	NA	12	13	13
ENSG00000272463.1	RP11-532F6.3	-1.921919063147312	-0.10512540582274095	0.05461594272788196	0.044681276487492025	0.19740041532418226	1.1100583717430577e-28	NA	5	5	5
ENSG00000165914.14	TTC7B	1.9207562136486591	0.3275749892507035	0.05476244901967389	0.0037042350299791656	0.019130275046608903	0.001083222850853705	NA	30	30	30
ENSG00000128923.10	MINDY2	1.9195585526114287	0.4048878847245596	0.054913683641528196	0.0028202279347401	0.04814709402207648	1.757668106383191e-07	NA	38	41	41
ENSG00000114631.10	PODXL2	1.9194270913330669	0.09931414015527476	0.05493030510182867	0.044029051980052476	0.17152186417674936	6.294768773880048e-25	NA	23	25	25
ENSG00000165219.21	GAPVD1	-1.9163714936122953	-0.38670211287609824	0.055317826607987584	0.003040298320095296	0.06720747277197611	4.4108364479505736e-10	NA	12	12	12
ENSG00000139344.7	AMDHD1	-1.9162314767325184	-0.06792231832360797	0.05533563849321134	0.09727576464862593	0.34753058195628783	4.512147648371199e-56	NA	17	17	17
ENSG00000138311.15	ZNF365	-1.9160631881213641	-0.5892106292436183	0.05535705321842987	0.0014101496553113372	0.015986132720422076	0.002945144950269861	NA	11	11	11
ENSG00000181847.11	TIGIT	-1.9157740328801618	-0.6963804302072665	0.055393864350683	0.0010657988934303082	0.030408663850594975	4.094683941051272e-05	NA	8	9	9
ENSG00000078142.12	PIK3C3	1.9109083318759041	0.39692302336484986	0.0560163621590657	0.002192246989178164	0.054317938477435636	2.0852021442958517e-08	NA	29	29	29
ENSG00000084112.14	SSH1	1.9107325883854331	1.110832651219105	0.05603895463046315	0.0003130691305711896	0.011642838919424948	0.011345490130190192	NA	5	5	5
ENSG00000232838.3	PET117	1.9097569259243405	0.4591224844807066	0.05616451766803289	0.003239108345254334	0.010365597640283868	0.017303951378960545	NA	14	14	14
ENSG00000172113.8	NME6	-1.9095194621192026	-0.16255130832200868	0.05619511353244768	0.021038325977281426	0.1954642358337104	2.3272357817228356e-29	NA	44	44	44
ENSG00000170291.14	ELP5	1.9080739877016126	0.15941611309404932	0.05638165420007825	0.01957623380847079	0.14420763864581218	1.007228177956072e-20	NA	37	38	38
ENSG00000168615.11	ADAM9	-1.9075515209146434	-0.3489713035894234	0.05644920604262637	0.0048441827772351675	0.12374422906719187	7.460689769168612e-18	NA	44	45	45
ENSG00000221890.3	NPTXR	1.9073583484687398	0.1338575847317787	0.05647419914244655	0.02650212695606254	0.2284490900959875	6.061231203264765e-34	NA	11	11	11
ENSG00000112799.8	LY86	1.9069099013787572	0.20491877203266828	0.05653225578256041	0.01524812403972508	0.19222114702768905	6.297595732363368e-29	NA	42	43	43
ENSG00000112110.9	MRPL18	-1.9042409191803884	-0.20806724769532842	0.05687881478515951	0.011853167716976335	0.16644571920805942	4.3224441530693804e-24	NA	40	42	42
ENSG00000164818.15	DNAAF5	-1.903902192080594	-0.197388622433283	0.056922923579611505	0.012004875048942893	0.07914999500468294	1.4483679891164234e-11	NA	12	13	13
ENSG00000059588.9	TARBP1	-1.9036089349619887	-0.43252232013838077	0.05696113428782472	0.0022232042221077713	0.03867523162362842	3.133620412206994e-06	NA	37	37	37
ENSG00000160325.14	CACFD1	-1.903308557725558	-0.2057993397167303	0.057000294850931145	0.009388642861885049	0.06563317886409989	5.912150455269041e-10	NA	32	36	36
ENSG00000198643.6	FAM3D	1.9031106014762338	0.22848190157375542	0.05702611490147504	0.01051256241093677	0.029932573512137618	4.1354187340504435e-05	NA	15	16	16
ENSG00000205808.5	PLPP6	-1.9030347659870626	-0.18465418107594767	0.05703600893801706	0.012908987118173523	0.11757909295190735	3.229060022025351e-17	NA	41	41	41
ENSG00000143756.11	FBXO28	-1.9029154543362237	-0.45201370449349715	0.05705157807410003	0.0025228920967449785	0.0661778889414027	8.197076587868524e-10	NA	14	14	14
ENSG00000184983.9	NDUFA6	1.9011905466780834	0.1853281750588204	0.05727705886256541	0.024187608111969836	0.29806730829331624	7.649668773949731e-47	NA	20	22	22
ENSG00000103415.11	HMOX2	1.9000528566178847	0.9598003968502771	0.057426183520203594	0.00048212861435979385	0.011810636902022643	0.010850879329481472	NA	8	9	9
ENSG00000166333.13	ILK	-1.8982553515114957	-1.033860073525922	0.057662452469831704	0.00047184939982829747	0.06035541291151152	5.346286397934371e-09	NA	14	15	15
ENSG00000120903.12	CHRNA2	1.8968631078478744	0.2725062310724283	0.057846007628332405	0.00544583589034634	0.03926941121954815	2.5959563159057516e-06	NA	13	14	14
ENSG00000166747.12	AP1G1	1.8966781851738097	0.6991076785701541	0.05787042456379797	0.000979900893798796	0.01595642870890551	0.003046990385505349	NA	9	9	9
ENSG00000166965.12	RCCD1	1.8963086859411578	0.22270721183531692	0.057919238392620996	0.009408551698163205	0.08676139406068882	1.6787627316501585e-12	NA	58	62	62
ENSG00000112655.15	PTK7	-1.8953072871068137	-0.30581524285142375	0.0580517033225657	0.005942770823662767	0.026279568784743315	0.00014334825999299896	NA	29	31	31
ENSG00000184787.18	UBE2G2	1.8940674353955214	1.4687042626452298	0.05821605948226699	0.0004150489700474448	0.017790191745714036	0.0016626750924495714	NA	8	8	8
ENSG00000175826.11	CTDNEP1	-1.8935660566943855	-0.3117890043457591	0.0582826325060162	0.0043033301529505925	0.12670721346609504	1.6776368463599587e-18	NA	9	9	9
ENSG00000136869.13	TLR4	1.8922479777348258	0.1587455916139205	0.05845794866528248	0.019894030162821548	0.3895795659476489	1.2731258434009434e-65	NA	23	23	23
ENSG00000117899.10	MESDC2	-1.891552846244165	-1.120801807146913	0.05855058358169849	0.0004891690533934883	0.016423216729191885	0.002630680396778168	NA	10	10	10
ENSG00000198000.11	NOL8	1.8904620866682822	0.44120912979943927	0.058696186582739084	0.003133684621110886	0.047130836211025096	2.3675985879366627e-07	NA	27	28	28
ENSG00000038427.15	VCAN	1.8901609491296392	0.5739241434243247	0.05873643766689794	0.0020795923200324605	0.02444378987938996	0.00023493249919116308	NA	32	32	32
ENSG00000104889.5	RNASEH2A	1.889667285689783	1.0859255232395142	0.05880247201134168	0.0004186896519096816	0.013887061378468554	0.005582272325329362	NA	7	7	7
ENSG00000196923.13	PDLIM7	1.888511714647405	0.5350481926682115	0.05895728674421255	0.0015340812623486375	0.03971214546231788	2.487749387769233e-06	NA	28	28	28
ENSG00000092529.23	CAPN3	-1.888409648224927	-0.1741795061459391	0.058970977085626416	0.016181317689385192	0.06815015496311637	4.677299203112084e-10	NA	49	52	52
ENSG00000198121.13	LPAR1	-1.887914209566062	-0.06604271029273054	0.05903746861012527	0.09679633392393511	0.29586790385579503	4.51229324727798e-47	NA	67	68	68
ENSG00000065000.15	AP3D1	1.8863050561354686	1.0844793002907769	0.05925385833000424	0.00039541177266202065	0.025166152478047512	0.0001939089064675732	NA	5	5	5
ENSG00000142765.17	SYTL1	-1.8844450634525582	-0.3745224769601804	0.0595047991891253	0.003250585234812065	0.04491660640583068	4.454156123851609e-07	NA	21	21	21
ENSG00000167815.11	PRDX2	1.883497239278634	0.30472158901993834	0.05963301362054184	0.005117656902546593	0.09616307150582412	8.151735547577022e-14	NA	31	31	31
ENSG00000075407.18	ZNF37A	1.8830065323459841	0.41693625739348417	0.059699482702811675	0.003215460997194055	0.024556768229809303	0.0002142809054780311	NA	17	29	29
ENSG00000004777.18	ARHGAP33	-1.8825263545255506	-0.19954586977883618	0.05976458503843722	0.009584211752786695	0.14675037775480385	2.810383509703895e-21	NA	34	35	35
ENSG00000125450.10	NUP85	1.8813156211233526	0.06494454843913464	0.0599289973015331	0.1391516598865367	0.4929029671265018	1.9727873353294477e-91	NA	10	10	10
ENSG00000249846.6	LINC02021	1.8807588734454157	0.08697794045121864	0.06000472698873545	0.05787051937162275	0.10350511174820423	5.811327914441783e-15	NA	52	58	58
ENSG00000142528.15	ZNF473	1.8802371000252676	0.34706944216583024	0.06007577144102394	0.004537058227697597	0.035792556407109134	7.380576930088768e-06	NA	12	12	12
ENSG00000228716.6	DHFR	1.879735322311122	0.064290597060156	0.060144159061289046	0.12837944772651935	0.4982272128172601	3.7028051860828513e-94	NA	61	61	61
ENSG00000009790.14	TRAF3IP3	1.8775149128362458	0.09209778904164737	0.06044755537191318	0.05467370869983758	0.3210903373240969	2.6360001058372477e-51	NA	34	35	35
ENSG00000176658.16	MYO1D	1.8762561245854743	0.21579971292505204	0.06062011865371286	0.01113249638849043	0.10876538691037098	1.2787824459747313e-15	NA	30	30	30
ENSG00000152056.16	AP1S3	-1.8754184997086825	-0.27354003627124124	0.0607351720423174	0.006577188498240302	0.028577175650980724	6.825891679003858e-05	NA	17	17	17
ENSG00000186468.12	RPS23	1.873788913779436	0.2529422397722371	0.06095952502503468	0.006121796555034073	0.19475899123779314	6.036944162928498e-29	NA	25	25	25
ENSG00000178467.17	P4HTM	-1.8736594358723198	-0.5288268948234113	0.0609773802784269	0.0017132987625565121	0.03667089626253745	5.2744027068700105e-06	NA	23	23	23
ENSG00000120688.8	WBP4	1.873015300884589	0.6325472135258478	0.06106627213669353	0.002228575577292262	0.05110898719880135	8.424485524321232e-08	NA	8	8	8
ENSG00000165730.14	STOX1	1.8724655555276297	0.043813887407888365	0.06114222291729902	0.2115161690592556	0.3757761999035491	4.625931808773323e-62	NA	42	42	42
ENSG00000224389.8	C4B	1.8718501450645877	0.13915833070128023	0.06122733854376192	0.024927751459530148	0.21658693313392696	4.901484083420749e-32	NA	19	40	40
ENSG00000135929.8	CYP27A1	1.870711330185651	0.09787028079498886	0.06138510351532376	0.043680809541006275	0.19287163620286216	5.655948307106701e-29	NA	39	39	39
ENSG00000185633.10	NDUFA4L2	1.868999551479632	0.3859283341078651	0.06162287678119139	0.0030671648484484025	0.015974648011526073	0.003034527811927259	NA	2	2	2
ENSG00000230537.1	RP11-305L7.1	-1.8635572897386938	-0.17136524554486782	0.06238390021788866	0.015331420727637293	0.08435357988972379	1.7472675691653447e-12	NA	16	16	16
ENSG00000113971.19	NPHP3	1.8635005719004047	0.07346380565797823	0.06239187215392842	0.0668960232021017	0.4170469165996886	8.21415889088778e-72	NA	48	49	49
ENSG00000231672.6	DIRC3	1.8632891451430356	0.25773978033881106	0.062421596519236795	0.006716695513902607	0.010311459938670815	0.01738927448831307	NA	21	21	21
ENSG00000173338.12	KCNK7	-1.8632352674953718	-0.5005434798683669	0.06242917301895721	0.0012795830962913609	0.019622402536400012	0.0009149210979818269	NA	8	8	8
ENSG00000225434.2	LINC01504	1.8598640428602555	0.1756631313868146	0.06290476371688575	0.013510932301977984	0.08041486180291439	1.038127923850295e-11	NA	16	16	16
ENSG00000205571.13	SMN2	1.8591575694638436	0.11906183196222057	0.06300480711022893	0.03548456655265189	0.11014745333057648	8.006903420180258e-16	NA	37	42	42
ENSG00000144580.13	CNOT9	-1.8569273408442613	-0.14266339070718786	0.06332149213024882	0.019966258605238624	0.2170925572433316	7.743635920441186e-34	NA	32	32	32
ENSG00000165475.13	CRYL1	1.8568145966578313	0.29485054527940324	0.06333753629420176	0.004886865949466659	0.05823040910614821	6.144190976846125e-09	NA	7	7	7
ENSG00000149089.12	APIP	-1.8558275138767375	-0.1383304262726605	0.06347814750672569	0.021869482941528635	0.2306889413939195	2.576560242848363e-34	NA	38	38	38
ENSG00000112294.12	ALDH5A1	-1.8541936676175448	-0.17096501875074027	0.06371145771996484	0.008885685047597102	0.11145843531885304	3.6599899667853933e-16	NA	36	38	38
ENSG00000114738.10	MAPKAPK3	-1.8527088647498369	-0.3447263959072843	0.06392409873456688	0.003810576697401707	0.037688682473041885	3.8031461362936415e-06	NA	46	46	46
ENSG00000183431.11	SF3A3	1.8521978214521861	0.07541136095878995	0.06399742151157703	0.08103501896147686	0.4530131841706551	6.191954683245071e-81	NA	34	34	34
ENSG00000170390.15	DCLK2	-1.8521167550161166	-0.0737969933348024	0.0640090590315019	0.11756685186552614	0.25901766783060565	3.1059858728527944e-39	NA	26	28	28
ENSG00000011132.11	APBA3	1.85089202074958	0.28938242005397097	0.06418508890635254	0.004625155170876961	0.0634728871231293	1.3404876851798739e-09	NA	9	9	9
ENSG00000005243.9	COPZ2	1.8505039603530888	0.2698485843885718	0.06424094776483762	0.006591695500824158	0.06271316772192867	1.989815645234698e-09	NA	34	34	34
ENSG00000152380.9	FAM151B	1.850393758233487	0.16545844739244792	0.06425681798311962	0.01603607043679365	0.1524364134665191	4.2347584899753326e-22	NA	90	91	91
ENSG00000122203.14	KIAA1191	-1.849417286315782	-0.18994921786885482	0.06439758124910666	0.013254035811727563	0.0968771605337924	7.004316466261652e-14	NA	32	33	33
ENSG00000142173.14	COL6A2	1.849124779399288	0.19410797793527382	0.06443979708007085	0.01696222658398651	0.1825273995336272	6.4300696040376446e-27	NA	42	42	42
ENSG00000185033.14	SEMA4B	1.8486657108540794	0.2364264193121427	0.06450609784203132	0.007080215081861101	0.1568116002009358	1.9260016022823803e-22	NA	13	14	14
ENSG00000182149.20	IST1	1.8474195109097808	0.5504053251687121	0.06468636360325307	0.001405066700423954	0.015583035575218824	0.003220166138157484	NA	21	22	22
ENSG00000159256.12	MORC3	-1.8462212487752303	-0.6104965717703102	0.06486008686767296	0.001054444374539866	0.0461002428897745	2.720198335105625e-07	NA	11	12	12
ENSG00000128271.21	ADORA2A	-1.8457430768482226	-0.24255883991645757	0.06492951929044548	0.007079705463863493	0.07617003116189358	1.5452389980289642e-11	NA	32	32	32
ENSG00000130881.13	LRP3	-1.8452979427345062	-0.22115807280413669	0.06499420959300334	0.009030973541571768	0.14650189797871424	6.077671752447424e-21	NA	18	18	18
ENSG00000143126.7	CELSR2	-1.8451922853744653	-0.25503362293746434	0.06500957233594962	0.005949186674498842	0.0312713264689507	2.638162015110609e-05	NA	23	24	24
ENSG00000066084.12	DIP2B	1.844671437993237	0.2045564909361815	0.06508534813378815	0.010913687801512596	0.17439396716862746	2.84676407638471e-25	NA	25	25	25
ENSG00000132329.10	RAMP1	-1.8431067962332592	-0.11495468349608247	0.06531341925682682	0.033922770410162596	0.1578537866922077	6.34699463867042e-23	NA	60	61	61
ENSG00000127951.6	FGL2	1.8429493179722312	0.3566432617863112	0.06533641064833737	0.0050630821725250125	0.06426789942724521	1.5504639536776018e-09	NA	51	52	52
ENSG00000142444.6	TIMM29	1.8425316122750337	0.2202940498883218	0.0653974268582246	0.0037342747267450726	0.019712661853906296	0.0009537445908850932	NA	23	23	23
ENSG00000158428.3	CATIP	-1.8418464484699193	-0.20061622699777967	0.06549761365623556	0.012782240758787663	0.10527650064147456	2.9568879598038748e-15	NA	39	39	39
ENSG00000198393.7	ZNF26	1.8413519859313967	16.179730121170067	0.06556999410550717	7.854598522820202e-07	0.011065315721558852	0.01373980903854756	NA	1	3	3
ENSG00000197208.5	SLC22A4	1.8408551901692796	0.6413945362453985	0.06564278249526871	0.0011568277253508757	0.023467733989043716	0.0003035790038193822	NA	17	17	17
ENSG00000124466.8	LYPD3	-1.8397468492394806	-0.2713672962229304	0.06580541195604807	0.0053453661430819905	0.030067336389111337	4.464395141663703e-05	NA	12	15	15
ENSG00000119705.9	SLIRP	-1.8394671196325403	-0.6043385271235171	0.06584650977994806	0.0013354140586032091	0.0321804493128639	2.383584177683177e-05	NA	10	10	10
ENSG00000038945.14	MSR1	1.839157820595428	0.08255822610703308	0.06589197656416086	0.06229509564477261	0.2640447810581002	2.87219811208108e-40	NA	66	67	67
ENSG00000228223.2	HCG11	-1.838927601603609	-0.4335032748674584	0.06592583542050982	0.0024293281114686144	0.03552173416692162	7.733136354406262e-06	NA	13	15	15
ENSG00000171204.12	TMEM126B	-1.8389151576757887	-0.278683609149104	0.06592766598705371	0.004396435004747619	0.030429225717176957	3.940742428134823e-05	NA	44	45	45
ENSG00000136732.14	GYPC	-1.8387099467367387	-0.8583522788301337	0.06595785962600807	0.0005516627104216332	0.03329140225893951	1.69411910707382e-05	NA	14	16	16
ENSG00000196411.9	EPHB4	1.838431483281787	0.08126373529841098	0.06599884947078918	0.05518270061337953	0.2540262579999365	3.905476883388503e-38	NA	38	38	38
ENSG00000164576.11	SAP30L	1.8382438625644264	0.30930380149447634	0.06602647909160404	0.005087204301147168	0.10417340508563654	5.30751558717783e-15	NA	11	11	11
ENSG00000132906.17	CASP9	1.8378570982978415	0.40010160545089934	0.06608346529854366	0.002597183621754174	0.036946388884800334	4.865864220995923e-06	NA	8	9	9
ENSG00000226124.6	FTCDNL1	-1.836562709193084	-0.11662293087461999	0.06627447664408496	0.039846549157667194	0.1357011604587178	1.8188431128960488e-19	NA	29	29	29
ENSG00000156384.14	SFR1	-1.836386767027181	-0.751232386809485	0.06630047528480792	0.0009220388308121499	0.012163619374009524	0.009521029030832415	NA	8	8	8
ENSG00000178074.5	C2orf69	1.8362180486795527	0.4136475897856401	0.06632541436668175	0.002399198464062725	0.042263352870370016	1.1437016621772586e-06	NA	33	33	33
ENSG00000257704.3	INAFM1	-1.8352674874070232	-0.24790831879901698	0.06646606592365142	0.0058864299594867464	0.10240247188262233	7.854643798575462e-15	NA	4	4	4
ENSG00000101407.12	TTI1	-1.834704137651401	-0.5982559468504057	0.06654953889502922	0.0012222882966182935	0.02973404524763652	4.704271130483397e-05	NA	8	8	8
ENSG00000114796.15	KLHL24	-1.8337844461259154	-0.5704544753501006	0.06668599745587073	0.001314803031576895	0.03083324488300399	2.7589717076120558e-05	NA	29	29	29
ENSG00000087157.18	PGS1	-1.8334632644287052	-1.9713809276513266	0.06673370680771451	0.0001488164700312387	0.010087125821902456	0.018867098751670863	NA	3	3	3
ENSG00000251287.8	ALG1L2	1.8332024579865256	0.05815231596203744	0.06677246850188871	0.1354616969487355	0.27462583912554805	7.179967875770909e-43	NA	29	31	31
ENSG00000106686.16	SPATA6L	-1.8330310197111397	-0.18069366294673142	0.0667979581764923	0.01331821668646708	0.021427938839639917	0.0005819912289539335	NA	34	37	37
ENSG00000175575.12	PAAF1	1.8318776863880177	0.20212538951850023	0.06696964566047531	0.010312895774945902	0.104509986082576	3.3829463204214163e-15	NA	7	7	7
ENSG00000162267.12	ITIH3	1.8315191873655037	0.14014582816090454	0.06702308648785832	0.022625980243358844	0.031755244946333305	2.6565169239473165e-05	NA	55	56	56
ENSG00000189127.7	ANKRD34B	1.8312681639692303	0.07602790882356841	0.06706052700271134	0.09077303862063074	0.43344662604536266	6.206508575745138e-76	NA	66	67	67
ENSG00000108091.10	CCDC6	-1.8292695342020948	-0.49085745588141444	0.06735924026277286	0.0018501769719152631	0.02525517635467456	0.00018395718157108732	NA	9	10	10
ENSG00000211456.10	SACM1L	-1.8292016417807262	-0.2425501513603269	0.06736940659647045	0.006565307737281949	0.12250678899537093	1.866460874395491e-17	NA	85	88	88
ENSG00000130695.14	CEP85	1.828908857720086	0.2319310486004438	0.06741326307475577	0.0077421839330387675	0.09865159510884897	3.393572410173863e-14	NA	19	20	20
ENSG00000168538.15	TRAPPC11	1.828475103403662	0.6603885790860469	0.06747827883907431	0.0009521895702470896	0.02493635804985955	0.00021067918044039423	NA	14	14	14
ENSG00000171595.13	DNAI2	-1.8283378665597214	-0.134714111481853	0.06749886011512957	0.017694404246159007	0.09741668828296277	2.364176711539091e-14	NA	9	9	9
ENSG00000122557.9	HERPUD2	-1.8255065577269067	-0.26925197096518916	0.06792462250157862	0.006196507235517375	0.10470540419100448	5.1272897243135685e-15	NA	24	24	24
ENSG00000125870.10	SNRPB2	1.8247539046402337	0.49579724256946955	0.06803817473476659	0.0025188391195476675	0.03625453506704437	6.855899898775395e-06	NA	34	34	34
ENSG00000164048.13	ZNF589	1.8239565693106197	0.08026383009903229	0.06815863838188921	0.07650319789158848	0.3981144670266997	5.196167367674724e-67	NA	17	19	19
ENSG00000144791.9	LIMD1	-1.8226226153365546	-0.207991096040496	0.0683605679723643	0.009809421911413914	0.12641382873683873	3.0142912578969047e-18	NA	25	26	26
ENSG00000178952.10	TUFM	1.8223750180614664	0.06268605123057151	0.06839810249902382	0.10844832101263248	0.5690656021715544	2.364687613210667e-117	NA	54	55	55
ENSG00000271751.1	RP11-110I1.14	-1.8222918081113548	-0.1357792650140741	0.06841072052023738	0.02789737398779036	0.07100242447284204	1.456469260139484e-10	NA	26	27	27
ENSG00000176978.13	DPP7	1.822149490825853	0.42420492550543243	0.06843230605863018	0.001987757409946206	0.09168513085552968	3.340462701609949e-13	NA	7	7	7
ENSG00000254789.2	RP11-531H8.2	1.8220491144230955	0.1314448123763497	0.06844753370873796	0.021623671904302182	0.14074188492008727	2.734724045068668e-20	NA	26	26	26
ENSG00000172243.17	CLEC7A	1.8189923469773397	0.1610488636553953	0.06891259766162122	0.010133146397356223	0.11548326514035608	1.1345808826558522e-16	NA	76	77	77
ENSG00000249806.1	RP11-223C24.1	1.8185007439073064	0.40088991621259	0.06898763312110864	0.003618816855934476	0.011090443721638593	0.013901843021451496	NA	7	7	7
ENSG00000196968.10	FUT11	-1.8173088594777365	-0.35580260849985085	0.06916983416927357	0.0033085117115672687	0.035231189520475395	9.026656527492081e-06	NA	11	14	14
ENSG00000171295.12	ZNF440	1.8162472832794552	0.3086369467701784	0.06933244788355353	0.0048890867405770675	0.040927481227266936	1.8431607547988117e-06	NA	37	39	39
ENSG00000127954.12	STEAP4	1.815774636187834	0.41496293534667233	0.06940494956611355	0.0030549701588941168	0.09528346772709484	8.328040317004786e-14	NA	10	10	10
ENSG00000141540.10	TTYH2	-1.8157237786969704	-0.3246586459186781	0.06941275455773148	0.0031658533789648423	0.042443989740629816	1.1412756706282844e-06	NA	36	38	38
ENSG00000198168.8	SVIP	-1.8155836042484836	-0.33913789004704836	0.06943427056523381	0.0035688021317075574	0.05883730812444555	8.389381076238159e-09	NA	26	26	26
ENSG00000169682.17	SPNS1	1.8150470692728007	0.10866556998698772	0.06951667634203097	0.03224924472368202	0.3814845024305043	1.261321985901033e-63	NA	26	27	27
ENSG00000176125.4	UFSP1	1.8135050708667093	0.2186397700107632	0.06975395721694264	0.008050802270549464	0.0784007099238763	1.5652896620911763e-11	NA	10	10	10
ENSG00000183386.9	FHL3	1.8132276566208807	0.06313418513909848	0.06979671587623865	0.11963066875264125	0.4962138467005103	1.4238187857356653e-93	NA	48	49	49
ENSG00000012232.8	EXTL3	1.8115528595158126	0.9055286351131179	0.07005531446167272	0.0005406764872242063	0.010280669147547926	0.017536976688347146	NA	38	39	39
ENSG00000109956.12	B3GAT1	-1.8111966156762125	-0.2479158622066921	0.070110421909621	0.0069201092242301455	0.1056222767580633	2.10448969442804e-15	NA	16	16	16
ENSG00000188986.6	NELFB	1.8107182149797159	0.8049697804395614	0.07018448178905623	0.0007528630058353612	0.040218060436525004	1.8336024544200626e-06	NA	22	33	33
ENSG00000104660.17	LEPROTL1	1.8106517574217906	0.1450343353289867	0.07019477497487564	0.015631670953424066	0.18275864033273576	6.499119912405233e-27	NA	33	33	33
ENSG00000164930.11	FZD6	1.809491845151366	0.20309325960556224	0.07037462592704218	0.009565353426773953	0.07317339941909014	6.072433091308394e-11	NA	7	7	7
ENSG00000174132.8	FAM174A	1.808515151499075	0.37934861036787104	0.07052636083209113	0.0032401796778136977	0.04528365975863863	4.161662818631689e-07	NA	21	23	23
ENSG00000164403.14	SHROOM1	1.808093801636399	0.10201265236777514	0.07059190273259469	0.06595908245333379	0.19608104645182456	1.1043760583711696e-28	NA	75	76	76
ENSG00000169203.16	NPIPB12	1.8070754703819025	0.06055595907040834	0.07075051270400762	0.10657188148144651	0.06759537182451841	4.44498240197077e-10	NA	93	100	100
ENSG00000128891.15	C15orf57	-1.8057880084709093	-0.08460248175766147	0.07095145927112159	0.05724513072930898	0.3072076567298273	3.977113092652087e-48	NA	25	25	25
ENSG00000164649.19	CDCA7L	-1.8050595274744574	-0.06872188923029397	0.0710653674580149	0.0901392182256724	0.3901599087895932	3.554490906844616e-65	NA	42	42	42
ENSG00000184470.20	TXNRD2	-1.798416743113691	-0.36543237622065006	0.07211099145162315	0.0037614102426034284	0.016718838492480806	0.002479660438172475	NA	40	41	41
ENSG00000164654.15	MIOS	-1.7963463830965771	-0.7580102082752702	0.07243944538554173	0.0007138495352313601	0.013848736593582073	0.005838885949414505	NA	5	5	5
ENSG00000139531.12	SUOX	-1.7942670466537938	-0.1593503286561057	0.07277055518855448	0.015006808018890093	0.17797501669014734	1.0113586674772428e-25	NA	15	15	15
ENSG00000123268.8	ATF1	1.7937388010639403	0.1484219557640354	0.07285486908829165	0.018862374309578305	0.1703052724059614	8.890577679882185e-25	NA	20	20	20
ENSG00000116198.12	CEP104	-1.7936914714540726	-0.07176728163780503	0.07286242732371707	0.08460737538939057	0.3915196393727833	1.478576447952389e-65	NA	35	38	38
ENSG00000160285.14	LSS	1.7889695880462844	0.09625924294152437	0.0736197134773251	0.05008447222240266	0.2976258600677206	5.3804379302976756e-46	NA	34	35	35
ENSG00000129083.12	COPB1	-1.7887984429101658	-0.3136319287173224	0.07364728180554027	0.004565710470018282	0.19395683327534727	1.3266355972550557e-28	NA	43	45	45
ENSG00000092020.10	PPP2R3C	1.7885682692902327	0.14126566701634544	0.07368437184559531	0.020731687987834056	0.4107765020060901	9.66671651086623e-71	NA	30	35	35
ENSG00000093167.17	LRRFIP2	1.7870214341734671	0.34720996259922	0.07393402433605263	0.0034017971369528673	0.11051900404568707	3.9791451787320607e-16	NA	13	13	13
ENSG00000170035.15	UBE2E3	-1.7869982089079655	-0.09686361655783017	0.0739377780559188	0.04358200474842576	0.2298502676901714	6.198973524992093e-34	NA	55	55	55
ENSG00000125780.11	TGM3	1.7835422721612255	0.366002397384118	0.07449807317722199	0.0033642144106954324	0.04684896232858177	1.8935032222087442e-07	NA	23	23	23
ENSG00000152359.14	POC5	1.783265868491667	0.1320291343217848	0.07454303465093375	0.01963679793600695	0.14943566106486225	5.993189088958869e-22	NA	24	27	27
ENSG00000104427.11	ZC2HC1A	1.781485330218539	0.11114637980105364	0.07483319930790978	0.03107783751568805	0.13977019186685366	3.531579860471693e-20	NA	11	11	11
ENSG00000103202.12	NME4	-1.7808087034775766	-0.13717888504781098	0.07494370710928068	0.020196013859053525	0.17610819220755422	6.267472314885277e-26	NA	12	13	13
ENSG00000151725.11	CENPU	-1.7795178548574133	-0.2603714127093977	0.07515490029228193	0.006233649030430716	0.07956159121467639	9.533532092660305e-12	NA	13	13	13
ENSG00000111906.17	HDDC2	-1.7794177080029479	-0.08360742086696164	0.07517130541273871	0.07972458153419393	0.3806417246887411	1.9445171954434733e-65	NA	55	56	56
ENSG00000133574.9	GIMAP4	-1.7791903982879922	-0.18477035050937596	0.07520855201275278	0.013809316254530002	0.14324579359827375	9.914167202026535e-21	NA	56	57	57
ENSG00000162396.5	PARS2	-1.7779122288528546	-0.18674168813475034	0.07541827144732942	0.011798162308347503	0.11303511659813555	2.299697740201125e-16	NA	9	9	9
ENSG00000156966.6	B3GNT7	-1.7774987227425891	-0.3710751444928787	0.07548622079732994	0.002412463506006983	0.0519531207783357	6.494687948644568e-08	NA	14	14	14
ENSG00000166165.12	CKB	1.7766684381484172	0.3902615304954376	0.0756228081300191	0.002577312914848107	0.016343207639186858	0.002749740538396286	NA	11	11	11
ENSG00000263417.4	GTSCR1	1.7763422798999355	0.4079447005345219	0.0756765184789231	0.0020931769533515414	0.01652024295703441	0.002576288995460437	NA	7	7	7
ENSG00000070476.14	ZXDC	1.7763029689030665	0.21325825841619192	0.07568299414785892	0.007983880062560789	0.14354877491253504	1.436332674279425e-20	NA	34	34	34
ENSG00000132879.13	FBXO44	1.7751838854655353	0.263940637994908	0.07586752961337444	0.004574008371641229	0.08360351908019052	4.346144632159053e-12	NA	33	36	36
ENSG00000163803.12	PLB1	-1.7745999558370449	-0.12414794521105765	0.07596396454423572	0.02092156621980642	0.26301393743262	1.0523682544184303e-39	NA	48	48	48
ENSG00000162408.10	NOL9	1.7745637249745077	0.3422265951416786	0.07596995129969135	0.00394475159162702	0.059152733478221385	6.587587157504034e-09	NA	19	19	19
ENSG00000072736.18	NFATC3	1.7745003269371435	0.21778465116110593	0.0759804280610105	0.008124312352819118	0.10132564041499388	1.7455586085932343e-14	NA	21	21	21
ENSG00000124788.17	ATXN1	-1.770914431003352	-0.22451744127969675	0.07657493221479719	0.006860371512931272	0.15745060095146984	1.3136053681972444e-22	NA	45	45	45
ENSG00000137331.11	IER3	1.7706199135575498	0.7198659850899195	0.07662392821694271	0.0010405610225630332	0.12654937215056594	4.928673858221087e-18	NA	11	72	72
ENSG00000272908.1	RP11-121A8.1	1.7703730399816346	0.11595319548087135	0.07666501786151357	0.027187202872480828	0.20082812609085152	8.353452341507897e-30	NA	18	18	18
ENSG00000107611.14	CUBN	-1.7695543602593038	-0.1092248904825569	0.07680140751727241	0.031857172863313646	0.1604045392477728	1.4846068232196007e-23	NA	34	35	35
ENSG00000175857.8	GAPT	1.768079564215753	0.15871514460857913	0.07704760330414354	0.014709255785707576	0.2070984197582861	2.3794970850599995e-30	NA	13	13	13
ENSG00000141551.14	CSNK1D	1.7680230606298433	0.3830650513630661	0.07705704853581874	0.0035204697605779713	0.10742751569181863	1.269776799238646e-15	NA	37	37	37
ENSG00000168575.9	SLC20A2	-1.76617893581154	-0.34348538839573844	0.07736583379150723	0.003591659164873849	0.04608336444912848	3.25295789658777e-07	NA	35	36	36
ENSG00000166664.13	CHRFAM7A	1.7658353692508384	0.11052889049668381	0.07742347276092461	0.052780383778157754	0.15862735578690396	3.7893861101636e-23	NA	37	40	40
ENSG00000178127.12	NDUFV2	1.7658020055999415	0.3585126601366112	0.07742907192794254	0.003225862336582161	0.06328762175023878	2.1722768908009117e-09	NA	22	22	22
ENSG00000213445.9	SIPA1	-1.7655084272016563	-0.5942127292874677	0.07747835517475607	0.0012012726161005453	0.01960813027980446	0.0009393506828943033	NA	7	8	8
ENSG00000177963.14	RIC8A	1.7650322727144359	0.20088058431135183	0.0775583419504901	0.009973763874229165	0.1902530112396298	1.0289661379460498e-27	NA	23	24	24
ENSG00000010292.12	NCAPD2	1.7648292435512554	0.1072171852560921	0.07759246823827902	0.03602744569397609	0.2972861093942839	4.8664984069362185e-46	NA	33	34	34
ENSG00000154263.17	ABCA10	1.7647417671946082	0.20640536984667163	0.07760717552777781	0.009753486040100307	0.016912392419201883	0.002270001667193411	NA	19	19	19
ENSG00000105983.20	LMBR1	-1.7642280521252232	-0.25154441171802683	0.07769359162288463	0.0048830418303502645	0.06730306616373917	5.973282766172648e-10	NA	33	33	33
ENSG00000101017.13	CD40	1.7601510288902846	0.10375988187465328	0.07838220261857659	0.03578382610990976	0.2980936533709768	2.201843341230948e-46	NA	22	25	25
ENSG00000019169.10	MARCO	-1.759193127094646	-0.09591857615732546	0.07854471124392347	0.038344409587359	0.2703222667321081	3.216468114265838e-42	NA	10	10	10
ENSG00000167074.14	TEF	-1.7558071055122053	-0.08741446235422179	0.07912135072351723	0.0463856017534083	0.1922200922634178	4.326015667975598e-28	NA	36	37	37
ENSG00000076242.14	MLH1	1.7556158011247178	0.2914900119491614	0.0791540323522696	0.003960833030667667	0.07265973033240293	8.947200918953989e-11	NA	19	19	19
ENSG00000037637.10	FBXO42	-1.7529299770161626	-0.2644702876757117	0.0796140272867966	0.0053076572214825184	0.044045390355140907	5.495319804061023e-07	NA	32	35	35
ENSG00000171236.9	LRG1	-1.7527751513898844	-0.7416959719779627	0.07964061002553123	0.0006894526428502323	0.041792115670004015	1.3892028480732856e-06	NA	20	22	22
ENSG00000169439.11	SDC2	-1.75268182208769	-0.5082939172331354	0.0796566376569558	0.001302157662670579	0.010255325909665441	0.017150603782172483	NA	13	13	13
ENSG00000141469.16	SLC14A1	-1.7514367367741692	-0.3215320659765213	0.07987070962402257	0.0038556749410340783	0.04049741286072946	1.963366722218346e-06	NA	38	38	38
ENSG00000249396.1	LINC02212	-1.7508069611192052	-0.4891686241270667	0.07997916713249685	0.0017961132544731836	0.016881829113053356	0.0021664582690535525	NA	5	5	5
ENSG00000118217.5	ATF6	-1.749678725680284	-0.4678195025378467	0.08017376668770594	0.0021849573485512234	0.1025312451367848	4.762339872942271e-15	NA	29	29	29
ENSG00000124422.11	USP22	1.7495120577337782	0.24253990166485406	0.08020254638320655	0.006273974144163589	0.10969360168861264	7.630806609571193e-16	NA	21	21	21
ENSG00000108591.9	DRG2	1.749251003800588	0.5213482674432449	0.08024764122240002	0.0012686024115754892	0.054050295741839546	3.5665061180084914e-08	NA	5	5	5
ENSG00000197728.9	RPS26	1.7478122887334022	0.029478866794914307	0.08049653670146839	0.42206716741020617	0.6690446906592787	1.2201475205687785e-158	NA	44	46	46
ENSG00000026652.13	AGPAT4	-1.7463588680164863	-0.3190228458135764	0.08074861254058179	0.005714320750879738	0.03954061590619416	2.710784793013013e-06	NA	15	15	15
ENSG00000131238.16	PPT1	1.744703613689621	0.08752923376493466	0.08103647395732413	0.052345634603024466	0.4441913462276392	3.80872731048092e-79	NA	37	39	39
ENSG00000104969.9	SGTA	1.7433563149777518	0.23763869068145582	0.08127139405729425	0.006920812695430024	0.13784780769266386	8.017011509588459e-20	NA	34	37	37
ENSG00000231852.6	CYP21A2	1.742060303427145	0.1313251138868359	0.08149789281356139	0.02443778421597377	0.14447840848160418	8.734459435402746e-21	NA	18	46	46
ENSG00000115216.13	NRBP1	1.7410075990290124	0.22435807522898	0.08168224652163443	0.008558374264739073	0.07556559673355068	3.038216789985244e-11	NA	32	35	35
ENSG00000107551.20	RASSF4	-1.7407283528552828	-0.2415495552315139	0.08173120593885823	0.006888886874077598	0.07375340983473651	2.985355430435277e-11	NA	21	21	21
ENSG00000150764.13	DIXDC1	1.7403310657298887	0.21739544387008272	0.08180090215881722	0.013805220648126762	0.030785189419820693	3.1053947378450316e-05	NA	34	36	36
ENSG00000035115.21	SH3YL1	-1.740212561577559	-0.07737803621895173	0.08182170071680016	0.06074969830730265	0.4367545035773505	8.84225011019598e-78	NA	34	34	34
ENSG00000176720.4	BOK	1.739502124507455	0.09693762322238712	0.08194647885616525	0.049008440312737954	0.2428440266226387	8.69927703029043e-37	NA	12	12	12
ENSG00000183844.16	FAM3B	-1.7393628190044514	-0.04804433225202164	0.08197096397091781	0.2633172938036129	0.4934383166417066	6.493603934347256e-92	NA	26	26	26
ENSG00000183605.16	SFXN4	-1.7385128149938065	-0.07251471709250304	0.08212049402607524	0.07491219559947254	0.3341300603555169	3.5239262255727595e-53	NA	10	10	10
ENSG00000198373.12	WWP2	1.7373232360060444	0.43995465533573813	0.08233013238933366	0.0015227200641610651	0.07288097248082155	9.927505122255593e-11	NA	19	19	19
ENSG00000144712.11	CAND2	-1.7371433365412152	-0.14300845384377583	0.0823618736385062	0.02357638930259431	0.025917579259438744	0.00014117674531726555	NA	87	91	91
ENSG00000156172.5	C8orf37	-1.7364610239850033	-0.15933518350895814	0.082482350248507	0.007730119135584514	0.0461500446095928	3.080489112717291e-07	NA	7	7	7
ENSG00000213398.7	LCAT	1.7352690176942158	0.21000975024715005	0.0826931667737052	0.006780612197760189	0.0930001001598897	1.9408779756603892e-13	NA	6	6	6
ENSG00000152527.13	PLEKHH2	1.7347811455097317	0.16604863241769627	0.08277957700658485	0.013400127676793154	0.026395916101282696	0.000129919840190749	NA	23	23	23
ENSG00000127463.13	EMC1	-1.7347566402378858	-0.3751533691216673	0.08278391922495776	0.0027461374181143652	0.05542711026126288	2.2866451900469476e-08	NA	24	25	25
ENSG00000101181.17	MTG2	1.734049432827586	0.2501467214463035	0.08290931259198382	0.005857123263014508	0.1137505816497488	2.6320101052952893e-16	NA	8	8	8
ENSG00000182885.16	ADGRG3	-1.7320957773877013	-0.28697323711158246	0.0832565109036175	0.0039759964692701495	0.10403974135594203	6.7276637416236425e-15	NA	27	27	27
ENSG00000109790.16	KLHL5	-1.7319965151181191	-0.20068693484974906	0.08327418291758912	0.013909772126696479	0.07520010522928529	4.84783459436781e-11	NA	67	68	68
ENSG00000174004.5	NRROS	-1.7316310730940172	-0.1919818289865193	0.08333927004509975	0.009420400769405333	0.09488912096689106	1.146760622408445e-13	NA	48	49	49
ENSG00000143850.13	PLEKHA6	-1.7308860819904865	-0.18332498849576184	0.08347208446823949	0.009500299643596206	0.03028359560975275	3.94219850987975e-05	NA	9	9	9
ENSG00000169683.7	LRRC45	-1.7308051204248114	-0.26276560631158724	0.08348652833594893	0.006525079630742795	0.1350030461047493	2.244021248585177e-19	NA	18	18	18
ENSG00000156968.8	MPV17L	1.7292158100671087	0.0688337636422383	0.08377047778215597	0.0716899044165379	0.15368008490049564	4.473344089069102e-22	NA	24	25	25
ENSG00000180011.6	ZADH2	1.727042343509371	0.06309233170280767	0.08416005911199917	0.08837433665883039	0.4580067843728349	1.2032612457599426e-82	NA	13	13	13
ENSG00000074657.13	ZNF532	-1.7251894047161371	-0.503550176169369	0.0844933444919	0.0014745459631890316	0.030186765884896213	3.995100993450307e-05	NA	7	7	7
ENSG00000185864.16	NPIPB4	1.7236400671417784	0.17302444838565018	0.08477284063722905	0.014830380818167014	0.02755490240251754	9.121675324962503e-05	NA	40	42	42
ENSG00000112079.8	STK38	1.7217796718231393	0.4860627524874567	0.08510943837635788	0.0013849180012948815	0.023659058954938826	0.0002543577504216786	NA	22	23	23
ENSG00000102547.18	CAB39L	1.7217198057822114	0.15784927623131026	0.08512028774600279	0.017373625826211832	0.047257732868882935	2.525377957635745e-07	NA	61	62	62
ENSG00000138670.17	RASGEF1B	1.7216593609406328	0.530184836827206	0.08513124314481163	0.0014065549660360792	0.026224866192283168	0.0001346077315009813	NA	10	10	10
ENSG00000129946.10	SHC2	1.7210390517177736	0.32820315385731713	0.08524373774633295	0.004581174056829048	0.035484139932608724	8.785943974611743e-06	NA	8	11	11
ENSG00000183570.16	PCBP3	1.7203977597827296	0.15105540391972647	0.08536016394158971	0.016167686059272417	0.08170765182892961	6.396990563153013e-12	NA	30	30	30
ENSG00000085265.10	FCN1	1.7192780980785303	0.06930979678047715	0.08556374604245362	0.06771824796717747	0.3970021801887832	6.5815298897247405e-68	NA	49	51	51
ENSG00000103245.13	NARFL	1.7184192667357048	0.11316800063088168	0.0857201685725912	0.019779695880482964	0.2107559512410812	6.060637027388264e-31	NA	8	9	9
ENSG00000135506.15	OS9	-1.718223473000963	-0.9684440893709675	0.08575586163061381	0.0003456782593938906	0.028574404786890138	6.827010860105744e-05	NA	12	12	12
ENSG00000131400.7	NAPSA	-1.7180161441606971	-0.2494125816775127	0.08579367062214849	0.007209190786504274	0.01705480435322201	0.0021701913369685387	NA	26	28	28
ENSG00000198728.10	LDB1	-1.7176085954543374	-0.568446970729645	0.0858680314608908	0.006643731876631094	0.0959905711779112	3.383875614426969e-14	NA	6	6	6
ENSG00000135250.16	SRPK2	1.7175879369983875	0.24884511824463865	0.08587180216394277	0.005613981616167868	0.1336848964162005	4.0595272462236023e-19	NA	39	39	39
ENSG00000204977.9	TRIM13	-1.716434967999536	-0.14404177879783586	0.0860824610610086	0.014034586810897292	0.11226373256226216	4.869775506733194e-16	NA	35	35	35
ENSG00000126838.9	PZP	1.7154937193130146	0.1576931092280201	0.08625474592424058	0.015146782839659778	0.09331591302584788	1.8877184700527806e-13	NA	19	20	20
ENSG00000114779.19	ABHD14B	1.714685931576236	0.719459283805787	0.08640282426563653	0.001145552404869304	0.04133029990890588	1.410260651050495e-06	NA	6	7	7
ENSG00000183048.11	SLC25A10	-1.714145263367673	-0.3265601397204448	0.08650205065973017	0.0031167280835493515	0.045898038686917185	3.89572053940456e-07	NA	28	28	28
ENSG00000260077.1	RP11-254F7.2	-1.7125210538286135	-0.09277565553247509	0.08680068806403288	0.04856687551929302	0.14669500370665547	2.630369021532052e-21	NA	90	92	92
ENSG00000041802.10	LSG1	-1.712514906097483	-0.08738004993386793	0.08680182000386147	0.05679151433905533	0.4689165817786127	1.0644138612012567e-84	NA	11	12	12
ENSG00000144815.15	NXPE3	-1.7116136644168096	-0.10827305281205614	0.08696788846369354	0.02425128695587601	0.28460644803654256	1.4263879496457404e-44	NA	45	48	48
ENSG00000114473.13	IQCG	1.710046744784276	0.18703121200617379	0.08725722942903934	0.008627827508562422	0.03713511768844265	3.915149740051623e-06	NA	16	16	16
ENSG00000149922.10	TBX6	1.7091934998870746	0.0708290655066443	0.08741511252049937	0.07115684636079005	0.20828652394743605	8.152775664563304e-31	NA	41	43	43
ENSG00000214087.8	ARL16	-1.7074831898709144	-0.04112531524469691	0.08773227965082603	0.21566728487349573	0.6447620733674699	1.4787232388423543e-150	NA	15	15	15
ENSG00000261786.1	RP4-555D20.2	1.7071695537144924	0.214932282475685	0.08779054226153296	0.007687991183119696	0.022703660892213123	0.000392644281244275	NA	11	11	11
ENSG00000105609.16	LILRB5	-1.7053276425389563	-0.3399627772233691	0.08813333492068946	0.0046521601498970295	0.03194763992915633	2.624147347032233e-05	NA	11	12	12
ENSG00000178764.7	ZHX2	1.7049738696960202	0.44155693141997254	0.08819929793048732	0.002289836501489138	0.029876812054446526	4.881963737370507e-05	NA	26	27	27
ENSG00000101158.13	NELFCD	1.7049028345295067	0.09737874376229187	0.08821254764906689	0.023554994285219986	0.3172539493878176	5.478309585647191e-50	NA	31	33	33
ENSG00000171517.5	LPAR3	1.7040494966442763	0.0975314624080154	0.08837184057180622	0.03147706174625392	0.10428810406663104	4.607265712585926e-15	NA	15	17	17
ENSG00000167077.12	MEI1	-1.7034914136173953	-0.06807132024007019	0.08847614351030827	0.06626415831256083	0.3235149432830016	2.884563299897455e-51	NA	53	54	54
ENSG00000164237.8	CMBL	-1.7034035496944102	-0.075800112487768	0.08849257387739963	0.0576848512465022	0.2931048227774962	7.051396365258432e-46	NA	8	10	10
ENSG00000124205.15	EDN3	-1.7028358855370687	-0.1884707494345197	0.0885987851510606	0.01058154012122637	0.042891771219890525	8.964926108645002e-07	NA	3	3	3
ENSG00000184402.14	SS18L1	1.7013122555040463	0.37386936341994526	0.08888436786590316	0.0025669970902360345	0.016825897051727653	0.002346165102183921	NA	29	29	29
ENSG00000029725.16	RABEP1	-1.7009922163182587	-0.1570528487228622	0.08894444880478017	0.013090102128267207	0.1838248674146248	5.386139625316138e-27	NA	41	44	44
ENSG00000273456.1	RP11-686O6.2	-1.7001397155388276	-0.13036952626604217	0.08910464840287416	0.02142060565656191	0.08563914942976895	2.244863611213492e-12	NA	18	18	18
ENSG00000258602.1	LINC01629	-1.6999366104968558	-0.1820382292538457	0.08914284960812156	0.011658387139180819	0.07607454068227719	2.192467001913705e-11	NA	19	19	19
ENSG00000169884.13	WNT10B	1.6999104518148607	0.6740977711438272	0.08914777064760053	0.0007366665565622003	0.025601558746508445	0.00015112891939698508	NA	4	4	4
ENSG00000153113.23	CAST	-1.6995134967508627	-0.07269979282429741	0.0892224737294288	0.08685312402225398	0.4605096323401701	2.2561131894702203e-83	NA	41	43	43
ENSG00000163584.17	RPL22L1	1.6984887162195164	0.15870775836789905	0.08941556058236193	0.018305246089675157	0.2378772918871556	2.1797736862251885e-35	NA	6	6	6
ENSG00000103671.9	TRIP4	1.6981923577965008	0.38207049820732175	0.08947146246033291	0.0023656933323943415	0.07380402048366289	6.069128175779618e-11	NA	37	37	37
ENSG00000163156.11	SCNM1	1.698107776289107	0.949129741721263	0.08948742217121679	0.00045177923261198493	0.01030855316302263	0.017318170990184067	NA	19	19	19
ENSG00000143653.9	SCCPDH	1.6975541775836347	0.2089952264219049	0.08959193749755696	0.007772661862789228	0.051971473749017436	6.307604095388307e-08	NA	36	37	37
ENSG00000272711.1	RP11-259N19.1	1.697537572549279	0.2217267126460291	0.08959507392241885	0.0063421146515241075	0.0268170144376519	9.52250858041916e-05	NA	20	20	20
ENSG00000163975.11	MELTF	1.697406003007719	0.0875640019172814	0.08961992842579616	0.049973745954183496	0.15619020008524706	1.3027159733873576e-22	NA	42	42	42
ENSG00000132881.11	RSG1	1.6971991530549666	0.22717990603636687	0.08965901520548746	0.00909616756679214	0.0667259253543119	5.946194130552995e-10	NA	2	2	2
ENSG00000167562.12	ZNF701	1.6969499436448137	0.411500805839707	0.08970612454104461	0.0021045755293584694	0.047043076143576654	2.799331430079884e-07	NA	6	6	6
ENSG00000103154.9	NECAB2	1.6964937154362287	0.18161422020109727	0.0897924193393732	0.010529635815638013	0.14621358178834293	5.3688751342888055e-21	NA	21	21	21
ENSG00000018510.13	AGPS	-1.6962475222937345	-0.5177814921319954	0.08983901411266829	0.0021033496060868257	0.04603310913493717	3.110478093831107e-07	NA	15	15	15
ENSG00000277462.1	ZNF670	-1.6960844256399341	-0.23703982009927593	0.08986989267405902	0.006455274197513564	0.010131500611936404	0.018327121255577648	NA	18	18	18
ENSG00000158764.6	ITLN2	1.6959471546250477	0.30976470714528775	0.0898958883717586	0.0034293453411564758	0.042329090202217035	9.996315769555609e-07	NA	5	5	5
ENSG00000153898.12	MCOLN2	-1.6955396555627082	-0.3910858386523628	0.08997309416097304	0.002308401987098201	0.0237897693426905	0.00028136713671499683	NA	49	50	50
ENSG00000130653.15	PNPLA7	-1.6947617294667392	-0.11587124598619739	0.09012063017173913	0.025879756710098137	0.25993167706738	2.3518014924327605e-39	NA	20	20	20
ENSG00000169105.7	CHST14	1.6934989738568822	0.573118209190318	0.09036053002335036	0.001071499384180459	0.020790910949568038	0.0007257479121912889	NA	16	17	17
ENSG00000254986.7	DPP3	1.6928923495611785	0.1425422200520428	0.09047595982280886	0.012352148352049562	0.1879286134516356	1.640471264990019e-27	NA	22	23	23
ENSG00000008838.19	MED24	1.6920374319688314	0.2854289563580977	0.0906388367848984	0.004233007231447914	0.12117112028641375	1.7875199753751903e-17	NA	17	17	17
ENSG00000155849.15	ELMO1	-1.691692869232215	-0.4963015943146357	0.09070454874800177	0.0018823715518987156	0.024656167783068453	0.00020851264459015865	NA	25	26	26
ENSG00000100138.13	SNU13	-1.691531204775955	-0.42550306537855476	0.0907353931704164	0.0024062828127872343	0.021073568111722837	0.0006310034594507793	NA	32	33	33
ENSG00000163866.8	SMIM12	1.690936026976515	0.321273487841369	0.09084902154900094	0.005523021235258021	0.1292022927855289	9.175094612186142e-19	NA	21	22	22
ENSG00000204520.12	MICA	-1.6906240448246275	-0.15255670440347996	0.09090862932710618	0.01882644922647755	0.3662743291603532	6.227078356005925e-60	NA	15	60	60
ENSG00000165572.7	KBTBD6	-1.689949772172429	-0.6104082890647541	0.09103756431707588	0.0009587467926872269	0.022666239232246064	0.00041348545362249536	NA	19	19	19
ENSG00000204851.6	PNMAL2	-1.6895925551770374	-0.06112964195660126	0.09110593121724046	0.11321158771581004	0.1924233025463445	4.108824346977108e-28	NA	43	44	44
ENSG00000163818.16	LZTFL1	1.6884578577013927	0.2835183476431323	0.09132337210341077	0.0060264878206888195	0.011600676222932621	0.01166477201572394	NA	40	42	42
ENSG00000168116.13	KIAA1586	1.688203137418661	0.3575246877871188	0.09137224117582811	0.002141133676229889	0.04037111349365507	2.105460363826441e-06	NA	8	8	8
ENSG00000205959.3	RP11-689P11.2	-1.6879488399006126	-0.1712918335108436	0.09142105010607789	0.012866226467554918	0.05101980370095192	6.864629168580612e-08	NA	26	29	29
ENSG00000129484.13	PARP2	1.6876641242852684	0.28778460600674777	0.09147572223941904	0.0040539633976235685	0.04949830162748842	7.509520911171662e-08	NA	15	15	15
ENSG00000234719.8	NPIPB2	1.6874810746192772	0.043592997707384354	0.09151088598249821	0.18001359805177264	0.4359099499763763	1.7302763087395703e-76	NA	12	13	13
ENSG00000167565.12	SERTAD3	-1.6873373192727241	-0.23420593985634458	0.09153850892347754	0.0076656754533206825	0.11881793574881352	3.6291068005409265e-17	NA	15	16	16
ENSG00000205464.11	ATP6AP1L	-1.6870014756115916	-0.03488496283369582	0.09160306821988524	0.2258752801331337	0.4242414763143362	2.3385316036908483e-73	NA	23	23	23
ENSG00000126231.13	PROZ	-1.6868089654664096	-0.08358238047306364	0.09164009098116574	0.055824318199575874	0.12413117665091992	2.4791802906346654e-18	NA	40	41	41
ENSG00000145703.15	IQGAP2	1.6865933001259592	0.15665794378120362	0.09168158113539812	0.0138387814414678	0.1705557968490945	9.52791404640786e-25	NA	15	16	16
ENSG00000165916.8	PSMC3	1.6865385342851371	1.0496126697082107	0.09169211950672365	0.00025535578550111426	0.01228451901973244	0.009408567863838164	NA	8	8	8
ENSG00000125845.6	BMP2	1.686274150902268	0.139976364217707	0.09174300743521226	0.015124768368569373	0.020906470852339973	0.0006244841344801934	NA	41	43	43
ENSG00000138119.16	MYOF	1.6857382173732103	0.17512355355749223	0.09184623236415096	0.009967434332896132	0.07684407414775891	2.830625375861611e-11	NA	41	44	44
ENSG00000057294.14	PKP2	-1.6853134745220162	-0.19387755570370885	0.09192810738120967	0.008143155361195647	0.0448769584858345	5.342150991993928e-07	NA	19	19	19
ENSG00000188542.9	DUSP28	-1.6849204048239235	-0.12225954890878693	0.09200392919665824	0.021106660154252513	0.07293695563870466	7.830856084968574e-11	NA	73	78	78
ENSG00000204397.7	CARD16	-1.6843990946720235	-0.49222290362542603	0.09210456565467458	0.0013909580044075647	0.036524787974000925	6.546427513969993e-06	NA	51	51	51
ENSG00000204613.10	TRIM10	-1.6836465597152708	-25.35924815874036	0.09224999490250274	5.594323748835301e-07	0.023682476090018282	0.0002975234818286998	NA	1	18	18
ENSG00000105887.10	MTPN	1.6835340919337645	0.5747193427128819	0.0922717454134641	0.0008497576525109956	0.012514369012149095	0.008800720748306293	NA	26	27	27
ENSG00000153551.13	CMTM7	-1.6819495832429587	-0.12411994811090461	0.09257861671823063	0.019208601888022314	0.17890825020302234	2.8195713460800076e-26	NA	64	69	69
ENSG00000095066.11	HOOK2	-1.6818405436634623	-0.17994259589949266	0.09259976448007631	0.005986644355849352	0.03269063798287975	1.26041463420484e-05	NA	17	18	18
ENSG00000158406.4	HIST1H4H	1.680822380835505	0.3376627589250289	0.09279742007893686	0.0028246593315521887	0.035175880124176516	8.273669198196718e-06	NA	9	9	9
ENSG00000100890.15	KIAA0391	-1.680784666342692	-0.13594118415739576	0.0928047480805707	0.025765364803755537	0.13588863011464428	1.1802217415830642e-19	NA	26	26	26
ENSG00000181555.20	SETD2	-1.67948738678896	-0.32340158923314183	0.0930570950343032	0.003696271850980825	0.05513750522839495	2.484472712132881e-08	NA	46	46	46
ENSG00000171574.17	ZNF584	1.678698170844008	0.11210518767525371	0.09321088262859599	0.030033773866102956	0.11453172431103502	1.3656719850639695e-16	NA	21	21	21
ENSG00000119537.15	KDSR	1.6762900025060838	0.3026098602424003	0.0936814022173308	0.0036798049455356563	0.027005340172667973	9.61355345434415e-05	NA	23	23	23
ENSG00000175334.7	BANF1	-1.6758382445621933	-0.37211468187807295	0.09376988072786124	0.002434616458142061	0.06909765818019736	3.3074672354247065e-10	NA	22	22	22
ENSG00000133895.14	MEN1	-1.6748305480287087	-0.37515496645013385	0.09396748341801264	0.0023511664525214743	0.06693944365521594	4.4102494744325707e-10	NA	18	18	18
ENSG00000170185.9	USP38	1.6738634644479078	0.2056585807068489	0.0941574360420306	0.008057751344750164	0.12816118000848836	1.6651534701557655e-18	NA	36	36	36
ENSG00000169118.17	CSNK1G1	1.6735522443198132	0.16739518803247444	0.09421863071439697	0.012285235572231918	0.14689649022083018	2.9925082522186382e-21	NA	49	50	50
ENSG00000175711.8	B3GNTL1	-1.6727277407585806	-0.2280268778633977	0.09438090555461148	0.006775099883704935	0.06702463855617398	6.58579251572171e-10	NA	17	17	17
ENSG00000176788.8	BASP1	1.670921318694014	0.3264870283095461	0.09473722001986076	0.004711100647575615	0.011720578112166476	0.011231880797259331	NA	138	146	146
ENSG00000143184.4	XCL1	-1.6706486250844768	-0.12522846320363268	0.09479110201053487	0.02040527571662563	0.21270207185205614	2.7857275442731536e-31	NA	17	18	18
ENSG00000177873.12	ZNF619	-1.6706395909368448	-0.4558117346168582	0.09479288750316149	0.0016537818983439626	0.014667608043584319	0.004508776729610297	NA	5	5	5
ENSG00000105507.2	CABP5	-1.6695935094480454	-0.20335649379528792	0.09499981544592614	0.009997730797276963	0.03721073465626513	3.845920156418389e-06	NA	47	49	49
ENSG00000203999.8	LINC01270	-1.6691941022297079	-0.08780127497771298	0.09507891856559228	0.04522185198450699	0.3527328422352011	7.947573934529898e-58	NA	49	51	51
ENSG00000168159.11	RNF187	1.669045180831926	0.2766250148675565	0.09510842614310562	0.005758324508188354	0.07120539631782846	1.6582674641081776e-10	NA	19	20	20
ENSG00000281332.1	LINC00997	1.6687972954031636	0.06858920588235809	0.09515755891484526	0.07599416493986177	0.18697498412675093	3.221673133271384e-27	NA	60	60	60
ENSG00000182093.14	WRB	-1.6684153998765925	-0.12953394386851746	0.09523329329094872	0.023873397125713826	0.30194809434956593	7.538670275082212e-47	NA	18	19	19
ENSG00000100982.11	PCIF1	1.6681339551878502	0.4352187279952655	0.09528913797811035	0.0019306533168623277	0.056105040066678574	1.6101621737370572e-08	NA	32	32	32
ENSG00000157388.15	CACNA1D	-1.6680606616093479	-0.23643426950719623	0.09530368530607876	0.005342508707522743	0.02679690126815775	0.00011711171059090634	NA	12	12	12
ENSG00000104763.18	ASAH1	-1.667778976652448	-0.10632291870619745	0.09535961076224211	0.032396495405707604	0.4288373296737231	2.02454629448943e-76	NA	16	16	16
ENSG00000132185.16	FCRLA	1.6676612011853302	1.0584052755541422	0.09538300157882608	0.00047244706067116403	0.04168459259822863	1.3436095864978228e-06	NA	19	20	20
ENSG00000255142.1	AP006621.6	1.6670181466899028	0.11100867942047085	0.09551079657100658	0.028116632353037727	0.07671274387329252	3.548181867019892e-11	NA	20	21	21
ENSG00000115816.14	CEBPZ	-1.666958889606532	-1.0007540519337914	0.0955225796982224	0.000417755606313948	0.015615002201134848	0.0034145318287057114	NA	11	11	11
ENSG00000258819.1	RP11-7F17.3	-1.6662639951657123	-0.21347216498094004	0.09566084464981282	0.008055392351408364	0.15397264270593325	2.150100138454716e-22	NA	9	9	9
ENSG00000054219.10	LY75	-1.6653046351363432	-0.07914863150529841	0.09585199426542237	0.0603061889170891	0.38626158434511293	2.3748048848884196e-64	NA	35	37	37
ENSG00000272333.5	KMT2B	1.6637717237935394	0.439622382702042	0.09615805672273499	0.001754111006581547	0.05244659348937709	4.3194251329690866e-08	NA	10	10	10
ENSG00000163378.13	EOGT	-1.6631949380836097	-0.3116971890941676	0.09627342057733262	0.003068562569029353	0.044334885514637816	5.408619386325536e-07	NA	11	11	11
ENSG00000183520.11	UTP11	1.6630728466574975	0.28908944973066597	0.09629785448032818	0.004252882396231612	0.0526848557126141	4.9176858555975504e-08	NA	26	26	26
ENSG00000102796.10	DHRS12	-1.6630658255394564	-0.17268017405842634	0.09629925975293414	0.014818661497458847	0.056321613289646986	1.529156566484749e-08	NA	78	78	78
ENSG00000111215.11	PRR4	1.6629442801829764	0.08178117514184996	0.0963235895847221	0.0546680360737238	0.1966099379533563	4.1080933693776077e-29	NA	37	38	38
ENSG00000124067.16	SLC12A4	1.662566324891178	0.2466523684263983	0.09639927662692367	0.004522871002215354	0.09037520045986268	4.861950194508771e-13	NA	9	9	9
ENSG00000143554.13	SLC27A3	-1.6623324655554323	-0.34549239274806187	0.09644613170818317	0.0049434375013970855	0.1149607755370108	1.1211559734480729e-16	NA	37	38	38
ENSG00000179115.10	FARSA	-1.6621020951218146	-0.40164700218643845	0.09649230558041487	0.002249952795761558	0.045526929767444296	3.532184091610397e-07	NA	8	8	8
ENSG00000163590.13	PPM1L	-1.661678138198536	-0.5865059351410462	0.09657732682271261	0.0010588290781634864	0.011140313712044105	0.012557159595892882	NA	10	10	10
ENSG00000164054.15	SHISA5	-1.661609699215813	-1.128646426317315	0.09659105734112279	0.00028353408955199744	0.016480393964574302	0.0026718111434673878	NA	4	4	4
ENSG00000166164.15	BRD7	-1.6608575716091916	-0.06722107551146249	0.09674205526571979	0.07538481798290979	0.3655539532126562	4.306180549482106e-61	NA	13	13	13
ENSG00000185697.16	MYBL1	-1.6607961019176276	-0.6755157889754408	0.09675440432625325	0.0011966024465005442	0.020991241011016952	0.0006839354261658054	NA	42	42	42
ENSG00000205643.10	CDPF1	1.6607433351855359	0.2135841153841187	0.09676500599626131	0.010107841454715064	0.1060631986821438	1.2694434514548902e-15	NA	8	8	8
ENSG00000149218.4	ENDOD1	1.6600857749766953	0.19330417578486078	0.09689719817507393	0.007866984381577291	0.08239390756089351	4.7989709150135254e-12	NA	23	24	24
ENSG00000204469.12	PRRC2A	-1.6599003635373895	-1.3671193895498686	0.09693449833099341	0.00016135506053958218	0.13159375914212942	7.436532878507487e-19	NA	9	23	23
ENSG00000203666.12	EFCAB2	-1.6586282210094927	-0.1328566372967116	0.09719073142601321	0.023257019465527485	0.1758500839633945	1.585224498328074e-25	NA	17	17	17
ENSG00000096996.15	IL12RB1	-1.6575734882059436	-0.13779107639249835	0.09740358452538604	0.017207518533858292	0.2411792723068377	6.273739036072153e-36	NA	9	9	9
ENSG00000205531.12	NAP1L4	-1.6574363174967617	-1.1112056016321057	0.09743129397786772	0.0002455300095277803	0.017365641406422428	0.0019353797508251066	NA	4	4	4
ENSG00000168246.5	UBTD2	-1.6561135681138202	-0.38768258202838407	0.09769882215190591	0.002345526230646853	0.0232928630252492	0.00032690521756066507	NA	18	20	20
ENSG00000150054.18	MPP7	-1.6547405282055698	-0.34063207248453803	0.0979771422546457	0.00296971868545869	0.061989945535300614	3.061958991515933e-09	NA	27	27	27
ENSG00000103148.15	NPRL3	1.6541662142676432	0.42087168437721006	0.09809374547232644	0.001550074100509564	0.0413233495761105	9.105422072198343e-07	NA	3	3	3
ENSG00000008083.13	JARID2	-1.654142898818834	-0.44824810800635023	0.09809848155890712	0.0021222728202290597	0.04431010550835587	3.663597238457862e-07	NA	14	14	14
ENSG00000280670.2	CCDC163	1.6533645810647695	0.02828012110146013	0.09825668674552689	0.381740210664783	0.6772550090675107	3.1590753404904064e-163	NA	37	37	37
ENSG00000235478.4	LINC01664	-1.6533373756244016	-0.1442456025673529	0.09826222035818297	0.018321764147198626	0.08205262649178922	7.073255952410829e-12	NA	18	19	19
ENSG00000138413.13	IDH1	-1.651304504318386	-1.0975620345809987	0.0986764130107961	0.00035327863789196565	0.01002056801128944	0.018574829094406862	NA	12	12	12
ENSG00000084092.6	NOA1	-1.6506310081652884	-0.7797097596269543	0.0988139432339794	0.000682654549892414	0.018285353609279808	0.0014259622901546447	NA	5	5	5
ENSG00000225489.6	RP11-390F4.3	1.6506023831799224	0.19637562106377046	0.09881979194243493	0.009603968632037638	0.029302343455515193	5.164562447853016e-05	NA	14	17	17
ENSG00000110756.17	HPS5	-1.6463839120737558	-0.1640885844178608	0.099684743183167	0.010968203165630916	0.10351081655005186	4.656619832543829e-15	NA	41	41	41
ENSG00000169231.13	THBS3	1.6458429015479956	0.10884762126774503	0.0997961070287564	0.03269392974181628	0.3242578885417199	1.469906979924339e-51	NA	21	22	22
ENSG00000148426.12	PROSER2	1.6433883553172575	0.10737461679960202	0.10030260786822519	0.02936208248578608	0.08688504313831986	1.0806616944351991e-12	NA	28	29	29
ENSG00000255571.8	MIR9-3HG	1.6431450345879914	0.15832685668683782	0.1003529290643651	0.013401082541471472	0.07038734711192897	1.9095669944302772e-10	NA	16	17	17
ENSG00000093000.18	NUP50	1.6425334957248385	0.18327927121706042	0.10047949036175781	0.010148680542623287	0.24044891945209398	4.602354669137904e-36	NA	24	26	26
ENSG00000111837.11	MAK	-1.641957787124202	-0.8883345103715373	0.10059875262112632	0.00039321161156795744	0.025634678405040637	0.00016870310769402864	NA	6	6	6
ENSG00000161929.14	SCIMP	-1.641549990502178	-0.1574799585245516	0.1006832989215304	0.01155509678904429	0.16160983302052762	2.470998767287151e-23	NA	56	60	60
ENSG00000181830.8	SLC35C1	-1.641378471080384	-0.5506429339334573	0.1007188760419269	0.0011770023473067512	0.048014664212440494	2.0887163530955988e-07	NA	5	5	5
ENSG00000171421.12	MRPL36	1.641347334034682	0.24906499489675862	0.10072533566422887	0.005011202313063375	0.11382432343697392	1.648332958889517e-16	NA	25	25	25
ENSG00000119636.15	BBOF1	-1.6412902519759698	-0.4218679448429876	0.10073717863865757	0.002690472166786366	0.06013483664778285	5.305726194022149e-09	NA	48	49	49
ENSG00000162881.6	OXER1	-1.6397964568532692	-0.11906387265989195	0.10104749514928817	0.02317258679309279	0.23387163974828165	8.791378035512413e-35	NA	34	34	34
ENSG00000197415.11	VEPH1	-1.6395739941620577	-0.10232724921047562	0.10109377396160756	0.03437295875286801	0.15078196948848635	6.946625753823614e-22	NA	29	31	31
ENSG00000108592.16	FTSJ3	-1.6380155895035364	-0.12410880450366225	0.10141844177768344	0.02534310274763382	0.2294522089093793	1.6359978924925462e-34	NA	43	49	49
ENSG00000186088.15	GSAP	-1.637646345747548	-0.09917468237720653	0.10149548915549883	0.03474313658915422	0.2039226150873117	7.052121889653447e-30	NA	58	62	62
ENSG00000111696.11	NT5DC3	1.6375058878908875	0.051622084495643476	0.10152480969773961	0.17006163276887282	0.4600595389429859	1.648065398268205e-82	NA	54	54	54
ENSG00000170379.19	TCAF2	1.6368609606431546	0.1543475465512815	0.10165952469431243	0.017575416885618117	0.067942908183696	5.191549380463538e-10	NA	52	57	57
ENSG00000185201.16	IFITM2	-1.6364590510394321	-0.6801901669848682	0.10174354914770246	0.0007193390127405711	0.03346570373822469	1.6841635234080747e-05	NA	17	19	19
ENSG00000103160.11	HSDL1	1.6357738444727075	0.12087912684468981	0.10188692801020041	0.02123327374486035	0.15644736284943986	2.22582950736728e-22	NA	75	77	77
ENSG00000269343.6	ZNF587B	-1.6356240414704781	-0.18502618727020612	0.10191829557043605	0.009791401954965268	0.16316269892746774	1.4914163209016383e-23	NA	32	33	33
ENSG00000174446.12	SNAPC5	1.6336778437115524	0.11546433186438908	0.10232651299673771	0.022551492406010044	0.11391834647389727	3.0237924789426566e-16	NA	34	36	36
ENSG00000131748.15	STARD3	-1.633058273763758	-0.44010091940549473	0.10245674124556955	0.005308791493981535	0.0740158628648526	7.574580968070492e-11	NA	35	39	39
ENSG00000248385.7	TARM1	-1.631826338429146	-0.4866728351542659	0.10271607515730356	0.0013661482339419576	0.015583964459001044	0.00323599738285852	NA	5	5	5
ENSG00000107951.14	MTPAP	-1.6309397901548692	-0.3070295727380019	0.10290302473256337	0.0038516503646159887	0.0373259843250483	4.54472889929767e-06	NA	8	8	8
ENSG00000132793.11	LPIN3	-1.6299356390595137	-0.23743658848967542	0.10311510035670896	0.00726100359817196	0.01355346921875114	0.006192404600205354	NA	28	28	28
ENSG00000188554.13	NBR1	1.6299045048349963	0.9832359392625963	0.10312168142185062	0.00030858681859057354	0.012576269073284905	0.008774651793210466	NA	19	19	19
ENSG00000166971.16	AKTIP	1.6279613935454105	0.5207399272393194	0.10353307211555479	0.0014453950501625765	0.040763646014039964	1.8750043597380298e-06	NA	4	4	4
ENSG00000101751.10	POLI	1.6275692831728166	0.15066811943223224	0.10361624671636026	0.013872758228749619	0.2894747277131545	6.612448880864683e-45	NA	21	21	21
ENSG00000169169.14	CPT1C	-1.6272138660375466	-0.22164823612044662	0.10369168381029821	0.008518391289508605	0.02229008329774621	0.0004431743880274955	NA	15	15	15
ENSG00000197183.14	NOL4L	-1.6268309609511058	-0.2155406954325803	0.10377300404157583	0.006967888231259601	0.07993307550834865	9.71760464452963e-12	NA	53	54	54
ENSG00000204267.13	TAP2	-1.626531278273896	-0.14043085844170183	0.1038366850955996	0.014750415616869184	0.2839344287847086	1.311765620445139e-44	NA	24	29	29
ENSG00000233232.6	NPIPB7	-1.6253042357498946	-0.08185406662388493	0.10409774935331957	0.04865353079413959	0.1530051381861726	4.919359412993299e-22	NA	16	16	16
ENSG00000134202.10	GSTM3	1.623770652184436	0.040413967493291465	0.10442476575572937	0.19779973879087023	0.4512428722787916	3.6948056474089087e-81	NA	68	71	71
ENSG00000112812.15	PRSS16	1.6230768070617596	0.13368657922820038	0.10457298686591852	0.03416187579058976	0.03675560183481081	5.601320145214848e-06	NA	56	60	60
ENSG00000127720.7	METTL25	1.6221342359780595	0.28758666139102756	0.10477460907725675	0.005304061009975235	0.039887599318909214	2.0350336162630948e-06	NA	48	48	48
ENSG00000124784.8	RIOK1	1.622110465053707	0.13834764336276717	0.10477969782285243	0.01615279585528198	0.14781074563529453	1.5515474281487493e-21	NA	26	27	27
ENSG00000158887.15	MPZ	-1.6210822469313955	-0.36964058328469607	0.10500000084080527	0.005162720301411613	0.030274115401041243	4.180669582615756e-05	NA	31	39	39
ENSG00000181090.19	EHMT1	-1.6207883036396589	-0.07337114091713456	0.10506304780634196	0.05305860264002066	0.34522197842211805	2.92112479619812e-56	NA	18	18	18
ENSG00000121766.15	ZCCHC17	1.6204933691271945	0.428536736329259	0.1051263375718046	0.0016359036747432408	0.028820924839103524	5.9713468204077284e-05	NA	20	20	20
ENSG00000185651.14	UBE2L3	-1.6196950777546886	-0.23093661582655642	0.10529779409121769	0.003916250078831032	0.12059499139698485	2.7303924866329184e-17	NA	43	45	45
ENSG00000170791.17	CHCHD7	1.6193222688888265	0.27224728366224926	0.1053779417244683	0.004493603622835164	0.053726347674518164	3.351047340601427e-08	NA	16	16	16
ENSG00000108784.9	NAGLU	-1.6189083348438522	-0.265368372034364	0.10546698728261406	0.005656510744880953	0.09783172328275087	3.3073753943873964e-14	NA	14	21	21
ENSG00000259820.1	AC083843.1	1.6182220835125285	0.606119618765262	0.1056147453038088	0.001077593549706312	0.010787497090904707	0.014916833439167516	NA	5	5	5
ENSG00000163661.3	PTX3	-1.6181102334980262	-0.3244847844938608	0.10563884349076241	0.003037035492144944	0.053946451394672384	3.0910575137165853e-08	NA	19	20	20
ENSG00000014824.13	SLC30A9	-1.6171183678228118	-0.6147373669320151	0.1058527327478518	0.0006951034125390812	0.01189467395656298	0.010054635285655512	NA	10	11	11
ENSG00000242498.7	ARPIN	-1.61655887008302	-0.05740269203157863	0.10597353616787998	0.09960618473718881	0.5299421146064801	3.1522212939559564e-103	NA	26	27	27
ENSG00000198826.10	ARHGAP11A	-1.6163669566731875	-0.15911953850839658	0.10601499814339264	0.01079839266325227	0.036241982193245335	7.301845688160508e-06	NA	90	93	93
ENSG00000155749.12	ALS2CR12	1.616197628180878	0.1653050938993355	0.10605159143721243	0.01281958447543044	0.06926757224218877	2.8437819767134926e-10	NA	23	24	24
ENSG00000178297.12	TMPRSS9	1.6155482073502976	0.07748997243848593	0.1061920295577153	0.0623064263245304	0.2299290597673232	1.979684354641238e-34	NA	18	19	19
ENSG00000100376.11	FAM118A	1.6153929777903782	0.029447598837353286	0.1062256199836604	0.2926318262584123	0.7074913317706828	3.187985304390907e-179	NA	41	41	41
ENSG00000090857.13	PDPR	1.6153593056196704	0.13797560726943475	0.10623290748189196	0.02995438773312262	0.1637874960979365	9.065578994788524e-24	NA	20	23	23
ENSG00000151366.12	NDUFC2	-1.6151094429698911	-0.27370057081386345	0.10628699638115598	0.0052858110724384386	0.07296942560307212	8.264831779372524e-11	NA	60	61	61
ENSG00000145819.15	ARHGAP26	-1.614392781504419	-0.48859300994783267	0.1064422564663142	0.0020897149168402065	0.09837164512359207	3.9674256424534306e-14	NA	12	12	12
ENSG00000135362.13	PRR5L	1.614167206733135	0.4153940945562864	0.10649116296988569	0.0018303615908313053	0.028301824825525006	7.380377867081126e-05	NA	28	29	29
ENSG00000174482.10	LINGO2	1.61390185910416	0.17464544096641157	0.10654871536136457	0.007887610242275371	0.07877830053070277	1.692474430463324e-11	NA	21	21	21
ENSG00000117533.14	VAMP4	-1.6119418151584852	-0.18293614123464433	0.10697460176416004	0.012087699573191004	0.14872196049711425	3.2223571116758993e-21	NA	31	33	33
ENSG00000105373.18	GLTSCR2	1.6114251501051546	0.27968427832892256	0.10708708921188978	0.003951265802982383	0.15588776000670354	1.624790018832641e-22	NA	16	17	17
ENSG00000159625.14	DRC7	-1.6105799446465707	-0.04122598445090509	0.10727130794805473	0.1548389018518359	0.4228147980141515	1.8336466538204646e-74	NA	5	5	5
ENSG00000197165.10	SULT1A2	1.6101890318659673	0.03240481101489646	0.1073565951173908	0.3147761358888032	0.5956675536860979	2.590425558252978e-126	NA	28	29	29
ENSG00000099341.11	PSMD8	1.6095394693142813	0.460579966225688	0.10749843181253273	0.001477733729685937	0.033381779766359934	1.4638147532639169e-05	NA	9	9	9
ENSG00000101236.16	RNF24	1.6094763843031041	0.288459743256541	0.10751221478519042	0.0036225550981147606	0.0649770547309553	1.1109397433372697e-09	NA	47	48	48
ENSG00000110077.14	MS4A6A	-1.608715727938705	-0.27368088612927066	0.10767851510756071	0.004194897052128356	0.10752609756964633	2.0986230197554342e-15	NA	27	28	28
ENSG00000167711.13	SERPINF2	1.6081176222112508	0.09494140990356374	0.10780942040098244	0.03931158858605285	0.1652456917534839	5.699881835882661e-24	NA	9	9	9
ENSG00000160796.16	NBEAL2	1.6079702802485432	0.8293167985540663	0.10784168795275977	0.00047852326876122986	0.01619703066384873	0.0026078054776108354	NA	8	8	8
ENSG00000169629.11	RGPD8	-1.6063020796352208	-0.04854524916128883	0.10820755365339968	0.14455560812733323	0.4122922031319616	1.447817457686218e-72	NA	19	19	19
ENSG00000188312.13	CENPP	-1.6058407839180768	-0.11991349645167318	0.10830889710363233	0.02571652698988955	0.1400932713340191	3.3902214844211924e-20	NA	31	31	31
ENSG00000168397.16	ATG4B	-1.6058249789570003	-4.01054659193343	0.10831237067372	1.842674286257888e-05	0.08299785551948176	5.290615235592281e-12	NA	5	13	13
ENSG00000257949.6	TEN1	-1.6053663115246055	-0.12803750858527932	0.10841321372620791	0.028882571468234593	0.3130139775208712	7.485770169779292e-50	NA	37	39	39
ENSG00000260261.1	RP11-480A16.1	-1.604162402595498	-0.1521794377482372	0.10867825972847327	0.015293953002121326	0.04716397181762162	2.699974379398093e-07	NA	29	30	30
ENSG00000073578.16	SDHA	-1.6039254149534894	-0.20531517377569808	0.10873049396837907	0.008249170053170603	0.17736368248395828	1.4002435015605727e-25	NA	23	26	26
ENSG00000126005.16	MMP24-AS1	-1.6035560725199074	-0.19843378756712693	0.10881194000615123	0.0083577514120395	0.0895248098735595	5.679887859284745e-13	NA	12	13	13
ENSG00000188177.13	ZC3H6	1.602487911399017	0.9639102680112296	0.10904775859993136	0.00036991927248307	0.02424969468295108	0.0002497308926105207	NA	2	2	2
ENSG00000161533.11	ACOX1	-1.6008877871960785	-0.15570730391336865	0.1094017750436068	0.014994943111203122	0.3486836053905356	1.70442311457368e-57	NA	17	17	17
ENSG00000104517.12	UBR5	1.6004754209111585	0.8444213073547939	0.10949315533775636	0.00038015021701680936	0.020072988205480785	0.0007448219951564245	NA	4	4	4
ENSG00000117425.13	PTCH2	1.5998985871461187	0.2630585229164614	0.10962108282121204	0.0027861270997008524	0.013596830148874813	0.006383148257031788	NA	6	6	6
ENSG00000144136.10	SLC20A1	-1.5997551279154199	-0.31263636052350136	0.10965291687370163	0.00577817761697367	0.027656986115283156	9.304651438319201e-05	NA	44	47	47
ENSG00000096696.13	DSP	1.5994206358048668	0.29860016042676457	0.10972717010175649	0.003736271736616911	0.03791734236693972	3.964857380828977e-06	NA	14	16	16
ENSG00000179010.14	MRFAP1	1.5987046537809813	0.28285971224693623	0.10988624307847018	0.004728327803400238	0.037708636527314314	3.541469781014992e-06	NA	36	36	36
ENSG00000179979.8	CRIPAK	1.5986085394985146	0.054231423369476624	0.10990761109216644	0.11583743305633001	0.5029262887777997	9.393608410948766e-96	NA	53	54	54
ENSG00000124802.11	EEF1E1	1.5980867999859598	0.5427958477661312	0.11002366089961886	0.0010155080090342413	0.022225124027810145	0.00045887682283154285	NA	9	9	9
ENSG00000166189.7	HPS6	-1.5980813508962273	-0.14424880949116764	0.11002487344390088	0.011073019113400242	0.1807926459128472	4.534984461812362e-27	NA	28	30	30
ENSG00000031823.14	RANBP3	1.597257118796241	1.7301218618542737	0.11020840513650174	0.00021672260835443766	0.010595759698837259	0.01583232331060637	NA	6	7	7
ENSG00000165915.13	SLC39A13	1.5971502096497914	0.38202616278839313	0.11023222829731187	0.0017817925563352755	0.02642956556721653	0.00013377902931763078	NA	6	6	6
ENSG00000168229.3	PTGDR	-1.596598673077072	-0.22451306761050396	0.11035519490394811	0.006145791567516534	0.11188226515026567	3.2949389221255086e-16	NA	41	41	41
ENSG00000139211.6	AMIGO2	-1.59646783319265	-0.3557438382263117	0.11038438191413243	0.0025856708036235917	0.030136176915211987	4.3675704281701315e-05	NA	9	9	9
ENSG00000146535.13	GNA12	1.596315847950148	0.14423050115486644	0.11041829356442702	0.018725550365165378	0.12117918231874925	1.9374525554317554e-17	NA	34	36	36
ENSG00000099139.13	PCSK5	1.5960131946666967	0.284064467265178	0.11048584747369908	0.0038037225698954835	0.010283548744677108	0.017542775629246485	NA	23	23	23
ENSG00000189068.9	VSTM1	-1.5955650767957272	-0.06009140250492074	0.110585929837009	0.09147485467981448	0.4134469368551011	2.494065589835746e-71	NA	93	107	107
ENSG00000233077.1	LINC01271	-1.5951686430812642	-0.1757320102221175	0.11067452876862606	0.010389508403692335	0.10854460710144782	1.1498290483155348e-15	NA	18	18	18
ENSG00000189171.14	S100A13	1.59380102756059	0.152161182165507	0.11098060733720692	0.013831137389228261	0.19046940958327047	8.883164692777775e-28	NA	17	19	19
ENSG00000144283.21	PKP4	1.592938679515956	0.052245130304088616	0.11117394803442449	0.11924491134669797	0.3900648121054004	3.368989481430388e-65	NA	24	24	24
ENSG00000196683.10	TOMM7	1.592888449471368	0.15510118042693002	0.1111852179313375	0.012958678747642432	0.3126781428128689	6.223266105594136e-50	NA	12	12	12
ENSG00000120029.12	C10orf76	-1.5916510508289354	-0.22554142449804093	0.1114631325258947	0.004243681906452886	0.04585350554475283	3.34379814999224e-07	NA	19	19	19
ENSG00000231925.11	TAPBP	-1.591166556753775	-1.122216284886423	0.11157209710580163	0.0002562018583875714	0.0540340330948404	3.5522245095862346e-08	NA	7	15	15
ENSG00000106603.18	COA1	-1.591164547726547	-0.1385759055222068	0.11157254911867384	0.018322919744978704	0.12856884204823354	6.838935606914059e-19	NA	12	12	12
ENSG00000138381.9	ASNSD1	1.5907870014938112	0.07100653638459624	0.11165751924423827	0.05351718726123385	0.48939297591469305	2.795598492795367e-91	NA	18	18	18
ENSG00000172247.3	C1QTNF4	-1.5898365956031157	-0.06989977160064634	0.11187164254980334	0.05427621992229858	0.17635994727775575	5.998613479186895e-26	NA	13	13	13
ENSG00000275764.1	RP11-582E3.6	1.5880935473972053	0.22693202497829454	0.11226518720486864	0.005176566606759951	0.050772703902400115	9.801083973316005e-08	NA	65	66	66
ENSG00000145423.4	SFRP2	1.5879473659190246	0.31170870597993433	0.1122982415495135	0.003040953577028072	0.020778413547236356	0.0005513910768434854	NA	10	10	10
ENSG00000196396.9	PTPN1	1.5872031555084456	0.27357470718970783	0.1124666403338696	0.004257074335785956	0.10298990967800592	8.855446124788886e-15	NA	20	20	20
ENSG00000116157.5	GPX7	1.5855372910962466	0.055658996434472294	0.11284431117069621	0.10777505185005253	0.3854758530587016	5.717835344835798e-65	NA	43	44	44
ENSG00000214562.14	NUTM2D	-1.5851316403624107	-0.22425335925490342	0.11293642807796106	0.006637906497140654	0.10140428767471593	1.2195754213250211e-14	NA	20	25	25
ENSG00000167220.11	HDHD2	-1.5840029721651876	-0.15013540198486447	0.113193042738304	0.0082665436649691	0.09258597551553344	1.6622750107011914e-13	NA	23	23	23
ENSG00000168488.18	ATXN2L	-1.5836996502915177	-0.3217451869609877	0.11326208444011555	0.0030914875582443097	0.06727159505884503	5.803040903312287e-10	NA	20	20	20
ENSG00000023287.12	RB1CC1	1.582885846716675	0.4070856678117481	0.11344748520033252	0.0018115942247768524	0.0216786720391425	0.0005352718072826483	NA	76	76	76
ENSG00000072694.20	FCGR2B	1.582584274837024	0.24471446673977212	0.11351624999518903	0.008765131284667643	0.37099788803088257	1.2314848227095278e-61	NA	34	38	38
ENSG00000183207.13	RUVBL2	1.5819201736746804	0.35366130497065174	0.11366779492012193	0.0017595417885527425	0.049951325972983636	1.1217440872740234e-07	NA	17	17	17
ENSG00000135945.9	REV1	-1.5814255425703878	-0.2684888449238737	0.1137807710310319	0.004753977893933677	0.0629685198404804	1.8322441144680212e-09	NA	28	28	28
ENSG00000063046.17	EIF4B	-1.580626889029943	-0.21585887105655813	0.1139633739538951	0.0033814660935648122	0.05983772517692364	4.188918944748376e-09	NA	30	31	31
ENSG00000138363.14	ATIC	-1.5790288883751455	-0.6299270695390893	0.11432943102881228	0.0007189217763465034	0.05221280260033316	5.054113915142216e-08	NA	3	3	3
ENSG00000134697.12	GNL2	1.5781323338490114	0.49748987278789714	0.11453521139917569	0.0013310594523547375	0.04115566733531903	1.6466089224401154e-06	NA	11	11	11
ENSG00000144909.7	OSBPL11	1.5778378801265616	0.5767830029486101	0.11460285900782682	0.0009584869476551045	0.048018422295054916	2.0339288450721363e-07	NA	33	33	33
ENSG00000099974.7	DDTL	1.5776877054237244	0.13751020104420175	0.11463737215177829	0.016901600136670872	0.06392725340731575	8.466105478499515e-10	NA	27	31	31
ENSG00000125912.10	NCLN	-1.5770085170548334	-0.1839876039176234	0.11479356534421	0.007999756079157922	0.16916057739134685	1.759080178838406e-24	NA	20	21	21
ENSG00000163875.15	MEAF6	1.5769419441054477	0.13628517235106552	0.11480888415502653	0.01583225205713367	0.2319366150739968	1.6924996321935646e-34	NA	31	32	32
ENSG00000106615.9	RHEB	1.5762656107712387	0.4070238964413627	0.11496460344959547	0.0019044681440690964	0.018731616522663974	0.0013529700473417982	NA	22	25	25
ENSG00000185761.10	ADAMTSL5	-1.5761313195526099	-1.0800482819829726	0.11499554248173613	0.000289532493369832	0.0106754192634923	0.01538725318381106	NA	8	10	10
ENSG00000256427.1	RP11-118B22.4	1.5752765411348177	0.1241792549855008	0.11519262638231195	0.02379204196582411	0.08667224496385509	1.4856096345159843e-12	NA	41	41	41
ENSG00000170955.9	PRKCDBP	1.5743190641319924	0.07779576243873651	0.11541370455181323	0.052768333977823	0.22358276270371846	3.6836212490796574e-33	NA	88	88	88
ENSG00000283384.1	RP11-153I24.5	1.5729655256466593	0.20039655122709774	0.11572680099444643	0.006954342792468226	0.05677056259108928	1.2913884008849536e-08	NA	5	5	5
ENSG00000167461.11	RAB8A	-1.5726507753075358	-0.38960117620270907	0.1157997036936686	0.0019613471988367214	0.01121368138273662	0.013025733035040728	NA	26	27	27
ENSG00000070540.12	WIPI1	-1.5726476020235494	-0.210741907271143	0.11580043887575159	0.010651741387853362	0.1964995645994464	4.208836041093188e-29	NA	8	8	8
ENSG00000110025.12	SNX15	1.5721981163406618	0.12243502594831511	0.11590461217360976	0.018482136749956333	0.11276000427074763	3.0738769135868297e-16	NA	24	24	24
ENSG00000091622.15	PITPNM3	1.5716380106756473	0.1874875424853453	0.11603452594337196	0.008573682533331716	0.03782153385459396	4.042596120091792e-06	NA	20	21	21
ENSG00000150316.11	CWC15	1.5710473300842704	0.5541366073459958	0.11617165536888183	0.0009800969268777481	0.03133221172266891	2.9122506616096198e-05	NA	12	12	12
ENSG00000166275.15	BORCS7	-1.5708764964604065	-0.12890947194240876	0.11621133897291233	0.021212044424713666	0.16498532951638534	7.644128048448226e-24	NA	44	44	44
ENSG00000243795.1	LINC02044	1.5689527352727708	0.1361419107866635	0.11665895260114445	0.019780594804360053	0.050631077983221306	6.954980093613957e-08	NA	17	17	17
ENSG00000148481.13	MINDY3	-1.568787980509463	-0.2643321683463323	0.11669734999674443	0.004119261480637277	0.0450351319075594	3.859177396814721e-07	NA	16	16	16
ENSG00000108309.13	RUNDC3A	1.5664667278620341	0.23991342206632124	0.1172393919846806	0.00450856309241261	0.05695022787796589	1.4846579837460455e-08	NA	25	25	25
ENSG00000087263.16	OGFOD1	-1.5637763773647904	-0.24165160860346582	0.11787009374693153	0.005043519306075748	0.02834804519579029	7.493485952603318e-05	NA	35	35	35
ENSG00000125457.13	MIF4GD	-1.5631629838383752	-0.1301193692270442	0.11801426424981307	0.020085316622908647	0.13903317420505734	2.7450526953152164e-20	NA	44	45	45
ENSG00000183044.11	ABAT	1.563052552124889	0.13484082293148325	0.11804023453620369	0.02268700156937558	0.26317116771503835	2.179568248748975e-40	NA	49	49	49
ENSG00000176438.12	SYNE3	1.5621276800111286	0.27587617108904033	0.11825791326090887	0.004132004494090615	0.06875362273420628	3.2220753326246736e-10	NA	17	17	17
ENSG00000182362.13	YBEY	-1.5616865564716211	-0.04736380213104234	0.11836184732585425	0.22190742007291264	0.4449024050901742	1.2692723151406455e-78	NA	77	81	81
ENSG00000188290.10	HES4	1.5614523121496116	0.15757460075914745	0.1184170672472686	0.00995504559516824	0.044570726763047526	4.5316659733281324e-07	NA	43	62	62
ENSG00000111275.12	ALDH2	1.5608672904938876	0.3237011283225484	0.11855506640339289	0.002830306972354106	0.04682726914166648	2.707055999217729e-07	NA	7	7	7
ENSG00000165929.12	TC2N	1.5600679878280594	0.19168469912993744	0.11874381552586279	0.006406498299774257	0.1728646319594778	3.7115809861433265e-25	NA	25	25	25
ENSG00000125637.15	PSD4	-1.55908431960588	-0.07052808185548938	0.11897642442135685	0.05968851038606797	0.5821004171893401	9.879023742352626e-121	NA	70	72	72
ENSG00000167272.10	POP5	1.5588660928637437	0.3733532129411561	0.11902807706753686	0.0024487536486448576	0.0321496547766225	1.9844511885179706e-05	NA	17	17	17
ENSG00000007520.3	TSR3	-1.558676677726116	-0.4856530435804636	0.11907292446841365	0.0010841042469954536	0.026539922909288992	0.00012496972972123244	NA	18	18	18
ENSG00000273356.1	LINC02019	-1.5583697570343076	-0.19776972650107594	0.11914562151250697	0.00796261211392643	0.047145217249171166	2.355814089698769e-07	NA	62	62	62
ENSG00000170502.12	NUDT9	-1.5582119649873134	-0.28759757222051235	0.1191830095744076	0.004442756356181543	0.08376294882139296	3.046983307356689e-12	NA	14	14	14
ENSG00000134545.13	KLRC1	1.5578986617316892	0.10867962780405353	0.11925727251620162	0.027481001314724987	0.1803655747911752	3.735463070121177e-26	NA	23	24	24
ENSG00000205659.10	LIN52	1.5544839460273079	0.21980505375996856	0.12006902313267266	0.0075801851350506926	0.0651840591710681	1.256721457330734e-09	NA	30	30	30
ENSG00000176022.4	B3GALT6	-1.5536122108866506	-0.2774043365774932	0.12027694484318402	0.00359542210226427	0.090179909569702	2.322998712692795e-13	NA	6	6	6
ENSG00000100580.7	TMED8	1.5535854578256278	0.2711705872686244	0.12028333029900246	0.004178253875257554	0.13205388389196973	2.0394310083046225e-19	NA	17	17	17
ENSG00000112137.17	PHACTR1	-1.5533525980581067	-0.16631853938816604	0.12033892078416301	0.011031275607644782	0.1474526366551906	1.1565157605631293e-21	NA	20	22	22
ENSG00000081791.8	KIAA0141	-1.5527517817875145	-0.2957561324067208	0.12048244622361642	0.0035597425165789327	0.08394302370366677	3.781222557266395e-12	NA	2	2	2
ENSG00000205133.11	TRIQK	1.5525572659848264	0.6557377749641233	0.12052894165332007	0.0009752194465714747	0.04532097129434042	3.4845053515211294e-07	NA	10	10	10
ENSG00000104219.12	ZDHHC2	-1.552257981881463	-0.1825669726108305	0.1206005074484322	0.008953353576752745	0.13177393347323918	2.6737943389639767e-19	NA	10	10	10
ENSG00000124532.14	MRS2	1.5507151040072367	0.15111312077693728	0.12096997327164344	0.008529784552017477	0.10683304328511926	2.9131035471519862e-15	NA	27	27	27
ENSG00000282608.1	ADORA3	-1.5503460812337149	-0.1568432070537411	0.12105847255506004	0.01735427999317042	0.011488526723697066	0.011938579630828691	NA	74	78	78
ENSG00000165548.10	TMEM63C	1.5494144531954028	0.03357362765705644	0.12128212156682724	0.2489941893227229	0.4380018267347177	3.696793183433643e-77	NA	34	35	35
ENSG00000135976.17	ANKRD36	-1.549030682361616	-0.29267688435188394	0.12137434451185883	0.003222851216634859	0.04445852638281267	6.328269495847509e-07	NA	14	15	15
ENSG00000128694.11	OSGEPL1	-1.5480167264256344	-0.42658445308883636	0.1216182694636296	0.0015485286855307049	0.012548032618394026	0.008368007862239488	NA	13	13	13
ENSG00000143252.14	SDHC	1.5476880859610747	0.13381909632161793	0.12169741191877421	0.011159552843961168	0.2563815073401593	1.0457076017676731e-39	NA	49	49	49
ENSG00000185156.5	MFSD6L	1.5472228788053701	0.4145439602691748	0.12180951089837698	0.001717387658694126	0.014066507654884385	0.005058123352574497	NA	6	6	6
ENSG00000043591.5	ADRB1	-1.5461604331876881	-0.16450679866358678	0.12206582659883039	0.01069163659186746	0.05012923423524255	8.947439584696304e-08	NA	16	18	18
ENSG00000064601.16	CTSA	1.5451456521360796	0.30528918962814966	0.12231103665082754	0.0025980950982059815	0.04654304997326419	2.792017892793293e-07	NA	25	25	25
ENSG00000213057.5	C1orf220	1.5446995074799206	0.20499334979601033	0.12241896407584439	0.009448741025494886	0.011650565335213123	0.011034535344899184	NA	40	40	40
ENSG00000013306.15	SLC25A39	-1.5435473464954104	-0.6116871763499809	0.1226980290731742	0.0007099582771481247	0.027592241581565573	9.348694400799916e-05	NA	13	14	14
ENSG00000112599.8	GUCA1B	-1.5433116789966241	-0.26778561590167077	0.12275517129204822	0.007991368250386318	0.055818353576426144	1.8742501063810844e-08	NA	13	15	15
ENSG00000104695.12	PPP2CB	-1.5424382738746287	-0.09082545630957131	0.12296712684572936	0.037556842774566765	0.3399764321770373	4.4536832276261844e-55	NA	27	27	27
ENSG00000079337.15	RAPGEF3	-1.5423803478813267	-0.06030076271030782	0.12298119426768761	0.08810122254974403	0.25830174604728273	2.352960767303204e-39	NA	28	28	28
ENSG00000104442.9	ARMC1	-1.5418120404710356	-0.37902911838591485	0.12311927531573774	0.00213637143312831	0.04819601270798084	2.1077863745221172e-07	NA	20	20	20
ENSG00000141258.12	SGSM2	-1.5416412119124847	-0.42049612905130934	0.12316080500710623	0.0017320332083724421	0.04754704922561657	2.4498732439861043e-07	NA	22	25	25
ENSG00000112195.8	TREML2	-1.540978781803522	-0.770333109881262	0.12332195015131545	0.000577590926192305	0.034550672218482334	1.1302028975495364e-05	NA	8	8	8
ENSG00000239839.6	DEFA3	-1.540589369401874	-0.07765802597933694	0.12341675682580089	0.0764100290995388	0.35300465491643435	9.48002994237155e-58	NA	40	46	46
ENSG00000162733.16	DDR2	1.5393419783826632	0.235014579717676	0.12372083081653037	0.004265908124081748	0.011862816189135005	0.01049507757139497	NA	30	34	34
ENSG00000129538.13	RNASE1	1.5389197013055562	0.20417215045754317	0.12382390082650775	0.003960931705015618	0.02486785627162874	0.00020292499541948729	NA	21	27	27
ENSG00000137474.19	MYO7A	-1.5369687185088332	-0.1972657284073235	0.12430096985317013	0.01127109302066423	0.1373733355643026	9.695819959729587e-20	NA	32	32	32
ENSG00000184220.11	CMSS1	1.536776764473067	0.18114646952642444	0.12434798527556717	0.010364202943082056	0.08024851402849972	8.90255031199914e-12	NA	35	35	35
ENSG00000107902.13	LHPP	1.536664784806566	0.11169667806511115	0.12437541893166004	0.021023719854293223	0.22729056476720705	5.385058846035766e-34	NA	49	50	50
ENSG00000188818.12	ZDHHC11	1.536452644597157	0.3000279087346143	0.12442740364646165	0.003174278096426466	0.015746477074322338	0.0032953594104011	NA	8	10	10
ENSG00000205810.8	KLRC3	1.5362611527846415	0.10810351529869522	0.12447434304808148	0.02697004764677366	0.2123236649717146	2.33184842438506e-31	NA	22	22	22
ENSG00000128159.11	TUBGCP6	1.5361712826021643	0.7225127434267915	0.12449637722460248	0.0006104908482777395	0.043829431375796486	7.521103083882531e-07	NA	7	7	7
ENSG00000168234.12	TTC39C	1.5360251513494108	0.1290817021383026	0.12453221186347137	0.013727962640012314	0.20943163470416185	6.697830697621657e-31	NA	8	8	8
ENSG00000125454.11	SLC25A19	-1.5334940587387238	-0.6811987740833583	0.12515416940983287	0.0008416962810871482	0.01562535310048776	0.003321371818574915	NA	3	3	3
ENSG00000145388.14	METTL14	1.5330614984098565	0.4766812177297537	0.12526070297379865	0.0012767659489094443	0.01687962154356899	0.002254685705505085	NA	9	9	9
ENSG00000171160.17	MORN4	-1.5329914969496734	-0.22552374047354867	0.12527794999816208	0.006298926054978815	0.015170338591847238	0.003960862115511962	NA	25	25	25
ENSG00000165997.4	ARL5B	-1.532977543259704	-0.35171719401218404	0.1252813881424174	0.0023857386991626025	0.04787253670246898	1.4096319692243334e-07	NA	21	21	21
ENSG00000171033.12	PKIA	1.531476591745783	0.1281579600391713	0.12565164738253476	0.01823389271585622	0.1438479641639041	1.5911515752011304e-20	NA	11	11	11
ENSG00000138463.8	DIRC2	-1.5314247645369554	-0.2759471204662902	0.12566444748704841	0.005566961900104363	0.12574307215532085	5.340409880121961e-18	NA	29	30	30
ENSG00000168734.13	PKIG	-1.5308661297650037	-0.28215146676582625	0.12580248167243008	0.0048324290617212575	0.08539230065259461	1.841654621923924e-12	NA	6	6	6
ENSG00000198464.13	ZNF480	-1.530654938977233	-0.15215894820130615	0.12585469598661647	0.01254295965939667	0.023013349156488887	0.00036207493222497445	NA	36	40	40
ENSG00000160299.16	PCNT	1.5304110298973985	0.19029334633118103	0.12591502050179668	0.008603566522972292	0.09899188417337493	2.863874744061748e-14	NA	28	30	30
ENSG00000170122.5	FOXD4	1.5293898151457803	0.20462042982859563	0.12616783580236263	0.007051394771009124	0.03856189799747352	3.3098539123010338e-06	NA	7	7	7
ENSG00000276070.4	CCL4L2	-1.5289289676025446	-0.0803061841502473	0.12628205412372157	0.03749143928367485	0.21094664625315304	1.960658229734535e-31	NA	19	27	27
ENSG00000172667.10	ZMAT3	-1.528833777319941	-0.21313383952723855	0.12630565649973322	0.006635152098592763	0.114488052150805	1.5171616463316506e-16	NA	17	17	17
ENSG00000274265.4	CH17-189H20.1	-1.5284495183887756	-0.8932711967438405	0.12640096820580815	0.00041541207480022313	0.1122477740641588	4.0696550165287073e-16	NA	4	24	24
ENSG00000075914.12	EXOSC7	1.528142217027316	0.6571877541218033	0.12647723162752428	0.0009753914856578477	0.012110341964122218	0.009867030324194826	NA	11	11	11
ENSG00000148384.12	INPP5E	-1.527590331984128	-0.33414679543156617	0.12661428367433322	0.004601885302932891	0.04969521616508052	1.1776620328959293e-07	NA	63	78	78
ENSG00000167384.10	ZNF180	1.5272474848803121	0.6765525930100402	0.12669948261321182	0.000677637350805221	0.02332240001300887	0.00030506010868646316	NA	9	9	9
ENSG00000196422.10	PPP1R26	-1.5269174548646893	-0.21196123282056287	0.12678153860371433	0.006182306721842707	0.030258152731969988	4.279398429597405e-05	NA	31	32	32
ENSG00000273759.1	RP4-563E14.1	1.5265620823810748	0.2785350353119522	0.12686994178733713	0.005536581627078834	0.02245412711451794	0.00041986408457418494	NA	8	8	8
ENSG00000156398.12	SFXN2	1.5263178187208675	0.26635630319949066	0.12693073313105993	0.0037506496030662194	0.044202259513644836	5.630546640424564e-07	NA	23	23	23
ENSG00000006432.15	MAP3K9	-1.5260294381404034	-0.169705898136583	0.12700253329415878	0.009813941080738096	0.17392844707391916	4.640787394430183e-25	NA	24	25	25
ENSG00000166166.12	TRMT61A	1.5246763694121568	0.29840486572339736	0.1273398385863611	0.004429153060649561	0.04503365692561846	4.1858053407744926e-07	NA	18	18	18
ENSG00000196247.11	ZNF107	1.5239531249687968	0.11751028531803238	0.12752042117228918	0.022368014267205926	0.07384134286414888	4.947518148273315e-11	NA	26	28	28
ENSG00000179698.13	WDR97	-1.5238478339197052	-0.06724498360473424	0.12754672726893607	0.1077763945694207	0.2573720537690005	9.08574448149672e-42	NA	31	32	32
ENSG00000014123.9	UFL1	1.5223852201586154	0.4460458057294745	0.12791258595272476	0.0014664392317344358	0.02066563769744481	0.000742201846774527	NA	46	47	47
ENSG00000178996.13	SNX18	-1.521208237638643	-0.5751751462576818	0.1282075888970559	0.0008914817643430221	0.01763374807422112	0.0018594625702050328	NA	9	9	9
ENSG00000127418.14	FGFRL1	-1.5211242864524253	-0.38896048994577864	0.1282286509032453	0.001988879340942526	0.026919907708887414	0.00010583607435314793	NA	16	18	18
ENSG00000154781.15	CCDC174	-1.5209921521239094	-0.25865432173072234	0.12826180673563434	0.003862957126712855	0.06135462701413282	3.5680164117342675e-09	NA	37	38	38
ENSG00000164929.16	BAALC	-1.5195556366360234	-0.14397834777525084	0.12862269488081468	0.013840096257305545	0.08061638893562262	1.0588086938748006e-11	NA	30	30	30
ENSG00000076248.10	UNG	1.5178300289976114	0.2627811045934595	0.12905725285832575	0.0037697220996464518	0.07790081831603256	1.681655188456664e-11	NA	19	19	19
ENSG00000161091.12	MFSD12	1.5164302816532043	0.3147952205494945	0.12941058687434231	0.0028991240696493704	0.019370091896618785	0.0011112555002033638	NA	29	31	31
ENSG00000145725.19	PPIP5K2	-1.5154364787111068	-0.10104022157100352	0.12966190526747745	0.02456805480203994	0.4131564642650857	1.6473483387672322e-71	NA	78	79	79
ENSG00000185252.18	ZNF74	-1.5152520382092531	-0.25907075058069756	0.1297085892662222	0.004112924743885466	0.08524477345062115	2.3058754049515706e-12	NA	6	7	7
ENSG00000126467.10	TSKS	1.5145211578715951	0.04563797276495434	0.12989371175792552	0.16482078484951823	0.37685232909977545	1.0758845616269663e-62	NA	18	19	19
ENSG00000069482.6	GAL	1.5142009924415198	0.07481773669453494	0.12997487007274844	0.06231848598250118	0.17189608694546524	3.063102599685574e-25	NA	15	15	15
ENSG00000164483.16	SAMD3	1.513434438293001	0.26918518288274135	0.13016934280924444	0.004644076666017043	0.11393845322521627	2.3800690547843256e-16	NA	50	50	50
ENSG00000175662.17	TOM1L2	1.5121145539008076	0.3089176831599986	0.13050472301571	0.00272741135713032	0.036051419729713687	7.729927157692584e-06	NA	34	34	34
ENSG00000068097.14	HEATR6	1.5099573604051841	0.06701266979420041	0.13105430469873702	0.06265690158333714	0.3010027693843868	1.0024567314625934e-46	NA	30	32	32
ENSG00000269514.1	RP11-370I10.12	-1.509782595280396	-0.22081635282638368	0.13109890755516126	0.005132022627873949	0.029555478601908113	4.656722741854724e-05	NA	21	21	21
ENSG00000168918.13	INPP5D	1.5094283778420794	0.25129223599900324	0.13118934561987508	0.004050926285663867	0.0647399922925454	1.3258638122415034e-09	NA	8	8	8
ENSG00000172020.12	GAP43	1.5093882370903293	0.26664941046355384	0.1311995973245296	0.0045413182337853426	0.01744365586491008	0.001948382500819957	NA	13	13	13
ENSG00000232112.3	TMA7	-1.508425341972326	-0.42868261296471966	0.1314457011104806	0.001435719513850446	0.035356777147768415	8.643641364989823e-06	NA	18	18	18
ENSG00000104626.14	ERI1	-1.5075216283604889	-0.15838225439374515	0.13167700425956427	0.012406770792120565	0.11902264833960972	4.6036403058199325e-17	NA	30	30	30
ENSG00000167210.16	LOXHD1	-1.5072325227946823	-0.05888744142389146	0.13175106664087843	0.07541428366531668	0.2793022296463861	4.485175178779711e-43	NA	42	43	43
ENSG00000104970.10	KIR3DX1	1.5068143056728887	0.15966568622512314	0.1318582616401423	0.012389419634033736	0.09281494761617017	1.5886285914713105e-13	NA	11	11	11
ENSG00000089876.11	DHX32	-1.5062680500561432	-0.08947271222208235	0.13199837650249005	0.04065699362280119	0.16906367585518967	1.7540870279273667e-24	NA	48	49	49
ENSG00000137094.14	DNAJB5	1.5060549555851581	0.10822533636718616	0.1320530666189383	0.02217082276985137	0.07556677298460239	4.39713387650022e-11	NA	24	24	24
ENSG00000134897.13	BIVM	1.5058342776053597	0.24499314554192647	0.13210972152516826	0.004235447817269771	0.051461976683421784	7.445638845607872e-08	NA	9	9	9
ENSG00000186818.12	LILRB4	-1.505682163786618	-0.16413086425411938	0.1321487848400059	0.01328817488901314	0.16631996986048647	6.2510930829633946e-24	NA	22	23	23
ENSG00000102882.11	MAPK3	-1.5055492698664834	-0.13744298120545212	0.132182919746853	0.013649415913326152	0.27388719668246075	7.747812964737751e-42	NA	22	25	25
ENSG00000255198.4	SNHG9	1.5041362007180952	0.0499415207272832	0.1325463008819391	0.10725595655218145	0.3788634416795025	5.803132244430963e-63	NA	43	43	43
ENSG00000104812.14	GYS1	-1.503507439258372	-0.2239547786740987	0.13270824002142276	0.0037614215020738283	0.07644420635048385	2.8601406090092303e-11	NA	8	9	9
ENSG00000167780.11	SOAT2	1.5029881925716029	0.11964939571414786	0.13284208881349216	0.024489588984801247	0.026687463058989454	0.00012280660308722745	NA	63	64	64
ENSG00000054148.17	PHPT1	-1.5017487045952878	-0.7705676666237891	0.13316202031054739	0.0004950000986295386	0.023198702838687992	0.00033974712818186074	NA	12	14	14
ENSG00000135452.9	TSPAN31	-1.501536505545336	-0.15513875546855724	0.13321685199125768	0.012289507445494955	0.04275352409336148	1.0308377187436991e-06	NA	71	72	72
ENSG00000073060.15	SCARB1	1.5011407924497349	0.11925934460281387	0.13331914989982804	0.026197099172380466	0.08722431188979676	1.1618628687120712e-12	NA	61	63	63
ENSG00000100490.9	CDKL1	1.5010267016362886	0.0703102154732843	0.1333486554144043	0.06236016969976293	0.19118962012521248	3.2225041183690536e-28	NA	53	53	53
ENSG00000179981.9	TSHZ1	1.5008267281344305	0.41762780461754956	0.13340038361064993	0.0014005985861385833	0.014749796791843257	0.004411275470120457	NA	12	12	12
ENSG00000204304.11	PBX2	-1.5006258694144394	-0.7388453205681478	0.13345235642146236	0.0006628703311033926	0.05852678856099682	7.759950855799477e-09	NA	12	72	72
ENSG00000154127.9	UBASH3B	1.500428328520521	0.11623622716584525	0.13350348601618992	0.018966867403584137	0.0881766585769181	1.0671228601411364e-12	NA	31	31	31
ENSG00000135077.8	HAVCR2	1.5001978615103722	0.3653181257008598	0.1335631570488626	0.0025060527262507383	0.040612704318540326	1.885133728474987e-06	NA	16	16	16
ENSG00000216937.13	CCDC7	1.5000017627422242	0.10046479708580193	0.13361394592605053	0.02544816346628121	0.0946715509675764	8.497085633434697e-14	NA	50	52	52
ENSG00000198160.14	MIER1	-1.4985571808482807	-0.32964058770394106	0.1339885480652092	0.00197667912080138	0.08089805188017107	8.676838938416507e-12	NA	66	66	66
ENSG00000176209.11	SMIM19	-1.4982288726547057	-0.10255997783566809	0.1340737965722609	0.0245950787708015	0.1704925793407875	1.0067686246830031e-24	NA	16	16	16
ENSG00000203872.6	C6orf163	-1.4980001761582444	-0.12982995910389558	0.13413320468929826	0.015341821150802537	0.08578246569477156	1.830869237605506e-12	NA	31	31	31
ENSG00000234630.1	LL22NC03-2H8.4	1.4973214991039976	0.1423565327682831	0.13430962337635782	0.014514395362060596	0.20240419705201204	7.442642523321713e-30	NA	29	43	43
ENSG00000073150.13	PANX2	-1.4963842130433695	-0.5782771730731222	0.13455356110596706	0.0009156533378969433	0.026414382727689062	0.00012705563055353782	NA	11	11	11
ENSG00000075223.13	SEMA3C	1.4960186681210144	0.17446154778259138	0.13464879048115208	0.010824815613451659	0.033510427911966574	1.2672907085989732e-05	NA	47	49	49
ENSG00000267194.1	RP1-193H18.2	1.4952547297731382	0.4296521299614324	0.13484797491509257	0.0015908790790655763	0.03752833229867916	4.378357911206962e-06	NA	13	15	15
ENSG00000055147.18	FAM114A2	-1.4949468796068728	-0.26142750183405083	0.13492830615904422	0.003531736486623761	0.05138829557790394	5.740562236822244e-08	NA	21	21	21
ENSG00000068903.19	SIRT2	1.4946646406050565	0.47940598155478426	0.1350019868490935	0.0012636439182210156	0.03199277611839362	1.808325738366057e-05	NA	8	8	8
ENSG00000078140.13	UBE2K	1.4946634107520473	0.32117376019524496	0.1350023079798268	0.002246969494537752	0.05654302856375304	1.6585210628060018e-08	NA	33	33	33
ENSG00000010626.14	LRRC23	1.494525988608947	0.08347816648300253	0.13503819442006526	0.0458677170963718	0.16543633819969214	8.314154598511996e-24	NA	17	17	17
ENSG00000118520.14	ARG1	1.494467301834332	0.0933059650196727	0.13505352213974595	0.02458328421121892	0.3369579788233381	4.059634249065554e-54	NA	18	18	18
ENSG00000080815.18	PSEN1	1.4944210400258362	0.16435243803714467	0.1350656056738457	0.012954807329461096	0.2927129266366018	2.851749674277891e-46	NA	27	27	27
ENSG00000204261.8	PSMB8-AS1	1.4939960058426491	0.3766755804428213	0.13517666324193986	0.0025238149032413143	0.06863679245648384	3.729793202582217e-10	NA	3	4	4
ENSG00000135540.11	NHSL1	-1.4938657749902007	-0.25816865103971	0.13521070549735256	0.003953508048774582	0.01068274496962542	0.014217560193062103	NA	10	10	10
ENSG00000100519.11	PSMC6	-1.4936656608945156	-0.20830663209297862	0.13526302809324883	0.005235877828259102	0.0638998236474894	1.720117096106423e-09	NA	56	57	57
ENSG00000196562.14	SULF2	-1.4926203054729457	-0.08922994502538566	0.13553660504516507	0.026445988075533233	0.1552401509225496	2.585221783193357e-22	NA	83	86	86
ENSG00000109519.12	GRPEL1	-1.4923372934814765	-0.5544488081637523	0.13561074476637786	0.0009572944294203443	0.0211031667255572	0.0006146317839808822	NA	13	13	13
ENSG00000136758.18	YME1L1	1.4922018124852539	0.37270986463030537	0.13564624736236183	0.0018434761985674079	0.04490987742949644	2.918918288699068e-07	NA	41	42	42
ENSG00000136478.7	TEX2	-1.4921275900431674	-0.6940653114181031	0.13566570028763156	0.00048243437649985544	0.02055864730190496	0.000759874292323984	NA	6	6	6
ENSG00000183826.16	BTBD9	1.4917592915313314	0.17122206738178655	0.13576225934569852	0.00945916285962915	0.0768763260220576	3.4025385856563925e-11	NA	42	43	43
ENSG00000079263.18	SP140	1.491442277456374	0.9085842611469639	0.13584541534685737	0.00034260754328591645	0.020724066845530287	0.0007410463194483268	NA	8	8	8
ENSG00000114520.10	SNX4	1.4911792571977398	0.43940874166217264	0.1359144380724475	0.0014637522148086756	0.03574822553694438	7.1423366967047606e-06	NA	18	18	18
ENSG00000100439.10	ABHD4	1.491150310982767	0.28238180035765736	0.13592203589646346	0.0035901669345278836	0.0939349885951128	1.0072534974736396e-13	NA	23	24	24
ENSG00000160183.13	TMPRSS3	-1.4903083607169654	-0.07223837065179385	0.13614317515956317	0.05487132579320414	0.14488726356972526	8.243142513759529e-21	NA	50	53	53
ENSG00000271553.1	RP11-274B21.10	-1.490141532650309	-0.09290624712361016	0.13618702570660374	0.03184472161837826	0.22345917789911565	3.5939480393993436e-33	NA	69	72	72
ENSG00000116641.17	DOCK7	-1.4900366959950493	-0.10833102251691452	0.1362145874675267	0.024064503431705277	0.11205568099160756	3.354353129224079e-16	NA	75	77	77
ENSG00000118965.14	WDR35	1.490004410658601	0.44119144726387444	0.13622307621253968	0.0013737850973982875	0.03413900906653885	1.2080365712440125e-05	NA	15	17	17
ENSG00000171469.10	ZNF561	-1.4891156359827558	-0.14391621467949195	0.1364569210719083	0.009905574555392782	0.08246675669990093	3.708632263864671e-12	NA	38	39	39
ENSG00000120860.10	WASHC3	-1.488819735272189	-0.1757209128012286	0.1365348439993255	0.008316291918968367	0.14352262336465665	1.5237639797780592e-21	NA	25	25	25
ENSG00000146555.18	SDK1	1.488796486237603	0.04824834247021329	0.13654096788898576	0.09804882133362663	0.21048630458318346	3.3471182085228733e-31	NA	55	65	65
ENSG00000061938.16	TNK2	-1.4884803450446378	-0.21117849021231433	0.1366242617969766	0.007418232368471135	0.08762174690809317	1.1735531860678244e-12	NA	28	31	31
ENSG00000131759.17	RARA	1.4882159371440524	0.3498622549075237	0.13669395560979375	0.002437899832308816	0.06624210859224458	9.2491503915435e-10	NA	21	21	21
ENSG00000179869.14	ABCA13	1.4881930351257324	0.875660905077847	0.13669999351658432	0.00035624609679592463	0.024287264551823232	0.0002455660480698634	NA	1	1	1
ENSG00000125445.10	MRPS7	-1.4866039131211282	-0.12940253845422492	0.13711945370076536	0.02417954924828661	0.24578178564126085	2.107110410308414e-37	NA	36	38	38
ENSG00000072310.16	SREBF1	1.4858353856603135	0.09168402842400153	0.13732266789145423	0.029276997755290916	0.17471526988360622	3.342266678073009e-25	NA	28	28	28
ENSG00000160185.14	UBASH3A	1.484785826782742	0.14670820614511654	0.1376005675595778	0.014554316498264594	0.22477512844036102	2.4934103369020515e-33	NA	60	62	62
ENSG00000112303.13	VNN2	1.4844508201780737	0.09639022742827542	0.1376893610300732	0.030384640520968037	0.3587852084309142	2.1739526670325285e-59	NA	35	36	36
ENSG00000130449.5	ZSWIM6	-1.4840327079962679	-0.8815044153689028	0.13780024359005477	0.0004853186301000053	0.03296713572236973	1.8102167586142504e-05	NA	8	8	8
ENSG00000114735.9	HEMK1	-1.4838241381933042	-0.3024377713944097	0.13785558163461428	0.004362752282210033	0.04033673360537661	1.9228417663859198e-06	NA	21	22	22
ENSG00000133422.12	MORC2	-1.4836098346309354	-0.3964642851559285	0.13791245881013148	0.0029246112308741914	0.02657459892862052	0.00011938931426584585	NA	31	31	31
ENSG00000103253.17	HAGHL	1.4829899072139028	0.10759305005432578	0.1380770923140316	0.01709217090476028	0.1720117745643	6.881753764056038e-25	NA	21	21	21
ENSG00000137054.15	POLR1E	-1.482911294088135	-0.42360629166479963	0.13809798034023096	0.0014482683305644983	0.05400709302518907	2.4181477368667394e-08	NA	11	11	11
ENSG00000084072.16	PPIE	1.4824129487284383	0.046584491905345984	0.13823045064517253	0.1285889985145716	0.5323377415441761	5.2450023742980764e-105	NA	19	19	19
ENSG00000178397.12	FAM220A	1.4812229510217474	0.10739630522689037	0.13854717224644347	0.02251755875835587	0.1110546394575932	5.219147074468248e-16	NA	30	31	31
ENSG00000172590.18	MRPL52	1.4809283596739538	0.475727453243409	0.13862566491588377	0.0011365216903476	0.025716160911287724	0.00016361564763253938	NA	11	11	11
ENSG00000133740.10	E2F5	1.479896884166767	0.5687803380727594	0.138900767351646	0.001276413302404084	0.01750048598610467	0.0018875815936599649	NA	15	15	15
ENSG00000263033.2	RP11-396B14.2	-1.4796020258735432	-0.1249776415074174	0.1389794855452853	0.01839654631809606	0.010832966988709615	0.014722015571837556	NA	48	52	52
ENSG00000114030.12	KPNA1	1.479472798401612	0.39091767697750635	0.1390139961745431	0.002466090371039842	0.014977590246566629	0.0041966275766753885	NA	46	47	47
ENSG00000151176.7	PLBD2	1.4786244225317162	0.34955781096567634	0.1392407216819464	0.001912170951883767	0.015304475022345847	0.0035657387681138635	NA	29	29	29
ENSG00000196458.10	ZNF605	-1.4785002496863575	-0.6401706021303394	0.1392739303147534	0.0011366324927247074	0.28348288970430063	5.946095762856737e-44	NA	22	38	38
ENSG00000137563.11	GGH	-1.4768088412209366	-0.12891047296636196	0.13972688594893215	0.012982155259355138	0.07992389135129516	1.011177763847107e-11	NA	61	61	61
ENSG00000103187.7	COTL1	-1.4766774537474379	-0.37450607619633597	0.13976211863583207	0.0018746177192840718	0.0389913470109703	3.228977642670025e-06	NA	48	49	49
ENSG00000108448.20	TRIM16L	-1.4755347672175414	-0.07975077392931185	0.14006882826323264	0.04381625862796009	0.11259910871159068	1.7377547187463014e-16	NA	11	14	14
ENSG00000087502.17	ERGIC2	-1.4748666676058098	-0.5642126239354976	0.14024839328357946	0.0009088479644663113	0.019080653066366512	0.001183329870653091	NA	22	22	22
ENSG00000129007.14	CALML4	1.4743369424875994	0.33101076539907826	0.14039089323324444	0.0021810644244922087	0.05222437960967826	5.496173550482712e-08	NA	8	8	8
ENSG00000100316.15	RPL3	-1.4741714180995193	-0.5096251780750807	0.14043544333770022	0.0009218334314774334	0.010952666434102457	0.014194744142903903	NA	49	49	49
ENSG00000239887.4	C1orf226	1.4732757519359323	0.08667693843325382	0.14067669625733822	0.039821365590999816	0.12565448691424858	4.664240545491892e-18	NA	118	125	125
ENSG00000105497.7	ZNF175	-1.4731645283177197	-0.15842795159786657	0.1407066772202486	0.010971531991998719	0.11361427022913605	3.11505842298478e-16	NA	20	21	21
ENSG00000167244.18	IGF2	1.4726932358718778	0.2823236595285497	0.1408337713152673	0.004328943362825226	0.031015657150220106	3.184290065336967e-05	NA	24	26	26
ENSG00000141519.14	CCDC40	1.4725016240485251	0.06640424401967437	0.14088546877398628	0.0479036417162552	0.18857124543329348	2.2777264691193408e-27	NA	19	19	19
ENSG00000240859.1	AC093627.10	1.4718559350193343	0.11158920475782548	0.14105978507956804	0.013226449312493426	0.14072118369309206	1.9925237930693968e-20	NA	10	11	11
ENSG00000105953.14	OGDH	1.4713469770445864	0.4140894912285896	0.1411973049867365	0.0013199102589906068	0.029663919647829762	4.929466828029398e-05	NA	4	4	4
ENSG00000262814.7	MRPL12	-1.4709260285672348	-0.6867601646932288	0.14131112265828052	0.0005327228011760412	0.013189143818730705	0.007087813525598416	NA	11	11	11
ENSG00000186716.20	BCR	-1.4706701959604915	-0.14183881865669054	0.14138033010426085	0.014512413028928113	0.14609314336514356	6.7320154612620284e-21	NA	33	35	35
ENSG00000164346.9	NSA2	-1.46956854863458	-0.08344223778518275	0.14167864365863855	0.04442971710464562	0.4048643382555685	5.654510558094322e-69	NA	37	37	37
ENSG00000176476.8	SGF29	-1.4690859062447126	-0.11318800194551674	0.14180948996410905	0.022996915760295732	0.1932927598151412	3.737924061759003e-28	NA	40	41	41
ENSG00000124602.9	UNC5CL	-1.4688414205623468	-0.6158658840257939	0.14187580643369638	0.0007334446885395062	0.012380547607248065	0.009356031266875441	NA	15	15	15
ENSG00000002549.12	LAP3	-1.4686972720997433	-0.07792450816489434	0.14191491770565254	0.04794506500176389	0.36836930548231867	1.944001535815647e-61	NA	31	32	32
ENSG00000145476.15	CYP4V2	-1.4684090177710214	-0.09347033562478843	0.1419931535302648	0.03127084851061486	0.3890673949365903	2.430792312901712e-65	NA	36	38	38
ENSG00000101361.16	NOP56	1.4680896676566948	0.2963789731313705	0.14207986781442497	0.002180046868486357	0.07448536949413119	5.984927372600054e-11	NA	22	22	22
ENSG00000144134.18	RABL2A	1.467042402084753	0.4512036189263823	0.14236452098556054	0.0010364528857232218	0.044876367288615576	5.04320772951561e-07	NA	3	5	5
ENSG00000139053.2	PDE6H	-1.4669774651405627	-0.09085267037497222	0.1423821856499952	0.024691335789828822	0.0659539550508047	7.827790885183168e-10	NA	38	42	42
ENSG00000141086.17	CTRL	1.4659537900574817	0.27413766702413855	0.14266087631320207	0.0027492695852554057	0.04223053260265882	9.532595795901115e-07	NA	18	18	18
ENSG00000136628.17	EPRS	-1.4658825802843405	-0.2565620201742405	0.14268027840057862	0.003909072176417134	0.09574500060086856	9.154018192633847e-14	NA	16	17	17
ENSG00000042429.11	MED17	1.4655485976547558	0.5082336010076467	0.14277130361441015	0.0011595375692217543	0.02959498039723686	4.574300722187591e-05	NA	12	12	12
ENSG00000003509.15	NDUFAF7	-1.4654613540984778	-0.3149005498567609	0.14279508872870889	0.0028025747968042913	0.010267301021155915	0.016953900604191392	NA	49	50	50
ENSG00000185522.8	LMNTD2	-1.4654407576741186	-0.10605347587124656	0.14280070435283126	0.02392109343471643	0.12480847811193115	4.7256915354726464e-18	NA	50	50	50
ENSG00000100395.14	L3MBTL2	-1.464790110890086	-0.47979566721375233	0.14297819074998147	0.0011692757188947942	0.03886790024686563	3.176745421796677e-06	NA	11	11	11
ENSG00000089063.14	TMEM230	-1.4646671664206032	-0.1353235097797286	0.14301174711092698	0.01410540131742136	0.17967022313717027	4.603913551891395e-26	NA	10	11	11
ENSG00000145723.16	GIN1	-1.4645299006833452	-0.743032750123411	0.1430492194468153	0.0004335724340487287	0.026227257794642148	0.00014445151802929332	NA	7	7	7
ENSG00000183023.18	SLC8A1	1.4643875606947976	0.17751728009066903	0.143088084965282	0.00893064235267571	0.1541020523132705	2.816923661510668e-22	NA	45	45	45
ENSG00000125900.12	SIRPD	-1.4643424413840957	-0.240842981253867	0.14310040635248478	0.004978993529323221	0.11084477043035534	7.8674865517121e-16	NA	25	26	26
ENSG00000091127.13	PUS7	1.4638723066787036	0.3283766008878352	0.14322884132392305	0.0030973808895248555	0.029722441995550863	4.8644695457876363e-05	NA	10	10	10
ENSG00000166224.16	SGPL1	1.4637040642146968	0.4322334047779488	0.14327482456013288	0.0029274629395960677	0.041412651591851035	1.344111100480057e-06	NA	13	13	13
ENSG00000004534.14	RBM6	1.4632900593272176	0.047580509036173536	0.1433880266480238	0.11198414522088965	0.5544014623614587	5.148883319457931e-111	NA	39	39	39
ENSG00000010379.15	SLC6A13	-1.462851950858876	-0.1212325478441746	0.14350789412785772	0.01176469891186166	0.010360419485006794	0.017191206426184002	NA	34	36	36
ENSG00000197837.3	HIST4H4	-1.4627157468782446	-0.19224196071064042	0.1435451755066401	0.0065577757088804926	0.0326761337826212	1.8319570134090768e-05	NA	9	10	10
ENSG00000095917.13	TPSD1	1.462652368934558	0.07334220067984769	0.14356252567535327	0.05083471219475097	0.2326971196178445	1.7132090020673572e-35	NA	43	48	48
ENSG00000235888.1	AF064858.8	-1.4626193977940773	-0.12200585188692853	0.14357155239863842	0.018063453433693328	0.14081375193944276	3.249551727175459e-20	NA	44	45	45
ENSG00000260257.2	RP5-1085F17.3	-1.4623577497323028	-0.10716874468951465	0.14364320092318114	0.02358590821251996	0.16774244059180635	6.601896213201508e-25	NA	21	21	21
ENSG00000160194.17	NDUFV3	-1.4622731169804517	-0.09575377628572578	0.14366638224276063	0.018148015110144175	0.18379493593675314	5.895032717610331e-27	NA	25	31	31
ENSG00000138074.14	SLC5A6	-1.4611848131091802	-0.22355424606110677	0.14396472964943155	0.006211818342342268	0.09118617790685248	4.1517387170539733e-13	NA	17	17	17
ENSG00000188056.11	TREML4	1.458393938083819	0.02827821719256847	0.14473199059445344	0.3153354100372811	0.6909494986076158	3.501540675324271e-172	NA	38	40	40
ENSG00000204946.9	ZNF783	-1.4582222237264446	-0.24196195946067237	0.14477930003208475	0.006217340251038775	0.11017456252617816	9.792024530664619e-16	NA	64	70	70
ENSG00000185272.13	RBM11	-1.4576196740706684	-0.12635259282139605	0.14494540368289313	0.014458208832337319	0.03707094493805235	5.077118569105225e-06	NA	31	36	36
ENSG00000141279.15	NPEPPS	-1.4573375070372088	-0.7293669268120799	0.14502323827359542	0.0005008179046167157	0.0159936893748668	0.002893043875383945	NA	8	9	9
ENSG00000078687.17	TNRC6C	1.4572885451716915	0.2618554341922562	0.14503674745772183	0.0031340888083947827	0.013869866584942148	0.005540192177028407	NA	25	31	31
ENSG00000204516.9	MICB	-1.4570262278471011	-0.14007963220042088	0.14510914046857104	0.00894732017901729	0.3691822876657232	7.272064199194855e-61	NA	25	116	116
ENSG00000267279.1	RP11-879F14.2	-1.4552258235684994	-0.29884669478286946	0.14560675404017723	0.0029548265591623503	0.017823099433625412	0.001788465968491678	NA	18	20	20
ENSG00000064933.17	PMS1	-1.4549905777324375	-0.2573487275983439	0.14567187000733522	0.003819303257383509	0.026792854754159216	0.0001178158530334853	NA	24	24	24
ENSG00000033800.13	PIAS1	1.453057150992955	0.2127706112636147	0.14620788672060203	0.006172875367505297	0.11874078191777085	2.059658915166265e-17	NA	36	39	39
ENSG00000173221.13	GLRX	-1.452431722031458	-0.4039107639200788	0.14638160123314983	0.001478396954232996	0.06302833967963553	2.0124119688573682e-09	NA	17	17	17
ENSG00000021852.12	C8B	1.4518666058906415	0.04705548691254207	0.14653869947185502	0.0847414960819014	0.2882264406801793	3.309011604412784e-45	NA	32	32	32
ENSG00000277632.1	CCL3	-1.4515387799532777	-0.20130614352657938	0.14662989182867328	0.006845185925699065	0.01796391090088079	0.0017150339571371169	NA	81	87	87
ENSG00000066136.20	NFYC	-1.4510391067241961	-1.1088848437238181	0.1467689709797496	0.0001978732945307057	0.012021179561046723	0.010413855382394884	NA	23	23	23
ENSG00000112282.17	MED23	1.4510229461416702	0.2750646184325504	0.14677347080349068	0.00260899845337837	0.11594847079897574	1.4939099414872431e-16	NA	8	8	8
ENSG00000178980.14	SELENOW	-1.4509202909370957	-0.24392666132355637	0.1468020570346314	0.004315455276706049	0.0854126864318148	2.235066300950508e-12	NA	9	9	9
ENSG00000184923.12	NUTM2A	1.4507229301466904	0.06000265335409106	0.1468570277421863	0.08551400102008341	0.1680810867855676	3.2435331816640284e-24	NA	100	106	106
ENSG00000178078.11	STAP2	1.450312192991699	0.3370247860640652	0.14697148043120356	0.0020108472813756086	0.012320427787298898	0.008664836488371698	NA	8	8	8
ENSG00000063438.16	AHRR	1.4499886434639624	0.11352565129110269	0.14706168614187654	0.019813638443691713	0.03699626582838168	5.308734335093316e-06	NA	20	20	20
ENSG00000236104.2	ZBTB22	-1.4499076298762295	-1.0573738049246797	0.1470842793816968	0.00023125113953772127	0.05016596614205255	9.116345496833741e-08	NA	3	8	8
ENSG00000136048.13	DRAM1	1.4495318151697107	0.2099009123071623	0.14718912209274307	0.005285627576886753	0.11300923023727998	3.5984057615043283e-16	NA	30	30	30
ENSG00000104228.12	TRIM35	-1.4484393088618548	-0.14580045223987714	0.14749422796035622	0.011513726285671945	0.09731349750070263	3.7463259335333436e-14	NA	21	22	22
ENSG00000106034.17	CPED1	-1.448370544548928	-0.09263399051101484	0.14751344803206756	0.032351327745960556	0.13121514322774516	6.926883062385793e-19	NA	42	44	44
ENSG00000204138.12	PHACTR4	1.4482347561165672	0.1209051799564456	0.14755140740273537	0.017090060359466027	0.1906195139713789	4.663835609435812e-28	NA	37	37	37
ENSG00000177595.17	PIDD1	1.4481126169699428	0.18157719663771785	0.14758555752190983	0.008507295321233803	0.23259827902387534	9.883001820158452e-35	NA	17	17	17
ENSG00000136856.17	SLC2A8	1.4477880029290624	0.18280826432798267	0.14767634900768553	0.009147800046415848	0.09248424861873444	2.580254308467228e-13	NA	23	23	23
ENSG00000186529.15	CYP4F3	-1.4476874041806929	-0.22651100097078755	0.14770449419107012	0.0048489201053093095	0.050981243953957714	7.246399130023817e-08	NA	20	20	20
ENSG00000158747.13	NBL1	1.4471910154767014	0.15909691550184688	0.14784343219555474	0.010615405694108074	0.0838519746425305	3.267740697280865e-12	NA	30	30	30
ENSG00000138777.19	PPA2	-1.447141754685388	-0.14248775941282715	0.14785722561781864	0.013765410288170256	0.12905038915066305	1.3016650337911108e-18	NA	46	51	51
ENSG00000113240.12	CLK4	1.446914882118378	0.09082284234893515	0.14792076447568284	0.02489965779002046	0.33451527721740243	9.804247720922382e-54	NA	60	64	64
ENSG00000134333.13	LDHA	1.4464161093694476	0.41366791287285426	0.14806052615890977	0.0017540929055195479	0.045669047579799525	4.399996597329858e-07	NA	25	25	25
ENSG00000070019.4	GUCY2C	1.44637504841105	0.29870687259370526	0.14807203639017213	0.002893247258671848	0.03717538563227011	4.8414123419899966e-06	NA	19	21	21
ENSG00000178988.10	MRFAP1L1	1.4463626891831132	0.3712333887937068	0.14807550106984013	0.0019711729428052507	0.03520375337606296	9.36763664423538e-06	NA	25	26	26
ENSG00000237721.1	AF064858.11	-1.445698856458869	-0.10700997477783664	0.14826168524369743	0.023508557821381577	0.11940457006138315	3.790653478170048e-17	NA	76	78	78
ENSG00000136381.12	IREB2	-1.445565628392442	-0.1702704263738531	0.1482990730569632	0.009865318146060688	0.21347055470188767	1.9091048925080956e-31	NA	19	19	19
ENSG00000125835.18	SNRPB	1.4448691777061986	0.5560373905845688	0.1484946353546282	0.0007383611095803258	0.017472731382392772	0.0017356353312563875	NA	25	25	25
ENSG00000164978.17	NUDT2	1.4438294440775499	0.03783758265930708	0.14878695739232278	0.17246901573079979	0.5614044695463072	8.104489815437015e-115	NA	72	74	74
ENSG00000125629.14	INSIG2	-1.4438229652007375	-0.11928979608846176	0.14878878031076537	0.022280443957193273	0.22712886920597186	3.3224236957513114e-34	NA	24	24	24
ENSG00000113790.10	EHHADH	-1.443639426134969	-0.1353519730407186	0.1488404285602705	0.014064966702995998	0.07078806867132123	1.990033263184841e-10	NA	33	34	34
ENSG00000115568.15	ZNF142	1.443560238034659	0.2627062412429639	0.14886271647183022	0.0042284563650278805	0.07196936601545945	1.3453798311597544e-10	NA	22	22	22
ENSG00000131043.11	AAR2	-1.442846334105799	-0.29052241429202824	0.14906376357158702	0.0027977970849362684	0.09582345162818333	9.477547979153301e-14	NA	8	8	8
ENSG00000010278.12	CD9	1.4427792570163898	0.0635078514702728	0.14908266423102223	0.05809856187931914	0.1797181785857355	8.8213043740048e-27	NA	19	19	19
ENSG00000136104.19	RNASEH2B	1.4420765026248656	0.18423424132137942	0.14928079297354796	0.007290310702841495	0.08697415147903848	7.377815552539906e-13	NA	34	34	34
ENSG00000274818.1	RP1-292L20.3	-1.4416976754141066	-0.5904074285031246	0.14938767970165437	0.0006566904046130264	0.011994912945122536	0.010287344205846713	NA	4	4	4
ENSG00000161405.16	IKZF3	1.4416228496840646	0.5333861960587337	0.14940879881131336	0.0008551192327776811	0.05007225496445452	1.0975520124794562e-07	NA	4	4	4
ENSG00000198755.10	RPL10A	1.4409123798523022	0.22253934339163792	0.14960943815520944	0.0051942183750025815	0.15312105727864464	3.9930890131861637e-22	NA	37	39	39
ENSG00000124181.14	PLCG1	-1.4403071143625905	-0.9879841789811403	0.1497805295061325	0.0003282741932761563	0.01860319864581155	0.0012791481802484155	NA	16	16	16
ENSG00000172932.14	ANKRD13D	-1.439189021485725	-0.4243009410789238	0.15009697505271766	0.0011443309420096548	0.029837621111111618	4.539899237152731e-05	NA	21	21	21
ENSG00000241837.6	ATP5O	-1.4386193824410973	-0.5181962043045375	0.15025839170359684	0.0009516451235657981	0.0496589028488665	1.1689609111217903e-07	NA	9	9	9
ENSG00000143369.14	ECM1	1.4377674178210818	0.12495754539134235	0.1505000569651099	0.011746546317893486	0.04365940965840606	6.501643749181302e-07	NA	22	25	25
ENSG00000084764.10	MAPRE3	-1.437519350804462	-0.3079434863710909	0.15057047844564259	0.002786509194555405	0.023309209054102917	0.00033081731802655774	NA	15	15	15
ENSG00000065268.10	WDR18	1.4374520972924252	0.0745445264493742	0.15058957475873957	0.039914321169759105	0.4013301802613281	1.130595186442317e-67	NA	25	28	28
ENSG00000108984.13	MAP2K6	1.437315486693292	0.3747603469680098	0.1506283703689784	0.0018372721228756622	0.03770020998926992	4.647750387354685e-06	NA	24	24	24
ENSG00000169403.11	PTAFR	1.4372211366275147	0.5718332886532248	0.15065516899228043	0.002374689388419798	0.028528799339471826	7.155821581446753e-05	NA	17	20	20
ENSG00000136425.12	CIB2	1.4360547938527597	0.13804179145780293	0.15098675017830812	0.010739449165547501	0.07959638564849635	9.860678535963473e-12	NA	15	16	16
ENSG00000125648.14	SLC25A23	-1.4355319798483297	-0.45964529179632796	0.15113556207994674	0.0015796141781433829	0.015784982100620588	0.003146419358428691	NA	24	26	26
ENSG00000093134.14	VNN3	1.4343490349078076	0.06069401485703696	0.15147268374864115	0.0698383869050683	0.4106471554824008	7.296683068303642e-72	NA	51	52	52
ENSG00000164209.16	SLC25A46	1.4326785642939226	0.44767435193197097	0.1519497181142645	0.0015011578747132182	0.05866527212068001	5.819723927302246e-09	NA	7	8	8
ENSG00000151148.13	UBE3B	-1.4310869305576865	-0.21425815516564656	0.15240530248754974	0.004134858151504583	0.06149152017229718	2.1912627047441027e-09	NA	16	16	16
ENSG00000213889.10	PPM1N	1.4303211121785486	0.27802178954588	0.15262487811409253	0.003368440425827801	0.028282501717280133	6.825446092079975e-05	NA	11	12	12
ENSG00000124508.16	BTN2A2	1.4302127725290996	0.3788229145599899	0.15265596071105125	0.001618953732550781	0.04374099399634079	7.028759919971725e-07	NA	12	13	13
ENSG00000181315.10	ZNF322	-1.4292920206800106	-0.10817718320978399	0.1529203184585564	0.01848094949537433	0.1403615988595512	2.7290087966029503e-20	NA	25	26	26
ENSG00000082146.12	STRADB	-1.4292888443284102	-0.555416368477662	0.15292123102563987	0.0008745708667069262	0.02383680214311238	0.00026911572701634134	NA	15	15	15
ENSG00000179526.16	SHARPIN	1.4291940077847358	0.26769285299512807	0.1529484795110299	0.0029362748495826495	0.011477992045220042	0.012152450156263052	NA	34	36	36
ENSG00000272787.1	KB-226F1.2	-1.4291551363935122	-0.06829054020171968	0.15295964912669371	0.056187181685347004	0.13428284196785514	2.9491941659767404e-19	NA	18	22	22
ENSG00000204642.13	HLA-F	1.4289416934902728	0.05994589654927581	0.15302099257221483	0.07121000828131974	0.3341819277522165	3.6635499026660064e-53	NA	26	55	55
ENSG00000175395.15	ZNF25	1.42778885826341	0.17873654206457537	0.1533526407249938	0.008378044690058109	0.07089147284422914	2.0552655665564844e-10	NA	66	74	74
ENSG00000132718.8	SYT11	-1.4276183810454175	-0.21734545422311344	0.1534017300454329	0.004010156898500324	0.05319388299754818	4.5848723276647754e-08	NA	6	6	6
ENSG00000173262.11	SLC2A14	1.4266880996029567	0.05722959784803272	0.15366981734328491	0.08367645156559057	0.32140784668000233	1.1768417124988514e-51	NA	55	59	59
ENSG00000204237.4	OXLD1	-1.4261799857707544	-0.2082944778754658	0.15381639525695853	0.006414364940599596	0.12110212918496505	1.9845975378070314e-17	NA	36	37	37
ENSG00000174080.10	CTSF	1.425940288285013	0.09136564888753376	0.15388557876733122	0.03504581604139453	0.24229727666304074	1.659927682019405e-36	NA	36	36	36
ENSG00000177697.17	CD151	1.4253329522869074	0.04051940633713245	0.15406097909594987	0.19814059387602936	0.6640971084015388	9.34620735657521e-157	NA	21	23	23
ENSG00000127578.6	WFIKKN1	1.4252066895494389	0.08345429182075105	0.15409746319673404	0.03152243684156061	0.16522737060075707	8.532560244059659e-24	NA	35	39	39
ENSG00000090020.10	SLC9A1	-1.4239403113920488	-0.8194835860441168	0.15446375128406672	0.00038006307678010027	0.015809644975050188	0.0032067276079034857	NA	8	11	11
ENSG00000240350.2	AC017002.1	-1.422748711963791	-0.22808839329353028	0.15480901400929378	0.003853733015392535	0.05769119686880132	1.2018266152699608e-08	NA	16	17	17
ENSG00000127838.13	PNKD	1.4227203653827463	0.1348577606332918	0.15481723448672025	0.015151370550900352	0.1426240985709273	1.1759686734877892e-20	NA	13	13	13
ENSG00000106638.15	TBL2	1.4224649820089503	0.20067447556770482	0.1548913103342798	0.008806513926286445	0.03357377552000445	1.361708904730788e-05	NA	28	31	31
ENSG00000050344.8	NFE2L3	-1.4215825279167464	-0.24412696575067144	0.15514747991963895	0.004412123004301939	0.07450744951324942	5.43339038258529e-11	NA	8	8	8
ENSG00000163428.3	LRRC58	-1.4208123489002396	-0.38927668129062926	0.15537131970899895	0.0018980561456224062	0.051220837521591005	7.298633242879656e-08	NA	29	29	29
ENSG00000103264.17	FBXO31	1.4205814830803538	0.33473258732003813	0.15543846477624398	0.002805115572399666	0.035596202450312385	8.351614274373268e-06	NA	33	33	33
ENSG00000188385.11	JAKMIP3	-1.4200293330533655	-0.14540762482183273	0.1555991415501539	0.01468646269312735	0.0426681048643257	1.0693093102281752e-06	NA	20	20	20
ENSG00000156171.14	DRAM2	-1.4196841647104792	-0.14192556068697385	0.15569965025178492	0.012703127040488352	0.20093301731795307	1.5031894267693805e-29	NA	17	18	18
ENSG00000010219.13	DYRK4	-1.419079614031639	-0.07943418530071303	0.1558758065557049	0.037749557030484895	0.2077040494597812	3.3841895676253394e-31	NA	11	11	11
ENSG00000170889.13	RPS9	1.4181957778925998	0.11044315276292371	0.15613361424237981	0.02406616127005579	0.4357989892899381	1.967317216417041e-76	NA	37	39	39
ENSG00000178075.19	GRAMD1C	1.4172437373619349	0.19451240013801505	0.1564116783355322	0.006443985660969666	0.07465862454837484	6.115398054490935e-11	NA	15	17	17
ENSG00000197721.16	CR1L	1.4172236398508768	0.19928888785871726	0.15641755229517781	0.006622274895365111	0.05032931543299588	1.034315137639431e-07	NA	46	47	47
ENSG00000165898.13	ISCA2	1.4161954796603995	0.1531199662978048	0.15671827902094407	0.010000101656536961	0.18657500442223074	3.3333776144772764e-27	NA	4	4	4
ENSG00000135404.11	CD63	-1.4159386179835078	-0.11795954435815575	0.15679347692992981	0.01740491480341959	0.33335444277405696	2.511696034358382e-53	NA	7	7	7
ENSG00000185640.5	KRT79	-1.4156617730060388	-0.1295401564252081	0.15687455570835512	0.01222984144309847	0.0260823612363713	0.0001409198201652471	NA	25	25	25
ENSG00000100106.19	TRIOBP	1.4155322658392402	0.1517647803283806	0.15691249500436721	0.009509654267692088	0.18521626039128725	6.498823028438759e-27	NA	20	21	21
ENSG00000224397.5	SMIM25	1.4154677977151349	0.25701135074991555	0.1569313836197387	0.0037530211904955144	0.08782550790969572	4.83540579069741e-13	NA	22	22	22
ENSG00000125966.9	MMP24	-1.4153287334230724	-0.25854591700777774	0.15697213415122024	0.0034313548742002827	0.02201916226016673	0.0004982966305768974	NA	12	12	12
ENSG00000153982.10	GDPD1	-1.4150274423095892	-0.12066276042014884	0.157060450133654	0.01366379848624775	0.0388595583975998	3.245430641222947e-06	NA	15	16	16
ENSG00000178028.13	DMAP1	1.4140499353913314	0.26154412428897367	0.1573472412707212	0.0035504065303226433	0.026563616454246486	0.00013050763504532606	NA	57	57	57
ENSG00000138028.15	CGREF1	-1.4140018205410725	-0.19599198904998016	0.15736136794668532	0.006570306099096474	0.03200178151775674	2.30822394745214e-05	NA	9	9	9
ENSG00000117448.13	AKR1A1	1.4130898565200856	0.9200631967492382	0.15762930532809505	0.0002878435473004089	0.017477004501411368	0.001884437863502643	NA	4	4	4
ENSG00000143799.12	PARP1	-1.4122047284609065	-0.3865070254912815	0.15788968864147035	0.0007131956254559059	0.01898923492298013	0.0011020299013903053	NA	39	39	39
ENSG00000171522.5	PTGER4	-1.4111209398695428	-0.3948042713193924	0.15820895663456014	0.0018190031293621994	0.06209653726723185	2.695919952481191e-09	NA	18	19	19
ENSG00000157456.7	CCNB2	-1.4107578571272392	-0.8412720789286409	0.15831602466256633	0.0007824097172765287	0.025180268587178086	0.00016161602378179468	NA	11	12	12
ENSG00000166140.17	ZFYVE19	1.410661073014701	0.1685162836234649	0.15834457420486658	0.008019391498987147	0.10032991905441876	1.7091375502857678e-14	NA	18	18	18
ENSG00000100852.12	ARHGAP5	1.4105388449605654	0.24866670079803455	0.15838063481443043	0.003867014703173203	0.04719075371438136	2.3683030537793809e-07	NA	37	41	41
ENSG00000154025.15	SLC5A10	1.4101269026955363	0.15274191150226565	0.15850221481086013	0.00891826790352879	0.01943823710533632	0.0009771882465765005	NA	31	37	37
ENSG00000117480.15	FAAH	1.4098025461724635	0.06164560758198664	0.15859799459874302	0.06522347835563061	0.2445278506996893	9.317463244673412e-37	NA	44	46	46
ENSG00000173113.6	TRMT112	-1.409606821088543	-0.1773396518154527	0.15865581178334642	0.009101541913109846	0.12310714512007015	1.1796752372678754e-17	NA	29	31	31
ENSG00000177885.13	GRB2	-1.4094864264716982	-0.6202733558898009	0.15869138427479101	0.000762589883647925	0.03166308234737119	2.46659694510369e-05	NA	11	11	11
ENSG00000128699.13	ORMDL1	-1.4090770382502589	-0.18289691521269869	0.15881238966069045	0.006984485637685278	0.1085473476134345	1.53807614098923e-15	NA	21	21	21
ENSG00000212127.5	TAS2R14	1.408643449873003	0.11807354798354192	0.1589406241718364	0.018346138766284742	0.11195161171554052	5.223944703375934e-16	NA	33	34	34
ENSG00000114405.10	C3orf14	1.4080710532043001	0.0857539248089315	0.15911003146167702	0.03204272436367481	0.09187562087862326	3.249588954474293e-13	NA	19	20	20
ENSG00000120868.13	APAF1	1.4079797904696592	0.5883189280190029	0.15913705432760616	0.0007406657260569096	0.010893714373326077	0.014752297425046478	NA	23	23	23
ENSG00000112053.13	SLC26A8	-1.4078468771507298	-0.15177777438692425	0.1591764161294107	0.009879351217900942	0.17438865153432873	1.2588547976710032e-25	NA	23	23	23
ENSG00000224950.2	RP5-1086K13.1	-1.407449552350393	-0.22923308215427787	0.15929412636673868	0.006504152280683776	0.1330100662797071	2.279903993423436e-19	NA	2	2	2
ENSG00000165655.16	ZNF503	1.4073231852117296	0.11789049753746739	0.15933157731092162	0.022532897553865963	0.056691867957892786	1.33181646663003e-08	NA	48	49	49
ENSG00000273448.1	RP11-166O4.6	1.4068792178246257	0.1110769407354687	0.159463207035891	0.02359154578081315	0.08325320884248036	4.3030552414199965e-12	NA	9	9	9
ENSG00000121390.18	PSPC1	1.4068258583733715	0.6148097138321699	0.1594790328550959	0.0005138796859876595	0.0221822302856476	0.00041496007906526803	NA	7	12	12
ENSG00000167995.15	BEST1	-1.4067887453950103	-0.31426138348737587	0.15949004085183105	0.002727986501399792	0.027544613987657226	8.315094849923925e-05	NA	25	26	26
ENSG00000166260.10	COX11	-1.406759849443089	-0.5118032173778976	0.1594986120128552	0.0010101791123359725	0.016628474726721937	0.0024812514480135233	NA	10	10	10
ENSG00000175416.12	CLTB	-1.4065336447218648	-0.13518685985278328	0.1595657212400946	0.013830322024975472	0.1528393980982367	4.47712355245769e-22	NA	25	26	26
ENSG00000198355.4	PIM3	-1.4063560973339972	-0.14395732091015606	0.1596184100242335	0.011516123852298384	0.1064205094909831	2.0403187426313527e-15	NA	14	17	17
ENSG00000234608.7	MAPKAPK5-AS1	1.4057633584145224	0.21045042400252287	0.15979440592678906	0.005435057319023977	0.06751434268554099	3.205578109924928e-10	NA	57	57	57
ENSG00000176994.10	SMCR8	1.403687920320052	0.4203585829127264	0.16041180110445763	0.0015317515361518777	0.08944711220229869	4.907506261926133e-13	NA	13	16	16
ENSG00000113532.12	ST8SIA4	1.4030299063761098	0.6321110639256633	0.16060792109479416	0.0011444897845970213	0.025118339901043413	0.00018668479090493635	NA	42	42	42
ENSG00000138614.14	INTS14	-1.40117617665777	-0.5437150251274342	0.16116139647372307	0.0019272657690000141	0.0440308908224364	6.888699260638899e-07	NA	29	29	29
ENSG00000179921.14	GPBAR1	-1.4005486181236393	-0.5971791991699066	0.16134909514846862	0.0007917571187561112	0.010143245987451177	0.01875187185011658	NA	7	7	7
ENSG00000158161.15	EYA3	-1.399974113288288	-0.09073522876777046	0.16152107051148945	0.06869339979349832	0.41225407320766705	1.1212708889345326e-70	NA	11	11	11
ENSG00000133805.15	AMPD3	1.3995960342192746	0.2773973783693428	0.16163432222309304	0.0039301204352406045	0.02119215703326378	0.0006294756657788991	NA	54	54	54
ENSG00000205302.6	SNX2	1.3992743889232988	0.6649021433163735	0.1617307166674571	0.000608481466733956	0.019874271293774497	0.0009018360359602547	NA	6	6	6
ENSG00000186827.10	TNFRSF4	-1.3988864660710767	-0.23861789152439297	0.16184703167785996	0.003849861143824519	0.05991780323766072	5.0088271961804545e-09	NA	10	10	10
ENSG00000253364.2	RP11-731F5.2	-1.3984853449287804	-0.11797168451395089	0.161967370466647	0.014555623454426386	0.18912740174927933	1.1770721879886207e-27	NA	7	17	17
ENSG00000153767.9	GTF2E1	-1.3982504598661567	-0.355132858292169	0.16203786876365445	0.0012879359136683552	0.0217274050937107	0.0005512373085976716	NA	23	23	23
ENSG00000120647.9	CCDC77	-1.397981658694874	-0.08379122941374842	0.16211857504102167	0.02591682483960824	0.11908687132372855	3.162030566170277e-17	NA	18	18	18
ENSG00000111863.12	ADTRP	1.3978547717122638	0.1515567377924563	0.16215668279467366	0.008257991365148196	0.04013181977896619	1.771061058163569e-06	NA	28	29	29
ENSG00000176124.11	DLEU1	-1.3977114094975736	-0.19451920101771453	0.16219974666032633	0.009280458965818321	0.019308929492030828	0.001107647716454922	NA	28	29	29
ENSG00000180739.13	S1PR5	1.3964482633213526	0.44129244945898655	0.16257954997621016	0.0012268043870816165	0.03626644972312689	6.8154829379304255e-06	NA	13	13	13
ENSG00000205978.5	NYNRIN	-1.3960355781049647	-0.07363076239270457	0.16270378163241994	0.04160356691198309	0.15253299394344474	6.121811455734643e-22	NA	25	27	27
ENSG00000273270.1	RP11-212P7.2	-1.3958048548746944	-0.07791094233624664	0.1627732680205316	0.03771598091807451	0.3360267079049372	6.203881188829767e-54	NA	54	55	55
ENSG00000188785.11	ZNF548	1.3957341269434498	0.3048941841070185	0.1627945734719196	0.0024853484610997535	0.04236099562934752	7.827286595344284e-07	NA	7	7	7
ENSG00000174837.14	ADGRE1	1.3949865201010825	0.07574518606829414	0.16301990452799808	0.039581147143905905	0.29454410556637023	1.4817061879236826e-45	NA	75	86	86
ENSG00000165650.11	PDZD8	-1.394924419531851	-0.1139303312159501	0.16303863240984717	0.02324692838047423	0.29221251937007137	1.9675947904407692e-45	NA	51	52	52
ENSG00000167291.15	TBC1D16	1.3945052801073572	0.22006577890765602	0.1631650761564083	0.005233619027468031	0.05183773294522862	6.563284166741754e-08	NA	27	28	28
ENSG00000115419.12	GLS	-1.3940587406862177	-0.45953236670670955	0.1632998671224296	0.001791637791094492	0.04834843938995772	1.2783749847555578e-07	NA	25	25	25
ENSG00000243772.7	KIR2DL3	1.3938666677319185	8.576204811331129	0.1633578714666799	4.1123607508739795e-06	0.15346906741040545	2.947841673495726e-22	NA	2	9	9
ENSG00000164366.3	CCDC127	-1.39357049875995	-0.22241178774431639	0.1634473423323326	0.005234160821269226	0.06594878726400502	8.989994765445742e-10	NA	6	6	6
ENSG00000047188.15	YTHDC2	1.3935184862964993	0.15140450085345097	0.1634630587973923	0.015031327982619755	0.24298087128647586	2.2774777080036308e-36	NA	56	57	57
ENSG00000204356.13	NELFE	-1.3931795139844647	-0.9766027673659472	0.16356551304789646	0.00023417598857002888	0.02649889720132375	0.00012250329481508228	NA	23	41	41
ENSG00000181577.15	C6orf223	1.3926369414594082	0.27919902784961026	0.16372960611622644	0.0031041194275979816	0.037178830489159896	5.4557337603242855e-06	NA	11	11	11
ENSG00000198646.13	NCOA6	-1.3924952629944602	-0.49876224792570123	0.16377247510243886	0.0010192142622649145	0.02225769056680017	0.00038728466115300984	NA	11	14	14
ENSG00000182141.10	ZNF708	1.3911339068837665	0.0600338927731584	0.16418482465675066	0.06991779839290316	0.3642521196892339	1.4238289241036022e-59	NA	25	25	25
ENSG00000160678.11	S100A1	1.390898120799786	0.07417980837687801	0.16425632275448998	0.04726076688930354	0.10684499561053144	1.1212775909958162e-15	NA	30	31	31
ENSG00000133983.14	COX16	1.3906957586615025	0.25508185591311716	0.16431770431307524	0.003080741628827538	0.018754819093693077	0.0012774362805751355	NA	42	44	44
ENSG00000074966.10	TXK	-1.3905511935709742	-0.46092942258542535	0.16436156514373146	0.002137010969199374	0.05465314570634575	2.708939299715721e-08	NA	19	19	19
ENSG00000133985.2	TTC9	-1.3902291762169348	-0.1166571602420425	0.16445929642229606	0.018467077715985054	0.14325806685779424	1.0023876950931519e-20	NA	35	39	39
ENSG00000183049.12	CAMK1D	-1.3898509178275058	-0.1449835920209962	0.1645741525772293	0.009949075695744745	0.14231127400545435	4.011576800779511e-21	NA	12	12	12
ENSG00000125482.12	TTF1	-1.3896529135565043	-0.4163567265372407	0.1646342996067377	0.001214500541744954	0.031019505980774326	3.3693946664520676e-05	NA	4	4	4
ENSG00000187626.8	ZKSCAN4	1.3890712021826455	0.6757022178747971	0.1648110996862734	0.0009432296320777808	0.012882483678850466	0.007025946334039141	NA	9	9	9
ENSG00000105397.13	TYK2	-1.3877864723163225	-0.20008918268207607	0.16520207528378206	0.004114611648583562	0.06754186554074855	5.392880294474947e-10	NA	39	40	40
ENSG00000103569.9	AQP9	1.3867421899118237	1.0909437767928323	0.16552039069851454	0.00020111252507299063	0.012119115443677171	0.009826860652148904	NA	10	10	10
ENSG00000175170.14	FAM182B	-1.3865413226758538	-0.18301424692083845	0.16558167141032165	0.013982769509473022	0.0451821347422196	4.0588131980792655e-07	NA	13	13	13
ENSG00000065457.10	ADAT1	1.3864374480117858	0.09536212850138057	0.16561336825880757	0.02441130216494877	0.1301664934538379	8.455126144180687e-19	NA	34	34	34
ENSG00000198208.11	RPS6KL1	1.3864231445098927	0.15807954216365025	0.16561773326042195	0.013448303504900075	0.04722238339629594	2.3636176632267326e-07	NA	39	40	40
ENSG00000175166.16	PSMD2	-1.3862467180877303	-0.2502889126040774	0.16567158045447572	0.004044252313809378	0.09919470069337086	1.348781345066416e-14	NA	7	7	7
ENSG00000069248.11	NUP133	-1.3856232820400336	-0.661661988647234	0.1658619651883808	0.0006388524188751261	0.013227702371058551	0.007128427962797785	NA	13	13	13
ENSG00000283674.1	RP11-419I17.1	-1.384882141967407	-0.13307889398400913	0.16608850841430478	0.016963186860754098	0.05677175774277784	1.3578251198521802e-08	NA	22	22	22
ENSG00000214776.10	RP11-726G1.1	1.3842899791215948	0.0821416088153071	0.1662696811751181	0.03267166013612829	0.15672395400587014	1.7887275043602866e-22	NA	28	28	28
ENSG00000100418.7	DESI1	-1.3832833991935243	-0.10165349564407193	0.16657798617096298	0.018137171115576094	0.1271132173691083	2.8399710935835936e-18	NA	31	31	31
ENSG00000119138.4	KLF9	-1.3828798213888918	-0.5602694507192509	0.1667017184976597	0.0007160722399914824	0.030602677037237014	3.5546728187567626e-05	NA	5	5	5
ENSG00000167103.11	PIP5KL1	1.3826920291264104	0.10568934584134809	0.16675931699941848	0.022150609328958987	0.08696737260451143	1.417530092995353e-12	NA	31	33	33
ENSG00000196275.13	GTF2IRD2	1.3821317536086144	0.09134133092495637	0.16693125019427635	0.04004617007353913	0.14523532411854806	5.4186901672640005e-21	NA	24	28	28
ENSG00000135205.14	CCDC146	1.3817174990976908	0.11299101349284901	0.1670584591891755	0.034802262060739164	0.17510832254530626	1.7421433033361766e-25	NA	19	21	21
ENSG00000135441.7	BLOC1S1	-1.3817144056512967	-0.20534695907816142	0.16705940939654762	0.005942485550342638	0.2152435910525092	3.2853776605113037e-32	NA	39	52	52
ENSG00000184492.6	FOXD4L1	1.3808275429492072	0.09882998023932399	0.1673319926558443	0.02670821884281871	0.10974981633269687	1.167053039917909e-15	NA	21	23	23
ENSG00000275395.4	FCGBP	1.3805100399241392	0.06810397724378923	0.16742966054540787	0.05663284083032037	0.2440769406022734	3.4691563410559123e-37	NA	57	58	58
ENSG00000125124.11	BBS2	-1.3797708473756738	-0.04625758501708747	0.16765721129430566	0.11938637289404427	0.483452775979298	3.738798943606933e-89	NA	48	49	49
ENSG00000267796.7	LIN37	1.3793230298568364	0.3263048156243603	0.16779517899466456	0.002864765088070078	0.07690547136414345	3.627819286869436e-11	NA	24	25	25
ENSG00000126822.16	PLEKHG3	1.3779482617983916	0.08374346968564714	0.16821926272265442	0.03589737665873095	0.23831016756825896	8.500470725811056e-36	NA	19	19	19
ENSG00000165322.17	ARHGAP12	-1.3778920807924757	-0.39402094820836003	0.1682366103435876	0.001731949949074052	0.015658701319015915	0.003208723157757982	NA	14	14	14
ENSG00000225663.7	MCRIP1	-1.3766329677071723	-0.44806252563286764	0.16862575281531234	0.0011194732297210082	0.02091484991140445	0.0006435406133369528	NA	28	31	31
ENSG00000237940.3	LINC01238	1.376073510741949	0.1548694680168637	0.1687988756115869	0.009679793835495209	0.0910051632488372	3.060354235785941e-13	NA	11	12	12
ENSG00000181104.6	F2R	1.375517683483704	0.26338644451794274	0.1689710072382945	0.0034574237988310576	0.03533665670245127	7.905627033888463e-06	NA	38	39	39
ENSG00000272444.1	RP11-1017G21.6	1.3733653737675067	0.06915116516359397	0.16963878865016846	0.06542391143989733	0.06077979948256849	4.5183017953595976e-09	NA	78	86	86
ENSG00000149273.14	RPS3	1.3733085166440908	0.30176870737505956	0.16965645608277868	0.0016488627200837236	0.09141796465623432	1.7850951463869752e-13	NA	6	6	6
ENSG00000197070.13	ARRDC1	-1.3731611837246531	-0.12205680887637435	0.1697022438267044	0.013495372752785822	0.24066014705706626	7.668628938937119e-36	NA	37	44	44
ENSG00000118363.11	SPCS2	-1.3729076088798726	-0.49159527140450743	0.16978107085590055	0.0009063697077404817	0.020446284813672225	0.0006819084030175825	NA	10	10	10
ENSG00000107036.11	RIC1	1.3724044640764588	0.5233867727686631	0.16993756120917514	0.0018068798422951231	0.02134683656190729	0.0005883127804981263	NA	37	38	38
ENSG00000144827.8	ABHD10	1.3720758722277877	0.18335620489589902	0.1700398196672277	0.007402532640114584	0.06535592715424476	1.0587801151251091e-09	NA	53	55	55
ENSG00000128463.12	EMC4	-1.3712689609051656	-0.6103085701280131	0.1702911278081074	0.0007847850245385874	0.030961071682195977	2.8892993331685668e-05	NA	7	8	8
ENSG00000159445.12	THEM4	-1.3698288943367156	-0.110953633693882	0.1707403201441393	0.019781381501703704	0.21393407673974527	5.824633330739093e-32	NA	34	34	34
ENSG00000197520.10	FAM177B	-1.3697904521580424	-0.35893866123510143	0.17075232336041302	0.0018716621834506445	0.09682548401391504	3.79730207669708e-14	NA	6	17	17
ENSG00000257261.5	RP11-96H19.1	1.3686960164881705	0.052147858985966064	0.17109431603348546	0.08974111231574916	0.2342036352532626	8.914000517163227e-35	NA	17	17	17
ENSG00000137507.11	LRRC32	1.3686246351781652	0.17362496517363052	0.17111663929326304	0.00652960485030993	0.029856937754149788	4.2334719700787e-05	NA	20	20	20
ENSG00000136938.8	ANP32B	-1.3678962210346146	-0.9010694666934562	0.17134456281279342	0.0002956859368794088	0.013827688277998572	0.005881214592960246	NA	8	8	8
ENSG00000049247.13	UTS2	-1.3676106295191692	-0.10775127770072893	0.17143398747040273	0.04209399612215363	0.26293309728459985	3.0223809917191245e-41	NA	10	11	11
ENSG00000273033.2	LINC02035	-1.3675404142729455	-0.5143090959298113	0.17145597867788598	0.0009959244286082793	0.037929681004186436	4.450470774217306e-06	NA	16	16	16
ENSG00000214013.9	GANC	-1.3674776020916486	-0.3435240625004579	0.1714756530568312	0.0018730288689941977	0.025238291412171685	0.00017028733421712016	NA	4	4	4
ENSG00000185499.16	MUC1	1.3673426714131862	0.1224818260394765	0.17151792250504538	0.018146337466406915	0.09798397714027957	4.405340838027696e-14	NA	18	18	18
ENSG00000160439.15	RDH13	1.3662392301528925	0.04399661570070936	0.17186388796167473	0.1264705694463628	0.4870334317846109	2.7214086846504892e-90	NA	42	44	44
ENSG00000187902.11	SHISA7	-1.3662322256706496	-0.18557078650531006	0.17186608576611384	0.007357222321893886	0.025548382843372724	0.0001396173287478547	NA	39	42	42
ENSG00000020922.12	MRE11	1.3661273465343278	0.07350080624254281	0.17189899632839656	0.042247343357227456	0.2999671384193451	9.139476417560524e-47	NA	36	36	36
ENSG00000224635.1	RP4-564F22.5	-1.365745604399518	-0.04989574221562466	0.17201882497364374	0.12220506604834663	0.3534813284748773	7.118058352980765e-58	NA	9	9	9
ENSG00000156265.15	MAP3K7CL	1.3653840951079725	0.11779341121972485	0.1721323601504422	0.017053306986975585	0.11357557378391482	3.22235401925602e-16	NA	19	19	19
ENSG00000224051.6	CPTP	-1.3653024961228708	-0.3505590030403768	0.17215799478410365	0.0011079778345024949	0.04276241858809428	8.772255689320001e-07	NA	7	7	7
ENSG00000121281.12	ADCY7	-1.3643959044730765	-0.15724060758470207	0.17244299619624204	0.008876741790655474	0.17670517156621598	1.4487540014245607e-25	NA	21	22	22
ENSG00000172031.6	EPHX4	1.363635946318627	0.2558196571593287	0.17268217282645526	0.004497121258720343	0.03296110210128591	1.8600870405798287e-05	NA	12	12	12
ENSG00000132541.10	RIDA	-1.3632307379047608	-0.19772953560337378	0.17280980276237612	0.005691473229576063	0.027749429547025372	8.263211969455306e-05	NA	18	18	18
ENSG00000173209.22	AHSA2	1.3623648259148362	0.051100233245088326	0.17308277853658394	0.08713593455548037	0.5075418028727604	2.1139922377569917e-96	NA	35	35	35
ENSG00000167107.12	ACSF2	1.3621494680181716	0.1523685873507956	0.17315071939934945	0.008081045761354525	0.03122762017278495	2.8603342629666528e-05	NA	57	57	57
ENSG00000131018.22	SYNE1	1.361951469914792	0.3313742509003368	0.17321320120223416	0.0020065418609760857	0.04774281292427076	2.3113359609366003e-07	NA	28	28	28
ENSG00000133193.12	FAM104A	1.3607377879924636	0.42819946669282993	0.17359656830755943	0.0013780118973138915	0.03302263101686375	1.807766727919721e-05	NA	13	13	13
ENSG00000139044.10	B4GALNT3	-1.3603114592867855	-0.02617107870175039	0.17373138360659135	0.33860099899195906	0.6132250990664498	6.4196047851216154e-133	NA	22	22	22
ENSG00000072163.19	LIMS2	1.3601197003642334	0.12480593742216552	0.173792047847236	0.02105254133310681	0.13608187647630884	2.0081322647780557e-19	NA	16	16	16
ENSG00000214894.6	LINC00243	1.3600672960696518	0.24001890300357018	0.1738086290556543	0.0036494703366425174	0.2141439247104228	2.075970816435477e-31	NA	24	130	130
ENSG00000061676.14	NCKAP1	1.3599330716972502	0.3921410157402331	0.1738511042914308	0.0018202604227555437	0.02214830762198506	0.0004467290886884594	NA	12	12	12
ENSG00000143067.4	ZNF697	1.3590835251233975	0.21409034632078103	0.1741201227592284	0.006267155919782648	0.02229845679963349	0.0004310537074765209	NA	21	21	21
ENSG00000197008.9	ZNF138	1.358600222241362	0.13029478574916734	0.17427330473194713	0.012786984373999586	0.057082382755754016	1.3380700209536275e-08	NA	15	15	15
ENSG00000245156.1	RP11-867G23.3	1.3565388231259803	0.2823042197916626	0.1749277915898968	0.0031507657730451806	0.023732411432249148	0.00028143071705733847	NA	12	12	12
ENSG00000198721.12	ECI2	1.3564959839231323	0.23707469670619152	0.17494141231520033	0.005420790749667914	0.027359904935573408	9.799763154592228e-05	NA	38	39	39
ENSG00000178202.12	KDELC2	1.3563346362756492	0.17483894674104092	0.17499271990752274	0.009766829651357984	0.14708567159550864	2.4555059146677538e-21	NA	20	26	26
ENSG00000257923.9	CUX1	1.3558747238943423	0.48928355695312997	0.17513903093763739	0.0009936783984370726	0.02665848069279482	0.00012208187601000316	NA	11	11	11
ENSG00000166710.17	B2M	1.3557879572682598	0.7501979230634372	0.17516664406782834	0.0007225288578384136	0.027057005819562663	9.614736289365699e-05	NA	7	7	7
ENSG00000111344.11	RASAL1	-1.3554991180877884	-0.15893213092042652	0.17525858938427785	0.00784514000219412	0.03077996993805907	3.653943819781647e-05	NA	20	20	20
ENSG00000198848.12	CES1	-1.3548464680590286	-0.053724028272520825	0.17546647812881322	0.08158902471616035	0.3609114976316305	2.446823339364071e-59	NA	35	38	38
ENSG00000047056.14	WDR37	1.3544241575997413	0.333238122081719	0.17560109475967522	0.0021706587295057833	0.07302890158758064	1.0700995714855508e-10	NA	33	34	34
ENSG00000165280.15	VCP	-1.3542659243400312	-0.12138115413433277	0.1756515533837315	0.012976152102989953	0.24555895926508836	2.4573941460601926e-37	NA	11	12	12
ENSG00000188283.11	ZNF383	-1.3542332512535167	-0.19872010770602738	0.17566197377276616	0.0055990218417549115	0.01602959224846072	0.002636035961947132	NA	20	20	20
ENSG00000140859.15	KIFC3	1.3537999295033853	0.26175928225659234	0.1758002161794444	0.0033074722036789475	0.03001347899625423	4.2808149041592335e-05	NA	6	6	6
ENSG00000117091.9	CD48	-1.3537684573428928	-0.3290336363677154	0.17581025988562238	0.0023739564855507606	0.020067452478744655	0.0008960317365096307	NA	15	17	17
ENSG00000160783.19	PMF1	-1.352643209255451	-0.5514358113305444	0.176169641382647	0.0006491731283461482	0.03397206637879041	1.32767414578719e-05	NA	5	5	5
ENSG00000232118.2	BACH1-AS1	-1.3523139898817675	-0.19645752922292026	0.1762748908895797	0.005873038713709184	0.04495033740679449	4.298340734222415e-07	NA	9	9	9
ENSG00000234127.8	TRIM26	1.3522656275752571	0.6286145217239475	0.17629035598387166	0.0005240460196499812	0.043613759202250885	8.060601109307243e-07	NA	5	25	25
ENSG00000089335.20	ZNF302	1.3519366065264775	0.1080491658203689	0.17639559579510555	0.019816856359607334	0.22568139474294666	8.401504254247307e-34	NA	27	27	27
ENSG00000138439.11	FAM117B	1.3516657901055753	0.07050701408149142	0.17648225355682579	0.0461322521809196	0.2947366488981675	1.6012399326990042e-45	NA	13	13	13
ENSG00000183576.12	SETD3	1.3511072249731013	0.1869782709968701	0.17666108740348097	0.006227145992828399	0.0637068037447818	1.2045875868348396e-09	NA	33	33	33
ENSG00000106785.14	TRIM14	-1.350482297259239	-0.1101178244320803	0.1768613283557342	0.028910324378280193	0.26819082246950915	3.2259541645940717e-41	NA	22	22	22
ENSG00000166578.9	IQCD	-1.3502190520407418	-0.12247183058826601	0.17694572867336267	0.008041730348701455	0.01768100332061475	0.0017720291284340347	NA	19	19	19
ENSG00000054965.10	FAM168A	-1.349904693374034	-0.2810981015178846	0.17704655602912733	0.00337390986816838	0.0685514750310696	3.770697558662833e-10	NA	46	46	46
ENSG00000184500.14	PROS1	1.349531594831732	0.4223093353650654	0.17716627914285843	0.0014900838168631224	0.023947050587962645	0.00022285251811275683	NA	6	6	6
ENSG00000128973.12	CLN6	1.3491796744871067	0.09149602876869635	0.17727926167156105	0.02411073381392142	0.20717853271516956	9.504613338334039e-31	NA	10	11	11
ENSG00000164823.9	OSGIN2	1.3481898546082325	0.15381042196839115	0.17759732686410534	0.009524418057286906	0.10167261034244786	7.67109128429589e-15	NA	12	12	12
ENSG00000033050.7	ABCF2	-1.3478167381260344	-0.144205461411235	0.17771733299883152	0.01197970199392856	0.11823873205033973	4.340176375436005e-17	NA	69	74	74
ENSG00000246548.3	RP11-7F17.5	-1.3476707603998532	-0.21913131634037447	0.17776430050905856	0.004836663176900282	0.10244297296444617	1.150670259961256e-14	NA	17	17	17
ENSG00000183281.14	PLGLB1	-1.3473033643997947	-0.03640612156387395	0.1778825489976522	0.1573608393101841	0.3928475207540409	7.028858067617144e-66	NA	10	14	14
ENSG00000164758.7	MED30	-1.3471219054077443	-0.2529395982404216	0.177940974203033	0.004289378045756712	0.01273650345137473	0.008259548903150556	NA	41	47	47
ENSG00000090238.11	YPEL3	1.3463682917596766	0.2435685088713915	0.1781837715955542	0.003780855125205216	0.11031153808078263	1.9803846217852034e-16	NA	15	15	15
ENSG00000160201.11	U2AF1	-1.3455971525072181	-0.11431930995199627	0.17843247048699062	0.02032424886076965	0.03518521470661711	9.076751854699087e-06	NA	39	39	39
ENSG00000162511.7	LAPTM5	1.3448058429115055	0.3046530626127135	0.17868794289784573	0.002365447274585494	0.07199221249204814	1.190366650566015e-10	NA	36	39	39
ENSG00000117601.13	SERPINC1	-1.342518206643613	-0.40751028061164923	0.17942803109956318	0.0018541457929647607	0.023482036496909067	0.00027504248669074177	NA	5	5	5
ENSG00000158195.10	WASF2	-1.3418798142226411	-0.4464168154592324	0.179634967756917	0.0011874435112773443	0.010833412327305529	0.014909063854944797	NA	43	44	44
ENSG00000198156.10	NPIPB6	1.3414977697274058	0.21497271762211526	0.17975889334959672	0.005372803874688181	0.02538000173632156	0.00017918558194780375	NA	10	10	10
ENSG00000116786.11	PLEKHM2	1.3409658620933615	0.23006464929489973	0.17993153656371885	0.005082975012690316	0.07678450037976202	2.4260448123899066e-11	NA	26	26	26
ENSG00000166479.9	TMX3	1.340603816367014	0.4988999293784837	0.18004911753092523	0.0006797353417394833	0.054105793927520934	2.75195790243917e-08	NA	11	11	11
ENSG00000142494.13	SLC47A1	1.3389651591920861	0.0838469628604772	0.18058201545251318	0.025334067243826468	0.08039630737983917	1.1676470076569644e-11	NA	43	52	52
ENSG00000188295.14	ZNF669	-1.3386952103789775	-0.11361023993081062	0.18066991616214767	0.016819679848307865	0.04578053039299785	4.174111348230167e-07	NA	54	54	54
ENSG00000151014.5	NOCT	1.337945171136892	0.13162095081030414	0.1809143106632215	0.013414161934682266	0.05760475699989489	1.1800232062868103e-08	NA	37	37	37
ENSG00000178726.6	THBD	1.3378836713592341	0.11502016584743949	0.1809343607745778	0.010794038636197158	0.07435517862674579	1.3468295765752491e-11	NA	30	30	30
ENSG00000233214.1	AC002511.2	1.337157873924771	0.14143286467974034	0.18117110935029024	0.009393686045515034	0.09516663449589448	1.1993773655337767e-13	NA	14	14	14
ENSG00000169131.11	ZNF354A	1.336393043292668	0.05165537826127073	0.18142083895878802	0.06686243042688403	0.3733366189393085	1.3573199628019083e-61	NA	41	41	41
ENSG00000164877.18	MICALL2	1.336383613038922	0.1058018103228225	0.1814239196832067	0.018076650449418898	0.1253735319062931	7.12178751319169e-18	NA	20	27	27
ENSG00000170921.15	TANC2	-1.3361700543183124	-0.13843763980648732	0.1814936965541889	0.011645966681348036	0.07101545093673117	1.6099158239315122e-10	NA	52	53	53
ENSG00000021300.13	PLEKHB1	1.335631716546727	0.334309794431901	0.18166967812185186	0.004015114365157855	0.03380451395225663	1.3773057659935324e-05	NA	44	44	44
ENSG00000151474.21	FRMD4A	-1.3330852000429545	-0.16469778117798117	0.1825038456355167	0.011435758423896212	0.07855928425721112	1.0664162618684137e-11	NA	27	27	27
ENSG00000112759.16	SLC29A1	-1.3328255596603569	-0.3414984790355455	0.18258905583653529	0.0011600371312778404	0.029157901781690494	5.642176527133761e-05	NA	6	6	6
ENSG00000151883.17	PARP8	-1.3324086734697151	-0.2982656609604699	0.18272593352248023	0.0029826842300510283	0.09066914044832143	3.4879002717600153e-13	NA	16	16	16
ENSG00000067057.16	PFKP	1.3319156164151638	0.06423253846451553	0.18288791881782762	0.05249892170469407	0.3621008234569001	5.4739796783723845e-59	NA	96	104	104
ENSG00000146278.10	PNRC1	-1.3313342281880771	-0.17516184956260322	0.1830790604972351	0.006337853009404956	0.12584570398612904	3.8286181911926094e-18	NA	27	27	27
ENSG00000127337.6	YEATS4	-1.3310404959250233	-0.09967620139084601	0.18317568645666005	0.024938755388565968	0.16785619013443015	2.8645433348716944e-24	NA	30	30	30
ENSG00000163946.13	FAM208A	1.3308237897020334	0.26276697663987275	0.1832469982051772	0.003414878078884225	0.09000702762044692	3.9327035652663865e-13	NA	36	36	36
ENSG00000224034.1	RP11-445P17.8	-1.330783936161863	-0.06418523601688203	0.18326011509140694	0.05246205651191414	0.1944058136949263	9.449577072795604e-29	NA	25	25	25
ENSG00000075275.16	CELSR1	-1.3298863223078055	-0.06949726371155573	0.18355572859333158	0.018770548644514197	0.13433389243256186	3.588138834238518e-19	NA	13	14	14
ENSG00000120705.12	ETF1	-1.3296795641740948	-0.3424075162174343	0.1836238708128478	0.002462374316925559	0.014000617281770012	0.00487717228280133	NA	51	52	52
ENSG00000226091.7	LINC00937	1.3294813712706208	0.12317179631912868	0.1836892077385912	0.013372415759345073	0.153396665847297	2.8001667002396067e-22	NA	98	114	114
ENSG00000263001.5	GTF2I	1.3291954897078568	0.15983068975224726	0.1837834827276812	0.013044557794064698	0.13062185001462653	4.5643881023438595e-19	NA	11	12	12
ENSG00000272799.1	RP11-474N24.6	1.3286654337512644	0.15253853232913114	0.1839583737673801	0.016799643472785487	0.08151791622856452	3.572652511310576e-12	NA	16	18	18
ENSG00000022556.15	NLRP2	1.328156988096627	0.045372693519047526	0.184126250305794	0.10476837643571256	0.2970865508729739	7.102035264328184e-46	NA	34	36	36
ENSG00000099331.13	MYO9B	1.3280216383215087	0.45451300585907867	0.18417095866051136	0.0009667442191044027	0.032691712967335265	1.922080374521814e-05	NA	15	15	15
ENSG00000134905.16	CARS2	1.327742235349558	0.17781863335555073	0.18426327567970002	0.006532969712026998	0.10762630108705017	2.213423887818648e-15	NA	56	61	61
ENSG00000102763.17	VWA8	-1.3274743584310196	-0.16917283386588894	0.1843518165600735	0.0074672319239718265	0.09410459276645584	1.0305245106483094e-13	NA	16	16	16
ENSG00000156931.15	VPS8	1.3267817384676324	0.15143316488853767	0.18458089298689828	0.009452333760564481	0.12473599487207936	7.363473000076812e-18	NA	47	49	49
ENSG00000172057.9	ORMDL3	-1.3245352330212448	-0.06422082923421492	0.18532534973045311	0.0547130783950997	0.3121016786370597	1.274293889647265e-49	NA	36	37	37
ENSG00000166341.7	DCHS1	-1.324142576131664	-0.12594936654270447	0.18545569776488968	0.015695640807065855	0.08949513954018973	6.326818648024873e-13	NA	30	30	30
ENSG00000127511.9	SIN3B	-1.322863579764099	-0.14974935322857733	0.1858807488922818	0.010465284250451748	0.017505748698585913	0.0019445248681014137	NA	95	98	98
ENSG00000165271.16	NOL6	1.3225436431973019	0.18028046857930813	0.18598718650059287	0.005727222581732606	0.1284679176669655	8.805892507120539e-19	NA	11	11	11
ENSG00000254054.2	RP11-156K13.3	1.3225052853289985	0.2090712093228173	0.18599995055340224	0.004416371285402705	0.024561719333699543	0.00023714420234425762	NA	28	29	29
ENSG00000137070.17	IL11RA	1.3224063178261123	0.14302959891586972	0.18603288619875602	0.01012469471914907	0.2238235416323303	2.9635338570935898e-33	NA	21	21	21
ENSG00000178163.7	ZNF518B	-1.322098270942373	-0.23652923271608475	0.18613542949139672	0.0034333413314506663	0.03318155395569191	1.779042259217903e-05	NA	29	29	29
ENSG00000118620.12	ZNF430	1.3219942552194588	0.1210067348284507	0.18617006389654356	0.014908871297539822	0.13556193126275073	1.2686684342667215e-19	NA	53	54	54
ENSG00000248487.8	ABHD14A	1.3209142608122932	0.2651904641001991	0.18652995415493012	0.0043302399395026845	0.0784422100051723	1.6183373368698838e-11	NA	30	30	30
ENSG00000117151.12	CTBS	1.3209088576763564	0.3125620978556419	0.18653175595190763	0.0016673442223527706	0.05390176486253796	2.70496010152037e-08	NA	15	15	15
ENSG00000164715.5	LMTK2	1.3206277910800372	0.17561210522503481	0.186625501652673	0.0029587101982858706	0.032475917041653105	2.270389665447505e-05	NA	44	48	48
ENSG00000176083.17	ZNF683	-1.3203343846045934	-0.13993932743168264	0.1867234002707887	0.008807486063902904	0.04884172944399826	1.493041957711622e-07	NA	26	30	30
ENSG00000140092.14	FBLN5	-1.3197227961768645	-0.08237693731392576	0.18692758609286664	0.032424420538452556	0.19320611550987385	1.311150802890829e-28	NA	16	16	16
ENSG00000104064.16	GABPB1	1.3190581916554873	0.4714829396432033	0.18714965887649537	0.0014116456656864693	0.024625320469736145	0.00022821773642719043	NA	7	7	7
ENSG00000163814.7	CDCP1	-1.319055238650444	-0.10026898484471727	0.1871506460362924	0.016298026070262577	0.041102427719533735	1.6241763160394168e-06	NA	60	62	62
ENSG00000167065.13	DUSP18	1.3185951613839257	0.1199553633364669	0.1873044921968713	0.02096406271378781	0.2391070416344873	3.677162600599123e-36	NA	20	20	20
ENSG00000159348.12	CYB5R1	-1.3185243507545101	-0.19299259047545078	0.18732817899506682	0.006026406804173971	0.1237046918112583	3.351784054315566e-18	NA	16	16	16
ENSG00000213593.9	TMX2	1.318128572624427	0.20652331738877475	0.18746061110007317	0.00501103542518778	0.05542104145484796	1.9285909697927483e-08	NA	44	44	44
ENSG00000109445.10	ZNF330	1.3176326887061447	0.13276822174782762	0.18762663733874851	0.014061779190136204	0.1661743964597312	5.2586996733514416e-24	NA	7	7	7
ENSG00000149187.17	CELF1	-1.3174381343615862	-0.5467623253558989	0.18769180545916542	0.0012878865786140558	0.026971945493561626	0.000109918670613764	NA	12	12	12
ENSG00000140367.11	UBE2Q2	1.317274418990697	0.37094755823949255	0.18774665666907497	0.0013106197971103559	0.0463320157192344	3.074860651299191e-07	NA	9	9	9
ENSG00000144182.16	LIPT1	-1.31705481029762	-0.12629328569446846	0.1878202529602344	0.013480362288819138	0.07672623690799563	2.60270217620322e-11	NA	38	39	39
ENSG00000135951.14	TSGA10	-1.3169219742480522	-0.05457133315795037	0.18786477993112471	0.07383273161886256	0.1988720639068408	1.8963397454550678e-29	NA	23	23	23
ENSG00000177685.16	CRACR2B	1.3159740545060163	0.09912542789704361	0.18818275113533833	0.018564988482877715	0.06596353552426246	9.886825391000944e-10	NA	34	37	37
ENSG00000127666.9	TICAM1	1.3157194860038786	0.4420693602257895	0.18826821146188988	0.0011944846301886868	0.02626744324921369	0.00013663327101121178	NA	13	13	13
ENSG00000162722.8	TRIM58	-1.3148466572379822	-0.2392697194081862	0.18856144322110457	0.004197146424618295	0.10049002050010084	1.9745874102331456e-14	NA	18	19	19
ENSG00000136436.14	CALCOCO2	1.3147474151950513	0.2077094856078477	0.18859480546268226	0.00418590117544981	0.060337568571099974	4.0823754345046484e-09	NA	10	10	10
ENSG00000186074.18	CD300LF	1.3146423562613716	0.3585773763786299	0.1886301279145587	0.0017379332491127284	0.049961432005001465	1.1334391884484648e-07	NA	13	14	14
ENSG00000122481.16	RWDD3	1.314610605020286	0.12622599038204013	0.18864080413702677	0.012716607594121779	0.10970614278732617	1.1279743517637473e-15	NA	33	33	33
ENSG00000264343.5	NOTCH2NL	1.3144285463969436	0.7015623694516526	0.18870202919393853	0.000766548921938508	0.020569512520337986	0.0007651826302795787	NA	22	36	36
ENSG00000148090.11	AUH	1.3136140698145884	0.23754919585441156	0.18897611147168158	0.004706706095983945	0.03861464988401549	2.771959939385976e-06	NA	12	12	12
ENSG00000141429.13	GALNT1	-1.3131611393488072	-0.3190068726750612	0.18912865557710856	0.002406805996025603	0.010770235761682996	0.015390356715595771	NA	71	74	74
ENSG00000165702.13	GFI1B	1.312400347226964	0.46079939665882985	0.18938508979747526	0.0015347015640763265	0.026693585650928917	0.00010979380317820026	NA	14	14	14
ENSG00000151893.14	CACUL1	-1.312393436170734	-0.6753387623372729	0.18938742042680123	0.00046133200644017945	0.02202937573020396	0.0004424445977812336	NA	6	7	7
ENSG00000276085.1	CCL3L3	-1.3122984609215622	-0.05494856071527709	0.18941945126158732	0.04640758935100918	0.2283137441297282	9.257496509980095e-35	NA	23	32	32
ENSG00000235475.1	LINC01372	1.3118734748509486	0.12093528117565912	0.18956282865269136	0.013997339472973375	0.01616544164068054	0.0028959968625809165	NA	32	32	32
ENSG00000125817.7	CENPB	-1.31168577296004	-0.4927875189176821	0.1896261790244581	0.0012635330181513344	0.037168206326291545	5.57736059306938e-06	NA	27	27	27
ENSG00000116783.14	TNNI3K	1.311571942172663	0.07800465617089655	0.18966460511008598	0.026332086067113424	0.04389329705745484	6.982987769037479e-07	NA	47	50	50
ENSG00000179218.13	CALR	1.3111695258239362	0.5314277985417356	0.189800495594167	0.0009253678322704102	0.011217359771594382	0.012998705364482577	NA	17	17	17
ENSG00000133317.14	LGALS12	-1.309463244578222	-0.11460098375701196	0.19037748031796276	0.017956739468361464	0.13805505552223846	1.1794818573022292e-19	NA	6	6	6
ENSG00000183891.5	TTC32	-1.309424747495323	-0.1520773622321289	0.19039051311888577	0.009443618851137208	0.09086663466019593	4.346352557820829e-13	NA	39	40	40
ENSG00000144118.13	RALB	-1.309322247380855	-0.6523482425940842	0.1904252167069872	0.0007799968633691675	0.03927477686751717	2.99376204765202e-06	NA	35	35	35
ENSG00000104361.9	NIPAL2	1.3091852764341325	0.055551894273713084	0.19047159839734507	0.11387345441184367	0.4354440687268104	8.657246443628344e-77	NA	36	38	38
ENSG00000188522.14	FAM83G	1.308093156369786	0.6607662841460801	0.1908417144020429	0.0004751711124043815	0.11038797728037514	7.296505230326277e-16	NA	5	11	11
ENSG00000138621.11	PPCDC	-1.3073936960872308	-0.12865669042769393	0.19107903720213892	0.009289463468199935	0.03101999467630571	3.390586583140031e-05	NA	57	59	59
ENSG00000145779.7	TNFAIP8	1.3073414208219092	0.17740630468879	0.1910967826141059	0.007451863117845029	0.06757205710487757	5.413789126857386e-10	NA	69	70	70
ENSG00000163362.10	C1orf106	1.3068558965588912	0.09260025725123772	0.1912616570952954	0.015480615187452128	0.07643577104609545	2.8378997701640386e-11	NA	48	48	48
ENSG00000102524.11	TNFSF13B	1.3066988731275293	0.24727466060298614	0.19131500155476522	0.004257219123040732	0.13046461580766933	7.737931491845158e-19	NA	8	8	8
ENSG00000162654.8	GBP4	1.3065238004083537	1.1610295714178713	0.19137449067730217	0.00022604018942516322	0.011139179086902566	0.013371975530316112	NA	11	13	13
ENSG00000109814.11	UGDH	-1.3064763827251125	-0.13514794358944068	0.19139060538902053	0.012462127469943365	0.047611928259312784	2.540404937434741e-07	NA	35	35	35
ENSG00000271303.1	SRXN1	-1.3061351233113032	-0.07252637093894167	0.19150661049682927	0.038466312162880004	0.33860789075212083	5.29855556578399e-55	NA	22	22	22
ENSG00000130758.7	MAP3K10	1.306049495411159	0.15322487709127158	0.19153572630473226	0.010227506066435132	0.17255124511895378	2.345149503823913e-25	NA	15	15	15
ENSG00000185920.15	PTCH1	-1.305848413974794	-0.28601267449866274	0.19160411224791352	0.0020972017064037974	0.037667185607865056	4.41592982984963e-06	NA	36	37	37
ENSG00000164305.18	CASP3	-1.304901783264537	-0.25040211281430563	0.19192629394376592	0.0031533199246422056	0.08267788427254044	5.17799031428458e-12	NA	12	12	12
ENSG00000120696.8	KBTBD7	1.3045337146683387	0.20358786562737488	0.19205167201879025	0.0042314034622460235	0.09823611145269866	1.4302748463143766e-14	NA	10	10	10
ENSG00000131591.17	C1orf159	-1.3040381375471515	-0.26143432572191294	0.19222057943822657	0.0026399350649000284	0.08216512296510232	5.795987108852961e-12	NA	9	14	14
ENSG00000273045.5	C2orf15	1.3038502880199196	0.11636809542841182	0.19228463268053886	0.017204430704657183	0.03573281458510149	8.414270675048198e-06	NA	30	30	30
ENSG00000099804.8	CDC34	1.3029487270739275	0.1615933391591711	0.1925922668077934	0.008364453852364805	0.15855646685237834	8.475330023815018e-23	NA	33	37	37
ENSG00000104983.8	CCDC61	-1.3026466268492254	-0.21165341152379238	0.19269543149215163	0.004717793063153748	0.05269840060435597	3.700779290297088e-08	NA	13	14	14
ENSG00000167397.14	VKORC1	-1.3023352669102164	-0.23991505287430603	0.19280180078348153	0.003204082112704401	0.028400409891546456	7.354019734200532e-05	NA	30	31	31
ENSG00000188822.7	CNR2	-1.3021490343581852	-0.3139313875182434	0.1928654436669448	0.0029662313263171813	0.010995122413648405	0.013063580605309258	NA	21	22	22
ENSG00000122550.17	KLHL7	-1.3019019691813005	-0.44344978036510857	0.19294989923897787	0.0012956511786536978	0.02384388729550839	0.00025823051492053083	NA	24	24	24
ENSG00000076513.16	ANKRD13A	-1.3018346322532268	-0.5216085299718302	0.19297292208218153	0.0013665649813800092	0.010060759389127694	0.01871705327250256	NA	39	40	40
ENSG00000176293.19	ZNF135	1.301634169594272	0.13175683076181796	0.19304147324802223	0.01379294215982491	0.04019678200367404	1.729105314712968e-06	NA	40	40	40
ENSG00000274979.1	RP11-1143G9.5	-1.3014037753509282	-0.061506048456772176	0.1931202820565575	0.06290851131944679	0.2610639742628953	1.2684047625553946e-39	NA	46	47	47
ENSG00000064886.13	CHI3L2	1.3011925469111627	0.04347892650801503	0.19319255576352656	0.11467936829633542	0.4208560974331808	2.9828953886610533e-73	NA	18	18	18
ENSG00000105708.8	ZNF14	1.3009491202833154	0.2712867359610626	0.19327587101023613	0.0033581374451982933	0.058315467370291585	9.635006270008547e-09	NA	15	15	15
ENSG00000106868.16	SUSD1	1.3006767906417207	0.06054561520298774	0.19336910988324363	0.05146229739866879	0.32711639183864505	1.8725883218390523e-53	NA	15	15	15
ENSG00000237513.1	RP11-325F22.2	1.3005007715778512	0.15822821719445454	0.1934293919926181	0.00845984564145209	0.10310643561333324	9.994317189423503e-15	NA	11	11	11
ENSG00000075073.14	TACR2	-1.2991256684287682	-0.13257225692612123	0.1939008054430461	0.015837230693658895	0.044025861962992636	6.273259663553288e-07	NA	29	30	30
ENSG00000219200.11	RNASEK	-1.2990082048055713	-0.17702537283809128	0.193941113440235	0.0031864061582997363	0.1474398234807384	2.2868783113359867e-21	NA	10	10	10
ENSG00000187231.13	SESTD1	-1.2986186652330298	-0.09694368638505846	0.1940748291450991	0.021752100482810413	0.16350033952703807	1.9535734864699358e-23	NA	37	37	37
ENSG00000065485.19	PDIA5	1.2985511917274408	0.23570462249251797	0.19409799738220324	0.006002428027091127	0.04014022443419625	2.1335697980444685e-06	NA	52	52	52
ENSG00000092068.19	SLC7A8	1.2982576523664207	0.19241414978730279	0.19419881300861985	0.00576526519516324	0.014055328233388429	0.005541878776821722	NA	27	27	27
ENSG00000178342.4	KCNG2	1.298115856447276	0.0744530684416201	0.19424752635560805	0.036372924239106895	0.2637995691059572	1.9361405498111237e-40	NA	38	38	38
ENSG00000066379.14	ZNRD1	-1.2979631423950195	-28.502776813059857	0.19430000060755748	3.3639733317250666e-07	0.14363535502463384	7.562376304139844e-21	NA	1	49	49
ENSG00000223496.2	EXOSC6	1.297462586456738	0.06158417043021855	0.1944720701432775	0.057662453150993845	0.4143733180838508	2.8472178286943262e-71	NA	25	25	25
ENSG00000163743.13	RCHY1	1.297213705013435	0.29692095820939357	0.19455766645275985	0.002542262163659371	0.07004788050356102	2.598358730058764e-10	NA	10	10	10
ENSG00000168675.18	LDLRAD4	-1.2967527798923713	-0.33280459185791655	0.1947162626751433	0.00190428252243068	0.018951899478078297	0.0010703284388374255	NA	13	13	13
ENSG00000168496.3	FEN1	-1.296651912869897	-0.29079088780978096	0.19475098188737217	0.002960469126571636	0.01926531284932549	0.001009264879894021	NA	56	59	59
ENSG00000181192.11	DHTKD1	1.2966222953606659	0.2974887547828463	0.1947611773264598	0.00250183765095892	0.0345216442931902	1.1128007981648758e-05	NA	31	31	31
ENSG00000057608.16	GDI2	1.2955953938186389	0.12923418382864266	0.19511491688943094	0.01249629120468837	0.2643667697031809	2.0528957120636884e-40	NA	19	20	20
ENSG00000168955.3	TM4SF20	-1.2954499428336865	-0.16898992664251436	0.1951650588559516	0.007022413687311868	0.0221149902502562	0.0004629802726625385	NA	46	46	46
ENSG00000132623.15	ANKEF1	-1.2951593028083943	-0.11348957087585047	0.19526528079244054	0.015696014096937588	0.08933941290228341	3.994797729090793e-13	NA	7	7	7
ENSG00000153317.14	ASAP1	-1.2951489353123304	-0.16277506831682242	0.19526885653221537	0.007634924887342843	0.1530258225241754	4.897425527505828e-22	NA	23	23	23
ENSG00000101474.11	APMAP	1.294389195459102	0.15323217060063402	0.1955310207973815	0.01598260714185379	0.18330089564866728	6.957821190990136e-27	NA	53	53	53
ENSG00000153066.12	TXNDC11	1.2943826077011407	0.5392923169324494	0.19553329517010543	0.0007305053994691	0.016288084413665912	0.002541486487931952	NA	11	11	11
ENSG00000198039.11	ZNF273	1.2943595188873465	0.16574198761452888	0.19554126655843085	0.007041239599623035	0.01682365815729349	0.002283698318852489	NA	33	35	35
ENSG00000173531.15	MST1	1.2940048906891224	0.22932540494177836	0.19566373149696792	0.003838551154556851	0.03522067448392312	8.996396946174357e-06	NA	8	9	9
ENSG00000198142.4	SOWAHC	-1.2939134070654654	-0.20744113642987638	0.1956953329622101	0.005073028488208579	0.04097794619747742	1.816085315286848e-06	NA	7	7	7
ENSG00000204209.11	DAXX	1.2938614071419003	0.2459220046550325	0.19571329712082863	0.002941813986521918	0.06456915637557385	1.3296459178837919e-09	NA	21	48	48
ENSG00000132386.10	SERPINF1	-1.2933866032614327	-0.1864171779485491	0.19587738119696252	0.006770140354477458	0.03608723311755478	7.079276394263175e-06	NA	8	8	8
ENSG00000148925.10	BTBD10	-1.2929748528219318	-0.46416824953961566	0.1960197566908769	0.0012089020127126527	0.050398350743164	1.0055435474815539e-07	NA	27	27	27
ENSG00000163534.14	FCRL1	-1.2925221168145116	-0.12000690603267591	0.19617639173209933	0.015179199626354898	0.11502144788362458	2.846800884782924e-17	NA	14	14	14
ENSG00000154719.13	MRPL39	-1.2925212175256087	-0.13232621888661386	0.1961767029542164	0.010907098244635387	0.0759837000997555	4.2463934607185884e-11	NA	20	20	20
ENSG00000117479.12	SLC19A2	-1.2920832056752407	-0.3568142272810961	0.1963283312517986	0.002172601764104978	0.02695973579953732	0.00011113721464819951	NA	25	26	26
ENSG00000138758.11	SEPT11	-1.29178719800938	-0.3715030898156991	0.19643085000286564	0.0012946102853648766	0.01494973452180018	0.004222683313440253	NA	26	26	26
ENSG00000178381.11	ZFAND2A	-1.2917125728190246	-0.08408342762894584	0.1964567017422636	0.03148659272776498	0.2237466574057008	6.028238689038935e-33	NA	28	29	29
ENSG00000136371.10	MTHFS	1.2908260395478093	0.20431644776038252	0.1967640062428032	0.005401763505736239	0.10711970203276107	1.6187177910886107e-15	NA	42	43	43
ENSG00000124275.14	MTRR	1.2907408505230051	0.19204721857421056	0.19679355436825208	0.005289362293743418	0.07798068677926809	1.7285775284370083e-11	NA	20	21	21
ENSG00000008128.22	CDK11A	1.2890694235003515	0.049073214322920104	0.19737395240504552	0.046907971525094364	0.0379796747635914	3.796904898252765e-06	NA	75	95	95
ENSG00000153976.2	HS3ST3A1	-1.2889461059053822	-0.07823461798650824	0.19741682364653168	0.03563278325173336	0.1372262654198582	1.429353450211039e-19	NA	21	22	22
ENSG00000167553.15	TUBA1C	-1.288802974319765	-0.14854857919491682	0.19746659174790537	0.0022728861237070524	0.020182181479808752	0.0007275880302030111	NA	14	14	14
ENSG00000168546.10	GFRA2	1.2881817546898229	0.1856073800612149	0.1976827016452043	0.006714100735886087	0.06004610305699847	5.4389884037401744e-09	NA	2	2	2
ENSG00000144746.6	ARL6IP5	-1.2878517662358524	-0.6527818914955379	0.19779756839149476	0.00043963327318612036	0.02122832819468931	0.000634990880237951	NA	17	17	17
ENSG00000274925.1	CTD-2547G23.4	1.2877617404082944	0.5940016791068163	0.19782891424935423	0.000738643736079551	0.014397741614911872	0.004977963304167017	NA	5	5	5
ENSG00000243927.5	MRPS6	-1.287531609930486	-0.25414618794590943	0.19790905929885028	0.0032364762854856476	0.03273291391531058	2.0441237976979312e-05	NA	19	19	19
ENSG00000089902.9	RCOR1	1.2874117569614647	0.19632693571266688	0.19795080860004466	0.004604006949119127	0.09769926997501982	5.005040972328868e-14	NA	37	39	39
ENSG00000205903.6	ZNF316	-1.287057377316967	-0.15697094901512415	0.19807429005913024	0.008147275490079663	0.1311953594905965	1.002478995615404e-18	NA	9	10	10
ENSG00000185305.10	ARL15	1.2869781627773453	0.40701051005934435	0.19810189959292357	0.001642417024904525	0.023668198829638186	0.00028463546575410574	NA	17	17	17
ENSG00000178773.14	CPNE7	1.2868859393332248	0.2799823131302078	0.1981340468126398	0.0020679861422258565	0.01121708565936	0.012774341907363936	NA	8	8	8
ENSG00000050438.16	SLC4A8	1.2867038828031827	0.2340084114175146	0.198197519222441	0.003904317857667529	0.02562754622939211	0.00016180357796920252	NA	16	16	16
ENSG00000158457.5	TSPAN33	-1.2864750546525248	-0.16686377995705362	0.19827731923854763	0.007466549829221262	0.04357586457653713	5.872112914143812e-07	NA	41	41	41
ENSG00000141096.4	DPEP3	-1.2861607864935205	-0.2336829482644049	0.19838695333056222	0.002904131143930192	0.0667500750497702	5.55037390767821e-10	NA	15	15	15
ENSG00000128266.8	GNAZ	1.2858677639544287	0.1788761058082264	0.19848921570642586	0.006531628690545515	0.08204287594666522	4.070745046429301e-12	NA	13	14	14
ENSG00000111752.10	PHC1	1.2856550159409752	0.27518347211315936	0.1985634871027825	0.0020969575346890283	0.026850799850374533	0.00011356775607714267	NA	21	21	21
ENSG00000137411.16	VARS2	-1.2852762437814569	-0.11296980020168451	0.19869576864814675	0.016615158025374662	0.5574923367270347	8.79685540677277e-112	NA	10	54	54
ENSG00000162777.16	DENND2D	1.2852317296303826	0.30783734616211994	0.19871131890074145	0.0020128433333139605	0.028650687342556363	6.627009624019809e-05	NA	26	29	29
ENSG00000184887.13	BTBD6	-1.2852200386490047	-0.11725806538683556	0.19871540309139746	0.013036609128139243	0.0990334601261076	2.749839549027949e-14	NA	38	51	51
ENSG00000178685.13	PARP10	1.2849102613938326	0.11349984664373507	0.19882364470999891	0.015897530188056157	0.16120538594716835	1.0955359913760871e-23	NA	39	43	43
ENSG00000177051.5	FBXO46	-1.2845064089049625	-0.5388224010526552	0.19896482257979697	0.0007172909801820776	0.011224546211641855	0.013323050025441057	NA	13	13	13
ENSG00000082074.15	FYB	1.2839024355320736	0.33748232158677555	0.19917609497439337	0.0018420014902492388	0.0706065014252195	1.9721020141010412e-10	NA	25	25	25
ENSG00000147443.12	DOK2	1.2837342536703442	0.30993539032709605	0.19923495485894271	0.0021903082499781282	0.07665932576875761	3.658487037120433e-11	NA	19	20	20
ENSG00000258733.5	CTD-2341M24.1	1.283311947333561	0.15627855600030355	0.19938280864370572	0.012590005715858443	0.02596511463232824	0.00013456951834291467	NA	74	76	76
ENSG00000147684.7	NDUFB9	1.2832996718716814	0.29462592896923	0.19938710760763734	0.0024157762311254423	0.056589930866112935	1.6099971824924874e-08	NA	36	36	36
ENSG00000153574.8	RPIA	1.283265648602912	0.22614115044558764	0.19939902317968927	0.0034375904423192614	0.0316910552886196	2.2757790785116526e-05	NA	84	86	86
ENSG00000155893.12	PXYLP1	1.283211063416264	0.11558498980513968	0.19941814099898203	0.015463140977494507	0.2271418208535809	1.1364948306271791e-33	NA	26	26	26
ENSG00000136783.9	NIPSNAP3A	-1.2832063275524215	-0.16878153043034283	0.19941979974269586	0.0072307885741463305	0.1156413687374476	8.178268420506761e-17	NA	22	22	22
ENSG00000185290.3	NUPR2	1.2825566751978252	0.029360656518092845	0.19964743704117616	0.17987575885174978	0.4680701344867021	4.393974254211099e-85	NA	11	12	12
ENSG00000076650.6	GPATCH1	-1.2823002168104873	-0.12391467238941666	0.19973735194485864	0.013111043938667251	0.07048353914281359	1.993262532847079e-10	NA	37	37	37
ENSG00000145439.11	CBR4	-1.280342001645186	-0.4269030134232319	0.20042488201352127	0.0014048523365950494	0.024738282436685962	0.00020468055727840075	NA	9	11	11
ENSG00000070759.16	TESK2	1.2801655170900443	0.11684978437042771	0.20048693056520495	0.014968325311614319	0.11953720572579027	4.9930484219804575e-17	NA	17	17	17
ENSG00000162512.15	SDC3	1.2801523839780349	0.24044008175532017	0.20049154847350414	0.0028023296712435444	0.02949510093300805	3.536042811481885e-05	NA	18	18	18
ENSG00000240972.1	MIF	1.2798276135902653	0.036220981774444896	0.2006057700122751	0.14659859124576433	0.3874828857164991	1.150485034829889e-64	NA	28	31	31
ENSG00000133661.15	SFTPD	-1.279673320730868	-0.17692601744257383	0.2006600513510982	0.007084633856080489	0.012286211985890095	0.009524594593053513	NA	21	21	21
ENSG00000134285.10	FKBP11	-1.2795372974587396	-0.4217737204038758	0.20070791420754108	0.0010916178036048298	0.03347375866599653	1.3890755605461801e-05	NA	12	12	12
ENSG00000176973.7	FAM89B	1.2789676330308295	0.2538089870026544	0.20090845399846757	0.002685002177828128	0.01623137750122107	0.002785089244986816	NA	39	39	39
ENSG00000109272.3	PF4V1	-1.278767388919939	-0.03936698866888862	0.2009789809388446	0.12843868257032834	0.3939711196959196	3.4289269529186094e-66	NA	51	54	54
ENSG00000198821.10	CD247	1.2785833126360293	0.6226829513658578	0.20104382942586652	0.0007055331497983584	0.013033778989223614	0.007613500758610538	NA	38	38	38
ENSG00000121988.17	ZRANB3	-1.2783317530984137	-0.11914272297348269	0.20113247636540588	0.01915770862931738	0.01860747609123933	0.001357670963993758	NA	44	46	46
ENSG00000188603.18	CLN3	-1.2780694593038806	-0.1688561514619293	0.20122493630664384	0.00781189635820416	0.08894292467678122	5.686404895232229e-13	NA	35	38	38
ENSG00000097046.12	CDC7	1.2779044239334434	0.10149487445680914	0.20128312803113868	0.018508605469618647	0.17914023557176156	2.8786957596340267e-26	NA	36	36	36
ENSG00000034713.7	GABARAPL2	-1.2778676697683946	-0.8851513670265128	0.20129608927712084	0.00024029183678266286	0.014573523979926848	0.0045037693010050155	NA	5	5	5
ENSG00000118181.10	RPS25	-1.277749052955228	-0.44509700001554325	0.20133792329291988	0.0006795421872397239	0.05952469509985942	5.758484819307599e-09	NA	4	4	4
ENSG00000136011.14	STAB2	-1.2773397899707142	-0.1463144750981975	0.20148231166835517	0.010716183173425686	0.058755070414004185	7.93408638305116e-09	NA	72	74	74
ENSG00000152904.11	GGPS1	1.2772253663619781	0.17610857369399238	0.2015226939325373	0.006179174907206185	0.08444331714983222	2.5098372968162135e-12	NA	41	41	41
ENSG00000163737.3	PF4	1.2769095881315822	0.9158621353436245	0.20163416868655748	0.0005366879180459241	0.021333029811455847	0.0006003607090263088	NA	5	5	5
ENSG00000116752.5	BCAS2	1.2755674749863435	0.3357379654607693	0.2021084577264799	0.0017728612359167897	0.014790783227478737	0.00448387069724179	NA	8	10	10
ENSG00000145936.8	KCNMB1	-1.2752120380663003	-0.15403420017545455	0.20223420157991268	0.008657304849709257	0.01291991454730652	0.007722784145690745	NA	37	37	37
ENSG00000158545.15	ZC3H18	1.2750081276421332	0.15925512066869574	0.20230636523932433	0.008141632291466683	0.1051203643700804	2.5500492038828628e-15	NA	33	34	34
ENSG00000180871.7	CXCR2	1.2748068297010573	0.3537588707828774	0.2023776227490518	0.0015693034557965127	0.08655882121624968	1.493269816496788e-12	NA	16	16	16
ENSG00000184967.6	NOC4L	1.27432028822679	0.1660829562381682	0.20254992921479043	0.005841681839917973	0.11176301048549156	5.202056411763683e-16	NA	49	55	55
ENSG00000105982.16	RNF32	-1.2734511146235816	-0.40078986184430004	0.20285800911194107	0.0014886334977958265	0.020314071552887805	0.0007946711736765307	NA	6	6	6
ENSG00000170085.17	SIMC1	-1.2732973161797028	-0.11299486182794234	0.20291255872620095	0.02247156557346385	0.09583227645613672	8.702926074074022e-14	NA	26	26	26
ENSG00000125447.16	GGA3	1.2732804987860067	0.34101215543929037	0.20291852420915124	0.0028812851529538973	0.05249982118304477	5.4157961953191565e-08	NA	11	12	12
ENSG00000243144.6	RP11-115N4.1	-1.2726529543638667	-0.06648137499915235	0.20314121873091984	0.05580549328314957	0.2061304416404752	2.9377229129676203e-30	NA	33	33	33
ENSG00000110665.11	C11orf21	-1.2721675984652716	-0.058348786844152414	0.20331357732072552	0.05033779734181995	0.3568946233588147	1.1852089747039217e-58	NA	42	42	42
ENSG00000205307.11	SAP25	1.2716945234797445	0.3413213105278502	0.20348167718766852	0.001080762668408594	0.015836094857992644	0.002725572458192736	NA	9	9	9
ENSG00000177535.7	OR2B11	1.2716058929050846	0.09932997772680031	0.20351318194012535	0.022844318381809375	0.04918036983811426	1.457664913571243e-07	NA	54	56	56
ENSG00000198231.12	DDX42	1.2701482644923796	0.12948772121795804	0.204031822171169	0.013665102333683192	0.19104256355134366	9.878450556819623e-28	NA	13	13	13
ENSG00000213190.3	MLLT11	-1.2692990535768316	-0.26045673838450506	0.2043344237939887	0.0029091422715113516	0.027881271279190125	8.455261605297152e-05	NA	22	23	23
ENSG00000224914.3	LINC00863	-1.2690908643316692	-0.11162597474811425	0.2044086582363399	0.016754647267891196	0.12858516486834815	2.102817157405098e-18	NA	11	13	13
ENSG00000105393.15	BABAM1	-1.2689694120096966	-0.47586864331253703	0.2044519737856043	0.0011057196999726855	0.018472539157808155	0.0014379896089154222	NA	29	30	30
ENSG00000134864.10	GGACT	1.2687216634993232	0.0714547712095464	0.20454035313251773	0.017107129989572752	0.10054511085827754	6.2138075998732225e-15	NA	26	26	26
ENSG00000250506.7	CDK3	-1.2674776932671419	-0.17202058140049176	0.20498453479713874	0.00824990652720569	0.06237733706378145	2.6629267453827587e-09	NA	37	40	40
ENSG00000154102.10	C16orf74	1.2669899251969328	0.25342921995708956	0.20515889231937412	0.0026867483327935675	0.013069745275760028	0.006864716721749122	NA	14	14	14
ENSG00000169504.14	CLIC4	-1.2668629658666979	-0.29104167787534074	0.20520429286573572	0.002297996529137927	0.04269341804422468	8.785366501720488e-07	NA	18	18	18
ENSG00000214872.8	SMTNL1	-1.2661004904438011	-0.06391876596054548	0.20547710705929878	0.04669237971419302	0.17956859294393024	1.9642279952197708e-26	NA	54	54	54
ENSG00000154134.14	ROBO3	1.266090767989946	0.09262943824085972	0.2054805874606468	0.025583109926885103	0.27661560042601063	2.4747912120992692e-42	NA	46	46	46
ENSG00000117450.13	PRDX1	1.2658498317445708	0.2718720486806554	0.20556685044650236	0.002874412017371774	0.0375882768942648	4.051058810687538e-06	NA	21	21	21
ENSG00000172954.13	LCLAT1	-1.2645706945057829	-0.08983457873818539	0.2060252637931993	0.01952552676462825	0.1645974728013372	6.1474002981547246e-24	NA	48	49	49
ENSG00000156564.8	LRFN2	-1.264118164758421	-0.0926337479893669	0.2061876177280506	0.023310495997290192	0.09559256204869727	5.271505008020407e-14	NA	45	45	45
ENSG00000051523.10	CYBA	-1.2640349264832778	-0.5513662800912742	0.20621749120925925	0.0008092730423546234	0.044585434414101364	5.861508807040124e-07	NA	14	14	14
ENSG00000143641.9	GALNT2	-1.2637652137663502	-0.32033461870191693	0.20631431031388958	0.002694250198735284	0.024245753231808803	0.000229022583152868	NA	40	40	40
ENSG00000165417.11	GTF2A1	1.263295002628341	0.29225969506189586	0.20648318151644818	0.0020787028498574864	0.07007547449586883	2.396493501363466e-10	NA	7	7	7
ENSG00000086504.15	MRPL28	1.2631730321480106	0.4316591108309903	0.20652700227336462	0.0010788647658610746	0.07147169074955201	1.7230739144112782e-10	NA	17	21	21
ENSG00000109452.12	INPP4B	1.2631039524456655	0.2886869925358388	0.20655182377220926	0.004292277003828629	0.06798999731136357	4.739105869750341e-10	NA	32	32	32
ENSG00000142669.14	SH3BGRL3	-1.2626880524216686	-0.2944847803340967	0.20670130942191145	0.002476436824679844	0.05713280533622956	1.3572601523703951e-08	NA	34	35	35
ENSG00000197562.9	RAB40C	1.2614111031020037	0.19640644762652018	0.20716077006543965	0.004850734729231435	0.0993829233836064	2.4206012899139763e-14	NA	21	21	21
ENSG00000154822.17	PLCL2	1.2613468782183421	0.12500596739935843	0.2071838984561969	0.011508522136804124	0.11652199340854885	4.7688101293243156e-17	NA	29	29	29
ENSG00000119927.13	GPAM	1.2596421238284745	0.31308072058341296	0.20779849243430504	0.0019272970094418689	0.020741987422363425	0.0006963514552293671	NA	13	13	13
ENSG00000165678.20	GHITM	-1.258810622527541	-0.27055569810369196	0.2080987425955415	0.005859136683629476	0.14888085037518226	8.320381341886978e-22	NA	19	19	19
ENSG00000132478.9	UNK	-1.2588034491149134	-0.21938192541010612	0.20810133423992472	0.003999945506609355	0.02438763442790569	0.00024473663684018064	NA	40	41	41
ENSG00000116473.14	RAP1A	1.2579175821979385	0.27881390476189993	0.20842156434172066	0.001971089122901699	0.05966117109373526	5.7381916238651025e-09	NA	57	59	59
ENSG00000182903.15	ZNF721	-1.2577561111523277	-0.461413634250201	0.20847997262542384	0.0021431167194443227	0.06389345979980622	1.188660575601661e-09	NA	2	2	2
ENSG00000149292.16	TTC12	1.257317382846177	0.047223968314639896	0.2086387319932369	0.08346683224481133	0.3830593337181804	9.557785502097786e-65	NA	88	90	90
ENSG00000189060.5	H1F0	-1.2566899463996908	-0.07485063552883446	0.20886593000500975	0.032905142218849756	0.2790528973370415	2.635581292273214e-43	NA	39	39	39
ENSG00000001084.10	GCLC	-1.2562430053510045	-0.44218793855153554	0.20902787898599728	0.0014925254382334116	0.021726359219321124	0.0005285657523371596	NA	29	29	29
ENSG00000075568.16	TMEM131	1.2559662885513299	0.30505352364002436	0.20912819283954087	0.0019843018653583453	0.029456877773659906	5.074169573631746e-05	NA	13	13	13
ENSG00000204514.9	ZNF814	-1.255080222801727	-0.0850415747730702	0.20944963913973225	0.02665196016286475	0.21468835258367894	6.168029768761167e-32	NA	25	26	26
ENSG00000163527.9	STT3B	1.2549744059302623	0.683616153648389	0.2094880512138403	0.0004509934038528239	0.02128686663295851	0.0006307218093056053	NA	31	31	31
ENSG00000232229.5	LINC00865	-1.2546861914385319	-0.10902596855613131	0.20959270044226874	0.012318171329881975	0.05916888371784632	5.762422643128986e-09	NA	15	15	15
ENSG00000269220.1	LINC00528	-1.25464317995333	-0.253215504642393	0.2096083209412415	0.003785782583003778	0.014516026923128957	0.004581357986792064	NA	21	24	24
ENSG00000198286.9	CARD11	1.2540105684867855	0.992168287338703	0.2098381640958895	0.00019602277562003534	0.02141491700178277	0.0006137320863413907	NA	9	9	9
ENSG00000105668.7	UPK1A	1.2537759282413352	0.058455092945024364	0.20992346098469383	0.05602137282689779	0.14601066027186746	2.644534458554967e-21	NA	12	12	12
ENSG00000085365.17	SCAMP1	1.2537042835529963	0.18240941547662687	0.2099495104056296	0.006080138942125963	0.11992822321934556	2.758412769890619e-17	NA	30	30	30
ENSG00000188010.12	MORN2	-1.2529507944888836	-0.4194518197451315	0.2102236145725358	0.001755412087812823	0.011813634242627321	0.010707631204896036	NA	3	3	3
ENSG00000146416.17	AIG1	-1.2528882461663027	-0.12618680622378325	0.210246380030931	0.009804148604288111	0.028398380156536118	7.227049329230872e-05	NA	41	43	43
ENSG00000185432.11	METTL7A	-1.2527737764313596	-0.374542194175091	0.2102880477347775	0.0013654426676083585	0.02023679104029906	0.000746985533103451	NA	19	20	20
ENSG00000033100.16	CHPF2	-1.2524287320957601	-0.24753440809613964	0.21041368219947443	0.0032699056078403944	0.04772075444768968	1.8041676448067816e-07	NA	49	52	52
ENSG00000167193.7	CRK	-1.2521711877346637	-0.7671991257237233	0.21050749234725852	0.000741859292271756	0.03989540724789188	1.4391519883206698e-06	NA	7	7	7
ENSG00000175390.13	EIF3F	-1.2515412238650077	-0.15410207443916704	0.2107370832737091	0.007923599259393047	0.16127722033282438	2.8692800210562985e-23	NA	15	15	15
ENSG00000111554.14	MDM1	1.2513969668997247	0.09412126840041649	0.21078968334052006	0.02501887915435483	0.1607226208360969	4.0431897024466807e-23	NA	62	64	64
ENSG00000169442.8	CD52	-1.2510237275030986	-0.06895900067245204	0.21092582078709232	0.03765047501607614	0.2820239071953155	1.6953489746320156e-43	NA	21	21	21
ENSG00000121101.15	TEX14	-1.2488763524269988	-0.26709727843048875	0.21171030204750518	0.003109589938108896	0.010468021863027891	0.01516700416428052	NA	5	5	5
ENSG00000166147.13	FBN1	1.2487843162248156	0.05791705998543178	0.21174397187289473	0.046916219632927865	0.20907792383415527	8.635692673223957e-31	NA	40	41	41
ENSG00000184445.11	KNTC1	-1.2478790289831114	-0.3106028695986463	0.21207536155541507	0.0024891474097888675	0.03288966825375339	1.8261319092414303e-05	NA	16	16	16
ENSG00000163798.13	SLC4A1AP	1.2473907174528354	0.18048139312896297	0.21225426850721463	0.006067875251401496	0.10228390427496073	1.1949356793273042e-14	NA	28	29	29
ENSG00000151458.11	ANKRD50	1.2473184089414193	0.24554134294529392	0.21228077007227542	0.003201404312723864	0.03495975221651937	1.0458387631703534e-05	NA	32	32	32
ENSG00000167904.14	TMEM68	1.247316611583501	0.22003726470245993	0.2122814288467184	0.002719344468663903	0.039973080322615456	2.2081925932742083e-06	NA	25	25	25
ENSG00000130305.16	NSUN5	-1.2468358826481512	-0.4806295748101341	0.21245768046738556	0.0008453495089237953	0.016578234703949844	0.0024893931366469714	NA	13	14	14
ENSG00000180185.11	FAHD1	1.2467334692786853	0.060799018313403716	0.21249524235461348	0.03835745303648553	0.2426470172873625	1.66345856348729e-36	NA	28	29	29
ENSG00000013374.15	NUB1	-1.2462563607313573	-0.14726420247899372	0.21267029344800936	0.009375128243878646	0.0790948227818317	1.2118712173217392e-11	NA	54	55	55
ENSG00000120318.15	ARAP3	1.2458849722394885	0.16110827329238997	0.21280662792557203	0.008670629635887826	0.10302219932988547	8.9690422616979e-15	NA	53	58	58
ENSG00000103269.13	RHBDL1	1.245166925335311	0.07776850183706974	0.21307039755534873	0.028922475060921136	0.09455328358447257	1.3746101681575629e-13	NA	40	42	42
ENSG00000105357.15	MYH14	1.244909884695388	0.19242491587141392	0.21316487702308673	0.005388475510542891	0.022238767283837585	0.00045563965900244434	NA	16	17	17
ENSG00000100109.16	TFIP11	-1.2447900127644418	-0.04621821984818674	0.21320894823953074	0.07544407795129808	0.5694482314147912	6.738098483722351e-119	NA	9	9	9
ENSG00000132703.3	APCS	1.2445082882191223	0.4601546673335331	0.21331255086782952	0.0034099490456722358	0.010591328617281513	0.016018547132059618	NA	15	15	15
ENSG00000159479.16	MED8	1.2438124231743848	0.5465478459212284	0.21356860705546832	0.0007010119565112301	0.01531632527981402	0.0036667786170399203	NA	9	9	9
ENSG00000181007.8	ZFP82	-1.2432618314009758	-0.10893622827923707	0.21377136441932976	0.014258137368400158	0.08205600557267483	6.112038782162707e-12	NA	15	15	15
ENSG00000110711.9	AIP	1.242777018677056	0.6409708709188101	0.21395001336580355	0.0005272685618347842	0.03695747213390733	5.409519595774366e-06	NA	9	10	10
ENSG00000102780.16	DGKH	-1.2422951506249187	-0.18752420630903302	0.2141276839202345	0.0042605634776414015	0.061236838235159574	3.5564170255049742e-09	NA	14	15	15
ENSG00000033178.12	UBA6	-1.2409726097140716	-0.18182361826187604	0.21461586745860917	0.006159370886265002	0.1931588015024279	3.2296352679151287e-28	NA	20	20	20
ENSG00000100991.11	TRPC4AP	-1.240764713977565	-0.11809384951290382	0.21469267999165798	0.015954203519032557	0.1686915308131062	1.5282445060858217e-24	NA	68	69	69
ENSG00000197077.13	KIAA1671	1.239942865821499	0.23726968946368548	0.21499652737700392	0.004127623732698287	0.07201135878421146	1.2600735228569255e-10	NA	4	5	5
ENSG00000176024.17	ZNF613	1.2393575437821132	0.15674639746831712	0.21521311702285295	0.0075838429393604075	0.0950247834396889	8.948378975902328e-14	NA	36	43	43
ENSG00000185414.19	MRPL30	-1.2391598921873408	-0.2890482974289834	0.2152862905292917	0.0017716634019293868	0.0170076057415577	0.0020962762589983963	NA	62	63	63
ENSG00000112977.15	DAP	1.238129002714712	0.06599375104917768	0.21566823143961933	0.050736227413815026	0.2920652011204348	2.1388315559035865e-45	NA	81	85	85
ENSG00000033627.16	ATP6V0A1	1.2377904995720586	0.18679168204576216	0.21579375203522733	0.005996454180389113	0.04043909785778178	1.600534540856464e-06	NA	44	45	45
ENSG00000126602.10	TRAP1	-1.2376563448009978	-0.08315708171381471	0.21584351261770973	0.03160902285271673	0.3075338207164107	7.287422924648282e-49	NA	48	48	48
ENSG00000090372.14	STRN4	-1.2369983970131166	-0.583558851639098	0.2160876777392371	0.0005279567992542054	0.039036268246996984	2.7760588739804874e-06	NA	6	6	6
ENSG00000112425.14	EPM2A	-1.2358155926187877	-0.10822619286975484	0.21652711767942434	0.01726520703665772	0.0640300694930301	1.6048249575829758e-09	NA	45	46	46
ENSG00000171763.18	SPATA5L1	1.2352024741386307	0.04783255622375962	0.2167551587088289	0.07104175123502972	0.3615520404323474	4.943958449663245e-59	NA	32	33	33
ENSG00000130811.11	EIF3G	1.2345028952331227	0.17172315661917895	0.2170155685421764	0.007871932423628353	0.21010774434431384	3.173420797768334e-32	NA	25	27	27
ENSG00000122034.14	GTF3A	1.2344169388865514	0.14894829702529666	0.21704758027778948	0.007675611316207779	0.07076041171397546	2.192080963321181e-10	NA	31	33	33
ENSG00000182013.17	PNMAL1	-1.2339692067082477	-0.10284723537400821	0.21721437896486095	0.01970016997590511	0.08333996656946491	9.965862146361022e-13	NA	8	8	8
ENSG00000157322.17	CLEC18A	1.2338780375061287	0.03371706607585705	0.21724835454512126	0.16918789973004983	0.6260756755340141	5.315528971531285e-139	NA	19	19	19
ENSG00000025708.13	TYMP	1.2334443849145849	0.09092156048364546	0.2174100140647246	0.023076750742355604	0.348751864588216	2.946562664841358e-56	NA	24	24	24
ENSG00000250903.8	GMDS-AS1	1.233390837412164	0.21013109094692922	0.217429981811315	0.006302054242754545	0.042477893266732986	1.0671444897639052e-06	NA	11	12	12
ENSG00000163576.17	EFHB	-1.232647048418031	-0.027083248378448686	0.21770747549935554	0.2657945116170942	0.4840175996725834	1.6300275578774497e-90	NA	20	21	21
ENSG00000257151.1	PWAR6	1.2326356839047368	0.5404362845905907	0.21771171735960015	0.0007143506815698123	0.010343501500620177	0.0171504777272522	NA	8	8	8
ENSG00000135424.15	ITGA7	-1.232582260986728	-0.05087994268438129	0.21773165852160759	0.0672980475065838	0.380319040711388	2.0012462885193602e-63	NA	65	76	76
ENSG00000006831.9	ADIPOR2	1.2325451459026526	0.1304826184093652	0.21774551323472024	0.008950663779880717	0.060604576329834826	3.656735727835354e-09	NA	28	29	29
ENSG00000125630.15	POLR1B	1.2324504796039673	0.088120353797641	0.21778085414699178	0.03377664808663461	0.24999637229380275	1.8510101918055602e-37	NA	17	18	18
ENSG00000213689.11	TREX1	-1.2321293933265127	-0.13749736826228603	0.21790075309282664	0.009264943165863473	0.15323521741731153	5.818043776848386e-22	NA	33	35	35
ENSG00000073008.14	PVR	1.231916586606509	0.13036708580870374	0.21798024479653644	0.0109550521198398	0.08767145358512689	1.0197051768780665e-12	NA	18	18	18
ENSG00000183696.13	UPP1	1.2317287104317334	0.23980393696618782	0.2180504412809664	0.0034494356159425962	0.04546341893752517	3.917355659893207e-07	NA	75	76	76
ENSG00000260135.6	RP11-212I21.2	-1.2315859256616508	-0.031087773505903256	0.21810380105492155	0.2333514519672679	0.4789422824905373	6.2439485898252116e-89	NA	32	32	32
ENSG00000117528.11	ABCD3	1.2314308681146233	0.1821925622608416	0.2181617578894519	0.005941874623100958	0.05033770868408044	1.1102802633660759e-07	NA	80	80	80
ENSG00000198218.10	QRICH1	1.230874698258878	0.19075215937586631	0.21836973204291188	0.005828163558999526	0.07860294263964865	1.7397815926372636e-11	NA	49	50	50
ENSG00000170242.17	USP47	1.2308140695329857	0.21687621953268213	0.21839241215688554	0.0036888382533657466	0.12233232059250962	1.0766088804525567e-17	NA	22	22	22
ENSG00000138821.12	SLC39A8	-1.230725205788453	-0.15095730207519814	0.2184256575409833	0.01080791677555419	0.06932958256689836	1.9019451600372098e-10	NA	30	31	31
ENSG00000137338.5	PGBD1	1.2306343319833484	0.2249611572189223	0.218459658682149	0.005344827094333761	0.011633848097981264	0.011409622690015973	NA	14	15	15
ENSG00000183307.3	CECR6	-1.230575255997135	-0.11957915225539392	0.21848176446153733	0.011795869167745523	0.11397346133677537	2.267305169719858e-16	NA	53	63	63
ENSG00000177951.17	BET1L	-1.230536127338682	-0.07802297064725956	0.21849640698913175	0.03147906151011953	0.2354915527268553	1.1743630316379223e-35	NA	24	27	27
ENSG00000183032.11	SLC25A21	1.2303626437737787	0.18612638557052688	0.21856133561940827	0.0051769679080524884	0.034917934853940125	1.0654423707275673e-05	NA	21	23	23
ENSG00000262877.4	RP11-1055B8.4	-1.2302629447953237	-0.0606984290179273	0.21859865561628922	0.05049421640951161	0.21776011198406287	2.581153568734467e-32	NA	47	48	48
ENSG00000145945.5	FAM50B	1.230189783503041	0.11888789577592915	0.218626044758936	0.01478332096846198	0.0679975848929923	4.673427531316649e-10	NA	35	37	37
ENSG00000188372.14	ZP3	-1.229513023997384	-0.037155740372555035	0.21887951778059156	0.1484951318354759	0.4127980519520953	3.5634008681468415e-71	NA	72	80	80
ENSG00000100319.12	ZMAT5	1.229288487009191	0.29582787005942274	0.21896366231696707	0.0018999937186397683	0.01286155547174882	0.0074943404629676654	NA	43	43	43
ENSG00000178719.16	GRINA	1.2292258650403267	0.3517455844500993	0.21898713384707424	0.0014437663149682637	0.06317304384999567	1.4103750418237904e-09	NA	6	6	6
ENSG00000166685.11	COG1	-1.2292074479739517	-0.18982909389435204	0.21899403714741938	0.004947671187538922	0.09935731592919286	1.4051489159684212e-14	NA	17	17	17
ENSG00000263627.1	PPP4R1-AS1	-1.2286564777422533	-0.09556934694823532	0.21920063053512584	0.029564434503238805	0.16096311819906384	3.52174644911991e-23	NA	5	5	5
ENSG00000163191.5	S100A11	1.2286198122363161	0.5748680024642011	0.21921438370346302	0.0006265300608195188	0.0240955364168042	0.00025314616399896344	NA	33	33	33
ENSG00000259182.5	RP11-424I19.2	1.2283624979551189	0.16887022113097847	0.21931091928022406	0.00681419952058517	0.0433277587064991	7.546514049502569e-07	NA	38	38	38
ENSG00000164251.4	F2RL1	-1.228210220243098	-0.059462401692531176	0.21936806307831214	0.05740674526978688	0.4406322377328434	1.2460901438638532e-77	NA	18	19	19
ENSG00000083845.8	RPS5	1.2279308807267844	0.1548919466183272	0.21947291593022045	0.0075892138671971605	0.2447225323919981	8.68778843672822e-37	NA	27	27	27
ENSG00000167600.13	CYP2S1	1.227882447523431	0.09060377265509674	0.21949109947146528	0.017611129013069604	0.09445663637443114	1.034624288089228e-13	NA	36	37	37
ENSG00000213462.4	ERV3-1	-1.2275794546541632	-0.07023657015593113	0.21960487827875053	0.041241283602539605	0.3244077729636228	4.522008210519153e-52	NA	49	52	52
ENSG00000187699.10	C2orf88	1.2275363231499377	0.6220618496983119	0.21962107830963506	0.000685911143766665	0.010200651708310323	0.017989834657510157	NA	4	5	5
ENSG00000188511.12	C22orf34	1.2265512715586966	0.058956124174878916	0.2199912935044509	0.05449028430850562	0.24279887838182024	3.69502197368548e-36	NA	19	19	19
ENSG00000115526.10	CHST10	-1.2263221792331171	-0.44154592396237036	0.22007745817321567	0.0012815415171693048	0.01669363057123718	0.002265023803097405	NA	13	13	13
ENSG00000102837.6	OLFM4	1.2262425421620622	0.04634565527868684	0.22010741640490794	0.0872590422889873	0.3579697371781453	3.530232758729853e-58	NA	14	15	15
ENSG00000176390.11	CRLF3	1.2256834358222066	0.3633280323462241	0.22031782592261284	0.0013753466398650851	0.0489079397372381	1.4375542809924026e-07	NA	43	43	43
ENSG00000177200.16	CHD9	-1.2253856444469404	-0.24450389789718385	0.22042995316879432	0.0021897221576907128	0.035809245527609126	7.902663186052076e-06	NA	48	49	49
ENSG00000158483.15	FAM86C1	-1.2249264838031406	-0.03326370901850506	0.22060292090762257	0.17239482515039464	0.4629710414261598	9.228340812504999e-84	NA	18	18	18
ENSG00000125703.14	ATG4C	-1.2246123607582968	-0.28239403767693383	0.22072130843244764	0.002132444202853314	0.02019634345318226	0.0008539070285788987	NA	51	51	51
ENSG00000141526.16	SLC16A3	-1.2243716957994046	-0.19335839315041475	0.22081204169659996	0.005344983336976004	0.11127076999408334	4.766450489881871e-16	NA	15	15	15
ENSG00000187498.14	COL4A1	-1.223837499229556	-0.26885617364113096	0.22101353507111132	0.003459182345870959	0.022101436016372662	0.00048003857334733517	NA	19	20	20
ENSG00000150527.16	CTAGE5	1.2236618362983986	0.7129768155832896	0.2210798220856065	0.00036162009601868313	0.013774735838210784	0.0058362497601864545	NA	5	5	5
ENSG00000174791.10	RIN1	-1.2235146101632792	-0.06081211743045611	0.22113538935326338	0.0717228961532843	0.3991100970215216	2.3726690516738526e-68	NA	23	24	24
ENSG00000100036.12	SLC35E4	1.2235110665328277	0.09504937765227608	0.221136726942033	0.018605223878013038	0.08196127374635187	6.113453979380066e-12	NA	27	27	27
ENSG00000070190.12	DAPP1	1.2233343252608293	0.18166499775398873	0.22120344756030352	0.005091728369970719	0.11004894272339376	8.175339543273576e-16	NA	21	21	21
ENSG00000174749.5	C4orf32	-1.2219838260586697	-0.2817404981414409	0.22171374341245198	0.002279057051745606	0.05584604392323602	1.7386329426663032e-08	NA	11	11	11
ENSG00000073169.13	SELENOO	-1.2219304012652978	-0.2520677099265366	0.22173394768283505	0.003270993771665246	0.09018749710163868	4.754635338434361e-13	NA	5	5	5
ENSG00000271383.6	NBPF19	-1.2218527428575696	-0.11181122892897767	0.2217633190108682	0.014515663038287328	0.0368373309006147	5.837025570111043e-06	NA	15	25	25
ENSG00000116396.14	KCNC4	-1.2218163325075744	-0.15054343258008973	0.22177709079544716	0.010707979031514245	0.0677782438104964	4.0597751752974964e-10	NA	40	40	40
ENSG00000262714.1	RP11-44F14.8	-1.2214256360226077	-0.046035206873985844	0.22192490568448087	0.07750954367207868	0.3433126827759922	2.2745903377288103e-56	NA	22	22	22
ENSG00000119632.3	IFI27L2	1.2209186592913772	0.11688977748270751	0.2221168188588729	0.015419243528852721	0.11246493633259096	4.57395981946709e-16	NA	101	102	102
ENSG00000172977.12	KAT5	1.220428699666194	0.2653738806772793	0.2223024032145925	0.0027343068254062986	0.032266756016132964	1.9806541425255832e-05	NA	16	16	16
ENSG00000099834.18	CDHR5	-1.220016509378168	-0.11197017567692197	0.22245861647934417	0.010698792225331518	0.02226201559772041	0.0004183809630900147	NA	21	21	21
ENSG00000100227.17	POLDIP3	1.2195118345123692	0.38304033029283596	0.22264998686205728	0.0015778138121135118	0.03954910561643464	2.330393489016826e-06	NA	20	20	20
ENSG00000170222.11	ADPRM	-1.2194498987323854	-0.3558224073097439	0.22267348074053506	0.0014697549452536473	0.04283748854767109	1.0509619072934516e-06	NA	13	14	14
ENSG00000105404.10	RABAC1	1.2193730442930744	0.14186631728482585	0.22270263612796692	0.008932438855857889	0.2928573961840071	1.2746498111113972e-45	NA	12	13	13
ENSG00000197062.11	ZSCAN26	-1.2191670542249449	-0.2860829256403054	0.22278079369477743	0.0029237152921987174	0.03848117568291734	3.25229816559913e-06	NA	17	17	17
ENSG00000177303.9	CASKIN2	1.2187733927602795	0.2423381123051337	0.22293021289213688	0.0033103753605352114	0.03208708328739912	2.4166368258271634e-05	NA	10	10	10
ENSG00000198189.10	HSD17B11	-1.2186125773395684	-0.18550460507381292	0.22299127305191624	0.0058752212491601985	0.09110864622987816	3.7585917371187325e-13	NA	64	64	64
ENSG00000135218.17	CD36	-1.2183565703303234	-0.14967725710637728	0.2230885012860886	0.007744978979372455	0.10169851411423968	1.2602975378116709e-14	NA	43	43	43
ENSG00000198805.11	PNP	1.2178508195435767	0.13892796453497622	0.22328066820782033	0.010733359876043073	0.12396750218682905	9.15474503347224e-18	NA	27	31	31
ENSG00000126214.21	KLC1	1.217490863907715	0.11334652598170727	0.22341751038914892	0.014419948265950947	0.21642630422174616	2.88144995844037e-32	NA	23	23	23
ENSG00000256060.2	TRAPPC2B	-1.2172502503647504	-0.1331332309814144	0.22350901644937626	0.01056601550957951	0.04672374115687095	3.186022599219086e-07	NA	18	19	19
ENSG00000142156.14	COL6A1	1.2170795385611357	0.1337787849271245	0.2235739549211494	0.01078223282516874	0.0423021752565758	7.542307550881991e-07	NA	43	47	47
ENSG00000175264.7	CHST1	-1.2170389464519829	-0.2881137691500688	0.22358939807423872	0.0019974445192091966	0.0133178837753262	0.006966072004925593	NA	5	5	5
ENSG00000127580.15	WDR24	1.216900766814974	0.09417732742786286	0.22364197384532447	0.01652095704679079	0.15480701482289458	3.834445882452111e-22	NA	13	13	13
ENSG00000099821.13	POLRMT	1.2168138233536452	0.4587950376534394	0.22367505936937382	0.0010520117664979416	0.016753094341710274	0.002133377575135019	NA	17	24	24
ENSG00000133067.17	LGR6	-1.2165611185565122	-0.20162004283129462	0.22377124369848655	0.004004836283602539	0.017280688154587158	0.001957183485410025	NA	45	45	45
ENSG00000153885.14	KCTD15	1.2161432465369764	0.14988189711275163	0.2239303587519348	0.006721109954971806	0.047682226058772564	2.036764691432157e-07	NA	18	18	18
ENSG00000172059.10	KLF11	-1.216006907434856	-0.19162097465916536	0.22398229071875642	0.006961582063331239	0.09061039046690736	4.346552493109876e-13	NA	30	30	30
ENSG00000108262.15	GIT1	-1.215744193074838	-0.11664274895970818	0.22408238367636202	0.01825901723482061	0.14243328421771814	1.4739126785607218e-20	NA	50	52	52
ENSG00000165716.10	FAM69B	1.2156200416696479	0.14323897422945336	0.2241296959133806	0.010224902795388192	0.05555871345059645	1.898895795481599e-08	NA	14	14	14
ENSG00000113845.9	TIMMDC1	-1.2154924063663193	-0.41182421780347694	0.22417834325602815	0.001228643583474944	0.02006096582207097	0.0009056124459863854	NA	35	35	35
ENSG00000152749.7	GPR180	1.2145048208723652	0.06599817206690868	0.22455501003467981	0.04451479768576148	0.2727763077362783	7.684714455206212e-42	NA	25	25	25
ENSG00000102981.9	PARD6A	-1.2144728618728375	-0.3163536788493946	0.2245672068013671	0.0011045301399102653	0.011056586041963714	0.01379726045902194	NA	11	11	11
ENSG00000267475.1	CTD-2538C1.2	-1.2139728817716988	-0.1802512158189161	0.22475807981578821	0.0049216272246105225	0.03986706715486958	2.3321414996755197e-06	NA	10	10	10
ENSG00000100426.6	ZBED4	-1.2136525841120016	-0.1613423674647956	0.22488041794035862	0.006571185820251228	0.08371641922936814	2.9122764442661275e-12	NA	19	19	19
ENSG00000169371.13	SNUPN	1.212882759468741	0.10090119449941204	0.22517464806269205	0.01585036450332183	0.1638221555417174	1.1696761611838642e-23	NA	18	18	18
ENSG00000197061.4	HIST1H4C	-1.212626840091727	-0.20895880371762543	0.22527252236322814	0.004109531967045752	0.017790020814791557	0.0017990833846591148	NA	16	19	19
ENSG00000206530.10	CFAP44	1.2126140533226148	0.1109394000206513	0.22527741335669937	0.015356653989234354	0.04141686026158081	1.2804797796720068e-06	NA	92	93	93
ENSG00000204852.15	TCTN1	1.2111989144616677	0.3304356313578477	0.22581917870112278	0.0015556286093301663	0.032135679369120713	2.172367472237165e-05	NA	5	5	5
ENSG00000186854.10	TRABD2A	-1.2111701507223436	-0.4872340594851087	0.22583020011618438	0.0012932306982045114	0.05059736630275197	9.637013315207618e-08	NA	27	27	27
ENSG00000177628.15	GBA	1.2109001967868485	0.28126661116017493	0.22593365720106695	0.0022862168691603663	0.22540151104261524	1.4161738915657959e-33	NA	9	14	14
ENSG00000152767.16	FARP1	-1.2107925384458613	-0.11038501703731507	0.2259749255933884	0.018003338532349672	0.17676607677612907	9.288803468185359e-26	NA	28	28	28
ENSG00000204020.5	LIPN	1.2105426721386647	0.04243535900926607	0.22607072692903607	0.10725151555982027	0.5580083914485257	2.159987151987638e-113	NA	35	35	35
ENSG00000127364.3	TAS2R4	-1.2103331018681625	-0.095893141466512	0.2261511006936563	0.020285395132669543	0.11498993268229045	1.811482477088577e-16	NA	21	38	38
ENSG00000108179.13	PPIF	1.210327901266321	0.17527477877784792	0.22615309547220996	0.005472692377688227	0.05458934424544967	2.5008677128567682e-08	NA	27	27	27
ENSG00000163918.10	RFC4	1.2091511023028316	0.45610621111422484	0.22660479948732049	0.0006758648640838769	0.015013377900514338	0.003955270509320682	NA	4	5	5
ENSG00000167987.10	VPS37C	1.2088929165927587	0.6047950950118317	0.22670398784759305	0.0005682446112750057	0.010451751364495231	0.016615709628242326	NA	3	3	3
ENSG00000143578.15	CREB3L4	-1.2083844629589595	-0.23485013994546006	0.2268994132904324	0.0033181815484337597	0.0357443721100912	7.788530005187296e-06	NA	7	7	7
ENSG00000121895.7	TMEM156	-1.2083738495820704	-0.27035503484143125	0.22690349384837982	0.0032938135917661053	0.040030804064986124	2.179089334760268e-06	NA	17	17	17
ENSG00000063854.12	HAGH	-1.207865209095314	-0.50526767857819	0.22709911379086745	0.0006917550996815992	0.03246650587793782	1.874898642189848e-05	NA	11	11	11
ENSG00000186409.14	CCDC30	-1.2059612999696043	-0.23635950035927666	0.227832412694849	0.004227784450225114	0.038071961901397236	4.226031301390089e-06	NA	17	17	17
ENSG00000112584.13	FAM120B	1.2057878659872174	0.33719394858971796	0.22789929529962238	0.002776816069303419	0.07838338424594125	2.1158862735415157e-11	NA	31	31	31
ENSG00000105928.13	DFNA5	-1.2057234178559755	-0.048740347212306995	0.22792415246477027	0.07674087039229299	0.215345489297323	1.2866251356714036e-31	NA	21	21	21
ENSG00000198865.9	CCDC152	1.205557705596072	0.1287696514284166	0.2279880753204363	0.009076925366368718	0.032163789117638265	2.3352747639907906e-05	NA	32	32	32
ENSG00000116852.14	KIF21B	1.2050252147980867	0.28186318574087255	0.22819356802190682	0.00232375233455329	0.02140501846560865	0.0005870252200646602	NA	19	19	19
ENSG00000157110.15	RBPMS	1.2048621968062392	0.25275524020515183	0.22825650441323797	0.00303545996341787	0.01574347168489351	0.003168366321402899	NA	7	7	7
ENSG00000082213.17	C5orf22	1.2042786211540486	0.13428570271180396	0.22848190694061776	0.010714657328866686	0.06630987891557916	7.871430796347821e-10	NA	50	52	52
ENSG00000170248.13	PDCD6IP	-1.2040127826406681	-0.07535972160918973	0.22858463797384265	0.03276371439141412	0.3818086581076661	5.1163559638405004e-64	NA	55	56	56
ENSG00000133316.15	WDR74	-1.2032234466087064	-0.268305283936965	0.22888986397886568	0.0019763359438809084	0.045223300597040016	4.7132515351106645e-07	NA	26	27	27
ENSG00000099917.17	MED15	1.2029294152461747	0.23228459602060067	0.2290036362281226	0.0026601997754157687	0.08057406955969074	5.530358609581995e-12	NA	13	13	13
ENSG00000276234.4	TADA2A	-1.2028390946382055	-0.06600948697248986	0.22903859288898765	0.04117052516291958	0.1969780847864069	8.181920501823207e-29	NA	83	88	88
ENSG00000112619.7	PRPH2	-1.2026135768139552	-0.19936756621567925	0.22912589132329264	0.005138894173876197	0.02700196807018632	9.338948605957456e-05	NA	22	23	23
ENSG00000143727.15	ACP1	-1.2025144098384153	-0.6037894181369137	0.22916428656812826	0.0005154942256169943	0.011431122307259164	0.012210277437235838	NA	7	7	7
ENSG00000116521.10	SCAMP3	1.2018583899985589	0.43498323551505996	0.2294183981876523	0.0011604887666989052	0.030670490794347232	3.332368167377846e-05	NA	40	44	44
ENSG00000154174.7	TOMM70	-1.2014147696184425	-0.3011910875684838	0.22959034971390857	0.0018480663966416171	0.020289093706999318	0.0007729659433448964	NA	37	38	38
ENSG00000125810.9	CD93	1.201408552562982	0.06141064803042733	0.22959276015571684	0.030650121609146583	0.3086395759451691	2.595146765027474e-48	NA	20	20	20
ENSG00000130309.10	COLGALT1	-1.201103164686516	-0.18146008942791936	0.22971118559105907	0.005118061011567222	0.09056639592680206	4.071741908626559e-13	NA	27	28	28
ENSG00000143297.18	FCRL5	1.2009745576688091	0.04802750562129266	0.22976107071570284	0.07677491071885204	0.3698470277123765	3.169075245373792e-61	NA	31	31	31
ENSG00000142634.12	EFHD2	-1.2008701333386018	-0.48313132385298063	0.22980158133334871	0.000632949523729891	0.021030076081160982	0.0005126651962393109	NA	9	9	9
ENSG00000152684.10	PELO	-1.2008086191235723	-0.08655979566627801	0.22982544767889568	0.02553448229190556	0.12045078726238738	2.558588178298821e-17	NA	122	122	122
ENSG00000140395.8	WDR61	-1.2007534368126285	-0.1470525431963008	0.22984685886620404	0.008226467944175357	0.07716459351042028	2.6605314607267863e-11	NA	23	23	23
ENSG00000184277.12	TM2D3	-1.200403694333503	-0.07936710700587411	0.2299825947970534	0.025792383711496912	0.08654135628010608	1.4862131057419336e-12	NA	69	75	75
ENSG00000197506.7	SLC28A3	1.2001271791659576	0.09305838363417351	0.23008995137137556	0.01374167717027433	0.10825950282858957	1.1190989745641478e-15	NA	16	16	16
ENSG00000248099.3	INSL3	-1.199950408593785	-0.36334072657221017	0.23015860093556384	0.0025013163594703866	0.04987038124203152	8.941741068720914e-08	NA	5	7	7
ENSG00000090487.10	SPG21	-1.1997986317194629	-0.6071076401349491	0.230217555716545	0.0004749710479888576	0.01832917558434469	0.0015273309456273945	NA	10	10	10
ENSG00000170558.8	CDH2	-1.199493121714133	-0.11180365655458786	0.23033625770614352	0.01639115712438799	0.04743408377900066	2.565526555397603e-07	NA	18	18	18
ENSG00000100448.3	CTSG	1.1994284787249063	0.5523287991760384	0.23036137948614888	0.0004894499326106712	0.029920263576166718	4.79154638311441e-05	NA	2	2	2
ENSG00000124198.8	ARFGEF2	1.1990754583618737	0.3532985037436282	0.2304986058356373	0.0011880307516836186	0.04430682619368172	6.386539977162322e-07	NA	46	47	47
ENSG00000122218.14	COPA	1.1987662754816815	0.08716850337339255	0.2306188393702887	0.024406424098850382	0.327379350114591	2.0312062338502396e-52	NA	25	25	25
ENSG00000242612.6	DECR2	-1.1983356242650292	-0.06419624245352724	0.2307863831990684	0.03885287613008997	0.205851341211724	2.262605232839402e-30	NA	22	22	22
ENSG00000197375.12	SLC22A5	1.1977709257798754	0.05065054319416215	0.23100620885570533	0.0600406881198079	0.2130131793585309	2.552441766858601e-31	NA	28	28	28
ENSG00000099624.7	ATP5D	1.197117705085181	0.44790712981162456	0.23126067995057797	0.0007721096145195327	0.05458346255765456	2.4790138193224223e-08	NA	5	5	5
ENSG00000131979.18	GCH1	1.196680028940381	0.094049811210684	0.23143129407825502	0.02444527915327043	0.28511575596047284	8.992639605874365e-44	NA	35	37	37
ENSG00000138085.16	ATRAID	1.1960121748045247	0.21233997225002704	0.23169180803794864	0.004480408030495445	0.0989705967712674	3.04917937358285e-14	NA	15	15	15
ENSG00000101365.20	IDH3B	1.195074679858815	0.581135242507833	0.23205785366377008	0.0005305120656597466	0.045873886278258766	3.2060188689466353e-07	NA	5	5	5
ENSG00000162383.11	SLC1A7	-1.1949543065301478	-0.09795210045914024	0.23210488324604295	0.020883081133358006	0.16136951603822008	2.557667865524929e-23	NA	24	24	24
ENSG00000008382.15	MPND	1.1947768021347087	0.3204852255668428	0.2321742461481695	0.00186024091716702	0.013455861014458113	0.00584024580872596	NA	8	9	9
ENSG00000100055.20	CYTH4	-1.1945893320384393	-0.23250392040693615	0.2322475192937581	0.006350804038943797	0.14654978251182968	3.2133512718326743e-21	NA	27	29	29
ENSG00000198482.11	ZNF808	1.1939920064089617	0.24824486451760244	0.23248109493268498	0.002694440750534247	0.034726978176281245	9.469439344070914e-06	NA	10	10	10
ENSG00000097033.14	SH3GLB1	1.1939295424240526	0.8160215500749293	0.2325055302039266	0.0003262514661040866	0.014318923076891525	0.005059200671371667	NA	10	10	10
ENSG00000110344.9	UBE4A	1.1936880350112915	0.5327583466126489	0.23260002257517054	0.0006700178831165983	0.055162379792333384	1.4835671111137551e-08	NA	1	1	1
ENSG00000156453.13	PCDH1	-1.193213808359625	-0.24932983832486597	0.23278564812573888	0.0031202552872626726	0.02725848899842503	0.0001069453488297854	NA	16	18	18
ENSG00000073050.11	XRCC1	-1.1928894264041736	-0.16322150667391813	0.23291268079157024	0.007303745991455735	0.09853464616466846	4.307627834747509e-14	NA	25	27	27
ENSG00000117862.11	TXNDC12	-1.192879476607492	-0.1022453578230813	0.23291657805299248	0.011092286980349005	0.16755120710019342	3.854670272535944e-24	NA	31	32	32
ENSG00000255557.1	RP11-770G2.2	-1.1927400400430077	-0.08166592351945277	0.23297119918554077	0.03383000649746778	0.10829370385202433	1.2889029068453547e-15	NA	32	35	35
ENSG00000146733.13	PSPH	1.1924674194355125	0.046262602390269345	0.23307801841196973	0.06173309492760735	0.3138803058302427	2.3142574908508448e-49	NA	14	14	14
ENSG00000130338.12	TULP4	1.1921075555354912	0.26070569962935586	0.2332190748144095	0.0025062034855003607	0.059567191620033336	6.899103703843813e-09	NA	66	66	66
ENSG00000128011.4	LRFN1	1.1908946059148153	0.4767616700075197	0.23369496238764298	0.0010290370005171764	0.015112469867120013	0.003906482171434121	NA	23	23	23
ENSG00000105270.14	CLIP3	-1.1906218435255993	-0.126307004079111	0.23380207247087037	0.009832823045162458	0.06750959467477012	5.551511444065211e-10	NA	24	24	24
ENSG00000101079.20	NDRG3	1.1897464987526634	0.3860470722046889	0.2341460434583177	0.002057282572901682	0.03275229776876048	1.801575813304512e-05	NA	12	13	13
ENSG00000159648.11	TEPP	-1.1896252666321725	-0.08418073742011249	0.23419371046415072	0.02303829199395323	0.05837814420300207	6.19839593162368e-09	NA	17	18	18
ENSG00000013573.16	DDX11	1.189563695577636	0.031183847345685085	0.23421792209179404	0.1818180506552344	0.7145991193741454	4.007370197463802e-183	NA	22	23	23
ENSG00000238142.1	RP11-108M9.4	-1.1895303887197837	-0.14494911637017524	0.23423102010928165	0.009423508693204368	0.1144360350232468	1.7671698675709006e-16	NA	28	31	31
ENSG00000174177.12	CTU2	-1.1885167433980668	-0.20158761560761113	0.23462988729211376	0.0043966655938436116	0.07178333297437246	1.5599926395251538e-10	NA	18	18	18
ENSG00000100321.14	SYNGR1	1.1885135922758483	0.0677141348898597	0.23463112800130492	0.03394052747817936	0.2254756060034304	2.168339442596573e-33	NA	29	29	29
ENSG00000213214.4	ARHGEF35	1.1875879395459694	0.07025993143656593	0.23499579167739615	0.03921575312431396	0.1626288005217435	7.325131301075885e-24	NA	21	23	23
ENSG00000188487.11	INSC	-1.1875738934123867	-0.09627348292156193	0.2350013282829596	0.021935719055320217	0.09873829677094316	2.5364438051065757e-14	NA	53	53	53
ENSG00000142025.15	DMRTC2	-1.1875137141368932	-0.06925291843730108	0.2350250503695216	0.03559399605273289	0.18574934669176368	1.1587446481877539e-27	NA	11	11	11
ENSG00000160229.11	ZNF66	-1.1874341674337137	-0.0677339468870535	0.23505640950972095	0.030169114497888762	0.06867683816454577	3.1552444175915316e-10	NA	93	94	94
ENSG00000110628.13	SLC22A18	1.1874152269523233	0.04307105559536819	0.23506387671979723	0.09119974340692263	0.4717221946610545	3.2096604503210936e-86	NA	47	53	53
ENSG00000158825.5	CDA	1.187205958311759	0.1250048400697443	0.2351463912345747	0.015975739047768757	0.3550818731349307	5.762969308205361e-59	NA	44	44	44
ENSG00000069493.14	CLEC2D	-1.1871179788648671	-0.14721965469035186	0.23518108760583345	0.0069528776422912286	0.1476191124039713	3.1223646744864115e-21	NA	41	43	43
ENSG00000115109.13	EPB41L5	-1.1871031084764059	-0.21000722896722662	0.23518695238488996	0.003898987921190784	0.03656476876264854	6.369567034918105e-06	NA	13	13	13
ENSG00000064547.13	LPAR2	1.186463214896138	0.11489373475187066	0.23543942010504904	0.013863493938325627	0.24806974710879076	2.9817092772034994e-37	NA	37	38	38
ENSG00000131242.17	RAB11FIP4	-1.186127907850989	-0.066099655582086	0.23557179085993085	0.03710774691746837	0.16641526409795962	1.833155817003489e-24	NA	105	109	109
ENSG00000164880.15	INTS1	-1.1858426369952582	-0.06398872398132835	0.2356844500467542	0.039920041894974216	0.3687628288622203	1.5196361508622736e-61	NA	25	28	28
ENSG00000214435.7	AS3MT	-1.185710949931125	-0.05107429717653906	0.23573646877058263	0.06470922193391469	0.2117482523756126	4.6989285577696795e-31	NA	25	25	25
ENSG00000233559.1	LINC00513	-1.185427807274708	-0.11246098331057144	0.23584834264661247	0.015870263984254625	0.028767304959441187	6.684154261087238e-05	NA	85	88	88
ENSG00000105227.14	PRX	1.1847654298337515	0.08487139728070693	0.2361102045302459	0.017260230181820154	0.08062195158594154	7.844095595461893e-12	NA	12	13	13
ENSG00000247157.6	LINC01252	1.1846844266622605	0.037943105239116474	0.23614224213552404	0.12833944349119514	0.3272535618857309	2.1591378166931668e-52	NA	24	24	24
ENSG00000115306.15	SPTBN1	1.1844730492245725	0.05750091693539536	0.23622585861257606	0.04155977042521554	0.27662458008941404	1.9716651990495743e-42	NA	38	38	38
ENSG00000175573.6	C11orf68	1.1843319815436706	0.2582505796608523	0.23628167367506692	0.002428354238778296	0.046146982945605264	3.4252668595098393e-07	NA	34	34	34
ENSG00000040275.16	SPDL1	1.184300244027488	0.13980779919569641	0.23629423227615864	0.010027278515579566	0.0935559261006526	8.811305552539909e-14	NA	44	44	44
ENSG00000101342.9	TLDC2	1.1840505165403714	0.17969761804686205	0.23639306643226177	0.005159382668814283	0.051952301304939864	5.461332753786316e-08	NA	17	17	17
ENSG00000127586.16	CHTF18	1.1838823253937676	0.5350960808971954	0.23645964758295523	0.0006961021160387729	0.013784594586880744	0.005891383229045914	NA	10	10	10
ENSG00000107099.15	DOCK8	-1.1837655911913296	-0.15002433455031433	0.23650586647539829	0.0092142990483768	0.1971452441845161	8.992264210168892e-29	NA	30	30	30
ENSG00000181031.15	RPH3AL	1.1831349207252344	0.04789764434303721	0.23675568003679093	0.0990551123474575	0.16430079179503707	1.3509040737730614e-23	NA	75	81	81
ENSG00000173653.7	RCE1	-1.182143301078934	-0.20111674258645854	0.23714884553688775	0.004407715383319659	0.03691522312456485	5.194908310355193e-06	NA	22	22	22
ENSG00000136144.11	RCBTB1	1.181782942991408	0.052111308384658835	0.23729183750522742	0.04469242518128895	0.3653862023710107	9.279301705622402e-61	NA	55	58	58
ENSG00000150636.17	CCDC102B	1.1811200908396193	0.18484829038803688	0.23755501976042026	0.004711557477589898	0.020409910522226002	0.0008199074178529606	NA	8	9	9
ENSG00000249096.6	RP11-290F5.1	-1.181011083449715	-0.10575299904632166	0.23759832035489847	0.020775965697609915	0.14257647803604664	1.2744475570215387e-20	NA	26	26	26
ENSG00000275023.4	MLLT6	1.1810084631997098	0.3684190931741091	0.23759936125554026	0.002107558584798258	0.037714556386954735	3.3190819881291518e-06	NA	23	24	24
ENSG00000157335.20	CLEC18C	-1.180534745744749	-0.03214585012714488	0.23778759959396112	0.183156242109354	0.4163584483616784	1.1404896337564764e-71	NA	22	24	24
ENSG00000188761.11	BCL2L15	-1.1805340135840152	-0.15744664477829756	0.23778789060989092	0.006689433176704005	0.05568375530786725	2.15305584107244e-08	NA	10	10	10
ENSG00000159388.5	BTG2	-1.180160209106309	-0.2672570210312904	0.23793650156799406	0.0027423879046094258	0.04836782987681866	1.8280717497930177e-07	NA	7	7	7
ENSG00000173930.8	SLCO4C1	1.1800463274094872	0.21444888644211835	0.23798178978770212	0.004486338103698067	0.08046370918049169	7.194814263285407e-12	NA	41	41	41
ENSG00000170638.9	TRABD	-1.1799187263115196	-0.09708782334032277	0.23803254113886219	0.015140932813220464	0.1659433942996968	3.476970963273512e-24	NA	60	67	67
ENSG00000107719.8	PALD1	1.179876892093373	0.07110783817065955	0.23804918171149603	0.02949256733904339	0.11458626345995394	1.918429720229976e-16	NA	20	21	21
ENSG00000254827.5	SLC22A18AS	1.1795470379115103	0.051560658545903276	0.23818041796655254	0.0744384145531873	0.2290902552676274	5.2919875466581745e-34	NA	44	48	48
ENSG00000152256.13	PDK1	-1.179284606568996	-0.22100316445239812	0.23828486575381236	0.0038497025397501478	0.08994381252782055	4.03663028347378e-13	NA	13	13	13
ENSG00000167685.14	ZNF444	1.1787768088796169	0.17766111082979114	0.23848706125674946	0.005804708776366411	0.021577340196199283	0.0005649557345107597	NA	61	65	65
ENSG00000154655.15	L3MBTL4	1.1784118402887183	0.30916395906075816	0.23863245967058822	0.0018407357992507247	0.029753379307630456	4.872915455520218e-05	NA	2	2	2
ENSG00000088205.12	DDX18	-1.178063330695886	-0.35826239804743903	0.2387713594277231	0.0013581060070769829	0.038159941547717485	3.6552794314411813e-06	NA	6	6	6
ENSG00000137760.14	ALKBH8	1.1777217671455311	0.20896586733750722	0.23890754615985177	0.0029912265022711366	0.02511964606971292	0.00019773376893519203	NA	33	33	33
ENSG00000137757.10	CASP5	1.1767807695813546	0.2797354736067801	0.2392830200511149	0.0021173465195717467	0.03394165833020171	1.321217685953991e-05	NA	17	17	17
ENSG00000150540.13	HNMT	-1.176499543688687	-0.37955127739473615	0.23939531466002018	0.001587465376058981	0.02477135120294908	0.00022063035916044185	NA	17	17	17
ENSG00000213123.10	TCTEX1D2	-1.1763859467257993	-0.13222323725213556	0.23944068491220083	0.010054317602746716	0.06901375541183899	3.263058896535736e-10	NA	13	13	13
ENSG00000144455.13	SUMF1	1.1762749566937942	0.15067332858053753	0.2394850198210674	0.007249616160425138	0.14938763324540558	1.5532621674063552e-21	NA	25	25	25
ENSG00000137574.10	TGS1	1.175677762304069	0.15521901638028054	0.23972366817006052	0.005761824957910594	0.08850286149670303	7.947504231519035e-13	NA	24	24	24
ENSG00000142185.16	TRPM2	-1.1745448007850352	-0.07796491229897877	0.24017687821908162	0.020701129201101665	0.1536671479597537	2.7972564193894308e-22	NA	77	79	79
ENSG00000003137.8	CYP26B1	1.1741669071725904	0.035002824493342195	0.24032817835530862	0.11352159759267687	0.2582529345853025	5.855948194948528e-39	NA	39	39	39
ENSG00000003056.7	M6PR	1.1727881643296916	0.1980456853775824	0.24088076557979787	0.004328895810575392	0.07916930623229508	9.954224191127767e-12	NA	18	20	20
ENSG00000083097.14	DOPEY1	1.1726736840316165	0.08482294071861314	0.24092668841426346	0.02252460232312857	0.21316306621001474	1.2737083566855778e-31	NA	37	37	37
ENSG00000108666.9	C17orf75	1.1722981455241692	0.24666787607528592	0.24107737589907108	0.003357111867553025	0.015046066374084581	0.0039828494680124	NA	35	36	36
ENSG00000235192.1	AC009495.2	1.172032530993823	0.11256800726645913	0.24118399567204385	0.010713555624932886	0.09813983822481606	2.870197286336732e-14	NA	15	15	15
ENSG00000136881.11	BAAT	-1.1719155455450863	-0.17949822735472545	0.2412309650864083	0.006173562222206566	0.030316518667026456	3.79146294928109e-05	NA	35	35	35
ENSG00000149600.11	COMMD7	-1.171216239323989	-0.3878691323998066	0.24151186939306712	0.0011100848388777356	0.042073277862178085	1.222242122939651e-06	NA	11	12	12
ENSG00000183722.7	LHFP	-1.1711762410224773	-0.1918170704909635	0.24152794326868854	0.005717022420866996	0.026278251804014368	0.0001354711805011965	NA	37	38	38
ENSG00000168237.17	GLYCTK	-1.170857729742784	-0.10047712229865942	0.2416559683443491	0.016641212013562126	0.16050796242221635	1.6532958780416848e-23	NA	13	13	13
ENSG00000135541.20	AHI1	-1.1707681357605777	-0.055483732895473495	0.24169198910080703	0.058411104506092715	0.2444889419617383	3.84959568316772e-37	NA	50	52	52
ENSG00000088256.8	GNA11	-1.1702815723106068	-0.07363387604756304	0.24188767518196075	0.03320115848577143	0.15657840731165007	5.93303419044198e-23	NA	14	15	15
ENSG00000251381.7	LINC00958	1.170129631393733	0.025105992549642877	0.24194880561408239	0.2679070683960686	0.48505574667455503	1.1372683279403272e-89	NA	61	61	61
ENSG00000107731.12	UNC5B	1.1697037766701779	0.03841398496412074	0.24212019779163008	0.09981946206364577	0.2303778575039529	1.609771725702056e-34	NA	24	26	26
ENSG00000119599.16	DCAF4	1.1692401650288384	0.0375837183386568	0.2423068829452184	0.08072235456569149	0.3397504839053959	9.278338655422814e-57	NA	62	63	63
ENSG00000170876.7	TMEM43	-1.1688094161468703	-0.34286967475919305	0.24248042577900697	0.0013090260942444983	0.07353513263300185	9.524184922100615e-11	NA	15	15	15
ENSG00000157426.13	AASDH	-1.1687752740551534	-0.09829012701473157	0.2424941848987553	0.01898620799510523	0.18544906427905666	3.804059603923197e-27	NA	24	24	24
ENSG00000003147.17	ICA1	-1.1676692800223503	-0.11076697601993736	0.24294019286278645	0.011415563421976551	0.09615081586045976	7.617888321165594e-14	NA	55	64	64
ENSG00000197746.13	PSAP	1.1674067663822612	0.3597972813194493	0.24304613988444657	0.0011221628684215021	0.03672070073231078	5.939568993888662e-06	NA	8	8	8
ENSG00000007255.10	TRAPPC6A	-1.1672608364668795	-0.49319596201459814	0.24310504930506904	0.000750621190402761	0.04815535704101121	1.756180419660073e-07	NA	7	7	7
ENSG00000214357.8	NEURL1B	1.1670018286201167	0.15583195636840882	0.24320963107285498	0.005211077963024074	0.035565820195997105	8.022233571038311e-06	NA	12	12	12
ENSG00000095739.10	BAMBI	-1.1669135374208364	-0.04252617453211946	0.2432452883753602	0.07605112318937997	0.2579009565501993	7.895964854000114e-39	NA	45	47	47
ENSG00000231887.6	PRH1	1.1668296863412975	0.054236759103042306	0.243279155891566	0.0734462492182169	0.20318295520976604	1.1363131262698711e-29	NA	20	20	20
ENSG00000182511.11	FES	1.166624424237053	0.14179022386804827	0.24336207539980392	0.008303302258333683	0.12196080864647672	2.1615955848587054e-17	NA	66	68	68
ENSG00000261000.1	RP11-534L20.5	1.1665261128649207	0.03617685108241306	0.24340179717088672	0.12550239757744092	0.3053648956718599	1.807202438818348e-47	NA	24	27	27
ENSG00000120805.13	ARL1	-1.1660295982581834	-0.5532195089753622	0.24360247876343255	0.0008421966198552225	0.013937377281162604	0.0053225341532144865	NA	14	15	15
ENSG00000116213.15	WRAP73	-1.165922378179172	-0.14215090688983606	0.2436458303013902	0.0078694130043737	0.14873978382308153	2.3723394298891283e-21	NA	8	8	8
ENSG00000100342.20	APOL1	1.1656730780984732	0.22481154426219968	0.24374664899501297	0.00581828742401879	0.0676961093649702	5.055057797764622e-10	NA	34	35	35
ENSG00000105866.13	SP4	-1.1654663526271065	-0.16825748082211617	0.24383027244266553	0.009169219924438457	0.029509717030586212	5.472578709080161e-05	NA	107	109	109
ENSG00000141068.13	KSR1	-1.1654474475791778	-0.05343656791184458	0.24383792081399414	0.05660774285485139	0.2835489766406052	4.567092704578656e-44	NA	29	29	29
ENSG00000154447.14	SH3RF1	1.165195653554589	0.04822848061830928	0.24393980460712084	0.06515148239966247	0.24062542269397535	2.8858705382111223e-36	NA	25	26	26
ENSG00000152207.7	CYSLTR2	-1.1651188332275264	-0.20653371366137221	0.2439708944828508	0.004155227473003563	0.012313617035272508	0.009524931227722841	NA	33	33	33
ENSG00000101413.11	RPRD1B	-1.1646197280982624	-0.1883475511535309	0.24417295458408184	0.00239572924960748	0.05244155110964235	5.043454133998638e-08	NA	17	17	17
ENSG00000169738.7	DCXR	-1.1643111354263518	-0.16294092683862196	0.24429794548866113	0.005506124173882775	0.1125610919754753	2.1746210518486191e-16	NA	7	8	8
ENSG00000112139.14	MDGA1	-1.1640315606719747	-0.02229356445238514	0.24441122189424347	0.35043247222122775	0.6275038168319612	6.979086507173863e-140	NA	51	51	51
ENSG00000204406.12	MBD5	-1.1638554438010875	-0.17339702987412164	0.2444825987896626	0.005229068948396881	0.07784215743453253	1.8618782073297124e-11	NA	20	20	20
ENSG00000136243.16	NUPL2	1.1636342924625105	0.18580168757991236	0.24457224804073607	0.004851189189460265	0.07927317624462704	1.155039360755719e-11	NA	18	19	19
ENSG00000187796.13	CARD9	1.1636110742770243	0.10963356770477904	0.24458166145387195	0.01304830842902363	0.20777429935996247	2.0892279596003143e-30	NA	23	25	25
ENSG00000198265.11	HELZ	-1.1627822424013758	-0.38758426222664477	0.24491786365069934	0.0013282780656917051	0.015520503792004273	0.0035190139354249798	NA	30	33	33
ENSG00000125730.16	C3	-1.1627624276036668	-1.4058663018932518	0.2449259051690379	0.00013171449012642329	0.02054124141694113	0.0007500884338819975	NA	7	9	9
ENSG00000073605.18	GSDMB	-1.1622305926358816	-0.06608972884596191	0.24514181110124	0.0375952068239961	0.4226283260578966	2.483854361892582e-73	NA	21	22	22
ENSG00000245719.1	RP11-34F13.2	-1.1617576998022192	-0.09919787826480508	0.24533390076239514	0.012363259912770675	0.04405950906267992	6.848912026630605e-07	NA	29	31	31
ENSG00000114353.16	GNAI2	-1.1616906712728872	-0.5168906349076225	0.24536113637613266	0.0006849864609878356	0.039603775900231515	2.271820588146244e-06	NA	9	9	9
ENSG00000196236.12	XPNPEP3	-1.1616374074255267	-0.12359828147089076	0.24538278051709117	0.010672534596099554	0.0868976436504601	1.2421955939522642e-12	NA	9	10	10
ENSG00000127561.14	SYNGR3	1.1615283690059612	0.15351419473574818	0.24542709322683798	0.006390802939421302	0.08206606820948811	4.2565966019740996e-12	NA	7	7	7
ENSG00000064313.11	TAF2	-1.1614303258990772	-0.20779695104069126	0.24546694228452015	0.003290130389350101	0.06923167443981214	3.2768296073701126e-10	NA	33	33	33
ENSG00000008438.4	PGLYRP1	1.160753817173763	0.18219317384016626	0.24574202906133913	0.005119219649836727	0.04570493751136229	4.3275288556076794e-07	NA	59	61	61
ENSG00000078487.17	ZCWPW1	1.1603520365184374	0.10375841404197528	0.24590550624119845	0.015559231483729249	0.050299099165629434	1.0809253104333212e-07	NA	36	38	38
ENSG00000088854.12	C20orf194	1.160201334768501	0.10278413831963361	0.245966843678037	0.027059973922406895	0.08370541205042352	3.5562647765646436e-12	NA	141	148	148
ENSG00000122591.11	FAM126A	-1.1600299353930492	-0.3651346354459362	0.24603661833525603	0.002392222477065027	0.04705618949542043	2.7759569376303644e-07	NA	14	14	14
ENSG00000275074.1	NUDT18	-1.1597229936132778	-0.05389293873803171	0.24616160537244325	0.055007171959198	0.3705935009109284	1.5999059278931418e-61	NA	25	27	27
ENSG00000162066.14	AMDHD2	1.1591621976568223	1.4169457698655725	0.24639007704034277	9.009106172318628e-05	0.01883691390788316	0.0012613050529938336	NA	4	5	5
ENSG00000170917.13	NUDT6	1.1590850636564336	0.21012470274843825	0.2464215135210973	0.0032801311428455977	0.011363126321514564	0.012582239554899784	NA	7	7	7
ENSG00000122420.9	PTGFR	-1.1586997590782762	-0.13787247713991882	0.24657858908252295	0.009198070375145513	0.02508427217643414	0.0001894577280635916	NA	25	25	25
ENSG00000143153.12	ATP1B1	1.158569563168414	0.15222823249322162	0.2466316813780267	0.008243109669385297	0.060499530096652675	4.275650198488057e-09	NA	14	15	15
ENSG00000185215.8	TNFAIP2	-1.158143516845495	-0.4821225729858225	0.2468054738317641	0.0008941977182530276	0.011930513362916334	0.01046445472224107	NA	19	19	19
ENSG00000127554.12	GFER	1.1580796384717071	0.30447306813421704	0.24683153843771044	0.0015830500900180532	0.03959742722854001	2.6516622464022598e-06	NA	10	10	10
ENSG00000162729.13	IGSF8	-1.1575034826371615	-0.2306870188322198	0.247066717260641	0.00295171113768424	0.07830263261174547	7.673287633350537e-12	NA	24	26	26
ENSG00000101546.12	RBFA	1.1565934853304514	0.2061014228191681	0.24743848514834543	0.00345366717268223	0.07104855129339407	1.9526928290000097e-10	NA	4	4	4
ENSG00000158485.10	CD1B	-1.1562031982328786	-0.12598991321445013	0.2475980519578641	0.011930476125738262	0.051992171090677386	6.377099271546763e-08	NA	32	32	32
ENSG00000164265.8	SCGB3A2	-1.155772168733595	-0.05501011848617655	0.24777435977340723	0.06524958464227441	0.1537840044587783	2.9907609130558025e-22	NA	50	51	51
ENSG00000102908.20	NFAT5	-1.1557665244905388	-0.4757794535020926	0.24777666907087914	0.0007718888737839147	0.0325002988421538	2.262995696148722e-05	NA	9	9	9
ENSG00000175773.12	RP11-121M22.1	-1.1553995554393521	-0.0767998853564267	0.24792684389107178	0.017300875454948954	0.01856159634943765	0.001208385290956167	NA	51	53	53
ENSG00000077585.13	GPR137B	-1.1550368105989772	-0.06719104989558873	0.2480753526281455	0.03615237196956426	0.17764193375520118	1.2840556267397005e-25	NA	27	30	30
ENSG00000132965.9	ALOX5AP	1.154792122600322	0.1627016466755684	0.2481755637180001	0.007182920959528304	0.1976295299311115	1.0665761052983822e-28	NA	16	16	16
ENSG00000263528.7	IKBKE	-1.1547324411041804	-0.15051410353287728	0.2482000103561769	0.007294107814653106	0.028980427070211364	5.7205667764515e-05	NA	56	60	60
ENSG00000106733.20	NMRK1	-1.1546625328129545	-0.03352333761697018	0.2482286482202819	0.15550678335402363	0.5594686128410991	7.969287949709838e-115	NA	109	111	111
ENSG00000139132.14	FGD4	-1.1542175819224474	-0.31752762869148926	0.24841097610757923	0.001472010240572467	0.03787551923672874	4.089520704285666e-06	NA	39	40	40
ENSG00000135535.15	CD164	1.1541449027104516	0.17172597980713367	0.24844076682588478	0.005199516122188562	0.16610871061711424	1.239069248179975e-24	NA	62	64	64
ENSG00000197020.10	ZNF100	1.1540050249650464	0.034986692511764915	0.24849810880243373	0.13325101064994732	0.5105259591608076	1.0545434012779473e-96	NA	33	34	34
ENSG00000127903.13	ZNF835	-1.1539958915965893	-0.1081953455676028	0.24850185328967334	0.013699920403442489	0.06342447530742781	1.5839656230021265e-09	NA	21	21	21
ENSG00000241043.1	GVQW1	-1.1537359417816446	-0.1274734832891371	0.2486084437443531	0.010003395480575486	0.06629415739109552	7.799037836738517e-10	NA	17	17	17
ENSG00000129187.14	DCTD	-1.153732886927887	-0.22192535319811382	0.24860969655409149	0.003935790901910325	0.10672427933261563	2.6242765989917245e-15	NA	21	24	24
ENSG00000033030.13	ZCCHC8	1.1530250279438299	0.2745965539877586	0.2489001118761065	0.0025751147613205013	0.027328586862112696	0.00010075926118425294	NA	32	33	33
ENSG00000183648.9	NDUFB1	1.1529364046389228	0.16835470127532398	0.24893648831345638	0.005518218838673103	0.10085706066066057	1.1592115439085371e-14	NA	34	36	36
ENSG00000141576.14	RNF157	1.1529211465636666	0.15492643489612254	0.2489427515379945	0.01078855933915521	0.07050031273844097	1.9420269688024615e-10	NA	78	80	80
ENSG00000167981.5	ZNF597	-1.152720451190991	-0.15407814488449345	0.24902514441181023	0.006122746387500095	0.019822058213276098	0.0009666978356403221	NA	39	43	43
ENSG00000146776.14	ATXN7L1	-1.152315916537691	-0.304796028656439	0.24919127879029457	0.001482692005714764	0.01594221952953749	0.0029718605756761714	NA	14	14	14
ENSG00000105202.8	FBL	1.1518262490260835	0.47529201579857583	0.24939247917972873	0.0008286660597154622	0.027233238266562508	9.789385075802668e-05	NA	30	31	31
ENSG00000165806.19	CASP7	1.1512849737154196	0.07754442557160804	0.2496150168807113	0.031592703131944254	0.2584341840049475	3.9466562906721414e-39	NA	53	55	55
ENSG00000084774.13	CAD	-1.1507432215384907	-0.2605664530371445	0.24983788954218789	0.0027853005522299654	0.054591840280849686	2.5071016087599878e-08	NA	23	23	23
ENSG00000105556.11	MIER2	1.1499382649291296	0.11649851769391573	0.25016929915719266	0.010243705890125038	0.03636513023867143	4.456374563761782e-06	NA	47	58	58
ENSG00000181381.13	DDX60L	-1.1498412727466187	-0.10314376851706095	0.250209252637693	0.014709772929459864	0.21304392859274215	3.3538092441036766e-31	NA	55	56	56
ENSG00000174373.16	RALGAPA1	1.1495989568242475	0.12593923748617503	0.25030908803632057	0.00815021995399343	0.16049571986372682	1.2832612919863673e-23	NA	35	36	36
ENSG00000172638.12	EFEMP2	-1.1494776778330342	-0.10546513193440067	0.25035906604489044	0.010340155103219627	0.1172938124885004	7.916043349524194e-17	NA	17	17	17
ENSG00000248538.6	RP11-10A14.5	1.1494545049264042	0.027570473861955252	0.25036861618932404	0.2079874162123842	0.47079936047605	2.2431880071003308e-85	NA	48	48	48
ENSG00000140526.17	ABHD2	-1.149248429908582	-0.3566843478327741	0.2504535561376715	0.001237969254362548	0.033869715643923784	1.3892773158512353e-05	NA	12	12	12
ENSG00000144559.10	TAMM41	-1.1490003618201239	-0.09625388198521004	0.2505558314654117	0.018200804161239398	0.202396971160841	1.2573165625763988e-29	NA	32	32	32
ENSG00000100346.17	CACNA1I	1.148913248151035	0.38207992706150984	0.25059175424361824	0.0010848541290437383	0.021211893225078524	0.0006332829202842363	NA	7	7	7
ENSG00000196177.12	ACADSB	1.148728964022653	0.2193215964888634	0.25066775873407465	0.0035370246515923453	0.059714063624813414	4.293725732924476e-09	NA	27	27	27
ENSG00000188229.5	TUBB4B	1.1486010330829464	0.8729680910472974	0.2507205308842576	0.00027344702903072976	0.011468138584059902	0.0122440781820549	NA	9	14	14
ENSG00000203880.11	PCMTD2	1.1483626294514881	0.24544727075048886	0.250818894262007	0.004104992985015783	0.1064097796448047	3.3327774200553285e-15	NA	19	19	19
ENSG00000160714.9	UBE2Q1	1.1483619482020122	0.45507995935143747	0.2508191753785284	0.0010097383207084774	0.032865864377379185	1.779025658890002e-05	NA	10	10	10
ENSG00000085063.14	CD59	1.148354891118792	0.3879341979662618	0.25082208748572565	0.0012230817038089072	0.026638280599060968	0.00012163935195540828	NA	18	18	18
ENSG00000050426.15	LETMD1	1.148075312582336	0.17845372540317953	0.2509374746281693	0.004031805331698503	0.03521134212875488	8.966527837055955e-06	NA	31	32	32
ENSG00000110906.12	KCTD10	-1.1477694375182326	-0.15664251391367284	0.25106375725818864	0.006132447936205721	0.09151812659508393	3.1691242053757067e-13	NA	14	14	14
ENSG00000188375.4	H3F3C	1.147124376654041	0.08531449832951167	0.2513302204523846	0.0257720148063001	0.13650644940678702	1.6409795884542174e-19	NA	24	24	24
ENSG00000105607.12	GCDH	-1.1469072593056293	-0.08034684962797557	0.25141995214172774	0.02485377392334621	0.2690134393836506	4.383858951959765e-41	NA	9	10	10
ENSG00000175274.18	TP53I11	1.1464668353281473	0.7064438475795706	0.2516020421117672	0.00037303312459222715	0.011233155110007468	0.01241933926493646	NA	4	4	4
ENSG00000151150.21	ANK3	-1.1464189065169708	-0.08982412450500071	0.25162186346551696	0.01817461754016495	0.1243303367527533	6.654327501732747e-18	NA	18	18	18
ENSG00000125898.12	FAM110A	-1.145903837532713	-0.14072792844850301	0.25183494322369704	0.008709111143983332	0.10460267466067397	5.184743483780271e-15	NA	21	21	21
ENSG00000177706.8	FAM20C	-1.1455846732196477	-0.0884399001471471	0.2519670419748219	0.01606581743034906	0.12595157323972586	3.451106651359156e-18	NA	22	30	30
ENSG00000100721.10	TCL1A	-1.1452043912318772	-0.4225820369850364	0.2521244997585649	0.0009397534843798117	0.01911600732988491	0.0010187358639796914	NA	6	7	7
ENSG00000157693.14	TMEM268	-1.1451929703374983	-0.35936971172531784	0.252129229701586	0.0021276489635497936	0.03616466442996304	5.611349211496308e-06	NA	8	8	8
ENSG00000136250.11	AOAH	-1.1446108212091646	-0.05184829085978289	0.25237040767152363	0.048685961577466644	0.2771379991219065	1.8321632979890057e-42	NA	43	43	43
ENSG00000278869.1	CITF22-49E9.3	1.1445397357694356	0.3127337096239109	0.2523998685990081	0.002437724719940182	0.02463541307672671	0.00022329607396542745	NA	22	23	23
ENSG00000150433.9	TMEM218	1.1435086547118938	0.2453331379077512	0.2528274634265647	0.0028842395739060948	0.045272482320917566	4.5461592860165293e-07	NA	13	13	13
ENSG00000090339.8	ICAM1	-1.1433693432755518	-0.24863390091924492	0.2528852753042852	0.0032102449300024254	0.05002174536465449	1.240994440479746e-07	NA	19	19	19
ENSG00000189182.9	KRT77	1.1431593491297631	0.05897923045991816	0.25297243670829817	0.08621401752448114	0.20142129323083136	1.213021338617144e-29	NA	29	29	29
ENSG00000180917.17	CMTR2	-1.1427706038818628	-0.20477301795101704	0.253133846822594	0.0035490779465527102	0.06339581057386368	9.123855455681544e-10	NA	13	14	14
ENSG00000008516.16	MMP25	1.1424478422143645	0.0840363292907991	0.25326791452440045	0.027246746085647183	0.2722653911319959	1.9694865511234735e-42	NA	49	50	50
ENSG00000237491.8	RP11-206L10.9	-1.1424083682139536	-0.17339610146039455	0.25328431450082545	0.0035821823961180023	0.1444914956765252	7.653617551634979e-21	NA	12	19	19
ENSG00000119718.10	EIF2B2	-1.14222214489501	-0.09525290728838295	0.2533616933261166	0.01826578508308077	0.22433866757707108	7.946901036438122e-34	NA	16	17	17
ENSG00000144560.14	VGLL4	-1.1421718209287226	-0.22249330627010055	0.2533826065797702	0.002693811460555107	0.014126864088819904	0.004429210975111279	NA	32	34	34
ENSG00000277476.1	RP11-147L13.13	-1.1416180592110348	-0.1766694729731002	0.2536128140866264	0.0032071559493371906	0.03633520649065743	6.199181775327315e-06	NA	6	6	6
ENSG00000163082.9	SGPP2	-1.1414648284786908	-0.09566942795785718	0.2536765402402722	0.018519332299829203	0.011038116797312664	0.013823977304347049	NA	70	74	74
ENSG00000164010.13	ERMAP	-1.141048224559968	-0.20781945320509307	0.2538498553454781	0.0034625071546542166	0.0442380453284929	4.530053675406718e-07	NA	32	32	32
ENSG00000185009.12	AP3M1	1.1410276051763868	0.07584466611528291	0.25385843553901233	0.020263960402121407	0.2548798476928925	1.5868378059324932e-39	NA	26	27	27
ENSG00000099940.11	SNAP29	-1.1405437194869643	-0.12430009813448699	0.25405984931650516	0.012059118231610521	0.3118785325068012	5.87724524627585e-49	NA	51	55	55
ENSG00000186567.12	CEACAM19	-1.1403112544019358	-0.10657727377300578	0.25415665069776283	0.015261506123151969	0.04742419842511431	2.2533117844394374e-07	NA	25	25	25
ENSG00000164236.11	ANKRD33B	-1.1399693506255797	-0.14520670635117863	0.2542990703555771	0.014421440412756599	0.0972919495512972	4.25145643892368e-14	NA	17	18	18
ENSG00000123892.11	RAB38	-1.1399632945708928	-0.06331618214075706	0.25430159349917936	0.030970694494698622	0.07465043985275385	6.70183397448673e-11	NA	44	50	50
ENSG00000117682.16	DHDDS	1.1381768937047256	0.16947273905785923	0.2550466250239588	0.00496746441338769	0.07934055076125023	8.538448209415934e-12	NA	17	17	17
ENSG00000168528.11	SERINC2	1.138095219948232	0.03772688206621938	0.2550807239039129	0.1129369810696052	0.3391644230703171	2.186745167717941e-56	NA	58	63	63
ENSG00000130518.16	KIAA1683	1.1378910231181703	0.09675494209925213	0.25516599016615893	0.017962760274465528	0.2280493749151989	4.7351557322472046e-34	NA	29	29	29
ENSG00000275479.1	RP11-334C17.6	-1.1378103389683825	-0.16795864638291733	0.25519968682567096	0.007093024568217735	0.04307978352533806	8.753505142306887e-07	NA	32	34	34
ENSG00000154511.11	FAM69A	-1.1378096342086792	-0.24967697523600177	0.2551999811727942	0.001783341169980997	0.03763568709318527	3.953970795904613e-06	NA	1	1	1
ENSG00000089053.12	ANAPC5	1.1376250430083903	0.24953850057685553	0.2552770849236291	0.0035327855951372326	0.08661604727065035	1.31469805989794e-12	NA	3	3	3
ENSG00000100949.14	RABGGTA	-1.1369927074259232	-1.264977773333281	0.2555413342700896	0.0001037880043215382	0.015091820352862415	0.0038782897249719853	NA	4	4	4
ENSG00000172890.11	NADSYN1	-1.1367746058151658	-0.06150639710504104	0.25563252173871165	0.033374254821415365	0.3319441001352317	3.77928272735972e-53	NA	28	28	28
ENSG00000115053.15	NCL	-1.1366904712363555	-0.3241063259188162	0.2556677041353098	0.0014000174068479183	0.023549479009722384	0.00030097582729201125	NA	39	39	39
ENSG00000167595.14	PROSER3	-1.1362579383871816	-0.1911127631364828	0.25584862868935	0.005245286514351388	0.029693113944606806	4.921489679401978e-05	NA	29	31	31
ENSG00000236499.2	LINC00896	1.1361319883964687	0.13756166615049484	0.2559013291438179	0.01230319688682422	0.024578723654472917	0.00021219157781654667	NA	32	34	34
ENSG00000100124.14	ANKRD54	1.135836928308861	0.07315619105112303	0.25602481879123906	0.026578578463066663	0.0795118270810784	5.00853714927741e-12	NA	46	47	47
ENSG00000126091.19	ST3GAL3	-1.1357798400311379	-0.4556015630508721	0.2560487163690358	0.000704578834522303	0.012148997517633648	0.009651909756692051	NA	5	5	5
ENSG00000175445.14	LPL	1.1356624853995099	0.06922387192888826	0.25609784675773606	0.03844105229712601	0.11191353531015773	4.152385846456221e-16	NA	27	31	31
ENSG00000151690.14	MFSD6	1.1352621477616511	0.10101213749438165	0.2562654969464925	0.015741245569552118	0.17081788086020913	1.7143630201687465e-25	NA	25	26	26
ENSG00000120708.16	TGFBI	1.1350234995780728	0.1441985954287931	0.25636547237742835	0.00863098743208963	0.08140791310639624	7.649270923219281e-12	NA	20	20	20
ENSG00000198756.10	COLGALT2	1.1347761217584866	0.044398152479194306	0.25646913345001243	0.08355271232933498	0.38137453631029417	1.1195929286456914e-64	NA	61	62	62
ENSG00000121413.12	ZSCAN18	1.1342350917828208	0.08827961501432707	0.2566959478019858	0.020200342995323483	0.05624645488509487	1.5038789891716445e-08	NA	69	69	69
ENSG00000198860.11	TSEN15	-1.134230696079859	-0.17058126780999353	0.25669779116933966	0.005521740061177518	0.02596465431049088	0.0001376556124154132	NA	51	51	51
ENSG00000258754.7	LINC01579	1.1336920386519649	0.1879416468556572	0.25692375032562775	0.003919687340214348	0.05582471383899167	1.9537566648976487e-08	NA	13	13	13
ENSG00000132205.10	EMILIN2	-1.1334918876816673	-0.3121917968332183	0.2570077459924138	0.0015963375571599193	0.017936791415661662	0.001665804901294625	NA	23	25	25
ENSG00000154743.17	TSEN2	1.1334849281711457	0.09803696815405241	0.25701066697425423	0.012172355275798971	0.06590127476122769	7.068924018890558e-10	NA	45	45	45
ENSG00000111224.13	PARP11	1.1331148415971533	0.42757661834523775	0.25716602950538847	0.0019083159551759885	0.03941182128027825	2.210586336332421e-06	NA	17	18	18
ENSG00000167535.7	CACNB3	-1.1327595981522223	-0.09220010929304209	0.25731522218041614	0.022178709067509676	0.19375276719378445	3.9185567797567387e-28	NA	46	47	47
ENSG00000255760.1	RP11-428G5.5	1.1320876000554563	0.15527084058182986	0.25759760751053284	0.00902233855422267	0.08516276634685377	1.6952383458684643e-12	NA	25	27	27
ENSG00000127914.16	AKAP9	1.1312089951598263	0.3570659343537892	0.2579671368074503	0.0013410022855828662	0.02403170913921946	0.0002735903326820421	NA	36	36	36
ENSG00000140575.12	IQGAP1	-1.1307293036247228	-0.171464447973425	0.25816904362742366	0.005467692682938111	0.19200911378987495	6.15322285680499e-29	NA	39	39	39
ENSG00000090376.10	IRAK3	1.1296019045489711	0.3270027191205791	0.25864400813082034	0.0012792608716406548	0.0269887878543519	0.0001159049351555973	NA	43	43	43
ENSG00000108349.16	CASC3	-1.1295641865734825	-0.35078895229513224	0.25865990888440227	0.0020804960347157024	0.040074868240012274	1.7539767846955872e-06	NA	32	32	32
ENSG00000006625.17	GGCT	1.1291891610840816	0.3928160625366543	0.2588180451036409	0.0007926565102986891	0.011038677925297431	0.01371238472173274	NA	10	10	10
ENSG00000158156.7	XKR8	-1.128421506342422	-0.0608161923644809	0.2591419493675331	0.003554564457335404	0.04625177796563365	3.451490480639358e-07	NA	42	44	44
ENSG00000082153.17	BZW1	-1.1275829488383813	-0.43853587688434775	0.25949609113327976	0.0009612260370588224	0.020870951497223282	0.0007175659884096778	NA	10	10	10
ENSG00000250334.5	LINC00989	1.1267136349504114	0.04388517680102798	0.25986357568657015	0.07674020769880187	0.35156005239251004	1.5135390553598607e-57	NA	18	18	18
ENSG00000104980.7	TIMM44	-1.1262788387522134	-0.2702017184891558	0.2600475119264325	0.0021927738185256286	0.0484331188824081	1.1265038787608695e-07	NA	6	6	6
ENSG00000074590.13	NUAK1	-1.1259932832085113	-0.22270437913974453	0.2601683623960853	0.0027210821720625336	0.02536906367384666	0.0001724140321353977	NA	20	20	20
ENSG00000258811.1	CTD-3051D23.1	-1.1253257311868667	-0.13979660944912312	0.2604510299006916	0.007029064275421386	0.06111889141853358	3.4905547135412282e-09	NA	5	5	5
ENSG00000134986.13	NREP	-1.12531717109919	-0.14613321401286072	0.26045465595429695	0.006850136956538887	0.03766152493178725	4.879502328485208e-06	NA	27	27	27
ENSG00000273136.6	NBPF26	1.1252128496589233	0.3370515556034433	0.2604988493288124	0.0016865065595141181	0.5968990164016453	3.2831906822017844e-129	NA	6	20	20
ENSG00000255587.7	RAB44	-1.1249851626350196	-0.10094795647567095	0.26059532170834077	0.017652901383574265	0.14273497876864366	1.7035202381489836e-20	NA	58	60	60
ENSG00000241973.10	PI4KA	1.1246591112823179	0.42862498421227996	0.26073351468932526	0.0010189706687869097	0.05182157608004112	5.920278771178203e-08	NA	12	13	13
ENSG00000277782.1	RP11-775C24.5	-1.1246578327326195	-0.10069572211733917	0.2607340566871428	0.02211334121961259	0.07183275493877457	1.0849673688389819e-10	NA	8	8	8
ENSG00000122490.18	PQLC1	1.1235329409785357	0.10561256768757626	0.26121121843778916	0.017181139242912244	0.14801194811134624	3.9823686643305956e-21	NA	15	15	15
ENSG00000241106.6	HLA-DOB	1.1233369856337658	0.050707222376055794	0.26129440138703297	0.06881858231169238	0.5339068207356228	2.9888345031574336e-104	NA	34	87	87
ENSG00000022567.9	SLC45A4	1.123291862227182	0.07430670171528388	0.2613135588452866	0.029136780153798555	0.2939474898563603	9.417480782038604e-46	NA	11	11	11
ENSG00000198270.12	TMEM116	1.12239159436263	0.0989272875065859	0.2616959768368291	0.012635562165771202	0.0764627261495419	3.393488268894342e-11	NA	48	50	50
ENSG00000171045.14	TSNARE1	1.1222453624479745	0.09519199767986376	0.26175813008513005	0.01866985341573038	0.179621016618026	1.5679883437484603e-26	NA	23	23	23
ENSG00000117593.9	DARS2	1.1220897760333175	0.20716336414196623	0.261824270495984	0.004231798683200515	0.02325667245457613	0.00032431246440368754	NA	24	24	24
ENSG00000008869.11	HEATR5B	-1.121556274623332	-0.5901342158496082	0.2620511517825411	0.00044453343177390157	0.019250696457555328	0.0010700152854268305	NA	10	10	10
ENSG00000253293.4	HOXA10	1.1212815126962428	0.09460400025450864	0.2621680523220591	0.018200510066146744	0.024756248129527862	0.00022457499829131846	NA	44	44	44
ENSG00000183426.16	NPIPA1	1.1205970892557675	0.053490228201823524	0.26245940456302685	0.058978444578477604	0.34173196147065066	3.404376307559902e-55	NA	47	58	58
ENSG00000174469.19	CNTNAP2	1.1201227613223834	0.04920914767763664	0.2626614523813413	0.06057612122008415	0.24420385864018776	1.2570239261890332e-37	NA	21	21	21
[truncated: 5,234 more rows]
