# Supplementary material for: Exploring the Impact of Cerebrovascular Disease and Major Depression on Non-diseased Human Tissue Transcriptomes
Source: Front Genet. 2021 Jul 19;12:696836. doi: 10.3389/fgene.2021.696836 (PMC8327210; doi:10.3389/fgene.2021.696836)
Supplement: Supplementary Data Sheet 2 — All TWAS results. [file Data_Sheet_2.zip › cytokines_TWAS/MCP1/MCP1.en.Brain_Spinal_cord_cervical_c-1.csv]

gene	gene_name	zscore	effect_size	pvalue	var_g	pred_perf_r2	pred_perf_pval	pred_perf_qval	n_snps_used	n_snps_in_cov	n_snps_in_model
ENSG00000211456.10	SACM1L	5.592351262881549	0.28337636030269425	2.2401503459581824e-08	0.04156972779652706	0.2728792099125977	6.675820285979173e-09	NA	39	39	39
ENSG00000012223.12	LTF	-5.1365045272173715	-0.14822201788058398	2.798956110529352e-07	0.15444600515757423	0.22209811249974667	8.322992641466859e-08	NA	52	53	53
ENSG00000163820.14	FYCO1	4.604413616904051	0.3000798186636234	4.13629660258467e-06	0.025242224004411888	0.11934551793888053	0.00024314885253360762	NA	66	66	66
ENSG00000283646.1	LINC02009	-4.518285766415691	-0.2789118366230454	6.2342307751495e-06	0.029400391345945236	0.0738754145123567	0.005097112824199514	NA	20	20	20
ENSG00000204344.14	STK19	-3.330533599579875	-0.4330573826662688	0.000866797019035292	0.008293886356740398	0.11461552012570768	0.0002853943165617313	NA	18	59	59
ENSG00000115211.15	EIF2B4	3.236036363916995	0.5973845380449915	0.0012120194281503962	0.0026260047142336136	0.03833892350850368	0.03664380557171673	NA	3	3	3
ENSG00000166278.14	C2	3.2299773693084717	11.889084456309668	0.001238000169995594	1.4720109471891668e-05	0.10634537897069783	0.0005814472250132412	NA	1	3	3
ENSG00000230615.6	RP5-1198O20.4	3.2118532203855574	0.15460428415689648	0.0013188173689253338	0.0524034185058936	0.059514956967840316	0.012569977939565272	NA	79	80	80
ENSG00000160200.17	CBS	3.2077355060016233	0.07891533098846093	0.0013378447456020423	0.19843784706001114	0.21519148625906384	2.2807486719791605e-08	NA	65	66	66
ENSG00000165406.15	MARCH8	3.1461165320364	0.24390674178855554	0.0016545406841313203	0.018760153287766056	0.10416506930233292	0.0007066012137122902	NA	34	38	38
ENSG00000125337.16	KIF25	-3.0466674681621506	-0.07348465136480936	0.0023139354065158197	0.1412617915067596	0.2820958628384765	2.4603866298927826e-09	NA	28	29	29
ENSG00000146112.11	PPP1R18	-2.9674246855782775	-1.4969038647812722	0.003003058449817155	0.0007252268729935981	0.06912868216214821	0.004316349882374941	NA	7	15	15
ENSG00000223944.1	RP5-1180C18.1	-2.9570102774435343	-0.18671334582662058	0.003106377637104692	0.03705538333590991	0.13942673604481934	6.467226394295211e-05	NA	17	17	17
ENSG00000204084.12	INPP5B	2.9221715927124023	1.466833541017535	0.003475999788235427	0.0006240389861522351	0.03903384662689808	0.047083233152427455	NA	1	2	2
ENSG00000159164.9	SV2A	-2.900394003157955	-0.21943134648091572	0.0037269386465067235	0.01877225590000383	0.2309104625395597	1.5210407109186e-07	NA	13	16	16
ENSG00000147408.14	CSGALNACT1	2.87971090561385	0.3528578581819484	0.003980399706565558	0.007873259049585135	0.09504739120867736	0.00117703683999341	NA	23	23	23
ENSG00000103740.9	ACSBG1	-2.839349534421474	-0.1929623507275666	0.00452056090510831	0.02595664826703258	0.22540347052200235	1.2547540749506556e-07	NA	30	30	30
ENSG00000176531.10	PHLDB3	-2.8116064416176814	-0.237573453107085	0.00492947775441546	0.017490205182984206	0.1416424901082299	4.727922137586192e-05	NA	6	7	7
ENSG00000256053.7	APOPT1	2.7698785207154457	0.46516002144137575	0.0056077203245571495	0.004226963193431216	0.04184497990632476	0.035119510171412245	NA	11	12	12
ENSG00000141294.9	LRRC46	-2.7314359706435773	-0.21202556837744968	0.006305899283090555	0.020409367546518842	0.036822268944280194	0.04801511244002543	NA	34	34	34
ENSG00000067208.14	EVI5	2.7264287793954316	0.2554975216267288	0.006402376784621824	0.010795192744313065	0.09162558797680168	0.0011972726908220381	NA	24	24	24
ENSG00000110628.13	SLC22A18	2.710694746995274	0.2227111279169289	0.006714240676403386	0.021769512595629224	0.10812820250548397	0.00029630619682365284	NA	5	5	5
ENSG00000176978.13	DPP7	2.7086862982643978	0.22851140182978155	0.006755017598094919	0.017715907813752686	0.06106600242872196	0.0113827005655329	NA	23	31	31
ENSG00000184517.11	ZFP1	-2.705490497750357	-0.15357484674434926	0.00682035995197323	0.06133579962873978	0.0403950205479008	0.03550032495285415	NA	25	25	25
ENSG00000204540.10	PSORS1C1	-2.7036057638295574	-0.12591085393088305	0.0068591615417700905	0.07559403398494692	0.2793559827547172	5.687190843288902e-10	NA	13	33	33
ENSG00000151917.17	BEND6	2.7027157790771428	0.19408933873131082	0.00687755277521387	0.0179038658274876	0.08719429595480747	0.0018461316155080343	NA	39	40	40
ENSG00000171928.13	TVP23B	2.638655821067701	0.20385355442375414	0.008323543845624086	0.01777593674903886	0.17083250407703268	4.568933543768616e-06	NA	5	6	6
ENSG00000142102.15	PGGHG	-2.5991777168672288	-0.1353537916843466	0.009344738033638118	0.0471076428953978	0.3753279185891136	6.659533310966816e-13	NA	25	27	27
ENSG00000065665.20	SEC61A2	2.59805909044272	0.30153074001000796	0.009375235906786444	0.00889647502023647	0.1630032151882722	1.3521312056093198e-05	NA	25	26	26
ENSG00000228022.5	HCG20	-2.5681997622605324	-0.6780860746239017	0.010222822589231908	0.0017934752103286762	0.15438139015153682	3.3758516933636715e-05	NA	3	12	12
ENSG00000163812.13	ZDHHC3	-2.558744754097859	-0.14798614582138758	0.010505084170778176	0.03499287691943511	0.2229802078854504	3.4934222918207843e-07	NA	27	27	27
ENSG00000172771.11	EFCAB12	2.5530407037915586	0.1830643227470418	0.010678701584788682	0.02426969232209191	0.06678035184859253	0.007201372296528199	NA	32	33	33
ENSG00000205078.5	SYCE1L	2.545351232028613	0.06141350646272576	0.010916787005732235	0.2135131183937358	0.5307038896898497	2.4956026523788397e-20	NA	20	20	20
ENSG00000184984.9	CHRM5	2.5284030540005493	0.062360768713289876	0.01145827261973954	0.1566035588443062	0.5052502510048994	7.969705294846051e-19	NA	30	31	31
ENSG00000228049.7	POLR2J2	2.5259326164777067	0.10340344583754658	0.011539161141492843	0.07705085224616942	0.3145126086451752	1.197651603404421e-11	NA	54	55	55
ENSG00000237651.6	C2orf74	-2.5256501249081382	-0.10268214992296383	0.011548442856615885	0.07726033637563343	0.4905417510225501	4.100616962935655e-18	NA	15	15	15
ENSG00000112308.12	C6orf62	2.5111855717140568	0.4266878194086781	0.01203264250511881	0.004496688095938301	0.07060774547278392	0.005526000955421426	NA	6	6	6
ENSG00000110074.10	FOXRED1	2.5057658697982568	0.19480573454066358	0.012218649819895493	0.019957149747457603	0.08364010518564123	0.0023467003682915324	NA	18	18	18
ENSG00000257218.5	GATC	2.492662166810495	0.056961247428704044	0.012678941771215778	0.21236662118683658	0.5898016437403789	1.146951322811959e-24	NA	58	58	58
ENSG00000204438.10	GPANK1	-2.4896036518485247	-0.8555580141537408	0.012788562212044118	0.0012930891831452434	0.049225616307783236	0.02030018541240977	NA	6	18	18
ENSG00000075290.7	WNT8B	-2.473101629714956	-0.07601197848492651	0.013394604583237114	0.13736803456125224	0.2579687225132624	1.2142470306950375e-08	NA	50	51	51
ENSG00000277288.3	C10orf142	-2.4511767548159056	-0.11676043050279476	0.014239001313077667	0.08017822487213355	0.11217694953037227	0.0002303465564678704	NA	41	41	41
ENSG00000137218.10	FRS3	-2.4418349963024855	-0.5695516029736557	0.014612823805892359	0.0020194724568282658	0.047316991812215915	0.026976223877229324	NA	6	8	8
ENSG00000204308.7	RNF5	-2.433744610205216	-0.5652128613783055	0.014943534613145435	0.0023298619090586672	0.1146441013456461	0.00030308826228423613	NA	6	24	24
ENSG00000162669.15	HFM1	2.423307746991585	0.16892461842392661	0.015379891533929537	0.019427911796559814	0.14133533099923568	2.0649205448183912e-05	NA	23	23	23
ENSG00000113296.14	THBS4	2.4228332042694087	0.47114346841026994	0.015399995660144447	0.0033960612635366744	0.037246968400209135	0.04711718970608871	NA	1	1	1
ENSG00000183336.8	BOLA2	-2.4060118446219065	-0.12383567611101491	0.01612774180600611	0.05399565724495434	0.14972648847529613	4.672194292976476e-05	NA	18	18	18
ENSG00000169203.16	NPIPB12	2.404604779944951	0.08904277863986487	0.01618996426599274	0.10024330529139516	0.2717412437298813	4.22427091815964e-09	NA	16	18	18
ENSG00000198246.7	SLC29A3	-2.399859405655099	-0.2982969115845638	0.0164013700003254	0.007194358979930846	0.0398104292864044	0.03587626562536717	NA	17	18	18
ENSG00000261135.1	RP4-798A10.7	2.3950030099503405	0.19518906217287704	0.016620228835117653	0.01758752602802477	0.08126442785702838	0.002566654632230313	NA	13	14	14
ENSG00000169026.12	MFSD7	-2.3827087851125364	-0.30946800696013793	0.017185783492817852	0.0034176785439624102	0.09176243103834462	0.0017413828559632767	NA	2	2	2
ENSG00000224389.8	C4B	2.375579209113414	1.1125897542092054	0.017521431321924078	0.0006974811731761195	0.046978948785513265	0.02007616489706737	NA	14	30	30
ENSG00000136371.10	MTHFS	2.3748370296338424	0.47725881906978246	0.017556699921895177	0.0035637044018193608	0.14285976346969465	7.864899934657816e-05	NA	12	12	12
ENSG00000277587.1	CTD-3116E22.8	-2.371301043490699	-0.08923156134790994	0.017725586987214912	0.08406538426649976	0.31418320599324634	1.483832807457061e-11	NA	34	35	35
ENSG00000183431.11	SF3A3	2.3613395038643086	0.2940978153265116	0.018209051910758438	0.007201094948846936	0.06350221615073716	0.009263899741779538	NA	4	4	4
ENSG00000101049.14	SGK2	2.3606094568097165	0.2677312335014372	0.018244933254624274	0.007719713325345906	0.14069100500954107	6.857448842165434e-05	NA	36	38	38
ENSG00000158270.11	COLEC12	2.3588142994794765	0.18608228870833365	0.018333427465236706	0.018389357181928523	0.07168288557083677	0.0057972894217199825	NA	13	13	13
ENSG00000146674.14	IGFBP3	-2.3509139704642625	-0.24108033502319046	0.018727363129054042	0.012049446919682544	0.05074802682802345	0.016961897766480855	NA	11	11	11
ENSG00000155792.9	DEPTOR	-2.335828937238878	-0.06729790006727375	0.01950015881518586	0.16606670556451536	0.367663642860386	1.2325304207667546e-12	NA	82	82	82
ENSG00000112110.9	MRPL18	-2.3350845358399517	-0.12762574122755752	0.01953900500781204	0.04584437033544039	0.1870461145235915	2.6947665977372175e-06	NA	78	79	79
ENSG00000153094.22	BCL2L11	2.3275591920573135	0.0968585598384192	0.01993552246552918	0.0872469933783562	0.043367105085442656	0.032440718079988766	NA	103	113	113
ENSG00000183605.16	SFXN4	-2.326066382211229	-0.0715757480639235	0.020015009634323202	0.14183909017181712	0.4606597618590335	1.0275544631035294e-16	NA	39	39	39
ENSG00000249992.1	TMEM158	-2.318638272781127	-0.18830817905675837	0.020414658064334266	0.022076878825261825	0.2510207963723061	2.508180499731026e-08	NA	13	13	13
ENSG00000226479.3	TMEM185B	2.311954614808848	0.2545885589968646	0.020780184524018096	0.012322810026216494	0.03937174441100829	0.03780325811128797	NA	47	49	49
ENSG00000156886.11	ITGAD	2.303947123927622	0.1875172896264252	0.02122561195561234	0.018000237068805096	0.058745024363633186	0.01300124420777068	NA	9	9	9
ENSG00000172113.8	NME6	-2.297505663756166	-0.1425819193999812	0.021589940344538757	0.03615731687048544	0.18181210977116916	2.614800339965065e-06	NA	38	38	38
ENSG00000111581.9	NUP107	-2.2972757585623245	-0.14731563729207262	0.021603043769456952	0.024979219576450558	0.1924551661270521	1.5105617556933791e-06	NA	8	8	8
ENSG00000268555.1	RP11-678G14.3	2.2936633558120523	0.11828815747831448	0.021809843147759144	0.04292239095570996	0.07642306215889977	0.003900543818179585	NA	51	54	54
ENSG00000025772.7	TOMM34	-2.276868335814984	-0.19400836298926336	0.022794089252495778	0.017641679975625317	0.037148470771499305	0.04951573116895465	NA	44	44	44
ENSG00000143369.14	ECM1	2.2747628331508505	0.39496150329772933	0.02292016093386846	0.0035063370989977007	0.03502086899253372	0.04942188558327528	NA	2	2	2
ENSG00000114857.17	NKTR	-2.271943022063543	-0.21053121474053763	0.023089951961711312	0.015375741351727212	0.04420590489298765	0.029950299717845283	NA	37	37	37
ENSG00000156011.16	PSD3	2.2483436888477084	0.1469039913402619	0.024554282899470353	0.02957163948400105	0.0947918696685764	0.0007636152114507946	NA	14	14	14
ENSG00000186020.12	ZNF529	-2.2315848108938554	-0.2686951028991298	0.025642416444898918	0.007983959462023134	0.07349593443654752	0.004620515226440049	NA	14	14	14
ENSG00000137860.11	SLC28A2	-2.2283081552760096	-0.15289915912472096	0.025859972886465982	0.023799947288995	0.1005268018960978	0.0010552004267042577	NA	10	11	11
ENSG00000188732.10	FAM221A	-2.219776210913261	-0.05136313417305466	0.02643396253337214	0.254006175114112	0.6501724895377761	1.1877408114900446e-29	NA	10	10	10
ENSG00000101342.9	TLDC2	2.2146759935348177	0.18493368355888487	0.026782311772970843	0.01884065051623269	0.11813584350249423	0.00021351178178035638	NA	88	90	90
ENSG00000213672.7	NCKIPSD	-2.2144921586611783	-0.07821693375685723	0.026794941524544272	0.11156107600570359	0.34508386938655555	2.278139809614373e-11	NA	15	15	15
ENSG00000224924.6	LINC00320	-2.213729597695805	-0.20366466643892145	0.026847385617774385	0.014672497612617972	0.19870068328711865	5.08282791257618e-07	NA	13	13	13
ENSG00000130653.15	PNPLA7	-2.2126976527797724	-0.14084238008612962	0.02691849733436515	0.031026422075569302	0.1496815352390878	3.329865294369405e-05	NA	22	24	24
ENSG00000163681.14	SLMAP	2.209094786034441	0.5291635574201404	0.02716804871526399	0.0031481790698569935	0.12869570699315808	0.00016529649483230222	NA	3	3	3
ENSG00000172456.17	FGGY	2.2024608560762515	0.306442240486701	0.02763277123650773	0.0055705712106331445	0.04968937604035265	0.021836046199765032	NA	3	3	3
ENSG00000196655.11	TRAPPC4	2.1994369658500608	0.1353759005529666	0.027846866590121047	0.025791270138511596	0.2592034108350687	1.3584411996043546e-08	NA	11	11	11
ENSG00000197619.13	ZNF615	-2.190496012367043	-0.09505328960300881	0.02848828368284531	0.06258446586388472	0.08688155724961112	0.0017940018404719036	NA	41	45	45
ENSG00000204172.12	AGAP9	-2.1899949899279187	-0.146915533772635	0.028524600172485117	0.031241255378841586	0.4106136684060496	2.2544131644647428e-14	NA	20	53	53
ENSG00000120693.13	SMAD9	2.1893639326885297	0.20613578348326306	0.02857039894131411	0.018809551028368933	0.08362271270845159	0.001698846817070484	NA	41	41	41
ENSG00000275142.1	RP5-999L4.2	-2.184166934803641	-0.11117028450928335	0.028949983648900165	0.04385076904051395	0.14723170313975711	3.615228873308211e-05	NA	10	10	10
ENSG00000142794.18	NBPF3	-2.1777906954908253	-0.05357915386527126	0.029421622934635114	0.180229038240453	0.6429418162462973	2.8071839420507693e-28	NA	17	20	20
ENSG00000053900.10	ANAPC4	-2.177349811665332	-0.2337816532997031	0.029454477278828394	0.010382670109683037	0.14638524399984754	3.258089343660041e-05	NA	12	12	12
ENSG00000037474.14	NSUN2	-2.1675016871067627	-0.052435472689005926	0.030196621190421	0.20139352089563192	0.6055855735194628	5.0883865153632255e-26	NA	56	60	60
ENSG00000272316.1	XXbac-BPGBPG55C20.2	-2.1671601610481797	-0.09587079164321936	0.030222643935867204	0.05077982520889922	0.27291073010216144	4.597784866485539e-09	NA	21	23	23
ENSG00000227888.4	FAM66A	2.1611602482841827	0.05718663412601798	0.03068296291662701	0.18260742544873415	0.3560991115280149	3.059792557253545e-12	NA	38	42	42
ENSG00000178252.17	WDR6	2.1575208637385708	0.1651593089347297	0.030965103287400788	0.023923237707755483	0.17278095554961564	9.462396284194784e-06	NA	20	21	21
ENSG00000100784.10	RPS6KA5	2.1564784276069244	0.42600815706085926	0.031046326474694814	0.0036127490775498096	0.0675356692240872	0.007922783325400314	NA	16	17	17
ENSG00000271811.1	RP1-79C4.4	-2.1502535924175192	-0.2334467090718615	0.03153516106845346	0.009077917774712632	0.1067665911467766	0.0005850048000274994	NA	4	4	4
ENSG00000203697.11	CAPN8	-2.147484743757848	-0.08968630949289721	0.03175471048041792	0.10917953402946887	0.32647076800156183	6.28298288186765e-11	NA	44	48	48
ENSG00000162772.16	ATF3	-2.1462928813975095	-0.25717979020560217	0.03184961918694502	0.010366320853392494	0.06474240513741945	0.007075092376874684	NA	21	22	22
ENSG00000188000.3	OR7D2	2.138811823195712	0.07261626482001085	0.03245091154010938	0.1376720706685881	0.1859762171914995	2.967859752188436e-06	NA	57	63	63
ENSG00000173715.15	C11orf80	-2.135334219961502	-0.2657228898995427	0.03273371962002112	0.009279109616467109	0.1171305993969138	0.0002890519951915601	NA	19	19	19
ENSG00000143107.8	FNDC7	2.13459420605368	0.11939222683066411	0.03279417113349314	0.039598851700658314	0.06879928474572455	0.006004666454230703	NA	11	11	11
ENSG00000034239.10	EFCAB1	-2.132927400011965	-0.15523752853882272	0.03293068224313689	0.026650447621794488	0.11100261535037016	0.0002573430103650311	NA	7	8	8
ENSG00000164167.10	LSM6	-2.1205345549084345	-0.12571178955731246	0.033960990632584356	0.03507323154046853	0.07048672204129106	0.0059829512546437725	NA	84	87	87
ENSG00000188312.13	CENPP	-2.1163320165015422	-0.09310589331266493	0.034316579581284985	0.057768425342823934	0.22819760326765876	9.711664324779188e-08	NA	21	21	21
ENSG00000167186.10	COQ7	-2.114299375696037	-0.38779626167842796	0.03448970566115658	0.01050321192510426	0.04349206012645846	0.030455020540594957	NA	50	50	50
ENSG00000111860.13	CEP85L	2.112219368263943	0.1710528305097706	0.03466763801283756	0.016125899318055595	0.06849964981450361	0.007608080442671209	NA	41	41	41
ENSG00000225434.2	LINC01504	2.107841178228415	0.06759008138958472	0.035044729644102796	0.1059271872946378	0.26589253933809315	3.788004511752336e-09	NA	15	15	15
ENSG00000143416.20	SELENBP1	-2.1004963392671914	-0.3894574450087982	0.035685202302426035	0.004217631359585249	0.03276100563972854	0.0468014171492755	NA	8	8	8
ENSG00000147862.15	NFIB	-2.0964418043382342	-0.1825907049886593	0.036043017278162046	0.02058562517246485	0.058357250320251984	0.013868677931162669	NA	41	41	41
ENSG00000267368.1	UPK3BL	2.0919022217432968	0.07770439158091001	0.03644726331378121	0.11097309318216123	0.2371128149460673	6.086391462167594e-08	NA	40	40	40
ENSG00000136026.13	CKAP4	-2.080883380833639	-0.1922198977594063	0.03744458168276464	0.014982602401902722	0.09267042937116092	0.0009875022934743851	NA	7	8	8
ENSG00000167792.11	NDUFV1	-2.0798878811628727	-0.2309527876836608	0.037535817850154814	0.009848134153636931	0.09841942229265034	0.0009446156142447383	NA	10	10	10
ENSG00000136478.7	TEX2	-2.0766886516227117	-0.18434933812838267	0.037830304683882245	0.013449720521993683	0.10171591886476414	0.0005806977997450619	NA	31	32	32
ENSG00000196335.12	STK31	-2.072257039325238	-0.0762938863724669	0.03824147655452925	0.1025256416902112	0.2418875086648736	3.1053061565383464e-08	NA	43	43	43
ENSG00000139714.12	MORN3	2.066329701634925	0.5468209033029203	0.03879735873174385	0.0010053730492839198	0.05528219340465595	0.016752677269925437	NA	7	7	7
ENSG00000167914.11	GSDMA	2.0638023992246484	0.14681408849889505	0.03903645550804149	0.020471710294576388	0.13221141598674696	0.0001249593136821579	NA	6	6	6
ENSG00000166260.10	COX11	-2.06364722795251	-0.20551629758201836	0.03905117625837769	0.012003748505294756	0.2394530620366543	6.523858466425558e-08	NA	26	26	26
ENSG00000169251.12	NMD3	2.062295707715131	0.18276373239406374	0.03917959143679256	0.01617537838803501	0.16715757541172238	9.803902753692512e-06	NA	26	26	26
ENSG00000101752.11	MIB1	2.058242208869649	0.15732998420845692	0.039566888683709715	0.024485921599808544	0.11727229744268701	0.0002312759517539166	NA	54	54	54
ENSG00000153406.13	NMRAL1	2.057433104148628	0.11879490676377717	0.03964458354959095	0.04404988781369691	0.28248520015100115	2.5817020995627456e-10	NA	50	52	52
ENSG00000121570.12	DPPA4	2.055886824911598	0.06568541420813175	0.039793426346718466	0.17662723008992218	0.1318856220773324	0.00011101456337335935	NA	84	84	84
ENSG00000109576.13	AADAT	2.0555240520680296	0.16609769609650768	0.03982841497502672	0.02327752265280255	0.197836828949228	7.727279073880536e-07	NA	29	29	29
ENSG00000169393.8	ELSPBP1	-2.0433741925718336	-0.1343913424854442	0.04101541018981838	0.030498649949326908	0.2301849496700003	2.1148780741666414e-07	NA	13	14	14
ENSG00000187678.8	SPRY4	-2.0416577520600367	-0.2863794465061423	0.041185492286774567	0.005893264177573238	0.04803398579815602	0.020850085376737763	NA	18	18	18
ENSG00000105072.8	C19orf44	2.031538450028122	0.19744814199952002	0.04220040321917333	0.010609640693909055	0.18839229089092774	2.18224553361975e-06	NA	4	4	4
ENSG00000163479.13	SSR2	-2.0188648424965856	-0.30857555641511814	0.04350126926726687	0.003620254967317095	0.039171693589275816	0.04334080822436165	NA	23	23	23
ENSG00000273113.1	RP11-367H1.1	2.0136745360988217	0.2568848717276629	0.044043715173651	0.008031577152330233	0.08603018996744476	0.0016794106563621039	NA	4	4	4
ENSG00000281721.1	LINC01080	2.0135261940356326	0.05637705193015493	0.0440593021587853	0.14898575149875176	0.4284180544525412	5.122065226035808e-16	NA	14	14	14
ENSG00000257949.6	TEN1	-2.0090533900514935	-0.16795022692509928	0.04453147195211063	0.02533427788668429	0.2378162757223228	6.807267948633346e-08	NA	6	7	7
ENSG00000222014.5	RAB6C	2.006964094497981	0.07691927752319355	0.04475348627042836	0.07604257014556509	0.2824827140106872	9.421014971012026e-10	NA	6	6	6
ENSG00000151498.11	ACAD8	-2.0068089962005615	-0.5406713337258345	0.0447700046048364	0.0008679465388535722	0.04190527017188272	0.039722696828359286	NA	1	1	1
ENSG00000134463.14	ECHDC3	-1.997503378668377	-0.044949754667815874	0.04577052779846263	0.23640688420554423	0.3796759998985812	3.4935823178955766e-13	NA	52	53	53
ENSG00000187824.8	TMEM220	1.9974030505405111	0.08639074320675898	0.04578141671095871	0.0740831122470528	0.2529880432463272	2.1280456568435383e-08	NA	51	51	51
ENSG00000146453.12	PNLDC1	-1.9951978205517262	-0.06703184338607023	0.04602130866332629	0.11501154189256858	0.3766067824384799	3.556938491324874e-13	NA	9	9	9
ENSG00000165695.9	AK8	1.9941704059083665	0.10437196556623901	0.04613343511792972	0.043556601972436916	0.10314665248514883	0.00038105445979414083	NA	25	25	25
ENSG00000138363.14	ATIC	1.9914778996562235	0.1602404225587071	0.04642837254553508	0.021072662847104098	0.09449391030097146	0.0013241082986678622	NA	28	30	30
ENSG00000197915.5	HRNR	-1.9891226983520565	-0.05503545134198258	0.04668766152069707	0.15556964218003466	0.3719570813211692	1.3528358399843915e-12	NA	56	58	58
ENSG00000197728.9	RPS26	1.9874613188294536	0.034904397081677245	0.04687129834115523	0.34335406259259726	0.6809231437092345	8.938795838200944e-33	NA	30	30	30
ENSG00000271967.1	RP11-134K13.4	1.9856857534656533	0.1051028609832576	0.047068227879849114	0.04773799257902275	0.04227919856468231	0.03397658504984685	NA	81	81	81
ENSG00000281205.1	LINC00950	1.9828757877568175	0.2016678005786491	0.047381305793329664	0.011962090179706338	0.0641683408010616	0.0086499921910915	NA	13	13	13
ENSG00000106853.18	PTGR1	-1.9771941462596014	-0.23432176390663642	0.04801968904201402	0.00875124342799543	0.05177606544932227	0.02051419378514535	NA	36	36	36
ENSG00000100528.11	CNIH1	1.9703161357206873	0.15525108520785186	0.048802150291766	0.02586248891902625	0.17173340194060804	3.097054489526297e-06	NA	15	15	15
ENSG00000132744.7	ACY3	-1.9657886223754912	-0.11533881941047168	0.04932303261825388	0.05440282502411048	0.07816030957114181	0.0027254618900116826	NA	33	33	33
ENSG00000166928.10	MS4A14	1.9633121894664138	0.09569110289058022	0.049609909944576314	0.051429982248494197	0.21303344164860766	5.119812289159358e-07	NA	60	61	61
ENSG00000241231.1	RP11-275H4.1	-1.9631462373515913	-0.08193222558087859	0.04962918426111252	0.07408116340822954	0.19779751543440466	8.05453541264428e-07	NA	16	16	16
ENSG00000226124.6	FTCDNL1	-1.953179241209434	-0.06536518787518064	0.05079835996229482	0.15419117030452612	0.4508435929151453	1.6489204404318152e-16	NA	67	67	67
ENSG00000004142.11	POLDIP2	-1.9486188808083584	-0.1644071612913752	0.05134095564333611	0.014328368967969074	0.06996937924916036	0.004815814884520956	NA	13	13	13
ENSG00000165449.11	SLC16A9	-1.9437762509604855	-0.3616727783214076	0.051922438853191956	0.00297309354500782	0.04291660299481839	0.029968963488763142	NA	5	5	5
ENSG00000108448.20	TRIM16L	-1.9422368429015007	-0.13195600558767823	0.05210843481167894	0.02464481372534524	0.2142180157019094	5.962123480125692e-07	NA	14	15	15
ENSG00000006715.15	VPS41	-1.93977920775012	-0.2768612312463458	0.052406528585017154	0.006304496814600233	0.13883299478939	7.705449570419951e-05	NA	17	17	17
ENSG00000174574.15	AKIRIN1	1.9394143986364702	0.10182948885307219	0.05245089864972115	0.09938345151236261	0.4125994054762562	1.7697847508416627e-14	NA	84	87	87
ENSG00000100413.16	POLR3H	-1.9370032742760368	-0.19815970481926218	0.05274494312299241	0.009754625148566278	0.0908346126815476	0.001659400603922128	NA	22	22	22
ENSG00000158161.15	EYA3	-1.9338933225151693	-0.20899874269235638	0.05312624530528779	0.011047503510435708	0.16753472049811116	1.6572023784225484e-05	NA	7	7	7
ENSG00000184887.13	BTBD6	1.930996261480831	0.2062369867785264	0.053483514745707075	0.010631750482063065	0.05220997575422882	0.015106858378168548	NA	9	10	10
ENSG00000146834.13	MEPCE	1.9279499272213605	0.11694287183383652	0.0538613547186289	0.031383254222309816	0.04079453352959357	0.03119926875457821	NA	29	29	29
ENSG00000241106.6	HLA-DOB	1.927794742013012	0.057640446985767764	0.05388066199573484	0.11333205365506106	0.4224892397558614	2.4158114807240704e-15	NA	25	29	29
ENSG00000102882.11	MAPK3	-1.9265163448811742	-0.28147770445779446	0.05403993295837078	0.005754649886186427	0.06511009102036927	0.008356179478370931	NA	9	9	9
ENSG00000196935.8	SRGAP1	1.9218332777545666	0.2827211568248434	0.054626739566656105	0.008021659484184844	0.04996432605862118	0.02066863054878001	NA	6	6	6
ENSG00000134291.11	TMEM106C	1.921178249048937	0.16813322708795447	0.054709239340838635	0.012392102029429995	0.046902062103609005	0.026456720160240758	NA	39	41	41
ENSG00000122481.16	RWDD3	1.9111869556595402	0.07730804440646936	0.05598055959425273	0.06741936032179038	0.4289533720500448	6.951322161979765e-16	NA	20	20	20
ENSG00000137310.11	TCF19	1.9025975078696955	0.47034246260081286	0.057093084596018875	0.0020579388242109335	0.1670931845882124	9.65840479654559e-06	NA	6	22	22
ENSG00000101158.13	NELFCD	1.8968489808336668	0.14353420172035156	0.05784787263771978	0.01581232836724583	0.10675071617374736	0.0006510179701827457	NA	31	32	32
ENSG00000018699.11	TTC27	1.8964543342590332	0.24683648935401498	0.05789999299075735	0.00760436561252814	0.06580449280354628	0.0061118784023775725	NA	1	1	1
ENSG00000100271.16	TTLL1	1.89549498925715	0.12780433632414992	0.05802685494866976	0.03429849505330637	0.09294665606518657	0.0014380814656157444	NA	44	45	45
ENSG00000141127.14	PRPSAP2	-1.8953814607154966	-0.12360917047358691	0.05804188302023759	0.026556769598624196	0.15779473206708014	1.635420338884646e-05	NA	120	121	121
ENSG00000158717.10	RNF166	1.8949046413700983	0.11406200493125226	0.05810503617273156	0.04119774516223883	0.07021327706705463	0.006086879394300518	NA	60	66	66
ENSG00000163378.13	EOGT	-1.8947774861503668	-0.10888970233563391	0.05812188710298898	0.03448334649248338	0.1903270212147508	1.8393036837483081e-06	NA	38	38	38
ENSG00000138430.15	OLA1	1.8946860455711942	0.1806751923275482	0.05813400754887636	0.010272133550755796	0.08467919099605592	0.0020090587638954683	NA	15	16	16
ENSG00000278570.4	NR2E3	1.8944753320782795	0.1624725241063135	0.0581619456116498	0.015378685676723469	0.07978884802344544	0.003461315122921645	NA	14	14	14
ENSG00000162545.5	CAMK2N1	1.8936306541360435	0.07058314618618117	0.05827405171511242	0.09447074176920703	0.269607753765092	1.929356963501034e-09	NA	68	69	69
ENSG00000187840.4	EIF4EBP1	-1.892619165123333	-0.2321829950007132	0.058408533207963395	0.007950001266176922	0.12031853015422135	0.00021812560366060916	NA	31	32	32
ENSG00000089220.4	PEBP1	1.8893543825870496	0.17865212107057313	0.05884435905792423	0.016303204813449684	0.12844107788201847	0.0001617090625949185	NA	59	60	60
ENSG00000120647.9	CCDC77	-1.8767303979607535	-0.08107354700043115	0.06055505415357321	0.04553161537340886	0.2846068328329783	1.457424528037613e-09	NA	19	19	19
ENSG00000172260.14	NEGR1	-1.8766573061810419	-0.2170162584736123	0.06056507767675198	0.00567338969211174	0.04815599178903852	0.025148586909613937	NA	10	10	10
ENSG00000163161.12	ERCC3	1.8677825428829018	0.10410657019131102	0.061792387710648454	0.03905101598518648	0.22471275500281246	5.755350829068499e-08	NA	21	21	21
ENSG00000244731.7	C4A	-1.866605867835821	-0.8344863961971866	0.061956647568665466	0.0006927042581961992	0.05079791918165109	0.01994132956943316	NA	4	17	17
ENSG00000186919.12	ZACN	1.865794604412467	0.25010879365714334	0.062070107513895315	0.006955026229856545	0.08158000139307171	0.0029079304591722787	NA	6	6	6
ENSG00000073578.16	SDHA	-1.8597849403597415	-0.23039777667207356	0.06291595885474724	0.01053802450770103	0.10217139365312088	0.0008018399458997041	NA	58	61	61
ENSG00000267014.5	LINC01532	1.8578181516991523	0.1936723355795978	0.06319484254648644	0.006086264499696729	0.07052992953756752	0.005890731705375025	NA	7	8	8
ENSG00000139344.7	AMDHD1	-1.857055659288506	-0.11130599708827835	0.06330323574394284	0.03432944630161233	0.18736800406440887	8.88802215742681e-07	NA	4	4	4
ENSG00000084092.6	NOA1	-1.8564881617113154	-0.0890248636612453	0.06338400886067602	0.04653624028452738	0.09942482321663464	0.0011828017078838627	NA	63	65	65
ENSG00000178952.10	TUFM	1.8526183764433644	0.18448894458817944	0.06393707663617523	0.012734709071516312	0.07707777029422394	0.004568821073929107	NA	20	20	20
ENSG00000278041.1	RP5-984P4.6	1.8497504063370853	0.24747771380199163	0.06434953176947503	0.010410518751173006	0.057872227121307226	0.012031356740956829	NA	32	32	32
ENSG00000102595.19	UGGT2	1.8489644845047635	0.4002107779448645	0.06446294120195671	0.0032977242259697856	0.05813562643575225	0.012475128369517077	NA	4	4	4
ENSG00000139531.12	SUOX	-1.8458131348964066	-0.16038034453391545	0.06491934275729697	0.01599583122961385	0.1287222912249857	0.00010502551370592222	NA	8	8	8
ENSG00000198039.11	ZNF273	1.845233929050983	0.2336790153787589	0.06500351692360347	0.007541216436632763	0.0377574709695088	0.036910330712382436	NA	37	40	40
ENSG00000101577.9	LPIN2	1.8431893173988245	0.07559027308747886	0.06530137405874466	0.07231450366940788	0.14865852898928136	3.56252618449481e-05	NA	79	80	80
ENSG00000214491.8	SEC14L6	-1.8368637620142318	-0.0676527526069268	0.06623001012009033	0.06387887134542887	0.1151141800572866	0.0003817521594148989	NA	43	43	43
ENSG00000103479.15	RBL2	-1.8367356969359085	-0.15156110923838204	0.06624892276204579	0.01868667499520793	0.17940820624431975	4.006704481321809e-06	NA	63	64	64
ENSG00000173535.13	TNFRSF10C	-1.825559155983193	-0.13265304779571338	0.06791669287051334	0.025633533668186485	0.18837070662028496	7.836711178123535e-07	NA	18	18	18
ENSG00000118181.10	RPS25	-1.825074079613776	-0.24674773160116953	0.06798985110081959	0.005027368118759071	0.18131948266910186	4.179321462303119e-06	NA	13	13	13
ENSG00000278376.1	RP11-158I9.8	-1.8234027170318095	-0.08656462466658305	0.06824241910638403	0.060309021442842614	0.3893090959948419	1.1165876829077284e-13	NA	41	41	41
ENSG00000125868.15	DSTN	-1.8230301822836186	-0.1646212805312529	0.06829881971033774	0.01640533576604624	0.16431934772222287	1.0193244984448655e-05	NA	18	18	18
ENSG00000172167.7	MTBP	-1.8225546514751616	-0.1065173830640945	0.06837086927233782	0.029504129972753826	0.1809657366767967	3.198690776503089e-06	NA	24	24	24
ENSG00000122420.9	PTGFR	1.8209461585383042	0.23312563567198813	0.06861504168469539	0.006799421214782703	0.09474249394066044	0.0009524852357076033	NA	6	6	6
ENSG00000050393.11	MCUR1	-1.819609803484417	-0.07598714139928985	0.0688184476748101	0.07629588267558479	0.40674684135553385	8.752081188501472e-15	NA	27	28	28
ENSG00000129472.13	RAB2B	-1.8177372204233397	-0.6163197076212614	0.0691043060183359	0.0011984078182298331	0.05042051865203792	0.02114258074741664	NA	4	4	4
ENSG00000124532.14	MRS2	1.8150181188740173	0.08241525557798864	0.06952112508228665	0.057807120781773205	0.22253765068516385	2.175785890815413e-07	NA	18	18	18
ENSG00000032742.17	IFT88	-1.8149026954636494	-0.09504667898844925	0.06953886425257534	0.05177212588465832	0.06243295074747246	0.00982784029987809	NA	102	103	103
ENSG00000228716.6	DHFR	1.814209019873693	0.057894405982227254	0.0696455520314626	0.12357527721995804	0.42013030341638224	1.0600395480205006e-14	NA	98	102	102
ENSG00000186642.15	PDE2A	1.813813498512492	0.05213864700913433	0.06970644361929947	0.16823201547187483	0.5088553125186539	6.993848406450684e-21	NA	14	14	14
ENSG00000082146.12	STRADB	1.8113618038902433	0.28631378469970853	0.0700848644821708	0.005380198815929671	0.2205187787660788	2.6629267924791946e-07	NA	21	21	21
ENSG00000203279.3	RP11-498P14.5	1.8093752033921067	0.06256419585481773	0.07039273279226116	0.10656666026903494	0.12354512816164538	0.0002307369025382869	NA	64	65	65
ENSG00000256980.4	KHDC1L	1.8087528974534186	0.10070811561581937	0.07048940095873307	0.03614881496100726	0.13632281026367707	7.283974226911714e-05	NA	14	16	16
ENSG00000182600.9	C2orf82	-1.8086362140205807	-0.12333239631328963	0.07050753852399166	0.0276030598113042	0.13395933192521714	7.383602058606866e-05	NA	12	12	12
ENSG00000160293.16	VAV2	-1.8085599201965048	-0.09067178378614646	0.07051939989701472	0.05682705607775762	0.06398329402879692	0.010141887630122021	NA	86	88	88
ENSG00000185619.18	PCGF3	-1.8084049294058393	-0.06598094168413819	0.07054350129892396	0.11263883167601849	0.3481559291703015	8.861323849437147e-13	NA	48	50	50
ENSG00000085514.15	PILRA	-1.8035805333152373	-0.15194302631289497	0.07129709006122419	0.014044948891797499	0.2630205325548381	1.143392321046302e-08	NA	24	24	24
ENSG00000274678.1	RP11-2C24.7	1.8030179555937424	0.11361421525812841	0.07138539481039047	0.032259486823440674	0.0495644485871352	0.02256922079077081	NA	23	24	24
ENSG00000128891.15	C15orf57	-1.8028094713221636	-0.04718674855858535	0.07141814220236896	0.1951883769811169	0.5354615199600005	1.4148296495625149e-21	NA	40	41	41
ENSG00000163902.11	RPN1	1.80195086705886	0.3261475575872281	0.0715531361169803	0.0039699709623765445	0.08331578275660083	0.002960887621334961	NA	10	10	10
ENSG00000106560.10	GIMAP2	1.7964200867343842	0.6950592056239956	0.07242773162292954	0.001109035700729925	0.10089659572367037	0.0010595642023900132	NA	3	3	3
ENSG00000176681.14	LRRC37A	1.795102579453657	0.08415764476773237	0.07263735788319275	0.053752254412254875	0.41969417862867103	4.161004674898946e-15	NA	24	36	36
ENSG00000132170.19	PPARG	-1.7904059465867852	-0.4783718291921557	0.07338867504209742	0.002065481029436838	0.07603761211363086	0.0044710665740865475	NA	6	6	6
ENSG00000105483.17	CARD8	-1.7899519681554414	-0.10161631212770973	0.0734616333392071	0.03574827074664245	0.16451982583167668	1.4570890488739648e-05	NA	61	64	64
ENSG00000270672.1	MTRNR2L6	1.789385275303581	0.1510370658850006	0.07355278905789868	0.02666419402296264	0.09145690753599496	0.0018659887025262323	NA	27	35	35
ENSG00000077235.17	GTF3C1	1.7879432256378327	0.05779425427063286	0.0737851680666201	0.10728583676496088	0.04422974993129161	0.031796466971123316	NA	67	67	67
ENSG00000234177.5	LINC01114	-1.7873700101194288	-0.10408591009688174	0.07387770541733793	0.04709002754051606	0.25504548952218564	9.788582907961872e-09	NA	24	25	25
ENSG00000013306.15	SLC25A39	1.7870275335522625	0.13756761104947254	0.07393303856650525	0.019314113022088096	0.14976356900386362	4.336043899643486e-05	NA	8	8	8
ENSG00000125637.15	PSD4	-1.7789596692317498	-0.1039583964450637	0.07524637430874116	0.03498721485321461	0.299157973147683	9.468933896488344e-10	NA	25	25	25
ENSG00000154764.5	WNT7A	1.7760483789085169	0.17551533152614723	0.07572494350160819	0.01196580908532352	0.09482223638205152	0.0010493039515989968	NA	32	34	34
ENSG00000261210.7	CLEC19A	1.771074320041642	0.13886295656512834	0.07654834373120113	0.017581289732689163	0.07159272496046888	0.005162047136008189	NA	13	13	13
ENSG00000204315.3	FKBPL	1.7709040103537594	0.11570384873327369	0.07657666536085712	0.03273971030637443	0.04984768731131435	0.0211638128440253	NA	43	136	136
ENSG00000167077.12	MEI1	-1.7700304012057544	-0.07762754939560977	0.07672207643542507	0.06171555063999308	0.2024332993302473	1.0672861308722114e-06	NA	65	68	68
ENSG00000245729.2	RP11-480D4.1	-1.766490395959118	-0.13682575723964022	0.07731361142016449	0.023350567542433438	0.1879673823527267	2.305221465683477e-06	NA	12	12	12
ENSG00000116157.5	GPX7	1.7648396724837914	0.24720131920406127	0.07759071498648185	0.006794324895830608	0.10139012111654602	0.0002846570690491221	NA	4	4	4
ENSG00000180011.6	ZADH2	1.762936523346081	0.26590427746944206	0.07791119617773978	0.00417406771258007	0.11432401419535895	0.0003133787557717832	NA	3	3	3
ENSG00000164122.8	ASB5	1.7607555021918884	0.029956932107561323	0.07827979426038541	0.4290000619564682	0.4781053087505793	2.6711944432483495e-17	NA	154	155	155
ENSG00000048392.11	RRM2B	1.7550452601467648	0.13800135803290098	0.07925156635220992	0.026046488002949272	0.10253619089254744	0.00046739609319893487	NA	28	28	28
ENSG00000182578.13	CSF1R	1.754962675597951	0.13005577154648357	0.0792656922775683	0.023642010940720208	0.13843699455699604	3.284200819268373e-05	NA	64	64	64
ENSG00000145194.17	ECE2	-1.7540009587629994	-0.11529615173742278	0.07943034286243698	0.019469500915956797	0.14565212038956074	3.7921351332185246e-05	NA	36	36	36
ENSG00000175711.8	B3GNTL1	-1.7535872540756474	-0.12355291798135208	0.07950125660053536	0.02896611955930149	0.10081936179877908	0.0006320148038483699	NA	19	19	19
ENSG00000117481.10	NSUN4	1.7508264747879632	0.23891475588415922	0.0799758047686939	0.006259616218651018	0.04547638667779376	0.030045168913101907	NA	11	12	12
ENSG00000214087.8	ARL16	-1.7473284391299653	-0.08150891300744419	0.08058038269457413	0.06209483793277408	0.3237210448974627	7.541189247660706e-12	NA	3	4	4
ENSG00000119711.12	ALDH6A1	-1.746150889702332	-0.28358410151906815	0.08078473588858857	0.0064625754295663945	0.054137952086219965	0.015959278344817602	NA	16	16	16
ENSG00000186204.14	CYP4F12	-1.7443852957695898	-0.12363613154045455	0.0810919272787018	0.025722969572224485	0.07326067541625847	0.005303657711726739	NA	27	27	27
ENSG00000177663.13	IL17RA	-1.7438855322423865	-0.10606234388477435	0.08117905190138913	0.03434496323373779	0.2313595628996532	1.3028329422938202e-08	NA	23	23	23
ENSG00000137312.14	FLOT1	1.7400540535518518	0.49993933004452573	0.08184952702504224	0.0020432512679287554	0.06250530726299316	0.008965533129614416	NA	14	62	62
ENSG00000261455.1	LINC01003	-1.738265623587903	-0.10834110469580654	0.08216402066208857	0.03127162298939529	0.07022033569301322	0.006291492857073951	NA	30	34	34
ENSG00000152457.17	DCLRE1C	-1.735536058800134	-0.10903037561315201	0.08264590034600282	0.04468625307944756	0.06968954619012704	0.006424686277222781	NA	42	43	43
ENSG00000160191.17	PDE9A	1.7346650984407166	0.04714102056852409	0.08280014163164766	0.20537615839118795	0.10921734178746677	0.0005063475726989654	NA	60	63	63
ENSG00000169371.13	SNUPN	1.7323729978806532	0.24443884375421704	0.0832071724455281	0.005004534090050129	0.11379545030476768	0.00040393829735074207	NA	2	2	2
ENSG00000107938.17	EDRF1	-1.731843030406856	-0.14302479205176455	0.0833015143267851	0.020214893374188202	0.04558215863095109	0.027719049094373064	NA	58	60	60
ENSG00000205571.13	SMN2	1.7308848867573814	0.07163528720673011	0.08347229768789473	0.11162222517756781	0.2171981529049302	1.0646544969898892e-07	NA	44	50	50
ENSG00000151806.13	GUF1	-1.7279671969309078	-0.08005247617664003	0.08399410561438453	0.0562999206938992	0.3074563564958967	1.1333525957732272e-10	NA	122	123	123
ENSG00000176102.11	CSTF3	1.7275749613545757	0.2627523620789282	0.08406445505474384	0.004397323875995076	0.0562726966262737	0.01290233421625248	NA	5	5	5
ENSG00000148429.14	USP6NL	-1.726770051970995	-0.14002215052534195	0.08420896899439957	0.023099183291580512	0.04163675551518673	0.029248606760347136	NA	43	45	45
ENSG00000088899.14	LZTS3	1.7259752029536852	0.36417182030512535	0.0843518739347395	0.0026417908823079487	0.04081187448629935	0.03681550233584839	NA	6	6	6
ENSG00000176715.15	ACSF3	-1.7247924541878952	-0.08670410004353934	0.08456488211195202	0.03547800673539728	0.19031678198219407	3.301775352113008e-06	NA	28	29	29
ENSG00000243795.1	LINC02044	1.7209621086233107	0.05406276129361004	0.08525769994056671	0.14863083842609984	0.3292497929595566	3.98506087405456e-11	NA	59	60	60
ENSG00000103932.11	RPAP1	1.7201872240718494	0.13300089508297389	0.08539841460134784	0.0221008631168442	0.22198858157194226	8.878368633253101e-08	NA	8	8	8
ENSG00000089692.8	LAG3	-1.719561343381765	-0.08837863629016211	0.08551220801749419	0.0399248054763456	0.06982321928014583	0.005996629058475308	NA	23	23	23
ENSG00000125912.10	NCLN	-1.7195259786598422	-0.15891046524532965	0.08551864144994363	0.013718933823885544	0.13241263117118682	0.00013271191863402913	NA	10	10	10
ENSG00000142207.6	URB1	1.7190914296110404	0.08421675898554584	0.08559772510971932	0.04406115176049094	0.13904509485228828	2.550730582145104e-05	NA	57	60	60
ENSG00000149090.11	PAMR1	-1.717915964006942	-0.2331511746886344	0.08581194454512042	0.00706504730753422	0.1558462437107411	3.117391704053268e-05	NA	19	19	19
ENSG00000250673.2	RP11-6L6.2	1.7171102369303393	0.061762257008672564	0.0859590321183251	0.10140897891005438	0.048212566296403817	0.024136911709589703	NA	132	136	136
ENSG00000136051.13	WASHC4	1.7169479776226	0.10770889805156136	0.08598867760496089	0.030453732760231077	0.21838623250137212	2.227486970225721e-07	NA	47	47	47
ENSG00000251372.5	LINC00499	-1.7167320958624828	-0.06312114251528454	0.08602813295470024	0.14846568210887512	0.4640484407350594	3.6639875474659117e-17	NA	11	11	11
ENSG00000137103.16	TMEM8B	1.7165619065728621	0.06601318264530225	0.08605924768880036	0.0960748713913728	0.4006680641402327	1.398483925915484e-13	NA	28	28	28
ENSG00000250284.1	CTB-1I21.1	1.7160752430290989	0.09382728110166476	0.08614827177375078	0.04674634617138353	0.07249532903603588	0.0056495089279505655	NA	47	61	61
ENSG00000177082.12	WDR73	-1.715549934730292	-0.07160543066272941	0.08624444851713547	0.08080937585377272	0.04487419543552602	0.024740552678764426	NA	85	86	86
ENSG00000117868.15	ESYT2	-1.7152014329312997	-0.09559177792746855	0.08630830225876936	0.029498106180144444	0.19202197268237045	1.09154602427519e-06	NA	38	38	38
ENSG00000100376.11	FAM118A	1.7125386018514863	0.03499512164642917	0.08679745713174854	0.16589033012815219	0.4157883066252993	2.1151032908025246e-15	NA	24	24	24
ENSG00000095383.19	TBC1D2	1.7122777590186347	0.06452923002344255	0.08684549337614604	0.07071041652614073	0.2951003981929572	3.3150177170213935e-10	NA	16	16	16
ENSG00000011376.9	LARS2	-1.7122349762433922	-0.07228714646012192	0.08685337420661073	0.06322944815349324	0.1268741792820092	0.00021806718779191837	NA	50	51	51
ENSG00000139629.15	GALNT6	-1.7076664458157385	-0.06815867729086054	0.08769825155428997	0.06038618144701931	0.3348465189634771	3.319912697221433e-13	NA	7	7	7
ENSG00000272692.1	RP11-399K21.14	1.7075494124100645	0.1458351473788637	0.08771998181172727	0.017870154483867685	0.051905739588929536	0.020722465698796325	NA	15	15	15
ENSG00000132793.11	LPIN3	-1.7066334384460453	-0.1107008327699524	0.08789020595996233	0.026883589762297537	0.09298221668700198	0.0016063416465745902	NA	19	19	19
ENSG00000119446.13	RBM18	-1.7013355493545534	-0.5386173641618176	0.0888799961895696	0.0014370649321062024	0.03902813303736173	0.04188357534742985	NA	1	1	1
ENSG00000276070.4	CCL4L2	-1.7008047339094552	-0.07317794988475092	0.08897966006274799	0.06289338934680196	0.2031989978243441	5.198794967615077e-07	NA	22	24	24
ENSG00000198087.7	CD2AP	-1.700025501808347	-0.08753224498248285	0.08912612877797109	0.050586531224807094	0.11926798773619587	0.00022997766703137612	NA	100	100	100
ENSG00000101751.10	POLI	1.6969354257774445	0.09487743557050066	0.08970886954230187	0.035264777690401775	0.11855197689524807	0.0001401714516253941	NA	63	65	65
ENSG00000196981.3	WDR5B	1.6928362520940923	0.13451608797821937	0.09048664016142462	0.019267190007443324	0.13786984821949436	4.871793273864264e-05	NA	52	52	52
ENSG00000064651.13	SLC12A2	-1.6926071931728888	-0.47794797102366676	0.09053026097903738	0.002192885452667477	0.10702146031426722	0.0006201061495671893	NA	6	6	6
ENSG00000156171.14	DRAM2	-1.6923010050685272	-0.0953162078166372	0.09058859630529266	0.040608629147544165	0.1738634701117641	5.398497290674878e-06	NA	66	66	66
ENSG00000237232.7	ZNF295-AS1	-1.6854592561721802	-1.528272187849772	0.09189999935954267	0.00018245650439493394	0.3338044697822421	5.082178108088344e-11	NA	1	2	2
ENSG00000198586.13	TLK1	-1.6838031811206415	-0.2605136410810044	0.09221971223885272	0.005200019029013446	0.08610273220852817	0.002138592382908555	NA	5	5	5
ENSG00000124784.8	RIOK1	1.68310680922663	0.09743428655870906	0.09235441656127218	0.034379768652807126	0.17485327731590086	7.543719255814827e-06	NA	29	29	29
ENSG00000124802.11	EEF1E1	1.6806694141432215	0.1706318256893671	0.09282714469313236	0.01620357567427115	0.09514784464790983	0.001373951962073798	NA	43	43	43
ENSG00000226180.3	RP11-278A23.1	-1.680216094098469	-0.06704744452641065	0.09291527911009907	0.07169510156832594	0.2534260078326702	3.088273531780945e-08	NA	15	15	15
ENSG00000251580.1	RP11-539L10.3	1.679793755435066	0.12545422717060806	0.0929974505585584	0.01982359382373436	0.15426029917591758	1.612291608402072e-05	NA	6	6	6
ENSG00000169660.15	HEXDC	1.6786048675431922	0.07893690103768496	0.09322907729820058	0.05648912517976824	0.11086213948347916	0.00046088216870692947	NA	82	86	86
ENSG00000178467.17	P4HTM	-1.6781771850429046	-0.1419637534274575	0.09331251427192655	0.01878590208129597	0.27137775687127913	8.635926290809461e-10	NA	20	22	22
ENSG00000119523.9	ALG2	1.6768257220304104	0.2775743928216396	0.09357656631582457	0.006389101381888805	0.06250927279995361	0.007029592132659707	NA	4	4	4
ENSG00000267855.5	NDUFA7	1.6700973327164401	0.18242926974460466	0.09490010780135716	0.014231279889409011	0.058457637469587515	0.01011555060814275	NA	29	30	30
ENSG00000185163.9	DDX51	-1.6662122202005185	-0.0717213691622827	0.09567115285983054	0.05518030100188228	0.24493755744496626	5.430482242926255e-08	NA	42	47	47
ENSG00000263063.1	RP11-388C12.1	-1.6634986212461016	-0.06415691984994731	0.0962126666134799	0.08434909485643935	0.2670685014276439	4.946725499564741e-09	NA	29	29	29
ENSG00000237248.4	LINC00987	-1.6613178935054211	-0.10443980458487756	0.09664961816191002	0.031099859757399602	0.04883739796680067	0.02365086742588756	NA	44	44	44
ENSG00000156574.9	NODAL	-1.6585416074458916	-0.09692502516650954	0.09720819667467577	0.04080897261629883	0.14648956722857365	4.26627665888776e-05	NA	17	17	17
ENSG00000131238.16	PPT1	1.6569538586760617	0.12298180324747561	0.09752880412597514	0.024506734506672866	0.2634177620259123	6.873389970772307e-09	NA	23	23	23
ENSG00000172159.15	FRMD3	-1.6551732754075021	-0.17580851112947127	0.09788935457079458	0.008136664109735488	0.048250638445338376	0.02347675833660531	NA	18	18	18
ENSG00000163946.13	FAM208A	1.6539822645169617	0.21513287267269915	0.09813111630336173	0.007394034023906475	0.041643951520425285	0.031112679088888824	NA	30	31	31
ENSG00000152749.7	GPR180	1.65282832386884	0.07916441923455413	0.09836580788284456	0.053425658197048656	0.2218510718521173	3.883480490375225e-07	NA	57	59	59
ENSG00000264112.1	RP11-159D12.2	1.6526124516654648	0.08757462456991545	0.09840976228984687	0.06568435964141262	0.057052985770795824	0.014491667007297006	NA	95	98	98
ENSG00000256427.1	RP11-118B22.4	-1.6508284838941711	-0.057116467399916486	0.09877360216675149	0.10147765547305851	0.3562224557704405	1.9995783297745228e-13	NA	24	25	25
ENSG00000250786.1	SNHG18	-1.6480763600881925	-0.08244517598936481	0.09933700265940029	0.051233903071948264	0.04069954402363801	0.03095457353224724	NA	32	34	34
ENSG00000105355.8	PLIN3	1.6477819091654338	0.08771084073043119	0.09939743266604924	0.05165202479918139	0.11803294206061715	0.00025016398528252454	NA	46	46	46
ENSG00000188234.13	AGAP4	1.6471621446388227	0.19635753785980772	0.09952472244931335	0.009349924004416421	0.663548366353259	4.850631180838652e-30	NA	15	23	23
ENSG00000169021.5	UQCRFS1	1.6468480621631834	0.13995556059642	0.09958927963054383	0.013471529310301274	0.15998752133651145	1.6747252111908756e-05	NA	100	100	100
ENSG00000183207.13	RUVBL2	1.6437281109559865	0.18100563583859838	0.10023237661094901	0.014887420193180468	0.040312894027669854	0.030489636468741036	NA	15	16	16
ENSG00000226197.2	RP11-536O18.1	1.6430166552618515	0.5388082164971068	0.10037948732100681	0.0026167709994312036	0.047741466952996366	0.025101132578886128	NA	8	13	13
ENSG00000277022.1	RP3-453C12.15	-1.6399742243060893	-0.13548880526742196	0.10101052640022738	0.02563612314477663	0.1947012034501792	2.18324822622241e-06	NA	5	5	5
ENSG00000197177.15	ADGRA1	1.6384222547622573	0.11210720839640603	0.10133363983704421	0.028167703787995137	0.16567814683454074	1.2579068021200129e-05	NA	31	34	34
ENSG00000182173.12	TSEN54	1.63727933920122	0.10168399263129507	0.10157211589242295	0.028597434600908436	0.12756222673933634	0.00016136594648678983	NA	37	37	37
ENSG00000004534.14	RBM6	1.6363722738221715	0.09392026791130176	0.10176169831446058	0.03729637356639501	0.26124140793489303	2.123767189471612e-08	NA	42	42	42
ENSG00000176390.11	CRLF3	1.633949310836828	0.2154185647191943	0.10226949446710178	0.00865369828293968	0.03656707054719985	0.0465140137677225	NA	25	25	25
ENSG00000041802.10	LSG1	-1.6336035380616645	-0.07189721425415793	0.10234212444775694	0.07479493019146613	0.3803346528016662	1.608811114938298e-13	NA	22	22	22
ENSG00000100461.17	RBM23	1.6297478598831385	0.11146129904866454	0.10315479766024314	0.02721667528277009	0.11106017343555873	0.0004629139146254451	NA	16	19	19
ENSG00000231023.6	LINC00326	1.6291403707628516	0.11275963202346241	0.10328330665196629	0.026110664644606395	0.053124561220720366	0.018884209655982847	NA	52	55	55
ENSG00000124767.6	GLO1	1.6288938464156082	0.2671773824562208	0.10333549300590371	0.004658152755299757	0.0390153815855989	0.046594546223414766	NA	17	18	18
ENSG00000181315.10	ZNF322	-1.6282223809551384	-0.05627973623552364	0.10347774078949823	0.0866479855680157	0.29810215999254064	2.9494361515210837e-10	NA	58	58	58
ENSG00000103111.14	MON1B	1.6270727183266054	0.15689080325470964	0.10372165444141637	0.013021672602824106	0.09133358098351578	0.0016217496056288026	NA	9	9	9
ENSG00000111452.12	ADGRD1	-1.6255668606601879	-0.12232502544272962	0.10404182974414014	0.02375733953503507	0.06040478882649895	0.007332373145015914	NA	16	16	16
ENSG00000080224.17	EPHA6	-1.6248280965109225	-0.13471025540934684	0.10419919254673352	0.012425842810114844	0.07709972737476754	0.00407685382430729	NA	18	18	18
ENSG00000166866.12	MYO1A	1.6237274295860866	0.14037318713005878	0.10443399421069659	0.024682946406978438	0.10234994826612948	0.0005250154107252653	NA	14	14	14
ENSG00000272432.1	RP3-465N24.6	1.621421965157167	0.08792526678280844	0.10492717316932094	0.045910790719875125	0.06332529388228543	0.009211156476794595	NA	26	26	26
ENSG00000182993.3	C12orf60	1.6207880313500347	0.05668526243728361	0.10506310622280784	0.10892101697645147	0.3577984058576519	2.1053744707630336e-12	NA	30	31	31
ENSG00000106333.12	PCOLCE	-1.6206231160661615	-0.19393786414242956	0.10509849155119365	0.01289087794815615	0.04016507256094322	0.039117420540218266	NA	14	14	14
ENSG00000175806.14	MSRA	1.6155516619700647	0.12647205674407502	0.1061912821016494	0.02545762977257682	0.10877419192106516	0.0005448818049850122	NA	14	14	14
ENSG00000166682.10	TMPRSS5	1.615457011288077	0.039172744687459765	0.10621176263003904	0.18543338759090613	0.42855824310381146	2.069475175003716e-15	NA	15	15	15
ENSG00000129128.12	SPCS3	1.6138944355576943	0.16172873414080402	0.10655032584082429	0.011355207855774783	0.07388294464944012	0.0026946984983781	NA	34	34	34
ENSG00000229921.6	KIF25-AS1	-1.6122734458291836	-0.02946747148183343	0.10690244903861647	0.2846077238713666	0.4116530100038412	6.210468140693337e-15	NA	75	79	79
ENSG00000188171.15	ZNF626	-1.6103902302831636	-0.09075527406864546	0.10731269206389189	0.04144140775038939	0.20910350691387852	8.15274341075017e-08	NA	9	9	9
ENSG00000135976.17	ANKRD36	-1.61011348264659	-0.1489369700817027	0.10737308421593479	0.017436728298432118	0.2163243461970635	2.839621048569655e-07	NA	30	31	31
ENSG00000267890.1	CTD-2126E3.4	-1.609665339181841	-0.08535657193729072	0.10747093562734426	0.05621399111011087	0.12594615275662874	0.00020546098032342625	NA	82	87	87
ENSG00000117222.13	RBBP5	1.6095864157755364	0.08096011229131402	0.10748817573925844	0.05147566963560369	0.102675194742602	0.0007996209306391724	NA	69	70	70
ENSG00000139211.6	AMIGO2	-1.6094017442498196	-0.1576761124952791	0.10752852414015424	0.01147261282792862	0.07670933558601717	0.004353824173178717	NA	47	48	48
ENSG00000185627.17	PSMD13	1.609249936964836	0.0827129836160261	0.10756170110060648	0.04847522115303896	0.35056844046625946	6.917390895181267e-13	NA	23	24	24
ENSG00000231439.4	WASIR2	1.608441495504396	0.08030172044782556	0.10773851976147601	0.08255604124005426	0.27189261492616523	3.196508336692448e-09	NA	8	9	9
ENSG00000130803.14	ZNF317	-1.608377155822823	-0.14084731087996014	0.10775260172704225	0.017895034307399978	0.11406244607198572	0.00043101384184850367	NA	22	22	22
ENSG00000157617.16	C2CD2	-1.6071742964345117	-0.11711631272957562	0.10801613883232693	0.02311676661207074	0.0507994170490301	0.023049865168020774	NA	59	59	59
ENSG00000125450.10	NUP85	1.6068366402432959	0.09072289733067983	0.10809020831141364	0.05309564727905063	0.3568941567658825	4.042013138679415e-12	NA	15	16	16
ENSG00000013288.8	MAN2B2	-1.6052441673557307	-0.1470099497277729	0.10844008098101258	0.017667635751064656	0.08412061619480997	0.002078929095091287	NA	8	8	8
ENSG00000197165.10	SULT1A2	1.6033603517577597	0.05352255291575385	0.10885511918859847	0.10500959536741203	0.2718203639330442	9.279405478648488e-09	NA	25	27	27
ENSG00000175322.11	ZNF519	-1.6027296957779433	-0.09637678557058132	0.10899434435361599	0.03853662491201774	0.2229928114872057	1.3984465124344006e-08	NA	19	19	19
ENSG00000167220.11	HDHD2	-1.6015770578739228	-0.1757669637779787	0.10924916741739475	0.00780890084556155	0.10988734104968714	0.00044116383289988866	NA	14	14	14
ENSG00000112796.9	ENPP5	-1.5996697427660216	-0.06915019371248728	0.1096718675742856	0.0666078301974316	0.3533828220496069	5.9513923380165814e-12	NA	97	99	99
ENSG00000213648.10	SULT1A4	1.5996373775783594	0.10798968457154692	0.10967905150208976	0.0269066781022487	0.08257861818788184	0.0020548752312590786	NA	10	10	10
ENSG00000120278.15	PLEKHG1	1.5975363205832085	0.16951073742490572	0.11014620822877291	0.010042273536545746	0.04976802125745825	0.022738957235471438	NA	23	24	24
ENSG00000155975.9	VPS37A	-1.5940735602060878	-0.13244423915487555	0.11091956003494251	0.02331392420974541	0.04116778542275774	0.03192416473276425	NA	44	49	49
ENSG00000174373.16	RALGAPA1	1.5938862437941517	0.2202583931264717	0.1109615160544488	0.005394453316320678	0.09899700598464796	0.0009207597908894508	NA	14	14	14
ENSG00000111215.11	PRR4	1.592285623916026	0.12746755181369113	0.11132054164622464	0.02010038412490537	0.08788310254263333	0.001846870260156453	NA	29	30	30
ENSG00000276855.1	CTD-3157E16.2	-1.5922654590386849	-0.10364679933104645	0.11132507055169795	0.029350928299377528	0.11512720419857768	0.0003816412116030987	NA	11	11	11
ENSG00000276417.1	RP11-266K4.13	-1.586883726108034	-0.1773170499149978	0.11253898136589426	0.010835732359880413	0.052285314662779137	0.016480976627346537	NA	11	11	11
ENSG00000138381.9	ASNSD1	1.5848260117551243	0.07028600761246774	0.113005870668573	0.058781055194801105	0.29260950752923265	1.0751054569631163e-09	NA	29	30	30
ENSG00000100106.19	TRIOBP	1.5796872821578853	0.11582729305520885	0.11417849955772638	0.022110768836206055	0.1780526518723236	2.1949389356802867e-06	NA	9	10	10
ENSG00000188321.13	ZNF559	-1.5787730484271651	-0.0721748351196681	0.11438812262570695	0.06421054904490314	0.22200782761264354	2.55264361893431e-07	NA	34	37	37
ENSG00000106868.16	SUSD1	1.576412894549812	0.10822911315247614	0.11493067862208527	0.024974607862369824	0.12998370127191156	0.00015236887726319482	NA	16	16	16
ENSG00000187676.7	B3GLCT	1.5740449441680713	0.14814992715616077	0.115477059308894	0.014508906975102043	0.19099720969742426	2.571259405500673e-06	NA	29	32	32
ENSG00000154781.15	CCDC174	-1.5719923243814902	-0.12129928788762871	0.11595233132006584	0.01761261294402952	0.049982533501280096	0.02045806411188696	NA	11	11	11
ENSG00000157851.16	DPYSL5	1.571578373941183	0.2153955501925307	0.11604836513066397	0.006432094678881344	0.10633623798641376	0.0006468500149319995	NA	28	28	28
ENSG00000104823.8	ECH1	-1.571570554584144	-0.09283400130438538	0.11605017977198709	0.037937337752919444	0.10604149542293977	0.0002027111997235556	NA	37	37	37
ENSG00000166140.17	ZFYVE19	1.5709447376424444	0.107042868229835	0.11619548568704517	0.026874964874325044	0.4508023044098623	5.126653734020917e-16	NA	15	15	15
ENSG00000105750.14	ZNF85	1.5701518181544096	0.0750155277035257	0.11637979574321526	0.05399088887483609	0.2374503122729436	1.1228863010918011e-07	NA	31	31	31
ENSG00000182362.13	YBEY	-1.5700278326290393	-0.047955038350589625	0.11640863629504175	0.10221718611310596	0.5075910756007996	5.84459928378213e-19	NA	69	69	69
ENSG00000151967.18	SCHIP1	-1.5622000734436285	-0.093959761480811	0.11824086332844351	0.03350988633395301	0.17972624242902938	4.562667571192151e-06	NA	36	36	36
ENSG00000186952.14	TMEM232	1.5618285197488053	0.13277847290813125	0.11832839123837569	0.020336793783669264	0.1691451439403923	1.0744118601888472e-05	NA	37	37	37
ENSG00000235072.2	AC012074.2	1.5613574847207676	0.09232484851566246	0.11843942727124711	0.03576908942149605	0.047942370732260334	0.022648532704796588	NA	67	67	67
ENSG00000167711.13	SERPINF2	1.5596155023765907	0.08353596974971242	0.11885077084144666	0.041444175541117866	0.30451187887993203	6.010104083868775e-10	NA	21	21	21
ENSG00000249061.1	RP11-72L22.1	1.5588609713501829	0.11600587892072654	0.11902928950274297	0.020495618181404822	0.15619139543830027	2.543356760011859e-05	NA	14	14	14
ENSG00000162878.12	PKDCC	1.5573226610927233	0.1591984501918456	0.11939389779004099	0.014737475509651893	0.1296616945862833	0.0001292814651594119	NA	7	7	7
ENSG00000152969.17	JAKMIP1	1.5539384846905915	0.17626140553483116	0.12019909073587345	0.01914384737560343	0.12102489218869725	0.00024392840597860826	NA	36	38	38
ENSG00000107779.13	BMPR1A	-1.5522622315374632	-0.13983941749972925	0.12059949102404448	0.013713728347540526	0.11135710452421832	0.0003484720403847945	NA	20	20	20
ENSG00000138085.16	ATRAID	1.5512695292597014	0.2605226044613181	0.12083710581320385	0.004535036902429112	0.06814293169679694	0.0058311682536614775	NA	22	22	22
ENSG00000124380.10	SNRNP27	-1.5510070323944092	-0.5294608089312128	0.12089999868356446	0.0009673286460696974	0.03966336409700702	0.04067407469611061	NA	1	1	1
ENSG00000121716.20	PILRB	-1.5505645846962162	-0.038806593528994925	0.12100606479665743	0.16841389641091403	0.6650205202909986	2.9937296687460194e-31	NA	40	40	40
ENSG00000185955.4	C7orf61	-1.5504349658833607	-0.1538340056363091	0.12103715155047082	0.010248912549138348	0.044335535703669465	0.031983359162637434	NA	52	53	53
ENSG00000143194.12	MAEL	1.5489203469489197	0.14403551464140651	0.12140086906952594	0.013807278780254905	0.1720456707253454	8.790000399992292e-06	NA	19	20	20
ENSG00000151690.14	MFSD6	1.5473786232670892	0.2168667083785228	0.12177197283506157	0.009158344663941855	0.3514806978625489	1.1875412099653151e-12	NA	44	45	45
ENSG00000184923.12	NUTM2A	1.5435009051363306	0.0337190455490237	0.1227092880494949	0.21835865724202957	0.2158865222078919	3.4110266065677857e-07	NA	101	108	108
ENSG00000163879.10	DNALI1	1.5400993330211197	0.06477185851696049	0.12353614234760936	0.07013455356679661	0.17717373330512085	6.545563852241472e-06	NA	28	29	29
ENSG00000186431.18	FCAR	1.5384045259097747	0.20153301727499237	0.12394973633042757	0.006872059172186346	0.07255170486496228	0.006145836523502046	NA	5	8	8
ENSG00000164885.12	CDK5	-1.5368225189492757	-0.12419076826210985	0.1243367773439737	0.016979023784132234	0.08979869118696747	0.0014687622512146142	NA	95	98	98
ENSG00000183346.6	C10orf107	-1.536651494420964	-0.06945306800897953	0.12437867522786202	0.025114380590261824	0.16666644136557554	5.515351799079727e-06	NA	22	22	22
ENSG00000182093.14	WRB	-1.5327158567306258	-0.07256248093811157	0.12534588048401946	0.052831587285132445	0.4286185087612482	8.7728655734239e-16	NA	33	34	34
ENSG00000273295.1	AP000350.5	1.5309310662934295	0.031874980731960253	0.1257864303105883	0.287028188305854	0.5494542548020991	8.833764786105641e-22	NA	50	57	57
ENSG00000071054.16	MAP4K4	-1.5304305044457387	-0.13312435437046524	0.12591020315564833	0.021853973849000393	0.14072975203237353	5.7317593772803516e-05	NA	45	53	53
ENSG00000179218.13	CALR	1.5292970610085215	0.12712179696210418	0.12619081789379125	0.02130857729913162	0.0620748050083167	0.01018605924168748	NA	32	34	34
ENSG00000139200.13	PIANP	-1.5286850113202533	-0.11275030364062168	0.12634254982343898	0.045077835136903846	0.14404108179303435	6.476051139151697e-05	NA	90	90	90
ENSG00000177627.9	C12orf54	-1.528021299647854	-0.09963557240070633	0.12650724968799143	0.02835941556482259	0.1177680330332506	0.00035632641353686834	NA	39	40	40
ENSG00000136237.18	RAPGEF5	-1.5276740110338296	-0.20074847340639548	0.12659349585375795	0.006778609753882349	0.11431879832205345	0.00032310689250022556	NA	19	20	20
ENSG00000189292.15	ALKAL2	-1.5269056856606555	-0.05723848978023384	0.1267844655670107	0.0911330880285123	0.39458012904760537	7.552164048390405e-14	NA	13	14	14
ENSG00000137494.13	ANKRD42	1.5260734919443184	0.08839458948659505	0.1269915628604037	0.03935075082917361	0.255641127417575	2.5237090840888023e-08	NA	38	38	38
ENSG00000235109.7	ZSCAN31	1.5257511738541603	0.056990471771693176	0.12707184469248636	0.10786989391401962	0.3913894297689907	5.342592844259954e-15	NA	38	61	61
ENSG00000004399.12	PLXND1	-1.525585812771015	-0.1500628234997527	0.12711304756349906	0.012503913888623652	0.044084606565719615	0.022662789379518083	NA	24	24	24
ENSG00000070476.14	ZXDC	1.5251440741406663	0.1151874705646551	0.12722316615899612	0.022728949246355608	0.19515062110843	1.550843994717123e-06	NA	16	16	16
ENSG00000274184.1	RP11-158H5.8	1.5243711084760247	0.10279017299607354	0.12741603308596017	0.02380226319339546	0.17249800856486724	3.1952668829357974e-06	NA	14	14	14
ENSG00000050438.16	SLC4A8	-1.5217640479263435	-0.06518333382593523	0.12806821285068304	0.05461633375940742	0.24987035649308506	1.4808320431969911e-08	NA	22	22	22
ENSG00000248144.5	ADH1C	1.5217547167546206	0.041187149081944464	0.12807055178038412	0.12225724084458851	0.3140493324851198	1.868776782845545e-11	NA	8	8	8
ENSG00000164818.15	DNAAF5	-1.5197848952988542	-0.1314830376481408	0.12856504658475054	0.018002014938825216	0.03651908008166135	0.027648938344083544	NA	8	10	10
ENSG00000142675.17	CNKSR1	-1.5189188812671122	-0.07704965330504047	0.1287829157491677	0.05120794550108988	0.4822400077899987	1.195669453094667e-19	NA	30	31	31
ENSG00000197157.10	SND1	1.5177132847267432	0.14099714110125783	0.12908669358775787	0.013679716009987818	0.10083832812120493	0.0008556695746310281	NA	42	43	43
ENSG00000115561.15	CHMP3	1.5145028248927364	0.22530679983014482	0.12989835789864762	0.005342938324713182	0.060059748240528864	0.012866706624179743	NA	29	29	29
ENSG00000116138.12	DNAJC16	-1.5141709263572782	-0.0810174344538126	0.12998249350621727	0.033411783355466684	0.16875061880468814	6.8891395484129274e-06	NA	47	47	47
ENSG00000053501.12	USE1	-1.5129017700511798	-0.1066750000035143	0.13030461224388798	0.03641443752483731	0.1039413888418676	0.0005309200347221404	NA	68	71	71
ENSG00000173209.22	AHSA2	1.511129922423342	0.04093877732794311	0.1307553523872405	0.18214342657327748	0.5266483017851045	4.3664399775024765e-21	NA	55	56	56
ENSG00000203782.5	LOR	-1.5105736256299367	-0.08656084197507574	0.13089711785763997	0.03803907857518698	0.04954089713655675	0.016507991845377958	NA	24	24	24
ENSG00000142611.16	PRDM16	1.5098652446777452	0.07251694556613275	0.13107781263953874	0.09075086622377151	0.2862843288479983	5.2954059099082356e-11	NA	16	18	18
ENSG00000154027.18	AK5	-1.5081210980732498	-0.09242382082894851	0.13152353634997888	0.046135662899857426	0.09634476926278808	0.0012814573479694965	NA	61	61	61
ENSG00000160226.15	C21orf2	1.5067615824156555	0.12176871813393274	0.13187178015700723	0.01829645219193389	0.15555738282935927	2.0742496020501903e-05	NA	22	22	22
ENSG00000254533.1	AF186192.1	1.5065860012604502	0.08613425743470125	0.13191680782073187	0.03434856612728286	0.1721422071542021	3.5443933858620626e-06	NA	20	20	20
ENSG00000184983.9	NDUFA6	1.5050018145817676	0.11194978911023604	0.13232361021568467	0.03660242253347457	0.23336205341344876	9.069831115970466e-10	NA	10	10	10
ENSG00000125618.16	PAX8	1.5048611542419725	0.06398265746724906	0.1323597772231983	0.054071556409796	0.245924229635638	2.2714429422443672e-08	NA	20	20	20
ENSG00000171763.18	SPATA5L1	1.498727959208547	0.08262803442672471	0.13394422033481362	0.038981782733434805	0.09942371288806816	0.0005860144701546327	NA	31	34	34
ENSG00000115204.14	MPV17	1.4986835030389438	0.11010658079079967	0.13395575841590782	0.015749489933616682	0.07091830110455692	0.004338277037562188	NA	26	27	27
ENSG00000125485.17	DDX31	1.4980681385300203	0.35262996289985354	0.13411554808887569	0.004066321006036955	0.05278597455505928	0.01318993819891267	NA	2	2	2
ENSG00000137411.16	VARS2	-1.4976582997813488	-0.24939099691795097	0.13422205132073894	0.004839742286613676	0.3583609822315465	1.33624623821784e-12	NA	14	66	66
ENSG00000273136.6	NBPF26	1.4971686932107198	0.2389767570710727	0.1343493692351419	0.0031708258870074653	0.5501316894184389	8.539006499654712e-24	NA	10	14	14
ENSG00000215018.9	COL28A1	-1.4955358196950468	-0.1331191430910899	0.13477465884937198	0.02102680777591602	0.06347869651254137	0.009572005396006585	NA	20	21	21
ENSG00000157322.17	CLEC18A	1.4935822352715236	0.0445808255353265	0.13528484549486983	0.1612065080785382	0.4433934921761525	5.21548499103755e-16	NA	20	20	20
ENSG00000204536.13	CCHCR1	1.4918313897774191	0.7025715059156323	0.135743352733809	0.0005671113034689191	0.11031849773251068	0.0005144019694330486	NA	9	26	26
ENSG00000170448.11	NFXL1	1.4854757917497612	0.14316592361202693	0.1374178315145313	0.011942267877554692	0.08214148296090149	0.0016438422622577654	NA	31	32	32
ENSG00000085999.11	RAD54L	-1.4845143509416217	-0.08051987249710571	0.13767251881345943	0.037551761087067176	0.07873719490449536	0.0034942552808518764	NA	82	82	82
ENSG00000221887.5	HMSD	-1.4820779074557455	-0.11078476498374192	0.13831956644313262	0.020869181917440815	0.19364283155628947	1.8708010300136828e-06	NA	14	14	14
ENSG00000106714.17	CNTNAP3	-1.4817183763232	-0.0881251661575807	0.13841524539880154	0.027861973722685205	0.10314551730313866	0.0007631026183949084	NA	19	20	20
ENSG00000223685.5	LINC00571	1.4805879126953345	0.04952978865124285	0.13871641829622558	0.09337782936999828	0.14895726760301928	3.207136968330259e-05	NA	46	51	51
ENSG00000204991.10	SPIRE2	-1.4795022853197657	-0.09371108360050233	0.1390061210132457	0.027857806508302024	0.14083735100712638	1.4034692986038516e-05	NA	24	26	26
ENSG00000121579.12	NAA50	-1.4794907398114494	-0.31549198434955833	0.1390092044664926	0.004234931943616738	0.06535862597622696	0.009337180473237474	NA	19	23	23
ENSG00000175866.15	BAIAP2	-1.4785638311889888	-0.08079400421294844	0.1392569253943245	0.040782428722916444	0.13771302010470954	0.0001003176092661581	NA	12	12	12
ENSG00000149292.16	TTC12	1.4776658875882216	0.03251783188905707	0.13949722924794883	0.22298764423906683	0.5730540897776856	1.9325468109781296e-23	NA	46	46	46
ENSG00000214776.10	RP11-726G1.1	1.4773180088156015	0.06494608464857198	0.1395904128245432	0.0622050989838816	0.2201799493532454	2.7682324635896873e-07	NA	12	12	12
ENSG00000267313.7	KC6	-1.4768416808617786	-0.05123212142020105	0.13971808078315393	0.0936286280387641	0.06794618619234602	0.00486899787094606	NA	70	71	71
ENSG00000213676.10	ATF6B	-1.4765375141741797	-0.12860591751169723	0.13979965216059664	0.017132493344459383	0.4521824542890714	2.760362525762399e-16	NA	13	19	19
ENSG00000196711.8	ALKAL1	1.476415746272546	0.06616752648984225	0.13983231812903527	0.05357129691776633	0.03870364479955127	0.04758093598503699	NA	80	81	81
ENSG00000185379.20	RAD51D	1.4762220448148138	0.06474572458631515	0.139884293397793	0.04810206206851237	0.03598994044175729	0.046646495102623343	NA	35	35	35
ENSG00000103811.15	CTSH	-1.4760124992453596	-0.06317323335918369	0.13994053680225063	0.03914843805038509	0.04843203475391786	0.02603460096585464	NA	42	43	43
ENSG00000119042.16	SATB2	1.4736378115749973	0.1770034790565333	0.14057913502967376	0.006847945283102263	0.058025495704700086	0.01237514696470091	NA	18	18	18
ENSG00000189077.10	TMEM120A	-1.4728882860616812	-0.16133443295805697	0.14078116115587322	0.012598462443918745	0.07356276881595637	0.004805268657049188	NA	5	5	5
ENSG00000103269.13	RHBDL1	1.472799983705634	0.31335600617628084	0.14080497674840273	0.002718592478735544	0.04655337155698064	0.026529385405338515	NA	12	13	13
ENSG00000152942.18	RAD17	1.4726999176666957	0.12608038645337546	0.14083196880969695	0.023098105527731595	0.1585470258049144	1.8193165636290504e-05	NA	67	68	68
ENSG00000130427.2	EPO	-1.4706664599631794	-0.03634348999913241	0.14138134095347413	0.29543730474291896	0.0479449299695864	0.025780826634429186	NA	135	135	135
ENSG00000156113.22	KCNMA1	-1.4706548437397702	-0.03942684336319133	0.1413844839918312	0.15419925737621087	0.1898530318716409	2.5095654958034437e-06	NA	64	65	65
ENSG00000196275.13	GTF2IRD2	1.4699028809494363	0.07750900995461733	0.14158805920815629	0.06684839964115832	0.30133888356165345	1.5658603682994429e-10	NA	4	5	5
ENSG00000031691.6	CENPQ	-1.4690787995279078	-0.074802054532542	0.14181141731705957	0.04835993998349018	0.3294049230772813	1.655942403085352e-11	NA	78	80	80
ENSG00000155542.11	SETD9	1.468906979026192	0.03482928680911837	0.14185802143623835	0.21797295009302967	0.5147892393899504	1.6365559256278409e-21	NA	110	110	110
ENSG00000162836.11	ACP6	1.467412495890501	0.056582948309470346	0.1422638772447018	0.08731202630811281	0.3079841027351641	2.821494183652447e-10	NA	25	25	25
ENSG00000130518.16	KIAA1683	1.467050391984434	0.09233864930958091	0.14236234762571526	0.03210563729681065	0.19856604833339386	1.0365730756337088e-06	NA	15	15	15
ENSG00000022556.15	NLRP2	1.4664468139667275	0.09507711311367775	0.14252660067798306	0.03139175458284981	0.22789724365215644	2.944243204846488e-08	NA	7	7	7
ENSG00000129484.13	PARP2	1.4663552954765087	0.37589411196667905	0.14255151850898962	0.001928680302621296	0.04174071280513365	0.03144804222656803	NA	2	2	2
ENSG00000133028.10	SCO1	-1.4657971024795948	-0.08916060247586144	0.14270357068525663	0.036060081325350456	0.20853813231144344	5.88537324687814e-07	NA	43	45	45
ENSG00000272894.5	RP5-1159O4.1	1.4655532876058086	0.1771668699099351	0.14277002508437178	0.01861861286173451	0.1178702176998912	0.00020410062008585872	NA	26	26	26
ENSG00000186153.16	WWOX	-1.464732347440424	-0.0726381630489644	0.14299395590514374	0.05326415133179624	0.08601013687501192	0.002080084726582673	NA	54	55	55
ENSG00000139624.12	CERS5	-1.4645100844001702	-0.05157485013092853	0.14305462973968033	0.11412605473593979	0.300168668906426	6.181366974525718e-10	NA	35	35	35
ENSG00000145020.15	AMT	-1.46177876340724	-0.13903079886240535	0.1438018454039829	0.017182650717672235	0.15079366736695618	2.0737546409011365e-05	NA	14	14	14
ENSG00000141101.12	NOB1	1.4611027641394312	0.11466453913439513	0.14398724178051622	0.021192685545162078	0.03899530884727681	0.043063744252183234	NA	22	22	22
ENSG00000099977.13	DDT	1.460649124202038	0.059855436293012494	0.14411175765191425	0.06931592588185928	0.3081084979271085	3.599063912463186e-10	NA	34	36	36
ENSG00000198373.12	WWP2	-1.4598626108224435	-0.07330464903714069	0.14432783680956526	0.04808023838288833	0.2972334176252576	1.696801259568797e-10	NA	11	12	12
ENSG00000035115.21	SH3YL1	-1.4573715465102945	-0.23586967300684486	0.14501384693007052	0.0033330989457447504	0.12464476809804373	0.00020900698522114173	NA	14	15	15
ENSG00000267221.2	CTD-2132N18.2	-1.4559242382237398	-0.10052789327030327	0.14541356439515768	0.03410996048112166	0.07995933345090075	0.003474560458695171	NA	26	27	27
ENSG00000283317.1	RP11-122G18.11	1.4538327094968027	0.23750623938698814	0.1459926924912724	0.007954647051969459	0.06526294965577051	0.008410616050493844	NA	13	13	13
ENSG00000122218.14	COPA	-1.453684123851391	-0.11937319799614604	0.1460339017686522	0.016641942989726235	0.14093344724948328	4.721938629838144e-05	NA	32	32	32
ENSG00000166974.12	MAPRE2	1.4525815862842426	0.8434093579696637	0.14633996166964391	0.0003282726045948526	0.03847850972103257	0.04270532451927358	NA	2	2	2
ENSG00000225706.1	PTPRD-AS1	1.4508927066915394	0.06674772654058395	0.14680973910131057	0.05182790056980921	0.24411051563856526	5.092870801980453e-08	NA	24	24	24
ENSG00000144635.8	DYNC1LI1	-1.4504128069567022	-0.22189292218158127	0.14694343785252237	0.005019780066339121	0.0360132196096677	0.04770017612856086	NA	11	11	11
ENSG00000175970.10	UNC119B	1.4460860977371381	0.13031111146394742	0.1481530545407635	0.01627718704436182	0.08878826785643383	0.0016871429754821115	NA	21	21	21
ENSG00000177697.17	CD151	1.446011673374141	0.08744392939752473	0.1481739276837025	0.04330362588562886	0.419135794588358	1.3764416224259e-14	NA	7	7	7
ENSG00000103249.17	CLCN7	-1.445434021147112	-0.1283751353283118	0.14833601308927627	0.019276756295989142	0.1056530292169708	0.0006019191603291562	NA	35	35	35
ENSG00000164347.17	GFM2	-1.4441340680571257	-0.1391885340383993	0.14870126661895755	0.012376478675926995	0.07283040395842089	0.004397834466275706	NA	23	24	24
ENSG00000271553.1	RP11-274B21.10	-1.4425886228331708	-0.05721049317554241	0.149136390200857	0.059651895480398294	0.1216031881974438	0.00019574081108358508	NA	84	86	86
ENSG00000100034.13	PPM1F	-1.4425607368312632	-0.1380950969427781	0.14914425048403188	0.014358994631046658	0.061749367433649276	0.011109030707346194	NA	18	21	21
ENSG00000125630.15	POLR1B	1.4424366829016189	0.06322189756435757	0.14917922164577316	0.10446037630470789	0.34553690739507875	4.671589329744448e-13	NA	12	12	12
ENSG00000164346.9	NSA2	-1.4406433545892952	-0.05760530209132446	0.14968546553296017	0.06107734002995706	0.4611138477907787	2.7358415427886667e-17	NA	21	21	21
ENSG00000196724.12	ZNF418	-1.440628696620226	-0.15330810415525628	0.14968960876728024	0.010975508739839473	0.1187358707993924	0.0002604329604666113	NA	11	11	11
ENSG00000226328.6	NUP50-AS1	-1.4405514574739495	-0.11794595229824095	0.14971144269696074	0.025723455809060828	0.09440241139245152	0.0009569344199562873	NA	4	4	4
ENSG00000205810.8	KLRC3	1.4402566979432565	0.07063435140044882	0.14979478752627387	0.07148816249972283	0.24222475259243104	2.5208359675712565e-08	NA	36	36	36
ENSG00000184060.10	ADAP2	-1.4391491174339313	-0.15652573157602645	0.15010827821697895	0.009346737671145224	0.05046955949868461	0.02157508821431594	NA	88	89	89
ENSG00000197888.2	UGT2B17	1.4384208636556985	0.03703797041792721	0.1503146763793689	0.05275102032955978	0.3226451933288844	4.493789434209805e-11	NA	57	74	74
ENSG00000150867.13	PIP4K2A	1.4383863600795337	0.11822741780981716	0.15032446058238247	0.030892945358449615	0.1989194899445979	1.6299410584554057e-06	NA	29	30	30
ENSG00000266213.1	RP11-100K18.1	-1.438233380543137	-0.08900048031436224	0.15036784694517183	0.03916179371458365	0.05038163621178597	0.018120879198677258	NA	36	39	39
ENSG00000124596.16	OARD1	-1.4369196840305474	-0.12146377393342522	0.15074081612513593	0.016096311991609907	0.07893095864772724	0.0021740247321884085	NA	45	45	45
ENSG00000149922.10	TBX6	1.432982414905432	0.11809563794442253	0.15186286284023606	0.019211528690017694	0.15471043685255298	2.930871166480165e-05	NA	15	15	15
ENSG00000007541.16	PIGQ	-1.4319548290976938	-0.23110036096240175	0.1521567491441594	0.005040356924025877	0.12077499105646032	0.00027803142009471827	NA	27	27	27
ENSG00000137500.9	CCDC90B	-1.431584323792798	-0.41029387464773603	0.15226281862470062	0.0015555715187895744	0.06778750078695933	0.007183527316945363	NA	10	10	10
ENSG00000090487.10	SPG21	-1.4296421715663592	-0.20708149239313423	0.15281974536837326	0.0062055780808452764	0.10720651654656267	0.00038954645864855213	NA	6	6	6
ENSG00000118514.13	ALDH8A1	-1.4289549246266489	-0.04325907307927639	0.15301718940240042	0.14488628728303643	0.3858192369228776	9.216056920859733e-14	NA	72	72	72
ENSG00000116212.14	LRRC42	-1.4270667906764396	-0.1298666297045083	0.1535606436866089	0.010060909489728	0.03493761263454223	0.0476825602914853	NA	8	8	8
ENSG00000242110.7	AMACR	-1.426724907328784	-0.03929889100437632	0.15365920337721153	0.1675207866254962	0.4344968917383151	2.376616255019769e-16	NA	31	32	32
ENSG00000263627.1	PPP4R1-AS1	-1.4262871940207014	-0.052861483997156934	0.15378545956102052	0.11738622703650321	0.34840472791067234	1.1919735225896936e-11	NA	13	13	13
ENSG00000176209.11	SMIM19	-1.4257396415561068	-0.13646104706869563	0.15394350930349265	0.011896350262551085	0.13167697349666566	9.07589083130937e-05	NA	17	17	17
ENSG00000112339.14	HBS1L	-1.4257351885037322	-0.05020676111545396	0.15394479517261175	0.10933530983027547	0.5798252949150409	1.2008294454304998e-24	NA	65	65	65
ENSG00000178381.11	ZFAND2A	1.4250033341063437	0.08829452898359462	0.1541562373331275	0.030778626667374916	0.16048664265284468	9.86864374545226e-06	NA	16	17	17
ENSG00000183891.5	TTC32	-1.4243430986517103	-0.05828495247467339	0.1543471771531855	0.0663847847343526	0.2784580269774209	5.781869377310547e-10	NA	34	34	34
ENSG00000167766.18	ZNF83	1.4231083693458464	0.07650158473735354	0.15470474254846717	0.04480997739933696	0.2906980500039043	7.347574537246401e-10	NA	22	24	24
ENSG00000080031.9	PTPRH	-1.4223360912261653	-0.0719154367078444	0.15492870628411784	0.06944755989460924	0.3046199151493456	1.1575049805270334e-10	NA	20	23	23
ENSG00000104980.7	TIMM44	-1.4219066886517184	-0.06958530189262319	0.1550533412151253	0.06538358623491528	0.3679097398434257	1.3430874192021147e-13	NA	23	23	23
ENSG00000258701.1	LINC00638	-1.4200169754534766	-0.12533231212015797	0.15560273907842215	0.014930098497228846	0.07415755815027923	0.005066803610322187	NA	9	9	9
ENSG00000092036.18	HAUS4	-1.419751986663699	-0.06846395765930866	0.15567989745922733	0.05627519547134098	0.3615087688631926	2.763044528932108e-12	NA	25	25	25
ENSG00000185418.15	TARSL2	-1.4196651569349248	-0.08905592031433777	0.1557051865091757	0.02948788843426721	0.07336472722112444	0.004246036209708352	NA	35	35	35
ENSG00000182896.12	TMEM95	-1.4180299406079364	-0.4920464629620182	0.15618202362750597	0.0016390682314985565	0.096966258868839	0.0009534227764348539	NA	7	8	8
ENSG00000249381.1	LINC00500	-1.4152723167034835	-0.07475434725187888	0.15698866844145598	0.08049796685123656	0.4099454313606121	1.3686291778855898e-14	NA	10	10	10
ENSG00000174226.8	SNX31	1.4147189901439339	0.026889775773139044	0.15715090421369307	0.3783879138290678	0.6245586207466235	2.304095690778231e-28	NA	37	38	38
ENSG00000259495.2	RP11-210M15.2	1.4130485105190282	0.04218286802285537	0.15764146107550625	0.11295023493728201	0.3911259898592337	2.725635518739649e-13	NA	59	61	61
ENSG00000260057.5	LINC01571	1.412880475760045	0.05654076067173724	0.15769087069717258	0.08192101559552495	0.14848213246366174	8.02753794622978e-06	NA	33	34	34
ENSG00000197045.12	GMFB	1.4101070789080181	0.5099199630062305	0.15850806735399037	0.0020448568994092136	0.06936814736010655	0.006330713666896881	NA	18	18	18
ENSG00000171804.10	WDR87	1.4090939277776489	0.11526859046606726	0.15880739613881767	0.016963334758440075	0.07010489865032972	0.005255155388883301	NA	13	15	15
ENSG00000188056.11	TREML4	1.4086292012412007	0.0421753291900201	0.15894483955877148	0.15714336331492873	0.2836367651165968	1.5567871343912925e-10	NA	67	72	72
ENSG00000120322.3	PCDHB8	1.4084231894556178	0.05928985415052339	0.15900579657759217	0.0725132810823147	0.3190221422751557	6.88715896733192e-11	NA	17	18	18
ENSG00000009830.11	POMT2	-1.4077246859889812	-0.07160203029029175	0.1592126091016366	0.03544167991184058	0.17088649431972391	5.32473189212946e-06	NA	96	96	96
ENSG00000243709.1	LEFTY1	1.4069242730683031	0.1438657334238319	0.1594498450772679	0.010135866115146245	0.07643074477180692	0.0036532770358336	NA	8	8	8
ENSG00000196268.11	ZNF493	-1.4064217597633322	-0.03113582098703505	0.1595989225746267	0.1541870595697728	0.447700680387432	2.1496981278215368e-16	NA	51	63	63
ENSG00000148296.6	SURF6	1.4052912740019978	0.03226529872827438	0.1599346820723021	0.15582009352186554	0.5849705366863601	2.305244199786923e-25	NA	70	73	73
ENSG00000106603.18	COA1	-1.4052408937055894	-0.08280598292072879	0.15994965767542657	0.03258976039445145	0.2685324872111737	7.100841507604889e-09	NA	20	20	20
ENSG00000104442.9	ARMC1	-1.4045822136896515	-0.07374821220949396	0.160145548656339	0.046851577516350315	0.2565076985461973	2.16741526338488e-08	NA	45	45	45
ENSG00000109667.11	SLC2A9	1.4045498405137444	0.17787573517291616	0.160155181090486	0.007198550596461293	0.07714334992355418	0.001327036105563565	NA	27	27	27
ENSG00000183617.4	MRPL54	-1.4026376725177727	-0.11348830518752316	0.16072491192675897	0.014181837181942604	0.13327234971249471	7.699317199753407e-05	NA	9	10	10
ENSG00000271850.1	RP11-16D22.2	1.4019521171857137	0.12997198425421722	0.16092954579909857	0.014653040463115226	0.05602814955165388	0.012959481541263269	NA	26	26	26
ENSG00000162244.10	RPL29	-1.4018093473925304	-0.19426834826914902	0.1609721864203567	0.01027057601434587	0.09457412685612228	0.0013525473034943915	NA	32	32	32
ENSG00000215117.5	LINC00588	-1.3997997281978387	-0.10176187366983405	0.16157329925422226	0.016039375101707904	0.10929494168340728	0.0006471975649636479	NA	24	24	24
ENSG00000170092.14	SPDYE5	-1.3987881186888047	-0.06814112217006792	0.1618765302449956	0.05413103685303214	0.09698652592376844	0.0012680604726367293	NA	28	35	35
ENSG00000077522.12	ACTN2	-1.3979530696280953	-0.09480906194529168	0.16212716055735354	0.029503958954395913	0.21762059296368466	3.209561157187953e-07	NA	21	21	21
ENSG00000036448.9	MYOM2	1.3956541749732208	0.033836297032878146	0.1628186600232423	0.19315338117058917	0.309250730588457	1.3745696529157089e-10	NA	39	42	42
ENSG00000159445.12	THEM4	-1.3948455619121698	-0.05497666406224325	0.16306241611105354	0.08615175787051298	0.25673748535007224	8.674317448087692e-09	NA	66	67	67
ENSG00000144668.11	ITGA9	1.393536327930461	0.10090705825883826	0.1634576675108722	0.024514863728122005	0.12555162203020406	0.00014688537119784148	NA	19	19	19
ENSG00000282876.1	RP1-138B7.7	1.3902690132817102	0.04057467594631541	0.16444720362356335	0.16534341236754804	0.19228581923837465	2.7635439818518467e-06	NA	103	106	106
ENSG00000179270.6	C2orf71	-1.3895326502035696	-0.04291460579100575	0.16467083964302842	0.16645667196216077	0.2942796098293151	1.4086810355931752e-09	NA	52	53	53
ENSG00000153107.11	ANAPC1	-1.3878991712166808	-0.061922473471945814	0.16516775026624275	0.02030012707424515	0.09135335627641226	0.0014597072313780888	NA	34	35	35
ENSG00000223496.2	EXOSC6	1.3875971500395958	0.03180448936084042	0.16525974978166846	0.2451943883574655	0.6362667461545618	7.658481862527482e-29	NA	14	15	15
ENSG00000120063.9	GNA13	-1.3873624764327444	-0.07448692272121425	0.16533126098841366	0.042164531010288414	0.0826757913374808	0.0031403867014286953	NA	67	68	68
ENSG00000126005.16	MMP24-AS1	-1.3838740735531911	-0.05817068682164374	0.16639701667844176	0.08507923518136232	0.3196832616600501	4.222433485966166e-12	NA	13	13	13
ENSG00000151135.9	TMEM263	1.3838266795475151	0.09669898143408406	0.16641153169115386	0.029296360317716402	0.04077397945795397	0.03694469178979965	NA	49	50	50
ENSG00000180720.7	CHRM4	1.3835171823945358	0.20942995176898685	0.16650634251117924	0.004797206881602606	0.03988797275642722	0.04158023036465658	NA	3	3	3
ENSG00000165929.12	TC2N	-1.3829638030830995	-0.095149055770783	0.16667596498254145	0.022732882856645115	0.13592535411082798	0.00010507604211862354	NA	6	7	7
ENSG00000130517.13	PGPEP1	-1.3817828390375666	-0.11331943474854751	0.16703838980720453	0.018699473943911967	0.1614498330999206	1.6251726683617127e-05	NA	13	13	13
ENSG00000141959.16	PFKL	1.381408318427838	0.044514902824275934	0.16715344964425016	0.10814283198208124	0.3980891241772893	6.885525584667581e-14	NA	12	12	12
ENSG00000158195.10	WASF2	-1.3809489372551693	-0.1583088602035833	0.16729466156715211	0.014510113146039859	0.15810755706553142	1.4700627058176388e-05	NA	7	8	8
ENSG00000188976.10	NOC2L	1.3788245083989203	0.284344041101609	0.16794886829893751	0.0033404550325777517	0.036324568666196565	0.04889381077056453	NA	10	16	16
ENSG00000110218.8	PANX1	1.3783303636290793	0.27825707882030487	0.16810131260353522	0.002606829150032908	0.0654954211212653	0.006888316287917887	NA	8	8	8
ENSG00000278445.1	RP11-255P5.3	-1.376136693300554	-0.06650354867801143	0.16877931722231343	0.07304113830241504	0.12471779748844372	0.00017491009612152897	NA	50	51	51
ENSG00000074416.13	MGLL	-1.3749859566545255	-0.08868545351782985	0.16913579852629956	0.027315954663181125	0.06073850434101915	0.011175565465324454	NA	23	24	24
ENSG00000138119.16	MYOF	-1.3725620380575867	-0.28631342377876295	0.16988854021884503	0.004123287744238802	0.1145076128240283	0.0004119390925699469	NA	14	14	14
ENSG00000069869.15	NEDD4	-1.3719924776452141	-0.16043114948352105	0.17006577956902846	0.011182158594173697	0.04711054159792581	0.024416540096568917	NA	48	48	48
ENSG00000134809.8	TIMM10	1.3701102932829572	0.10354195951892235	0.17065247516096838	0.02576681011432356	0.16028902994227034	1.3812322633084275e-05	NA	18	18	18
ENSG00000197705.9	KLHL14	1.370001420744911	0.09603397977143557	0.17068645814549932	0.015204507605400805	0.04456882808574905	0.026152589652863604	NA	49	51	51
ENSG00000048544.5	MRPS10	-1.3698150917593788	-0.05067198049453181	0.1707446297990739	0.12518043763414316	0.31475912413323737	2.0439005194432142e-10	NA	57	60	60
ENSG00000020922.12	MRE11	1.3697524873290832	0.04944469251474879	0.1707641781489888	0.08069524089070687	0.4641859574402752	1.8846341659960153e-17	NA	19	19	19
ENSG00000136514.2	RTP4	1.3687672585049846	0.06195442420597937	0.17107203850970532	0.07789990184847245	0.2413123368169674	5.237099328046033e-08	NA	21	21	21
ENSG00000167468.16	GPX4	1.3678310413020467	0.10622436324057104	0.17136496886964347	0.024628500678429928	0.20196166123360645	1.2670831229433538e-06	NA	24	27	27
ENSG00000175395.15	ZNF25	1.3676304537694084	0.1808504880495648	0.17142777895611472	0.009509708211908437	0.12562511940910642	0.0001829696400105219	NA	91	92	92
ENSG00000197226.12	TBC1D9B	-1.3657805094460775	-0.08952811935058506	0.17200786570332127	0.03210109372815205	0.05761946027143544	0.012412835403417748	NA	28	28	28
ENSG00000128699.13	ORMDL1	-1.3656058981925137	-0.04986255825827783	0.17206269429367593	0.07905244792554672	0.3648457102641137	1.6880739364356202e-12	NA	14	14	14
ENSG00000234719.8	NPIPB2	1.3648427356994097	0.02491153693711837	0.17230248366660017	0.36245776116181205	0.6788896326163706	2.513245380489746e-31	NA	18	19	19
ENSG00000113119.12	TMCO6	-1.36417269970693	-0.08418549319813469	0.17251321824907795	0.026233260140488213	0.04316085104478516	0.02966654363853556	NA	30	30	30
ENSG00000243566.6	UPK3B	-1.3621387904699844	-0.04586077601209392	0.17315408845866187	0.10692498376289142	0.06558427704887025	0.006083194000975021	NA	35	36	36
ENSG00000228067.1	LINC01740	-1.3619130112361026	-0.08218491227101431	0.17322533947279506	0.04448900873182329	0.1547456456867565	1.7420527450407473e-05	NA	9	9	9
ENSG00000054219.10	LY75	-1.3606901069469728	-0.11064394426073314	0.17361164230708237	0.022474503057223184	0.11512752852737895	0.00036173454990913787	NA	54	54	54
ENSG00000066557.5	LRRC40	1.3595682700816045	0.12375416751755249	0.17396658475806548	0.007718908182781893	0.1593075386409084	1.6842388187418576e-05	NA	10	10	10
ENSG00000251504.1	LINC01099	-1.3586033204893326	-0.04631437744715557	0.1742723224274676	0.10151339174158314	0.09475591669395377	0.0014192226821340373	NA	50	53	53
ENSG00000175575.12	PAAF1	1.3580923218483691	0.09911085540881026	0.17443439126784166	0.028213437620195132	0.15722118452786904	2.886784663085652e-06	NA	21	22	22
ENSG00000118363.11	SPCS2	-1.3576119154213158	-0.2186171062017814	0.1745868600603917	0.0031234797871318733	0.043782677344290206	0.033006694098179405	NA	3	3	3
ENSG00000177595.17	PIDD1	1.357220204829116	0.23069045321081327	0.17471125266804366	0.003867579857501073	0.03659977886145376	0.04981962450929789	NA	22	22	22
ENSG00000224635.1	RP4-564F22.5	-1.356829272416224	-0.030598948589048467	0.1748354641074633	0.24257729163431974	0.5240226726925422	1.1279781774452436e-20	NA	21	21	21
ENSG00000179593.15	ALOX15B	-1.3566861834627149	-0.09536344921734956	0.17488094441228974	0.020472155395546175	0.12149597674992613	0.00013520635236521632	NA	21	22	22
ENSG00000127951.6	FGL2	1.3566752165210025	0.25682346676142975	0.17488443057923253	0.007520000346714966	0.08308725721663862	0.0023198802617330114	NA	9	9	9
ENSG00000162913.9	C1orf145	1.3565869754534439	0.05177014260845653	0.1749124825013849	0.08584616659320583	0.0994938124763574	0.0009682739095310463	NA	61	63	63
ENSG00000273456.1	RP11-686O6.2	-1.3561877771198085	-0.09681570565520302	0.17503943000781608	0.021768962188743406	0.13413152349457472	8.589068312165395e-05	NA	42	42	42
ENSG00000161542.16	PRPSAP1	-1.3559724470628227	-0.15162985693257838	0.17510793482136144	0.01183937010805367	0.1226826754380712	0.00010312699436439904	NA	3	3	3
ENSG00000171130.17	ATP6V0E2	-1.3555304474651138	-0.05056266211455479	0.17524861465607788	0.10239015925782463	0.4229178620559944	2.532864737735126e-16	NA	57	61	61
ENSG00000131626.16	PPFIA1	1.3551844133639612	0.10483233030455293	0.17535880938877257	0.01730768456319216	0.05934434710637997	0.009334704478872028	NA	20	20	20
ENSG00000150401.14	DCUN1D2	-1.354108244882498	-0.11866341286763137	0.1757018461643679	0.01475802549694643	0.10593628265110892	0.00029714897008131504	NA	32	32	32
ENSG00000165124.17	SVEP1	1.3496834338653811	0.10023789164809782	0.17711754843429617	0.024304812404261897	0.07032352532357755	0.0063612193820504394	NA	30	30	30
ENSG00000172000.7	ZNF556	-1.349669450961187	-0.08949421473074085	0.17712203564305973	0.03454433620074742	0.04466416596106055	0.028627993820548286	NA	19	22	22
ENSG00000272690.5	LINC02018	-1.3475787839219109	-0.06111121098717135	0.17779389816757996	0.06870707085378577	0.10326632031563857	0.0008049112637236541	NA	24	25	25
ENSG00000186529.15	CYP4F3	-1.3471335348872866	-0.0621293132438102	0.1779372293764323	0.08094270861783229	0.2236254034221717	7.62561566402449e-08	NA	39	40	40
ENSG00000078487.17	ZCWPW1	-1.3467500778318442	-0.04138810042736151	0.17806073790012333	0.10260729313132673	0.4007823857090128	9.994433392303874e-16	NA	36	36	36
ENSG00000105989.8	WNT2	-1.34663207951329	-0.06620955020045942	0.17809875707338363	0.049136082459365626	0.13755164569960046	6.599374698290021e-05	NA	31	31	31
ENSG00000185532.15	PRKG1	-1.345574252001431	-0.11477927814754242	0.17843986003967593	0.015625930287080793	0.08167685326220793	0.0015530477591455107	NA	22	22	22
ENSG00000272542.1	RP11-255P5.2	-1.3449550949984599	-0.2245471473427498	0.1786397364085187	0.004719451629550248	0.08426606728920427	0.0029029159910638155	NA	3	3	3
ENSG00000158864.12	NDUFS2	1.3446270923110641	0.09461040224033834	0.17874568975925187	0.026755560590510635	0.14808111700882334	4.6811605997245314e-05	NA	31	34	34
ENSG00000149527.17	PLCH2	1.3441766048870252	0.1354905393623304	0.17889128502940477	0.019452609428313502	0.2949032612292598	3.657008201556186e-10	NA	13	15	15
ENSG00000229178.1	AC069513.4	1.3432808937448921	0.07235977774137663	0.179181036388678	0.05650411269827369	0.1832051168938618	2.057304378331127e-06	NA	3	3	3
ENSG00000178795.9	GDPD4	1.3431590219596146	0.15719060890510053	0.17922048734435536	0.009579111693706618	0.09032869897907966	0.0019406218115822266	NA	7	8	8
ENSG00000127364.3	TAS2R4	-1.3423219527471482	-0.038322912704467936	0.1794916284636634	0.1674073254376875	0.503292399917153	9.185478670757859e-20	NA	25	28	28
ENSG00000137563.11	GGH	-1.3416639797204328	-0.10768883707333626	0.1797049712160972	0.020301860735616212	0.1995843757170794	8.722408454966612e-07	NA	44	44	44
ENSG00000179698.13	WDR97	-1.3409297138690601	-0.07295796789725621	0.1799432737954605	0.08036152415177655	0.24537695372105064	6.191494894500794e-08	NA	30	30	30
ENSG00000171903.16	CYP4F11	-1.3391463301326805	-0.06534824766180498	0.18052304040012912	0.05466818282434785	0.1712359031563775	9.936667330738553e-06	NA	70	72	72
ENSG00000171314.8	PGAM1	1.3389807554322435	0.04788348063993982	0.18057693797682262	0.11286897297737244	0.2538564773099943	1.4616748926334498e-08	NA	121	126	126
ENSG00000196396.9	PTPN1	1.3370317685246775	0.08157516957819268	0.18121226723152628	0.03330564730510222	0.12176621970414744	0.00021989595544855958	NA	46	46	46
ENSG00000148483.8	TMEM236	-1.3359501310985649	-0.11015003288689507	0.18156557373551652	0.01782139580624399	0.06059406886695867	0.011407891690587516	NA	6	6	6
ENSG00000188659.9	SAXO2	-1.3337543022194815	-0.04713618163858194	0.18228439192500678	0.09864375692983773	0.3384269307863609	1.948563716168931e-11	NA	29	29	29
ENSG00000164306.10	PRIMPOL	1.3331773844556183	0.18841416176843206	0.1824735991443679	0.0077562286646501305	0.09963454657729533	0.0008732336072041553	NA	3	3	3
ENSG00000197766.7	CFD	-1.3323817524917483	-0.06123714180570799	0.18273477519429726	0.06661411674210026	0.17588682857391508	2.072179863183847e-06	NA	28	31	31
ENSG00000186184.16	POLR1D	-1.3310947491820224	-0.11254842726170913	0.18315783649845074	0.01916075835368513	0.19185012434425694	9.55166472277283e-07	NA	24	24	24
ENSG00000166275.15	BORCS7	-1.3310391417483507	-0.0540022390636226	0.18317613201316552	0.0928848735669199	0.2575826157190928	5.0017432382357934e-09	NA	51	53	53
ENSG00000133055.8	MYBPH	1.3294283239845497	0.0781245602562021	0.18370669840266907	0.1022622513990799	0.08491721643486909	0.002415527995499162	NA	64	65	65
ENSG00000172270.18	BSG	-1.3288137709364993	-0.09106914058234668	0.1839094177571896	0.02853942019451211	0.03667070955295332	0.048024803351290515	NA	22	24	24
ENSG00000091428.17	RAPGEF4	-1.3281448694834652	-0.2250941908177862	0.1841302529642368	0.002262371296331433	0.06346511883167276	0.008722949947891918	NA	12	12	12
ENSG00000174792.10	C4orf26	-1.3278497228823327	-0.06431132143760257	0.18422775686906112	0.046778993435865904	0.18498545827297908	1.17406555519706e-06	NA	21	21	21
ENSG00000198663.16	C6orf89	1.327723253957065	0.1538041963406775	0.1842695485289897	0.014188238842944435	0.2503300629804566	2.047642822260288e-08	NA	16	17	17
ENSG00000267665.1	RP11-13K12.2	-1.327565155939583	-0.06624998532340498	0.18432180189370162	0.06581333459850186	0.05077767953531096	0.02116279622180142	NA	65	71	71
ENSG00000163931.15	TKT	-1.3270492322607952	-0.07795401020346593	0.18449239740223922	0.04061520920329037	0.3164823420259241	1.2193704847311748e-10	NA	24	24	24
ENSG00000182667.14	NTM	-1.3267066498859525	-0.05976439976927689	0.18460574036094546	0.06980634443676736	0.334523794067564	2.760692837177897e-11	NA	22	23	23
ENSG00000153902.13	LGI4	-1.3252059783451016	-0.1050107352046852	0.18510284305162095	0.01766539496404766	0.03819460449184271	0.04004574507315376	NA	40	41	41
ENSG00000186314.11	PRELID2	-1.3242475743085784	-0.06760940549058847	0.185420835488587	0.07797730159095775	0.05100013851974695	0.020782494880108582	NA	81	84	84
ENSG00000104904.12	OAZ1	-1.3222457427407488	-0.4161585290711414	0.18608633355840498	0.0022115225496052997	0.07230576252504374	0.00590607474839165	NA	4	5	5
ENSG00000137513.9	NARS2	1.31978210949235	0.1019312704996967	0.18690777644263656	0.017411378821613026	0.15529652771399086	1.7576148292384963e-05	NA	15	15	15
ENSG00000198892.6	SHISA4	-1.3163139975202833	-0.07121984254045653	0.18806867465532795	0.029255737476828296	0.2483157972424665	3.9260694696148214e-08	NA	15	15	15
ENSG00000196260.4	SFTA2	-1.3156248331069946	-0.24308617670700053	0.18829999436526135	0.0033128618988688212	0.3003548931807458	1.0694234308771514e-09	NA	1	13	13
ENSG00000087884.14	AAMDC	-1.314328837121989	-0.15300822216881335	0.18873556694414595	0.009802963822906019	0.050766836129752614	0.021969286885536118	NA	30	32	32
ENSG00000134905.16	CARS2	1.3138326747544626	0.08895440482365484	0.188902519181107	0.029297745877643246	0.2065860792661149	4.837730758686358e-07	NA	27	28	28
ENSG00000174231.16	PRPF8	-1.3126494648253755	-0.1969665538988408	0.1893010934846867	0.007513208204919478	0.048927701122389824	0.02269964611860601	NA	13	13	13
ENSG00000027001.9	MIPEP	-1.312134624011249	-0.0580980573752108	0.18947471538884708	0.07703695088302287	0.2508461598371934	2.0347577274288507e-08	NA	15	15	15
ENSG00000263154.1	RP11-1055B8.2	1.310805564821224	0.037501730687198094	0.18992346200136012	0.17228591540202742	0.07290624183912335	0.0030639338663519923	NA	70	79	79
ENSG00000163576.17	EFHB	-1.3106292952858098	-0.031595938865064455	0.1899830368112777	0.23572850537991785	0.5221462850623424	2.29490175655977e-20	NA	21	22	22
ENSG00000153113.23	CAST	-1.3097866943938865	-0.061825228769277596	0.19026800557741586	0.05909528836791937	0.3340499691683014	1.2512077308192506e-11	NA	12	12	12
ENSG00000197020.10	ZNF100	1.3077531453789009	0.06284557258877778	0.19095705103664562	0.05403004405581662	0.1990431335022152	1.1250522803074335e-06	NA	16	17	17
ENSG00000187987.9	ZSCAN23	1.3066957537654165	0.07129504297715139	0.19131606138447366	0.053414968487547766	0.10117337969045878	0.00044559688124685303	NA	21	26	26
ENSG00000033178.12	UBA6	-1.3042817077889284	-0.09808108897966296	0.1921375498137664	0.021477004774427724	0.30640870791297553	8.167953839817644e-11	NA	31	31	31
ENSG00000164978.17	NUDT2	1.3034996729800719	0.0645551496970898	0.1924042279505782	0.04910679358130446	0.4429547849359285	1.3546351802839224e-15	NA	9	9	9
ENSG00000187231.13	SESTD1	1.3029892014320628	0.23697363988370063	0.19257844823934267	0.0039603445412013435	0.056190803493592116	0.01162629137851386	NA	10	10	10
ENSG00000187546.13	AGMO	1.3028630099596836	0.06051740102444995	0.192621534355096	0.05418156877476264	0.2360638951009889	9.928394873143824e-08	NA	27	27	27
ENSG00000228789.6	HCG22	1.3019821076904172	0.7314209720403195	0.19292250209938921	0.0004649850593561855	0.11698250088536365	0.0003312029021193525	NA	11	48	48
ENSG00000206344.7	HCG27	-1.3018319789340673	-0.08575608450958173	0.19297382930702567	0.03198850107707909	0.043003677894307535	0.03384639276273073	NA	37	167	167
ENSG00000165828.14	PRAP1	1.3014317671080635	0.07151171865374671	0.19311070591626522	0.05718734637300814	0.0742016538967619	0.004777809098881505	NA	33	33	33
ENSG00000100116.16	GCAT	-1.300400909416732	-0.11830761872684335	0.19346359841104277	0.013778605077411509	0.11628762532342253	0.0002436298265874029	NA	17	18	18
ENSG00000239389.7	PCDHA13	1.2996784636127157	0.06238506346107024	0.19371119468066167	0.05476971019510249	0.15241017960903547	3.3142506316214035e-05	NA	67	68	68
ENSG00000086619.13	ERO1B	1.2995509415774456	0.09127544640013602	0.1937549231182214	0.02236734973160322	0.195939596878426	1.6524011198859712e-06	NA	39	39	39
ENSG00000272855.1	RP5-1102E8.3	-1.2978078137271833	-0.05230566900485002	0.1943533839415953	0.06022448220625681	0.06583105500263264	0.007918507871657137	NA	43	46	46
ENSG00000175170.14	FAM182B	-1.2973831034157774	-0.04951004530503668	0.1944994032674381	0.16309976590069267	0.2904869143483416	1.1208369765752884e-09	NA	36	36	36
ENSG00000131591.17	C1orf159	-1.296032207933684	-0.33353303263991696	0.19496438880292843	0.0021212279753741363	0.037775971608224934	0.043815777093457256	NA	4	5	5
ENSG00000136144.11	RCBTB1	1.2953887314364605	0.05854463942797148	0.19518616335872518	0.052558157898701025	0.29343112037534497	3.4723736892199563e-10	NA	30	30	30
ENSG00000162600.11	OMA1	-1.2953570650892796	-0.0768353906453443	0.19519708195797725	0.04950529987269946	0.32579941749902114	8.110381178758082e-11	NA	64	64	64
ENSG00000157578.13	LCA5L	-1.2944024184968828	-0.03588912453163634	0.1955264557039098	0.1943170263697001	0.3595934174658169	1.0698594665717678e-12	NA	70	72	72
ENSG00000254081.1	LINC01299	1.2912745831857677	0.04121694517643736	0.19660848082543037	0.07041809385855258	0.1815051068655791	3.447399712615271e-06	NA	69	70	70
ENSG00000176974.19	SHMT1	1.290563523723312	0.1006088110027085	0.1968550712397399	0.022432247847783623	0.12254652332372636	0.00016421126070459617	NA	13	13	13
ENSG00000188257.10	PLA2G2A	-1.2898512292331985	-0.21349460846634966	0.1971023169349948	0.005404643898013681	0.03771596399909725	0.044188544120184685	NA	15	15	15
ENSG00000136932.13	TRMO	1.289592180484321	0.08286266899616003	0.19719229211682054	0.022720321957182116	0.22329560718327535	2.9320361610133373e-08	NA	14	15	15
ENSG00000164080.13	RAD54L2	-1.2891347203145511	-0.08173157992685007	0.19735125479080262	0.022582191558881245	0.03893914077769322	0.045300418167655516	NA	29	31	31
ENSG00000234127.8	TRIM26	1.2882775466812164	0.460392761215613	0.19764936624453444	0.0012005465831058202	0.08080393276840457	0.0033536170998170753	NA	5	30	30
ENSG00000184227.7	ACOT1	-1.2879693471501077	-0.10555287237509209	0.19775663367261753	0.018456929756846156	0.07066950727516864	0.005636791403370296	NA	20	20	20
ENSG00000130856.15	ZNF236	-1.2879500534723547	-0.051864522187220645	0.19776335016477087	0.09283789351014167	0.15824125556433571	1.8972177534530453e-05	NA	113	116	116
ENSG00000135596.17	MICAL1	1.2873948047767636	0.2569205814229522	0.19795671420421823	0.0038532131472644488	0.08819640727473768	0.0006554338329479936	NA	5	5	5
ENSG00000132681.16	ATP1A4	1.286720044643425	0.12420503412064574	0.1981918839373924	0.012627034563535193	0.06120848152789761	0.011617140349803398	NA	8	8	8
ENSG00000269949.1	RP11-738E22.3	1.2855513121620192	0.05867877434304786	0.19859969797661148	0.05329613761056125	0.05021053364121368	0.02196621238915542	NA	27	27	27
ENSG00000223658.7	C1GALT1C1L	-1.283556059019687	-0.04495176392129491	0.19929733286213813	0.09785444058910904	0.13021835126299058	0.00012650684455998485	NA	46	46	46
ENSG00000068383.18	INPP5A	-1.2829159304057312	-0.13326000981605315	0.1995215310582693	0.020090637509438264	0.06640746724029856	0.008312898290537466	NA	11	12	12
ENSG00000112530.11	PACRG	1.2822817078319486	0.14558229930840136	0.19974384237971232	0.02494629925518945	0.09496852454070087	0.0009910022379488886	NA	50	50	50
ENSG00000196236.12	XPNPEP3	-1.2814171858433374	-0.06645109603398405	0.2000471708883319	0.040429243970023954	0.1951875024609349	1.4599895174832975e-06	NA	14	15	15
ENSG00000272463.1	RP11-532F6.3	-1.281332289186232	-0.08318030203047835	0.20007697608480568	0.029491775285612525	0.05374006744912695	0.009499721060714913	NA	9	9	9
ENSG00000272541.1	XXbac-BPGBPG55C20.1	1.280523364739322	0.03235761389898681	0.20036113286758117	0.14319242887237915	0.4230249897263049	1.2962380631864572e-15	NA	89	93	93
ENSG00000108423.14	TUBD1	-1.2782047576525701	-0.1028790889503019	0.20117723905665064	0.020121437203800142	0.09279378293042063	0.0018184740527720238	NA	25	27	27
ENSG00000109790.16	KLHL5	1.2781194149827038	0.16345705742641176	0.20120732427752797	0.007865697290192635	0.05725599762270615	0.013474127382847902	NA	27	28	28
ENSG00000114124.2	GRK7	-1.2760962603302162	-0.0575717307338389	0.2019214934152257	0.0609938044378062	0.14386292555519856	2.956621012763303e-05	NA	11	11	11
ENSG00000162444.11	RBP7	1.2716131619436646	0.08513206404591486	0.2035105979434737	0.02525780417839444	0.06187040495532134	0.006412175289313067	NA	38	39	39
ENSG00000130348.11	QRSL1	-1.2706655494793284	-0.06807111880146133	0.2038476564972569	0.039844968149773216	0.1769436523649163	7.238086403986721e-06	NA	32	32	32
ENSG00000108433.16	GOSR2	-1.2698321517403002	-0.09838976004029096	0.20414442536119115	0.019777089808803543	0.08491044307679545	0.0024180922877911877	NA	16	16	16
ENSG00000163918.10	RFC4	1.269329106070535	0.11816244690315196	0.20432370953817836	0.010350329965732482	0.09553009958549433	0.0010829477657510044	NA	6	7	7
ENSG00000187010.19	RHD	1.2689880261957882	0.026342401238839696	0.20444533466752213	0.29888893467250055	0.4410638627075631	3.8876388745737264e-16	NA	61	80	80
ENSG00000213462.4	ERV3-1	-1.268810860844899	-0.04164436086841482	0.20450853055525897	0.12707422194701373	0.4891090111887074	2.084740518001403e-18	NA	47	51	51
ENSG00000050555.17	LAMC3	1.2685960183272418	0.10633565017134493	0.2045851851634516	0.02172005954017013	0.0782158559261962	0.0028396107643739797	NA	25	27	27
ENSG00000065457.10	ADAT1	1.2682021481707517	0.13894515616591843	0.2047257701000441	0.009164203182735869	0.11521829627642265	0.00038259007565618903	NA	9	9	9
ENSG00000171574.17	ZNF584	1.2680192037311935	0.08232944412357143	0.20479109274782048	0.026689308433411524	0.1934387686975268	2.661585349956355e-06	NA	20	20	20
ENSG00000256660.5	CLEC12B	-1.266900528131672	-0.0952602315555275	0.20519085987169694	0.020679453357966553	0.040074704957650066	0.036052241010157984	NA	25	25	25
ENSG00000130812.10	ANGPTL6	1.2665987352414751	0.07448736502214184	0.20529880492403674	0.026421146646543207	0.1584465027355174	1.4379725502849174e-05	NA	15	15	15
ENSG00000268912.1	CTD-2619J13.17	1.2661835898967606	0.09592284621867841	0.20544736122991125	0.021266196080727086	0.14705227930930725	3.71512885886182e-05	NA	7	7	7
ENSG00000125170.10	DOK4	-1.2651113759335406	-0.3041785448120919	0.20583140549320977	0.0019039358039187482	0.03858632822040183	0.04193603103925461	NA	14	14	14
ENSG00000244187.7	TMEM141	1.2650042208412062	0.17851182268798013	0.20586981481853395	0.006548431005589385	0.08214162937189258	0.0019850897230137424	NA	15	16	16
ENSG00000084207.15	GSTP1	1.2633268522986576	0.07392944060332865	0.20647173988678946	0.05532225206223585	0.2069360364502616	7.941736214644006e-07	NA	60	61	61
ENSG00000106013.14	ANKRD7	1.260226655603306	0.05462278846903247	0.20758760964791667	0.05445570600574927	0.17774021640075632	6.5240366217556985e-06	NA	32	32	32
ENSG00000145725.19	PPIP5K2	-1.2595032012990293	-0.06857554278811458	0.20784863465779224	0.030603758843492705	0.20128824783150656	1.4240029879974512e-06	NA	105	105	105
ENSG00000141086.17	CTRL	1.257563198218832	0.0473709139231191	0.20854976981256224	0.05932094335015736	0.0584239652314834	0.011622714889430315	NA	43	43	43
ENSG00000254986.7	DPP3	-1.2545768525399272	-0.23478300608188532	0.20963241074783057	0.004211090299252262	0.0454143531936512	0.026914224601328002	NA	14	15	15
ENSG00000083444.16	PLOD1	-1.2500941905086416	-0.09807241215261825	0.21126514173871513	0.02469660293880289	0.25322455750511685	5.679095829727821e-09	NA	20	21	21
ENSG00000180730.4	SHISA2	-1.2488612751355959	-0.05223346075207117	0.2117158175442575	0.14074802279339982	0.1667902115530686	1.1831362837898845e-05	NA	110	114	114
ENSG00000176473.13	WDR25	-1.2486617763391474	-0.05624417997861703	0.21178880694079405	0.06294573339501161	0.1425946082727894	7.334788246436742e-05	NA	41	42	42
ENSG00000235173.6	HGH1	-1.2483586565301699	-0.09968409482803743	0.2118997423248008	0.01592559319388949	0.12986308485940706	0.00012526993903911628	NA	32	35	35
ENSG00000138696.10	BMPR1B	1.2476933245862545	0.09320028645701126	0.2121433868504593	0.018197671638091724	0.11587100556062968	0.0003046421194810416	NA	54	54	54
ENSG00000276966.2	HIST1H4E	1.2474202766036657	0.10951829765008651	0.21224343556410852	0.02528720117882703	0.0987934480812136	0.0012275562262594108	NA	23	23	23
ENSG00000035687.9	ADSS	1.244562828377862	0.10444756354663134	0.21329249119330274	0.015265935516842754	0.07788482559226091	0.0008945008028275563	NA	39	40	40
ENSG00000182272.11	B4GALNT4	-1.2442544185757403	-0.10440897828671543	0.2134059411311534	0.017147941264157543	0.059313709051931826	0.012767108104740434	NA	22	22	22
ENSG00000146733.13	PSPH	1.2425995267665444	0.040345093402068335	0.21401544439573894	0.09412828999111826	0.3826807934114169	5.605209304905702e-13	NA	14	15	15
ENSG00000205476.8	CCDC85C	-1.2421880571932757	-0.16910518480005987	0.2141671850073228	0.00569154769142463	0.0497718714244732	0.019510661065812642	NA	7	7	7
ENSG00000164045.11	CDC25A	1.2416211105905204	0.10337104048858443	0.21437638909700096	0.024848939990542884	0.07061033196597334	0.005720695914653376	NA	41	44	44
ENSG00000269893.6	SNHG8	1.2416082412864213	0.13522702834974548	0.21438113959803928	0.011326125458808347	0.1634425485818555	5.5136521986712235e-06	NA	18	21	21
ENSG00000174611.11	KY	1.2404936412383554	0.05081943062136106	0.21479286469002423	0.07633154343340041	0.08123485704269763	0.0019090980579439829	NA	105	106	106
ENSG00000100994.11	PYGB	-1.240276750773038	-0.09520246267537535	0.21487304864154744	0.020882172311408723	0.12423855671344428	0.00024810801287617	NA	32	33	33
ENSG00000121207.11	LRAT	1.2392959940448647	0.058928311822615397	0.21523590171266826	0.04687817847646225	0.07103346592189598	0.00562752204226204	NA	54	54	54
ENSG00000134202.10	GSTM3	1.2387856129290586	0.030529817336886197	0.21542490328407493	0.16619732025038775	0.4662373575155116	6.607374974938421e-17	NA	26	26	26
ENSG00000008323.15	PLEKHG6	1.2377202751138243	0.06541157942012948	0.2158197986056598	0.05178558147218926	0.037598822936847034	0.04665283914115343	NA	35	37	37
ENSG00000245832.6	MIR4300HG	-1.2369382191098608	-0.06962003608207196	0.21611001974513755	0.04626944416730786	0.16210192407822993	1.2467912830037191e-05	NA	21	21	21
ENSG00000165269.12	AQP7	1.2368788109451283	0.10869477985675387	0.216132077604686	0.0206345281809451	0.15498888648459996	6.658700460315256e-06	NA	7	7	7
ENSG00000136238.17	RAC1	1.2357167197757633	0.1096179273129684	0.21656388039845476	0.013155069813565063	0.05474529906768698	0.013641205780600059	NA	45	48	48
ENSG00000176148.15	TCP11L1	-1.2356842774185057	-0.09709658414299747	0.21657594403493274	0.021314306494055007	0.05761675959633505	0.01397226964758072	NA	60	62	62
ENSG00000179630.10	LACC1	1.2352440120531558	0.07381279037786716	0.21673970379452923	0.0423692812527994	0.17711841548764795	5.49092512416438e-06	NA	56	59	59
ENSG00000023228.13	NDUFS1	-1.2343501993332697	-0.288621851814188	0.21707243766621998	0.002129988653296955	0.04101747873988572	0.034362399403861016	NA	23	23	23
ENSG00000099785.10	MARCH2	1.234013423045701	0.0657015900376254	0.21719790245517367	0.0522422839640421	0.360477833230428	1.2149409869659717e-12	NA	27	27	27
ENSG00000115568.15	ZNF142	1.2324439603660786	0.10687457136877876	0.21778328806681369	0.015068074169995935	0.07885861337490689	0.0036896149080406643	NA	58	58	58
ENSG00000103091.14	WDR59	1.2314548215774843	0.19478930204575512	0.21815280393021041	0.005291535175792538	0.09892766628754858	0.001091554358234315	NA	12	13	13
ENSG00000115604.10	IL18R1	-1.2307047969910203	-0.04937343224271605	0.21843329332022043	0.07768436926254267	0.2950071953688246	3.874055606544877e-10	NA	37	37	37
ENSG00000183520.11	UTP11	1.2298569178081056	0.2957899153430712	0.21875068967435274	0.00174127195528664	0.059420853953183285	0.010946303093989664	NA	4	4	4
ENSG00000242612.6	DECR2	-1.229039379655077	-0.04515344276017894	0.219057041702174	0.08151134204460658	0.2338183454799241	9.624451111109467e-08	NA	15	16	16
ENSG00000203499.11	FAM83H-AS1	1.2289751233505084	0.09399595192896197	0.21908113320214206	0.03357248070693727	0.09565476439033042	0.0012830778187714962	NA	27	30	30
ENSG00000180801.13	ARSJ	-1.2285439242947378	-0.07529487677624447	0.21924285110831188	0.03831386768959824	0.13304879871376074	0.00012016429374561443	NA	38	40	40
ENSG00000177981.10	ASB8	-1.2277712865093158	-0.06677549325439676	0.21953283734553997	0.03774969569410699	0.14688846190457647	4.929636564796615e-05	NA	50	51	51
ENSG00000162753.11	SLC9C2	-1.227568727474926	-0.09622149284095043	0.2196089072868208	0.023340044459414754	0.07731573126022677	0.003010699090931975	NA	47	48	48
ENSG00000225383.7	SFTA1P	1.2258593962369482	0.0890616002346332	0.2202515908633199	0.028130074181960844	0.13336260003551467	7.846168924910719e-05	NA	25	25	25
ENSG00000157240.3	FZD1	1.2247081675565177	0.09544142988066469	0.2206851956852368	0.017772977554560972	0.06768440598504022	0.007039370417296442	NA	12	13	13
ENSG00000162877.12	PM20D1	1.2240866326660405	0.025649274317015573	0.22091954814190307	0.29455561007189857	0.44738671914840333	1.1587386706554989e-16	NA	36	37	37
ENSG00000176022.4	B3GALT6	-1.2238826013335313	-0.12547186403566066	0.22099651793517172	0.013678040159727466	0.1193045941886694	0.0001579947640325644	NA	8	8	8
ENSG00000175773.12	RP11-121M22.1	-1.2238710569116855	-0.08863226566146214	0.22100087358478526	0.0231825947682652	0.1145357868386089	0.00036473779387556697	NA	12	13	13
ENSG00000091262.15	ABCC6	-1.2228310291658677	-0.04419739881904359	0.221393523122681	0.05503951800770365	0.09546395000543943	0.0007867275096263633	NA	51	55	55
ENSG00000198105.13	ZNF248	1.2226225979652383	0.16130992512296696	0.22147227382781365	0.009840613464658947	0.14067746521177568	2.284739155647637e-05	NA	91	93	93
ENSG00000136059.14	VILL	-1.2225533832234814	-0.10038472857536539	0.22149842938869713	0.019899760782720072	0.1958378576668732	1.175907450864298e-06	NA	31	31	31
ENSG00000233359.1	RP11-202K23.1	-1.2194753509993304	-0.057008445556315915	0.2226638258081367	0.060708224727131936	0.20700684966714747	6.879239305219062e-07	NA	25	25	25
ENSG00000231943.7	PGM5P4-AS1	-1.2188091837223995	-0.07187700410858547	0.2229166250157636	0.03689519765897393	0.19271603882018493	1.0382736405793457e-06	NA	25	25	25
ENSG00000185988.11	PLK5	1.218495746055104	0.13429941452799682	0.22303564033836198	0.009868973506415808	0.061099534608083185	0.005859229549260372	NA	5	5	5
ENSG00000185615.15	PDIA2	1.217761549171533	0.04597701443640118	0.22331459999836034	0.10345668199130532	0.22271160149415106	2.737226981917101e-07	NA	27	28	28
ENSG00000145476.15	CYP4V2	-1.2172540950234347	-0.09085359694194127	0.22350755410329415	0.023921705851195574	0.08493303131936263	0.0026288271744527004	NA	59	60	60
ENSG00000185187.12	SIGIRR	1.216213279211148	0.07641574076707847	0.22390368644667402	0.025926295994555162	0.04769487904130373	0.00813399246246721	NA	8	8	8
ENSG00000042317.16	SPATA7	1.2147673400445431	0.09702101297063215	0.2244548406739273	0.023723337117669573	0.08484160102793856	0.0015709517713994694	NA	27	27	27
ENSG00000156398.12	SFXN2	1.21243232760376	0.20116808090700924	0.22534693241362747	0.014193887302177384	0.03928427441581615	0.03962245522492525	NA	31	32	32
ENSG00000226067.6	LINC00623	-1.2107165675371956	-0.2968035824125225	0.22600405056216877	0.002577598312946525	0.1298857789058407	0.0001367723316204427	NA	20	28	28
ENSG00000257335.8	MGAM	1.2097519640547036	0.07713860976463409	0.22637408360042688	0.03384127973995395	0.16707198529702638	5.86130568399715e-06	NA	27	29	29
ENSG00000129422.14	MTUS1	-1.2097087904206838	-0.08162103342914477	0.2263906556056584	0.024014961356275906	0.3442600733368397	1.6655436884400908e-11	NA	10	10	10
ENSG00000112874.9	NUDT12	-1.2083221474471477	-0.13727060302914434	0.2269233726770552	0.017225587996661358	0.05137248688220119	0.021364861686118963	NA	48	48	48
ENSG00000132763.14	MMACHC	-1.207808776318193	-0.06473889331345467	0.22712082489175245	0.043413910878772444	0.26144666453559323	1.1846635864996444e-08	NA	22	22	22
ENSG00000214290.8	COLCA2	-1.207051006282948	-0.12675603747988987	0.22741250134267244	0.011387164876520358	0.08016029169614687	0.003199237718317721	NA	13	13	13
ENSG00000182759.3	MAFA	1.206666286525921	0.12978161486800133	0.22756068759131665	0.011907547168554963	0.154362588417572	1.4245469952000864e-05	NA	52	56	56
ENSG00000072756.16	TRNT1	-1.206475732130085	-0.08456385665585861	0.22763411076062945	0.03412101034947718	0.05377719898469887	0.018073700874186718	NA	52	54	54
ENSG00000162039.14	MEIOB	-1.2061131273753802	-0.045697761963860245	0.22777387387304104	0.1107202768551632	0.06050158674067861	0.011562663344796486	NA	40	41	41
ENSG00000112245.10	PTP4A1	-1.205351125671994	-0.2519996641351129	0.2280677806021183	0.002767068165103214	0.06698233495610895	0.008183004729132056	NA	29	29	29
ENSG00000265519.1	CTD-3157E16.1	-1.204977306696952	-0.05907380865980874	0.22821206263016858	0.05402408521817543	0.11735474444250445	0.0002719543898137916	NA	26	28	28
ENSG00000246067.7	RAB30-AS1	1.2037877366828633	0.0763634929781711	0.2286716307749167	0.043157853510333	0.19607966188828205	1.7916045118623059e-06	NA	22	22	22
ENSG00000112685.13	EXOC2	1.2030610421492414	0.2077988112455503	0.22895269964880238	0.004909548169096983	0.08811148874048208	0.00205869651624502	NA	9	9	9
ENSG00000127578.6	WFIKKN1	1.2026983340578685	0.04011233342485258	0.2290930788347747	0.08994159155836282	0.2263791905890961	1.442243969447059e-07	NA	19	19	19
ENSG00000158470.5	B4GALT5	-1.20018448306987	-0.09647239311959523	0.2300677002948538	0.017143684367955075	0.0946122397933658	0.001411684366854513	NA	59	59	59
ENSG00000163644.14	PPM1K	1.200117959587731	0.15333094988392196	0.2300935314717858	0.0072733772462068285	0.04697695799587998	0.026586747682673655	NA	9	10	10
ENSG00000175110.11	MRPS22	1.1982066067387998	0.030644539552590624	0.23083659399549872	0.18490658121757744	0.5454904429645195	1.9841889915301942e-21	NA	57	58	58
ENSG00000164048.13	ZNF589	1.1973120525432757	0.025338532799701725	0.2311849484276255	0.1594159077985708	0.1985175504539744	1.4349062061158037e-06	NA	65	69	69
ENSG00000198093.10	ZNF649	-1.1965120099172364	-0.04427047703667023	0.2314968146939792	0.1356890835937746	0.14976549475600412	2.3294017824861583e-05	NA	64	67	67
ENSG00000231887.6	PRH1	1.1958748935786176	0.0679170845695347	0.23174538395963518	0.029454487173300077	0.09025672496452156	0.0018423793183527887	NA	39	41	41
ENSG00000198791.11	CNOT7	1.1951975717167342	0.06620887708903157	0.23200984707666816	0.019975592562831258	0.03720448617281305	0.043258877967865324	NA	25	25	25
ENSG00000206535.7	LNP1	1.194785417053067	0.07466609134537486	0.23217087938065128	0.025765614996492683	0.0945971834474916	0.0010787670396348512	NA	32	32	32
ENSG00000184305.14	CCSER1	1.1926080676989792	0.13073614837644776	0.23302290474630183	0.0071568185132832585	0.048811612673611116	0.0193222791817974	NA	4	4	4
ENSG00000272047.1	GTF2H5	-1.1919399816643976	-0.09195640814259037	0.23328477965440464	0.019516467924737057	0.10941341048795124	0.0005187955299376952	NA	27	27	27
ENSG00000205464.11	ATP6AP1L	-1.1912790924241776	-0.03379166404504553	0.23354403883858876	0.08638356392197469	0.2337551568731992	1.4244887418108884e-07	NA	66	66	66
ENSG00000144559.10	TAMM41	-1.1910653395561643	-0.060628023827634214	0.23362793530948833	0.06259867768199659	0.2309639003276787	1.6998471963509795e-07	NA	22	22	22
ENSG00000164106.7	SCRG1	1.1907492229396868	0.08977728227045555	0.23375204797647786	0.03048364841065225	0.046200111778190577	0.029677534951419518	NA	55	55	55
ENSG00000148357.16	HMCN2	-1.1895655052835608	-0.25409869272100843	0.23421721043460697	0.002214667675407712	0.04045758650375567	0.04012542902855065	NA	5	5	5
ENSG00000228392.1	RP11-343J18.1	1.1892351142965192	0.11236854103403512	0.23434716031791658	0.014715755441933532	0.07094630831676406	0.0035796335756164907	NA	4	5	5
ENSG00000083099.10	LYRM2	1.1885421059976031	0.07952476545173064	0.23461990130141763	0.02648006022853224	0.21396093937930075	3.125380644675572e-07	NA	20	22	22
ENSG00000247157.6	LINC01252	1.1880900066261542	0.04338724750438226	0.23479795107356805	0.09562938995865661	0.2592137179459407	1.7620589729068708e-08	NA	38	40	40
ENSG00000228709.1	AP001065.15	1.1876649501204848	0.10357863540632006	0.23496543783522195	0.01454823761651449	0.12919290387800747	0.0001465451456414522	NA	6	6	6
ENSG00000224429.7	LINC00539	-1.1874509357230958	-0.05752255809872051	0.23504979881792953	0.05650584642127482	0.22200827267477555	3.431137152970934e-07	NA	25	25	25
ENSG00000163646.10	CLRN1	-1.1867906314455647	-0.06004076392790545	0.23531021512531025	0.04851400470922111	0.11233333576870448	0.000481568452946409	NA	26	27	27
ENSG00000146833.15	TRIM4	1.1863795302518094	0.08322677761637126	0.23547245175894405	0.022421435538592546	0.15774527098149813	1.5253543259776416e-05	NA	37	37	37
ENSG00000158483.15	FAM86C1	-1.1860574523626355	-0.09236716382397996	0.2355996116021113	0.02024580154917548	0.1500961235680751	2.225994457688118e-05	NA	7	7	7
ENSG00000040531.14	CTNS	1.1856388786439862	0.09285119558589876	0.23576494164543793	0.02528946396863594	0.07228638657182497	0.004874634641696085	NA	24	24	24
ENSG00000198185.11	ZNF334	1.1819509728770683	0.08383453698619828	0.237225154791881	0.019102726851269985	0.08264998527107388	0.0024310873224350853	NA	13	14	14
ENSG00000154263.17	ABCA10	1.1818221210883177	0.09953562246804293	0.23727628848119686	0.01592579270262269	0.11869859086051475	0.000338331339438412	NA	17	17	17
ENSG00000272444.1	RP11-1017G21.6	-1.181423378918215	-0.04983153021070278	0.2374345751116217	0.07523858178990746	0.13330653251597124	0.00010408088035810428	NA	78	79	79
ENSG00000198874.12	TYW1	1.179880212251639	0.04035463837783776	0.23804786100819197	0.11547865531197643	0.4877184748593593	6.8128123732657505e-18	NA	51	54	54
ENSG00000105968.18	H2AFV	1.179791949811781	0.20256952942477516	0.23808297208663676	0.004422411747584034	0.09115991304845082	0.0018919670988961032	NA	14	14	14
ENSG00000243667.6	WDR92	-1.1796367358212256	-0.061701889858083066	0.23814472557288902	0.05381139922266267	0.056528871158044836	0.011977609022108673	NA	38	39	39
ENSG00000111262.5	KCNA1	1.1791124898266452	0.10830864317979084	0.23835338584614463	0.020404826395482103	0.05591194958982935	0.012964419522966779	NA	32	33	33
ENSG00000077463.14	SIRT6	-1.1788560813379787	-0.1496875004093773	0.23845548847852582	0.00699690659340652	0.06866756136289193	0.006057474015719486	NA	13	13	13
ENSG00000133961.19	NUMB	-1.1781662658077041	-0.07708333924301089	0.23873032833181762	0.025623279975396644	0.1678197922705792	9.902687846540964e-06	NA	30	30	30
ENSG00000092067.5	CEBPE	1.1774353825684523	0.11538247572247716	0.23902177440319128	0.01186845404245105	0.06477345293408845	0.008927662510688784	NA	32	36	36
ENSG00000084072.16	PPIE	1.1773159381651892	0.03034402119637092	0.2390694277537294	0.18731827546994445	0.5048197620840689	2.435942714410417e-19	NA	31	31	31
ENSG00000135447.16	PPP1R1A	-1.1769265426099276	-0.06826478275981883	0.23922482692748814	0.044681083995021374	0.07220624735845145	0.005667719456053749	NA	60	66	66
ENSG00000125741.4	OPA3	-1.175416516634458	-0.09754611710121926	0.23982811878102916	0.0225808703080006	0.037804652464780514	0.045841115886670926	NA	23	24	24
ENSG00000167747.13	C19orf48	1.175199189555551	0.12799172724294203	0.2399150344101716	0.009524120685681143	0.1541223828465062	2.7909264073112603e-05	NA	9	9	9
ENSG00000138039.14	LHCGR	-1.1736054546237813	-0.13384896983246802	0.24055309537485547	0.008314726935045261	0.040255222752267866	0.03774061847372835	NA	2	2	2
ENSG00000120925.15	RNF170	1.169889402653082	0.1328159070418557	0.24204547908965302	0.005081305470660304	0.06562111018976	0.008207874944374563	NA	50	51	51
ENSG00000175416.12	CLTB	-1.169882285316679	-0.22704658050553955	0.2420483436811559	0.005629930062052136	0.037716607101249015	0.04621873838924604	NA	27	28	28
ENSG00000224167.1	RP3-522D1.1	1.1691204887515478	0.11905101258301481	0.2423550901138789	0.011319001654935726	0.06730247583429161	0.003969291328498961	NA	20	20	20
ENSG00000136104.19	RNASEH2B	1.1680103354082836	0.06473926184133816	0.24280259593101694	0.03903003545372244	0.10053340319033252	0.0011164439689881345	NA	20	21	21
ENSG00000166770.10	ZNF667-AS1	-1.1678872205203936	-0.03274650667497524	0.24285225963881263	0.14633535707588174	0.17665114907022686	8.860183671352433e-06	NA	103	112	112
ENSG00000162994.15	CLHC1	1.1675788816544053	0.046161156290815734	0.24297667277883606	0.11321056880675637	0.23398925758178765	3.4925540657579235e-08	NA	17	17	17
ENSG00000170430.9	MGMT	-1.1666940154097523	-0.05449253948285226	0.2433339605047189	0.0766426578333807	0.2844983599315382	3.4591827606818e-11	NA	39	41	41
ENSG00000186468.12	RPS23	1.1663361225981563	0.08359160727122432	0.24347857383298044	0.024248977435433916	0.1372201447989793	3.621818588289244e-05	NA	81	81	81
ENSG00000013374.15	NUB1	1.1656858488449235	0.15643985823354153	0.24374148370390136	0.008172367666432173	0.037894059823789836	0.039708006252097534	NA	4	6	6
ENSG00000005156.11	LIG3	1.1656677995946916	0.08765045784053933	0.24374878397557942	0.022276770286698326	0.2444034524754528	6.397070034273929e-08	NA	6	6	6
ENSG00000242715.7	CCDC169	1.165192587763155	0.11327287715106206	0.2439410453071137	0.015862022151207602	0.08340682563440938	0.0022186752167732728	NA	6	6	6
ENSG00000138606.19	SHF	1.1643379753748395	0.038747081979741735	0.24428707258050442	0.12340640252953174	0.3994272087748447	7.018506322554731e-15	NA	15	21	21
ENSG00000180185.11	FAHD1	1.1595938484164494	0.031186627161624465	0.24621420674160444	0.1089617748700654	0.3827052155417792	2.249636807320056e-13	NA	78	78	78
ENSG00000263082.1	LINC02187	-1.1593599321938417	-0.07292732822476782	0.2463095018372221	0.03405587210557267	0.15909230301107294	1.2918554619473265e-05	NA	38	39	39
ENSG00000164530.13	PI16	1.1588024301306838	0.027960700897867174	0.2465367267344245	0.25080124825781347	0.5450953658252979	3.681533024192081e-21	NA	45	47	47
ENSG00000170162.13	VGLL2	-1.1562118761976325	-0.05470615693488175	0.24759450323515464	0.08154688350595958	0.3358626013861805	4.517220765235051e-11	NA	8	8	8
ENSG00000134744.13	ZCCHC11	-1.1556200293321763	-0.10799068928365103	0.2478366116777151	0.025079736222467865	0.17189068659703102	6.580100926601532e-06	NA	55	56	56
ENSG00000198252.11	STYX	1.1547792783549375	0.28577292841555874	0.24818082481479598	0.003519240828050692	0.04454818109989058	0.02793995637689153	NA	16	16	16
ENSG00000011260.13	UTP18	-1.1543322401646778	-0.0465528568194936	0.2483639835490744	0.060038920061629406	0.18293747697982507	3.883709977002702e-06	NA	52	53	53
ENSG00000197168.11	NEK5	1.1535549477089369	0.12390874495879053	0.2486826778749106	0.012073101388921904	0.08016017624133533	0.0029154031290768503	NA	18	20	20
ENSG00000196418.12	ZNF124	1.1515619955628533	0.0485638295902898	0.24950110593073493	0.13677190229489897	0.4791266565952387	1.6468506255167803e-17	NA	31	33	33
ENSG00000228421.2	AC005013.5	-1.1511370813008404	-0.14208103196543698	0.24967584488705852	0.013307927813422165	0.046980015712270964	0.027599140794018987	NA	7	7	7
ENSG00000113356.11	POLR3G	1.1495982551190378	0.13538062235400422	0.25030937718284263	0.008100257576279237	0.07919615086219445	0.0021772567514895176	NA	32	32	32
ENSG00000164904.17	ALDH7A1	-1.1495710764088436	-0.18153049216982162	0.2503205766942036	0.00622391364252697	0.13183976011639176	9.541192343583088e-05	NA	14	14	14
ENSG00000172058.15	SERF1A	-1.1473501579203615	-2.325518867255472	0.25123693178308293	1.7004349153301152e-05	0.3166071145529793	6.168185510061868e-11	NA	2	3	3
ENSG00000197822.10	OCLN	-1.1462967901696568	-0.07444228719613885	0.25167237060721814	0.03935824145100364	0.2114314583572902	3.2866656926852764e-07	NA	23	25	25
ENSG00000273492.5	AP000230.1	-1.145423900147462	-0.022747814379393903	0.25203360255369434	0.3201692208904344	0.2296524196596553	1.8151256264542785e-07	NA	192	196	196
ENSG00000104872.10	PIH1D1	-1.1441004464406994	-0.22310882218865263	0.2525819825642146	0.0039335962798801305	0.07163533590402782	0.005441113600168976	NA	7	7	7
ENSG00000120915.13	EPHX2	1.1428531832883988	0.038465271429569556	0.25309955319785304	0.12136604559459083	0.4206603158878368	8.934143047224415e-15	NA	63	63	63
ENSG00000130595.17	TNNT3	1.1415083804412376	0.11332398066011759	0.25365842655799153	0.021038495265732884	0.05073325082445072	0.01986937466753407	NA	14	14	14
ENSG00000126500.3	FLRT1	-1.1412728802576297	-0.09889720508324293	0.2537563840917382	0.019029947442179826	0.04066219423494947	0.03614396928188356	NA	23	24	24
ENSG00000102606.17	ARHGEF7	-1.1409180568524635	-0.056766808753547934	0.253904024468526	0.05137201626789678	0.10291405434285568	0.0008466595317373191	NA	71	74	74
ENSG00000226578.1	RP11-258F22.1	-1.138939820586804	-0.0693779444431593	0.2547282553241885	0.043150014049385635	0.10718639939499702	0.00013170212880782634	NA	78	78	78
ENSG00000256422.5	RP11-886D15.1	1.1384482070734276	0.031578013944739115	0.25493337415786277	0.15607013001369321	0.21680191259989345	1.0107344271565347e-07	NA	82	82	82
ENSG00000117593.9	DARS2	1.137078972552378	0.05878077045758976	0.2555052733830503	0.050106806938481394	0.12585844390819753	0.00019435006147437548	NA	58	58	58
ENSG00000281404.1	LINC01176	1.131784301025944	0.046744526262632605	0.25772512944250814	0.08340742463356404	0.192461599896722	1.5322695702857231e-06	NA	50	51	51
ENSG00000249846.6	LINC02021	-1.1315998473978703	-0.05819859461499984	0.25780270429166663	0.05884422460364612	0.2258516962385855	1.7520263494616238e-07	NA	15	15	15
ENSG00000099331.13	MYO9B	1.129635278707089	0.1075587363227895	0.25862993916371135	0.020624006761140012	0.1116835472670356	0.00046947769065302207	NA	66	69	69
ENSG00000188672.17	RHCE	-1.1287269231127912	-0.03592252592528576	0.2590130481863555	0.13330885594596897	0.3698154199098069	5.359002779773448e-13	NA	31	31	31
ENSG00000137338.5	PGBD1	1.1286628004906611	0.16908510346962874	0.259040107461161	0.016106772610616132	0.10595244992707288	0.00048634058561659036	NA	20	35	35
ENSG00000143797.11	MBOAT2	1.1282520176891597	0.24271285708177923	0.2592135012421387	0.0030090331432423524	0.18965176732611644	1.4407650112554163e-06	NA	8	8	8
ENSG00000188997.7	KCTD21	-1.1266523641594972	-0.04148186857340535	0.2598894902366985	0.05937317502935225	0.16276564656555453	1.4418248586347524e-05	NA	32	32	32
ENSG00000196455.7	PIK3R4	-1.1261018094837603	-0.07726701037514529	0.26012242821981635	0.02090270939831883	0.17134847349115195	8.132711872417608e-06	NA	55	55	55
ENSG00000131115.15	ZNF227	-1.1251987031327522	-0.1418315558971621	0.2605048425781259	0.008140101744248635	0.054887695737187776	0.010341217312586186	NA	8	9	9
ENSG00000185523.6	SPATA45	1.1239929805172875	0.023349582093672275	0.2610160038325122	0.27722879028645053	0.060702105053242736	0.010673031182232215	NA	97	100	100
ENSG00000152910.18	CNTNAP4	-1.1211841397338849	-0.17144894919650797	0.26220948938416944	0.005804868592609669	0.1073490625760459	0.000545237733979273	NA	18	18	18
ENSG00000204138.12	PHACTR4	1.1198056342036755	0.08445487071000697	0.26279659780962483	0.021968626167055534	0.15770050849781914	1.9443892686876808e-05	NA	6	7	7
ENSG00000184640.17	SEPT9	-1.1195001538469798	-0.03779675139334565	0.26292682529705513	0.09020739283163337	0.047062741527207866	0.028329552836579036	NA	91	94	94
ENSG00000083807.9	SLC27A5	-1.1186752160322764	-0.10337699668167401	0.26327872212795234	0.013100584053094787	0.09616398359026704	0.0009274018855482024	NA	10	10	10
ENSG00000151552.11	QDPR	1.1174006633058424	0.08644859594770161	0.2638230516705373	0.01726338103820372	0.09923657225178667	0.0005504123960470599	NA	26	26	26
ENSG00000157978.11	LDLRAP1	-1.1169536209779989	-0.11361979156249517	0.26401415600817535	0.013351907206276797	0.2938811215946987	1.1159209720165782e-09	NA	15	15	15
ENSG00000253678.1	RP11-981G7.3	1.1169015595918763	0.046380447774044105	0.26403641772683084	0.06991881275907837	0.15801206742306034	3.6817092191893304e-06	NA	26	26	26
ENSG00000187049.9	TMEM216	-1.1168750949814799	-0.0728386158109958	0.2640477346277317	0.03352537820218634	0.06676674899390966	0.007783435625111305	NA	41	42	42
ENSG00000177706.8	FAM20C	-1.116556577522955	-0.1686635082052959	0.2641839665586011	0.004979740212440187	0.0575547276332352	0.014072383613771687	NA	8	15	15
ENSG00000147853.16	AK3	1.1165270148619704	0.07082829483792127	0.26419661315308074	0.05169472380893901	0.08571833828919233	0.0026699093195459538	NA	44	44	44
ENSG00000186453.12	FAM228A	-1.1148067469860767	-0.06023022967984059	0.26493324459066325	0.042107988221666656	0.06811450367752886	0.007245151792440807	NA	83	83	83
ENSG00000165714.10	BORCS5	-1.1145957606837675	-0.040126345266658245	0.2650236878258636	0.08292362884390944	0.05618504873729605	0.014426559180963075	NA	75	78	78
ENSG00000275074.1	NUDT18	-1.1144275218792152	-0.049788205134036284	0.2650958217879009	0.048511571907853615	0.18109416694886046	2.596898411676009e-06	NA	50	52	52
ENSG00000259915.2	RP11-410E4.1	-1.1139186115290978	-0.042089632021541395	0.2653141042038286	0.0778508279982221	0.22540015227091195	8.400774571953242e-08	NA	78	79	79
ENSG00000163605.14	PPP4R2	-1.113658703499384	-0.0733001095775706	0.265425632005013	0.028836020340618173	0.1976877317696477	1.3653462407172786e-06	NA	43	43	43
ENSG00000130544.11	ZNF557	1.1127645319535864	0.09426928281815478	0.2658095719875324	0.016400000109098326	0.04978619715459697	0.02041328758568996	NA	16	16	16
ENSG00000204351.11	SKIV2L	-1.112182905838162	-0.1050144013325426	0.2660595161620565	0.02651083447608438	0.2508806164323508	3.5346510301881292e-09	NA	27	69	69
ENSG00000104613.11	INTS10	-1.1110760672481472	-0.17973707931421215	0.2665356084488756	0.00558073175104527	0.04016264150341582	0.03880610788178618	NA	9	9	9
ENSG00000133742.13	CA1	1.1108123323398278	0.06797348732146903	0.2666491370280384	0.036929138390022306	0.061643800332720114	0.009067622671940645	NA	19	21	21
ENSG00000108588.13	CCDC47	-1.1102366974765372	-0.21016451134701253	0.2668970430779172	0.006148438860548222	0.03886754114018156	0.043936168307611836	NA	70	71	71
ENSG00000100299.17	ARSA	1.1095739855684936	0.05646507372001917	0.2671826464638615	0.07996492316481868	0.2491551622770133	4.8710186593650734e-08	NA	43	47	47
ENSG00000079332.14	SAR1A	1.1092425604466205	0.08185662470651311	0.2673255567691487	0.021817758138067182	0.19532334192210965	4.2027443264110603e-07	NA	21	22	22
ENSG00000168404.12	MLKL	1.1085487241563043	0.04921260910223195	0.2676249087034337	0.09008882622559	0.08229492408819752	0.002729892147738057	NA	87	89	89
ENSG00000078549.14	ADCYAP1R1	-1.108327020350838	-0.07986686212657174	0.2677206101745889	0.02302793886376394	0.04225096672584965	0.03478846081061069	NA	57	57	57
ENSG00000214872.8	SMTNL1	-1.1079332719942276	-0.06807186351469517	0.2678906349994259	0.02962935078671375	0.050273566987538376	0.016091676269530154	NA	13	13	13
ENSG00000129596.4	CDO1	1.1075268573992458	0.06348260638450129	0.2680662070510592	0.03734281568152112	0.2781714125896281	4.1140917060601385e-09	NA	9	9	9
ENSG00000070413.19	DGCR2	-1.1073813237839403	-0.11046483016443984	0.2681290971322233	0.015243948217203852	0.09502434140437599	0.0015358588240221658	NA	31	33	33
ENSG00000138760.9	SCARB2	1.1062519210660766	0.12663324632987685	0.2686174954731039	0.01042023026780253	0.23086662272704456	1.1783919631694882e-07	NA	11	11	11
ENSG00000270171.1	RP11-338N10.1	1.106191243909119	0.02734950705668546	0.2686437519540815	0.2173208918888934	0.4712310867864174	4.8691955988630656e-17	NA	29	29	29
ENSG00000111671.9	SPSB2	1.1059216381708294	0.03705394093718345	0.2687604382247404	0.11971604751851721	0.4093682675195046	4.051380126161975e-15	NA	7	7	7
ENSG00000173272.15	MZT2A	-1.1057506023079196	-0.11256237043955106	0.2688344811609762	0.023472045285039794	0.07781539320440364	0.002238198495165692	NA	26	29	29
ENSG00000168765.16	GSTM4	-1.105006909524659	-0.03804097845575743	0.26915659518002233	0.10883074731091073	0.2195484011404476	1.8034402862235112e-07	NA	62	64	64
ENSG00000134779.14	TPGS2	1.104155934168304	0.11124497815909591	0.2695255011416233	0.01754015270170722	0.10061007750421724	0.0010805680983433786	NA	18	18	18
ENSG00000064309.14	CDON	-1.103947941965351	-0.028412214731901995	0.2696157204891537	0.20786257160229504	0.03933772706029403	0.029098764357171118	NA	112	116	116
ENSG00000136881.11	BAAT	1.1032134384153764	0.056172438203075506	0.26993448681425336	0.06409548922468039	0.0771816390609528	0.0032455243626565602	NA	33	33	33
ENSG00000106638.15	TBL2	1.1031385787578392	0.12674942996533067	0.2699669895779391	0.00976413690332187	0.039105293902483865	0.042002664155177116	NA	6	7	7
ENSG00000219200.11	RNASEK	-1.1027108097185732	-0.16549137133950825	0.27015277096247203	0.002737866744013168	0.03570633440971156	0.03500429573644904	NA	16	17	17
ENSG00000254343.2	RP11-760H22.2	-1.102125666590724	-0.0331564832786195	0.27040704234831026	0.14441572960000854	0.32625092139391604	6.461611708055065e-11	NA	59	60	60
ENSG00000235049.1	LINC00940	1.1012300972582467	0.059806403727992445	0.27079652573770896	0.05778999168772294	0.4176420315158104	3.481073754351827e-16	NA	6	7	7
ENSG00000141569.10	TRIM65	1.1003100975723752	0.055178480633201236	0.27119703407349405	0.07853663905390085	0.19089550974237135	6.271011131564918e-07	NA	28	28	28
ENSG00000038002.8	AGA	-1.1000228499541471	-0.07253214067749363	0.2713221661933727	0.0268374416875763	0.2739607225770461	4.354874747548468e-09	NA	41	41	41
ENSG00000075142.13	SRI	1.0991083744633203	0.09019365566983598	0.27172079754287304	0.016970495285469997	0.07156309348603654	0.006296147415651335	NA	60	60	60
ENSG00000173273.15	TNKS	-1.09860570095526	-0.07396815957200273	0.2719400899704566	0.02165630872344402	0.243692660921482	4.3815439104132685e-08	NA	19	20	20
ENSG00000168101.14	NUDT16L1	-1.096217549164226	-0.0523694647535719	0.2729835814853321	0.07058757317880429	0.053606657282087966	0.013750435872410816	NA	82	84	84
ENSG00000250668.1	LINC02123	-1.0948519793806548	-0.06063013472354464	0.2735814898449547	0.03980143967820443	0.040964739228660944	0.032963699402119497	NA	41	42	42
ENSG00000186063.12	AIDA	-1.0944880427323374	-0.18789792505870714	0.27374098877935105	0.003420688661668863	0.05947796126937493	0.010851599336869864	NA	15	18	18
ENSG00000050405.13	LIMA1	1.0944688414027286	0.12527669210808554	0.273749405721898	0.009767313451896305	0.0757325420805581	0.0042325909142211845	NA	46	46	46
ENSG00000135535.15	CD164	1.0936463222186126	0.12075941142506208	0.27411012479454466	0.012326635181258944	0.14117343773943913	7.374782051345359e-05	NA	11	11	11
ENSG00000128266.8	GNAZ	1.092983178594606	0.14162321734102423	0.27440118544707504	0.007408178885042284	0.20253414758516755	1.2308966523699186e-06	NA	22	22	22
ENSG00000168827.14	GFM1	1.091571084186562	0.05630844394701036	0.27502167159140956	0.04028187208996742	0.20809164610611786	8.036485602716004e-07	NA	72	72	72
ENSG00000261241.5	LINC02128	-1.091449859532285	-0.07085832520546301	0.27507498333108316	0.030470437268464556	0.1367725403633986	4.398849363331017e-05	NA	24	24	24
ENSG00000270972.1	RP11-326C3.15	-1.0897863047487784	-0.03190531742726363	0.27580728811314925	0.17487298550140914	0.07497753217989911	0.004450858459563611	NA	47	51	51
ENSG00000166436.15	TRIM66	1.0895824141263935	0.07480369868438101	0.2758971331462101	0.02979577725151048	0.2337552100713852	1.3952609300382093e-08	NA	37	37	37
ENSG00000139187.9	KLRG1	-1.0883310006553975	-0.1127557485886182	0.2764490096368726	0.013140807686121254	0.10966834188200236	0.00025733776577476983	NA	16	16	16
ENSG00000132932.16	ATP8A2	-1.0881465279407956	-0.12045241874276133	0.27653042617372114	0.023224851320029955	0.123029923642542	0.0001450011257581347	NA	41	42	42
ENSG00000149488.12	TMC2	-1.0868339048310662	-0.09927242385350814	0.2771102208086059	0.011299641583804055	0.15755682727870776	1.6207532960100693e-05	NA	9	9	9
ENSG00000156639.11	ZFAND3	-1.0866290842895008	-0.14121190162174774	0.2772007660984491	0.009508815888648681	0.07776955263293837	0.003994764027168479	NA	41	41	41
ENSG00000152527.13	PLEKHH2	-1.0865142604567148	-0.025730415079832585	0.277251535239626	0.2506935727489613	0.3237367028272943	1.378133118792163e-10	NA	87	91	91
ENSG00000104361.9	NIPAL2	-1.0858842279571765	-0.13795403224903222	0.2775302156536704	0.0085871565206833	0.08068908155097551	0.003310961528849443	NA	26	28	28
ENSG00000180481.10	GLIPR1L2	-1.0857909158505572	-0.027209257052106483	0.2775715063370585	0.21070615756502892	0.6766186007483503	7.679629718596582e-32	NA	48	49	49
ENSG00000129317.14	PUS7L	-1.0838962237887606	-0.1354493585121325	0.2784108141267856	0.00941576651805716	0.045073384988157536	0.018934041055315824	NA	24	25	25
ENSG00000164008.14	C1orf50	1.0819229186189112	0.07246780404212876	0.27928678012270924	0.028046139559197283	0.08712118026404574	0.0012456484627987364	NA	21	21	21
ENSG00000168813.16	ZNF507	-1.0806380805324587	-0.11173526252348132	0.27985813635311296	0.012083455021393175	0.04776069721982816	0.022294285014704304	NA	20	20	20
ENSG00000268658.5	LINC00664	1.0788386109548136	0.05697858767878969	0.28065967921159996	0.04488195706249775	0.17594180881609528	5.955697215033751e-06	NA	4	4	4
ENSG00000142856.16	ITGB3BP	-1.078288141170147	-0.04022255691072132	0.28090518763035044	0.060610185567172	0.24161071794900205	8.263105692876928e-08	NA	13	14	14
ENSG00000146830.9	GIGYF1	-1.0768872403350134	-0.07326131449658085	0.28153064414543916	0.019801810903122316	0.09845464763515864	0.0010795596519811881	NA	52	52	52
ENSG00000120251.18	GRIA2	-1.0752678033592287	-0.16191565946926087	0.28225484666042866	0.0027241785240335156	0.07517470751770526	0.0052379474933831865	NA	5	5	5
ENSG00000116830.11	TTF2	1.0746955381817276	0.07947462139363459	0.2825110620187341	0.014350202419567224	0.10891705382286476	0.00040180568458905903	NA	36	36	36
ENSG00000139496.15	NUP58	1.074410567177494	0.23748616057202648	0.28263870842010674	0.0029261641332866115	0.048023394431213916	0.02609323226249442	NA	6	6	6
ENSG00000135074.15	ADAM19	1.0741334723571327	0.0935191183549447	0.282762864343327	0.017335186466165324	0.0793317797886271	0.0018961693840766878	NA	11	17	17
ENSG00000172728.15	FUT10	-1.0740882120993382	-0.049651623085767524	0.2827831472994333	0.0749645188441481	0.1875253755590809	2.1583331138757443e-06	NA	76	76	76
ENSG00000005882.11	PDK2	1.0740336523252507	0.0849576627002932	0.2828075990565053	0.021871666025749553	0.11293526141197564	0.0004153754681133784	NA	25	26	26
ENSG00000225725.4	FAM66E	-1.0736237556434312	-0.07006462376176524	0.28299134604302345	0.033949764832522725	0.12116137341172838	0.00027791435805256946	NA	9	9	9
ENSG00000251189.1	CTD-2196P11.2	1.073180288844444	0.050437268480975204	0.2831902328065997	0.04952498306686187	0.0929964113106683	0.0006238591358524125	NA	44	44	44
ENSG00000093183.13	SEC22C	1.0728412608913338	0.10112161283445668	0.28334234451097107	0.014283200805485188	0.13520155547275245	6.233553252078438e-05	NA	38	38	38
ENSG00000275491.1	LINC01730	1.0719279596765545	0.051671964205469004	0.2837523907863789	0.045385687641420536	0.2245498643464069	2.720874589773129e-07	NA	3	3	3
ENSG00000184908.17	CLCNKB	-1.0707494945901033	-0.03727062456912835	0.2842820815748447	0.09820115865793497	0.16282066396458447	1.4076327961647366e-05	NA	71	73	73
ENSG00000075131.9	TIPIN	1.0706524866995528	0.03447864638132515	0.28432571400404194	0.12222291015272385	0.3443005409024329	2.309620760509837e-12	NA	37	37	37
ENSG00000184277.12	TM2D3	1.0703335051394107	0.15678850338658545	0.2844692182060037	0.005566457516739056	0.08676056885932254	0.0017518696173514745	NA	11	13	13
ENSG00000183688.4	RFLNB	-1.0697100219451983	-0.060363104830375644	0.28474985384604223	0.04944894457595199	0.1364129850134521	3.5412253093823445e-05	NA	29	30	30
ENSG00000198315.10	ZKSCAN8	-1.0694907420968358	-0.14875779513229306	0.2848485982683774	0.007883186927808213	0.04493407865701629	0.03162127924427087	NA	24	48	48
ENSG00000188385.11	JAKMIP3	-1.0684012947336663	-0.059717867845183056	0.2853395332504648	0.04810836664978449	0.2855264697033052	4.0542182907224567e-10	NA	12	12	12
ENSG00000127463.13	EMC1	-1.0678798595715484	-0.0811695306271801	0.28557470860838574	0.02275662456276622	0.1237178440711645	9.093180242064829e-05	NA	37	37	37
ENSG00000128272.14	ATF4	-1.0677001732983675	-0.08698134791253921	0.2856557802551286	0.027561935801739337	0.0914020214687686	0.0018284773101325715	NA	37	39	39
ENSG00000116133.11	DHCR24	1.066897108085252	0.16741043859322713	0.28601830088380953	0.005294755411472199	0.0976148839490419	0.0010631875638918741	NA	14	14	14
ENSG00000182013.17	PNMAL1	-1.0654337501796476	-0.04601591520580052	0.2866796906368928	0.058670374693037146	0.06560780335544791	0.006705889774784749	NA	56	56	56
ENSG00000188818.12	ZDHHC11	-1.0630251839131968	-0.10643885703276171	0.2877705307664564	0.02013974269600813	0.24880697767252774	3.3871543989456154e-08	NA	14	16	16
ENSG00000148384.12	INPP5E	-1.06282646570429	-0.06367130367142616	0.28786065515207604	0.033712235077416955	0.2658540590284861	4.1018568171822105e-09	NA	10	12	12
ENSG00000172986.12	GXYLT2	1.0628247533000783	0.09401467418348725	0.28786143185904123	0.0228790358951275	0.09567599857323687	0.0013115990902626067	NA	26	26	26
ENSG00000245532.7	NEAT1	1.0626423494482409	0.06317189029331492	0.28794417412456297	0.04050208589043162	0.18225742166187955	4.100915866527027e-06	NA	20	20	20
ENSG00000100225.17	FBXO7	-1.062609236500521	-0.17317005699799234	0.2879591965818671	0.0053142524411263214	0.08574937723925431	0.0010500056602331014	NA	28	29	29
ENSG00000276073.1	RP5-1125A11.7	1.0622390631426089	0.07365700005236149	0.2881271703024114	0.043926236213382715	0.09406775817141916	0.0010689213111319392	NA	56	61	61
ENSG00000070808.15	CAMK2A	1.0608115057838774	0.0813219249118598	0.28877557226412087	0.0153848234458081	0.06455552031239985	0.006125226013643126	NA	14	14	14
ENSG00000013573.16	DDX11	1.0607291568987331	0.025716153931329918	0.2888130054157122	0.21740255374357348	0.6084456915454562	9.561115912799976e-26	NA	27	29	29
ENSG00000133433.10	GSTT2B	-1.060114930879321	-0.022204270620138546	0.28909231594300167	0.21696228611836954	0.447045433555164	3.3087370197796737e-16	NA	75	79	79
ENSG00000161010.14	MRNIP	1.0595307126328286	0.08524125007234178	0.2893581496801687	0.021453676104970315	0.08408032978567999	0.002257646264503712	NA	34	34	34
ENSG00000115738.9	ID2	1.0589681838941811	0.24829995730034193	0.2896142697035249	0.0028374792800394738	0.05622819247678281	0.014219266143753875	NA	10	10	10
ENSG00000126266.3	FFAR1	1.0585999573376867	0.029109974422802196	0.2897820063527462	0.15799372908248693	0.28949742245443505	8.802208254266763e-10	NA	92	94	94
ENSG00000146477.5	SLC22A3	1.0566145420192983	0.07925189487557059	0.29068754098141036	0.023304893198343887	0.17083071322435736	5.003564715116159e-06	NA	8	8	8
ENSG00000105639.18	JAK3	-1.056535646692177	-0.2960935953156555	0.29072356389350706	0.0017765712847066994	0.05642457282561969	0.015408663526121956	NA	8	9	9
ENSG00000102900.12	NUP93	-1.0552349954686215	-0.0467324692197857	0.2913178626256654	0.07502845417552642	0.2958659486961712	8.916955865654882e-10	NA	38	38	38
ENSG00000204618.8	RNF39	-1.0550388267792201	-0.11062706637224583	0.2914075676379859	0.012937578743521198	0.2919787101620276	7.043349922952438e-10	NA	7	33	33
ENSG00000169242.11	EFNA1	-1.0547891034792487	-0.13710006463615249	0.29152178923733885	0.006307467137313921	0.13540686053691633	6.421665770630988e-05	NA	8	9	9
ENSG00000213689.11	TREX1	-1.0546369805870126	-0.07829173531740828	0.2915913838766293	0.019273455293051925	0.20562129295325385	7.694506829693631e-07	NA	13	17	17
ENSG00000173611.17	SCAI	-1.0543236606756472	-0.10321714111944595	0.29173475965783524	0.019005043031250925	0.05376932382901314	0.01836846131519596	NA	29	30	30
ENSG00000132305.20	IMMT	-1.0523994820254616	-0.05082229487500916	0.29261630624005	0.04957470287029139	0.1612192046915929	8.776585162873134e-06	NA	80	81	81
ENSG00000183250.11	LINC01547	1.0513790226379396	0.08769147577071233	0.2930845464049726	0.019768090368233113	0.16653804534413422	9.567264862684712e-06	NA	9	9	9
ENSG00000169738.7	DCXR	-1.0512860221354015	-0.04573161816641844	0.29312724489289077	0.04982023213497457	0.36749515958544654	1.597088712997326e-13	NA	9	10	10
ENSG00000130813.17	C19orf66	1.0512473034810297	0.10302293053152016	0.2931450226728073	0.011603831415384788	0.062260228762049175	0.00904804863622415	NA	17	17	17
ENSG00000262246.5	CORO7	-1.0504673604016639	-0.09542213356097481	0.2935032898545641	0.012799747006416267	0.07914800522875079	0.0032396208858474435	NA	12	12	12
ENSG00000135437.9	RDH5	1.050122806547769	0.11876727760926488	0.29366165432789837	0.0143836351439536	0.10357776102113933	0.0008323234350566928	NA	4	4	4
ENSG00000113812.13	ACTR8	1.0495773373489203	0.06616010233801713	0.29391248106276857	0.02943605920056365	0.2349644523447425	1.29227955563201e-07	NA	42	42	42
ENSG00000122417.15	ODF2L	1.04883989203997	0.06700225349650109	0.2942518138228777	0.03114200261590273	0.24754791709882426	1.846392654124781e-08	NA	17	17	17
ENSG00000101639.18	CEP192	-1.0484360447635837	-0.03177578668315573	0.29443775393264937	0.15026371928682553	0.5074748869163673	6.7422307337815625e-21	NA	31	31	31
ENSG00000198939.7	ZFP2	1.0479021112062368	0.025374617846649333	0.2946837094872563	0.17091853032508308	0.06714962638435025	0.006730958253180362	NA	95	101	101
ENSG00000189227.5	C15orf61	1.0476698974025571	0.1238656687381269	0.29479072131917594	0.0065655136618474235	0.11832904083207488	0.00030226515361731637	NA	18	18	18
ENSG00000065621.14	GSTO2	1.0467060903827374	0.05902425169354717	0.2952351539098732	0.03733685947665832	0.1128774632434908	0.00019267869926442843	NA	13	13	13
ENSG00000101574.14	METTL4	1.0460228431965735	0.05035807368332439	0.2955504859114386	0.057634292583482814	0.3152926885858543	2.848573738635857e-11	NA	22	23	23
ENSG00000197894.10	ADH5	1.0460074759877847	0.11809765986733792	0.2955575807725166	0.016788753409281626	0.19914421816115985	1.5448249829788397e-06	NA	21	21	21
ENSG00000273297.1	RP11-38M8.1	-1.045871155025755	-0.0835251971073006	0.2956205235639756	0.019589991387585735	0.05561765993116277	0.015975642808132753	NA	12	12	12
ENSG00000086232.12	EIF2AK1	-1.0438429422796367	-0.1738416396466126	0.29655806016729613	0.005932674354276651	0.05908407512289787	0.012513461776727757	NA	15	15	15
ENSG00000104783.11	KCNN4	1.0435438828774084	0.06709370170938146	0.29669646775986436	0.026627124169972972	0.11603273675260793	0.00023991462593814702	NA	10	10	10
ENSG00000185290.3	NUPR2	1.043480032271401	0.031023930688321294	0.2967260240361901	0.11154972172906588	0.4074526772416491	1.783892118777407e-15	NA	28	29	29
ENSG00000138757.14	G3BP2	-1.042260881690779	-0.11024408006099175	0.297290743400606	0.006924544417230805	0.08391257232813544	0.0013913815135441821	NA	49	52	52
ENSG00000095397.13	WHRN	-1.0421096659785827	-0.09153765738940135	0.2973608376635686	0.01262918845810241	0.1920376669623908	1.4881101134884976e-06	NA	50	52	52
ENSG00000090238.11	YPEL3	1.0418411945191526	0.08599508330862514	0.29748531166384073	0.01715474169240335	0.19961693277127948	6.82470603252525e-07	NA	8	8	8
ENSG00000162869.15	PPP1R21	-1.0415744525226847	-0.07103696751202158	0.29760901830167175	0.023190193551159533	0.08348064107189299	0.002731460510234586	NA	28	28	28
ENSG00000128791.11	TWSG1	1.0415170358541754	0.08913298402615524	0.2976356508617962	0.03227686105339458	0.12568042910648944	0.0001882235752584691	NA	30	34	34
ENSG00000272391.5	POM121C	-1.0414597784640027	-0.0883153421958828	0.29766221112717783	0.02164785730297128	0.22665595106988415	8.14206255152548e-08	NA	15	17	17
ENSG00000188803.14	SHISA6	1.0413192737833954	0.2557244272585475	0.2977273944321226	0.002826359265071893	0.11217899597584716	0.00040823575013459323	NA	5	5	5
ENSG00000125901.5	MRPS26	-1.041132987231042	-0.05213560749058453	0.2978138316903466	0.041486566268611275	0.039373466665781405	0.0423933673578376	NA	93	99	99
ENSG00000114115.9	RBP1	-1.0405542457747408	-0.08700774453968738	0.2980824756074535	0.030508650517331412	0.12717610870870502	0.00011779707248150979	NA	43	43	43
ENSG00000281880.1	PAUPAR	-1.0399548666380452	-0.20948710721921235	0.29836086984367716	0.0029749999274567046	0.04283251043112096	0.03447620522972543	NA	3	3	3
ENSG00000152133.14	GPATCH11	1.0395928515050865	0.12796234309152565	0.29852909946226114	0.006877458445007022	0.1979726899590413	1.4301830805869698e-06	NA	7	7	7
ENSG00000101367.8	MAPRE1	-1.0382592005872928	-0.13242114848454573	0.2991493977805537	0.007786910707222783	0.12200030045861948	0.00017928016983814686	NA	36	37	37
ENSG00000132259.12	CNGA4	1.0382229316486669	0.028574110121507512	0.2991662789384303	0.16113399513763954	0.0618694197407813	0.009584624634344363	NA	81	82	82
ENSG00000109193.10	SULT1E1	-1.0361079865820235	-0.04472649584180576	0.30015176667692267	0.05568793441630728	0.06744144594463572	0.006705089946055121	NA	43	48	48
ENSG00000105928.13	DFNA5	-1.0353730852003187	-0.08472364157691223	0.3004947101855794	0.019548426293779175	0.21642539839282893	4.736374501454079e-07	NA	24	25	25
ENSG00000235180.1	LINC00601	-1.0352606722576958	-0.0401683005024515	0.3005471909760279	0.08322527976169092	0.1944293388569046	1.1685967345249596e-06	NA	54	55	55
ENSG00000184925.11	LCN12	1.034166680569495	0.06223594324580155	0.30105824782790225	0.029880895210112605	0.2238299807015672	2.000984374118355e-07	NA	22	27	27
ENSG00000273073.1	RP11-109E12.1	1.0332091025162815	0.1150361479496139	0.30150605403118225	0.025747300627574236	0.21372528052779385	1.448389372315441e-07	NA	48	59	59
ENSG00000197880.8	MDS2	1.032688133184483	0.06744030629043991	0.30174986870434084	0.029325649641308717	0.14201264091698948	8.691166407684773e-05	NA	36	43	43
ENSG00000139668.8	WDFY2	1.0324825873914956	0.1418409358654571	0.3018461006357922	0.005875943605817073	0.06486787082211534	0.006518622006949243	NA	15	15	15
ENSG00000115593.14	SMYD1	1.03197903085796	0.145477991866414	0.30208194082549067	0.00985613130485604	0.10895689181273524	0.00038489290091097377	NA	6	9	9
ENSG00000107643.15	MAPK8	-1.0272656566453213	-0.28472820238823865	0.30429538922791033	0.013623534433523536	0.095814369293511	0.0008141672122839491	NA	7	7	7
ENSG00000082497.11	SERTAD4	-1.0259521636341609	-0.13393725082492922	0.304914132853887	0.009088262287236033	0.05266017454928213	0.016241812679859646	NA	9	9	9
ENSG00000168243.10	GNG4	-1.0258720692596024	-0.1529103997473496	0.3049518896856588	0.0060843928568428685	0.051665887639493716	0.01707577774981906	NA	21	21	21
ENSG00000240972.1	MIF	1.0256697052042891	0.06432106779128823	0.30504729879123715	0.02980136227972189	0.18430696160959129	1.3594393465744637e-06	NA	16	17	17
ENSG00000117407.16	ARTN	1.025441010451185	0.04563902353345234	0.30515514593725657	0.07029880491558763	0.11604454558676765	0.0003413263725995164	NA	62	63	63
ENSG00000101412.12	E2F1	-1.024070408750163	-0.03352582487319059	0.3058020200076167	0.14482492627283666	0.4302392328570152	5.4219416035851695e-16	NA	41	41	41
ENSG00000197253.13	TPSB2	-1.023795277651473	-0.04368655956344949	0.30593198136045463	0.0735784770663733	0.0647863558498981	0.00806814091356331	NA	44	47	47
ENSG00000111321.10	LTBR	-1.0195137455001257	-0.0452230337161057	0.30795913089296145	0.05849243337764738	0.33234769630710154	5.183159831884374e-11	NA	28	29	29
ENSG00000159650.8	UROC1	-1.0184984978058127	-0.06816979530037964	0.3084411143570205	0.029791734759443123	0.13878398542474962	2.324709565460788e-05	NA	6	6	6
ENSG00000115423.18	DNAH6	-1.0177281773463176	-0.04703343478536047	0.30880715262073855	0.05036750821748184	0.1795370462842017	3.8059935935821615e-06	NA	31	31	31
ENSG00000189056.13	RELN	1.0176847499916153	0.07607562950472545	0.30882779683211803	0.020776223141096596	0.09820547680059882	0.0008491929753734337	NA	30	30	30
ENSG00000108179.13	PPIF	1.0175656640849309	0.14712942305795462	0.3088844117917052	0.006716937796431885	0.1212910320773072	0.00016761164647889794	NA	7	7	7
ENSG00000164733.20	CTSB	-1.0170951822216976	-0.11776522978316542	0.3091081519706409	0.0222810182500228	0.04217872640868581	0.03695371970370903	NA	62	67	67
ENSG00000160282.13	FTCD	-1.0167038453016648	-0.02434012970789862	0.30929433593005184	0.16004872986489477	0.22146410033456285	1.3922773575729145e-07	NA	50	50	50
ENSG00000089351.14	GRAMD1A	-1.0162838005034889	-0.15692815074855032	0.30949426050487094	0.005325257387986817	0.06601170674120742	0.004725063373346128	NA	5	5	5
ENSG00000224939.1	LINC00184	-1.0161125420341357	-0.17102643504705498	0.30957579720422745	0.00482476942962553	0.03784015887614515	0.04268921533539703	NA	7	7	7
ENSG00000119943.12	PYROXD2	1.0160977249102643	0.056897468112208326	0.30958285235076977	0.049064679275227625	0.3266145117396036	1.2501004270150385e-11	NA	51	51	51
ENSG00000007171.16	NOS2	1.0156219404134843	0.042115707153419314	0.30980945273896143	0.06999818215395152	0.33573238351746737	1.79915028170456e-11	NA	23	24	24
ENSG00000168060.15	NAALADL1	-1.0155013124743113	-0.08368460590079214	0.3098669212327997	0.01634776020749416	0.0918139381719711	0.0011745878696106068	NA	29	29	29
ENSG00000260653.5	RP11-114G11.5	-1.0151648584970316	-0.056333865881524954	0.3100272488583192	0.05583973550675588	0.15234351238936758	3.96129166384234e-05	NA	14	14	14
ENSG00000122335.13	SERAC1	-1.0144980451638757	-0.10575389603318008	0.3103451617299031	0.01614426265549024	0.07544058913924268	0.0035618311595863135	NA	58	58	58
ENSG00000249378.5	LINC01060	-1.0142278758612804	-0.02013555096011678	0.3104740300809511	0.22164221636736067	0.5534143802280035	2.317051427390725e-23	NA	12	12	12
ENSG00000155850.7	SLC26A2	1.0128074271012195	0.1809134482505783	0.31115215245448535	0.003251113665370865	0.0479204899828241	0.024916779790914098	NA	25	25	25
ENSG00000197329.11	PELI1	1.012228937689929	0.08026085573394803	0.3114286031132154	0.014970875354526694	0.046941084285398366	0.02505766803621533	NA	17	19	19
ENSG00000040633.12	PHF23	1.01043447103133	0.12340967185400564	0.3122871796884741	0.007969300677619588	0.0439865593192711	0.031099215189583106	NA	10	10	10
ENSG00000248508.6	SRP14-AS1	1.0097842803309525	0.05290903251902234	0.3125986530685484	0.04289969794938492	0.17710901168423265	2.611513585756092e-07	NA	30	30	30
ENSG00000188269.8	OR7A5	-1.0088534513101564	-0.07731466608342057	0.31304492209605717	0.019560780948349572	0.08077957819900485	0.0018721073520096266	NA	24	25	25
ENSG00000141013.16	GAS8	-1.007996312230073	-0.04024619831282849	0.3134562326230559	0.08425925220813575	0.136778271741746	8.011736407966002e-05	NA	38	45	45
ENSG00000165632.7	TAF3	-1.007907776733675	-0.11007286582923446	0.3134987379133721	0.009805628620440366	0.06673971959157833	0.008231695049898837	NA	17	18	18
ENSG00000169629.11	RGPD8	-1.0073816235506792	-0.03280465269149409	0.3137514187354441	0.13951469847676903	0.21977667122454456	1.7622884328815745e-07	NA	47	49	49
ENSG00000180104.15	EXOC3	-1.0071305285368708	-0.0316252947004277	0.31387205231157644	0.12187536072959765	0.2872175891487468	2.1943097261080307e-09	NA	32	33	33
ENSG00000155974.11	GRIP1	1.0064343259073394	0.06062471467911387	0.31420668851174816	0.03797746050535662	0.1336000522688707	6.828006146996054e-05	NA	22	22	22
ENSG00000237604.1	AP001056.1	-1.0054421289764246	-0.020352295148860708	0.3146840024356359	0.2672581189726472	0.067193701165095	0.0067248522621408645	NA	94	98	98
ENSG00000226816.2	AC005082.12	1.0053426791833922	0.059580144220147506	0.31473187079013487	0.05119581897014941	0.15002595347237474	3.6021206865298965e-05	NA	66	67	67
ENSG00000269473.1	CTD-2619J13.19	-1.004685249716901	-0.0585235903644074	0.31504843294246154	0.035869353177498425	0.15259908342278833	1.218157954748423e-05	NA	26	27	27
ENSG00000172890.11	NADSYN1	1.0043122513283849	0.12132899316898807	0.3152281302619001	0.01406329926896972	0.07509284039761499	0.004844232855505307	NA	67	67	67
ENSG00000168936.10	TMEM129	1.0037443563054833	0.23842167505708953	0.31550185111775597	0.004873396552048191	0.08225247895063857	0.002015127433670117	NA	6	6	6
ENSG00000158445.9	KCNB1	1.003515207687616	0.06817857721906576	0.3156123431107887	0.02833046211269972	0.06613254074721722	0.007645754459598397	NA	104	104	104
ENSG00000160285.14	LSS	1.0034981339323759	0.08042979270465674	0.3156205768341973	0.02100292004301007	0.1825260275270169	1.378552523775015e-06	NA	9	11	11
ENSG00000101306.10	MYLK2	-1.002581417194513	-0.05624888859523349	0.316062865507321	0.031715082670903214	0.0752205987492017	0.004772970726244056	NA	25	25	25
ENSG00000238078.1	LINC01352	-1.000159160916927	-0.036274224091092454	0.3172334894277964	0.10101675487635198	0.34499109318337395	4.5683794528625135e-12	NA	21	21	21
ENSG00000272871.1	RP11-408A13.4	0.9999501144085099	0.03042795623461362	0.31733465017050755	0.11324643892229358	0.2044995225192824	8.374704998649818e-07	NA	47	50	50
ENSG00000037042.8	TUBG2	-0.9998449987877488	-0.07048978445523492	0.3173855251876112	0.025971730209900762	0.11083837557055397	0.00045635972616538156	NA	14	15	15
ENSG00000233821.1	ENOX1-AS1	-0.9990886053083285	-0.10359786357825282	0.3177517705212508	0.014551198962802894	0.03679493249684627	0.04789903729499382	NA	22	23	23
ENSG00000272505.1	RP11-981G7.6	0.9987055481438365	0.06794729450309883	0.3179373522172859	0.02360637992654012	0.10938240992169916	0.00030078268035473016	NA	21	22	22
ENSG00000230658.1	KLHL7-AS1	-0.9972600003992665	-0.017628823534814108	0.318638323856665	0.40724328058570436	0.6234853180581448	1.0285427428809263e-26	NA	65	65	65
ENSG00000273582.1	RP11-426C22.7	-0.9970775110961831	-0.10864605645312934	0.3187268880326589	0.012133765968593535	0.09223702349108218	0.00158173991376741	NA	8	8	8
ENSG00000116783.14	TNNI3K	0.9970727076120507	0.025971749790386005	0.31872921943692667	0.12936657916883468	0.19122930645921424	1.7134159107123586e-06	NA	59	60	60
ENSG00000232229.5	LINC00865	-0.9965493426438942	-0.034315484266447316	0.31898330513241446	0.0829368195664705	0.47450276125318797	2.1925805366416866e-18	NA	24	24	24
ENSG00000175048.16	ZDHHC14	-0.9961322614645887	-0.09018907237855962	0.3191858865824003	0.014561558757606546	0.2353935064598343	1.3798818686517874e-07	NA	47	52	52
ENSG00000100324.13	TAB1	-0.9959244157814086	-0.14958605438316905	0.3192868712115108	0.005484412398771012	0.143571038168316	3.347669928792104e-05	NA	8	8	8
ENSG00000204967.10	PCDHA4	-0.9951474130083805	-0.037639330167728594	0.3196645736507958	0.08564459893318134	0.2525331684280117	1.92944002162532e-08	NA	58	65	65
ENSG00000151292.17	CSNK1G3	0.9948205174222597	0.1440601309594232	0.31982356549605095	0.00547857840044289	0.058211874947092526	0.012817216968973113	NA	4	4	4
ENSG00000140873.15	ADAMTS18	0.9942470832268357	0.02043783163277108	0.32010259097362725	0.30270864496983757	0.5686228499110393	4.522601093215976e-24	NA	46	46	46
ENSG00000188010.12	MORN2	-0.993727586403683	-0.1331174470558102	0.3203555086210932	0.0065336653535563	0.06126883612827694	0.011646306840844342	NA	7	7	7
ENSG00000091140.13	DLD	0.9935423331714529	0.09109841742019506	0.3204457309678056	0.01606397337794814	0.1666003408057505	1.4241462762765182e-05	NA	12	12	12
ENSG00000117500.12	TMED5	-0.9931523552300012	-0.06524607515710985	0.32063571297169435	0.029349380418889372	0.10352417847621216	0.0008538084711756077	NA	85	86	86
ENSG00000105738.10	SIPA1L3	-0.9926194758049198	-0.14015243169034924	0.32089542997925546	0.0063898398214139885	0.04181971036378178	0.03678086072181374	NA	8	9	9
ENSG00000153714.5	LURAP1L	-0.9907857561619576	-0.02808036918367484	0.321790205954957	0.17268473906395748	0.5037668725146276	6.263645691769239e-19	NA	48	48	48
ENSG00000275636.1	RP11-521C20.5	-0.9905761631117124	-0.05015589328564584	0.3218925819293591	0.031024104911939583	0.07662650740115419	0.0028635008351294124	NA	13	13	13
ENSG00000204220.11	PFDN6	-0.9905652649276584	-0.1394925356724252	0.3218979057417014	0.007886193930484672	0.05984469404382815	0.011775659628534932	NA	20	51	51
ENSG00000120440.13	TTLL2	-0.9905213270707364	-0.06539989326431077	0.32191937016704797	0.02431849610121361	0.08637679142528708	0.002630935459692764	NA	36	37	37
ENSG00000087303.17	NID2	-0.9897703108969704	-0.03850308972600886	0.322286399387009	0.08274753431936258	0.13306133760750127	0.00011144897438342768	NA	79	79	79
ENSG00000154447.14	SH3RF1	-0.9896138156073131	-0.08158851631334785	0.32236291458355704	0.01931892039421934	0.04488456588625809	0.030532732706755064	NA	9	9	9
ENSG00000267683.1	AC008991.1	0.9887483506197621	0.10142261586405786	0.32278628012051735	0.013580341561824682	0.11552810157664402	0.0003170295897085425	NA	7	7	7
ENSG00000186106.11	ANKRD46	0.9886088552454001	0.04979101439608947	0.3228545519616457	0.055170832449433715	0.043401538379620935	0.03253498640184774	NA	103	108	108
ENSG00000143198.12	MGST3	0.9867111532250719	0.062055806151004665	0.32378426081095246	0.02939372036490858	0.225768066891655	1.5096944282136784e-07	NA	139	142	142
ENSG00000182557.7	SPNS3	-0.9866548516818817	-0.11507933059592527	0.3238118702834033	0.012069022861555877	0.09641692247560613	0.0006965341259475232	NA	22	22	22
ENSG00000120539.14	MASTL	0.985544646509524	0.03774506989938209	0.3243566123473889	0.0738612367353317	0.17181018620765293	2.423769952148034e-06	NA	109	109	109
ENSG00000130943.6	PKDREJ	-0.9849071229233444	-0.05077597698443582	0.32466969427291237	0.05712877500583993	0.20574201746342705	5.052176808666847e-07	NA	32	37	37
ENSG00000130038.9	CRACR2A	0.984827923057378	0.03914720235214838	0.3247086023254341	0.06148847803113072	0.07174694412682436	0.0063725521300199576	NA	51	54	54
ENSG00000162885.12	B3GALNT2	-0.9846651386606189	-0.06103805040666919	0.3247885819883076	0.03196572767972939	0.19936860436617992	1.535368367996081e-06	NA	32	32	32
ENSG00000204525.16	HLA-C	0.983707027462315	0.08785370049705135	0.3252595835302293	0.014940505933219534	0.3740433780594981	7.806195738052169e-13	NA	20	54	54
ENSG00000187954.12	CYHR1	0.9836147669982088	0.09921864167976693	0.3253049616468239	0.012006039598849754	0.07393617469899186	0.00524783594156076	NA	27	30	30
ENSG00000165006.13	UBAP1	0.9828980910801831	0.13108847899251483	0.3256575974429359	0.010935324551640896	0.1379459426734322	0.00010116562434273841	NA	6	6	6
ENSG00000152219.4	ARL14EP	0.9813269929044763	0.06690396447554141	0.3264315156945451	0.024242241099578333	0.05779395535681019	0.010681155275199757	NA	79	79	79
ENSG00000260135.6	RP11-212I21.2	-0.9809848191216689	-0.051137359833966355	0.32660022783236264	0.050749414068441176	0.17429683086865716	5.1303531673992965e-06	NA	39	40	40
ENSG00000124164.15	VAPB	-0.9809771564684634	-0.06233299365485964	0.32660400662705147	0.03151804291694179	0.2909744630458502	3.05686454157503e-10	NA	18	18	18
ENSG00000146574.15	CCZ1B	-0.9795476691516728	-0.020813652992368495	0.3273094472356186	0.34411118240309874	0.5463086570551544	1.5396168173664935e-21	NA	52	60	60
ENSG00000184402.14	SS18L1	0.979509588966761	0.04405189851064801	0.32732825302081237	0.056239154288325266	0.1212236911988026	0.0002350482521569055	NA	58	58	58
ENSG00000185684.12	EP400NL	0.9773658462806991	0.04046777274741294	0.32838806517112074	0.04553192593758158	0.1900103399239995	1.1792906700363787e-06	NA	36	36	36
ENSG00000228570.7	NUTM2E	0.9767682277232087	0.046589917023235616	0.32868390888936305	0.06176695563410533	0.452968516029481	2.1545507881285113e-17	NA	8	10	10
ENSG00000025800.13	KPNA6	0.9767061900527432	0.18847618538075142	0.32871462977227317	0.0032849511773084305	0.08430545256397963	0.0027056547451907533	NA	12	12	12
ENSG00000168263.8	KCNV2	0.9765620427980416	0.05988386159272453	0.3287860182819715	0.025669810592664325	0.10408428830283008	0.0004289859898624253	NA	16	16	16
ENSG00000166796.11	LDHC	0.976210332619292	0.028514864951358875	0.3289602439033713	0.17290616954149654	0.4519450724045178	1.542407919577659e-16	NA	11	11	11
ENSG00000186732.13	MPPED1	-0.9759613507855389	-0.04001842595289186	0.32908361746005044	0.07124160032454602	0.22140238014784944	2.521760984085396e-07	NA	36	36	36
ENSG00000140941.12	MAP1LC3B	-0.975672771532585	-0.10419003900388114	0.32922664953907343	0.009845258075753732	0.08188621858256381	0.00288771632505918	NA	21	22	22
ENSG00000167986.13	DDB1	-0.9756054042521224	-0.16194086225203783	0.32926004541040144	0.008106151746019629	0.1142507423359748	0.0004088585183295805	NA	71	73	73
ENSG00000109113.18	RAB34	-0.974315345287323	-0.35717588609543144	0.329899987689385	0.0010813345883379638	0.038113748188846164	0.04249104466275205	NA	1	1	1
ENSG00000198060.9	MARCH5	0.9739526618902956	0.08790548541108607	0.33008004413487635	0.01610591810297655	0.10028034390491994	0.0008838608931092799	NA	50	50	50
ENSG00000077616.10	NAALAD2	-0.9734690167353983	-0.06794607658553803	0.33032025177929025	0.0395559436690674	0.1428187670884953	4.787408808383432e-05	NA	79	80	80
ENSG00000086015.20	MAST2	-0.9725713906342889	-0.07563390764492467	0.3307663673744007	0.018823257020615915	0.10295172325888673	0.0007799681567995285	NA	93	96	96
ENSG00000145425.9	RPS3A	-0.9722028073885259	-0.15806244074696452	0.33094966421205096	0.006410651970024525	0.036354838565024264	0.04613039789752504	NA	50	51	51
ENSG00000184985.16	SORCS2	0.9721874696039803	0.03483834116489091	0.33095729313225764	0.09653578704386111	0.2650703197263228	1.5647879011392619e-09	NA	44	49	49
ENSG00000136982.5	DSCC1	0.9710051398694823	0.029930061486839344	0.3315457190741712	0.15482356736275837	0.2271882004315823	1.170437856925236e-07	NA	61	62	62
ENSG00000178602.7	OTOS	0.9709158384430173	0.07647767225435644	0.331590190371321	0.018682962139293983	0.1301633333320921	0.00016394484387698626	NA	16	16	16
ENSG00000152348.15	ATG10	-0.968618990924386	-0.03552713668928013	0.3327353244777239	0.10767815218476398	0.24981076515288506	1.4949857951863176e-08	NA	82	82	82
ENSG00000197134.11	ZNF257	-0.9685519495685396	-0.040715347487219083	0.33276878744661464	0.07482162630088893	0.17481989576457946	6.600997986460571e-06	NA	51	53	53
ENSG00000198270.12	TMEM116	0.9681447115901546	0.08873789702869601	0.3329721025746619	0.017455407362430196	0.07578790808857169	0.004094161724602801	NA	18	18	18
ENSG00000205106.4	DKFZp779M0652	0.9674143284120208	0.03222717437438628	0.3333369500331441	0.1153052232057305	0.10056186810059273	0.0007362912220302483	NA	73	79	79
ENSG00000130811.11	EIF3G	-0.9673835681817488	-0.3030646468028113	0.33335232131440873	0.0016007255007124013	0.037913795558203865	0.04034271123270077	NA	5	5	5
ENSG00000186844.5	LCE1A	0.9664628558837864	0.0481347156944679	0.333812624790903	0.051212584832315736	0.18466518643184854	1.451587997622437e-06	NA	15	16	16
ENSG00000172661.17	WASHC2C	0.964359134128106	0.039377211953721916	0.33486590308056086	0.06437573284648007	0.14417918924915035	5.324746196405205e-05	NA	41	46	46
ENSG00000170624.13	SGCD	0.9643265904302604	0.07627587054913297	0.33488221365774995	0.020757787425713374	0.1737515238836758	9.76088109296176e-06	NA	53	55	55
ENSG00000267272.5	LINC01140	-0.9639803442037795	-0.11469442828186349	0.3350557805119426	0.007586945515932917	0.06518502812191608	0.008141002351699447	NA	6	6	6
ENSG00000111775.2	COX6A1	0.9635271440441135	0.07888738055016445	0.33528304895527694	0.03595462628336858	0.0940895693826696	0.001008483925877166	NA	86	87	87
ENSG00000181027.10	FKRP	0.9633843105454688	0.05488344101712099	0.3353546969226334	0.034269236786494586	0.19792901283326605	1.2443949653719114e-06	NA	7	7	7
ENSG00000124701.5	APOBEC2	0.9631117803742466	0.15648862618232068	0.33549143053212416	0.012212181709094914	0.03803337657435798	0.036703613066827484	NA	3	3	3
ENSG00000101282.8	RSPO4	0.9630200549368546	0.06410331384039451	0.3355374590153395	0.03791163515772408	0.12512709701191382	0.00017787450330285326	NA	44	46	46
ENSG00000145777.14	TSLP	-0.962414958032504	-0.05632210395462064	0.3358412028707285	0.03589101315658893	0.17058799078871875	8.584839169459576e-06	NA	15	15	15
ENSG00000196497.16	IPO4	-0.9621983630655109	-0.10489697880600779	0.3359499712532785	0.007517566599157031	0.06110842387559625	0.010825420144058929	NA	7	7	7
ENSG00000169189.16	NSMCE1	-0.9614319923118997	-0.09182280971830661	0.33633500481072853	0.012053716748718277	0.09753223450246734	0.0007536450079665664	NA	53	54	54
ENSG00000123427.16	METTL21B	0.9603740649334949	0.020999613150050535	0.33686698608936283	0.24897639420304918	0.4859770448259887	8.649839001121616e-18	NA	134	134	134
ENSG00000003393.14	ALS2	-0.9599786810296467	-0.1373176082935976	0.3370659446399674	0.006169704620539255	0.07066593678863191	0.004179858066593285	NA	5	5	5
ENSG00000224848.1	RP11-535M15.1	-0.9585637693388412	-0.04664759021492376	0.3377785518690454	0.045507432510256865	0.18417109179014635	2.4770660955409397e-06	NA	14	15	15
ENSG00000176222.8	ZNF404	0.9579927282394669	0.0808594117232463	0.33806642539282816	0.014514517200241907	0.17998660410059286	5.577243177385752e-06	NA	25	26	26
ENSG00000106066.14	CPVL	0.9579704936178849	0.04525490849411682	0.33807763750758824	0.058763896955360974	0.23214392561112696	8.815224519666919e-08	NA	73	73	73
ENSG00000249685.1	RP11-360F5.3	0.9575680876230782	0.029313762388251095	0.3382805975564578	0.16753120685080466	0.197875547245886	9.355969416110279e-07	NA	137	137	137
ENSG00000197043.13	ANXA6	-0.9572009862737841	-0.05654958152899875	0.33846581935854525	0.04122289121360341	0.05202600007103887	0.02056941817683039	NA	33	33	33
ENSG00000271367.1	RP3-483K16.4	-0.9568928933321498	-0.06762880930553034	0.33862131857932387	0.030764597333351136	0.1900591267943982	1.189334824894117e-06	NA	26	27	27
ENSG00000213614.9	HEXA	0.9564683189484461	0.05347130710164329	0.33883568289401367	0.03964391891023525	0.13212399382552004	0.00010138038652297092	NA	106	108	108
ENSG00000160323.18	ADAMTS13	-0.9560290253004708	-0.059089100774426695	0.3390575705005153	0.03189413010578158	0.12557854018310033	0.00019846291356078483	NA	26	26	26
ENSG00000132383.11	RPA1	0.9542979906564939	0.08109955975460684	0.3399328248609481	0.021308119886480938	0.2070742856409263	3.976733581523501e-07	NA	11	12	12
ENSG00000241043.1	GVQW1	-0.9534899391498098	-0.036796389830532336	0.3403418913055758	0.09269975064251505	0.232200653765908	1.1346084021074006e-07	NA	51	53	53
ENSG00000244219.6	GS1-259H13.2	-0.9524785544465785	-0.12946745648749852	0.34085433703945855	0.01632141645306137	0.07311352670492746	0.005451910013303733	NA	23	23	23
ENSG00000087191.12	PSMC5	-0.9522452622825501	-0.1910165156711662	0.34097261100033494	0.0034501837403987912	0.04984526605017505	0.023862920639487542	NA	12	12	12
ENSG00000232859.9	LYRM9	-0.9522428485654487	-0.07429404849376611	0.3409738348387993	0.019863381966480916	0.2378616554289709	5.978776850076746e-08	NA	10	10	10
ENSG00000263001.5	GTF2I	0.9517932151734811	0.12213912632194975	0.3412018636637706	0.011678363179847167	0.1809796544731196	1.8939294139608528e-06	NA	33	34	34
ENSG00000097046.12	CDC7	0.9515292835317442	0.03540882225588639	0.3413357604454461	0.07077506541134304	0.14578704198093556	2.3247236688823488e-05	NA	54	54	54
ENSG00000125648.14	SLC25A23	-0.9510672835563808	-0.12970526786498246	0.34157022144764404	0.006832546596900002	0.06914627723713959	0.0070810795008404235	NA	8	9	9
ENSG00000162383.11	SLC1A7	-0.9507370706305865	-0.03574231963361821	0.34173786480462365	0.10801416409850942	0.4026542739105925	3.2772293103129376e-14	NA	16	16	16
ENSG00000162882.14	HAAO	0.950299570915294	0.14626081540457792	0.34196005686897135	0.006128399911328167	0.12271178909363828	0.00014865800620709134	NA	9	10	10
ENSG00000187775.16	DNAH17	0.9501848824128241	0.117354580218384	0.3420183187642113	0.008500545194335095	0.08165281605986432	0.003315990217236858	NA	21	23	23
ENSG00000271874.1	CTD-2024P10.2	-0.9498863480208096	-0.08832342944049401	0.34217000436369127	0.00889915915180163	0.04078391954618649	0.03910850942186282	NA	12	17	17
ENSG00000109919.9	MTCH2	0.9489690941549611	0.06255882270936446	0.34263633104573654	0.02499287108325729	0.11737998855479093	8.944940452001769e-05	NA	30	31	31
ENSG00000276791.1	CTD-2270P14.5	0.948427030759893	0.030430898761884144	0.3429121039176142	0.13240255127819572	0.5466709088922709	6.0993962860085015e-22	NA	9	9	9
ENSG00000089847.12	ANKRD24	-0.9483295123906347	-0.09475512653128694	0.34296173110107375	0.01488410938957353	0.07320145419193455	0.0055181379578871075	NA	12	12	12
ENSG00000089050.15	RBBP9	0.9472821002193852	0.05814077147443807	0.34349504944908904	0.03509181002749244	0.08895736665907847	0.0015548951948522426	NA	118	119	119
ENSG00000278311.4	GGNBP2	0.9452338144854256	0.06907212725784093	0.3445395196625779	0.017484687131870263	0.16054157579200373	2.0779063966450608e-05	NA	30	32	32
ENSG00000105556.11	MIER2	-0.9450823587142104	-0.06149322221291799	0.34461683098248297	0.032082798530520776	0.03808640256785937	0.04642440108396595	NA	42	50	50
ENSG00000185917.13	SETD4	-0.9447932889095625	-0.08029154135039915	0.3447644187597757	0.02354800515844537	0.1731409971043462	8.857518940711744e-06	NA	50	50	50
ENSG00000008294.20	SPAG9	0.9441363215446472	0.30590036099921175	0.34509999061453	0.001334812508574284	0.06196978467058165	0.008341458916055164	NA	1	1	1
ENSG00000143322.19	ABL2	-0.9441042746883487	-0.0670933517160074	0.34511636512964583	0.024461959626310627	0.07913071451893089	0.00310228473939108	NA	24	24	24
ENSG00000084628.9	NKAIN1	0.9436822649812934	0.03785672090812885	0.3453320394967345	0.09334273794758735	0.3051774041292379	4.1158015375232037e-10	NA	22	22	22
ENSG00000149743.13	TRPT1	-0.9433117921551011	-0.10633055819151857	0.3455214459824608	0.013027769461433148	0.11363442129001255	0.00026828513927997384	NA	39	41	41
ENSG00000165502.6	RPL36AL	0.9429566727813705	0.0466905527883725	0.3457030650673286	0.06012778445258841	0.4890724995558869	5.3099353328108776e-18	NA	20	20	20
ENSG00000262223.6	RP11-1055B8.3	0.9421832732881233	0.049757419159986896	0.3460988160934012	0.03766809440579591	0.24371047874781074	1.0243795626611952e-08	NA	8	9	9
ENSG00000134184.12	GSTM1	0.9413950136812147	0.025230492849803225	0.3465024679377581	0.1557228970493315	0.13069761157636034	0.00012733932593844423	NA	46	49	49
ENSG00000115602.16	IL1RL1	-0.9408348423483056	-0.040761877574710004	0.3467895025132365	0.06157553373060866	0.2651790945321014	1.3403733837566677e-08	NA	57	57	57
ENSG00000086205.16	FOLH1	-0.9407467836422418	-0.16274743534055047	0.346834637995194	0.003414949467657034	0.11474451941872832	0.0002767020436854885	NA	9	11	11
ENSG00000165300.7	SLITRK5	-0.9405118928752538	-0.059924301661780095	0.34695505219395717	0.03156346781714482	0.039803151812799316	0.04254150920535416	NA	52	60	60
ENSG00000105258.8	POLR2I	0.938806813795065	0.10109442234106979	0.3478299399094801	0.012904533354328458	0.15011313525668174	2.708950787693892e-05	NA	24	25	25
ENSG00000154328.15	NEIL2	0.9387171350653831	0.04212789611613919	0.34787599347738585	0.033296401435053975	0.1390215976607315	5.822127168761135e-05	NA	17	17	17
ENSG00000214279.13	SCART1	-0.9385156996389641	-0.10060405572069685	0.34797945265578456	0.011402599862745952	0.20099998736264454	1.2095825813357211e-06	NA	5	5	5
ENSG00000227192.1	RP1-45I4.3	0.9384504205152822	0.1219236069835555	0.3480129848402147	0.004076806670612537	0.057884073119885714	0.013601334411107259	NA	5	5	5
ENSG00000214435.7	AS3MT	-0.9384297393102232	-0.04641263667892955	0.34802360866473403	0.052825015905589724	0.22333548304499012	9.252648995817199e-08	NA	12	12	12
ENSG00000104524.13	PYCRL	0.937618731541858	0.03612795458956203	0.34844038159583635	0.09390792128386838	0.07256329344613975	0.005047182760269478	NA	86	90	90
ENSG00000254615.2	RP11-395G23.3	-0.9376166932040788	-0.04574593493244749	0.3484414294870972	0.05209702272997176	0.3261365862148775	8.275042737681608e-12	NA	20	20	20
ENSG00000145358.6	DDIT4L	0.9371827935282759	0.09833279117074038	0.34866453902508654	0.014814421304751661	0.11053438597263766	0.0004524411778850375	NA	13	13	13
ENSG00000143185.3	XCL2	0.9365055476067219	0.07463041861228012	0.3490129576158423	0.0164736064905106	0.03689445372801749	0.03739184640984712	NA	23	23	23
ENSG00000175544.13	CABP4	-0.9355888946715386	-0.06970259593731337	0.3494848945511393	0.043973787886261606	0.04538533971172773	0.02570183260757897	NA	29	30	30
ENSG00000116337.15	AMPD2	0.9346618599835561	0.09819294366165537	0.3499625883273617	0.008781099572815533	0.04661543655470402	0.026844386927957323	NA	13	14	14
ENSG00000140750.16	ARHGAP17	0.9341636391919329	0.14164507094619466	0.35021948870862085	0.007098822044146574	0.09747758836640882	0.0009852572066771166	NA	8	8	8
ENSG00000258702.1	RP11-433J8.1	0.9334341083104858	0.056593713841108347	0.3505958765766576	0.019592503118565488	0.2312750141673196	1.4839358816046704e-07	NA	5	5	5
ENSG00000168291.12	PDHB	-0.9328851920817178	-0.0613304704838536	0.3508792487178801	0.020487755032307715	0.15577880972812205	2.702156641324689e-05	NA	83	84	84
ENSG00000272892.1	RP11-57G10.8	-0.9320570408947351	-0.05608162807574806	0.3513070475996666	0.028985746309361578	0.0426307922586328	0.03184305208303382	NA	31	31	31
ENSG00000103152.11	MPG	-0.9314565151066891	-0.06741826592054975	0.3516174684267397	0.030933252621910438	0.034338567387678084	0.04771781290267474	NA	24	25	25
ENSG00000116874.11	WARS2	-0.9312574006073047	-0.02945521668609617	0.35172043205361336	0.12456116628333626	0.3419282873680139	2.4110640468645515e-11	NA	17	17	17
ENSG00000090861.15	AARS	-0.9310601569658897	-0.0908778764692245	0.3518224470712846	0.013802032184365147	0.11772571422613515	0.00016896117726465242	NA	10	10	10
ENSG00000159479.16	MED8	-0.9305990728009496	-0.12714310927264869	0.3520609943100701	0.005587844292467501	0.1528903187748144	2.9149180347181763e-05	NA	13	14	14
ENSG00000158865.12	SLC5A11	-0.9294138279407155	-0.10038589430811667	0.35267466429873795	0.01567250905125752	0.12312069467096715	0.0001686169654116118	NA	21	21	21
ENSG00000205086.6	C2orf91	0.9281600299553308	0.034497950302486875	0.3533245644064894	0.08496115504088617	0.3099820160966006	1.394727537850928e-10	NA	36	37	37
ENSG00000010292.12	NCAPD2	0.9277556098018247	0.0834516596935229	0.3535343550525947	0.023019055340132648	0.13112704741426245	8.373667521334712e-05	NA	44	45	45
ENSG00000204632.11	HLA-G	-0.926238505517735	-0.11449581385731851	0.3543220458171167	0.01633597695065058	0.1446823499058566	4.829153608229315e-05	NA	12	71	71
ENSG00000204514.9	ZNF814	-0.9255165303088123	-0.05589265992422787	0.354697289207628	0.02443530959587725	0.1383414439362282	5.1650714294425625e-05	NA	6	6	6
ENSG00000152056.16	AP1S3	0.9227523121050746	0.09593019019795149	0.35613629756313037	0.019521083190580595	0.10350871185297593	0.0005789902699836853	NA	24	24	24
ENSG00000113658.16	SMAD5	0.9222263035019803	0.06123354247019964	0.35641054560314744	0.028487620148358463	0.05148583990353405	0.020788192976538996	NA	122	122	122
ENSG00000113578.17	FGF1	0.9220842448768121	0.07845689448659049	0.35648463432344935	0.016245936755971073	0.23136103412847905	2.4863778587072774e-08	NA	16	17	17
ENSG00000174453.9	VWC2L	0.9214298884478194	0.13948252444484255	0.35682603022353343	0.006961955304812599	0.0831069135409887	0.00291812060058773	NA	8	8	8
ENSG00000178096.8	BOLA1	0.9206082258378488	0.23162852466402034	0.3572550059998698	0.0031361939545436267	0.03711088986614016	0.04666987165064452	NA	3	3	3
ENSG00000164300.16	SERINC5	-0.9204185496248682	-0.1719238758542686	0.35735407877425474	0.0051777632526593806	0.07278439584419093	0.005358387276020217	NA	14	15	15
ENSG00000109084.13	TMEM97	0.9203983589109767	0.06385845724677312	0.35736462592314866	0.030036671351787947	0.12115288367893097	0.00031154628134387317	NA	11	11	11
ENSG00000254427.1	RP11-430H10.1	-0.9198955049804276	-0.025849308885482848	0.3576273680878509	0.1398681194732963	0.3577917903902309	1.1693867194204261e-12	NA	20	20	20
ENSG00000130640.13	TUBGCP2	-0.9191207127783201	-0.04690592269644829	0.358032436482867	0.0519152558262867	0.2638561675776354	1.4644985007864845e-08	NA	21	23	23
ENSG00000133661.15	SFTPD	-0.918227721495724	-0.043895950642152626	0.3584996583814828	0.06124059352720355	0.3166451550696264	1.007544056319606e-11	NA	16	16	16
ENSG00000099821.13	POLRMT	0.9176791691933096	0.0498359225039967	0.3587868564212998	0.038061992945479226	0.2257172781591461	1.2519737586815e-07	NA	22	25	25
ENSG00000149571.11	KIRREL3	-0.9171937473593411	-0.07564323700999338	0.3590411227083288	0.015265789840443408	0.062072124227331625	0.009430231112263087	NA	10	10	10
ENSG00000271824.1	AC009014.3	0.9157876651179452	0.177960760902619	0.35977827432371623	0.0032952938034787596	0.052959699112745465	0.014021518123412477	NA	5	6	6
ENSG00000197362.14	ZNF786	0.9152809738690855	0.08444122865482091	0.36004414471574375	0.014730062524656761	0.16987775041819955	3.9682329781044777e-07	NA	14	15	15
ENSG00000111850.10	SMIM8	0.9147335935726418	0.037710275673647355	0.36033150399640557	0.07729310407527333	0.38235593217131614	4.208615674710185e-13	NA	66	68	68
ENSG00000177463.15	NR2C2	0.9145816701434349	0.08749442550863772	0.36041128504533304	0.011176543479257287	0.07311098955519567	0.004696658853730464	NA	35	35	35
ENSG00000141252.19	VPS53	-0.9137417190611681	-0.05802329409433692	0.36085257691624517	0.04739872126498816	0.12330122292990107	0.00011888835741895381	NA	31	33	33
ENSG00000099866.14	MADCAM1	-0.913600775120638	-0.041577665702402684	0.360926658968988	0.05068148075127113	0.0939660355005273	0.0016401862217183065	NA	39	44	44
ENSG00000159063.12	ALG8	-0.9128346857496944	-0.06950299827610146	0.36132949280804416	0.02404563752563384	0.17825425622172106	3.848338487772257e-06	NA	15	15	15
ENSG00000129103.17	SUMF2	-0.9116257084559164	-0.061817999810662584	0.3619657842753735	0.02959942058804051	0.06917960759884065	0.0062152020592541185	NA	69	70	70
ENSG00000168038.10	ULK4	0.9115213352257924	0.023794872149395185	0.36202074939143325	0.1661449260779269	0.33462374074088425	3.165954653591405e-11	NA	105	107	107
ENSG00000152377.13	SPOCK1	-0.911140772778732	-0.038147807381341055	0.36222120579481243	0.08591343549973951	0.3679179140685751	1.0282217403366542e-12	NA	27	27	27
ENSG00000038358.14	EDC4	0.9108511605386606	0.10493635961832183	0.3623738019229926	0.006796300732686871	0.051392718850249694	0.020188264953069468	NA	14	16	16
ENSG00000099338.22	CATSPERG	0.9102141867566435	0.06750181050090948	0.3627095638189497	0.020510913989878747	0.09266091820854803	0.0013879487210708124	NA	10	11	11
ENSG00000130508.10	PXDN	0.9099503083686875	0.06473885835880082	0.3628487165540467	0.035548277387614555	0.0536598029830709	0.01503134637380245	NA	39	40	40
ENSG00000267147.2	LINC01842	-0.9095796037493054	-0.05015023011656953	0.3630442591191523	0.0498520244917038	0.16603487409036322	1.144298338440025e-05	NA	29	29	29
ENSG00000185963.13	BICD2	-0.9094595980715756	-0.05721887586172974	0.3631075749095315	0.03674024073906849	0.24049274360400175	6.383064015902201e-08	NA	69	69	69
ENSG00000198231.12	DDX42	0.9090972581158245	0.06415815274686622	0.36329878980293184	0.023628066274406896	0.20545910772394932	7.435924727494817e-07	NA	44	44	44
ENSG00000237523.1	LINC00857	-0.9079279201496999	-0.0963767676142954	0.36391630526120267	0.01144979890066115	0.057757495775659626	0.012354544081535508	NA	10	10	10
ENSG00000101144.12	BMP7	0.9069501653595017	0.02989725943907721	0.364433151151217	0.09970940500285203	0.42512481050833095	6.040772854603546e-16	NA	24	24	24
ENSG00000187607.15	ZNF286A	-0.9067512662217357	-0.05523619417246293	0.3645383463213049	0.03415164868992249	0.04513834986091569	0.02963649481363732	NA	33	35	35
ENSG00000144792.9	ZNF660	0.9065071846315891	0.03129640417005394	0.36466746383208093	0.16589828705785245	0.3313840424933851	5.450492855733184e-12	NA	49	50	50
ENSG00000163002.12	NUP35	-0.9057402386718417	-0.06428179020687787	0.36507335899010773	0.015451054369215057	0.1630382989900545	1.074992357393598e-05	NA	33	33	33
ENSG00000170074.19	FAM153A	0.9054292032265582	0.05353928228366394	0.36523805043312674	0.032393344553911095	0.16561318199292402	1.5962859491994853e-05	NA	19	19	19
ENSG00000006744.18	ELAC2	-0.9032001112128114	-0.043885675486471105	0.3664196988697904	0.07146035096299566	0.3727390977758373	7.98222292644866e-13	NA	17	17	17
ENSG00000036565.14	SLC18A1	-0.9029942830626517	-0.04399035084114239	0.3665289291123405	0.05315065135683439	0.2364955189986677	4.412038212818216e-08	NA	5	5	5
ENSG00000203880.11	PCMTD2	-0.9027959682488574	-0.027042153461193066	0.3666341913333343	0.11191192524913786	0.1613110777387106	1.98866120021626e-05	NA	66	69	69
ENSG00000214026.10	MRPL23	0.9025016106857118	0.03227300103510751	0.3667904662054772	0.08584562866088351	0.10919583024939188	0.0004909203308593468	NA	71	76	76
ENSG00000160439.15	RDH13	0.9022825214465154	0.07204010907532503	0.36690680796452624	0.02152674523121183	0.15585181400440168	1.4552837643955469e-05	NA	8	8	8
ENSG00000176871.8	WSB2	-0.9009777372776492	-0.09148077005874575	0.367600156706122	0.012285412831446935	0.05510692775594277	0.017773929535611757	NA	52	54	54
ENSG00000152670.18	DDX4	-0.9009580473608261	-0.05483832616278491	0.3676106259703089	0.03396045327986488	0.19614386768056985	1.6556879802506736e-06	NA	10	10	10
ENSG00000264968.1	RP11-387H17.4	0.900704514330518	0.05757210479772323	0.36774544781799823	0.025108869641757757	0.04235892923951985	0.029334909860034307	NA	33	34	34
ENSG00000006459.10	KDM7A	-0.9004621278662506	-0.05503812197437162	0.3678743710207951	0.026831401318542947	0.10130019639938023	0.0006511804157943021	NA	10	11	11
ENSG00000174885.12	NLRP6	0.8990232177382221	0.04534785852304198	0.3686402938678198	0.05532121548752763	0.07627255704056693	0.003975439361332143	NA	37	41	41
ENSG00000108349.16	CASC3	0.8981518800932681	0.17711808731630685	0.36910458342513897	0.005445759071298982	0.08397799965547982	0.0016168004801796676	NA	5	5	5
ENSG00000161653.10	NAGS	0.8978820813644858	0.06024356250590427	0.3692484185431866	0.0762714961464813	0.22051488631445104	1.4452758931606206e-07	NA	23	24	24
ENSG00000221953.5	C1orf229	0.8975061779217551	0.05737646085467186	0.36944887831357576	0.03203848452969596	0.2281603776958153	5.7032200266260765e-08	NA	7	7	7
ENSG00000006530.15	AGK	-0.897449242591208	-0.06480167400753435	0.369479246379676	0.022006801535808033	0.14593114718751518	4.5882654364945116e-05	NA	15	16	16
ENSG00000115266.11	APC2	0.897291373766289	0.0922730829407876	0.3695634582912042	0.01183859282678762	0.13224120587492275	0.00013223307551680244	NA	7	7	7
ENSG00000270604.5	HCG17	-0.8969736303819995	-0.08261283873606835	0.3697329882014294	0.013396453043807304	0.09632176595998407	0.000839732399200709	NA	15	56	56
ENSG00000163956.10	LRPAP1	0.896444347133098	0.06868614505854516	0.37001549111682774	0.023083619771398892	0.0621444504282176	0.00872612998250238	NA	25	31	31
ENSG00000189171.14	S100A13	-0.8963199762292541	-0.06783313608215447	0.37008189306648465	0.02510888017118653	0.20976796250533575	5.839349733976523e-07	NA	28	29	29
ENSG00000155066.15	PROM2	0.8962890859185592	0.05138939660756204	0.37009838663150607	0.04767963458877543	0.14396495172931625	1.4651377342277329e-05	NA	41	45	45
ENSG00000154227.13	CERS3	-0.8958061442979539	-0.019728216999316074	0.3703563077405351	0.2941623553173529	0.2312551896218449	5.989319289107382e-08	NA	114	116	116
ENSG00000197261.11	C6orf141	0.8947344890993464	0.07667947184287376	0.3709290374044596	0.018591714168779007	0.05938209688759356	0.009656088016319514	NA	12	12	12
ENSG00000163075.12	CFAP221	0.8942366861807522	0.043269827246055	0.37119526742259346	0.03636014348462724	0.09403982390159553	0.0014797166061960194	NA	26	26	26
ENSG00000078070.12	MCCC1	0.8935420813306347	0.05675423043088899	0.3715669471928911	0.031650244583131454	0.1491341598971092	4.325945989038053e-05	NA	30	31	31
ENSG00000153956.15	CACNA2D1	-0.893106758594513	-0.2472132695085763	0.3718000039610899	0.0015800919374155556	0.038127522019798125	0.03783085803374416	NA	1	1	1
ENSG00000180279.6	LINC01869	0.8931034076150143	0.030354867001373194	0.3718017983113663	0.09810067977173102	0.3293541131956235	1.1330177914647744e-11	NA	9	9	9
ENSG00000172409.5	CLP1	0.8927007367692285	0.05258832780590228	0.3720174557160538	0.020216774583853018	0.10108031022258747	0.0008474532066580327	NA	16	17	17
ENSG00000111077.17	TNS2	-0.8907002269222609	-0.06454129548120004	0.3730900130301268	0.023452989462077037	0.19697595793019199	1.0571951302998877e-06	NA	17	17	17
ENSG00000255198.4	SNHG9	0.8895946955487559	0.09631623083263358	0.3736835554970013	0.008810131869985527	0.07600184434185563	0.00401572140270849	NA	8	8	8
ENSG00000130202.9	NECTIN2	0.8884389759963054	0.10272685465071471	0.37430466760055225	0.008010373630398833	0.03936279058227071	0.03228130462775963	NA	14	16	16
ENSG00000090512.11	FETUB	-0.8866677690805699	-0.0887440710307311	0.3752577959667648	0.019241526504303434	0.1251670098672208	0.00010558131492180449	NA	10	10	10
ENSG00000142252.10	GEMIN7	0.8864334353194556	0.017403943950231607	0.3753840087313153	0.0954017078787088	0.13967455712241156	8.177999563877435e-05	NA	81	85	85
ENSG00000242173.8	ARHGDIG	0.8864148207520777	0.04904741426770053	0.3753940357091753	0.039848240390178036	0.15347786091168208	1.414228451689373e-05	NA	12	13	13
ENSG00000157214.13	STEAP2	0.8863407292225365	0.2302125217647217	0.3754339477112243	0.001921401174588374	0.07775080895940832	0.003909707701021135	NA	41	41	41
ENSG00000273344.1	PAXIP1-AS1	0.885816125322398	0.03842065138601201	0.3757166189882313	0.13765957070597146	0.14762492329453286	5.6938312867031276e-05	NA	85	91	91
ENSG00000077454.15	LRCH4	0.8845266004897617	0.06988532752102876	0.376412009478447	0.024339758424452688	0.06833813762748832	0.005653332692891347	NA	48	59	59
ENSG00000073792.15	IGF2BP2	0.8834174522243894	0.057118851571733124	0.37701076479956197	0.03241668937811577	0.06450388534108556	0.007008029557308415	NA	23	23	23
ENSG00000187630.15	DHRS4L2	0.8822876952738644	0.19959761521717204	0.3776212488102435	0.006818777887575398	0.15896819317746974	2.491032668934009e-05	NA	4	11	11
ENSG00000161091.12	MFSD12	-0.8811290014113139	-0.04124597366597277	0.3782480017943607	0.055438011404482596	0.1773705161093897	4.33475891434326e-06	NA	48	52	52
ENSG00000176125.4	UFSP1	0.8800670110637155	0.02837766178337036	0.37882300885803843	0.09133453212158425	0.17914112926220815	3.6360894721136398e-06	NA	40	50	50
ENSG00000224790.2	AP000704.5	-0.8795795840121663	-0.042548447777905965	0.37908710277054114	0.05189410641548075	0.19317902695871186	1.6920876025615028e-06	NA	13	15	15
ENSG00000184381.18	PLA2G6	-0.8795250407529352	-0.1083663866006258	0.379116662018258	0.008579067990573012	0.16121650836413814	1.71120043421597e-05	NA	15	16	16
ENSG00000228521.2	AC099552.3	-0.878031596846967	-0.048547781989586716	0.37992657194308743	0.04053904330794283	0.18982035720976376	2.135886963502397e-06	NA	13	13	13
ENSG00000100429.17	HDAC10	-0.8757960731917128	-0.036907752713192375	0.38114090519280375	0.039429268471862705	0.12276917092124305	0.00017247193362045056	NA	38	40	40
ENSG00000124491.15	F13A1	0.8754350961968029	0.038945690212181396	0.3813372105811197	0.06743484742348964	0.10303900965630564	0.0007060472043158398	NA	65	67	67
ENSG00000137804.12	NUSAP1	-0.8743047609478901	-0.030413796320014567	0.3819523072785649	0.10848145444221428	0.3659571067410831	5.735187906575057e-13	NA	22	22	22
ENSG00000203872.6	C6orf163	-0.8707023754161148	-0.07931648640956987	0.3839166811493925	0.014642244966938755	0.0814164985332256	0.0035964824907385048	NA	21	21	21
ENSG00000121101.15	TEX14	-0.8706821218989128	-0.05034602087616694	0.38392774280434416	0.043087450474269026	0.14969757481853546	3.0282248540662622e-05	NA	28	28	28
ENSG00000179846.9	NKPD1	0.8694289325725992	0.10704444481026897	0.3846125637172819	0.009353428825123966	0.14342809373405124	4.397360358439172e-05	NA	9	9	9
ENSG00000241186.9	TDGF1	-0.8690273244768733	-0.0338071146988947	0.3848321854353075	0.07979752970789851	0.4075454567236252	5.438474597698689e-14	NA	6	6	6
ENSG00000157036.12	EXOG	-0.8677606838986138	-0.034411285489076585	0.3855253573339269	0.08297909156939215	0.14219670628259154	4.128199960996682e-05	NA	75	80	80
ENSG00000151164.18	RAD9B	-0.8677161028260446	-0.043994519620384635	0.3855497683149933	0.053295985226854144	0.09581575010253644	0.0010281317351580293	NA	39	39	39
ENSG00000135346.8	CGA	0.8677133986656925	0.046010452198942446	0.3855512490456623	0.029749221780868675	0.05343421684617399	0.01809920739215841	NA	24	25	25
ENSG00000143443.9	C1orf56	-0.8670648768439615	-0.15432490575359034	0.38590646372513404	0.003467043279284404	0.036423816389339635	0.04287768619692536	NA	3	4	4
ENSG00000064835.10	POU1F1	-0.8656905699870806	-0.04789204033441562	0.3866598727144299	0.0391968236958247	0.0693015242569793	0.005220815205124378	NA	40	40	40
ENSG00000049247.13	UTS2	-0.8644519896750846	-0.23879989725710993	0.38733964343432203	0.007153840585979555	0.08410245951680352	0.00259739612782662	NA	22	23	23
ENSG00000135632.11	SMYD5	0.8639571059002336	0.032128669903543274	0.3876114543961189	0.0910027220998581	0.13556897928301442	9.162282619239804e-05	NA	57	65	65
ENSG00000132141.13	CCT6B	0.8635963659252974	0.09991222808026172	0.38780966119590154	0.007390151114451106	0.11572280439603368	0.00031057576057897805	NA	14	14	14
ENSG00000166321.13	NUDT13	-0.8629976882836853	-0.05394497585385528	0.388138737962735	0.024575752007550737	0.08219063811729105	0.0015894417885857087	NA	189	191	191
ENSG00000166435.15	XRRA1	-0.8621694513605679	-0.013414342632418832	0.3885942775785467	0.43248795596614564	0.7344760102151487	1.3603716742831808e-38	NA	76	76	76
ENSG00000141295.13	SCRN2	-0.8620652995191883	-0.05253431014986902	0.3886515852966099	0.044464380157870034	0.2317981641333377	7.931607033834956e-08	NA	27	27	27
ENSG00000275764.1	RP11-582E3.6	0.8618867416228612	0.04188142985024781	0.3887498456098687	0.05217967122108674	0.12266091265731685	0.00011809484908336408	NA	57	57	57
ENSG00000239697.10	TNFSF12	0.8618049302989664	0.10542518443902164	0.388794871388884	0.008138811465715335	0.1935322866659543	1.7191840277463836e-06	NA	7	7	7
ENSG00000105486.13	LIG1	0.8605479377468882	0.048227615771799126	0.389487070390249	0.038902373538790114	0.11243205712767852	0.0005084627471852623	NA	50	53	53
ENSG00000119718.10	EIF2B2	-0.8602920945541394	-0.04636006731902	0.3896280495495438	0.04027998278846654	0.29587967605038074	9.772264241879113e-10	NA	20	27	27
ENSG00000167302.10	TEPSIN	0.8594790007782294	0.17565605984790947	0.3900763006247031	0.005171133636167131	0.07465578029001214	0.0042796146976698535	NA	13	13	13
ENSG00000183844.16	FAM3B	-0.859356479608004	-0.020437150793401238	0.3901438725813403	0.3460360679191532	0.13773357883340906	7.365069943654533e-05	NA	129	134	134
ENSG00000230563.2	RP5-828H9.1	-0.8591882494218759	-0.023222032265485523	0.39023666522316414	0.21903769887206004	0.448777037180712	2.0011940078313882e-16	NA	48	50	50
ENSG00000072786.12	STK10	-0.8588412653286751	-0.09435401552254175	0.3904280975587726	0.012289710106642853	0.114740160849786	0.0003450548388870458	NA	11	11	11
ENSG00000218510.6	LINC00339	0.8588101928370742	0.07241542909016202	0.3904452431444265	0.017172392772252236	0.11689141033701535	0.0002630665542052663	NA	7	7	7
ENSG00000204531.17	POU5F1	-0.8583432716928268	-0.06865497272023728	0.39070294209098355	0.008209763958440815	0.15923551593424304	1.9783740002554222e-05	NA	14	73	73
ENSG00000115806.12	GORASP2	0.8583266975806488	0.08329023622092452	0.39071209142549024	0.016849953449955664	0.0712626122422615	0.006250222351950291	NA	56	61	61
ENSG00000163444.11	TMEM183A	-0.8582932713484357	-0.08676680588482581	0.39073054395791673	0.010423097546763658	0.037316006588460786	0.043359249752936764	NA	45	47	47
ENSG00000144035.3	NAT8	-0.85703450859286	-0.06148102007135401	0.3914258134531474	0.02359146964204439	0.05312863837436261	0.012912068515097484	NA	21	22	22
ENSG00000079739.15	PGM1	0.8569111145001237	0.06442741132831785	0.3914940097787628	0.025468304162033426	0.07853516813526526	0.0038575536104952014	NA	23	23	23
ENSG00000255366.1	RP11-1134I14.8	0.8566643231339793	0.09437690078008604	0.39163042582197294	0.014051503989603647	0.06599182943473228	0.008158968926989257	NA	15	15	15
ENSG00000164880.15	INTS1	0.8555397584308222	0.027292057839048162	0.3922524037399099	0.1174610786643687	0.22125694060017684	1.423855402390171e-07	NA	64	70	70
ENSG00000170509.11	HSD17B13	-0.8550821450569628	-0.04940663644278019	0.39250567343226284	0.07899500850881615	0.27283976532921045	4.320612086533054e-09	NA	45	45	45
ENSG00000058453.16	CROCC	-0.8541618971903934	-0.052049540039464964	0.39301529187401607	0.03305311330195321	0.20692570359868995	1.0690482983765116e-06	NA	32	33	33
ENSG00000277075.2	HIST1H2AE	0.8538368313603115	0.04185621606443955	0.39319540387858665	0.07438245251045242	0.0956157092718716	0.0012096386736546987	NA	38	38	38
ENSG00000156958.14	GALK2	-0.8533088088314925	-0.03383626143271642	0.39348807640176087	0.024579777426648727	0.07167555079277152	0.00602611874143889	NA	49	49	49
ENSG00000203791.14	METTL10	0.8512053423247785	0.029458491692373297	0.39465529568233326	0.10245980049827877	0.06321969099080642	0.006530743876696779	NA	79	83	83
ENSG00000273329.1	RP11-448A19.1	-0.8508551449525817	-0.03097598593521583	0.3948498243072922	0.09471817590106761	0.3964218816884799	8.579579912643181e-14	NA	10	10	10
ENSG00000111832.12	RWDD1	-0.8489623306559875	-0.10922923784095839	0.3959022534294805	0.006923332581268532	0.1216330146990758	0.0001821388100057733	NA	28	28	28
ENSG00000248874.5	C5orf17	-0.8482432263096531	-0.057021780607603774	0.3963025284162045	0.02877186002677813	0.14772320066407738	4.7925117113383335e-05	NA	5	7	7
ENSG00000131386.17	GALNT15	0.8479736721514833	0.14364695711280648	0.3964526332592827	0.004886164785502659	0.05566095877362293	0.0145472882448228	NA	6	6	6
ENSG00000213077.5	FAM106A	-0.847858652607379	-0.0359995262371146	0.3965166938778786	0.10002877173214578	0.3198468316958928	1.7463750326990374e-11	NA	19	19	19
ENSG00000105383.14	CD33	0.8474322395768501	0.1647295263546688	0.39675424091998046	0.003535092639279357	0.11462820987053594	0.0003670142739602084	NA	12	12	12
ENSG00000204963.5	PCDHA7	-0.8459652982140627	-0.0353790188245932	0.3975721032533768	0.06883416016733204	0.1390231225749068	9.390137638840179e-05	NA	71	75	75
ENSG00000188761.11	BCL2L15	0.8456239895522358	0.03375173934659687	0.3977625383793847	0.09728822240340498	0.03996062246521659	0.040389333302364674	NA	62	62	62
ENSG00000164615.4	CAMLG	-0.8451235228516957	-0.05113853671364142	0.39804187604322283	0.021784796993183697	0.2337653291312997	1.10796709475883e-07	NA	19	20	20
ENSG00000127366.5	TAS2R5	0.8443718607294339	0.08636309253822586	0.39846164154518793	0.012250176736917409	0.1022030156854907	0.00047318867198952195	NA	3	5	5
ENSG00000269930.1	RP11-932O9.9	-0.8443694032781308	-0.033063301704470596	0.39846301434528775	0.11358247031237706	0.0738641357112702	0.005087794792400131	NA	62	65	65
ENSG00000109680.10	TBC1D19	-0.8440557437164834	-0.08239477482227292	0.3986382566142699	0.011039969576241444	0.05446575736865951	0.01814767833092623	NA	17	17	17
ENSG00000205837.7	LINC00487	0.8439653807880566	0.03330865021003011	0.39868875118560443	0.06903518226792416	0.15440758056203707	1.3986484803673095e-05	NA	20	20	20
ENSG00000277149.4	TYW1B	-0.8438271674668683	-0.02232328362612639	0.3987659918827885	0.1621248904269767	0.5429395539138757	3.577856039037755e-22	NA	11	12	12
ENSG00000203797.9	DDO	0.8435940196085722	0.025517178670506103	0.3988963072873756	0.11297521527295007	0.4796762405197356	3.807476757455458e-18	NA	17	17	17
ENSG00000066651.18	TRMT11	-0.8429696403163927	-0.0528461546860585	0.3992454233917021	0.028743765530220223	0.2840286597662715	2.9632679151279853e-09	NA	50	51	51
ENSG00000234616.8	JRK	-0.8429141416836385	-0.14791410874497216	0.39927646385176785	0.005510826800092636	0.09103197360296983	0.001946223809832256	NA	21	24	24
ENSG00000131142.13	CCL25	-0.8423299038111668	-0.03200865880933752	0.3996033169805011	0.08920097237163718	0.13846913899936486	6.565697222415765e-05	NA	35	35	35
ENSG00000180992.6	MRPL14	-0.8421254997433415	-0.048519625087178705	0.39971770926751393	0.04039074926248321	0.09693780642509768	0.0009954538012156564	NA	61	63	63
ENSG00000146166.16	LGSN	0.8419404448037549	0.013990205808490325	0.39982129003136513	0.3383622490500412	0.4910718720185169	5.77403896527566e-19	NA	99	100	100
ENSG00000104731.13	KLHDC4	-0.8413376389372051	-0.028802653360175606	0.40015881034714706	0.08713548372013025	0.12361901078562912	0.00020223526625379241	NA	57	60	60
ENSG00000180138.7	CSNK1A1L	-0.8413225683251333	-0.07417643478206248	0.40016725080962245	0.025785773740527852	0.12435136203431202	0.000193498307058705	NA	14	14	14
ENSG00000149084.12	HSD17B12	-0.8407099995168277	-0.03516774857154315	0.4005104172999939	0.07883817930519382	0.4548778957554974	8.493110318764344e-17	NA	52	52	52
ENSG00000282021.1	CTD-2336O2.3	0.8405175752238961	0.04995173957650902	0.4006182515870924	0.04603121102771505	0.17608102207660206	6.7636750638241775e-06	NA	11	12	12
ENSG00000156973.13	PDE6D	0.8399296220167588	0.060546499317320965	0.4009478477513221	0.02736917445421344	0.205903110317836	4.747443039715896e-08	NA	31	32	32
ENSG00000047346.12	FAM214A	0.8398319727791824	0.05145391991524156	0.40100260395217624	0.03999095840975782	0.1176825544329392	0.00030949689857739514	NA	51	51	51
ENSG00000023041.11	ZDHHC6	-0.8394216108191218	-0.02172921551112146	0.4012327609488239	0.10008739227559368	0.12718434366432993	0.0001195109307821413	NA	108	112	112
ENSG00000001167.14	NFYA	0.8391725402659392	0.06065918384686187	0.4013724941723533	0.018965710315710874	0.09193835478540904	0.0015195630468934481	NA	43	45	45
ENSG00000162461.7	SLC25A34	-0.8377891720534112	-0.05414201547768434	0.40214912109864565	0.03406017523650228	0.16352991832084232	1.4398282212219919e-05	NA	18	18	18
ENSG00000140374.15	ETFA	-0.8377773416858393	-0.045073179840373824	0.40215576658581575	0.03476904587306028	0.22922128169983336	3.9518003952614156e-08	NA	66	66	66
ENSG00000197857.13	ZNF44	0.8371940999925622	0.3629526378759419	0.4024834733331569	0.0036784266859234967	0.04415419363591228	0.016113806615741497	NA	3	3	3
ENSG00000137877.9	SPTBN5	0.8371036858798662	0.04178948503613762	0.40253428875468433	0.05022945603701778	0.2484918763749925	1.968687575146153e-08	NA	11	12	12
ENSG00000090432.6	MUL1	0.8368186920079668	0.060476169439287034	0.4026944889587374	0.019522089645774524	0.2709315930906005	7.982850595455665e-10	NA	32	32	32
ENSG00000113328.18	CCNG1	0.8353901398617771	0.04888307415667403	0.4034980796505442	0.03677716664421938	0.06911239515986714	0.005763059522783814	NA	80	81	81
ENSG00000170222.11	ADPRM	-0.8352042818946309	-0.05745096576160804	0.4036026992276964	0.040625210237055794	0.1955574499018249	2.3285530510991313e-06	NA	50	51	51
ENSG00000168811.6	IL12A	-0.8351533073739356	-0.014548892575745757	0.40363139565846307	0.18671949167775725	0.1865406061033433	2.7184535186014053e-06	NA	71	72	72
ENSG00000237541.3	HLA-DQA2	0.8348312499169152	0.04739768577785487	0.4038127281944278	0.03256863117609572	0.5111218589064683	1.4927974651177388e-20	NA	19	69	69
ENSG00000164627.17	KIF6	0.8347352668964927	0.021804547652947585	0.4038667802950744	0.16855082879615696	0.13634504566862482	7.003854704912744e-05	NA	202	210	210
ENSG00000103148.15	NPRL3	0.8344782394749553	0.045687729826120606	0.40401154463929834	0.046530474348780625	0.0770547081626755	0.003742753526766531	NA	42	42	42
ENSG00000100336.17	APOL4	0.8338656750791248	0.006050070958669873	0.40435668158708993	0.02948730850072541	0.11376571706600927	0.00043632630527808033	NA	34	35	35
ENSG00000078674.17	PCM1	-0.833514500542588	-0.02994517426348434	0.4045546232626648	0.08782866314936279	0.3779199458494033	2.2056722139773366e-14	NA	23	23	23
ENSG00000006534.15	ALDH3B1	0.8323538065462438	0.023169166203856045	0.4052092677730148	0.09863514115409192	0.1849708566148481	4.632261615228483e-06	NA	61	65	65
ENSG00000115935.17	WIPF1	0.8319307540495771	0.06723291157583156	0.40544803151474107	0.02074198055157074	0.20166730556110926	5.795942728774072e-07	NA	13	13	13
ENSG00000198046.11	ZNF667	-0.8310867298670318	-0.05797366564923101	0.4059246357212526	0.02439435060697578	0.1014754706206382	0.0004698108620206002	NA	44	45	45
ENSG00000013583.8	HEBP1	0.8308453905862618	0.028338513423218265	0.40606097685717846	0.09665435216473556	0.3618178799239907	1.4330156137329468e-12	NA	28	28	28
ENSG00000205352.10	PRR13	-0.8300949494745125	-0.06480819727671988	0.4064851023864663	0.02139220616478691	0.14916224907624728	2.9002328461095868e-05	NA	41	41	41
ENSG00000226237.1	GAS1RR	-0.8299197469651495	-0.08602870405308219	0.4065841593475499	0.011828136698129493	0.08183176048381148	0.0025551159420897857	NA	18	18	18
ENSG00000177868.11	SVBP	-0.8297660360083383	-0.04510982995450978	0.40667107715844375	0.0454610881637198	0.3287062483847752	5.5688455776156407e-11	NA	22	24	24
ENSG00000157653.11	C9orf43	-0.8290931088938832	-0.023569763208695502	0.4070517228343583	0.13868883000583937	0.03953286021658611	0.027963792561942046	NA	110	112	112
ENSG00000123739.10	PLA2G12A	-0.8290393219483554	-0.06179740134301054	0.4070821569450649	0.02136834808706753	0.2919747878924339	7.13326822946833e-10	NA	13	13	13
ENSG00000267108.1	RP11-861E21.1	0.8277079960498624	0.018260245951621235	0.40783588965232587	0.26118207128128645	0.22549628164106075	1.4247434130260975e-07	NA	104	111	111
ENSG00000063761.15	ADCK1	0.8269375425074187	0.20850728355310305	0.4082724630514293	0.0018943861815297175	0.05209801179452972	0.018938117365930356	NA	5	6	6
ENSG00000153707.16	PTPRD	-0.8265105264073835	-0.06140545974252319	0.4085145492966542	0.023644526601601087	0.14209346307628262	4.783654558021865e-05	NA	114	116	116
ENSG00000205863.10	C1QTNF9B	0.8244729326388979	0.05818738740958766	0.40967088933857687	0.03660534019945687	0.0752510509621408	0.004049030582203472	NA	37	38	38
ENSG00000159461.14	AMFR	0.8236076294517082	0.18199608590648217	0.4101625394932814	0.002913407365847105	0.0364699624901027	0.04186649637919968	NA	6	6	6
ENSG00000203756.7	TMEM244	-0.8233842425132284	-0.027427410610572796	0.4102895209780183	0.11731288010318153	0.1539753379496024	2.663432528924972e-05	NA	72	75	75
ENSG00000147573.16	TRIM55	-0.8226050246460861	-0.1671186666920369	0.41073264036837087	0.005649115637443844	0.11553470962186488	0.0003385540815149282	NA	8	8	8
ENSG00000153832.11	FBXO36	0.8222877000654165	0.06209608781251816	0.410913175392842	0.05481029017054292	0.07177234617320828	0.0054244532209569395	NA	55	58	58
ENSG00000225231.1	AC091814.2	0.822198650356248	0.03453069257942339	0.4109638467838522	0.07021921000416244	0.18332793287836605	1.651379482327216e-06	NA	27	27	27
ENSG00000130649.9	CYP2E1	0.8220938535319338	0.10775458208962678	0.411023483408121	0.005339289314754421	0.0545352814896996	0.017570988730350887	NA	6	6	6
ENSG00000109107.13	ALDOC	-0.8214932702881899	-0.1880003885099327	0.4113653558085363	0.002523466775595657	0.0845821085038458	0.001894242393577752	NA	3	3	3
ENSG00000205959.3	RP11-689P11.2	-0.8214349557734286	-0.03998839388987483	0.41139855939950976	0.04417748625526506	0.17797913845315033	1.952375538957969e-06	NA	31	31	31
ENSG00000122477.12	LRRC39	0.8213511149085848	0.06950250866396054	0.4114463001778226	0.01837066755159501	0.10427842758674344	0.0004956160824628842	NA	29	30	30
ENSG00000270074.1	RP11-351I21.11	-0.8201436927070008	-0.0500597349809124	0.412134196705787	0.036677634786655054	0.04181985413546977	0.033694619399819215	NA	29	33	33
ENSG00000121350.15	PYROXD1	0.8194165686114094	0.03704371310830818	0.41254878504210557	0.07606180076189654	0.1817432824644448	3.53268776833473e-06	NA	164	166	166
ENSG00000142632.16	ARHGEF19	-0.8191194117733606	-0.05454990977850917	0.41271828771566843	0.04261993392201255	0.10447113042237734	0.0007028615311344402	NA	33	33	33
ENSG00000242485.5	MRPL20	-0.8189987274148368	-0.062418646818852064	0.4127871396484699	0.019199713555996853	0.2445745548516613	2.278143947799117e-09	NA	26	32	32
ENSG00000140534.13	TICRR	0.8170927305406135	0.02537907573198101	0.4138754369380374	0.09385103966835429	0.1994776842664664	8.133431218226648e-07	NA	29	31	31
ENSG00000256537.4	SMIM10L1	-0.8155386021461475	-0.10017679514762684	0.41476407776050817	0.02096033762634697	0.22275059674524308	4.836027200377594e-08	NA	33	33	33
ENSG00000141376.22	BCAS3	0.8150815283339674	0.17046749857942722	0.41502564419050936	0.0033706033290493874	0.1097919827208336	0.000416925257257416	NA	4	5	5
ENSG00000155189.11	AGPAT5	-0.8150743498860018	-0.08574446216718618	0.4150297529280881	0.011161444774787359	0.29386081977367023	6.795891022250513e-10	NA	7	7	7
ENSG00000251129.1	RP11-734I18.1	0.8149684704641693	0.027086555121579547	0.41509035806241956	0.09657469046101042	0.2988570214381901	9.07146207869502e-10	NA	22	22	22
ENSG00000270638.1	RP3-466P17.1	0.8144505316469713	0.06950803028869583	0.41538690039418746	0.01503668788563033	0.039496463460788465	0.04039901082230631	NA	24	24	24
ENSG00000138311.15	ZNF365	-0.8134874980990745	-0.10682694368460141	0.41593861125368237	0.008580528983064502	0.06958550339398452	0.005270599394306412	NA	18	18	18
ENSG00000134551.12	PRH2	0.8131074039504091	0.015607020826552982	0.41615648184202725	0.23233310022203885	0.19703402227066125	9.68985154040008e-07	NA	85	94	94
ENSG00000255142.1	AP006621.6	0.8130136412761653	0.053674680695037655	0.416210237116298	0.0294944893582684	0.10853807771939664	0.00026221463341484903	NA	11	12	12
ENSG00000130717.12	UCK1	-0.8129667056438235	-0.061056686856190076	0.41623714742064977	0.016493140672140093	0.2324048753973537	5.1752375584581234e-08	NA	8	8	8
ENSG00000119227.7	PIGZ	0.8122306747799898	0.03845658006035374	0.41665928124219254	0.05982614949036941	0.2240635581317796	1.4939141035533852e-07	NA	21	21	21
ENSG00000165271.16	NOL6	0.8119371389911821	0.10989212882650945	0.4168277024582685	0.006261657915061138	0.06842933972224345	0.004062730951598002	NA	9	9	9
ENSG00000113971.19	NPHP3	0.811744252941735	0.0409295350529713	0.4169383960097901	0.03874068552521502	0.3304280429582968	2.774786091341682e-11	NA	10	10	10
ENSG00000131379.9	C3orf20	0.8117193412562377	0.034703733988953184	0.41695269360538056	0.0554613537504666	0.13417245682891868	3.4352860789210804e-05	NA	19	19	19
ENSG00000064547.13	LPAR2	0.8116509520208619	0.12168753987582874	0.41699194581322074	0.006080022118708193	0.1497123603038619	3.6653480389562124e-05	NA	5	5	5
ENSG00000205809.9	KLRC2	0.8116043062578152	0.02042376218552097	0.41701871953944825	0.16899645842576533	0.3582794422488791	2.9845442114489303e-13	NA	34	34	34
ENSG00000132196.13	HSD17B7	0.8109506897199494	0.11389773025171335	0.4173939888380551	0.006479061652941905	0.09185653915911983	0.0018807362872412835	NA	18	20	20
ENSG00000182919.14	C11orf54	0.8108468245319531	0.06451504627759116	0.41745364062104984	0.027005759044531764	0.3171849028824106	6.82302865534295e-11	NA	20	20	20
ENSG00000183323.12	CCDC125	0.8088056778919438	0.0768570729390868	0.41862692976334526	0.0212312799532332	0.04826760259199464	0.02459879022487509	NA	17	18	18
ENSG00000115009.11	CCL20	-0.8083667801539516	-0.030728806983985446	0.4188794696599435	0.06510623032238408	0.18351021593877154	1.726646645989996e-06	NA	45	45	45
ENSG00000274897.2	PANO1	-0.8081396024082045	-0.021351611825157664	0.4190102219696692	0.12180497257683826	0.07394346456534298	0.0032989604115221784	NA	57	57	57
ENSG00000150403.17	TMCO3	-0.8080104919422192	-0.10005259533662972	0.41908454228739267	0.013628336301987292	0.09268847072720122	0.0011648544586617664	NA	15	16	16
ENSG00000213512.1	GBP7	0.8056999443554118	0.023701267882700324	0.4204158816102501	0.04768610393278139	0.0922789094221402	0.0017848072321686801	NA	44	55	55
ENSG00000018510.13	AGPS	0.805416356350776	0.10712961921339882	0.42057945621368187	0.007880687819755927	0.10277965663293806	0.0007804121346135557	NA	46	46	46
ENSG00000278535.4	DHRS11	0.8051624479782263	0.1258604353799331	0.4207259432008521	0.005172803084387715	0.10334144608363643	0.00089528703116164	NA	15	15	15
ENSG00000203620.2	RP11-84A19.2	-0.804191486993108	-0.026731128617467972	0.42128639453327865	0.15022984850828977	0.046632862341791904	0.025648789596760323	NA	88	93	93
ENSG00000196381.10	ZNF781	-0.8035249518448367	-0.06995490470121578	0.4216713807358471	0.01568523504999026	0.11565001487286555	0.0003603321152744872	NA	55	56	56
ENSG00000115041.12	KCNIP3	-0.8034696049388935	-0.09347205156225202	0.4217033580099707	0.025883064479991356	0.11942858089336066	0.00024051073894064239	NA	31	33	33
ENSG00000137806.8	NDUFAF1	-0.8020149703288281	-0.04207388775006823	0.422544298626381	0.04734082926970891	0.35843399851504376	5.741530279731563e-12	NA	25	25	25
ENSG00000197599.12	CCDC154	-0.80087060348621	-0.07189027542100222	0.4232065598956566	0.019904174274464795	0.11303833158130093	0.00039854604487145454	NA	20	20	20
ENSG00000174780.15	SRP72	0.8007764897413501	0.08570284533608961	0.42326105187774854	0.014607058690888953	0.18409530321606649	3.072217032600268e-06	NA	17	18	18
ENSG00000283608.1	RP1-111D6.5	-0.7996437998082964	-0.02155702215066237	0.42391720294300017	0.2527565774471168	0.2824733479621481	1.7337058457643434e-09	NA	100	105	105
ENSG00000215845.10	TSTD1	0.799083129443341	0.026031196692375403	0.4242422112741846	0.11071132770560915	0.382901179138684	2.2750512618059057e-13	NA	15	17	17
ENSG00000198538.10	ZNF28	0.7989678030512698	0.04708987762734532	0.4243090815191606	0.03461552402166637	0.054719108816371126	0.016233678580693276	NA	38	41	41
ENSG00000117899.10	MESDC2	0.7989241402667316	0.08258681937154037	0.4243344003252014	0.017538394832335526	0.04843462581618682	0.02606165971955168	NA	46	46	46
ENSG00000117748.9	RPA2	0.7981756632005756	0.037289906618009974	0.42476855819782944	0.06781572737876256	0.4412072495902096	3.6414442563828997e-16	NA	9	13	13
ENSG00000175643.8	RMI2	-0.7976055025376828	-0.01797047478812809	0.4250994568484969	0.26109439773452736	0.2611046472944539	1.4271211271672073e-09	NA	91	94	94
ENSG00000101782.14	RIOK3	-0.79654149827713	-0.11730643335997519	0.42571736524564996	0.007275338423357887	0.07487524462620462	0.0024717387696270147	NA	9	9	9
ENSG00000169836.4	TACR3	-0.7957541888596071	-0.10550627164537668	0.42617492353060293	0.010977334866774794	0.07546118430647658	0.004634645010723253	NA	17	17	17
ENSG00000271751.1	RP11-110I1.14	-0.7946827148067347	-0.06498042636609062	0.42679808959271626	0.024566879804554773	0.04635330064861765	0.02812830816340076	NA	10	10	10
ENSG00000172992.11	DCAKD	0.7943929277916568	0.05459442892223653	0.42696672005274505	0.026910016802543218	0.053440780721930266	0.017352405644777625	NA	29	38	38
ENSG00000260088.1	RP11-92G12.3	-0.794062442922548	-0.02849249415116435	0.4271590804562392	0.12136251926367213	0.4272088434220335	4.432644418369661e-15	NA	66	71	71
ENSG00000186230.6	ZNF749	-0.7938791105702026	-0.024790438839548515	0.42726581175914824	0.1428281735366197	0.43943717202038013	1.249821973342747e-17	NA	9	9	9
ENSG00000157895.11	C12orf43	0.7932147803298852	0.05286853881573572	0.42765269759006097	0.0551587755997467	0.2989999989478828	8.692708909318983e-10	NA	36	37	37
ENSG00000136783.9	NIPSNAP3A	-0.7930122337224578	-0.04710902869321324	0.42777069517402866	0.03328686310070865	0.16268701557477386	1.0788410364127091e-05	NA	36	38	38
ENSG00000166938.12	DIS3L	-0.7927592605457193	-0.07260483534947658	0.4279180963863862	0.026139737981057752	0.20856002346062	8.35226304937627e-07	NA	32	32	32
ENSG00000274712.1	RP11-147L13.15	-0.7904940077140317	-0.03284925640466069	0.42923932038916623	0.059127877425638325	0.0557816898881902	0.01298460228202073	NA	46	46	46
ENSG00000184787.18	UBE2G2	-0.7887975772431092	-0.06969215688863163	0.4302303257689656	0.019136794008062157	0.0830455583449461	0.003046705343179352	NA	20	20	20
ENSG00000148290.9	SURF1	-0.78842821682803	-0.023581333541818888	0.4304462713414079	0.09756202012149226	0.4194743462437735	1.3690885053189306e-14	NA	35	37	37
ENSG00000138433.15	CIR1	-0.7868206254776243	-0.13129123372453383	0.43138687774191764	0.01005460922061985	0.04958983485374801	0.02292857092331153	NA	23	24	24
ENSG00000196458.10	ZNF605	-0.7867914993546894	-0.2129626450050735	0.4314039305045916	0.0017668809529313174	0.1226060996463734	0.0002781777839065741	NA	4	9	9
ENSG00000140262.17	TCF12	-0.7864887866027285	-0.1393428259585855	0.43158118590472705	0.003459941381263356	0.06316331564212059	0.009551265994003905	NA	3	3	3
ENSG00000188039.13	NWD1	-0.7859410564602085	-0.09269797744337821	0.4319020200846351	0.006038509792754269	0.042215533123641034	0.03488271907444066	NA	7	7	7
ENSG00000108592.16	FTSJ3	-0.7856525828729521	-0.020669905618920383	0.43207104968588617	0.13675091417869445	0.3507121274926932	5.01562082667954e-12	NA	105	106	106
ENSG00000118507.15	AKAP7	-0.7850691908585657	-0.07501012027760587	0.43241300229235813	0.015349074800202757	0.055609070319602834	0.010899210140278049	NA	23	23	23
ENSG00000105254.11	TBCB	0.7850170827881554	0.11331923116651745	0.4324435528250763	0.006610043321296678	0.2918137356088832	5.968873624373515e-10	NA	10	11	11
ENSG00000186470.13	BTN3A2	-0.7836143446471814	-0.029594791519624318	0.4332664361864268	0.15288195465823068	0.380106345079664	5.316940465977784e-14	NA	63	67	67
ENSG00000197860.9	SGTB	0.7835390078886167	0.17187621138798395	0.4333106563387775	0.003146663760853734	0.047777455491066316	0.024017967663879626	NA	13	13	13
ENSG00000268362.5	CTD-2017D11.1	0.7829564368120723	0.02373234282248001	0.433652694167902	0.1279234000063308	0.4314815320818586	1.1684825090069736e-16	NA	33	34	34
ENSG00000251287.8	ALG1L2	-0.7829230149504198	-0.03761063165638579	0.43367232147010526	0.10256873639271583	0.057185423654863475	0.014916624843296875	NA	36	36	36
ENSG00000133466.13	C1QTNF6	0.7825794134959644	0.0680813409304187	0.43387413443192124	0.015121711625096476	0.08319974327820384	0.00224385773598659	NA	13	14	14
ENSG00000154134.14	ROBO3	-0.7824352662593239	-0.04394040280528509	0.43395881490495725	0.028430506507342995	0.06132932087243762	0.010263388742100948	NA	34	34	34
ENSG00000112234.8	FBXL4	0.7812464936752028	0.043239642802840116	0.43465753320415135	0.04038446328638019	0.1484366596968064	2.655534148321126e-05	NA	27	28	28
ENSG00000060138.12	YBX3	0.7810778110974466	0.12776987806399212	0.4347567314373292	0.007474400852782887	0.03598184074823163	0.04705215209150687	NA	65	65	65
ENSG00000198040.10	ZNF84	-0.78106593529017	-0.09234252374069377	0.4347637158111375	0.008527050902993293	0.0798733056549294	0.002620281923061081	NA	24	36	36
ENSG00000103174.11	NAGPA	-0.7801940199771807	-0.048126270881625625	0.43527668170284073	0.021585884688799767	0.0550029418223287	0.01547508757982221	NA	21	22	22
ENSG00000137070.17	IL11RA	0.7798284216420883	0.04236323554645312	0.4354918746767309	0.02858878643032702	0.12100388028272815	0.00022070504836397192	NA	16	16	16
ENSG00000185885.15	IFITM1	-0.7796437314533249	-0.05098756174717055	0.4356006075573744	0.03543715336807998	0.10911742912241486	0.0005894434700164773	NA	37	38	38
ENSG00000116774.11	OLFML3	0.7790654401990658	0.12757533141444025	0.43594116693653406	0.00419218669621835	0.16417428314615515	6.130793173644839e-06	NA	4	4	4
ENSG00000128218.7	VPREB3	0.7788762715723954	0.02570240506967067	0.4360526028514441	0.07476301278950395	0.1465003389521385	4.445550036988236e-05	NA	58	60	60
ENSG00000196365.11	LONP1	-0.7778808253526129	-0.037118370052722796	0.4366392732423341	0.05364907320951493	0.1367039462356215	6.141775402251914e-05	NA	32	33	33
ENSG00000123643.12	SLC36A1	-0.7769052828720606	-0.04524780820459495	0.4372146542008435	0.03740780245147514	0.2514975869419743	1.5235042145141488e-08	NA	12	12	12
ENSG00000141543.9	EIF4A3	0.7765151841232037	0.07114517022061763	0.43744485895784047	0.016249669500409156	0.08331007068270914	0.00290507121042448	NA	18	21	21
ENSG00000185745.9	IFIT1	-0.7759568414882458	-0.033009826444381184	0.4377744690059969	0.0625661533230591	0.20646467881642613	2.443472298407525e-07	NA	28	28	28
ENSG00000157823.16	AP3S2	0.7755154611960253	0.06381047855125001	0.43803513300044705	0.010830114852565917	0.06912784807504514	0.00542203220096335	NA	41	41	41
ENSG00000139517.7	LNX2	-0.7749751726677859	-0.057924905275290886	0.4383543302663936	0.02626261063623301	0.12976754200801566	0.00012874848227550228	NA	46	46	46
ENSG00000117533.14	VAMP4	-0.7749337336864128	-0.07294361339681915	0.4383788175381391	0.020017452388446794	0.0718665421441473	0.006013693359488147	NA	34	35	35
ENSG00000023839.10	ABCC2	0.7748470866310765	0.13794294650248515	0.4384300218684838	0.00776789878166599	0.07243058955936788	0.005857354266384675	NA	10	10	10
ENSG00000115234.10	SNX17	-0.7746869124644941	-0.07680565067281137	0.438524686311455	0.012276053278805675	0.06331306877710796	0.010303786828941095	NA	26	27	27
ENSG00000182986.12	ZNF320	0.7736837665184135	0.06019703545735998	0.43911782215279915	0.020472332808824628	0.238831635421246	4.2154504019340816e-08	NA	9	10	10
ENSG00000145217.13	SLC26A1	-0.7734346136509164	-0.06782002333191446	0.4392652115978719	0.01590471102813752	0.13178614159526467	7.932983418430364e-05	NA	6	6	6
ENSG00000275759.1	RP11-131L12.3	0.77267543962253	0.03760461793394174	0.4397144854592734	0.04719131928191965	0.11836451553631452	0.0002695211316515472	NA	78	78	78
ENSG00000139192.11	TAPBPL	0.7725765120675994	0.03712398278122716	0.4397730495083775	0.042116817159564	0.2834631845306764	1.1756526470570034e-09	NA	53	53	53
ENSG00000100731.15	PCNX1	0.7723067395199754	0.07281809911528558	0.4399327747024073	0.013030079356987438	0.19012672406303047	1.974583054713974e-06	NA	38	38	38
ENSG00000090372.14	STRN4	-0.7719853616127087	-0.07654930585176231	0.44012309750580403	0.007855502887297104	0.06801464125114452	0.006696219304683161	NA	10	10	10
ENSG00000174652.17	ZNF266	-0.7714291438085313	-0.019190755223021175	0.4404526061381352	0.21514773394817666	0.5073668923353012	3.6074052995048935e-19	NA	123	127	127
ENSG00000182534.13	MXRA7	-0.7712550216928029	-0.01822557369817995	0.440555786775202	0.2093105003432521	0.4519474028281307	1.1563685255472172e-16	NA	48	51	51
ENSG00000233276.3	GPX1	-0.7712195609140269	-0.27431427321144375	0.440576801690336	0.0028773338341035125	0.03642095835282468	0.0467642585277982	NA	2	2	2
ENSG00000135083.14	CCNJL	0.7709354748973978	0.07095348141164584	0.4407451786788076	0.02987317886784709	0.051405378764651184	0.02042816851341437	NA	43	44	44
ENSG00000226383.6	LINC01876	0.7704329198749723	0.054420575136994276	0.44104313196257483	0.024191395093160734	0.1312386089607284	0.00011801690342544009	NA	9	9	9
ENSG00000051596.9	THOC3	0.7703734955352353	0.07873806271293511	0.44107837091234436	0.012878857596962598	0.0726740969135489	0.004850709406878335	NA	23	24	24
ENSG00000234362.5	LINC01914	0.7702038707188	0.05075314899412272	0.4411789682059891	0.027007092180837054	0.1963995092398308	1.567036827630555e-06	NA	18	19	19
ENSG00000142621.19	FHAD1	0.7695827772896945	0.02309430718594288	0.4415474245723022	0.08443939651063294	0.06853980740270439	0.0069505841709939925	NA	39	42	42
ENSG00000139697.13	SBNO1	0.7683359405232008	0.06484096265824213	0.4422876275251503	0.013059585415178508	0.06935826418346472	0.004690697609557425	NA	14	14	14
ENSG00000140264.19	SERF2	-0.7678557047155263	-0.2661861504217326	0.4425729158389572	0.0008908995587028588	0.044924724674097666	0.03094928895339025	NA	5	5	5
ENSG00000063978.15	RNF4	0.7674247867714016	0.06330127084768807	0.4428289960085309	0.017890977628976436	0.0964685976719877	0.0008099041326327907	NA	20	26	26
ENSG00000102683.7	SGCG	-0.7673653744244948	-0.046092129002234014	0.4428643094301524	0.03551033311881671	0.13398749071130386	5.123354542955398e-05	NA	31	34	34
ENSG00000107679.14	PLEKHA1	-0.7671175696316631	-0.19034682061069716	0.4430116166325878	0.001802507504255732	0.11290180273914142	0.000539447125168913	NA	2	2	2
ENSG00000158816.15	VWA5B1	0.7663155342194811	0.04465779154841328	0.44348857741127945	0.02256183110031419	0.1082602720010994	0.0006942765021827652	NA	33	33	33
ENSG00000168255.19	POLR2J3	-0.7649512030124259	-0.016174736312876425	0.44430060232128754	0.20216944081101307	0.06298197726761254	0.007988150277230445	NA	105	107	107
ENSG00000278259.4	MYO19	0.7647759468422844	0.05550440422279838	0.4444049730474774	0.019794790432754242	0.10430691959190053	0.0008729653743879508	NA	36	38	38
ENSG00000135547.8	HEY2	0.764720496012364	0.030903221872530577	0.4444379987263626	0.07652285996452071	0.1992910769990729	1.154985471155372e-06	NA	96	98	98
ENSG00000168028.13	RPSA	0.7635714054581536	0.04139063885154927	0.44512269489711376	0.03314155013029843	0.33699689444737185	3.778119042081806e-13	NA	53	54	54
ENSG00000100650.15	SRSF5	0.7632276618834878	0.07613556089232305	0.4453276344718329	0.014995990556654615	0.07064653567371815	0.0059990169206398155	NA	27	27	27
ENSG00000179364.13	PACS2	0.7631184209001096	0.2372968571014778	0.4453927750972	0.0021312995773028823	0.039122546550578716	0.03990296250110798	NA	7	15	15
ENSG00000159210.9	SNF8	0.762941166973592	0.05190566045246057	0.44549848353644594	0.028298508024944154	0.15977559543346842	1.2864426127037374e-05	NA	30	31	31
ENSG00000139915.18	MDGA2	-0.7629219447638389	-0.051086529435892446	0.445509947892361	0.028491836907457407	0.15820752627336046	1.5520464111450755e-05	NA	9	9	9
ENSG00000243896.3	OR2A7	-0.7626284809926889	-0.05807932325809957	0.4456849940728298	0.028022529858351394	0.11197642853781208	0.0004824196513973276	NA	6	7	7
ENSG00000073417.14	PDE8A	0.7626033425331116	0.19810738522752228	0.44569999056113074	0.0022070374416953325	0.09253878567694944	0.0018422238003689816	NA	1	1	1
ENSG00000148943.11	LIN7C	-0.762583854777439	-0.07003533994616672	0.44571161628831635	0.003092341188474556	0.03798348818608625	0.04629680484487158	NA	14	14	14
ENSG00000122674.11	CCZ1	0.7617738611518836	0.01554774131022009	0.4461949835341531	0.3067236999907103	0.4282827056862151	5.2648790598006355e-17	NA	50	58	58
ENSG00000087008.15	ACOX3	0.7613060367502441	0.03060849823248048	0.44647429572278785	0.07060064487640325	0.13092049650602686	0.00010054863991161648	NA	54	57	57
ENSG00000188613.6	NANOS1	-0.7605247027969969	-0.03584957974606873	0.4469410090421969	0.05518905121296515	0.09224733220297512	0.0011966366581465846	NA	53	56	56
ENSG00000112584.13	FAM120B	-0.7604956049917958	-0.12051701440859153	0.4469583953597427	0.0037104585936491305	0.10299986229821267	0.0004493371221909609	NA	6	8	8
ENSG00000257261.5	RP11-96H19.1	0.7597394832393776	0.061481013027053964	0.44741032283240534	0.022071079510312883	0.11451016055860942	0.0004032893240306906	NA	19	19	19
ENSG00000091317.7	CMTM6	-0.7595094385014558	-0.17409401166112576	0.4475478701228327	0.002391962915544168	0.08631484265552494	0.002291232051034953	NA	5	5	5
ENSG00000177302.14	TOP3A	-0.7594663395067757	-0.06889856469097955	0.44757364234861774	0.018207198610268593	0.07371273401101001	0.005297512895440655	NA	16	17	17
ENSG00000178425.13	NT5DC1	-0.7583747409268995	-0.07286954471977575	0.44822667486342105	0.019493717294608408	0.03532364346058608	0.049333194878752464	NA	93	97	97
ENSG00000141854.9	MISP3	-0.7579716563275615	-0.08188799304431307	0.44846795093636294	0.013007637443377844	0.1566442344631429	2.1425892550963926e-05	NA	8	9	9
ENSG00000188372.14	ZP3	-0.757618760461418	-0.028926070588028825	0.44867924585428787	0.10636735544248344	0.28901433562270273	6.713638276854122e-10	NA	13	17	17
ENSG00000115392.11	FANCL	-0.7572053312760256	-0.07990555398244285	0.4489268567100735	0.011060987484721922	0.1033019082063398	0.0007529172476750981	NA	19	19	19
ENSG00000267260.1	CTD-2162K18.4	0.7567094885311092	0.02876182130619516	0.44922392891179364	0.0820291547120536	0.09878376980280963	0.0008288681589570178	NA	44	54	54
ENSG00000102967.11	DHODH	0.7564319140062311	0.03268421714283044	0.4493902796580014	0.06631687802355125	0.31563096224434234	2.723595691431675e-11	NA	7	7	7
ENSG00000183793.13	NPIPA5	0.7564053055631861	0.015313353849977694	0.4494062279647536	0.09542958308057874	0.4161283829315998	5.071883818084333e-16	NA	57	63	63
ENSG00000171094.16	ALK	0.7558362071036718	0.05500791397213375	0.44974740544138503	0.025631644523630148	0.07198464581791805	0.003628352378544629	NA	25	25	25
ENSG00000267289.1	CTD-2623N2.11	-0.7554666941310741	-0.024478278784496942	0.4499690089827858	0.11811551539188897	0.2525776271975586	9.050439810957956e-09	NA	8	9	9
ENSG00000107521.18	HPS1	-0.7540548616126914	-0.04068543393450329	0.450816279895881	0.0593108816690994	0.12063326055496867	0.0002787387623780801	NA	50	52	52
ENSG00000182575.7	NXPH3	0.752583920955658	0.2045863563522646	0.45169998280773316	0.0023061661791786378	0.058062233052223175	0.013661557551873168	NA	1	2	2
ENSG00000108878.4	CACNG1	-0.7515234213022735	-0.027760661058075925	0.45233771071327356	0.08582836086618009	0.09102254788213106	0.0011482774551448804	NA	61	62	62
ENSG00000152402.10	GUCY1A2	-0.7514051655939123	-0.051006529780109465	0.45240885490271	0.01692172122642109	0.08647239974214663	0.0021345136830624527	NA	41	42	42
ENSG00000181781.9	ODF3L2	-0.750656200730277	-0.03355627992591932	0.4528595888125472	0.06926484187646616	0.17085056431762038	5.216787976373217e-06	NA	16	16	16
ENSG00000077080.9	ACTL6B	0.7502763877623057	0.11758384741942306	0.45308826060558427	0.004642256083717511	0.055703576869195914	0.013665359083302969	NA	24	24	24
ENSG00000183850.13	ZNF730	-0.7501067689567658	-0.02720692414792383	0.4531904030694781	0.07213449656601806	0.08339176203852687	0.003044435788196041	NA	22	24	24
ENSG00000168903.8	BTNL3	0.7496370382302207	0.02334370988261321	0.45347333725644445	0.1068381053279564	0.2795132022465233	2.979601662226228e-09	NA	21	24	24
ENSG00000171451.13	DSEL	-0.749622651388024	-0.07713074615167989	0.4534820044951162	0.017247776391960096	0.11833952705676624	0.000182074556453873	NA	14	14	14
ENSG00000067533.5	RRP15	0.7487987780685165	0.04871595477368195	0.4539784963444209	0.026369471348647516	0.20544879369000849	9.798996563298083e-07	NA	42	42	42
ENSG00000185974.6	GRK1	-0.7487280555005571	-0.02274296169284996	0.4540211302588293	0.10515289475140369	0.08971526436295732	0.0014967771259255702	NA	50	53	53
ENSG00000197580.11	BCO2	0.7486912530404315	0.08229583177111714	0.4540433168979948	0.008467803396543598	0.0919123117058591	0.001457320413191551	NA	8	9	9
ENSG00000198203.9	SULT1C2	-0.7481542035782223	-0.02285250746840989	0.45436715073989564	0.12152964439772458	0.34829637935655183	7.533085695578188e-12	NA	11	11	11
ENSG00000010626.14	LRRC23	0.747885440626998	0.06624047195613515	0.4545292601677503	0.016532058327402958	0.1868654721249174	3.7801815367852273e-06	NA	6	6	6
ENSG00000056558.10	TRAF1	-0.7474104608549439	-0.02561497422595161	0.45481583283219185	0.09558960127821854	0.40458382170656265	1.9902281204216384e-14	NA	80	80	80
ENSG00000186074.18	CD300LF	0.746823507766873	0.0540842124584312	0.4551701036509588	0.01904719785437458	0.1480819815384519	4.4884618292597994e-05	NA	24	27	27
ENSG00000250120.6	PCDHA10	-0.7468024429044852	-0.033754419975926694	0.4551828207847286	0.0786479132706974	0.32358929447165624	7.66458867540438e-11	NA	34	37	37
ENSG00000171121.16	KCNMB3	0.7464667743593837	0.047475740113601284	0.4553854952811157	0.045173730453547375	0.03796698603539215	0.047220062192461096	NA	37	37	37
ENSG00000092096.16	SLC22A17	-0.7464568601790517	-0.17811909832050002	0.45539148217132797	0.0035309228010712715	0.05920006602427376	0.010776515386322488	NA	10	11	11
ENSG00000171045.14	TSNARE1	-0.7463724310290466	-0.049677951166438944	0.4554424683177386	0.08355120545365273	0.23599868746651465	3.568470112724192e-08	NA	57	58	58
ENSG00000177042.14	TMEM80	-0.746141191317475	-0.019947342220127257	0.45558212873947623	0.1627982899703385	0.41151686098542417	1.602952035563598e-14	NA	55	55	55
ENSG00000272333.5	KMT2B	0.7461021464908332	0.05113680308881662	0.4556057127806554	0.024859931252309328	0.2635329698697105	1.7814872781605148e-08	NA	37	38	38
ENSG00000175567.8	UCP2	0.7460347431178737	0.04787973374262171	0.4556464277021064	0.03045492347582722	0.09467536601658304	0.0014327335057881636	NA	32	35	35
ENSG00000132740.8	IGHMBP2	0.7454239691757384	0.02653426127564252	0.45601545824575107	0.08847996428190492	0.3772711321807207	2.6359047632602037e-13	NA	71	71	71
ENSG00000099219.13	ERMP1	-0.7428718133647566	-0.04797139317756065	0.457559292198533	0.053736125963328774	0.17816906242112346	3.102386806718561e-06	NA	71	72	72
ENSG00000180914.10	OXTR	0.7423429801913636	0.019358813737392334	0.45787955720208207	0.10309045941830208	0.41955131452912175	1.3196961747038964e-14	NA	7	7	7
ENSG00000151632.17	AKR1C2	0.7411277403528834	0.036405726841014355	0.4586159912482597	0.06963399060392705	0.2987634233471988	1.2677775780368188e-10	NA	18	20	20
ENSG00000145337.4	PYURF	0.7405532860944067	0.025698517719458695	0.4589643409211829	0.10045675777907516	0.1528763261490544	3.8885448678851205e-05	NA	47	48	48
ENSG00000142233.11	NTN5	-0.7404203415629181	-0.03582417374848313	0.4590449797492281	0.039001433894072186	0.09997764136298512	0.0007336552139043681	NA	37	37	37
ENSG00000073146.15	MOV10L1	0.7400028900034258	0.02961913559733825	0.45929824073931746	0.09255142262129436	0.19791260171106295	1.2981879525928162e-06	NA	43	46	46
ENSG00000119899.12	SLC17A5	0.7399115084367713	0.09162325635173665	0.4593536908715904	0.009025349423039342	0.05186412995699907	0.019849897860347673	NA	32	32	32
ENSG00000168385.17	SEPT2	-0.73880528705163	-0.08332319961022526	0.4600252409120015	0.017565236442315904	0.266753370268295	3.811917838290501e-09	NA	9	9	9
ENSG00000141458.12	NPC1	-0.7372677784147355	-0.273091973977631	0.46095952285406605	0.0009034553731869666	0.09854300110842223	0.0012357876443979915	NA	12	12	12
ENSG00000128563.13	PRKRIP1	-0.7370957913352181	-0.027117517660243885	0.46106409837614715	0.07953717927787875	0.04346409235559133	0.03383096881419395	NA	108	110	110
ENSG00000097007.17	ABL1	-0.7368497367189737	-0.11335437018670287	0.4612137331893865	0.0005055324016384549	0.04000902678056193	0.040623413941467984	NA	11	12	12
ENSG00000273045.5	C2orf15	-0.7363267774843795	-0.017059763776032827	0.4615318539393566	0.2485530852168262	0.05997059854650087	0.011637231896685491	NA	126	128	128
ENSG00000115364.13	MRPL19	0.7336971673368414	0.015190138781183983	0.46313332531657425	0.18043222760755692	0.4668145410383472	8.359849829714882e-17	NA	110	111	111
ENSG00000125991.19	ERGIC3	0.7335174250049811	0.046579387398029345	0.46324290403162394	0.050923864877174735	0.15869640219688105	1.624812017110794e-05	NA	33	33	33
ENSG00000116254.17	CHD5	-0.7322617806424705	-0.12045225601133779	0.46400880217442164	0.004897847142982848	0.10646961822390656	0.0005558642528756794	NA	10	10	10
ENSG00000171595.13	DNAI2	0.7320939013513365	0.052756341158929215	0.46411125594390334	0.021832124914998145	0.06643582996512347	0.007384311551578902	NA	12	13	13
ENSG00000266088.5	RP5-1028K7.2	-0.7308092870146471	-0.028464179734248238	0.4648956501620628	0.1032529235054264	0.22505293823643724	7.214649155848294e-08	NA	20	20	20
ENSG00000135686.12	KLHL36	-0.7294435621654011	-0.05790145957173426	0.46573037898144	0.02428997569059075	0.16768049598011253	7.449559595064093e-06	NA	30	31	31
ENSG00000239672.7	NME1	0.7287633389704886	0.03583216447496629	0.4661464407326432	0.043089773378365656	0.1837936075308346	2.2474897113007125e-06	NA	41	44	44
ENSG00000273611.4	ZNHIT3	0.7285310851193197	0.06415986458049446	0.46628854715442103	0.01618162051241452	0.13932387187168987	4.014731931186981e-05	NA	35	39	39
ENSG00000227373.5	RP11-160H22.5	-0.7276893906763654	-0.07419665423969754	0.4668037462546025	0.014913286064968737	0.04329430101890055	0.029177244001639138	NA	24	24	24
ENSG00000126698.10	DNAJC8	0.7275088096977304	0.11040492412741827	0.4669143205590801	0.00429399812333735	0.08792425109285254	0.00215136285582245	NA	40	44	44
ENSG00000006625.17	GGCT	0.7267014785840896	0.03386855707306795	0.4674088474725808	0.029795315425231214	0.19887235550156596	4.825796803589508e-07	NA	46	48	48
ENSG00000177853.14	ZNF518A	-0.7255272444006408	-0.08908865900936656	0.4681286371412875	0.010990306371943967	0.06190341589012115	0.010091358069032757	NA	24	26	26
ENSG00000005249.12	PRKAR2B	0.7255245683894397	0.12049315809127849	0.46813027820076303	0.005711726990470074	0.04277484615785925	0.036941799758098325	NA	9	11	11
ENSG00000261126.7	RBFADN	-0.724512269637245	-0.015148470455319312	0.4687512972702108	0.3474067749610087	0.5745821593208578	3.834652183454529e-25	NA	87	88	88
ENSG00000213639.9	PPP1CB	-0.7241364276193889	-0.04202569825053804	0.4689819826185013	0.046022345413239345	0.06010413972116105	0.01112215802109361	NA	53	53	53
ENSG00000063322.13	MED29	0.7238829591380906	0.11538452092002502	0.4691375926546292	0.007092053400674769	0.15370440366050908	3.711476835074276e-05	NA	9	9	9
ENSG00000149089.12	APIP	-0.7238207645905332	-0.024213012033996374	0.46917577965771506	0.11635981820910551	0.5787114541956689	1.0727987339695944e-25	NA	35	35	35
ENSG00000134020.7	PEBP4	-0.7229042519704199	-0.08780314614264802	0.4697387110774699	0.008780554170930452	0.08196937167239457	0.0026081233612504345	NA	12	13	13
ENSG00000148334.14	PTGES2	0.7226110267681807	0.11266753201150267	0.469918891782678	0.005303567268608293	0.07375022795013292	0.005063543073055435	NA	16	19	19
ENSG00000002933.7	TMEM176A	-0.7212289721372384	-0.05919395960581317	0.4707686491855291	0.011835392445473967	0.16721198976587254	7.603330305946094e-06	NA	29	32	32
ENSG00000223432.1	RP11-62L18.3	-0.7204985014084727	-0.10166920263471138	0.4712181220722905	0.015681599059935186	0.04073634705242708	0.04052129481146047	NA	13	14	14
ENSG00000267454.5	ZNF582-AS1	-0.7192612475135403	-0.026100885138152636	0.47197996827506195	0.08814016780489081	0.17093134203720187	9.949975236287731e-06	NA	58	60	60
ENSG00000186283.13	TOR3A	-0.7188413043584939	-0.039558437297190586	0.4722387048947997	0.046939668023218	0.1136172765738342	0.0004708575023931515	NA	76	79	79
ENSG00000198937.8	CCDC167	0.7173971135238189	0.11003649666679641	0.47312910015243415	0.003919872754444556	0.15942974506906885	7.065353062831685e-06	NA	5	5	5
ENSG00000169062.14	UPF3A	-0.7173854448978148	-0.0857935628146258	0.47313629803738133	0.008725923731194324	0.05344857441099867	0.013311566713261006	NA	10	11	11
ENSG00000275765.5	RP11-54C4.3	-0.7169744693588244	-0.04445516397907666	0.4733898500031951	0.04401371467024259	0.2618899048835432	1.3944985377607083e-08	NA	16	16	16
ENSG00000197937.12	ZNF347	0.7166004263257361	0.02632212217727806	0.47362068135713287	0.09213441341144013	0.3515986815355228	5.669587324633616e-12	NA	10	10	10
ENSG00000141391.13	PRELID3A	0.7165404166090175	0.057513976353968245	0.4736577206218021	0.02223863271321154	0.06991970905049187	0.006689547288075682	NA	29	29	29
ENSG00000204577.11	LILRB3	-0.7151993697649762	-0.15287963485419395	0.4744858584284444	0.0031820919763436107	0.09555798882335508	0.0011435007812580964	NA	12	17	17
ENSG00000172785.18	CBWD1	0.715188745833989	0.035413628105799046	0.4744924222072463	0.05174167108081376	0.13158847005487434	6.425848624351356e-05	NA	22	22	22
ENSG00000141452.9	C18orf8	-0.7148713740333782	-0.06110022273472753	0.47468852688977525	0.022562037118847675	0.037475024051280385	0.038906310141455326	NA	30	30	30
ENSG00000215374.5	FAM66B	-0.7147492737386404	-0.03775553525517518	0.47476398476394366	0.017081670941294688	0.07309868515229716	0.005397441081457435	NA	35	36	36
ENSG00000184232.8	OAF	0.7140359571707018	0.07684130820579581	0.47520494537258484	0.010465521243265892	0.034709593646332686	0.04465411490349115	NA	9	9	9
ENSG00000170802.15	FOXN2	0.7126495405383315	0.0504524599402319	0.4760626479598288	0.02870541753026553	0.23151253500547966	1.0641048339553195e-07	NA	15	15	15
ENSG00000140598.13	EFL1	-0.7126275308527722	-0.0496892923214909	0.4760762710262336	0.018882318408097308	0.061188159261296324	0.01204857471196897	NA	25	25	25
ENSG00000187123.14	LYPD6	0.7125451430673145	0.060856811883913016	0.4761272674850121	0.029493336033378698	0.05805829067092085	0.010231536113056477	NA	30	31	31
ENSG00000249926.2	RP11-495K9.6	0.712103055356001	0.022322842668235143	0.4764009624271962	0.1586282232046282	0.4296723792383329	2.2298874671560134e-15	NA	6	6	6
ENSG00000258479.5	LINC00640	-0.7117954689489623	-0.08033775902808986	0.4765914389249808	0.010578903763421289	0.04449993948384886	0.0329286490110391	NA	11	11	11
ENSG00000198502.5	HLA-DRB5	0.7117623841254697	0.07557205850906516	0.4766119295752911	0.01630110066357883	0.6041832151400346	2.6293806118363778e-25	NA	23	83	83
ENSG00000204866.8	IGFL2	-0.7114202814968809	-0.03785407602508506	0.47682383462765066	0.048920312490062276	0.1927947218644401	1.6475388128067975e-06	NA	11	11	11
ENSG00000089250.18	NOS1	0.7113313198833581	0.05448185765538779	0.47687894764017535	0.023787017029511547	0.1522943145455961	2.6862359039308427e-05	NA	12	13	13
ENSG00000178917.15	ZNF852	0.7105189931765719	0.04548142476776261	0.4773823571391521	0.04611016869577389	0.04248341482609142	0.03076092323823528	NA	46	46	46
ENSG00000065060.16	UHRF1BP1	0.7103628309762537	0.05618035241250518	0.4774791662117227	0.020678456335172717	0.15076258204852513	3.5734193612681314e-05	NA	76	77	77
ENSG00000103942.12	HOMER2	-0.7102871992931887	-0.047642591398220246	0.4775260561500214	0.024326269410868295	0.04864506638512416	0.020300777720040245	NA	20	20	20
ENSG00000144647.5	POMGNT2	0.7094591988481616	0.04514944106074343	0.4780395624744772	0.034614771800155465	0.11296416274464575	0.0002949798252183713	NA	57	59	59
ENSG00000151773.12	CCDC122	0.7092206502269534	0.03197890805950056	0.4781875606925977	0.051075883080839435	0.16809022606868151	1.0249459261360597e-05	NA	53	56	56
ENSG00000113716.12	HMGXB3	-0.7092187060987414	-0.038436562106594616	0.4781887669542434	0.04890267108965555	0.08647047856275275	0.001853167349075902	NA	137	140	140
ENSG00000121691.4	CAT	-0.7091885267372586	-0.042633629235766086	0.4782074923761094	0.032370889054040494	0.15424790844590205	2.2620040628543505e-05	NA	36	37	37
ENSG00000137843.11	PAK6	0.7082742205692185	0.22783876648471474	0.47877498289439857	0.0014461244389183793	0.08835480631807187	0.0011216652541652893	NA	2	2	2
ENSG00000263956.6	NBPF11	-0.7080467783296266	-0.062352480924025094	0.4789162085935814	0.01516860218237098	0.1910958604141973	1.1245877995181344e-06	NA	11	16	16
ENSG00000112041.12	TULP1	-0.707720219619579	-0.0300339779887976	0.4791190184495544	0.03687706544184511	0.06048951846798933	0.011635820698688605	NA	23	24	24
ENSG00000104899.7	AMH	-0.7074426735684967	-0.021616011027607167	0.47929142576033223	0.05964725368049165	0.15188779990829734	9.955796746732367e-06	NA	13	14	14
ENSG00000271239.1	RP11-238F2.1	-0.7073743858013172	-0.05011611882196243	0.47933385025414066	0.04315965450027677	0.03267864044465555	0.048722824981407564	NA	57	58	58
ENSG00000112378.11	PERP	0.7073504602752578	0.06814671011560355	0.47934871472372353	0.02143388987531604	0.08788889327763905	0.0007090261872583535	NA	37	37	37
ENSG00000111364.15	DDX55	0.7073405906494304	0.052598054360043923	0.4793548466058847	0.02748230857405187	0.10258811655261192	0.00045051122794784036	NA	28	28	28
ENSG00000272777.1	RP11-571L19.8	-0.7069279506840144	-0.028602982007506612	0.47961125325665566	0.08271653699932552	0.040297191393011376	0.03978358988188185	NA	65	66	66
ENSG00000261478.1	RP11-429B14.4	-0.7067232255945936	-0.05469512384569213	0.47973849331079854	0.022224159123873405	0.09577661833785138	0.001165236635278593	NA	14	14	14
ENSG00000198885.9	ITPRIPL1	-0.7064081819251385	-0.07084186031884147	0.4799343341649571	0.013552108156754665	0.056441075909956624	0.015012304065403074	NA	9	9	9
ENSG00000180767.9	CHST13	0.7057920269255672	0.03498902429480134	0.48031748108361383	0.04907529142562393	0.2953535882052244	7.708275432784967e-10	NA	14	14	14
ENSG00000245812.2	LINC02202	-0.7054130810591133	-0.051080360487370975	0.4805532057661407	0.029088137696293218	0.0455758385284557	0.030945568767697676	NA	53	55	55
ENSG00000164742.14	ADCY1	-0.7052530749950258	-0.06223613347448997	0.48065275705590815	0.017043530909984	0.2286374927021981	5.122826047485796e-08	NA	21	21	21
ENSG00000262877.4	RP11-1055B8.4	-0.7049981639566495	-0.021384380067336242	0.4808113787669347	0.11267883375731089	0.3018127521604433	1.1743521092221464e-10	NA	75	76	76
ENSG00000144749.13	LRIG1	-0.7048521920205091	-0.0671440517856561	0.48090222454103626	0.010183427470880003	0.07486530481085407	0.003972652044912751	NA	11	12	12
ENSG00000150551.10	LYPD1	-0.7043737325436317	-0.045851417201005426	0.4812000597813424	0.023657622084214257	0.057981724283697564	0.009343988001745254	NA	34	34	34
ENSG00000122912.14	SLC25A16	0.704262652464612	0.047529281301169186	0.4812692201480263	0.023585429594655552	0.08744330962125266	0.0008533736574820773	NA	14	15	15
ENSG00000213347.10	MXD3	-0.7041916610585909	-0.04843080963191403	0.48131342345173567	0.022322018509342005	0.04903435966017768	0.02176989103222292	NA	24	25	25
ENSG00000088756.12	ARHGAP28	-0.7038136854568289	-0.01638645765627335	0.4815488098496534	0.1995236106528327	0.4248303227330373	2.965913614267101e-16	NA	43	46	46
ENSG00000011638.10	TMEM159	0.7036874551127791	0.06662912271284951	0.4816274344458954	0.010474962153435224	0.057064195497971086	0.014378442720104696	NA	25	26	26
ENSG00000160360.12	GPSM1	-0.7035709619522095	-0.13538953566240397	0.4817000002780266	0.00298576468262539	0.1290989071195496	0.00015132314264516608	NA	1	1	1
ENSG00000124151.18	NCOA3	0.7035664270820751	0.13265139883195362	0.48170282525620545	0.00206812415876025	0.03860954679853968	0.042202977249181865	NA	14	14	14
ENSG00000113811.10	SELENOK	-0.7032949603337895	-0.04576677659558757	0.48187195073765	0.021248284322818056	0.06968345170017698	0.0038677269010374687	NA	53	53	53
ENSG00000141698.16	NT5C3B	0.7011841960515076	0.023695448242530656	0.48318807130030406	0.07057791145106632	0.3943063632884756	1.5044334468074346e-13	NA	39	44	44
ENSG00000118804.8	STBD1	0.7004169750845409	0.0530391593081803	0.4836669382331905	0.02906988914455117	0.12018321719713705	0.00013033453658290595	NA	24	24	24
ENSG00000117682.16	DHDDS	-0.7000915845674374	-0.15971524892022212	0.4838701109967226	0.002769132022251403	0.06539243916776387	0.00907007902935586	NA	5	6	6
ENSG00000244165.1	P2RY11	0.6991886452783299	0.037073798374792855	0.4844341457131348	0.02759485849628337	0.033379960320387154	0.04052028942711697	NA	57	59	59
ENSG00000170425.3	ADORA2B	0.6986053163046017	0.04845682657151219	0.48479872040624883	0.024750845533807728	0.12310923318974293	0.00017746967578313331	NA	12	12	12
ENSG00000174775.16	HRAS	-0.6981468733915904	-0.041585507588933444	0.48508534686590576	0.029326632937854074	0.22794917356341926	1.5334852810295465e-07	NA	48	48	48
ENSG00000179918.18	SEPHS2	-0.6974776749694206	-0.16964112833482475	0.4855039060351818	0.0057367525787248436	0.05616005320406691	0.01282821796247123	NA	4	4	4
ENSG00000084764.10	MAPRE3	-0.6971010010367551	-0.11557243207476807	0.4857395877778702	0.004303779193833528	0.0679842892799802	0.006869815859552218	NA	16	17	17
ENSG00000165023.6	DIRAS2	0.696269198919808	0.04910764020190616	0.48626025866135336	0.02650319149384246	0.1456728582846599	3.05640145639222e-05	NA	15	17	17
ENSG00000135441.7	BLOC1S1	-0.6957750127579242	-0.10327887329926093	0.48656973992361274	0.010029091132910544	0.2088349119885052	9.195030358131916e-07	NA	8	9	9
ENSG00000134419.15	RPS15A	-0.6952314836621813	-0.1050159082792449	0.48691024481677914	0.00794313670933211	0.13721388211503965	0.00010323730775426137	NA	20	26	26
ENSG00000137713.15	PPP2R1B	-0.6949358128708513	-0.06617119075880173	0.4870955278657666	0.01624420081589688	0.16095551504849182	1.858432950795164e-05	NA	30	31	31
ENSG00000272279.1	RP11-157J24.2	-0.694631851424037	-0.02527059455413897	0.48728604597132097	0.1487660964845142	0.4777934994345148	2.0310661684958445e-17	NA	37	38	38
ENSG00000162517.12	PEF1	-0.6945674569850218	-0.044599484986660554	0.4873264125259402	0.02678043995592439	0.05471509392046048	0.01549152031426464	NA	53	53	53
ENSG00000228623.5	ZNF883	0.6943332491430224	0.028115991165817488	0.4874732442114941	0.03784723125967354	0.17882523867219313	3.026368433706391e-06	NA	55	57	57
ENSG00000182240.15	BACE2	-0.6943029549599392	-0.02008646294946193	0.4874922382572836	0.11542184779026787	0.4800142934007386	7.427654572792501e-19	NA	30	30	30
ENSG00000099968.17	BCL2L13	0.6939126295398833	0.001194778598085757	0.4877370027837791	0.007317889025935703	0.054655877944910135	0.017408410265954143	NA	16	16	16
ENSG00000173480.10	ZNF417	0.6929438933262677	0.11237253092512044	0.48834476249961667	0.0037685436143299403	0.05911610686407084	0.01357655070650714	NA	7	7	7
ENSG00000118733.16	OLFM3	-0.6928205727638967	-0.05490911462334299	0.4884221598785303	0.019521132775452185	0.24834795592114264	1.183189362969336e-08	NA	32	32	32
ENSG00000236609.3	ZNF853	-0.6926964845380811	-0.07496090922269395	0.48850004572661343	0.009804681296696236	0.116514326252379	0.00032053154578247936	NA	16	18	18
ENSG00000259363.5	CTD-2054N24.2	0.6923552127745008	0.018530500496795946	0.48871428462496924	0.1310344278586118	0.2936579289422209	1.8210589364384025e-10	NA	39	43	43
ENSG00000166262.15	FAM227B	0.6916360290701002	0.05192756047983969	0.48916592963326566	0.019814370866580056	0.10019068936757916	0.00020211291093076567	NA	19	19	19
ENSG00000116266.10	STXBP3	0.6912522330358368	0.09311620062777039	0.489407044248342	0.005741006830520317	0.039090881370440464	0.03801258726640745	NA	62	65	65
ENSG00000105668.7	UPK1A	0.6912481544291686	0.026427008384818127	0.48940960692084234	0.07470561178230477	0.2181086242969539	3.9056571352664734e-07	NA	29	32	32
ENSG00000011590.13	ZBTB32	0.6906600707427061	0.02363264410072097	0.48977918761673	0.10405378195486895	0.27083317787871586	9.482645509946684e-09	NA	14	14	14
ENSG00000129595.12	EPB41L4A	0.6905274250789101	0.030102753274831265	0.48986256942636075	0.12253574208657066	0.21273828133329956	2.146505804979483e-07	NA	64	68	68
ENSG00000138777.19	PPA2	0.690430438665479	0.05187239658297329	0.48992354046472064	0.022272773722660164	0.2738132683396912	3.003275964968073e-09	NA	26	27	27
ENSG00000228408.6	RP1-111D6.3	-0.6902730397993996	-0.029043934940872467	0.49002249881098303	0.10071334351290435	0.3737422154918755	2.35845239720048e-13	NA	14	14	14
ENSG00000118557.15	PMFBP1	0.6901462541508726	0.02903526924430107	0.4901022181195669	0.042393962021402526	0.043235619770943215	0.029850884563429624	NA	35	35	35
ENSG00000196358.10	NTNG2	-0.6899505149705344	-0.041105605098302744	0.4902253071995175	0.05783962799536734	0.04229968315818215	0.03374641694261589	NA	115	116	116
ENSG00000120725.12	SIL1	-0.6896624911743457	-0.037606760159955455	0.4904064589792779	0.028485552635006066	0.14777639805059795	5.389043462939392e-05	NA	32	35	35
ENSG00000165716.10	FAM69B	0.689386598171426	0.04419194340861204	0.49058001487565306	0.043529345947914855	0.10596648754402567	0.0004851287137984226	NA	32	49	49
ENSG00000114744.8	COMMD2	-0.6878125972697318	-0.03410255007292089	0.49157080218786087	0.07617862847234069	0.3231814418851363	4.1625684437906107e-11	NA	67	71	71
ENSG00000072958.8	AP1M1	-0.6877389498785617	-0.04607848600663642	0.4916171873492373	0.024603802401190783	0.11899084379447518	0.00028812506816071093	NA	44	47	47
ENSG00000272583.1	RP11-344P13.6	-0.6875450777448272	-0.13919995356489293	0.49173930460723214	0.0038548614220908447	0.03804770962028605	0.04713780629694745	NA	6	8	8
ENSG00000183682.7	BMP8A	0.6872506985894942	0.15330898794863287	0.49192476091145954	0.005197368455173445	0.03666720397874705	0.04919740905010876	NA	9	9	9
ENSG00000152904.11	GGPS1	0.686837253104878	0.06533650976637743	0.4921852913231979	0.016744063097087376	0.10528155203129172	0.0007904659668543602	NA	29	29	29
ENSG00000124299.13	PEPD	-0.6866087654551818	-0.05623553143925616	0.4923293033131797	0.015590110477091822	0.24396038447778204	3.6199800782148796e-08	NA	16	16	16
ENSG00000261621.1	RP11-580I1.2	-0.6862766907727039	-0.11113121561094974	0.49253864477895226	0.0050418331069606356	0.04645640638205855	0.026180382778560468	NA	3	3	3
ENSG00000203666.12	EFCAB2	-0.6853868527931284	-0.022472647380277953	0.49309983808544355	0.16814323747968313	0.37697474598616976	4.783202127944894e-13	NA	81	82	82
ENSG00000143036.16	SLC44A3	-0.685259652649858	-0.04223416983062205	0.493180087257418	0.02423310520617109	0.1936535509238224	9.807893345888485e-07	NA	22	22	22
ENSG00000122696.13	SLC25A51	0.6849599254452127	0.018131276371521635	0.4933692095160451	0.14262356757602332	0.5051625696689569	8.358761053489696e-19	NA	20	21	21
ENSG00000115255.10	REEP6	0.6847997765536903	0.030204633528813862	0.4934702763879856	0.04537096747207536	0.07295335822081013	0.003963945740288035	NA	29	35	35
ENSG00000100109.16	TFIP11	0.6836041132335603	0.049817251965689625	0.4942251866281243	0.033379084787217655	0.03688765327394011	0.04977185829220696	NA	59	61	61
ENSG00000155893.12	PXYLP1	-0.6833766875955009	-0.0656647333316218	0.49436884705983997	0.013326356604623776	0.3217377439025024	1.5852721418537928e-11	NA	9	10	10
ENSG00000168411.13	RFWD3	-0.6833594970874721	-0.07507105019483076	0.49437970688315713	0.008449766034392583	0.08240586720254411	0.002967651909513805	NA	9	9	9
ENSG00000162910.18	MRPL55	-0.6821368391752979	-0.08305635373541637	0.4951524282046704	0.010324337361585278	0.1213554345752161	0.00022867360251624337	NA	12	12	12
ENSG00000141867.17	BRD4	0.6819291493980121	0.11501613558014744	0.49528375248079903	0.006329592475960433	0.1436018919332791	5.4223663443828086e-05	NA	11	11	11
ENSG00000152208.12	GRID2	0.6816766388458039	0.03913618036560826	0.4954434424258066	0.03813081497097413	0.14839373573732276	1.7574337923140782e-05	NA	40	40	40
ENSG00000133250.13	ZNF414	0.6806840472533795	0.046457720000314916	0.4960714326428153	0.03190749304686487	0.039134064420310304	0.04205980373645351	NA	46	46	46
ENSG00000225663.7	MCRIP1	-0.6804328872942546	-0.0791716875563295	0.49623040315956135	0.01127711940913502	0.03829778962531097	0.03557065757649667	NA	24	24	24
ENSG00000143537.13	ADAM15	-0.6795396238443381	-0.023601354047778415	0.49679601018157915	0.08438293840968605	0.23595237711270284	5.695762690324442e-08	NA	33	33	33
ENSG00000144115.16	THNSL2	-0.6792468582793844	-0.012191696135946107	0.4969814616508377	0.4581266872701227	0.72364120671968	8.592390103810634e-37	NA	39	51	51
ENSG00000110042.7	DTX4	-0.6789956677900844	-0.08112068199213003	0.497140606911432	0.024006008799266183	0.0487960708576985	0.01746378040690335	NA	42	42	42
ENSG00000130669.17	PAK4	-0.6784823531398269	-0.09827058288832041	0.49746590902467436	0.007145904324686113	0.07292843184268498	0.004723648139764131	NA	5	5	5
ENSG00000144791.9	LIMD1	-0.6778315649094867	-0.06749955275480234	0.49787849495398384	0.021801236954628732	0.12637081159357053	7.983949794275919e-05	NA	20	21	21
ENSG00000068745.14	IP6K2	0.6775071486477163	0.05774735283548737	0.49808423597866813	0.03468942586336911	0.07982695884626836	0.0035408097070141423	NA	56	58	58
ENSG00000137409.19	MTCH1	0.6769801756268884	0.03704383150853785	0.4984185325394306	0.061159725127714865	0.18105463958588427	3.076269679397023e-06	NA	26	27	27
ENSG00000136010.13	ALDH1L2	0.6763442890094192	0.07258400756228664	0.49882207956413027	0.013726400904834617	0.14989857510745844	3.007548543377608e-05	NA	14	14	14
ENSG00000151715.7	TMEM45B	0.6759113573258455	0.11222187975590041	0.49909692645094317	0.006624618778898809	0.03919450605643245	0.038909666633336136	NA	9	9	9
ENSG00000196456.11	ZNF775	-0.6750919659504272	-0.0607868706352157	0.4996173376280282	0.019159520155127476	0.0474737367242821	0.02714884464065407	NA	32	33	33
ENSG00000144043.11	TEX261	-0.6743152728521614	-0.11098396238937776	0.5001108961493392	0.006595033114486132	0.1162820863224189	0.0002972186850951378	NA	3	3	3
ENSG00000150637.8	CD226	0.6736073052198293	0.10765547763711182	0.5005610075467818	0.0075790665268065174	0.04220837188267136	0.03589985810700237	NA	25	28	28
ENSG00000163106.10	HPGDS	-0.6733695069433705	-0.09124195493464601	0.5007122430227848	0.008174985624125669	0.12371822064573293	0.00011619844662234717	NA	23	23	23
ENSG00000162174.12	ASRGL1	-0.6728302107391092	-0.06350681953579339	0.5010553155569883	0.026563999940793365	0.16876787212359082	8.956449163965069e-06	NA	17	17	17
ENSG00000123933.16	MXD4	-0.6721314787864686	-0.4402092796505366	0.5014999980768337	0.000222160520899597	0.04072675148746023	0.03939302287247098	NA	1	2	2
ENSG00000189157.13	FAM47E	-0.6711161612790486	-0.024859806491704536	0.5021465322164904	0.0968164419964489	0.4706881975440971	2.0586339607354846e-17	NA	15	15	15
ENSG00000168803.14	ADAL	0.6699901031334284	0.028330584499346865	0.5028640992093991	0.08225831808366396	0.4058555043632431	2.524652626782857e-14	NA	58	59	59
ENSG00000183048.11	SLC25A10	0.6698897100467722	0.07976296073317951	0.502928099796373	0.01061060325955978	0.06410133460906946	0.009591496305498845	NA	18	18	18
ENSG00000173334.3	TRIB1	0.6693206444172152	0.03724441613761098	0.5032909604414243	0.02324007099411768	0.06581329453896326	0.008278964452649112	NA	30	32	32
ENSG00000144591.18	GMPPA	-0.6686403408964886	-0.01804463674103513	0.5037249325384723	0.039454014953905825	0.14760022618948945	4.943421089284386e-05	NA	43	48	48
ENSG00000205730.6	ITPRIPL2	0.6684918883399013	0.1610802276427986	0.503819658086749	0.001386973003366608	0.05740535964541564	0.014030797490914905	NA	5	5	5
ENSG00000009844.15	VTA1	0.6667859518967425	0.02909138432259224	0.5049088672665507	0.026212448126084094	0.1697750771918091	1.0350733732240036e-05	NA	60	60	60
ENSG00000021826.14	CPS1	-0.665997265787123	-0.03592658276604734	0.5054128480570654	0.0434100666990308	0.08352681073769133	0.0025150123175180232	NA	62	62	62
ENSG00000115145.9	STAM2	0.6658122319626862	0.10926322929191622	0.5055311254581809	0.004510388748072155	0.04373110058112386	0.032867567019806025	NA	36	37	37
ENSG00000126775.8	ATG14	-0.6655344589852921	-0.11771070295058314	0.5057087109782543	0.0050788625100127325	0.06435958218828575	0.007484312345480771	NA	26	26	26
ENSG00000109184.14	DCUN1D4	0.6644960868711108	0.03615303901046958	0.5063728526293387	0.017173603802076123	0.08244072552351946	0.002770217336273472	NA	46	54	54
ENSG00000228106.5	RP11-452F19.3	0.664078099066306	0.05572136261393889	0.5066403265929587	0.03190128191376287	0.11650323296799442	0.00037726219068511387	NA	28	32	32
ENSG00000105357.15	MYH14	0.6640406973895083	0.06777331436540904	0.5066642638649734	0.008250185970406818	0.15305815003545165	3.180373787212109e-05	NA	9	11	11
ENSG00000127954.12	STEAP4	-0.6634868959545707	-0.11005133812078587	0.5070187692914021	0.00782634604991998	0.06050597920695128	0.011025597722305236	NA	17	17	17
ENSG00000115816.14	CEBPZ	0.6632137607981412	0.0498897659468583	0.5071936595297504	0.025436886786317222	0.21966825821277264	3.2981745146525745e-07	NA	21	21	21
ENSG00000197969.11	VPS13A	-0.6626727376903893	-0.045742301306525034	0.5075401737147109	0.018144686448990248	0.07395263441556157	0.005421508104082572	NA	34	34	34
ENSG00000136068.14	FLNB	-0.6626429032768723	-0.13698627009115974	0.5075592856590381	0.003349626219929085	0.054686304948507035	0.016430424296800798	NA	5	5	5
ENSG00000137145.20	DENND4C	0.6624204742758111	0.06990732949957644	0.5077017857276525	0.015172948275997227	0.049861443737814815	0.0211125888622629	NA	27	27	27
ENSG00000079819.18	EPB41L2	-0.661752186874646	-0.03964211927623419	0.5081300531438235	0.034211129353058436	0.2954653572171153	1.0480336861174085e-10	NA	39	39	39
ENSG00000275874.1	PICSAR	0.6612492769327233	0.011122649061843319	0.5084524644711622	0.2193438741496737	0.3064274492716155	2.735324312668495e-10	NA	78	80	80
ENSG00000099256.18	PRTFDC1	0.6606383565053757	0.09691358384481256	0.5088442646615279	0.006788140786767402	0.09314565728515	0.0012258613742365276	NA	7	7	7
ENSG00000139155.8	SLCO1C1	0.6604684477321016	0.025535859096832404	0.5089532599780225	0.02676399356671431	0.04455728427045679	0.02812863385140265	NA	67	67	67
ENSG00000271425.7	NBPF10	0.6594803790318352	0.2914204908595554	0.509587341634119	0.0004754941186679916	0.2896052208530424	1.0724049970949747e-09	NA	4	12	12
ENSG00000261770.1	CTC-459F4.1	0.6581482042720053	0.01428115957555307	0.5104429035919273	0.2515431554942187	0.4934617623776009	2.1994792295360462e-18	NA	103	105	105
ENSG00000253764.1	RP11-439C15.4	0.6577639861685398	0.016397271384936914	0.5106897992724548	0.13631699383341037	0.05662205898618671	0.011445967473965129	NA	117	122	122
ENSG00000254997.3	KRTAP5-9	0.6570702068842412	0.024627895837381168	0.511135774716512	0.06573555502220232	0.2688491829420808	3.710135708862569e-09	NA	26	27	27
ENSG00000269713.7	NBPF9	0.6568148136138917	0.5753081988319759	0.5112999979215331	0.00015050238581613035	0.3150028098961631	8.635191208555743e-11	NA	1	15	15
ENSG00000109046.14	WSB1	-0.6564204997212579	-0.035565312295276395	0.5115536040895432	0.021796170130694743	0.12509772685218587	0.00021681999027509425	NA	55	60	60
ENSG00000271605.5	MILR1	0.6563881814616263	0.045203863571798716	0.5115743927507199	0.028451114406193453	0.2059816952741788	4.3464139273099833e-07	NA	80	83	83
ENSG00000000938.12	FGR	-0.6557915081780433	-0.017787465343400276	0.5119582809630866	0.023642811842783773	0.1461726003997957	4.301400792359206e-05	NA	36	37	37
ENSG00000064787.13	BCAS1	0.6553813710398406	0.07396495993866138	0.5122222425109886	0.010458631843928808	0.0938278969517952	0.0005653200843741976	NA	67	71	71
ENSG00000214078.12	CPNE1	-0.6545575579089792	-0.02046264705613105	0.5127526575819326	0.16005946954024014	0.49559856506766403	4.64212895069835e-19	NA	60	60	60
ENSG00000167315.17	ACAA2	-0.6538964851370931	-0.02434715705408236	0.5131784985944308	0.03295070617823901	0.06532271092192933	0.0077951439067155326	NA	76	76	76
ENSG00000149311.18	ATM	-0.6535102327382244	-0.07603607453636257	0.5134273947197188	0.010034123275392411	0.10400185644597007	0.0004219834895691083	NA	56	56	56
ENSG00000172469.15	MANEA	-0.6534716125877492	-0.08811565085000707	0.5134522845084344	0.00783516303513327	0.08247242369637955	0.002832067792336897	NA	6	6	6
ENSG00000176783.14	RUFY1	-0.6532481333100243	-0.04927057401019353	0.5135963240386101	0.02053389727983164	0.13281594996250554	0.00010972141829043376	NA	15	16	16
ENSG00000175287.18	PHYHD1	-0.6529647019039748	-0.09225800055428002	0.5137790348777214	0.006409681655652338	0.10571860820239816	0.0006420664765386622	NA	10	10	10
ENSG00000184432.9	COPB2	0.6521754801009316	0.11279510438632812	0.5142879759158283	0.005334211900953216	0.08247056611359284	0.0027514610516889623	NA	28	28	28
ENSG00000145736.14	GTF2H2	0.651900484930716	0.0220736104034485	0.5144653720742742	0.13599826065029688	0.3141509964859829	5.833821376668879e-11	NA	16	16	16
ENSG00000137944.17	KYAT3	-0.6518482032954663	-0.30212521480938687	0.5144991019422185	0.0019075606789921117	0.05802204584774054	0.01228034618974507	NA	2	2	2
ENSG00000222041.10	CYTOR	0.6517549544965631	0.05397947273151374	0.5145592649199973	0.016565666992123983	0.213761212383636	6.560436790415662e-07	NA	20	25	25
ENSG00000227124.8	ZNF717	-0.6517390991779302	-0.0708118540457655	0.514569494940236	0.011431800588897447	0.2978892510110447	4.8594459644607847e-11	NA	17	37	37
ENSG00000070031.3	SCT	-0.6517374382109516	-0.042859199251647835	0.5145705666199157	0.029782578454461035	0.07373521926801818	0.005219890546364543	NA	12	12	12
ENSG00000131899.10	LLGL1	-0.6516406095611926	-0.0667715476102504	0.5146330438564083	0.011489893618052633	0.2357140709472961	7.783487241816072e-08	NA	29	29	29
ENSG00000160310.17	PRMT2	-0.6515407632190038	-0.11007976810754559	0.5146974723422437	0.004445012577883332	0.15300126355795018	3.190270676110299e-05	NA	9	9	9
ENSG00000181458.10	TMEM45A	0.6507187356663887	0.01946928171307891	0.5152280665733902	0.09128580336977342	0.2004694225775499	1.1357489942278386e-06	NA	30	30	30
ENSG00000265752.2	RP11-403A21.1	-0.6505862489001168	-0.13170825982519932	0.5153136093940772	0.011381983351231379	0.04794457287107617	0.02409165917975525	NA	13	13	13
ENSG00000124588.19	NQO2	0.6502399494266098	0.025811209458055987	0.5155372396345514	0.0778377465889809	0.2571649317332789	1.554283653056978e-08	NA	64	65	65
ENSG00000110080.18	ST3GAL4	-0.6493722199721861	-0.19569607881509693	0.5160978155260554	0.0033021335750395646	0.12341001317771676	0.0001619312356628968	NA	10	11	11
ENSG00000115525.17	ST3GAL5	0.6488459882942347	0.03851516593096521	0.5164379288590113	0.030332328636135008	0.29822877127200864	3.877288338673194e-11	NA	38	38	38
ENSG00000179902.12	C1orf194	-0.64878434962749	-0.0544293250427055	0.5164777746774034	0.017603797279724456	0.0511173991825807	0.017847859164909694	NA	11	11	11
ENSG00000277767.1	RP11-365P13.5	-0.6485948114147345	-0.06782915128424195	0.5166003101077112	0.013369910933670313	0.06628232977204325	0.002015434716183221	NA	8	8	8
ENSG00000214402.6	LCNL1	0.6478084820198831	0.03208680894573564	0.517108828674191	0.044152644319253705	0.20667314130150455	8.225212291862437e-07	NA	32	37	37
ENSG00000183527.11	PSMG1	-0.6476222299583657	-0.037576164490632426	0.5172293156883818	0.031542718302198666	0.21846622086775985	5.845976528633138e-08	NA	29	29	29
ENSG00000153936.16	HS2ST1	-0.647467458407191	-0.14050564521165024	0.517329448923511	0.005417099300077825	0.037761589712710666	0.033755573884178644	NA	8	8	8
ENSG00000272823.1	RP11-295M18.6	-0.6470082037411665	-0.013653564996023047	0.5176266340069889	0.22054924653702165	0.43931773086271203	1.6132661100602025e-15	NA	74	80	80
ENSG00000167311.13	ART5	0.6469247582065923	0.05843454144094465	0.5176806413474566	0.01816786869570673	0.06525535107972752	0.005555974074709934	NA	11	12	12
ENSG00000231808.2	LINC01388	-0.6453984153978775	-0.05238476257115273	0.5186690300308126	0.023854269632549236	0.12418155941466835	0.00018063181508868567	NA	17	19	19
ENSG00000123838.10	C4BPA	-0.6453441427181352	-0.08686057101257294	0.5187041924391922	0.010700586667932449	0.05446901653087356	0.013277735238762309	NA	5	5	5
ENSG00000108984.13	MAP2K6	-0.6430941205727251	-0.042209762009508524	0.5201630292857206	0.03844105527949273	0.09300156892576113	0.0016140869326905895	NA	29	30	30
ENSG00000122085.16	MTERF4	0.6430236804732898	0.05365865629989672	0.5202087343436114	0.014219266013873421	0.0946068397656741	0.001180773877887835	NA	14	14	14
ENSG00000143603.18	KCNN3	0.6429147834992119	0.0856993012819131	0.5202793962183732	0.0068428374994103855	0.043347432377512624	0.0325598266769788	NA	17	17	17
ENSG00000100075.9	SLC25A1	-0.6427816552916815	-0.06149658542139663	0.520365788156318	0.009716348607663461	0.15761029593366235	2.458013332080133e-05	NA	10	10	10
ENSG00000143376.12	SNX27	0.6424893370306226	0.05500486373002903	0.5205555104894417	0.017028942229765264	0.08248136226119919	0.00315840777244187	NA	24	26	26
ENSG00000213366.12	GSTM2	-0.6424418524301801	-0.15292754556479557	0.5205863326239383	0.0031954119013861033	0.04624727219059402	0.021436530846354458	NA	2	2	2
ENSG00000234810.2	RP11-90C4.1	0.6413111398446344	0.019769957779868536	0.5213205529956702	0.06105049056002749	0.09397341545190648	0.001124327507786298	NA	50	50	50
ENSG00000145063.14	AC062028.1	-0.64089532160874	-0.11524714177215845	0.5215906956580716	0.004306010357752406	0.08460241024627077	0.0028380790798785754	NA	2	2	2
ENSG00000127418.14	FGFRL1	0.6407951017492269	0.07631213059640335	0.521655815788344	0.010961422223332882	0.05278064390945431	0.014640411887095726	NA	34	34	34
ENSG00000269486.2	CTC-360G5.9	-0.640678196178531	-0.027368361134088765	0.5217317831230364	0.06776121447126594	0.2357857608750985	3.675561771580417e-08	NA	30	31	31
ENSG00000187764.11	SEMA4D	0.6402878049694352	0.10700690451112083	0.521985507549584	0.005390004703272659	0.050773606091244206	0.0213496010000049	NA	21	21	21
ENSG00000108823.15	SGCA	-0.6399727092801695	-0.02448931831452491	0.5221903419070197	0.11447291180892968	0.2235266331546627	2.743055166597904e-07	NA	70	75	75
ENSG00000166896.7	ATP23	0.6394963902542777	0.026467012714904647	0.5225000611895119	0.06723341038002535	0.35911530891881804	2.2043695612683838e-12	NA	19	21	21
ENSG00000169432.14	SCN9A	0.6394469361102774	0.029373566433805617	0.5225322234104091	0.12316126468631616	0.07477855438232904	0.002370586534702195	NA	96	98	98
ENSG00000138670.17	RASGEF1B	0.6393861664739152	0.034481126850240025	0.5225717459901076	0.05065602934046995	0.097566933943494	0.0011870301490295027	NA	48	51	51
ENSG00000103227.18	LMF1	-0.6393415171195518	-0.09874301229025148	0.5226007854454247	0.0066571390947295726	0.0832517890359581	0.002849262545016083	NA	13	13	13
ENSG00000144488.14	ESPNL	0.6391081715022507	0.038203976585379475	0.5227525643877966	0.03293432642523886	0.11446323285320645	0.0002149204175748405	NA	16	16	16
ENSG00000198945.7	L3MBTL3	0.6389131063618091	0.057373099855003266	0.5228794612825522	0.02892341366654827	0.11148435695778172	0.0004405050430069383	NA	28	28	28
ENSG00000079337.15	RAPGEF3	-0.6388952271282357	-0.05371100437612772	0.5228910931588259	0.01622851794542883	0.2067427951593896	3.728094383360939e-07	NA	5	5	5
ENSG00000109047.7	RCVRN	-0.638644705037427	-0.017726772609312564	0.5230540918570663	0.15203389265407524	0.3506219925426625	2.419788858437858e-12	NA	18	22	22
ENSG00000058335.15	RASGRF1	0.6383565266182657	0.05182034271781099	0.5232416233748995	0.02310692627645768	0.13003734156348867	6.105643683688747e-05	NA	42	45	45
ENSG00000236255.1	AC009404.2	0.637758677070238	0.05263389166581681	0.5236307827705937	0.016041628669448988	0.04932260347213144	0.02079629777164331	NA	19	19	19
ENSG00000151746.13	BICD1	-0.637548397650957	-0.04187393148775193	0.5237676956550525	0.022545391690526974	0.11597669401125155	0.0002725436390693946	NA	35	35	35
ENSG00000133103.16	COG6	-0.6369455170702223	-0.03774872300337631	0.5241603328161659	0.031064497684035408	0.2322423743120631	7.287162977150292e-08	NA	41	41	41
ENSG00000144674.16	GOLGA4	0.6363375776497949	0.09243179219926449	0.5245564173460711	0.005967676913035061	0.07605286871245885	0.004361879879217474	NA	4	4	4
ENSG00000078237.6	TIGAR	-0.63612331833429	-0.14423118998402062	0.5246960480475631	0.0018490788548404485	0.037595496513021145	0.04286995975303391	NA	4	4	4
ENSG00000075643.5	MOCOS	0.6360354286082349	0.03900903693118121	0.5247533304279115	0.03479543313168124	0.08354850774240875	0.001579789735141401	NA	23	24	24
ENSG00000205307.11	SAP25	0.6358942252532034	0.0971401636687469	0.5248453668233986	0.006657653882121091	0.09591852055580023	0.001034897019491307	NA	17	19	19
ENSG00000196839.12	ADA	-0.6353630650099529	-0.03449436089503461	0.5251916512588681	0.05500707166882857	0.04061183782826022	0.03788642031774333	NA	69	70	70
ENSG00000167772.11	ANGPTL4	-0.6353456787010521	-0.0967376964150269	0.5252029880593059	0.011818770107713433	0.05957340020552085	0.010486307103222544	NA	26	30	30
ENSG00000257139.1	RP11-320P7.2	0.6350829149677396	0.011336366821706625	0.5253743392710735	0.36323619338714896	0.5237808993636555	7.887095363873079e-21	NA	132	133	133
ENSG00000266904.5	LINC00663	0.6345523371325319	0.023219568990327726	0.5257204222600874	0.15241678979289353	0.04236845240640038	0.03589534745511792	NA	80	91	91
ENSG00000167842.15	MIS12	0.6333790879601772	0.025545131743216022	0.5264861177821609	0.04662490195133108	0.11813016244322187	0.00013076962124620187	NA	37	37	37
ENSG00000171806.11	METTL18	-0.6333110491096785	-0.04061424336426041	0.5265305393241724	0.036099133707805875	0.1739525285075349	5.184216719751567e-06	NA	240	240	240
ENSG00000104728.15	ARHGEF10	-0.6333049700869462	-0.07845386675886447	0.5265345083198234	0.012266872199607214	0.12329937758344738	0.00012263380983009678	NA	12	12	12
ENSG00000276234.4	TADA2A	0.6331249190832717	0.0316111848914535	0.5266520705989193	0.04729012219939844	0.258266652559662	4.556215961355163e-09	NA	25	25	25
ENSG00000197712.11	FAM114A1	-0.6326497363102224	-0.030201813913997833	0.526962400203222	0.07600953808878266	0.10383259030794524	0.0008312206366073051	NA	60	60	60
ENSG00000138750.14	NUP54	0.6324487793308661	0.029461093614586775	0.5270936680958098	0.09032089110804792	0.31475604946907315	5.050635177118068e-11	NA	89	89	89
ENSG00000267364.1	RP11-47L3.1	0.6319854498313969	0.040984769020651984	0.5273963849411911	0.03152628880186721	0.06140232708432548	0.011668582795890238	NA	41	44	44
ENSG00000165275.9	TRMT10B	0.6307904558218931	0.059669697855133534	0.5281775447029831	0.01402878139085913	0.05835503578953464	0.011430893729596912	NA	22	22	22
ENSG00000172009.14	THOP1	0.6307433182069722	0.024462496879005965	0.5282083703338523	0.04990588133494856	0.3211464135137009	1.6485197791941759e-10	NA	48	48	48
ENSG00000132205.10	EMILIN2	0.6306031942367555	0.3276386880776882	0.5283000097788411	0.0005206947728058881	0.04851402144396927	0.02507501152807876	NA	1	1	1
ENSG00000145241.10	CENPC	0.630563164112399	0.048977542561234905	0.5283261905012484	0.02338120863479478	0.20350536636488514	9.33966174846418e-07	NA	67	68	68
ENSG00000170471.14	RALGAPB	0.630014985094499	0.02988725276204804	0.5286847800404857	0.06780056181505825	0.042781448002560674	0.03633321602605005	NA	89	90	90
ENSG00000167965.17	MLST8	0.6291685971255565	0.06773475615815258	0.5292386852467259	0.010056833838250732	0.11039052441355043	0.0005138361593253816	NA	12	12	12
ENSG00000178078.11	STAP2	0.6287858855270457	0.014941096873572403	0.5294892416749786	0.14783164904001672	0.2283946273689845	5.5515513609725734e-08	NA	47	48	48
ENSG00000075539.13	FRYL	0.6283686894230812	0.03406038582022955	0.5297624433679109	0.011284312068825648	0.050618931566139294	0.02239405472811976	NA	51	51	51
ENSG00000099940.11	SNAP29	-0.6283105880410377	-0.04474401809281938	0.5298004968558503	0.03435854543334277	0.18131474719920893	1.0819671745259225e-06	NA	45	48	48
ENSG00000107902.13	LHPP	-0.6276945771444773	-0.04209058095963111	0.5302040384914497	0.029139650753588407	0.23465010982182324	7.44264321082409e-08	NA	47	47	47
ENSG00000197568.13	HHLA3	0.6276376132480549	0.027693564141688838	0.5302413627677762	0.07715051047327046	0.08390921678246502	0.001473788689682473	NA	79	80	80
ENSG00000152223.12	EPG5	-0.6271084018423552	-0.12389744769152587	0.5305881800855985	0.0028534480746322415	0.0978578813632764	0.0008868736528742377	NA	5	5	5
ENSG00000142188.16	TMEM50B	0.627083756782473	0.028631203712701617	0.5306043339672535	0.06330708754673277	0.2828594718496394	1.6009861223473818e-09	NA	35	35	35
ENSG00000138095.18	LRPPRC	0.6266574971622688	0.05599401770830675	0.5308837701245657	0.01722810337810993	0.12659141847942182	0.0001901200763041777	NA	24	25	25
ENSG00000232629.8	HLA-DQB2	0.6262661347571756	0.026876277189094522	0.5311403950123349	0.055483384110755415	0.4847749773033517	8.731690684265564e-19	NA	13	47	47
ENSG00000182628.12	SKA2	0.625947463594792	0.08314917115031763	0.5313494011283939	0.00794441613816999	0.17399282472303318	7.806072407220706e-06	NA	19	20	20
ENSG00000261159.1	RP11-723O4.9	-0.6250501237320251	-0.046809635470728854	0.5319381613078045	0.023308590964640503	0.1625959537819647	1.5726009990398003e-05	NA	23	23	23
ENSG00000134253.9	TRIM45	0.6248834475302503	0.08792820827049398	0.5320475568262002	0.005804738312369587	0.041059534579628236	0.03597417658924097	NA	28	28	28
ENSG00000173261.8	PLAC8L1	-0.624379404446666	-0.06996287583884601	0.5323784475493919	0.019055307279444992	0.07213938748080576	0.004359240157491687	NA	26	26	26
ENSG00000135390.17	ATP5G2	-0.6242823418528662	-0.046647778117907684	0.5324421784916787	0.029746717379515848	0.1380949452081095	0.00010478244524810203	NA	59	60	60
ENSG00000149575.5	SCN2B	0.624067994761598	0.022429807756014355	0.5325829316841703	0.11271549437864595	0.29781711608871914	9.85859579837969e-10	NA	86	91	91
ENSG00000169684.13	CHRNA5	-0.623363136346303	-0.026451349866792245	0.5330459168593968	0.07098394629765428	0.22371908011855055	1.5146673259366844e-08	NA	34	34	34
ENSG00000164690.7	SHH	0.6231068421883279	0.03371715500093556	0.5332143137368456	0.024171584648299917	0.11000034339761304	0.00044412901332885156	NA	38	39	39
ENSG00000251575.2	C5orf64-AS1	-0.6229186401637966	-0.038914848631101576	0.5333379881229166	0.037973768000988437	0.201195911650018	1.0587811386618308e-06	NA	11	11	11
ENSG00000115306.15	SPTBN1	-0.6226041776801721	-0.05761635995737516	0.5335446651953701	0.011176566167413242	0.1041623210924002	0.0005942401191627461	NA	18	21	21
ENSG00000055955.15	ITIH4	0.6222780466719452	0.02836904138939096	0.5337590540281539	0.04970180332619203	0.33044003470944416	7.314074087330815e-11	NA	33	35	35
ENSG00000236682.1	AC068282.3	0.6221585856385629	0.011557054697280356	0.5338375950506787	0.35304672590526154	0.5638269642192094	2.016138387792378e-23	NA	47	47	47
ENSG00000077380.15	DYNC1I2	0.6205281047246308	0.1186425157983689	0.5349101566587301	0.0027354021780205593	0.05006341912589927	0.023309124291090284	NA	12	12	12
ENSG00000232098.3	CTD-2619J13.14	0.6203747945312142	0.04746967563504791	0.5350110629142848	0.019024311324471993	0.13904932504267314	4.7300953546947414e-05	NA	29	29	29
ENSG00000196937.10	FAM3C	0.6199526192291752	0.05670166359685711	0.5352889813757462	0.016991924843161352	0.09365909130358553	0.0011238838793334576	NA	23	24	24
ENSG00000108515.17	ENO3	0.6198618126939787	0.03939317724526877	0.5353487689245617	0.035335395702356415	0.06348720425073663	0.009737500213344229	NA	34	35	35
ENSG00000092295.11	TGM1	-0.6197879712493386	-0.04866248504230536	0.5353973890404935	0.018413155822050446	0.07656519320422643	0.002077111347137349	NA	29	29	29
ENSG00000100156.10	SLC16A8	-0.6197510235542448	-0.1094813106831939	0.5354217176936695	0.004771134510508213	0.10816395989035713	0.00038394549136814437	NA	9	9	9
ENSG00000273233.1	RP11-713D19.1	-0.6193002784834079	-0.029072101440896073	0.5357185610418821	0.04732724102139795	0.03693593288685139	0.04914148664171047	NA	50	50	50
ENSG00000256050.2	RP11-982M15.6	-0.6189239162033183	-0.02763662845242523	0.535966482238368	0.15538463493507862	0.2584990098417668	2.7247424672016603e-09	NA	73	75	75
ENSG00000170791.17	CHCHD7	0.61879913159723	0.015501499952416616	0.5360486943762328	0.11160714382327128	0.07286301467116889	0.005793531370553167	NA	121	122	122
ENSG00000100523.14	DDHD1	0.6179639942762533	0.05562541504884922	0.5365990732587185	0.013864034412952446	0.06781610541320214	0.004912992866598289	NA	45	45	45
ENSG00000243284.1	VSIG8	0.6174396975068795	0.001963162313968838	0.5369447447002056	0.10383574212696199	0.0573740954567071	0.01278011634020135	NA	84	87	87
ENSG00000170889.13	RPS9	0.617265988244866	0.1066379228674682	0.537059296758126	0.003994010911540448	0.15478584181924007	3.084805787576518e-05	NA	22	22	22
ENSG00000101181.17	MTG2	-0.6156529726106577	-0.026131533551114205	0.5381235814539194	0.05224451076527392	0.19173113051886614	1.7156676689257102e-06	NA	38	39	39
ENSG00000104883.7	PEX11G	0.61529222026331	0.06631890614961983	0.5383617544038127	0.009946730153224864	0.15083821980604215	3.206320121268835e-05	NA	12	12	12
ENSG00000144746.6	ARL6IP5	0.6146406683498697	0.02619889587326707	0.5387920506210785	0.09125347747208964	0.2482711493755249	2.7603373576567173e-08	NA	77	78	78
ENSG00000174446.12	SNAPC5	-0.6139961197174765	-0.015548295702150484	0.5392178913365648	0.1524657344499363	0.15472485608512646	1.9186474661401315e-05	NA	134	138	138
ENSG00000168802.12	CHTF8	-0.6138718724250795	-0.13777719282148349	0.539299998481866	0.00314693500129338	0.04681102173651159	0.021876845773283343	NA	1	1	1
ENSG00000100288.19	CHKB	0.6137090358201591	0.07935196894690281	0.5394076163355208	0.0092215187982085	0.03994525325538655	0.03627292135275589	NA	10	11	11
ENSG00000111912.19	NCOA7	0.6134458691341195	0.02619753697388688	0.5395815645468902	0.06399108593208631	0.3718111298283862	1.5978752272975884e-12	NA	37	39	39
ENSG00000101336.13	HCK	0.6130732871102418	0.07394337182148522	0.539827882255376	0.009939716160222212	0.08094853911024434	0.003226486319388545	NA	23	24	24
ENSG00000138031.14	ADCY3	0.612483466300601	0.03982376242828379	0.5402179337418931	0.03772511847564797	0.1327732163862587	0.00012825137043477174	NA	48	48	48
ENSG00000261327.4	RP11-863P13.3	-0.6117679578883852	-0.047758184575519655	0.5406912922498587	0.02513690049333918	0.050572392527719376	0.008748587195526701	NA	22	24	24
ENSG00000253696.2	KBTBD11-OT1	-0.6108382343549663	-0.0055236477396873335	0.5413066785206252	0.3050096299667896	0.09403805567515533	0.001168334189366353	NA	155	161	161
ENSG00000068650.18	ATP11A	0.6105766926127644	0.04878571726433119	0.5414798566543347	0.02804940078308618	0.1363854588027521	7.256211779144382e-05	NA	81	85	85
ENSG00000273442.1	AC006946.17	-0.6104759283847461	-0.025051672597585423	0.541546584401845	0.07488829645524388	0.2029459368599986	1.2533153651285869e-06	NA	24	26	26
ENSG00000126215.13	XRCC3	0.6097061774224942	0.024663437597715478	0.5420564617088761	0.04950439076468581	0.045746077573755636	0.025567685203788413	NA	53	54	54
ENSG00000100084.14	HIRA	0.6093049864454418	0.13256457440787753	0.5423223025217696	0.003876560563829102	0.14955477610129514	2.404398944116979e-05	NA	4	5	5
ENSG00000138380.17	CARF	-0.6089065645091946	-0.11063928818246828	0.5425863728085172	0.0025874489334233794	0.04119788085398463	0.03593546982867183	NA	31	31	31
ENSG00000151693.9	ASAP2	-0.6086624300884632	-0.0480454615479406	0.542748214451055	0.024302583760319296	0.23682536227507536	6.809160186633582e-08	NA	36	36	36
ENSG00000132781.17	MUTYH	-0.6071485441814677	-0.029324505586112024	0.5437523367645373	0.03461889140877582	0.18871559961461928	1.3721435350568884e-06	NA	31	31	31
ENSG00000143882.10	ATP6V1C2	-0.6061156964961878	-0.058448502138173736	0.5444379285350613	0.02447644087304486	0.16040568383464365	2.4054342648509085e-05	NA	29	30	30
ENSG00000132970.12	WASF3	0.604433955209773	0.02271646294861376	0.545555166461114	0.06444627319262392	0.14974653730377813	1.7670690742528414e-05	NA	99	103	103
ENSG00000151376.16	ME3	-0.6043271040005432	-0.06218300290673753	0.5456261897640493	0.009798737472186745	0.11726987585326927	0.00016475191210183846	NA	4	4	4
ENSG00000149177.12	PTPRJ	-0.6042558919929243	-0.03480558860128573	0.5456735264686559	0.029713316015052324	0.2314541661202639	5.8425696595010376e-08	NA	36	36	36
ENSG00000010282.14	HHATL	0.6039801516965808	0.07666297008243494	0.5458568383222807	0.010905284530778459	0.14196188065223958	6.45904675767322e-05	NA	10	10	10
ENSG00000240344.8	PPIL3	0.6020174205695723	0.013042119934781684	0.5471625414784214	0.28252773972028167	0.5581126332376817	9.444148843012699e-23	NA	51	51	51
ENSG00000111664.10	GNB3	-0.6015774273460502	-0.05364361354497165	0.5474554580700193	0.020294521976908567	0.09541968183985006	0.0011632043524155982	NA	37	39	39
ENSG00000159263.15	SIM2	-0.6015105247497559	-0.09560785238768114	0.547500003913285	0.005090620307717739	0.07417806698297306	0.003486207297186166	NA	1	1	1
ENSG00000030110.12	BAK1	-0.6013974799058704	-0.05557941274532115	0.5475752767832376	0.021132931085838046	0.2792682187876732	4.773071324528788e-09	NA	17	43	43
ENSG00000089335.20	ZNF302	0.6012053240668429	0.026188685668059805	0.5477032388239198	0.05801533960703886	0.07418289761187727	0.004490486441907082	NA	72	76	76
ENSG00000161277.10	THAP8	0.6010000112836613	0.0417863220294013	0.5478399787846966	0.03082389818272792	0.2624156009128376	1.1392003075288378e-08	NA	10	10	10
ENSG00000166710.17	B2M	-0.5995998674045799	-0.05722177442120675	0.5487729355567914	0.009234917867312377	0.07059702272218814	0.0045429311783404935	NA	42	48	48
ENSG00000263571.2	CTC-304I17.5	0.5993222236442864	0.08596748206292679	0.5489580308381568	0.008601303109542664	0.12190247907514473	0.0002401765184965456	NA	18	19	19
ENSG00000090447.11	TFAP4	0.5977537441173154	0.04400639638160678	0.5500042589462569	0.034295865894404844	0.14001687346231892	5.296158873551966e-05	NA	26	28	28
ENSG00000172340.14	SUCLG2	-0.5972125199861138	-0.06497128454862884	0.5503655013012638	0.011967724218729327	0.14495223649718805	5.506412080435299e-05	NA	20	21	21
ENSG00000143442.21	POGZ	-0.596732409692261	-0.14678581689800782	0.5506860507131253	0.0022090658899838298	0.04137237008036532	0.03452305883318195	NA	16	16	16
ENSG00000179344.16	HLA-DQB1	-0.5954457938477008	-0.020885307546277418	0.551545522645241	0.09883415895903538	0.4885390739232451	4.156056412158718e-18	NA	16	34	34
ENSG00000255274.9	TMPRSS4-AS1	0.5944256731125794	0.02453351119677683	0.5522274414682384	0.0954397588517709	0.1347061919650627	0.0001259846426840844	NA	56	57	57
ENSG00000087116.14	ADAMTS2	0.5938693485647473	0.024083043593510413	0.5525995013633842	0.054903041532031724	0.08219977667209652	0.0028293696132403517	NA	66	69	69
ENSG00000271538.5	RP11-326I11.4	-0.593411932405244	-0.024146414934193908	0.5529055052021004	0.07280312604598065	0.3959424287297495	4.138984123107027e-14	NA	4	4	4
ENSG00000272361.2	GS1-166A23.2	-0.593111799659578	-0.009614902936838	0.5531063341793505	0.15834693898503005	0.14595093843764956	2.511260861078256e-05	NA	100	103	103
ENSG00000170113.15	NIPA1	-0.59176417386212	-0.981603587705808	0.5540085167163564	4.951212437296285e-05	0.0920808773579605	0.001349510563715647	NA	7	31	31
ENSG00000182670.13	TTC3	0.5912219551807812	0.02483530239490299	0.5543717139419357	0.07308531732899656	0.2309709773805617	8.57343762884902e-08	NA	56	56	56
ENSG00000120437.8	ACAT2	0.5911050327394682	0.045359716830097936	0.5544500479883749	0.009700387522377124	0.0909180978843326	0.0015772220594891886	NA	11	11	11
ENSG00000101182.14	PSMA7	0.5902207174998134	0.026771316500804936	0.5550426843040102	0.0590947445938708	0.09702961322104944	0.0011571466152189946	NA	101	106	106
ENSG00000221986.6	MYBPHL	-0.589995761216225	-0.02201599142003868	0.5551934913030256	0.0879065237710567	0.3994407405732437	1.2569960040773214e-14	NA	7	7	7
ENSG00000151962.7	RBM46	0.588586971710153	0.04400080893813435	0.5561383756580747	0.021388446423828984	0.042663130320820426	0.03279631632959767	NA	15	15	15
ENSG00000197147.13	LRRC8B	-0.5883130746007932	-0.07849946019902798	0.5563221712916073	0.008811663889606266	0.1919703666987952	1.413576679620484e-06	NA	39	40	40
ENSG00000130714.15	POMT1	-0.5879202613237513	-0.08029486002810546	0.5565858160045649	0.006936935802334149	0.0770725374383754	0.004235196825822705	NA	13	13	13
ENSG00000108639.7	SYNGR2	-0.5878267092015466	-0.35237294572510786	0.5566486144153691	0.0011950654012005556	0.07608425107284451	0.003402242439409698	NA	2	2	2
ENSG00000153060.7	TEKT5	-0.5876778480756423	-0.05486343780045513	0.5567485470301486	0.014309243873125006	0.07831115565428348	0.002553836850155968	NA	5	5	5
ENSG00000148824.18	MTG1	-0.5870652333216919	-0.018056625862678977	0.557159896132726	0.1669705230101819	0.489845388293265	3.7424624136374e-20	NA	16	16	16
ENSG00000165055.15	METTL2B	0.5867131095981386	0.04623069203788233	0.5573964017112252	0.01868000699480554	0.11652967116383088	0.0001675958052197913	NA	3	3	3
ENSG00000163430.11	FSTL1	0.5865849307489654	0.03345850791867876	0.5574825057792763	0.048170784367570954	0.1449036247659138	4.348686460977968e-05	NA	57	58	58
ENSG00000165078.12	CPA6	0.5865588784217834	0.09589810866046972	0.5575000072067429	0.003949081250280237	0.10041715085982167	0.0008701039416894886	NA	1	1	1
ENSG00000141560.14	FN3KRP	0.5860857682309888	0.02575485064963396	0.5578178796023874	0.06886323422994027	0.3349361967359028	3.578009676169281e-11	NA	26	28	28
ENSG00000171124.12	FUT3	-0.5858734632063756	-0.023617621382956887	0.5579605513652173	0.09021423172515192	0.15498452825259326	1.9703200433562387e-05	NA	45	50	50
ENSG00000135480.15	KRT7	0.5856899444616666	0.042095020707169625	0.5580838926711331	0.032420192420242536	0.11367259658863292	0.0004684932530910241	NA	15	16	16
ENSG00000283297.1	RP4-816N1.8	0.5848427957932204	0.04403209057503227	0.5586534255240332	0.02560813409654064	0.06583022450842069	0.005848906709874582	NA	23	23	23
ENSG00000249808.2	LINC01377	0.5846453760616682	0.022986671735778112	0.5587861901595131	0.07288233828245008	0.19675307407302614	1.3373592299582157e-06	NA	11	11	11
ENSG00000154252.11	GAL3ST2	0.5845578825370183	0.04326136270200832	0.5588450343964719	0.029813292955027604	0.2352385050760132	1.0274956606303778e-07	NA	13	24	24
ENSG00000247011.2	RP11-700H6.1	0.5839401942669239	0.02906551417826635	0.559260549548382	0.05790129641837645	0.25398782779288204	1.7493552819793824e-08	NA	24	24	24
ENSG00000251226.1	RP11-469N6.1	-0.5835735159692174	-0.020965515427035127	0.5595072827262888	0.11374712986140965	0.3469026838518852	8.353405328296134e-13	NA	8	8	8
ENSG00000156414.18	TDRD9	0.5833933925449755	0.02604372198070631	0.5596285048361884	0.06489832133201769	0.2457472387296933	1.9786058744908896e-08	NA	11	11	11
ENSG00000112763.15	BTN2A1	0.5830290648061208	0.03495231826155059	0.5598737344127755	0.027595490451536912	0.15317395532989325	2.1626664632981927e-05	NA	15	15	15
ENSG00000178685.13	PARP10	0.5830238713120556	0.05737367399184351	0.5598772305384916	0.015067624298018618	0.060173090089934884	0.008214931240031356	NA	13	15	15
ENSG00000138829.11	FBN2	0.5826156449341737	0.02409078190465075	0.5601520710787342	0.08160922381674297	0.28458816333584896	1.867779762592149e-09	NA	117	117	117
ENSG00000147724.11	FAM135B	-0.581766541864323	-0.11384376620250798	0.560723943526614	0.003706046956153759	0.07069977084172516	0.005385311181116485	NA	24	26	26
ENSG00000133818.13	RRAS2	0.5816560157839508	0.06486991213596587	0.5607984038309473	0.010327080785804488	0.06871395471948477	0.007077357680673714	NA	64	64	64
ENSG00000134222.16	PSRC1	-0.5816514891157009	-0.022942984981542434	0.5608014535036878	0.08216191338808383	0.4877088430485837	7.06951358382544e-19	NA	11	11	11
ENSG00000138107.12	ACTR1A	-0.5812191647067961	-0.04617486559539002	0.5610927528370511	0.02994156332242679	0.20742579015829196	7.638935025896813e-08	NA	40	41	41
ENSG00000156049.6	GNA14	-0.5811516605016767	-0.03263078324404424	0.5611382436457676	0.03963605394851848	0.28630931440932056	1.9236654037079562e-09	NA	11	11	11
ENSG00000163382.11	NAXE	-0.5809703877690118	-0.03780214448683924	0.5612604114320205	0.02412831751819127	0.2846006483202766	1.4906955358935615e-09	NA	18	18	18
ENSG00000228696.8	ARL17B	0.5807361967222004	0.040884736045625224	0.5614182622810817	0.03909458030033814	0.1992910617220588	3.6993016273567817e-07	NA	29	46	46
ENSG00000234880.1	LINC00163	0.5801266795892263	0.027530342474224898	0.5618291933020847	0.037937809971252456	0.08489896787061676	0.0013177689110208828	NA	18	18	18
ENSG00000231595.1	AC005224.2	0.5798647015619978	0.011657723183059425	0.5620058612163299	0.2614292471305671	0.07827328284944803	0.0031730903275754988	NA	100	104	104
ENSG00000163257.10	DCAF16	0.5796180226215177	0.0541589640426243	0.562172236549162	0.02570871389695979	0.06620782814648266	0.008087986022612985	NA	63	65	65
ENSG00000167553.15	TUBA1C	-0.579354029258731	-0.02437695263024881	0.5623503161382678	0.0606918998635476	0.2158771142495032	2.1026103135351025e-07	NA	39	39	39
ENSG00000158604.14	TMED4	-0.5789467946181843	-0.04507259315839892	0.5626250741010168	0.01080287520686967	0.09976293086457423	0.00039406195193383945	NA	41	42	42
ENSG00000159267.14	HLCS	-0.5788739568790148	-0.0452733964421079	0.5626742239734781	0.020744480896146132	0.24496214154957424	1.1894430978815586e-08	NA	10	10	10
ENSG00000110057.7	UNC93B1	0.5780696863704353	0.05745589381189438	0.5632170720369106	0.012425156187633773	0.04356546911748547	0.03203476373653729	NA	32	33	33
ENSG00000123545.5	NDUFAF4	0.577820021388591	0.04719239775319737	0.5633856365367821	0.02431003734366223	0.20311559508830945	1.9826798062024887e-07	NA	19	19	19
ENSG00000253799.1	LINC01030	-0.5764778634564012	-0.04815996975915853	0.5642922281985712	0.07412432175943007	0.1122271867161092	0.0005278143098351993	NA	68	68	68
ENSG00000134686.18	PHC2	0.5763630601831741	0.15676741472158612	0.5643698073224253	0.0014239467317926319	0.1077598287416918	0.0006983767789579371	NA	2	2	2
ENSG00000215808.2	LINC01139	-0.5760435669750379	-0.005907842184213898	0.5645857341374682	0.10695134092450678	0.06963724830211718	0.00441373003316534	NA	80	80	80
ENSG00000178750.2	STX19	-0.5758411611407107	-0.023157426758244285	0.5647225489948087	0.0741773314241648	0.18239682809822105	2.8496591310865787e-06	NA	10	10	10
ENSG00000100023.18	PPIL2	0.5754134891108715	0.06291162360634327	0.5650116834578526	0.014797893341468315	0.10601094473704786	0.00046793910363596435	NA	17	19	19
ENSG00000160221.16	C21orf33	0.5750373277134061	0.014658462041183288	0.5652660521626172	0.20357023267297944	0.4542235257275168	1.5773994508531034e-17	NA	17	17	17
ENSG00000280798.1	LINC00294	-0.5745687263127754	-0.019799475593316466	0.5655830078245372	0.15135923304958032	0.16796818433624855	1.1689161155011944e-05	NA	140	143	143
ENSG00000021488.12	SLC7A9	-0.574414069896041	-0.01853708161360232	0.565687634072185	0.1291703176141188	0.4358094841403459	4.910244910694286e-17	NA	30	32	32
ENSG00000111670.14	GNPTAB	-0.5743286802819563	-0.03349852869166277	0.5657454047814643	0.032408513579418576	0.07240094620789603	0.005940945670479647	NA	44	45	45
ENSG00000259865.1	RP11-488L18.10	-0.5740394970905817	-0.07915024117005956	0.56594107395219	0.008198431441149845	0.08009130955158829	0.002836373075365007	NA	5	5	5
ENSG00000107731.12	UNC5B	0.5729661088166379	0.024828065357689267	0.5666676414726735	0.07746805025974025	0.04684508921785862	0.0264262018121385	NA	115	118	118
ENSG00000110900.14	TSPAN11	-0.5728047047503922	-0.028551457031411705	0.5667769332050862	0.08790694346835248	0.34252341387361124	3.121419930688072e-13	NA	10	10	10
ENSG00000115295.19	CLIP4	0.5727592532929128	0.01976101308232438	0.5668077116294676	0.07519634190552073	0.18946832657396087	1.8789218555750476e-06	NA	69	70	70
ENSG00000276093.1	RP5-1017F8.2	0.5720042773570747	0.018612807213604737	0.5673190768562529	0.11557950697521725	0.3040344666615903	5.016733940947197e-11	NA	24	24	24
ENSG00000277448.1	RP11-538C21.2	0.571980380422597	0.023620679029462487	0.567335266491232	0.1947278263899644	0.04780374128667185	0.018264525680829185	NA	88	90	90
ENSG00000198648.10	STK39	-0.5699206621822636	-0.1884433106979747	0.5687315100752424	0.00107601164872925	0.03838547411322108	0.0484372970238354	NA	9	9	9
ENSG00000136108.14	CKAP2	0.569818217840575	0.03177862883046574	0.5688009979797046	0.055726644821929294	0.21989751304458865	3.97181583686414e-08	NA	19	21	21
ENSG00000188629.11	ZNF177	-0.5697083050174289	-0.10990985021231087	0.5688755562592027	0.004360589407052097	0.07737534121350667	0.00394048451155257	NA	4	6	6
ENSG00000179399.14	GPC5	0.5693861363602817	0.033405618812891835	0.5690941230867159	0.034867991645067695	0.10478663501994406	0.0007544131690306046	NA	22	22	22
ENSG00000121879.3	PIK3CA	0.5681045858278204	0.5196198424382086	0.5699639540828649	0.00012675736301155833	0.0643294760998729	0.009128689802138169	NA	4	5	5
ENSG00000141385.9	AFG3L2	0.5676213512978647	0.10884889181327773	0.5702921059695291	0.0021724099954520807	0.05115086993440486	0.01822238827830456	NA	16	16	16
ENSG00000133739.15	LRRCC1	-0.5676191849149711	-0.0378075678605338	0.5702935773060277	0.037156771738768246	0.3195999648786476	1.2925460306585298e-10	NA	38	39	39
ENSG00000178789.8	CD300LB	0.5668963637814508	0.26004775409679276	0.5707845947909542	0.0016277946747140044	0.0524133673562192	0.014890828790219062	NA	6	7	7
ENSG00000146085.7	MUT	0.5665873410204922	0.039630449312718224	0.5709945775474177	0.028169224411988235	0.038367212021513455	0.043197496486783865	NA	56	56	56
ENSG00000205426.10	KRT81	0.5662891776197888	0.031257003838105035	0.5711972161591509	0.04299978031383402	0.26058321933832923	1.7255691357053365e-08	NA	33	33	33
ENSG00000174332.5	GLIS1	-0.5662879820782099	-0.04480212219639968	0.5711980287452163	0.020057890080616543	0.16106464226689446	2.4636692090959892e-05	NA	48	48	48
ENSG00000095787.21	WAC	0.566058923768351	0.12253206603948331	0.5713537253162697	0.0031486277266430194	0.06660448878212863	0.008355151599238726	NA	13	13	13
ENSG00000203721.6	LINC00862	0.5654778459476705	0.07022412343675578	0.5717487887705202	0.007501695844102796	0.03644671653850913	0.043651195085261565	NA	17	17	17
ENSG00000230138.1	RP11-117D22.2	0.5651453729274816	0.08035050426542129	0.5719748890806323	0.015339508577367949	0.057041897374805424	0.014291965631012347	NA	34	35	35
ENSG00000260633.1	RP11-375I20.6	0.5649048706426588	0.016183041266504078	0.5721384706140527	0.09715080500932227	0.2310747441941457	1.5243667164262926e-07	NA	28	28	28
ENSG00000156990.14	RPUSD3	-0.5645945819560146	-0.05146269696131418	0.5723495513361132	0.015603383214285706	0.03472200600068169	0.04024065194568217	NA	24	24	24
ENSG00000260657.2	RP11-315D16.4	0.5645165592556137	0.015530758611596017	0.5724026338180166	0.17715115987429517	0.41531738563451615	6.229196508021504e-15	NA	31	31	31
ENSG00000185823.3	NPAP1	0.5639006367952427	0.022390618425845492	0.5728217566554799	0.07774163670244225	0.16848147912214578	4.626304446076981e-06	NA	30	31	31
ENSG00000163682.15	RPL9	0.5635890783508971	0.024886086990783436	0.5730338213636468	0.06050062581806402	0.4660435781084478	2.3751966527740247e-17	NA	7	7	7
ENSG00000261824.6	LINC00662	-0.5629867498831319	-0.014034751311914919	0.5734439065558459	0.005593551684628563	0.035496076688501105	0.04926327994235497	NA	28	28	28
ENSG00000065268.10	WDR18	0.5626743980179917	0.01824582520823936	0.5736566208327747	0.10235544945288992	0.3935716424307502	4.4401850878683505e-14	NA	20	20	20
ENSG00000172382.9	PRSS27	-0.5621409543585045	-0.05248631876220262	0.5740199869458056	0.014553966641474902	0.04245086188214165	0.03277381481600492	NA	28	29	29
ENSG00000149541.9	B3GAT3	0.5621342462633963	0.05785317459419013	0.5740245569966416	0.016335239437556215	0.2250121855419105	1.7847830636014254e-07	NA	5	5	5
ENSG00000184203.7	PPP1R2	0.5616243920608902	0.014206294801586663	0.5743719578334925	0.04859766151981518	0.1245520900735684	0.00012032729462768414	NA	63	65	65
ENSG00000133460.19	SLC2A11	0.5615584551154793	0.016166796171451628	0.5744168927479094	0.20271490137248804	0.21740859866161705	1.9525946738052652e-07	NA	124	138	138
ENSG00000205710.3	C17orf107	0.5603057641159378	0.050121629014519845	0.5752708964277458	0.03176572726383938	0.1781515723491915	6.570429905685008e-06	NA	22	22	22
ENSG00000196502.11	SULT1A1	-0.5599282854151982	-0.040073215887591565	0.575528354594521	0.03254158165228786	0.1078159938245886	0.0004468094992700863	NA	18	18	18
ENSG00000143153.12	ATP1B1	0.5595619393844382	0.05675404811331525	0.5757782717972886	0.007307943725469584	0.07632526428350299	0.0032339659586579656	NA	43	43	43
ENSG00000257585.1	LINC00609	0.5592758683824207	0.0441427423251131	0.5759734618920835	0.018600841383999457	0.2221061002424317	9.457587244360351e-08	NA	30	30	30
ENSG00000134013.15	LOXL2	-0.5591009477761569	-0.03558733153002851	0.5760928279634421	0.03075209342182201	0.1433755090190412	6.975360343495016e-05	NA	42	43	43
ENSG00000109381.19	ELF2	0.558817392276652	0.06748881429535947	0.576286351441285	0.007828353163903809	0.15557426641473174	3.3723631141113454e-05	NA	34	35	35
ENSG00000136731.12	UGGT1	0.5579304474529635	0.142098520952439	0.5768918793672552	0.002701191990048568	0.0599459051288636	0.011387216501435891	NA	8	9	9
ENSG00000237310.1	GS1-124K5.4	-0.5578619397215403	-0.030525167482419308	0.576938662895117	0.04506701641149166	0.2123375113030445	2.005555787582541e-07	NA	25	25	25
ENSG00000138316.10	ADAMTS14	0.5576241688482119	0.01261892263595425	0.5771010491004005	0.32638300215748894	0.41967356554009577	1.3519778760123556e-15	NA	172	173	173
ENSG00000249476.1	CTD-2587M2.1	0.5569934516243576	0.026101422313038077	0.5775319032803825	0.03331768189605755	0.057014533070952035	0.015025444480831644	NA	10	10	10
ENSG00000186510.11	CLCNKA	0.556571562945712	0.02284936014287939	0.5778201874652382	0.07356650877884124	0.35430593760029394	3.570182327247932e-12	NA	9	9	9
ENSG00000007129.17	CEACAM21	0.5564959708484836	0.06027284843536368	0.5778718480689602	0.016510450677040225	0.04150216975284228	0.03576725606990452	NA	29	29	29
ENSG00000136243.16	NUPL2	0.5563736082480472	0.019904843758748816	0.5779554768373851	0.11655855118783982	0.3878844845192596	2.4484480263533835e-13	NA	46	46	46
ENSG00000177370.4	TIMM22	-0.5562931724833794	-0.032096561498472016	0.5780104537946159	0.04114814246391538	0.11502315039377617	0.00033345981026316833	NA	37	39	39
ENSG00000100239.15	PPP6R2	0.5555778775671272	0.01097937274921035	0.5784994581550935	0.2546910750267554	0.639412485024706	3.0219806041785282e-30	NA	42	47	47
ENSG00000243056.1	EIF4EBP3	-0.5555262600914704	-0.07676209175504665	0.5785347534578027	0.004676163065432624	0.050637607617275295	0.022290999003443092	NA	23	24	24
ENSG00000136270.13	TBRG4	0.5552226471849762	0.031249676187668156	0.5787423801688507	0.045944287433661135	0.26175805886128084	8.063154521869872e-09	NA	62	62	62
ENSG00000143786.7	CNIH3	-0.5546674175248849	-0.08094376473705162	0.5791221663731476	0.00662213310509038	0.055522069907969006	0.016594429415058738	NA	29	29	29
ENSG00000172803.17	SNX32	-0.554588707965305	-0.03668593043200825	0.5791760144731506	0.03231049959018961	0.1899045659057954	1.4288616491750524e-06	NA	24	25	25
ENSG00000273287.2	CTA-268H5.14	0.5527447027045626	0.07157492337019576	0.5804382383121269	0.0058644282318353275	0.06979005133459122	0.007025416550657028	NA	3	3	3
ENSG00000196581.10	AJAP1	-0.5523184812432229	-0.05500815401472085	0.5807301706732716	0.014799736829361157	0.0519926477461391	0.01789736271939461	NA	17	18	18
ENSG00000166086.12	JAM3	-0.5517928977519121	-0.074183890974418	0.5810902538152232	0.005300519703895339	0.04590019233409524	0.023467436183380985	NA	24	24	24
ENSG00000198468.7	FLVCR1-AS1	0.5506688707863868	0.010067152487544341	0.5818606877345129	0.3318797861110752	0.5577455615345177	3.2200314718111164e-22	NA	81	82	82
ENSG00000125734.15	GPR108	0.5503668088950081	0.03035123304537877	0.5820678092460779	0.10279370035074731	0.40561605599749295	2.1091115558264316e-14	NA	8	9	9
ENSG00000183798.4	EMILIN3	-0.5502369327147183	-0.0219459757457474	0.5821568749291544	0.021189968272312818	0.0659880322518461	0.0071043082853783435	NA	18	19	19
ENSG00000166529.14	ZSCAN21	0.5500342013587394	0.04227588709563138	0.5822959155057039	0.021340974382797986	0.11042857329094112	0.0003356786319879744	NA	18	18	18
ENSG00000230555.2	RP11-517P14.2	0.5498670257823872	0.033919100987959486	0.5824105822933081	0.07301329383496954	0.110707390348346	0.0003835198867300757	NA	53	53	53
ENSG00000261701.6	HPR	0.5498234940001949	0.010780001900087903	0.5824404427485781	0.3118014720562713	0.41467793276054266	1.6771999064125068e-14	NA	79	80	80
ENSG00000182774.10	RPS17	-0.5494039119135992	-0.1044151353298447	0.582728290072698	0.010132010718870394	0.042318414353135804	0.03639039840216398	NA	39	42	42
ENSG00000074964.16	ARHGEF10L	0.5490588773730414	0.04664747298750941	0.5829650450158463	0.019504492297228684	0.038989069171605474	0.04448750626172195	NA	36	38	38
ENSG00000275066.4	SYNRG	-0.5485810164309052	-0.11553592062720205	0.5832930165268062	0.002898009359914039	0.12606240627951584	0.00012425520697231644	NA	4	4	4
ENSG00000154262.12	ABCA6	-0.548332884060327	-0.014228123756037879	0.5834633517656675	0.16015738332233628	0.5349347156221251	1.3264220964910507e-20	NA	11	11	11
ENSG00000157800.17	SLC37A3	-0.5480265926304494	-0.02880102024982405	0.5836736433713087	0.033256442209491144	0.09602882797696928	0.00130628585126584	NA	14	15	15
ENSG00000187800.13	PEAR1	0.5474115840501769	0.029007236207245504	0.5840959986091803	0.010924262282962532	0.06428123604419582	0.00927100117831929	NA	35	35	35
ENSG00000168036.16	CTNNB1	-0.5470764723778497	-0.04887653040342554	0.5843261953774455	0.018950769058309967	0.1380688274676296	6.88526373859705e-05	NA	24	24	24
ENSG00000084636.17	COL16A1	0.5468919629562666	0.03622992716485063	0.5844529576302465	0.029006282608749656	0.3008550980329772	7.500662283412063e-10	NA	22	22	22
ENSG00000105136.20	ZNF419	-0.5458772308961986	-0.050465945816980794	0.585150330638277	0.015248939749838175	0.07919305670484249	0.0030229051342459275	NA	22	22	22
ENSG00000164068.15	RNF123	0.5456604622760988	0.09704287626959948	0.5852993546353085	0.0035852949670066242	0.0441596985130707	0.03232522791209902	NA	35	35	35
ENSG00000237190.3	CDKN2AIPNL	0.5455831226519967	0.022620822591011176	0.5853525283134862	0.04712553658402376	0.06314407629063885	0.00940770645458822	NA	37	38	38
ENSG00000006555.10	TTC22	-0.5454415953178721	-0.026139933288691238	0.5854498390816043	0.06319634543752667	0.18371133102663928	1.3071228775666257e-06	NA	36	36	36
ENSG00000103510.19	KAT8	0.5453676808939862	0.056015725720096055	0.5855006638360232	0.012905085362778342	0.08133390577345445	0.002494261593296109	NA	12	12	12
ENSG00000196417.12	ZNF765	-0.5449111069622439	-0.009179868308426166	0.5858146568704161	0.10270321245213818	0.13345086308387094	0.00010746254760861066	NA	58	64	64
ENSG00000107819.13	SFXN3	-0.5446740985297005	-0.031072134564361326	0.5859776820845137	0.07764039797361079	0.13621143512848116	6.666417548741613e-05	NA	61	63	63
ENSG00000159228.12	CBR1	0.5446120323296914	0.03125087589756807	0.5860203775265382	0.040203261153362965	0.2337792495509244	5.1174196502363987e-08	NA	37	37	37
ENSG00000205181.5	LINC00654	-0.5435837341525169	-0.03820368841669641	0.5867279554924685	0.03638430344715415	0.20822556329062436	5.301282614151272e-07	NA	6	6	6
ENSG00000075151.20	EIF4G3	-0.5433522857043458	-0.03456607564330488	0.5868872710811506	0.03306421876959068	0.16407008928519234	1.8733177314422207e-05	NA	66	66	66
ENSG00000265203.1	RBP3	-0.5428426304542878	-0.19218570357659875	0.5872381586067059	0.005765432541998648	0.05359599983043815	0.017159795070669347	NA	9	42	42
ENSG00000268707.1	RP11-247A12.7	0.5416140537330972	0.015194630855539116	0.5880844082955956	0.11220841431353035	0.3393061829825944	1.619171336872143e-11	NA	15	16	16
ENSG00000035499.12	DEPDC1B	0.5415223560299042	0.041620371223836786	0.5881475927261501	0.022504409877801286	0.12173466790400925	7.858594450240304e-05	NA	28	28	28
ENSG00000156515.21	HK1	0.5409673649329166	0.06276866692095862	0.5885300770660293	0.00616387933802635	0.05240249063940347	0.019214134048392662	NA	23	23	23
ENSG00000127554.12	GFER	0.540415656018532	0.02381721596069886	0.5889104132521066	0.04527691868871957	0.0666945033869989	0.0056162361475774435	NA	60	62	62
ENSG00000146223.14	RPL7L1	-0.5394602351106819	-0.03077140573418539	0.5895693279685035	0.027973029780715256	0.06467849653841573	0.009952025487823696	NA	28	33	33
ENSG00000178031.16	ADAMTSL1	-0.5389691910671908	-0.02913859652758808	0.5899081131461341	0.0290691810378087	0.03636533114855582	0.048388818463362716	NA	68	69	69
ENSG00000103852.12	TTC23	0.5387288313206211	0.02079920538962484	0.5900739768288108	0.08612401369407743	0.41002075151046985	2.9784749952380194e-14	NA	24	25	25
ENSG00000242441.7	GTF2A1L	-0.5383398760606034	-0.01235029033602355	0.5903424264704719	0.22175362313807268	0.5880610418148364	7.177675840932754e-24	NA	19	19	19
ENSG00000160117.14	ANKLE1	0.5372290559379707	0.04825285171504379	0.5911094031649322	0.014713618368079988	0.07313624638371954	0.005201318630979858	NA	4	4	4
ENSG00000205726.14	ITSN1	-0.5369483308131154	-0.021016342876505504	0.5913033050918641	0.07865148603300201	0.06995552345038854	0.004892312749338823	NA	100	106	106
ENSG00000136111.12	TBC1D4	-0.535643381315087	-0.14246914171474503	0.5922050409115858	0.003098782672299154	0.045129504605164565	0.02929982615671072	NA	35	36	36
ENSG00000132507.17	EIF5A	-0.5352810241965303	-0.050503722925818166	0.5924555459413074	0.01761562032876038	0.09253624803848068	0.0017919863550993871	NA	11	11	11
ENSG00000185049.14	NELFA	-0.5351510907904247	-0.02523040450575086	0.5925453834510492	0.03411002794034325	0.0915451438540828	0.0016313542181978274	NA	42	47	47
ENSG00000225880.5	LINC00115	-0.5345090272174853	-0.10733491219777845	0.5929894055622271	0.0022687934416523075	0.11497681873199925	0.00040319249102092354	NA	6	11	11
ENSG00000113083.13	LOX	0.5338798925926186	0.037025804379540464	0.5934246344357998	0.02350598037642593	0.0877188241677924	0.001970394301409321	NA	14	14	14
ENSG00000134548.9	SPX	-0.5328661821331249	-0.03225004027567326	0.5941262164593815	0.033896926022964576	0.1814503969050836	3.508133757263665e-06	NA	107	107	107
ENSG00000169567.11	HINT1	0.532172027961209	0.052454855269410836	0.5946068544747201	0.009325632586343457	0.1826584772957088	5.3145999556037285e-06	NA	13	13	13
ENSG00000126882.12	FAM78A	0.5318634109835071	0.06269096295413581	0.5948206004270662	0.014084308515905615	0.05403099444183165	0.016314021174987002	NA	44	45	45
ENSG00000185904.11	LINC00839	0.5303806686877506	0.06112159467257025	0.5958480263258332	0.021826256865332468	0.10718345826179804	0.0006064781299220237	NA	16	16	16
ENSG00000168944.15	CEP120	-0.5295563074650234	-0.06884542145461185	0.5964195947130584	0.00824340682767636	0.05105604455455107	0.018057363276466943	NA	13	13	13
ENSG00000188130.13	MAPK12	-0.5295125034073337	-0.04118486931386612	0.5964499731108981	0.020293736363584978	0.27317555226474205	3.6273575035388873e-09	NA	10	12	12
ENSG00000126602.10	TRAP1	-0.5283858222373025	-0.0258054198724514	0.5972315758251203	0.04611750811360824	0.23141567694071424	7.504225099726541e-08	NA	12	12	12
ENSG00000185149.5	NPY2R	-0.5278949491089905	-0.018294475130152935	0.5975722505740153	0.1475091845255735	0.43091882343602267	5.766413551267082e-17	NA	52	52	52
ENSG00000198756.10	COLGALT2	0.5278521950938062	0.07459788975833022	0.5976019268075166	0.00531384388448494	0.08665934174009089	0.002414439171069354	NA	13	13	13
ENSG00000163618.17	CADPS	-0.5277803882548503	-0.04178816177802701	0.5976517705693546	0.026268880318422377	0.10476766879115816	0.0005495200158965735	NA	52	53	53
ENSG00000088298.12	EDEM2	0.5275610736507018	0.08303835772624772	0.5978040165784408	0.005552907952254927	0.0508355220102775	0.016222195771831555	NA	11	11	11
ENSG00000156261.12	CCT8	-0.526953354979537	-0.1078980355932899	0.598225980836625	0.005018512411582082	0.0953377671651372	0.0011020431786144108	NA	14	14	14
ENSG00000234147.1	RP3-460G2.2	0.526610029408685	0.017585378368122323	0.5984644257592626	0.1376429579057908	0.3423403912249012	1.1942529974315273e-12	NA	24	24	24
ENSG00000243678.11	NME2	0.526598408990408	0.057317080881344774	0.598472497074056	0.017582236511059134	0.13311170458836466	9.838349169923784e-05	NA	37	41	41
ENSG00000243646.9	IL10RB	0.5258126327073726	0.04210477659443098	0.5990183964296827	0.014188569138518329	0.15752459567439062	3.161231897803841e-05	NA	22	23	23
ENSG00000142623.9	PADI1	-0.5247380647541701	-0.028777500051592526	0.5997652920714902	0.04114139341299676	0.07455200587029875	0.0033242374251500712	NA	35	37	37
ENSG00000167904.14	TMEM68	0.5245177574597476	0.02912879344319143	0.5999184722380623	0.02106647661669104	0.06317618583561882	0.00885802106378954	NA	15	15	15
ENSG00000140323.5	DISP2	0.5238615057045645	0.039084489930584956	0.6003748704671843	0.030094706805961623	0.1666717393224935	1.2048691192764813e-05	NA	40	43	43
ENSG00000212694.8	LINC01089	0.5235615784234137	0.02518933286244495	0.6005835107854358	0.03395100605598883	0.16245371960416766	1.8748554544280678e-05	NA	73	74	74
ENSG00000214309.4	MBLAC1	0.5231328247513922	0.03647283101598202	0.6008818243185676	0.01100581387322795	0.0371049478622028	0.0495275058528145	NA	13	13	13
ENSG00000188086.13	PRSS45	0.5230197267380869	0.018845152395658177	0.6009605255709751	0.06838974476122955	0.2471681018505906	2.8818772290345598e-08	NA	17	17	17
ENSG00000112290.12	WASF1	-0.5222226658545256	-0.01829575268290284	0.60151530645792	0.030946910228645354	0.19392869818025854	1.6191066129741082e-06	NA	68	68	68
ENSG00000127311.9	HELB	-0.5221811518976502	-0.09665636776516198	0.6015442078831965	0.004065456129771961	0.11122373618307256	0.00040260082904283083	NA	8	9	9
ENSG00000144554.10	FANCD2	-0.521779986501974	-0.032997238718712	0.6018235257904001	0.022789272949846708	0.0892781240665672	0.0015461982314039669	NA	23	27	27
ENSG00000137274.12	BPHL	-0.521208761367547	-0.024082134065698185	0.6022213514465108	0.07420469572518845	0.3076712074450543	2.572349137457764e-10	NA	20	22	22
ENSG00000124613.8	ZNF391	0.5208752289740693	0.01693184435648167	0.6024536924781104	0.11080985702022311	0.4059779434985933	2.6528751972494224e-14	NA	62	63	63
ENSG00000179133.12	C10orf67	0.5204634265889232	0.001475291126777432	0.6027406126281922	0.09372958832753753	0.036381819563333036	0.049337153510026766	NA	41	44	44
ENSG00000109265.13	KIAA1211	-0.5193038295131499	-0.06042023263045824	0.6035488832968614	0.009342733731398392	0.04664589768288845	0.025516651071614896	NA	61	61	61
ENSG00000143398.19	PIP5K1A	-0.5192939469665514	-0.051970285318365374	0.6035557737938282	0.012713716574620991	0.0540532249653509	0.016430169723740142	NA	38	38	38
ENSG00000184786.5	TCTE3	-0.5183167530226007	-0.07631684262800992	0.6042372860701827	0.0066051095901212865	0.14960914494678582	1.828293181487115e-05	NA	13	13	13
ENSG00000170275.14	CRTAP	0.5174388052967942	0.09492942543148324	0.6048498767504249	0.003129861609828037	0.07117730576651703	0.005806764468585331	NA	21	22	22
ENSG00000163393.12	SLC22A15	0.5173544668298794	0.04528364207767065	0.6049087388303116	0.019946592300705585	0.12395058372778217	0.0002331405881730139	NA	55	57	57
ENSG00000163945.15	UVSSA	0.5165839851046187	0.039954615708332135	0.6054465975782477	0.01384114075232585	0.15457941560140007	1.874328870896954e-05	NA	20	20	20
ENSG00000203667.9	COX20	-0.515267972937114	-0.03654571505523923	0.6063657759015788	0.01132469850183588	0.05131047840643098	0.015462651586084732	NA	9	9	9
ENSG00000134160.13	TRPM1	0.514416514264112	0.013176064112391495	0.606960815718102	0.21585821744036104	0.4759734160892299	5.6039206533245516e-18	NA	5	6	6
ENSG00000131951.10	LRRC9	-0.5144120760689548	-0.07394383553829649	0.6069639180231886	0.008812800039643305	0.04381025302023546	0.02997667892330148	NA	8	9	9
ENSG00000110841.13	PPFIBP1	0.5141447318812016	0.041669205794717785	0.6071508050739431	0.019882983449324567	0.11995945572879285	0.00022488321465929194	NA	22	23	23
ENSG00000152952.11	PLOD2	0.5131926387722745	0.023056223045878618	0.6078165746933641	0.04925321564144607	0.21168038036002185	2.918910573444982e-07	NA	36	36	36
ENSG00000066248.14	NGEF	-0.5121303239643789	-0.04389458661317958	0.6085598030210531	0.015681540081408797	0.10466333502413804	0.0008946072081712113	NA	33	33	33
ENSG00000081026.18	MAGI3	0.5119979378888011	0.05745132917287039	0.6086524527732715	0.01135714747801329	0.048924007533379055	0.022380787303179533	NA	19	19	19
ENSG00000130414.11	NDUFA10	-0.5110326138893685	-0.03316045745853328	0.6093282198635371	0.023435238952384516	0.16395808986675653	1.536562573727789e-05	NA	47	49	49
ENSG00000042493.15	CAPG	-0.5109568390624368	-0.07425728933138674	0.6093812795256621	0.005046810920224515	0.09761177383352804	0.0007974163387402241	NA	23	23	23
ENSG00000269978.1	RP11-338N10.3	0.5104029249851341	0.02248688269378199	0.6097692081041244	0.05755659189525116	0.17129066561826106	5.66327600771383e-06	NA	12	12	12
ENSG00000164050.12	PLXNB1	-0.5094847649461867	-0.08758767793237407	0.6104124745184554	0.0022377814621373955	0.04104526201185691	0.03927427558353645	NA	26	26	26
ENSG00000219481.10	NBPF1	0.5092515882359939	0.021852362088868947	0.6105758869491829	0.0401777601053624	0.27488391876078805	3.475279277194281e-09	NA	50	60	60
ENSG00000255621.1	RP11-377D9.3	0.5089761971512056	0.017785234665054918	0.6107689086034822	0.09097722808489286	0.058475022161739776	0.012681970939949236	NA	70	71	71
ENSG00000163412.12	EIF4E3	0.5084034372325956	0.0206828779755977	0.6111704427635449	0.1026779275533454	0.4555252629352332	4.4179566866393403e-16	NA	36	36	36
ENSG00000064102.14	INTS13	-0.5081400303046527	-0.07044794369805042	0.6113551438295035	0.009240058654021357	0.1934827526629873	1.0810247659821771e-06	NA	15	15	15
ENSG00000064726.9	BTBD1	-0.5075912551244917	-0.03524061916621669	0.6117400246511703	0.03585909718537377	0.1670396594396642	1.002500392163059e-05	NA	83	85	85
ENSG00000241360.1	PDXP	-0.5075798874464474	-0.04987349669378624	0.6117479984511167	0.016496309119011333	0.06578440626965536	0.005337722863599382	NA	16	16	16
ENSG00000248698.5	LINC01085	-0.507421225377972	-0.024992087075145695	0.6118592959542253	0.04764902604798465	0.12942430042216152	0.00012444945105851205	NA	58	58	58
ENSG00000226669.2	RP11-509J21.4	-0.5073436112837472	-0.08549365166910493	0.6119137435789437	0.00839871124180025	0.04376520199820519	0.02575697831869076	NA	13	13	13
ENSG00000281005.1	LINC00921	0.5066118460846643	0.05760680341154746	0.6124271948444289	0.009459528444601201	0.06575626160167727	0.008235071966170293	NA	4	5	5
ENSG00000173540.12	GMPPB	0.5055724243520319	0.029731995143156803	0.6131568439931252	0.08827839206131087	0.34511222070470315	2.434854672242064e-12	NA	22	24	24
ENSG00000154229.11	PRKCA	-0.5053070129768579	-0.015986718359531325	0.6133432179119582	0.1030341450884593	0.06843357279945451	0.004309060964965672	NA	87	91	91
ENSG00000171160.17	MORN4	-0.5052419527592166	-0.041882709420969895	0.6133889075147497	0.018996951831493712	0.04392281070593677	0.031441052822228414	NA	59	61	61
ENSG00000164088.17	PPM1M	-0.5041924054936053	-0.039886200500060705	0.6141261767016075	0.02607150783956095	0.13001997945389354	0.00011829054890864256	NA	18	20	20
ENSG00000148948.7	LRRC4C	-0.5034898154181795	-0.019777308880349145	0.6146199390443936	0.026085664842022536	0.09487135233981438	0.0014930926368488715	NA	29	30	30
ENSG00000138448.11	ITGAV	0.5032650426154907	0.05234267724497411	0.6147779405171114	0.009095997308165585	0.06644654912988693	0.008043912762233617	NA	23	23	23
ENSG00000204301.6	NOTCH4	0.5030605772279885	0.4405836381185701	0.6149216826494037	0.00025181003226792335	0.039408055419131616	0.042397429831516516	NA	7	30	30
ENSG00000235169.7	SMIM1	-0.5030459633716967	-0.03733126659999384	0.6149319569685052	0.03347789857513021	0.16725034486886098	1.074402637946949e-05	NA	16	16	16
ENSG00000272989.1	LINC02012	-0.5021275743149207	-0.043214449948672046	0.6155777848306099	0.02851473195689614	0.03913829592893408	0.03990036786216415	NA	37	37	37
ENSG00000272720.1	CTA-228A9.3	-0.5014834335894187	-0.058198525362229504	0.6160309340494319	0.01166959157289775	0.1938381165703835	1.4074225175169918e-06	NA	7	7	7
ENSG00000162881.6	OXER1	0.5010582757388945	0.03337704010118378	0.6163301103159483	0.017184719143181093	0.1182583948407141	0.00033333767759519866	NA	31	34	34
ENSG00000099949.18	LZTR1	-0.5009067537061053	-0.04898411921697128	0.6164367491723541	0.01857691324996391	0.039480782355418256	0.04445739081248325	NA	33	39	39
ENSG00000278238.1	RP11-245D16.4	-0.5004905955523382	-0.01415755255549322	0.6167296764637229	0.09994922989055031	0.09438648319630737	0.0009277201260531187	NA	117	118	118
ENSG00000205838.13	TTC23L	0.5004722485844462	0.039088198251910025	0.6167425920154279	0.020614054927854716	0.04049764995749626	0.0428710656495964	NA	54	54	54
ENSG00000174448.8	STARD6	-0.4997001350949156	-0.035737392282863156	0.6172862373498618	0.025677404495951052	0.13969415548010913	3.5042162416257534e-05	NA	54	56	56
ENSG00000114473.13	IQCG	0.49962565046658003	0.0613169489998589	0.6173386930977609	0.00937960343358528	0.06340671851360005	0.010072577048283132	NA	11	11	11
ENSG00000241837.6	ATP5O	-0.4985082303820619	-0.060717914071281236	0.6181258696145435	0.009013258297785457	0.0937752155279824	0.0010291611352423156	NA	39	39	39
ENSG00000104960.15	PTOV1	-0.49844303960536546	-0.10778983733686046	0.61817180738503	0.004505619109314531	0.04520426505869605	0.026778917320999882	NA	20	24	24
ENSG00000183760.10	ACP7	0.49839895207872426	0.03659673564985262	0.6182028752437339	0.021908557896506527	0.1050520475144059	0.0005491018080673363	NA	8	8	8
ENSG00000146242.8	TPBG	0.4976503146522218	0.019094328403554787	0.6187305336685286	0.07974962003608349	0.2951868491385984	2.7676557731543534e-10	NA	39	40	40
ENSG00000104497.13	SNX16	0.49731730390746676	0.014226894983923542	0.6189653111855487	0.09382541299890323	0.2284884087780545	3.0157448374073765e-08	NA	75	75	75
ENSG00000276476.2	LINC00540	-0.4972910329742515	-0.03956629300362059	0.6189838342384002	0.01763038456890023	0.1020129450858469	0.0007321570694069357	NA	9	9	9
[truncated: 1,239 more rows]
