# Supplementary material for: Exploring the Impact of Cerebrovascular Disease and Major Depression on Non-diseased Human Tissue Transcriptomes
Source: Front Genet. 2021 Jul 19;12:696836. doi: 10.3389/fgene.2021.696836 (PMC8327210; doi:10.3389/fgene.2021.696836)
Supplement: Supplementary Data Sheet 2 — All TWAS results. [file Data_Sheet_2.zip › cytokines_TWAS/MCP1/MCP1.en.Adipose_Visceral_Omentum.csv]

gene	gene_name	zscore	effect_size	pvalue	var_g	pred_perf_r2	pred_perf_pval	pred_perf_qval	n_snps_used	n_snps_in_cov	n_snps_in_model
ENSG00000179639.10	FCER1A	6.971843519201658	1.2170321078110027	3.1281439028545618e-12	0.003853043994766046	0.033532033496427194	0.000300496526628635	NA	10	10	10
ENSG00000163568.14	AIM2	4.694540713649422	0.5480367138683023	2.6720639073586234e-06	0.01025905341537332	0.05619149921295116	1.6613893223374991e-06	NA	31	33	33
ENSG00000163131.10	CTSS	-4.500540860092579	-0.5588987802443376	6.77807733858322e-06	0.008290772262508874	0.15306051296194162	8.903885389987485e-16	NA	27	29	29
ENSG00000143437.20	ARNT	-3.9627279718097324	-0.48274852886230857	7.40981949589744e-05	0.009346277051006057	0.09608631187193284	5.432582088986966e-10	NA	15	18	18
ENSG00000157315.4	TMED6	3.943689954205785	0.48313956739480657	8.023738105147626e-05	0.011469081001400074	0.07579931043132047	3.0871698107503016e-08	NA	9	9	9
ENSG00000143379.12	SETDB1	3.8219577456264764	0.5077318205510828	0.0001323963794846805	0.005786543687583492	0.011221545993714966	0.03857077825560755	NA	43	44	44
ENSG00000178038.16	ALS2CL	-3.6714438699695457	-0.8827526401086306	0.00024118405122895042	0.0023394991883560015	0.0519127428973407	4.267760085550983e-06	NA	12	14	14
ENSG00000178467.17	P4HTM	-3.522931036926548	-0.6312405158556282	0.00042680240051786675	0.0030578087361776913	0.062360857227368026	7.153453816373095e-07	NA	16	17	17
ENSG00000130479.10	MAP1S	-3.410168242824845	-0.9313449820009178	0.0006492281660015666	0.001457387069154626	0.0506194868426673	9.496620360560756e-06	NA	10	10	10
ENSG00000171931.12	FBXW10	3.3838433946922826	0.5530960850234174	0.0007147876085425162	0.004636054503309657	0.033025735256626415	0.0003525162575603404	NA	3	3	3
ENSG00000143452.15	HORMAD1	-3.382995149618118	-0.2229274117966779	0.0007169989859254092	0.02243815734420091	0.03780311935619782	0.00013112288057609708	NA	34	36	36
ENSG00000163820.14	FYCO1	3.3707062837560717	0.20674402733732172	0.0007497574915314975	0.02921896932472129	0.18133059254886336	9.599836100248664e-19	NA	68	69	69
ENSG00000204438.10	GPANK1	-3.366535232280337	-1.3223491004538273	0.0007611885797230289	0.0007768281733189442	0.02166189830443265	0.003788297522607053	NA	11	29	29
ENSG00000114654.7	EFCC1	3.3057285034599686	0.5685854250598112	0.0009472982774129397	0.0040348325764404174	0.03413929170115343	0.00023372097438996694	NA	10	10	10
ENSG00000240038.6	AMY2B	3.3025522843862545	0.44982598199454343	0.0009580922484675256	0.007826382289115714	0.05628739407648828	2.1522845008716043e-06	NA	61	62	62
ENSG00000164830.18	OXR1	-3.2915470176236643	-0.48527114082356987	0.00099637959605294	0.006252010034705326	0.07956216619463606	1.7585357638504917e-08	NA	61	63	63
ENSG00000163754.17	GYG1	-3.2466195647481846	-0.5886119547281468	0.001167843822863144	0.0034203017970058855	0.02306610413320814	0.002825013928207207	NA	10	11	11
ENSG00000111647.12	UHRF1BP1L	3.216626331749742	1.2425852513987996	0.0012970741380460805	0.001009639243353499	0.024542308949961025	0.002009257482913198	NA	17	17	17
ENSG00000106819.11	ASPN	3.2031897840800116	0.9286649930035682	0.001359143808603416	0.0015717358063167973	0.05207744483171865	6.228729608514488e-06	NA	24	26	26
ENSG00000144959.9	NCEH1	-3.198429496266721	-0.4266527442576882	0.0013817831601392549	0.00789485527932349	0.019599968349206288	0.006173022861338706	NA	35	35	35
ENSG00000196405.12	EVL	-3.193178948873335	-0.37301656100670744	0.0014071571475438173	0.014576537397116274	0.160340654088464	1.3783157041144098e-16	NA	20	21	21
ENSG00000197943.9	PLCG2	-3.1367769948245807	-0.48447172890060947	0.0017081599787249877	0.005189348044262078	0.01327162218603295	0.0251157272783502	NA	30	30	30
ENSG00000256001.1	RP11-575F12.2	-3.1099225911039063	-0.6763019888409016	0.0018713637971618726	0.0027709100212979587	0.016104817794738328	0.01314097295885643	NA	23	26	26
ENSG00000140403.12	DNAJA4	-3.1099210606937886	-0.6877104687014561	0.0018713734929618044	0.0023775899962813025	0.033003253468038465	0.0003469718561284733	NA	7	7	7
ENSG00000114857.17	NKTR	-3.103206190556952	-0.19929622983458584	0.0019143621327203026	0.029920905857235294	0.3507874869837819	2.1205516119731622e-40	NA	11	11	11
ENSG00000121807.5	CCR2	3.054949272089304	0.41794230483083444	0.002250985918822838	0.005429369031706254	0.02533101896345744	0.0019201529108250806	NA	15	15	15
ENSG00000093183.13	SEC22C	-3.0058458453411556	-0.34481146666696355	0.0026484322699639887	0.009123942615757216	0.04074009391464423	6.808418131734023e-05	NA	60	60	60
ENSG00000160200.17	CBS	2.994779927114367	0.10771873840312973	0.0027464291851738987	0.10681230177860387	0.32793472280100616	6.149576033114549e-37	NA	41	42	42
ENSG00000111731.12	C2CD5	2.983867223228795	0.3156971292509949	0.0028463025658365566	0.014648945675307463	0.16789894146106885	2.916059883035519e-17	NA	94	94	94
ENSG00000140090.17	SLC24A4	2.9776189316120054	0.21613302273095486	0.0029049691435968517	0.02183204269394514	0.115703135738893	3.973239104859308e-12	NA	34	34	34
ENSG00000146083.11	RNF44	-2.967027309957473	-0.4885843855269358	0.0030069424889247825	0.005233095206433946	0.059247497565489825	1.4681458543821741e-06	NA	20	23	23
ENSG00000170581.13	STAT2	2.963168026759665	0.42418570600289474	0.0030449030645091297	0.006819310414085693	0.07747416291989273	2.5059344287617184e-08	NA	14	15	15
ENSG00000090971.4	NAT14	2.9438276409913833	0.7820479290282953	0.0032418048392150785	0.0018001120340829088	0.027932872148808484	0.0010595552362515873	NA	10	10	10
ENSG00000283646.1	LINC02009	-2.9330360806310076	-0.3329898322158774	0.0033566488122794974	0.009690735090804311	0.05084491856265992	7.699743037044348e-06	NA	14	14	14
ENSG00000119969.14	HELLS	2.9236726035370832	0.20768462739839522	0.003459283783917283	0.02801373419294636	0.12539920777713098	7.19212490850361e-13	NA	79	83	83
ENSG00000213719.8	CLIC1	-2.9142531874485913	-4.10562250181679	0.0035654061298696525	5.880033885811752e-05	0.03185466638650503	0.0004660333075277249	NA	5	16	16
ENSG00000110660.14	SLC35F2	-2.9075485657353175	-0.40876812116873235	0.0036427377603953214	0.006890863176635905	0.030637229476815863	0.0006172271251031352	NA	35	36	36
ENSG00000112232.8	KHDRBS2	-2.8955256087192995	-0.26580884128435533	0.0037852414344391153	0.011781861881599468	0.040181663852681536	7.178180166446996e-05	NA	19	20	20
ENSG00000088882.7	CPXM1	-2.882107456437098	-0.32003580360965284	0.003950249934436618	0.010143129038441395	0.09343854978017184	7.676416389774181e-10	NA	11	11	11
ENSG00000120093.11	HOXB3	-2.864774022721784	-0.7166170386695065	0.00417306923824335	0.0020707281877199663	0.040944421147752666	5.620479564161121e-05	NA	14	14	14
ENSG00000096696.13	DSP	2.8623898866104285	0.540512168449355	0.0042045933172684	0.003393286239365018	0.05092321821914187	7.767909380564155e-06	NA	37	37	37
ENSG00000004399.12	PLXND1	-2.8607657676437164	-0.8324299749979872	0.00422619165555348	0.0017433679035284396	0.061809177901640075	8.821516422719349e-07	NA	15	15	15
ENSG00000204920.10	ZNF155	2.85815087907643	0.1260248982350113	0.004261177253974782	0.0740503501320502	0.14226765160704333	8.473492826863905e-15	NA	57	57	57
ENSG00000146112.11	PPP1R18	-2.8581185950054273	-1.699454941856449	0.00426161083157548	0.0003250019410926499	0.03997974147159847	8.271478862966432e-05	NA	5	13	13
ENSG00000245330.4	KB-1471A8.1	2.852358228142486	0.21166926016250628	0.004339616522587259	0.02271647995745603	0.10854260757741167	2.2239135301682803e-11	NA	13	13	13
ENSG00000162946.21	DISC1	2.846311667579634	0.5279977789185479	0.004422888289287567	0.0032940273537202846	0.016018137040376152	0.012416999030422156	NA	19	20	20
ENSG00000105185.11	PDCD5	2.8313183995058613	0.27984920732845897	0.004635654923304831	0.015330989640690103	0.1571183897163169	3.717835530640187e-16	NA	27	28	28
ENSG00000105755.7	ETHE1	-2.826838608820225	-0.23306618307008586	0.004701001399379906	0.0168160623533452	0.164261168813906	2.3679824741343588e-17	NA	16	16	16
ENSG00000254858.9	MPV17L2	2.8234333028214844	0.7788879332073294	0.004751231050803926	0.001703700662485841	0.07386669665207808	6.493064039284309e-08	NA	9	12	12
ENSG00000087502.17	ERGIC2	-2.8223913836226395	-0.6783073044680429	0.004766696548517308	0.002157005112969919	0.046051631455798867	1.3117335357044282e-05	NA	9	10	10
ENSG00000271889.1	RP11-493E12.1	-2.8131067894860715	-0.3013069727558734	0.00490653535500342	0.010563263098542408	0.03778693354691292	0.0001103100313284938	NA	5	5	5
ENSG00000227888.4	FAM66A	2.810740342042516	0.14928637742417833	0.00494276574718873	0.05329150304354306	0.17275581382117708	5.20779248591572e-18	NA	53	61	61
ENSG00000160161.9	CILP2	-2.810055700008171	-0.22508251661228482	0.004953292673527309	0.024680061366982545	0.09608270744326193	3.925528339717025e-10	NA	44	45	45
ENSG00000204305.13	AGER	2.8049791174997285	0.6820333903448513	0.005031983974628665	0.0024904650713757476	0.08555092089077035	4.2686070391489964e-09	NA	24	65	65
ENSG00000164111.14	ANXA5	-2.794994076440203	-0.2525981978917441	0.0051900666167816415	0.015964951567404302	0.2739149660047301	6.241152861539891e-30	NA	18	19	19
ENSG00000197948.10	FCHSD1	-2.7903384070515274	-0.3842045921613216	0.00526529761814356	0.006823797248940628	0.14037883964095185	1.4029326272450657e-14	NA	16	17	17
ENSG00000162341.16	TPCN2	2.7829072957707663	0.15707381399098616	0.005387419728492246	0.03606967111874733	0.2001471442192415	4.1322905599578126e-21	NA	45	47	47
ENSG00000189058.8	APOD	-2.7656066164664788	-0.380030460041072	0.005681702871669516	0.0069412642322121635	0.01910060727774555	0.006848258484909831	NA	23	25	25
ENSG00000166450.12	PRTG	2.762242203884981	0.4546647096298955	0.005740587575860142	0.0040719728170154155	0.04474165733248273	2.977677977852167e-05	NA	16	16	16
ENSG00000180096.11	SEPT1	-2.759659574689743	-0.3815799867268323	0.0057861620967688794	0.006546812306190581	0.11691692683088704	4.5450082455473825e-12	NA	10	10	10
ENSG00000150403.17	TMCO3	-2.757054239919915	-1.030144836173329	0.005832467588167765	0.0010568043542264623	0.013182754436418241	0.02530764214090118	NA	16	18	18
ENSG00000112799.8	LY86	2.752681317457481	0.38118543222739876	0.005910940420405204	0.00671698730308849	0.09803086055538048	3.30819943793206e-10	NA	10	10	10
ENSG00000154845.15	PPP4R1	-2.749139666469636	-1.002734247031874	0.005975191985988286	0.0008938654052947843	0.01466038477484871	0.014874021394700784	NA	5	5	5
ENSG00000169857.7	AVEN	-2.74902385540713	-0.20315279316323598	0.005977303580761256	0.02050885186068656	0.17988194603766858	1.478751029658378e-18	NA	36	36	36
ENSG00000163807.5	KIAA1143	2.741093928812004	0.17624446313654918	0.006123499943490774	0.02837818444272117	0.23577629761481214	7.461336149533137e-25	NA	20	22	22
ENSG00000148655.14	C10orf11	-2.7400284113348	-0.1296511964146542	0.006143387357029003	0.05642186380805375	0.35714680488438105	9.756804198549512e-41	NA	11	15	15
ENSG00000042317.16	SPATA7	2.7272215257942323	0.6251165525580435	0.0063870143613525615	0.002485127891414284	0.03507541611960233	0.00022754225343376617	NA	38	38	38
ENSG00000124191.17	TOX2	-2.7225120686766924	-0.07654362952142227	0.0064787666996469866	0.15779984045459045	0.40837707480944174	3.58571786021062e-49	NA	71	71	71
ENSG00000248174.5	RP11-148L24.1	2.7181159032378632	0.09605568119218005	0.006565483501565766	0.09735914020330498	0.3416544845444186	1.195730243176084e-38	NA	30	31	31
ENSG00000126214.21	KLC1	2.716756821030462	0.5181562897230246	0.006592502596910311	0.003969545894018871	0.06356947238474535	5.096612924219419e-07	NA	14	14	14
ENSG00000251287.8	ALG1L2	2.7029302002779207	0.15365392041431955	0.006873117787208566	0.04489302326012663	0.11450475140322175	6.960925325666626e-12	NA	31	31	31
ENSG00000178404.9	CEP295NL	-2.698921836729548	-0.3811364698818666	0.006956451278709313	0.005461263847926842	0.042970874590353376	3.264920202370711e-05	NA	3	3	3
ENSG00000272087.1	RP11-379F4.7	-2.693274434954432	-0.24849696285863104	0.0070754003292274915	0.013494766690719162	0.10043926174924456	4.840176839364719e-11	NA	34	34	34
ENSG00000257218.5	GATC	2.688612844785471	0.10400710336224829	0.0071749580285445985	0.07605511407760346	0.4006628805776752	3.533224919209093e-48	NA	71	72	72
ENSG00000160856.20	FCRL3	2.6885955056019197	0.2959660222650424	0.007175330677413673	0.010537145656141571	0.07700975026753644	3.3700292990721947e-08	NA	7	7	7
ENSG00000171928.13	TVP23B	2.6647233330822027	0.11289711821932989	0.0077051684769910605	0.0698830226423664	0.5325840576567702	3.200532768150318e-72	NA	21	23	23
ENSG00000177239.14	MAN1B1	2.647592783355291	0.3672990569359265	0.00810671104524754	0.005310409412261782	0.10969228759615222	2.921828800204429e-11	NA	31	43	43
ENSG00000203734.11	ECT2L	-2.6464886955303384	-0.18098493051946246	0.008133222354059432	0.027128435554315877	0.0444043753999382	2.69207330362433e-05	NA	41	42	42
ENSG00000090263.15	MRPS33	2.6448638474711808	0.36066578230841206	0.008172379284475362	0.0068721295414869935	0.11488978542309483	8.370662855197962e-12	NA	30	44	44
ENSG00000185864.16	NPIPB4	2.641591283118231	0.1525633355490113	0.008251756748551187	0.03485121293478516	0.13684757436273934	4.093080065236816e-14	NA	68	79	79
ENSG00000126460.10	PRRG2	2.6410285340182273	1.3013919711531383	0.008265475774024996	0.0005084656074289174	0.018942813131527514	0.006947426801114312	NA	2	2	2
ENSG00000158769.17	F11R	2.6408144603074275	0.4541906111560616	0.00827069994374719	0.004465180416527041	0.030922235445993068	0.0005605105023145903	NA	13	13	13
ENSG00000065243.19	PKN2	-2.637670043224707	-0.8963079457267812	0.008347776184984048	0.00044862683708571453	0.010891099118722871	0.04147273764574127	NA	5	6	6
ENSG00000243444.7	PALM2	2.6338801854560523	0.298945922236961	0.00844152703664546	0.011413340791187932	0.06438973407462839	4.887696139332164e-07	NA	31	31	31
ENSG00000213593.9	TMX2	2.628953784807469	0.98283604722882	0.008564799970585726	0.001036235749643645	0.02757696964065481	0.0011442178346181742	NA	8	8	8
ENSG00000070610.14	GBA2	-2.6288302040292724	-1.0658364541059604	0.00856791290900254	0.0007729425911391535	0.06411525027156567	5.391790003425957e-07	NA	6	9	9
ENSG00000235863.3	B3GALT4	-2.623741603072594	-0.8382393512296503	0.008696973810435563	0.00118695802748281	0.051779210425775976	5.838080757519975e-06	NA	4	8	8
ENSG00000159164.9	SV2A	-2.6213566857260218	-0.32888575854949326	0.008758057676909382	0.009628809268198268	0.06629339808380176	2.368750191598289e-07	NA	6	7	7
ENSG00000173917.10	HOXB2	-2.617176007705779	-0.2105260846549932	0.00886606116632	0.018290547334140907	0.23241342840910997	2.3982079784683705e-24	NA	16	16	16
ENSG00000117090.14	SLAMF1	2.614017307106719	0.4815563089213511	0.008948450349631808	0.0033414150478197156	0.01054416022738973	0.04477093764749019	NA	24	29	29
ENSG00000112110.9	MRPL18	-2.60680844137242	-0.3552641723710381	0.009139047196811283	0.007415808270089076	0.10802699614414163	3.693473169546226e-11	NA	19	20	20
ENSG00000177600.8	RPLP2	2.60653880379157	0.6563883769050314	0.009146245992465211	0.0021784929396260278	0.08523421977354119	3.931655618111252e-09	NA	22	23	23
ENSG00000112290.12	WASF1	-2.5997310849563844	-0.3910329115156793	0.009329683931339434	0.007177622320742626	0.09519021279294687	6.258171200305142e-10	NA	12	12	12
ENSG00000101052.12	IFT52	-2.5937384323863126	-0.1993840790126295	0.009493868458923832	0.015169191862864296	0.22322145432560372	3.2392218275979674e-23	NA	5	5	5
ENSG00000229891.1	LINC01315	-2.5924864029457644	-0.2699421900757019	0.009528494778770952	0.011621370737445368	0.09584347526451	1.90678487969496e-10	NA	4	4	4
ENSG00000267368.1	UPK3BL	2.5888818240015845	0.08412985362699078	0.009628813255911832	0.1309146681072302	0.27846215766158045	4.695372327712795e-30	NA	43	46	46
ENSG00000237927.1	RP3-393E18.2	-2.5882326766100148	-0.208192896839976	0.009646979301506476	0.02064323067738231	0.10390569432966318	8.220007328478395e-11	NA	33	34	34
ENSG00000254986.7	DPP3	2.5851797590073127	0.4014376337862942	0.009732823957071719	0.0038176069960312504	0.10741223703804137	2.910867163840043e-11	NA	25	25	25
ENSG00000259207.7	ITGB3	-2.584852391170944	-0.47575036524625475	0.009742069476416867	0.0037149299069579563	0.030927103692167175	0.0005423995558990776	NA	29	30	30
ENSG00000172987.12	HPSE2	-2.582687009623432	-0.19939952496506452	0.009803421532416907	0.01956138758235093	0.022834864437904348	0.0031709615094962893	NA	47	47	47
ENSG00000171115.3	GIMAP8	2.579241235866448	0.19935197799433815	0.00990176118290342	0.022753856735971995	0.15886289359310396	1.5558296529807012e-16	NA	19	21	21
ENSG00000198830.10	HMGN2	2.575840121930079	0.3325214031422581	0.009999687142335508	0.007760158886793494	0.0234182683628953	0.0026601556497042674	NA	41	42	42
ENSG00000124380.10	SNRNP27	2.575200279839575	0.41599676137929764	0.010018205786239109	0.004739177904010369	0.047424486149903806	1.3287831521743605e-05	NA	24	24	24
ENSG00000168779.19	SHOX2	2.5714978095925103	0.36148932392006	0.010125965590517075	0.007343007121387056	0.052889287791016926	6.0732671685154274e-06	NA	42	42	42
ENSG00000184436.11	THAP7	-2.567057101928171	-1.0493523213295333	0.010256572086335033	0.0006313179867994646	0.0229024579470018	0.003207795803704976	NA	3	3	3
ENSG00000178096.8	BOLA1	-2.56214199914161	-1.2582756568140177	0.010402877568466765	0.0006636138482906005	0.0169681992179252	0.010395289221039048	NA	3	3	3
ENSG00000092621.11	PHGDH	-2.561162135485711	-0.2537755612078178	0.010432265721886517	0.01301250930874057	0.018189732408322067	0.007996609586277412	NA	85	90	90
ENSG00000107890.16	ANKRD26	-2.561138139353626	-0.23638399615154787	0.010432986341609017	0.010889300961721013	0.08845062981845775	1.291047896478379e-09	NA	69	70	70
ENSG00000092529.23	CAPN3	2.556461082447433	0.5745501909702158	0.010574289876190501	0.0025014451229826164	0.025794267931663947	0.0017394189056426689	NA	34	35	35
ENSG00000112308.12	C6orf62	2.555989156899225	0.17194681372789242	0.01058864183598296	0.026639375383740758	0.25312087746628026	7.109029884960298e-27	NA	12	12	12
ENSG00000237651.6	C2orf74	-2.5532866716519	-0.0470777488716175	0.01067116260300089	0.3456704246161028	0.7463321263731727	1.4186313203717468e-142	NA	23	23	23
ENSG00000272908.1	RP11-121A8.1	2.5472395895158315	0.15933304385518554	0.010857885775427194	0.0314638868313428	0.08570349018142688	4.534816404607006e-09	NA	65	66	66
ENSG00000136436.14	CALCOCO2	2.5436956319528288	1.2179202985833062	0.010968661557104954	0.00044336029039075166	0.010933667349210788	0.042080451855756734	NA	7	7	7
ENSG00000111581.9	NUP107	-2.532551780429343	-0.1687301880925678	0.011323564383798375	0.02467397787650558	0.2346026605271344	8.28136558469616e-25	NA	22	22	22
ENSG00000214491.8	SEC14L6	-2.525439241623961	-0.1503249266121885	0.011555376084636622	0.024241666866150473	0.2319253169858721	1.0049778466607742e-24	NA	27	27	27
ENSG00000198000.11	NOL8	2.5217362904737533	0.34633674543773835	0.011677721644272197	0.007351855203711997	0.07919158927840418	1.864719273682541e-08	NA	20	20	20
ENSG00000163902.11	RPN1	2.510685286917178	0.7806370505281944	0.012049706793271338	0.0014400964133454777	0.06032606000614291	1.1731917356744068e-06	NA	7	8	8
ENSG00000144118.13	RALB	2.510110423076644	0.6398053540519293	0.012069341391756003	0.0018251831169305483	0.0374125370663468	0.00014675607361102488	NA	5	5	5
ENSG00000180834.7	MAP6D1	-2.5064155566316595	-0.35031487526160876	0.012196218597151606	0.006188582527739156	0.04327282302247122	4.296533219169269e-05	NA	16	16	16
ENSG00000099810.18	MTAP	2.5046070143565227	0.18573062501246523	0.01225875147053864	0.024685578848389095	0.2069073430185939	1.5430487913481573e-21	NA	18	18	18
ENSG00000116198.12	CEP104	-2.503476209280989	-0.14696828850843763	0.012297994814354856	0.03612997610780222	0.3004548329189761	9.331378710776675e-33	NA	79	90	90
ENSG00000240053.8	LY6G5B	2.499066556117533	0.7205313768289907	0.012452092228027813	0.0014051568920863402	0.2674002929754354	7.437849205774858e-29	NA	15	67	67
ENSG00000184207.8	PGP	-2.4985573291778564	-0.9035798601188394	0.012469997083165745	0.0008812033180893819	0.0593848121193461	1.2822443907360128e-06	NA	1	1	1
ENSG00000283199.1	ABC13-47488600E17.1	2.4972074535045983	0.6777639538595625	0.012517570236567984	0.0016945596823363354	0.04069818939003341	5.9588540044297414e-05	NA	2	2	2
ENSG00000226124.6	FTCDNL1	-2.483716000565725	-0.1136526066416036	0.013001945499888326	0.06689158925622737	0.3253578776841907	2.0951471763212856e-36	NA	65	67	67
ENSG00000154229.11	PRKCA	-2.4810497580339397	-0.20694311199137913	0.01309960854759443	0.017709890972959618	0.053495821775931686	5.063452429830082e-06	NA	55	55	55
ENSG00000182993.3	C12orf60	2.4785687749936822	0.5178112308948657	0.013191067760902737	0.002932905411023959	0.05724182881880247	2.0689401019213053e-06	NA	5	5	5
ENSG00000183336.8	BOLA2	-2.47633456336552	-0.10298254891701203	0.013273912648491091	0.07767281374152603	0.17232829582504916	5.98107852091329e-18	NA	17	19	19
ENSG00000125743.10	SNRPD2	-2.4734579815837536	-0.5059034654780011	0.013381253856586494	0.0029002985355164866	0.09305714226081342	9.472561596075474e-10	NA	16	16	16
ENSG00000068697.6	LAPTM4A	-2.4715196204909606	-0.6815573813199499	0.013454016822056674	0.0018367221962689037	0.03072448963208684	0.0005728410043767585	NA	13	13	13
ENSG00000215808.2	LINC01139	-2.4680446191684533	-0.11403005011531929	0.01358533845037746	0.04357276127750084	0.2651329771258215	1.8154208346615607e-28	NA	10	10	10
ENSG00000256427.1	RP11-118B22.4	-2.460963067881124	-0.2487559815313334	0.013856462895544782	0.01294871413583231	0.04103725749911578	6.373426808224154e-05	NA	13	13	13
ENSG00000160145.15	KALRN	-2.4602024092905794	-0.425311224905567	0.013885867747318063	0.004371335863517119	0.02334990812668649	0.002763302731495705	NA	37	38	38
ENSG00000156860.15	FBRS	-2.4585542730665866	-0.5746379614971372	0.013949768981372302	0.002559189686707574	0.030549502281639086	0.000631873280168519	NA	27	32	32
ENSG00000228049.7	POLR2J2	2.4579262246517755	0.08647123797158157	0.013974187783799542	0.11171457693532078	0.3106658101455075	2.112222998569915e-34	NA	26	28	28
ENSG00000171469.10	ZNF561	-2.4564068033499167	-0.16812200550969522	0.0140334196875877	0.021015121769850684	0.22293382031085426	1.4980806831372205e-23	NA	14	14	14
ENSG00000151338.18	MIPOL1	2.450132396400341	0.21187151983745817	0.014280369533765169	0.014741982609210514	0.04046779269491104	6.69107701602302e-05	NA	113	117	117
ENSG00000158055.15	GRHL3	2.4464745097793754	0.47847330447203273	0.014426099791932528	0.003953704127304061	0.012045602152082462	0.03021660778049778	NA	17	18	18
ENSG00000224877.3	NDUFAF8	-2.444799118399076	-0.9571817744330172	0.014493284226588665	0.0012122064595212366	0.05457632298648647	3.4381628514633783e-06	NA	6	6	6
ENSG00000166881.9	NEMP1	-2.4411286146774738	-0.1981306370383656	0.014641439281711037	0.01923530199049295	0.09178510452699946	1.0702637742678421e-09	NA	53	55	55
ENSG00000110074.10	FOXRED1	2.440437988569846	0.10293307992277471	0.014669464248156322	0.07361847130436591	0.4723605688739746	3.291091308027236e-60	NA	34	35	35
ENSG00000133488.14	SEC14L4	-2.4388094087616614	-0.23757094914437715	0.014735737801889286	0.011937848518022778	0.04924812609743695	1.107364575855224e-05	NA	25	25	25
ENSG00000143196.4	DPT	-2.4387251089966027	-1.306824126927969	0.01473917547511744	0.0003920284693035736	0.010611898632533236	0.04512088731100964	NA	4	5	5
ENSG00000171566.11	PLRG1	2.4366312054631836	0.3419293702785902	0.0148247902158716	0.006051030236918293	0.033105859813817015	0.00031231866275601263	NA	35	35	35
ENSG00000107185.9	RGP1	2.4356419310755095	0.8129795032529525	0.014865391507987073	0.0011491520291336162	0.08982671481077563	1.898703786139141e-09	NA	12	14	14
ENSG00000013306.15	SLC25A39	2.43431456409095	0.21582345781251971	0.014920022537326818	0.014221332772420605	0.19691220149650826	1.4481395545580148e-20	NA	28	29	29
ENSG00000215712.10	TMEM242	-2.43365009579148	-16.40710113613536	0.014947436731585283	2.78453503870368e-06	0.033482615420720487	0.0003328387669099973	NA	2	4	4
ENSG00000176974.19	SHMT1	2.4296871811004657	0.5606943435685279	0.01511185946352991	0.0023767051137826645	0.04383491961906941	3.5346820695185385e-05	NA	30	35	35
ENSG00000167914.11	GSDMA	2.428591665402177	0.06123553011515006	0.015157592924264081	0.19333398802809915	0.48424673098321996	1.5690882948297492e-63	NA	20	20	20
ENSG00000163827.12	LRRC2	-2.417654084470971	-0.7385031964127599	0.015620918792810882	0.0013546985523918333	0.024381058629566424	0.002045709040045884	NA	9	9	9
ENSG00000028528.14	SNX1	2.4130358393553957	0.7854499678461945	0.015820263867642542	0.001166751106639185	0.018036184695181787	0.008385594355500356	NA	15	19	19
ENSG00000160801.13	PTH1R	2.4119952614484608	0.26115544895279197	0.015865487723945217	0.012188507904158409	0.10401760357239076	7.961157837596167e-11	NA	33	35	35
ENSG00000176715.15	ACSF3	-2.409478603912258	-0.16760533472829092	0.015975332754947478	0.027071979512466614	0.05508261025113114	3.1501821660055987e-06	NA	86	90	90
ENSG00000130396.20	AFDN	-2.4093686166578565	-0.36390436435642803	0.015980148602595112	0.002961921875936916	0.04064012456249848	6.568245360443892e-05	NA	26	26	26
ENSG00000120697.8	ALG5	2.405161901630347	0.47336788741870767	0.016165302343625135	0.0029160931789821744	0.059557126936273935	1.3986499549833125e-06	NA	38	38	38
ENSG00000007202.14	KIAA0100	-2.4030187044599076	-1.6500096230909438	0.01626035570831838	0.0005559203474622906	0.011030489756456072	0.040284757934305436	NA	11	12	12
ENSG00000142675.17	CNKSR1	-2.399658142740056	-0.3140134708651915	0.01641038959734346	0.007371809481938048	0.24109336985732036	6.893244226571113e-26	NA	12	13	13
ENSG00000099957.16	P2RX6	-2.395624817850187	-0.33390003303211446	0.016592063962405805	0.005665727461585052	0.047617623822774686	1.674695226063857e-05	NA	17	17	17
ENSG00000156269.4	NAA11	-2.388793723466118	-0.2907216479886909	0.016903790214041498	0.008394285456959126	0.019340265699871163	0.005838494877848443	NA	30	30	30
ENSG00000174579.3	MSL2	2.385980711164689	0.6775786260867257	0.01703364444431172	0.0014508292725492406	0.017125002490133334	0.01048788172102246	NA	18	18	18
ENSG00000148908.14	RGS10	-2.38416971619088	-1.0235105442529642	0.017117705978719554	0.0006678914365419158	0.016149791409558818	0.01328501422454497	NA	11	11	11
ENSG00000008324.11	SS18L2	-2.3827309712374194	-0.23153420384917006	0.017184747874427666	0.01263710296389383	0.1022255401855746	7.623236676010605e-11	NA	26	26	26
ENSG00000167384.10	ZNF180	2.378596758181299	0.7444170513020076	0.017378675306857647	0.0011977932766603942	0.046571145081283946	1.998801147438236e-05	NA	5	7	7
ENSG00000120437.8	ACAT2	2.3768278984054696	0.31689789627534487	0.017462233366852802	0.007255254262273286	0.04174268501601459	5.777161238194844e-05	NA	34	39	39
ENSG00000184903.9	IMMP2L	2.3752344774845606	0.3717898691847617	0.017537805344040976	0.0051359380426486585	0.030653263036386925	0.0005895492513619517	NA	16	16	16
ENSG00000184227.7	ACOT1	-2.3748821462185625	-0.1055718651660195	0.017554554192524264	0.07205872562789933	0.4100367687643839	7.910605032007758e-49	NA	76	78	78
ENSG00000273014.1	RP11-225B17.2	2.3735297899674426	0.315238111267035	0.017618971718107588	0.007130885619463877	0.04067216057829355	6.539199260007074e-05	NA	21	21	21
ENSG00000273032.1	DGCR9	2.373195788889569	0.14455873839074324	0.0176349132444443	0.033098476374508086	0.13927282499777238	2.2065760828912065e-14	NA	31	31	31
ENSG00000135914.5	HTR2B	-2.3698204763006943	-0.3165630786993616	0.01779672418964834	0.0064191543769005766	0.017026634300397744	0.010416880538980577	NA	26	27	27
ENSG00000092020.10	PPP2R3C	2.3689838940380814	0.34886322061094976	0.017837030187235984	0.006266893421734381	0.10643160894341523	2.7163095401953762e-11	NA	17	18	18
ENSG00000198093.10	ZNF649	-2.367768190827309	-0.23760817166582326	0.01789574454864565	0.013765032900834492	0.10497343964484752	5.278595696793385e-11	NA	24	24	24
ENSG00000066855.15	MTFR1	-2.3649987327622766	-0.31257287904799724	0.018030132625310807	0.008014499226978805	0.08888037052059428	2.1376792368238795e-09	NA	22	22	22
ENSG00000243795.1	LINC02044	2.3649112563947727	0.09253376577189938	0.01803439178232558	0.09223424119455031	0.2320643949217197	2.281815835017535e-24	NA	39	39	39
ENSG00000103479.15	RBL2	-2.3607778857563413	-0.12975752746040742	0.018236649591084383	0.047056529292242424	0.384805547308022	6.509836267524835e-45	NA	15	16	16
ENSG00000136273.11	HUS1	-2.355144303271744	-0.29918533541944436	0.01851551388313582	0.008322989144873663	0.05448031440040598	3.975861507199762e-06	NA	33	33	33
ENSG00000196935.8	SRGAP1	2.354436253418437	0.5713824652775576	0.018550825239431367	0.0025520041989865643	0.033384203871338565	0.00034843020141043694	NA	3	3	3
ENSG00000129455.15	KLK8	-2.353720207871665	-0.5064010538195867	0.01858659526843583	0.0028009010561473686	0.07690526131039703	2.7678367997932386e-08	NA	4	4	4
ENSG00000169203.16	NPIPB12	2.3475621607729624	0.1203269019440221	0.01889671975488068	0.05111744600260164	0.12010734284691127	1.6874800315053908e-12	NA	24	26	26
ENSG00000037474.14	NSUN2	-2.347064402591905	-0.132523137046594	0.01892198382547102	0.03535212343118989	0.3488702323954699	5.06274083938371e-40	NA	35	35	35
ENSG00000119661.14	DNAL1	2.3460454990444726	0.23640942264783646	0.018973791129735115	0.01142891868712088	0.023311794610929776	0.002751259262689523	NA	49	53	53
ENSG00000070388.11	FGF22	2.345941767268555	0.564373624603602	0.018979072439221964	0.0026770367598185213	0.015825227013466312	0.0141669663092622	NA	8	10	10
ENSG00000067208.14	EVI5	2.3440204029235283	0.31052940930211265	0.019077127778291653	0.006475134144953809	0.09315981375745597	5.068313048473771e-10	NA	47	48	48
ENSG00000271383.6	NBPF19	-2.342760727538776	-0.2146593437075152	0.019141654447168838	0.021320294740790405	0.040430902755690334	7.138056660998109e-05	NA	25	39	39
ENSG00000141429.13	GALNT1	-2.342655061890599	-0.16020222810481502	0.019147075816111046	0.024647908548091117	0.2075870027367011	6.588203978315633e-22	NA	39	39	39
ENSG00000134222.16	PSRC1	2.340231506733912	0.17860566759380408	0.019271789705840696	0.020083918490581335	0.1283052770308212	1.644695342847654e-13	NA	26	28	28
ENSG00000203859.9	HSD3B2	2.3402024291369288	0.1671828461723199	0.019273290311701226	0.025235782154492004	0.012281141103612758	0.03102579758036155	NA	34	36	36
ENSG00000084463.7	WBP11	2.3400214702952717	0.8695670211448345	0.0192826313395675	0.0008434727747015068	0.05685707086713548	2.33085509526415e-06	NA	2	2	2
ENSG00000197520.10	FAM177B	-2.3364166530994996	-0.4403169490448834	0.019469536853449865	0.0038211140349045164	0.015369786534529369	0.014656236363766673	NA	27	30	30
ENSG00000203685.9	STUM	2.330025867422399	0.2640151567319188	0.019804783989402497	0.008161954469515844	0.07194224782378504	7.069567416545544e-08	NA	6	6	6
ENSG00000145014.17	TMEM44	2.329574036556918	0.49842464124645197	0.01982867572707926	0.002810064738759535	0.015997941773905563	0.013831253305422016	NA	49	53	53
ENSG00000146457.14	WTAP	2.32457318124278	0.3167930435579517	0.02009479422677371	0.008055119451830928	0.1824128063804012	3.1237085613168787e-19	NA	26	26	26
ENSG00000128272.14	ATF4	-2.3217395853727854	-0.5077517155902361	0.020246962069069063	0.0027248376952231108	0.07656631761082894	3.772970248155572e-08	NA	11	11	11
ENSG00000073169.13	SELENOO	2.3206625564724184	0.22683760205401432	0.02030506308586804	0.01348665569309963	0.10796736630930373	3.9244298707057894e-11	NA	44	46	46
ENSG00000224389.8	C4B	2.320355952275778	0.9250259696465545	0.020321629621232698	0.0006691782764568138	0.02495322886994566	0.0017945965995790265	NA	15	32	32
ENSG00000088298.12	EDEM2	-2.315868199170828	-0.27778479564004527	0.020565466129632053	0.010217280341111742	0.08127991121298782	1.0205006580890614e-08	NA	42	42	42
ENSG00000267612.1	CTD-3116E22.7	-2.3095514602816607	-0.30263066880301864	0.02091299955701927	0.0064198184535460695	0.0241894946195869	0.0022904146761786887	NA	40	41	41
ENSG00000112530.11	PACRG	2.307036954653569	0.3000923347562164	0.02105276005198547	0.011654382701967936	0.10791373071766996	3.791177358146322e-11	NA	16	17	17
ENSG00000154511.11	FAM69A	-2.3069956402136387	-0.35527896370148987	0.021055063157931642	0.0035458736618538926	0.02236381565610206	0.003498295839089797	NA	22	22	22
ENSG00000139624.12	CERS5	-2.3054637050224103	-1.2469789950186525	0.02114061721856602	0.0004327394596051183	0.019856525874029758	0.005881858268691469	NA	20	20	20
ENSG00000132383.11	RPA1	2.303982863023938	0.23801720533922932	0.02122360558680155	0.013260202314593773	0.1414742745456687	9.32412810185776e-15	NA	22	22	22
ENSG00000231437.3	LINC01750	-2.3037107820708465	-0.17235143023402408	0.021238884187671413	0.011342299709279975	0.07000658647332937	7.369029295549184e-08	NA	8	9	9
ENSG00000110628.13	SLC22A18	2.3033236340777514	0.11152751258470534	0.021260640848188544	0.061070854294636163	0.33966365338774435	1.0219130503483802e-39	NA	25	27	27
ENSG00000151893.14	CACUL1	-2.30325192382803	-0.17766230286410833	0.021264672898634988	0.020100217667509662	0.11258863420843586	6.529941081544407e-12	NA	46	47	47
ENSG00000204084.12	INPP5B	2.3018198466461586	0.09456761861718925	0.021345333843823817	0.06923030051758366	0.4901564159815911	6.870461305950605e-64	NA	38	44	44
ENSG00000057704.12	TMCC3	-2.300228784817651	-0.5583833339836053	0.021435261860765817	0.0021423125451757556	0.038228285962243515	0.00010097120730760544	NA	13	13	13
ENSG00000112599.8	GUCA1B	-2.2971835959451714	-0.19073787605360398	0.02160829851272485	0.024489970778205198	0.12126361693149795	1.6224424401450892e-12	NA	23	23	23
ENSG00000164045.11	CDC25A	2.2947106742327756	0.11693681901160373	0.021749710669233657	0.057799385871087544	0.19205070160083176	8.46447835916586e-20	NA	21	21	21
ENSG00000169026.12	MFSD7	-2.286322751882657	-0.3834344252938774	0.022235383798616296	0.003150439086836049	0.05605668431027009	1.7936596353920762e-06	NA	4	4	4
ENSG00000275557.1	RP11-353N4.6	-2.285138085544865	-19.260578021822376	0.02230473223247189	1.638639144929334e-06	0.040116524217145434	6.659104575297667e-05	NA	2	6	6
ENSG00000053900.10	ANAPC4	-2.2840427001477814	-0.1933932820004435	0.022369021568342713	0.018644173458326467	0.19188024891283176	6.539940134591514e-20	NA	15	15	15
ENSG00000160326.13	SLC2A6	-2.283626351564991	-0.3938005126809643	0.02239349973236753	0.00392798815272972	0.029032560296053507	0.0008565399930252838	NA	30	31	31
ENSG00000141127.14	PRPSAP2	-2.280334193705641	-0.08806136163756065	0.022587875275684108	0.08063433329913718	0.35551429271507684	3.1249721896222905e-40	NA	21	21	21
ENSG00000119673.14	ACOT2	2.2758038791810606	0.210553182808737	0.022857750470376196	0.015221799084007016	0.2596388268567085	6.054232935334067e-28	NA	53	55	55
ENSG00000254827.5	SLC22A18AS	2.2746120020249294	0.2764279333118399	0.022929215489964287	0.008728855215084874	0.043251249569520436	3.9729517949809614e-05	NA	14	15	15
ENSG00000171446.6	KRT27	2.2706998096197575	0.10678653955401368	0.023165156563057433	0.048343757607126406	0.15286568199086584	8.999924072401796e-16	NA	30	32	32
ENSG00000116299.16	KIAA1324	-2.270203767649173	-0.2106479856595065	0.02319522252107779	0.012745006732002163	0.04380836021392915	3.146143812076997e-05	NA	16	18	18
ENSG00000170175.10	CHRNB1	2.268619099631208	0.17111356675511982	0.0232914991083112	0.021702306543598917	0.2458377890392724	2.803728809098273e-26	NA	38	43	43
ENSG00000108591.9	DRG2	2.2674118517045496	0.2302833084076382	0.023365078163383315	0.011016675245914969	0.07659892422453624	2.9138814970027303e-08	NA	15	15	15
ENSG00000079335.18	CDC14A	-2.2573424625624106	-0.5147163115101192	0.023986683987216796	0.002500954190136034	0.013514628704824791	0.023458991098090836	NA	29	31	31
ENSG00000153391.15	INO80C	-2.2561708009958283	-0.23471290702428965	0.024059936444704316	0.010439448129519616	0.052172754220992205	6.274867789977757e-06	NA	12	13	13
ENSG00000196805.7	SPRR2B	-2.2557022752398344	-0.33572712655672005	0.024089282992821492	0.005291534001356813	0.049876377417939016	9.006096549838198e-06	NA	22	22	22
ENSG00000101577.9	LPIN2	2.252651195396252	0.15473631878209865	0.024281150430996382	0.027944620247930593	0.11848516285377655	3.528785634543324e-12	NA	43	46	46
ENSG00000172037.13	LAMB2	2.247869721314472	0.532519475024074	0.024584498417385282	0.0013861131087699022	0.015257967843012974	0.01633592221403551	NA	17	17	17
ENSG00000188157.14	AGRN	-2.244686544927443	-4.853816126351186	0.024788262419310023	2.422421935295154e-05	0.1825129944957639	7.386920724211126e-19	NA	3	8	8
ENSG00000170899.10	GSTA4	2.2442637221309605	0.46788394373409176	0.024815438237353382	0.0030556293631364318	0.05466027459524326	4.058341025405741e-06	NA	13	13	13
ENSG00000083828.15	ZNF586	-2.2421824106436707	-0.2020198701941438	0.02494958547821048	0.014737432550352841	0.15164819269509122	8.494899050593394e-16	NA	15	15	15
ENSG00000262874.1	C19orf84	2.2410451879518085	0.222316171904878	0.025023148095936164	0.01809637151130443	0.09177463436802367	8.005156141203783e-10	NA	10	10	10
ENSG00000197245.5	FAM110D	-2.239323305958119	-0.16212776517054478	0.02513488751752649	0.021321497051521622	0.2619738734926704	3.1525595440902086e-28	NA	12	12	12
ENSG00000075340.22	ADD2	-2.2390530003256974	-0.2069737981222598	0.025152467838636325	0.013348807615185396	0.10797781201591107	4.110707440774433e-11	NA	13	13	13
ENSG00000162927.13	PUS10	-2.238440037907604	-0.1743638647934562	0.0251923735456912	0.017687551340858504	0.08800667943510243	2.6238080455289685e-09	NA	23	23	23
ENSG00000133895.14	MEN1	-2.2375238626974814	-0.8286716874172416	0.025252121491259136	0.000839560114199323	0.03480420320100305	0.00024881351955353926	NA	9	9	9
ENSG00000225434.2	LINC01504	2.2366970547213585	0.04418198342700258	0.02530614663883068	0.2895265031251592	0.5874472173685458	7.594368614212524e-87	NA	14	14	14
ENSG00000108924.13	HLF	2.236044089792936	0.2959706347989567	0.025348883229159486	0.008110881738344514	0.014839672554402659	0.01736813170784441	NA	61	63	63
ENSG00000125656.8	CLPP	-2.232905390269081	-0.7878004261242484	0.0255551840570586	0.0010776300341349008	0.010013536353690648	0.049732942424440665	NA	41	45	45
ENSG00000153885.14	KCTD15	2.23033224888744	0.7635390529502328	0.025725393760477215	0.0010343333333220788	0.035286390455693886	0.00022419483407412275	NA	3	3	3
ENSG00000267013.5	LINC01929	2.2245055882605715	0.09749534077038906	0.026114446945076933	0.06511690645874936	0.14219067295439228	5.5301914618714035e-15	NA	28	28	28
ENSG00000142252.10	GEMIN7	2.224149144191783	0.24045235134175183	0.026138411356918894	0.009088062980009082	0.10950769901040573	1.4983081131243547e-11	NA	22	22	22
ENSG00000141295.13	SCRN2	-2.2239690104995695	-0.1693107859668271	0.02615052931598587	0.02549050188254449	0.3512330062967867	1.1682848682726952e-39	NA	26	26	26
ENSG00000103381.11	CPPED1	-2.215050465884679	-0.2853018309306421	0.026756600820299393	0.010378333440939178	0.11759781172906995	2.8175707700003408e-12	NA	44	45	45
ENSG00000164011.17	ZNF691	2.2150179735371522	0.35730454688155483	0.026758830872405534	0.004808111314568241	0.07955911630052202	1.4853409582614553e-08	NA	35	36	36
ENSG00000147408.14	CSGALNACT1	2.214910799703615	0.14615989651124112	0.026766187687894148	0.029393981385694896	0.08698514582627592	3.876845118780236e-09	NA	78	79	79
ENSG00000126217.20	MCF2L	2.2139643716550914	0.17773776314796394	0.026831229923140857	0.018190209328130154	0.17947076677873006	1.2489294294885607e-18	NA	24	24	24
ENSG00000103275.19	UBE2I	2.213742246762046	0.7688873279543373	0.026846514973087054	0.001117900824317898	0.032565977116804014	0.0004209396435798893	NA	5	5	5
ENSG00000145692.14	BHMT	-2.2137394102461156	-0.13944958210540404	0.026846710210478908	0.034300251100742155	0.12833004162073874	3.7699905101520347e-13	NA	27	27	27
ENSG00000168255.19	POLR2J3	2.205187881481225	0.09091465356093198	0.027440913216928372	0.0779805833581872	0.10002004039306116	1.666005908841439e-10	NA	48	50	50
ENSG00000267313.7	KC6	-2.204966787202305	-0.25778259463516745	0.02745642523126248	0.0076032375013793604	0.06114229728671576	9.37079601088506e-07	NA	3	4	4
ENSG00000120647.9	CCDC77	-2.20381116725708	-0.17707823185991675	0.027537626892756573	0.01756918388804635	0.1181264818571372	9.759354170713952e-13	NA	15	16	16
ENSG00000144218.18	AFF3	-2.2004716062455905	-0.5969057871347038	0.027773452301123342	0.0015902230946752572	0.013959450264588918	0.020983546578880182	NA	7	7	7
ENSG00000255455.2	RP11-890B15.3	-2.2004284236061307	-0.31416332044579587	0.027776513042185102	0.005975637794688763	0.0910502266232546	1.1707646964902818e-09	NA	15	15	15
ENSG00000170837.2	GPR27	-2.200265827371559	-0.09279888957868711	0.02778804030552096	0.05728058581152962	0.22381758913254676	1.0181249282009102e-23	NA	35	37	37
ENSG00000196517.11	SLC6A9	-2.196663811475242	-0.5058068890755765	0.028044465216600166	0.0024808337513539417	0.039788844787027	8.940799347649806e-05	NA	7	7	7
ENSG00000131730.15	CKMT2	-2.196456156720385	-0.20450665670549012	0.028059309986985078	0.016225460687745843	0.08254855026651392	7.258326860069325e-09	NA	40	40	40
ENSG00000273265.1	RP11-353K11.1	2.1936024280585427	0.17818106111568474	0.028264003717864083	0.018069556759926476	0.022806976221335432	0.003132782387931637	NA	12	15	15
ENSG00000271579.1	RP11-116D17.3	-2.191295237679812	-0.28076729071288575	0.02843043447107819	0.008989525887572698	0.05774851405184135	2.066584989549041e-06	NA	36	37	37
ENSG00000105894.11	PTN	2.189473567212559	0.5169554187635943	0.02856243770946244	0.00225646143795145	0.03730701281315837	0.00015532020721837443	NA	7	7	7
ENSG00000203791.14	METTL10	2.188889517129371	0.11137620092179563	0.02860487118325489	0.04696792490502621	0.3306952212112588	1.918938617943966e-37	NA	29	29	29
ENSG00000275142.1	RP5-999L4.2	-2.188433317894987	-0.0862755400958095	0.02863805355991756	0.07150764005013117	0.22446018101779155	9.762695591446163e-24	NA	9	9	9
ENSG00000168765.16	GSTM4	2.1873071542133156	0.18590690367887988	0.028720108820209943	0.01878235025200666	0.15150993146302946	1.445032273854085e-15	NA	23	24	24
ENSG00000127954.12	STEAP4	-2.1865844637665566	-0.46601115400596793	0.02877287253440606	0.002742003714152521	0.06363116646489649	5.300476278041684e-07	NA	21	22	22
ENSG00000070413.19	DGCR2	-2.185577859647972	-0.33873609616523787	0.028846503897946595	0.00580661331024343	0.10905915804927076	2.5392703763266928e-11	NA	9	9	9
ENSG00000142102.15	PGGHG	-2.1851186485433356	-0.07902942913087839	0.028880148250466052	0.07893608019939678	0.4575358799536406	4.601408188691885e-57	NA	23	27	27
ENSG00000099256.18	PRTFDC1	-2.1824852347755304	-0.7107483519512585	0.029073739808805666	0.0014941148569825916	0.01893010804402779	0.00630920245520869	NA	19	21	21
ENSG00000225873.3	LINC00694	-2.1818361828000117	-0.19618655755422834	0.02912162512149412	0.013575351797003072	0.023747565875648854	0.0022480850251855307	NA	82	83	83
ENSG00000070778.12	PTPN21	2.1810234151133425	0.44374365860986625	0.029181684642507113	0.002613519591109327	0.011228716258306194	0.03922995657260474	NA	32	32	32
ENSG00000197915.5	HRNR	-2.179947630854444	-0.049391819531741564	0.029261343679456545	0.26260233729245175	0.4438178026607308	1.4963835280559248e-54	NA	45	45	45
ENSG00000106400.11	ZNHIT1	-2.179291187108738	-0.5985287797338285	0.02931004349938825	0.002791820068024784	0.05205539179519278	6.572860038277676e-06	NA	14	15	15
ENSG00000168872.16	DDX19A	2.1782155036926274	2.1320594965262316	0.02938999636110273	0.0001445420923346607	0.01540436476592497	0.015673406545241637	NA	1	2	2
ENSG00000122481.16	RWDD3	2.178113673723607	0.14077767973187086	0.029397574840809747	0.027500034472037155	0.2802822874012232	1.7441948870706987e-30	NA	37	37	37
ENSG00000162572.20	SCNN1D	2.176142512998255	0.8970596874979045	0.029544605882769557	0.0003673486841569194	0.011479806909406969	0.03647495164294918	NA	3	4	4
ENSG00000105698.15	USF2	-2.1750189440458305	-0.5560185291117312	0.02962869679929952	0.001965759055811228	0.04648533452877951	1.8526292971059767e-05	NA	16	17	17
ENSG00000271967.1	RP11-134K13.4	2.172920230254975	0.22095588005401975	0.02978632158012315	0.014337062703380239	0.052371747860085034	6.153807493938079e-06	NA	16	17	17
ENSG00000277587.1	CTD-3116E22.8	-2.1673109618653346	-0.09445486779348922	0.030211151218805205	0.055747860643170874	0.1990586318979228	1.164063387605813e-20	NA	19	20	20
ENSG00000164761.8	TNFRSF11B	2.1630075946708027	0.3973171738763401	0.03054059548948144	0.0027084675851172186	0.011336018067056192	0.036759867501313236	NA	11	11	11
ENSG00000084764.10	MAPRE3	-2.1610450280492284	-1.1388800895741162	0.03069186131877353	0.0004454370096574361	0.015710987590420562	0.01483066716625335	NA	17	17	17
ENSG00000088970.15	KIZ	-2.1608985133770493	-0.4967092863861901	0.030703179775462285	0.0026211022486505855	0.07204582782134772	9.870784740149752e-08	NA	6	6	6
ENSG00000106049.8	HIBADH	-2.1603721675002387	-0.3657182092977536	0.03074387027789028	0.005193479646674229	0.04338879476425332	3.527142660740215e-05	NA	36	36	36
ENSG00000167785.8	ZNF558	-2.1601205024777967	-0.3029711884421451	0.030763342237662864	0.005838769436771947	0.08093132583256832	1.1890831365705963e-08	NA	44	44	44
ENSG00000164048.13	ZNF589	2.159688973505847	0.09776392904760148	0.030796755372720475	0.0755698252877936	0.4081924366212448	2.3632656224240947e-50	NA	16	16	16
ENSG00000173327.7	MAP3K11	-2.1590998733315803	-0.26758093637305025	0.03084241948986834	0.008235094522612821	0.14874045824003904	1.7359507737646557e-15	NA	11	11	11
ENSG00000282057.1	RP4-621F18.2	2.15692777868858	0.25055411257447946	0.031011292123538897	0.008623963015540444	0.015944552973654817	0.013845301470647069	NA	24	25	25
ENSG00000271811.1	RP1-79C4.4	-2.1564452648046566	-0.08844606634837886	0.031048913409325824	0.07084061678458858	0.2514111469429265	7.798088491255427e-27	NA	29	30	30
ENSG00000131941.7	RHPN2	2.1551061061305985	0.34982149348208774	0.031153532009468167	0.005533365655292239	0.07258836327006364	8.173624904605862e-08	NA	23	23	23
ENSG00000231500.6	RPS18	-2.15472357313497	-0.1902695389352524	0.03118347198612012	0.027489976723071026	0.2792524733473967	2.532010429736008e-30	NA	54	112	112
ENSG00000110619.17	CARS	2.1546553969757865	0.8759057763031411	0.031188810568742415	0.0008068632970097421	0.010598370225741952	0.043798688584452135	NA	3	3	3
ENSG00000212864.3	RNF208	-2.152721540083019	-7.737299511370656	0.03134056959091776	1.2048264901001737e-05	0.030858743591912825	0.00048466596304586794	NA	3	5	5
ENSG00000196655.11	TRAPPC4	2.1484649057890826	0.08504660937709237	0.03167684141528153	0.06876908932275165	0.4724089526177491	2.6060139451776415e-60	NA	17	17	17
ENSG00000215790.6	SLC35E2	2.147133435681892	0.17582936035128696	0.0317826601128976	0.013685509923116752	0.04468836530985097	2.7437718447399302e-05	NA	37	45	45
ENSG00000169507.9	SLC38A11	-2.1470973406046596	-0.10737531983176526	0.031785532986815454	0.05094593109917084	0.22971069398617996	4.62937998000595e-24	NA	34	36	36
ENSG00000197496.5	SLC2A10	2.1459657820468863	0.4415574651588793	0.03187570879453689	0.0026234840884723806	0.04570835860615389	2.6207264252132903e-05	NA	31	31	31
ENSG00000214026.10	MRPL23	2.144037615595686	0.06576664619889874	0.0320298729325804	0.13953223222152775	0.27070522577215983	5.3371691428076765e-30	NA	70	73	73
ENSG00000151657.11	KIN	-2.1415988939005683	-0.41038253153865406	0.03222577282710126	0.0037049020075323948	0.010614001943148387	0.04467839644214413	NA	27	29	29
ENSG00000130413.15	STK33	2.139570059801933	0.38590662064872766	0.03238952839589478	0.0038289906805187577	0.06342731536505662	6.090122793368317e-07	NA	15	15	15
ENSG00000163945.15	UVSSA	2.139496189209586	0.06398092422634723	0.03239550422268409	0.13079384012886888	0.4231901016421156	1.7993761940243898e-52	NA	79	82	82
ENSG00000185800.11	DMWD	-2.1394900409515385	-0.260619916569182	0.03239600163402379	0.00893992639774097	0.11018297538649233	2.4830255949025078e-11	NA	10	10	10
ENSG00000100883.11	SRP54	2.137047705667633	0.6508194624025055	0.03259411166573487	0.0013077091643690576	0.06647505967267829	2.63573645430729e-07	NA	15	15	15
ENSG00000178149.16	DALRD3	-2.1355961527849874	-0.5986244063787699	0.03271234528405556	0.001596004738142128	0.026706682506908573	0.0013437930773827185	NA	22	23	23
ENSG00000228716.6	DHFR	2.1346657396608757	0.08171410619398625	0.03278832340404384	0.0877072134165076	0.44572896296742615	3.2621600534252656e-56	NA	93	96	96
ENSG00000185272.13	RBM11	-2.134086609118625	-0.5735370408200219	0.03283569182508309	0.002367045056013343	0.014793413831880396	0.017299960210764583	NA	7	7	7
ENSG00000114796.15	KLHL24	-2.1321480754818944	-0.9061965707290173	0.0329946754985149	0.0006581858938458332	0.024539871718726045	0.0021177548266850827	NA	39	39	39
ENSG00000267605.5	CTD-3220F14.1	2.131244834005977	0.08799519588820254	0.03306897719713518	0.07168483478650686	0.02202911490470996	0.0034201146313597585	NA	75	79	79
ENSG00000127328.21	RAB3IP	-2.1307927579066344	-0.14149777132719285	0.03310621925275726	0.028348129826904954	0.1124271690712656	8.854334927521403e-12	NA	58	59	59
ENSG00000121236.20	TRIM6	-2.129999783734832	-0.21670476644007972	0.03317163122186329	0.009951031737264483	0.04713935073307137	1.8454973705085968e-05	NA	29	29	29
ENSG00000213171.2	LINGO4	2.12996107641648	0.16622629929382296	0.033174826994924286	0.026268218522070688	0.08776652519737546	1.707592151454265e-09	NA	25	25	25
ENSG00000146830.9	GIGYF1	-2.129769461510329	-0.22422414008348335	0.0331906510820627	0.010542305338995289	0.16558625616700934	5.2264886242371246e-17	NA	13	13	13
ENSG00000076242.14	MLH1	2.1280257382504018	0.20221869909993256	0.033334949645466266	0.013378162413952746	0.1159512679541295	7.150744197022947e-12	NA	36	36	36
ENSG00000261340.1	LINC01616	2.124625777497536	1.1909154910085384	0.03361785117823526	0.00033789769520162596	0.01647604667329802	0.011501116801745656	NA	3	3	3
ENSG00000274209.4	ANTXRL	-2.1238396681259375	-0.08999900561779577	0.0336835527165752	0.10744391477200632	0.29974223338219785	1.3181191974959151e-33	NA	8	8	8
ENSG00000144791.9	LIMD1	-2.120950874780613	-0.1226387973581493	0.0339259367026931	0.033699509590948494	0.2032272741534259	2.574682759205588e-21	NA	11	11	11
ENSG00000139531.12	SUOX	-2.1198684033960724	-0.46766693261485087	0.0340171446763949	0.0026024645548388017	0.07159130145955496	9.654349425049706e-08	NA	9	9	9
ENSG00000146535.13	GNA12	2.117839534194265	0.23227358498729606	0.03418865990320032	0.009703465808950441	0.10383916226934624	7.942481862440583e-11	NA	24	25	25
ENSG00000116898.11	MRPS15	2.1163598753092523	1.0002906368785562	0.03431421193167395	0.0007219650737322029	0.035516771378288306	0.00020808192353365568	NA	25	25	25
ENSG00000272525.1	RP11-79P5.9	2.1161296754146783	1.0155407790555797	0.03433378022793139	0.001400056584188737	0.013639516800733777	0.022751860486440782	NA	4	4	4
ENSG00000267194.1	RP1-193H18.2	-2.1139138502394226	-0.36597532174489317	0.03452262606059961	0.00483212768263884	0.019920333792523486	0.005859607830675303	NA	14	14	14
ENSG00000114770.16	ABCC5	2.109890719165689	1.080897369105359	0.03486776984731975	0.00039394772337991637	0.01408511826325271	0.02071261689429557	NA	17	17	17
ENSG00000177156.10	TALDO1	-2.1085043711186366	-0.7283480767617052	0.03498738506191277	0.001225866672542796	0.03997935901098347	8.047702377382802e-05	NA	8	8	8
ENSG00000162669.15	HFM1	2.1084849627473337	0.06761124403051622	0.03498906211518817	0.09681433840977458	0.30153416400548144	3.4189791369660045e-33	NA	41	43	43
ENSG00000072756.16	TRNT1	-2.106718625778235	-0.1675697562291489	0.03514197671668431	0.018653247187152305	0.16385897510969458	7.506771506137222e-17	NA	26	26	26
ENSG00000196353.11	CPNE4	2.1065267664018212	0.15525421542768747	0.03515862058284771	0.01705610998139102	0.02481097597354051	0.0020467472271881123	NA	30	30	30
ENSG00000162004.16	CCDC78	2.1058463522588857	0.23710684746499736	0.03521770099588539	0.009629831536730265	0.0530312477045682	4.820997788718808e-06	NA	14	14	14
ENSG00000160323.18	ADAMTS13	-2.1055238335712434	-0.3292172956338772	0.03524573490697482	0.010290665548667758	0.16536078621137276	6.259019384667871e-17	NA	16	17	17
ENSG00000250067.11	YJEFN3	2.105066613206503	0.33276865583604864	0.03528550997011558	0.006932640182033287	0.09140985407732836	1.1793481439652595e-09	NA	28	28	28
ENSG00000271553.1	RP11-274B21.10	-2.1035569562088514	-0.07879109776338024	0.035417112031054195	0.08540828255168041	0.3985609468849681	4.808830690021805e-48	NA	39	39	39
ENSG00000226091.7	LINC00937	2.1001794028873215	0.32895822862784635	0.03571306252993895	0.006501206655782172	0.03301925559506076	0.0003770594939757291	NA	30	33	33
ENSG00000104972.15	LILRB1	-2.0993409001734094	-0.28703525696869375	0.03578686042567445	0.005916410791875321	0.04654426954250738	1.910872968890033e-05	NA	25	27	27
ENSG00000173457.10	PPP1R14B	2.0967311027619253	0.4900346428033022	0.0360173855736211	0.0020858903762008708	0.06772896420834311	2.242715812903564e-07	NA	21	22	22
ENSG00000133027.17	PEMT	2.0950609838260976	0.2659301555324329	0.03616557169365018	0.007817736735382375	0.06915422719760024	1.4406987947085455e-07	NA	28	28	28
ENSG00000006468.13	ETV1	-2.094710895032072	-0.33076508139032473	0.03619670013563641	0.007526450053258198	0.04825697801439766	1.3586838492389752e-05	NA	36	39	39
ENSG00000142208.15	AKT1	-2.094168525959325	-0.36267407234835014	0.03624497043995421	0.004644156671493987	0.04003435268263053	8.836034945054545e-05	NA	40	45	45
ENSG00000158869.10	FCER1G	2.094062258845786	0.7745276847877227	0.036254434532203686	0.001013636290182079	0.034234478261448174	0.00027966931367735354	NA	12	13	13
ENSG00000182957.15	SPATA13	2.0933545215306855	0.20636347293036011	0.03631751898235713	0.0133586414354015	0.03425335849602852	0.0002566577505437115	NA	52	52	52
ENSG00000126091.19	ST3GAL3	2.0928173908573777	0.8870803265469608	0.03636545876439288	0.0009235417632119404	0.0177034150557014	0.009578208029062877	NA	14	14	14
ENSG00000227467.3	LINC01537	2.0908179826026596	0.19965597647487926	0.03654438348023844	0.012033442126947303	0.10679749240768563	4.9890272714767966e-11	NA	34	34	34
ENSG00000167987.10	VPS37C	-2.0905623796873427	-0.648656166831714	0.036567311072052466	0.0014044436880305182	0.024859532279702827	0.0016443854959716096	NA	8	8	8
ENSG00000234465.10	PINLYP	2.089981044103335	0.17146088436473766	0.03661950253661491	0.018429111814118097	0.1658354830664921	3.5776828923753317e-17	NA	27	32	32
ENSG00000214022.11	REPIN1	-2.0899191435448143	-0.34203836222798967	0.03662506361560924	0.00561678861203228	0.07990682358971513	9.507604595460805e-09	NA	33	34	34
ENSG00000183495.13	EP400	2.0885931657914694	0.48618297183955667	0.036744360909700784	0.0027663814159984935	0.01957121205319893	0.006360092655155526	NA	31	32	32
ENSG00000164587.11	RPS14	2.084129269815317	0.44286110213314334	0.0371484102768982	0.0022904968945537544	0.08706363732121956	3.867828686196486e-09	NA	17	17	17
ENSG00000177383.4	MAGEF1	2.0815147365724034	0.47241168379224446	0.03738681666201006	0.0024754996687628384	0.036019300334072316	0.00017939333342649507	NA	19	19	19
ENSG00000137076.20	TLN1	-2.0802449404674634	-1.2993182671112633	0.037503072125272624	0.00031196674966356235	0.025017221292200752	0.0017667171431510309	NA	7	8	8
ENSG00000243284.1	VSIG8	2.078507797802231	0.1502406741167933	0.03766261344060977	0.02526384498397815	0.12767687016009474	3.640443573434665e-13	NA	29	30	30
ENSG00000198920.9	KIAA0753	-2.0781506513880705	-0.37797489634413045	0.037695485673078524	0.004058531875093778	0.07350751148231033	7.145161455057827e-08	NA	15	15	15
ENSG00000157578.13	LCA5L	-2.0753071974980997	-0.06823928090451716	0.03795807281633522	0.122248112421235	0.32662748889281884	1.1311058895939035e-36	NA	44	44	44
ENSG00000152219.4	ARL14EP	2.0749449075027058	0.3144689415743092	0.03799164102948295	0.004318550748526643	0.03557318459963872	0.0002141458009348309	NA	32	32	32
ENSG00000110871.14	COQ5	-2.070293815466868	-0.11483430806850121	0.03842483839195656	0.04208710124562853	0.39617024353704505	5.631116326886158e-47	NA	58	59	59
ENSG00000179918.18	SEPHS2	-2.0701072080669793	-0.8063038112222845	0.038442306040522956	0.0008282191725120855	0.0397189600989636	6.326724782655893e-05	NA	2	2	2
ENSG00000134152.10	KATNBL1	2.0700852421112046	1.1398999698983474	0.03844436263869888	0.0004979834542050637	0.014076316180285566	0.020694177095127487	NA	5	5	5
ENSG00000136143.14	SUCLA2	2.0669911899382485	0.6300770816802063	0.03873498412126324	0.001501486843910295	0.04304380546130813	4.278211215113592e-05	NA	6	6	6
ENSG00000198816.6	ZNF358	2.0655605792999268	0.9857754410405369	0.03886998989722175	0.0005680462093185642	0.012646008474011115	0.028221928606178913	NA	1	2	2
ENSG00000197724.10	PHF2	2.0620813369750977	0.9376083144894569	0.039199992863782576	0.0007811889379320347	0.02093725607781257	0.004798019680529331	NA	1	1	1
ENSG00000235475.1	LINC01372	2.0614115241099933	0.4145208845219035	0.039263796354593254	0.0033765688381472716	0.035131658966714864	0.0002201457104772247	NA	9	9	9
ENSG00000078142.12	PIK3C3	2.0591961389271844	0.18396096126174205	0.03947545290942276	0.011952725132545102	0.06308600659763823	6.217264104376994e-07	NA	38	39	39
ENSG00000107186.16	MPDZ	2.0590840564975004	0.30487474946535853	0.03948618688778528	0.00420483199799912	0.0693812724112397	6.249970057245836e-08	NA	13	13	13
ENSG00000048544.5	MRPS10	-2.0579258603928534	-0.1087596216873116	0.039597250874024874	0.05215509352890478	0.4349556178988164	3.5610657354910676e-53	NA	37	37	37
ENSG00000104983.8	CCDC61	-2.0565638245469677	-0.6630881088954508	0.039728200999768454	0.0015601260009522177	0.05210513451138928	6.310066311018837e-06	NA	3	3	3
ENSG00000151725.11	CENPU	-2.0530295688671054	-0.14168136092797856	0.04006970984875979	0.026815298139807587	0.1902799806868056	6.464056335248672e-20	NA	9	9	9
ENSG00000159842.14	ABR	2.0526575866298313	0.489171026543075	0.040105798245452025	0.0037447006045281343	0.01995514296232088	0.0047695367748840966	NA	17	20	20
ENSG00000183092.16	BEGAIN	-2.0496502533853818	-0.12803397099782926	0.040398572735435095	0.03158700889750575	0.25800146275626257	2.0605521450526774e-27	NA	11	11	11
ENSG00000274184.1	RP11-158H5.8	2.048977468402117	0.37480999011052657	0.04046431821035145	0.0034836438438638	0.015226506225114518	0.015856429357486438	NA	19	19	19
ENSG00000244094.1	SPRR2F	-2.048843613936809	-0.09426745733357804	0.0404774094670113	0.06159578293902464	0.17571588290317278	2.5177671880196967e-18	NA	22	24	24
ENSG00000011523.13	CEP68	-2.0477486394579274	-0.13612329353516742	0.04058463523906529	0.028100497868867605	0.24846070413701699	2.11847314887986e-26	NA	62	63	63
ENSG00000163012.3	ZSWIM2	-2.0461091548915102	-0.6770535902866374	0.04074563248071361	0.0016923394727636199	0.02759718669581477	0.0011074621281739246	NA	7	7	7
ENSG00000255121.2	RP11-110I1.12	2.0448875602245034	0.46844552699872666	0.04086594461301305	0.0022250321491132786	0.04070233690480154	6.663147430201499e-05	NA	7	7	7
ENSG00000110880.10	CORO1C	-2.0438890025921985	-0.3148743673207397	0.04096451382162426	0.006322750956211617	0.06293284329089538	4.138947988738017e-07	NA	47	49	49
ENSG00000181001.1	OR52N1	2.0426707631470546	0.17037666927222728	0.041085040909287836	0.01149720416581194	0.10022216476461387	1.7711848432638358e-10	NA	44	44	44
ENSG00000259820.1	AC083843.1	2.040204622880476	0.29191344848684087	0.041329949510607505	0.006227761558355919	0.05724142228866885	1.7028923829755555e-06	NA	7	7	7
ENSG00000173976.15	RAX2	2.0399649232151122	0.25905814560719864	0.041353819511069194	0.006978933402412995	0.02423488642298629	0.002280979517437647	NA	20	20	20
ENSG00000188186.10	LAMTOR4	2.0363735413442026	0.5529595488010878	0.041712860214615344	0.0013969046708194358	0.015745451661915884	0.014570071620784478	NA	7	7	7
ENSG00000183762.12	KREMEN1	2.034944583729268	0.13751974669808478	0.04185644928213501	0.029298763393471705	0.1888352143001733	1.3065303382000988e-19	NA	32	32	32
ENSG00000110328.5	GALNT18	2.034813320716477	0.09268878578488052	0.04186966022533104	0.07716274555952718	0.3564275801291621	1.055712716858692e-40	NA	55	58	58
ENSG00000132563.15	REEP2	2.0319498612762303	0.2725534986921795	0.04215873203635928	0.006291626787816475	0.018970145996941624	0.006918560403360097	NA	11	11	11
ENSG00000170291.14	ELP5	2.0315739011805243	0.4752897462550329	0.042196811057493656	0.0023638362625327545	0.03708555693798226	0.00015767771434964335	NA	9	9	9
ENSG00000143797.11	MBOAT2	-2.0289218717634805	-0.2949481514486901	0.042466248641857725	0.008607861931045225	0.07739715834936918	2.2306013188723416e-08	NA	37	39	39
ENSG00000105072.8	C19orf44	2.027549262926871	0.1478614694453238	0.042606271768852295	0.015631711021518856	0.24180471320131	1.1917686148875314e-25	NA	5	5	5
ENSG00000058335.15	RASGRF1	-2.026668586090499	-0.16098392196290134	0.04269631718761935	0.021825298521450764	0.024422161933612112	0.002157156181133596	NA	46	47	47
ENSG00000011347.9	SYT7	2.0252463160551333	0.3177572260760911	0.042842077941106144	0.006454177697403361	0.06693252214257682	2.0365715826364035e-07	NA	12	12	12
ENSG00000111639.7	MRPL51	2.02508153918542	0.13120529974498113	0.04285899219070077	0.030861016608140557	0.3707219402333951	1.5811482837738038e-42	NA	31	34	34
ENSG00000100056.11	DGCR14	-2.0240181819309786	-0.13265684095006128	0.04296828101342617	0.0281706177962842	0.1490363356689038	9.81894550464743e-16	NA	40	40	40
ENSG00000138688.15	KIAA1109	2.0231389315627477	0.4143540206575927	0.04305882568609257	0.0030066180604900322	0.018321267858675168	0.007928601093552605	NA	28	28	28
ENSG00000065665.20	SEC61A2	2.021176912674916	0.2669162977117326	0.04326145475863146	0.006834158666689882	0.038791520775363984	0.00011229448205554292	NA	22	22	22
ENSG00000156968.8	MPV17L	2.0206008013540977	0.10484256003483419	0.0433211059255514	0.046875395473117844	0.21099134598557226	8.442931570700383e-22	NA	32	34	34
ENSG00000145331.13	TRMT10A	-2.020069524000638	-0.1713287253386688	0.04337617651498682	0.02097482372492022	0.06666760956074666	2.1803954698245078e-07	NA	115	116	116
ENSG00000175664.9	TEX26	2.0200294944244988	0.26551332686755924	0.04338032825373553	0.0058611423958671895	0.025465534468373116	0.0017764688346212113	NA	19	20	20
ENSG00000267583.5	RP11-322E11.5	-2.019695249428959	-0.21614718317393725	0.043415008175798596	0.008946532796705105	0.028112580029771333	0.0009443472367175607	NA	9	9	9
ENSG00000189068.9	VSTM1	-2.018988437676286	-0.24930743529179827	0.043488421271787335	0.00814345890001341	0.05124090726564216	6.580729765628994e-06	NA	8	8	8
ENSG00000124532.14	MRS2	2.018431638684814	0.16569887125630015	0.04354632709051441	0.01184516232358097	0.16762431769454933	2.9349126206150226e-17	NA	18	18	18
ENSG00000272205.1	RP11-277B15.3	-2.0157305428424923	-0.5682864006861973	0.043828159993869624	0.0014825037514085376	0.0179683367012018	0.008299635435983367	NA	3	3	3
ENSG00000135541.20	AHI1	-2.015181278478721	-0.1009265353724738	0.04388565840324996	0.0549588915167848	0.3645825106918355	7.506883859480173e-42	NA	21	21	21
ENSG00000187742.14	SECISBP2	2.0143465576720154	1.2935203289748642	0.04397316106554188	0.0015478445581572201	0.013391131778407431	0.023169525085593345	NA	18	18	18
ENSG00000169136.10	ATF5	-2.013851971698929	-0.21982713813198396	0.04402507731065082	0.009636531870896567	0.0569332134558373	2.158728480212624e-06	NA	30	32	32
ENSG00000158825.5	CDA	2.0129203483049056	0.09862632592790739	0.04412300951946418	0.052879285111284285	0.31264340256675793	1.4372413946052976e-34	NA	36	38	38
ENSG00000162368.13	CMPK1	2.008048760354131	0.6529897753405806	0.04463811042508973	0.0013278086559147765	0.0381705813546999	0.0001136131078319027	NA	18	18	18
ENSG00000189127.7	ANKRD34B	2.007685434406599	0.2894836882656597	0.04467672940573262	0.0072898986551436715	0.022876431682486757	0.002819290720716917	NA	33	34	34
ENSG00000114735.9	HEMK1	-2.004918221257388	-0.4420009181117459	0.04497179040431935	0.0023043992354054134	0.03231772286011849	0.000404550523656656	NA	14	14	14
ENSG00000247982.6	LINC00926	2.00486413635421	0.11537063756748772	0.04497757367521305	0.03875197629722043	0.21101536655057995	5.579430073915366e-22	NA	19	20	20
ENSG00000204866.8	IGFL2	-2.003818050423734	-0.4159047140577068	0.045089554535720854	0.0029242852737295655	0.015232006831554675	0.015955317661019444	NA	22	22	22
ENSG00000197768.10	STPG3	-2.003368575348231	-0.9930075659230988	0.045137741859484	0.00048237960083368045	0.07519386771075287	3.593054338086334e-08	NA	2	6	6
ENSG00000167792.11	NDUFV1	-2.002902257372484	-0.4642529849796563	0.04518778075830239	0.002055234896945931	0.059383043185012876	1.1722944939336751e-06	NA	7	7	7
ENSG00000172113.8	NME6	-2.0022170201247236	-0.15740934617287303	0.045261395940054606	0.02489322678302601	0.21215025404019447	1.6910641116936276e-22	NA	44	44	44
ENSG00000136371.10	MTHFS	2.00055893877114	0.08081447868911205	0.045439942332891343	0.08214229200595692	0.4124450717554369	6.478019702177387e-50	NA	72	73	73
ENSG00000112977.15	DAP	1.9997633420969974	0.16229927294782576	0.04552582472264639	0.022604826134208594	0.16763897034642658	3.558576157931406e-17	NA	33	33	33
ENSG00000111906.17	HDDC2	-1.9990898751291086	-0.31993630540057943	0.04559863042430253	0.007442403813024143	0.08582707839406227	4.130581188758763e-09	NA	37	38	38
ENSG00000154760.13	SLFN13	1.9979124689511307	0.30817762481102856	0.045726150587738164	0.00533921847949262	0.05407758054479212	4.654160051753623e-06	NA	21	23	23
ENSG00000117533.14	VAMP4	-1.9947389414298846	-0.22973616334141547	0.04607135984309043	0.010972710318059634	0.18747975082503832	2.010863199610339e-19	NA	18	18	18
ENSG00000172260.14	NEGR1	-1.993669811955688	-0.5823553314179502	0.046188150521833615	0.002210042897754197	0.011798029294649756	0.034978913086463614	NA	40	42	42
ENSG00000138029.13	HADHB	1.9911726486366632	0.5153280053085051	0.04646190973439092	0.0023906564617819145	0.04155506177448647	6.280675162016702e-05	NA	13	13	13
ENSG00000179314.13	WSCD1	1.9909713568009333	0.35350873270452354	0.04648403633575813	0.004216365330844057	0.03014664267331088	0.0006060087854643183	NA	24	24	24
ENSG00000075420.12	FNDC3B	1.986229979780245	1.011342834621547	0.047007793415772915	0.000557270864679054	0.03048369548649297	0.0006059213208592648	NA	8	8	8
ENSG00000164543.5	STK17A	1.9852009016734602	0.25912913486860023	0.04712212404531814	0.008367357612871596	0.11669443508913445	5.1002021431046346e-12	NA	66	66	66
ENSG00000233198.3	RNF224	1.9820196525641638	1.117471538228719	0.047477041137636025	0.0004357626246406583	0.09164321411086973	1.239812772199026e-09	NA	3	6	6
ENSG00000205078.5	SYCE1L	1.979396895618417	0.05831013958219281	0.047771337755945734	0.13272056036823535	0.42228714950811697	7.65843488694013e-51	NA	11	11	11
ENSG00000008128.22	CDK11A	1.978181486043632	0.4507154721491912	0.047908236545919684	0.0022290995834284106	0.013502716025967865	0.022907219693243382	NA	17	17	17
ENSG00000101442.9	ACTR5	1.976128311639171	0.2173529840675909	0.04814024661589015	0.005815489359390526	0.051357545302587335	7.268104222441588e-06	NA	37	37	37
ENSG00000102934.9	PLLP	1.9760070673195467	0.55238569709588	0.04815397677176656	0.0015625693817029268	0.04918352058712918	1.2441712389076395e-05	NA	13	13	13
ENSG00000117523.15	PRRC2C	1.9749928727286492	0.4595308352507485	0.04826895683796688	0.002478114514835395	0.05672303396673064	1.914821778060693e-06	NA	48	49	49
ENSG00000144815.15	NXPE3	-1.9749185092627377	-0.5885133923300754	0.04827739655202769	0.0011559515793941586	0.01380690771640477	0.020920459218576836	NA	4	4	4
ENSG00000056736.9	IL17RB	1.9732659329805606	0.12416228273392473	0.048465272080433726	0.03203529277536736	0.15204291351640828	1.574313277109061e-15	NA	20	20	20
ENSG00000105373.18	GLTSCR2	1.9715179939892824	0.4313018065047152	0.04866465688325517	0.0027157707836527436	0.08711603596142815	3.77945565277784e-09	NA	7	7	7
ENSG00000187664.8	HAPLN4	-1.9708726695155856	-0.13849874860503872	0.048738441954889196	0.029926945614028394	0.08026024709067818	1.30347585802284e-08	NA	16	16	16
ENSG00000113621.14	TXNDC15	1.9673357284416253	0.4654665976210762	0.049144518632603294	0.002209563191157635	0.02664366025203096	0.0013823656108075356	NA	23	24	24
ENSG00000136240.9	KDELR2	-1.965446805502785	-0.7187711829194399	0.04936254670743152	0.0008575166332492603	0.018497200107939427	0.00789070467755899	NA	9	9	9
ENSG00000253764.1	RP11-439C15.4	1.9646894928923415	0.13631834185151703	0.04945018678747676	0.029417794297008137	0.06866222996032235	1.8275491964464657e-07	NA	48	49	49
ENSG00000265933.5	LINC00668	1.9620638311748004	0.07985646276995363	0.049755053214057286	0.07172265644705149	0.27010136753557884	3.9385735200883836e-29	NA	15	15	15
ENSG00000261600.1	RP11-575H3.1	-1.9618925621938244	-0.3494498974474452	0.04977499395131229	0.008264747027994124	0.07783705633314468	2.8272375743804013e-08	NA	4	7	7
ENSG00000141294.9	LRRC46	-1.961280160747683	-0.18775014322563977	0.049846350290784054	0.016724797251458347	0.07823143766484512	1.6168066172400713e-08	NA	20	20	20
ENSG00000066926.10	FECH	-1.9610218007872533	-0.1632082517345775	0.04987647982453953	0.01053327368308651	0.12149380813615725	8.712209015439785e-13	NA	21	21	21
ENSG00000251247.10	ZNF345	-1.9607991108716472	-0.34063772098951317	0.04990246182572413	0.003580803622668019	0.02521360606461928	0.001902033513436729	NA	47	52	52
ENSG00000113812.13	ACTR8	1.960487442367776	0.08690278850303323	0.04993884432118941	0.06761288968779802	0.30509568894369793	2.1627240239506614e-33	NA	55	57	57
ENSG00000100461.17	RBM23	1.9602417648908042	0.21192687339901364	0.04996753905374961	0.010958581448758574	0.14744443946209596	2.514222472558549e-15	NA	31	31	31
ENSG00000129292.20	PHF20L1	1.9571573802250712	0.2669629105560587	0.0503289679098681	0.005802879440790649	0.0868602356501524	2.816835277588629e-09	NA	31	31	31
ENSG00000156127.6	BATF	1.9557413333770846	0.9908916348399031	0.05049563297478126	0.0005678018007139612	0.03569859224634102	0.00021453237005853403	NA	4	4	4
ENSG00000272463.1	RP11-532F6.3	-1.9545082686393616	-0.07329852690442466	0.05064113795850628	0.10305037426069559	0.4307120939476648	1.5188624960556145e-52	NA	4	4	4
ENSG00000143374.16	TARS2	1.951072360139923	0.38402414965627557	0.0510484386360046	0.0031073516067702937	0.08679621684935943	2.957499520830496e-09	NA	18	19	19
ENSG00000103671.9	TRIP4	1.9505664129534144	0.1257232316490716	0.0511086458890277	0.029393782387838158	0.1550382152916172	2.8150973457456264e-16	NA	29	29	29
ENSG00000189419.6	SPATA41	1.9488670317642516	0.6005417650494955	0.05131130611096168	0.0013209439252637911	0.053817890113843685	4.132659343429267e-06	NA	7	7	7
ENSG00000164850.14	GPER1	-1.9480032491583752	-0.3219421367100976	0.05141457437520276	0.004444231906022661	0.07008619751601597	1.1588171434193742e-07	NA	3	3	3
ENSG00000166260.10	COX11	-1.9465240603620724	-0.1119358942481539	0.05159182064798903	0.03965521634498301	0.23480177402709115	2.5443757989585724e-25	NA	42	42	42
ENSG00000186431.18	FCAR	1.945681053318785	1.2373792612834296	0.05169306394100888	0.00042414379386242153	0.024405765936611677	0.002294802384793366	NA	3	3	3
ENSG00000105700.10	KXD1	1.94513344821328	0.929893252877124	0.05175891914238199	0.0026300162659274994	0.027724833906456896	0.001130317372489233	NA	15	15	15
ENSG00000101407.12	TTI1	-1.9442483901111365	-0.2953350286352148	0.05186550498000714	0.004882563456639113	0.06374491856960772	5.555493641698579e-07	NA	14	16	16
ENSG00000197279.3	ZNF165	-1.9423637628109363	-0.12418446893917767	0.05209307891315105	0.032544838688246966	0.05230090269759435	3.6822084857709764e-06	NA	19	38	38
ENSG00000140538.16	NTRK3	-1.9419322184277956	-0.6287080186824042	0.05214530643650062	0.0013797467225986847	0.03726052560581961	0.0001480612646447585	NA	5	5	5
ENSG00000170909.13	OSCAR	-1.9415654271068907	-0.23941804835552363	0.05218973166404302	0.009773779271576515	0.07972571917237453	1.3739106294052812e-08	NA	45	50	50
ENSG00000145919.10	BOD1	-1.940773156887212	-0.39199304827164655	0.05228579830523724	0.0031754338425742145	0.06868483570053939	1.7973289361380266e-07	NA	25	25	25
ENSG00000135314.12	KHDC1	1.9398020631902175	0.13660880111584958	0.05240374982730872	0.019572803091876326	0.17728967298702467	3.938521727195426e-18	NA	7	7	7
ENSG00000213672.7	NCKIPSD	-1.9390858336902403	-0.12176598698843609	0.05249088738022666	0.032115713586853625	0.22367796155800893	2.6476984051346713e-23	NA	14	14	14
ENSG00000108669.16	CYTH1	-1.9374130037736987	-0.4847129483387655	0.05269487832331915	0.0020463596108330857	0.04185244738438654	5.145111005654287e-05	NA	11	11	11
ENSG00000168769.13	TET2	1.9339558148177762	0.9917779194025577	0.05311856069303983	0.0005338441547252546	0.016229275678258808	0.012930666113704182	NA	4	4	4
ENSG00000063978.15	RNF4	1.933623200012578	0.4903960310549853	0.053159472668133985	0.0020807144068279056	0.03321982954332402	0.00031338618919730016	NA	8	9	9
ENSG00000109929.9	SC5D	1.9322937767215647	0.5366326479309235	0.05332325611369846	0.0017023440462009109	0.045071953841836286	2.8159208316741423e-05	NA	6	6	6
ENSG00000160796.16	NBEAL2	1.9306109023042688	0.9604476359059636	0.05353118860639987	0.00042488247763948614	0.012012312038938414	0.031436513622412364	NA	4	4	4
ENSG00000176194.17	CIDEA	-1.9305422890968567	-0.4065643432419244	0.053539680658644395	0.003102586897542895	0.014612755294707118	0.01823923394488992	NA	32	32	32
ENSG00000146587.17	RBAK	-1.9296402297643036	-0.16334700276392747	0.05365143050981344	0.022483083449550932	0.0740874093615528	6.000900207393725e-08	NA	41	43	43
ENSG00000186907.7	RTN4RL2	1.9288722325631031	0.26376000227684254	0.053746725763011954	0.009656982131994073	0.06247649719909105	5.563523895042114e-07	NA	28	28	28
ENSG00000213722.8	DDAH2	-1.928302263975159	-0.3092713943111383	0.05381754038803662	0.0037196543431117063	0.058500458534157786	1.365537302154055e-06	NA	32	88	88
ENSG00000172775.16	FAM192A	1.9249318996030664	0.1861363837168248	0.05423787848522739	0.006515756098732631	0.05280816909437914	5.050853651127675e-06	NA	30	30	30
ENSG00000157343.8	ARMC12	1.922177836369904	0.5035857552412318	0.054583384646201105	0.0019750226355929085	0.023453773089379758	0.0026860307490852602	NA	9	9	9
ENSG00000023839.10	ABCC2	1.9214795111568441	0.34467700192309	0.05467128298378929	0.006908738748294221	0.016155186072654922	0.013099418106411184	NA	19	19	19
ENSG00000186567.12	CEACAM19	-1.9208291444418963	-0.13893865804872127	0.05475325091597022	0.02293560134452196	0.23728437588357496	5.94738719240291e-25	NA	24	24	24
ENSG00000154134.14	ROBO3	-1.920778292289293	-0.1872873729350054	0.054759664303707094	0.01259092312798044	0.14159505041676512	1.0542830742444893e-14	NA	56	58	58
ENSG00000186468.12	RPS23	1.920181902789619	0.09960933912094712	0.05483492671026405	0.03796640568027594	0.4805546090948538	3.667670459064145e-62	NA	29	30	30
ENSG00000177465.4	ACOT4	-1.9193018397303518	-0.5199131697481628	0.05494614533662615	0.001758656303748332	0.0810580485089968	1.4010621855479047e-08	NA	13	14	14
ENSG00000183032.11	SLC25A21	1.918946522000406	0.2731674521949584	0.054991102146746976	0.007632237892678002	0.05218458143210216	5.047207045317336e-06	NA	11	12	12
ENSG00000114790.12	ARHGEF26	-1.9180641266160796	-0.18370678398612705	0.05510288046758811	0.012186624626943664	0.09207946702183924	7.110504147165969e-10	NA	12	12	12
ENSG00000113597.17	TRAPPC13	1.9178645311891003	8.733362519906398	0.0551281906687139	7.758548129734695e-06	0.02619784373725123	0.0012568938116791206	NA	3	4	4
ENSG00000173209.22	AHSA2	1.912410545615514	0.07368665743143976	0.05582355642598946	0.07910068327827939	0.46140068181960503	2.2061182869322937e-58	NA	89	89	89
ENSG00000014164.6	ZC3H3	1.9091794837467946	0.04640692342781504	0.05623894197413453	0.23308347493002418	0.6484628373609347	9.28093551349507e-105	NA	23	24	24
ENSG00000111696.11	NT5DC3	1.9083690866657133	0.12182714056636276	0.056343529410675046	0.04015659175843865	0.1566674386843157	3.941134865919032e-16	NA	73	73	73
ENSG00000142794.18	NBPF3	-1.907998060628271	-0.042985039897996506	0.05639146693703775	0.22695847640433253	0.7071436461850378	5.377827205237274e-125	NA	25	29	29
ENSG00000064547.13	LPAR2	1.9070675232317476	0.20109784329172606	0.05651184415933447	0.014503493459338542	0.12201652026264925	9.402846670251446e-13	NA	31	31	31
ENSG00000132122.11	SPATA6	-1.9056608854522668	-0.5174089078298509	0.05669421718971774	0.0017610293520260928	0.06482336992382509	4.562763296377889e-07	NA	9	9	9
ENSG00000144354.13	CDCA7	1.9052968321720083	0.44207099563413765	0.05674149703271803	0.0030721131043141433	0.0167040066443174	0.011250133201540457	NA	20	20	20
ENSG00000231861.2	OR5K2	-1.9051643932157156	-0.1584050273456042	0.05675870510577614	0.023142660446466193	0.05115766267413916	8.491810425656641e-06	NA	13	13	13
ENSG00000134313.15	KIDINS220	1.9014626682770264	0.942664372685479	0.05724143783082624	0.0008797650336664494	0.010839526782149994	0.04320288723556564	NA	15	15	15
ENSG00000131668.13	BARX1	1.9011370607278073	0.26683716575554156	0.05728406240267503	0.005642777177666484	0.042742573512301436	4.761982146133897e-05	NA	12	12	12
ENSG00000158402.18	CDC25C	-1.9003786900661748	-0.474004255501962	0.05738344139287894	0.0030573619410861016	0.011108873536487823	0.040263705734562484	NA	18	20	20
ENSG00000175395.15	ZNF25	1.8968816810324167	0.20560079632403797	0.057843555723865035	0.013067220985172651	0.18518342171507748	2.326719588725487e-19	NA	123	125	125
ENSG00000139344.7	AMDHD1	-1.8927618691597914	-0.0701519613113597	0.058389544532692066	0.08945652601391216	0.20886867003324325	6.068970202773827e-22	NA	69	71	71
ENSG00000095209.11	TMEM38B	-1.892389491280043	-0.38532671010340674	0.058439105147106	0.0031645628936780618	0.025196890685871498	0.0018611321427093519	NA	13	15	15
ENSG00000175826.11	CTDNEP1	-1.8915372121943843	-0.3451654071162924	0.058552668414294864	0.0036049896059420134	0.08983333093610114	1.6478093843237773e-09	NA	7	8	8
ENSG00000127481.14	UBR4	-1.8906722902118134	-0.2004002488854981	0.05866810362738434	0.011969959234257564	0.19616538238766024	1.8443324406577063e-20	NA	32	33	33
ENSG00000184985.16	SORCS2	-1.8906474299507179	-0.22485913813678435	0.05867142434823425	0.00867352415758853	0.12711924305197708	3.3796158768786553e-13	NA	8	9	9
ENSG00000187079.16	TEAD1	1.8905672401057803	0.8159246876893758	0.058682136807544194	0.0007438963002868542	0.02378428578316049	0.0026152374208029327	NA	13	14	14
ENSG00000100196.10	KDELR3	1.88930184693638	0.16280995260180167	0.058851394216874686	0.018470130657809992	0.09783477190135433	2.817090589147963e-10	NA	36	38	38
ENSG00000222014.5	RAB6C	1.8890588424231423	0.10100212847030429	0.05888394454608131	0.03842670364419738	0.10145891091372054	1.4399964951519302e-10	NA	28	29	29
ENSG00000125450.10	NUP85	1.888571299779131	0.08640471786180781	0.05894929570983221	0.08706268225192966	0.40863090961689147	4.993799823448598e-49	NA	10	10	10
ENSG00000103066.12	PLA2G15	-1.8882947728934343	-0.7460809483626764	0.05898638866415706	0.0008894947177190313	0.018441820778380014	0.008047982207152766	NA	4	4	4
ENSG00000272316.1	XXbac-BPGBPG55C20.2	-1.8863239762278137	-0.354754307882996	0.059251310245594865	0.0036101531633296914	0.05760069962255932	1.6479528955537957e-06	NA	28	32	32
ENSG00000181847.11	TIGIT	-1.8848261767440149	-0.3497872676964442	0.059453309599895435	0.00367063679703803	0.0133750207792085	0.02434271546771316	NA	13	13	13
ENSG00000148296.6	SURF6	1.8845313281917915	0.11096192956075228	0.05949314131667013	0.03041191741254106	0.3583592681203399	1.6215733199652106e-41	NA	21	21	21
ENSG00000109794.13	FAM149A	-1.882286050995701	-0.19185789859873376	0.05979718740661936	0.012877163654371943	0.15068181305362824	2.3660529153468023e-15	NA	12	12	12
ENSG00000113407.13	TARS	1.8802918525815338	0.9048541608144549	0.06006831308174187	0.0005594321728913246	0.019484930000181727	0.0060372925968136745	NA	4	4	4
ENSG00000186448.14	ZNF197	-1.878454282608984	-0.22922184899066822	0.06031904561104768	0.007357541960668731	0.09065904000025167	1.6425223062727035e-09	NA	27	29	29
ENSG00000239467.5	AC007405.6	-1.8767642668817694	-0.1678015062643775	0.06055040996725933	0.015537972372404894	0.08141454202255233	8.662947106899721e-09	NA	21	22	22
ENSG00000171206.13	TRIM8	-1.8764036050714141	-0.3091024670694013	0.060599879932987946	0.004119123775741413	0.0208807065336668	0.0045264357529180175	NA	47	48	48
ENSG00000072736.18	NFATC3	1.875252224504052	0.27392343605405434	0.060758032565967124	0.006054619708189679	0.095027971153917	4.91488591048967e-10	NA	6	6	6
ENSG00000132481.6	TRIM47	-1.8748705087703708	-0.30688665720161007	0.06081054013216256	0.00538504562634419	0.03572223713305003	0.0002125481354144337	NA	44	45	45
ENSG00000184220.11	CMSS1	1.8742645501777582	0.4317616668511784	0.060893971022560424	0.0022306443831548225	0.03214087585287745	0.0004085328249522567	NA	11	11	11
ENSG00000131711.14	MAP1B	1.8730877772451855	0.1522620397576825	0.061056264904390756	0.019970454854481776	0.20927592241863915	3.104073497749574e-22	NA	10	10	10
ENSG00000180917.17	CMTR2	-1.872205428207639	-0.22176620651375428	0.06117818840345826	0.007744324012716745	0.06948200543157991	1.445672441034659e-07	NA	27	30	30
ENSG00000105193.8	RPS16	1.8714234165346113	0.5866447108110971	0.0612864157161976	0.0011418205538887651	0.06798244171280678	2.07306422489478e-07	NA	17	17	17
ENSG00000204560.9	DHX16	-1.871393272893095	-0.6941911243761589	0.06129059064814049	0.0007652031105464792	0.10621393572669867	2.571234116990213e-11	NA	10	60	60
ENSG00000178252.17	WDR6	1.8696901523464413	0.0931927781156186	0.06152685782336333	0.04675110223200287	0.3970178780684687	3.8237853263951673e-47	NA	45	46	46
ENSG00000123191.14	ATP7B	-1.8696767568383588	-0.27441841985049864	0.061528719113688166	0.005419248590181986	0.12094495846189204	1.3998604232975548e-12	NA	13	14	14
ENSG00000179979.8	CRIPAK	1.8696386971993584	0.04836855514544985	0.06153400771080933	0.18446663089744259	0.44726800363187896	8.36786442764317e-59	NA	69	74	74
ENSG00000085719.12	CPNE3	-1.8695716285669683	-0.2928340341521298	0.06154332818377131	0.005224719665831799	0.11690737045015367	2.8518753755882756e-12	NA	12	12	12
ENSG00000142694.6	EVA1B	-1.8671114132055011	-0.5923758606111371	0.06188603092458963	0.0012601842793307728	0.044918206741154855	2.8991685770050105e-05	NA	2	2	2
ENSG00000158792.15	SPATA2L	-1.8668994325422947	-0.3061019303375725	0.061915633136543545	0.005026501038259863	0.022721996571491973	0.0030969621366158467	NA	35	39	39
ENSG00000257595.2	RP3-473L9.4	1.8658115501053358	0.15486374215348808	0.06206773580255443	0.02741359213706179	0.05531343407400918	3.2183573948113125e-06	NA	26	26	26
ENSG00000267065.2	LINC02080	1.8655948014301893	0.21269476871711934	0.062098077501992185	0.008493460646638739	0.03129070955324265	0.00047238877699320135	NA	24	24	24
ENSG00000174446.12	SNAPC5	1.865258209998525	0.35703911519514553	0.062145219791323245	0.004664654056781318	0.06032184902460142	1.0039291304083836e-06	NA	17	18	18
ENSG00000164296.6	TIGD6	-1.863966731041251	-0.18795413377585263	0.06232637647383283	0.01214807189274848	0.046890825870750066	1.706212337569033e-05	NA	46	47	47
ENSG00000136935.13	GOLGA1	-1.8633397647339027	-0.5319107153718252	0.06241447887403042	0.0015341042955100675	0.017309673678753166	0.009835773596608876	NA	5	5	5
ENSG00000183431.11	SF3A3	1.862935349429521	0.1340536091364786	0.0624713626527791	0.025254703898961072	0.28605873763862744	3.3736164149953336e-31	NA	43	43	43
ENSG00000173890.16	GPR160	1.862599806292763	0.44730502681414147	0.06251859163135426	0.002113696554701366	0.06009054846528841	1.2883987172606796e-06	NA	8	8	8
ENSG00000135976.17	ANKRD36	-1.8612395641752875	-0.14788490814535232	0.06271035350691243	0.01928563615935657	0.2255316552625313	1.2271897216834763e-23	NA	27	34	34
ENSG00000274736.4	CCL23	-1.8602458537138165	-0.0836539982838364	0.06285075033680163	0.037772726960851793	0.18731087715427047	5.560879641605275e-20	NA	13	15	15
ENSG00000234754.1	C1orf140	-1.859303126023393	-0.2017277985782545	0.06298418415796658	0.008872028689451254	0.011894774785212834	0.03401311210993732	NA	25	26	26
ENSG00000109943.8	CRTAM	-1.8578707741076383	-0.3150688238668026	0.0631873675946996	0.007767239936306433	0.03610247559877261	0.00016314376511730342	NA	8	8	8
ENSG00000114656.10	KIAA1257	1.8574197644122326	0.15673216013373079	0.06325145670938274	0.014609649083540663	0.03139781621266936	0.000471933985109816	NA	41	41	41
ENSG00000138792.9	ENPEP	1.8560235580011253	0.16336297343190248	0.06345020026211005	0.01642821108577211	0.06710693971323038	2.0553094905554878e-07	NA	66	66	66
ENSG00000176978.13	DPP7	1.8554604472195144	0.1374687525392812	0.06353050236981407	0.016402801691939778	0.16669870553655675	3.4673551756104073e-17	NA	13	15	15
ENSG00000064201.15	TSPAN32	1.8553351593996081	0.2870210502461231	0.06354838038568528	0.008015384158131187	0.04351588349407635	2.226147683237135e-05	NA	18	19	19
ENSG00000261794.1	GOLGA8H	1.853944452625052	0.09144147577846483	0.06374710734259546	0.07294109718957559	0.22259253360864267	2.1231085906916753e-23	NA	62	62	62
ENSG00000173960.13	UBXN2A	-1.8530664269867185	-0.12449777949374279	0.06387283816755443	0.02471084035325293	0.1723802068256305	1.409734730403886e-17	NA	29	29	29
ENSG00000188846.13	RPL14	-1.8525993820828137	-0.7818089463200627	0.0639398010980722	0.0006815121051600069	0.013007103948371708	0.026310692129955748	NA	23	25	25
ENSG00000196912.12	ANKRD36B	1.8522764675005752	0.1109117393868285	0.06398613312101684	0.0372300547199168	0.4056317899293559	3.5113247337791957e-48	NA	8	12	12
ENSG00000109390.11	NDUFC1	1.8515980328070043	0.2898504927357313	0.06408356574744527	0.00585477683651928	0.0719040473349961	8.288940540056271e-08	NA	20	20	20
ENSG00000183386.9	FHL3	1.8514820153035498	0.13295740189583782	0.06410023972860303	0.024728239068833112	0.15060074003256188	2.0083154778216765e-15	NA	50	50	50
ENSG00000183617.4	MRPL54	-1.8508446939689838	-0.11373469179377703	0.06419189915158864	0.03215748029785152	0.3249538370003635	2.4359399160019157e-36	NA	40	42	42
ENSG00000165997.4	ARL5B	-1.8500039930299346	-0.42157827999440906	0.06431297407895217	0.002278577017892621	0.04772265206023738	1.6635783327963474e-05	NA	14	14	14
ENSG00000221823.10	PPP3R1	-1.8481068885665295	-0.3104291543413687	0.06458688146294961	0.004197269976259276	0.06291831014028815	7.282066741832487e-07	NA	13	13	13
ENSG00000034239.10	EFCAB1	-1.8447915870248859	-0.06804535308657303	0.06506786171737068	0.09384516852407233	0.284732973920633	7.168490212637905e-31	NA	33	35	35
ENSG00000148834.12	GSTO1	-1.8444930841685603	-0.46740134095886765	0.06511131278769393	0.0020285848431498337	0.025936904485097882	0.0016175033237811676	NA	20	21	21
ENSG00000187753.12	C9orf153	1.8438775847839337	0.12620016173644502	0.06520098248211455	0.02441520158416082	0.011338389678117492	0.0381140569984267	NA	47	49	49
ENSG00000163666.8	HESX1	-1.8433525267318422	-0.2330201727797317	0.06527755661047967	0.01029601113771918	0.059359695731916615	1.1880632325929285e-06	NA	21	21	21
ENSG00000163629.12	PTPN13	1.842470145056381	0.4355887813563739	0.06540640962470744	0.006549114643674628	0.09348688611475163	3.721832951575321e-10	NA	50	50	50
ENSG00000149292.16	TTC12	1.8422293003138563	0.05047277562684371	0.06544161627194682	0.16070700415124317	0.5033491765728042	5.092571813757001e-66	NA	27	27	27
ENSG00000073146.15	MOV10L1	1.8420275978650176	0.14919291314524788	0.06547111312630757	0.022177306575877465	0.10225020828633948	1.2665438069718372e-10	NA	21	21	21
ENSG00000164465.18	DCBLD1	1.841016596191826	0.09937943431502162	0.06561912667373952	0.04189011472911336	0.20133914839902364	1.957193057112715e-21	NA	26	26	26
ENSG00000248698.5	LINC01085	-1.8401694451347401	-0.1393371923825859	0.06574336434158731	0.022915003933420403	0.0920538807589449	1.076371613730141e-09	NA	16	16	16
ENSG00000108187.15	PBLD	1.8384639350234464	0.18874861595405015	0.06599407149122596	0.015065684654947793	0.14661978983535345	1.8057919333100475e-15	NA	28	29	29
ENSG00000277863.1	RP11-282A11.4	1.837284500801483	0.11485180983469448	0.06616790675560302	0.040450352078851275	0.13872605872009414	2.5319277239396708e-14	NA	45	45	45
ENSG00000141013.16	GAS8	-1.8365574979613981	-0.07956440536732413	0.06627524657720588	0.04725578045184599	0.08650843258991585	3.604433061810825e-09	NA	41	42	42
ENSG00000239732.3	TLR9	-1.836525321006775	-0.8637148236120905	0.06628000072270683	0.0005705966588175423	0.019241349591263283	0.006283520422807316	NA	1	1	1
ENSG00000228022.5	HCG20	-1.8364842023367816	-0.19859667701120087	0.06628607641568866	0.011795873039160012	0.10323716644641	1.132971110973865e-10	NA	6	12	12
ENSG00000099308.10	MAST3	-1.8340497726516158	-0.23399191928710047	0.06664660619792354	0.007506607213028656	0.057871554753596864	2.002147961462022e-06	NA	23	23	23
ENSG00000104221.12	BRF2	-1.8335942169358501	-0.3641386556126932	0.06671425131281694	0.0033295416139702675	0.05582757413911209	2.2582411468441084e-06	NA	16	18	18
ENSG00000103202.12	NME4	1.833095100533513	0.18817012668767633	0.06678842961565076	0.010833592001924089	0.19489378119681836	2.1374322779298083e-20	NA	14	14	14
ENSG00000204128.5	C2orf72	1.8322669332394834	0.06395460454389043	0.06691166103426911	0.08729773714558671	0.233016718334422	7.207804869182494e-25	NA	21	21	21
ENSG00000012779.10	ALOX5	-1.8304994229049383	-0.6176361382805089	0.06717529299069919	0.0012915843845011507	0.06995869925952991	1.1754856888887275e-07	NA	4	5	5
ENSG00000231887.6	PRH1	1.830205066455429	0.05299105004182219	0.06721928048760448	0.16873514479609542	0.4718178434290484	7.437438193813252e-60	NA	46	48	48
ENSG00000001561.6	ENPP4	1.828618243204486	0.16984300490163978	0.06745681780414597	0.008658160354461689	0.04744573405012813	1.3859139080087146e-05	NA	22	22	22
ENSG00000117595.10	IRF6	1.828439434249398	0.11817479782454933	0.06748362761076807	0.03057947271147982	0.11177216110532756	1.0903309999647343e-11	NA	34	34	34
ENSG00000277152.1	RP11-622C24.2	1.8275551774782193	0.25654906999796173	0.06761633798735525	0.007160506188858995	0.05988493663626905	1.1354328068398482e-06	NA	21	22	22
ENSG00000204531.17	POU5F1	1.8273114224085882	0.06566754604143914	0.06765295878528362	0.08423692465654212	0.3562056421067742	2.0303181099028225e-41	NA	33	122	122
ENSG00000075826.16	SEC31B	1.8267490945695701	0.06725978496423773	0.06773750293829207	0.08263431804559593	0.4234212100402012	1.4734262490026673e-51	NA	105	108	108
ENSG00000136051.13	WASHC4	1.8267025350080828	0.30096908789384536	0.06774450691039581	0.003690892189414924	0.06604311543974074	3.1038977073436605e-07	NA	29	29	29
ENSG00000177000.10	MTHFR	-1.8243179959725395	-0.346980601683543	0.06810401132013495	0.003183016850611403	0.08447126112970886	6.931481165879487e-09	NA	10	11	11
ENSG00000154127.9	UBASH3B	-1.8238043506945243	-0.28269620639178633	0.06818165591960465	0.003673675876495454	0.03446570321403511	0.00025476966037166784	NA	13	13	13
ENSG00000178075.19	GRAMD1C	1.8232282789235705	0.277577445124749	0.06826882372509091	0.005748946946490663	0.08994555023658274	9.055841665392412e-10	NA	4	4	4
ENSG00000143612.19	C1orf43	-1.8230528129642345	-0.821569955373167	0.06829539240261878	0.0006416410032399851	0.029793715245683958	0.0007398817119558964	NA	12	12	12
ENSG00000172456.17	FGGY	1.8223720161594892	0.327738831533104	0.06839855767649457	0.004099940259775226	0.013293913258296888	0.022795672665723785	NA	9	10	10
ENSG00000204172.12	AGAP9	-1.8222153020651732	-0.11498024582206565	0.06842232364468956	0.03513706108078509	0.4180491836197833	1.3604503544648444e-50	NA	29	62	62
ENSG00000125447.16	GGA3	1.8206519744375669	0.2241462736886431	0.06865977684604539	0.012676597339816268	0.144083947753178	7.232373445744647e-15	NA	40	41	41
ENSG00000173409.13	ARV1	-1.8187406348575847	-0.34083284701601885	0.06895100916762124	0.004449228589145998	0.06383147442774291	4.596433209122287e-07	NA	8	8	8
ENSG00000234719.8	NPIPB2	1.8177332241411046	0.03472968915414185	0.06910491711047292	0.3457911164321902	0.5843858726623977	7.095303676311806e-85	NA	22	22	22
ENSG00000136546.13	SCN7A	1.8175456105717502	0.29915567425439354	0.06913361106595604	0.0037469679621980646	0.0306821475496838	0.0005918917742601353	NA	8	8	8
ENSG00000133574.9	GIMAP4	1.8168069081888194	0.25828793837026126	0.0692466846769377	0.007008357406130781	0.09662712421293056	2.0382002539917204e-10	NA	31	32	32
ENSG00000095066.11	HOOK2	1.8160415442243354	0.922535156567608	0.06936399956962179	0.0005243237334904075	0.01740184592254363	0.010246655196402004	NA	2	2	2
ENSG00000113269.13	RNF130	1.81459860209656	0.3605747136427406	0.06958561748894061	0.0028687505424647274	0.08165107528218105	8.573908933675489e-09	NA	18	18	18
ENSG00000174891.12	RSRC1	1.8141342524608484	0.13254827771243946	0.06965705932917793	0.0242246884143184	0.12423281805582564	5.50838402697567e-13	NA	60	60	60
ENSG00000124784.8	RIOK1	1.813995592509005	0.5041663212847927	0.06967840432712245	0.001562831814681158	0.05909600485563767	7.413617873818724e-07	NA	5	6	6
ENSG00000135899.17	SP110	1.8116875077244348	0.16468402150018163	0.0700344949560116	0.012818004685257985	0.17933604422202234	2.4515389444731305e-19	NA	23	23	23
ENSG00000165699.13	TSC1	-1.8100995902640618	-0.17359137915570863	0.07028034452170198	0.016727861801669602	0.234345259669448	2.2795701925883817e-25	NA	23	23	23
ENSG00000187741.14	FANCA	-1.809817731375177	-0.06771871899744314	0.07032405728079698	0.0697260355621732	0.24322110696740346	8.311716187394953e-26	NA	35	36	36
ENSG00000265763.3	ZNF488	1.8089997279361079	2.1143918256436964	0.07045104562141821	9.634373042760509e-05	0.011169820494083198	0.03995062862180706	NA	6	34	34
ENSG00000128789.20	PSMG2	1.808401788078953	0.42289781986857367	0.07054398985187381	0.0023352875029719476	0.02810695134974441	0.0010429016747277987	NA	25	25	25
ENSG00000128596.16	CCDC136	-1.8074671451426352	-0.2458387988785204	0.07068947293056745	0.00696805456367804	0.03210058573154538	0.00045353289707980663	NA	26	26	26
ENSG00000079950.13	STX7	1.8072382665345486	0.215177472731059	0.07072513681435005	0.010665633171563866	0.13595231086402915	7.466798091882059e-14	NA	10	10	10
ENSG00000144579.7	CTDSP1	-1.806917668290293	-0.5361890882344111	0.07077511726943127	0.001382136877546403	0.056477042681503435	2.1212658857130727e-06	NA	3	3	3
ENSG00000101158.13	NELFCD	1.8056021825418302	0.04326104927903592	0.07098050152012537	0.13795557785807067	0.4982205077720293	6.386391070850696e-66	NA	48	51	51
ENSG00000103160.11	HSDL1	1.8033665969698056	0.41202495003020084	0.07133065992392637	0.002592578055392961	0.020307755453683574	0.004688034619606394	NA	11	11	11
ENSG00000165501.16	LRR1	1.8032242265102982	0.0940474862015562	0.07135300719040637	0.04556055549104096	0.2795027841327915	4.356867501584479e-30	NA	14	14	14
ENSG00000197629.5	MPEG1	1.8028880233215083	0.4401435430848134	0.07140580230548003	0.001452303637772944	0.012009755893256941	0.0326832494820362	NA	23	24	24
ENSG00000131188.11	PRR7	-1.802668138636525	-0.29491758950013874	0.0714403488488153	0.0056222900359221735	0.014548317798089391	0.018070131090074142	NA	29	31	31
ENSG00000183891.5	TTC32	-1.8019401466645688	-0.06811897269639063	0.0715548229499331	0.09597564048920884	0.4022223671763745	9.00608769531869e-49	NA	26	26	26
ENSG00000163161.12	ERCC3	1.7990984027140262	0.11793544046526543	0.07200311628423614	0.031107672436536206	0.2792658884557203	1.5048826858027597e-30	NA	23	23	23
ENSG00000160188.9	RSPH1	-1.7984195916989365	-0.11409349657553422	0.07211054037715678	0.025873410944338066	0.032172381447318835	0.0003787767486695189	NA	37	39	39
ENSG00000100528.11	CNIH1	1.7974747452151973	0.15629968683563317	0.07226028393001194	0.019180994621776304	0.2414272944378024	3.835613861404936e-26	NA	21	21	21
ENSG00000205464.11	ATP6AP1L	-1.797352722104959	-0.05862072500941877	0.07227964125768181	0.08930047359752238	0.4274875824107427	3.709002999989066e-52	NA	16	16	16
ENSG00000001617.11	SEMA3F	1.7972798746102256	0.14349502760842675	0.07229119955836072	0.019341551890303333	0.03612673218439697	0.00018570495674400333	NA	36	38	38
ENSG00000125868.15	DSTN	-1.7971486704701023	-0.7915474568496869	0.07231202079608168	0.0006438896243382233	0.010564949254646051	0.04526611595354274	NA	12	12	12
ENSG00000185627.17	PSMD13	1.7970152206603598	0.1745141314651238	0.07233320344373578	0.01168590712709664	0.2255235786872425	6.82842400013355e-24	NA	20	22	22
ENSG00000177963.14	RIC8A	1.7952003047554292	0.22111336753552738	0.07262179194935892	0.007607030299905048	0.14101126438208425	1.3484835555183815e-14	NA	28	30	30
ENSG00000128891.15	C15orf57	-1.7948944082872376	-0.04983917035182384	0.07267052501937481	0.1739474079877572	0.4833744695179129	1.3681765300192974e-62	NA	38	39	39
ENSG00000100065.14	CARD10	-1.7947406552847742	-0.23989056299849512	0.07269502987037724	0.007569728144310554	0.0597850019360231	1.257862239994713e-06	NA	44	44	44
ENSG00000165280.15	VCP	-1.794697170578158	-0.4815712200388637	0.07270196160413603	0.0016219831752049612	0.05427282555715157	2.9737764437694303e-06	NA	23	23	23
ENSG00000141971.12	MVB12A	-1.7943046341936613	-0.2378643819755681	0.07276455884174991	0.0077153058364433594	0.09653750218830594	4.354427319729984e-10	NA	8	8	8
ENSG00000103253.17	HAGHL	1.7933701713707348	0.09726761428031432	0.07291375385403617	0.03391924522840561	0.2580527853112973	3.7818340350832415e-28	NA	22	24	24
ENSG00000175322.11	ZNF519	-1.7933504261463098	-0.12603052598550568	0.07291690904722799	0.02905973726457781	0.32235875726046903	2.2128689853527573e-36	NA	11	11	11
ENSG00000134755.14	DSC2	1.792639419714365	0.2429699200619439	0.07303059897073029	0.0078027512608502166	0.06318643326514294	6.202036806831153e-07	NA	50	50	50
ENSG00000204604.9	ZNF468	1.7923474528609322	0.07784059334611655	0.07307732645761733	0.06807415797024191	0.1579222879522087	3.549987000956326e-16	NA	77	85	85
ENSG00000136425.12	CIB2	1.7911884367805657	0.2149511801853365	0.07326306115635291	0.007484462024736578	0.06697320524021623	2.5563089882047327e-07	NA	2	2	2
ENSG00000160194.17	NDUFV3	-1.790708569608198	-0.07926872917793512	0.07334007380984056	0.042745687760046044	0.3770842249863791	5.660530084588987e-44	NA	39	41	41
ENSG00000166359.10	WDR88	-1.7901894238814389	-0.14819954110394576	0.07342346473518642	0.020256595968435497	0.08194756911606592	5.451288914841706e-09	NA	9	9	9
ENSG00000166140.17	ZFYVE19	1.7899889597877523	0.17859253878724493	0.07345568624191867	0.011369227255808051	0.18192589085181315	8.574786993126181e-19	NA	20	22	22
ENSG00000148484.17	RSU1	-1.7898247761151869	-0.17729184759036035	0.07348208484533009	0.009793801192635851	0.1694189074768508	1.5048570280922925e-17	NA	14	15	15
ENSG00000115310.17	RTN4	-1.7893418802332306	-0.29938444128775893	0.07355977320924732	0.005187509311198166	0.046075089441694105	2.341782680900766e-05	NA	41	41	41
ENSG00000107736.19	CDH23	-1.789188464877899	-0.20176354305410063	0.07358446875033374	0.01097913940906148	0.06719447429903992	1.9013696026335548e-07	NA	28	29	29
ENSG00000167202.11	TBC1D2B	1.7888594994358638	0.2514779806809235	0.0736374457557191	0.0069603615794965636	0.057365951939769615	2.177447498592584e-06	NA	31	33	33
ENSG00000152078.9	TMEM56	-1.7886112464861155	-0.1629735207579197	0.07367744536638784	0.021008444365513905	0.0383673522639671	0.00012042876657360264	NA	65	65	65
ENSG00000128536.15	CDHR3	-1.7884875392601767	-0.1656591299121853	0.07369738425200371	0.011961932656161784	0.1123652647563428	8.56662154812442e-12	NA	8	8	8
ENSG00000224914.3	LINC00863	-1.7882982999452823	-0.16180907737082623	0.07372789400685442	0.014461274444815798	0.07446062305001748	2.8886405326413614e-08	NA	8	12	12
ENSG00000066379.14	ZNRD1	-1.7874969540310424	-1.4030253128117418	0.07385720398465907	0.00020812030834787334	0.1443554371537668	3.3448203578964418e-15	NA	6	142	142
ENSG00000153113.23	CAST	-1.7868844572506832	-0.07609587292782152	0.07395616510590708	0.07748143912456415	0.4071676549406786	2.92419080421633e-49	NA	31	31	31
ENSG00000124177.14	CHD6	-1.7868701586088342	-0.54098256698827	0.07395847663198854	0.0017707277935065729	0.02093752729760749	0.004648572265450042	NA	19	20	20
ENSG00000134202.10	GSTM3	1.7866451399159267	0.05195482667702983	0.07399486105274128	0.14680759583320302	0.59409251787663	7.947185528923436e-89	NA	28	29	29
ENSG00000081791.8	KIAA0141	-1.783798531082947	-0.36018325554034586	0.07445640836467243	0.0031990062455634185	0.055566963129101726	3.2671172194070615e-06	NA	25	25	25
ENSG00000181009.4	OR52N5	1.7836669215944911	0.11051380961489027	0.07447780420543919	0.021149316565333802	0.10617001809492732	4.196184969601156e-11	NA	71	71	71
ENSG00000212127.5	TAS2R14	1.7823971414386155	0.06560423281986143	0.07468449134356389	0.09424046404808084	0.2996810625956582	3.6207837531413223e-34	NA	42	43	43
ENSG00000163466.15	ARPC2	1.7818255323996939	0.44124734495886714	0.07477768722477396	0.0021303039947623836	0.057987256483424066	1.2768611799671214e-06	NA	23	23	23
ENSG00000114503.10	NCBP2	1.7815836409080243	0.49499216654928735	0.07481715412215934	0.0017048444176379243	0.037263855870511405	0.00013960982274745606	NA	20	23	23
ENSG00000148399.12	DPH7	1.7813213824089027	1.3591347594630414	0.07485996331147414	0.0001944205176386866	0.03065742878887567	0.0006253076631584058	NA	3	4	4
ENSG00000197748.12	CFAP43	-1.780612733867368	-0.2834684338329816	0.07497573806867883	0.0063110449715131686	0.0326598954298349	0.0004038326682138034	NA	16	17	17
ENSG00000136003.15	ISCU	1.7805626654915807	0.24739187740338225	0.0749839234676714	0.006858517366546071	0.012497229192693915	0.02987224661697851	NA	60	60	60
ENSG00000140406.3	MESDC1	1.7800659628816695	1.214189623373053	0.07506516613895943	0.000384466477325766	0.029531296501177893	0.0007578158809174092	NA	6	6	6
ENSG00000048540.14	LMO3	-1.7791580660372142	-0.17364363910164812	0.07521385114659622	0.01339610441524314	0.12237640278472625	1.087020250937656e-12	NA	19	21	21
ENSG00000165730.14	STOX1	1.778901879959675	0.13106899743902184	0.07525584985546913	0.019261252193896187	0.12652962383202154	3.877667158893282e-13	NA	43	44	44
ENSG00000106688.11	SLC1A1	1.7782162762995126	0.11284980588136555	0.07536834074072582	0.039366361209731235	0.2187698587424215	7.213390902251945e-23	NA	7	7	7
ENSG00000106123.11	EPHB6	-1.7766623774481378	-0.24542727244691795	0.0756238058965299	0.007003130016933279	0.061472085928793614	9.104273384189384e-07	NA	46	57	57
ENSG00000076650.6	GPATCH1	-1.7765684484269222	-0.5760436968412288	0.07563927070295352	0.001480765999482615	0.034450479190872574	0.00024755488883352114	NA	8	8	8
ENSG00000129354.11	AP1M2	1.776186851751368	0.21656467751992642	0.0757021246736406	0.014601470506591609	0.15168794462471955	1.1478923157925673e-15	NA	11	11	11
ENSG00000182141.10	ZNF708	1.7758033516502463	0.1168245035949102	0.07576533509891434	0.028706991302979146	0.16271702621933154	2.6589621518670387e-17	NA	35	35	35
ENSG00000168394.10	TAP1	1.775572389082794	1.0700099253390623	0.07580342429205846	0.0003894021886919113	0.01133105073060503	0.0364736816593834	NA	7	25	25
ENSG00000100342.20	APOL1	1.7736030865230388	0.1976955183679721	0.076128826800492	0.011924645065355285	0.03888326393719081	9.612938647029424e-05	NA	32	34	34
ENSG00000188000.3	OR7D2	1.772301718425213	0.053213936112726026	0.07634448614649411	0.0926384384501191	0.20687071245378488	1.032327490830913e-21	NA	28	31	31
ENSG00000151150.21	ANK3	-1.7719779597159417	-0.13544437372019713	0.07639821592411836	0.022577529850565704	0.07626528023407485	3.0889837447399916e-08	NA	25	25	25
ENSG00000276409.4	CCL14	1.7714839718885633	0.09103451108803012	0.07648025570296003	0.030230273676918672	0.18637871170248452	1.3288892643767542e-19	NA	7	9	9
ENSG00000183844.16	FAM3B	-1.7707343283843158	-0.11199457713200239	0.07660489110012411	0.05913775813827053	0.3127577787927357	1.1660172324194848e-34	NA	37	37	37
ENSG00000165275.9	TRMT10B	1.768514242971647	0.34310035055764604	0.07697497323870948	0.0035809305637653664	0.04880928287693887	1.2694896119032292e-05	NA	31	31	31
ENSG00000054983.16	GALC	1.7684132375678774	0.15675944717054255	0.0769918451581094	0.015475497612537595	0.11040423145886767	1.1526170996645275e-11	NA	54	55	55
ENSG00000127804.12	METTL16	-1.7661707888037106	-0.3397424886429451	0.07736720018194732	0.0034315359996806415	0.03647693540622216	0.00017464220390957575	NA	6	6	6
ENSG00000188511.12	C22orf34	1.7661163671055444	0.07159246534295038	0.0773763281217371	0.07667868066821233	0.2668828205987302	1.2283935087270356e-28	NA	96	98	98
ENSG00000187987.9	ZSCAN23	1.765456722600771	0.09381539293846478	0.07748703751456842	0.04761984591289069	0.2601705643725956	2.4937832312446517e-28	NA	13	26	26
ENSG00000150627.15	WDR17	1.7634604553595443	0.18412385415107496	0.07782286120065496	0.010943068767767388	0.041467102116504166	5.7438225517480275e-05	NA	38	39	39
ENSG00000269720.2	CTD-2521M24.13	-1.7632994651794434	-0.3191555606880095	0.0778499954726311	0.0024995910831287055	0.011660808457776171	0.03230969674241052	NA	1	1	1
ENSG00000277462.1	ZNF670	-1.7632760687810383	-0.09642190316676678	0.07785393948616802	0.042942815601237444	0.2069441969262414	2.076909376162666e-21	NA	26	26	26
ENSG00000167065.13	DUSP18	1.76218878900846	0.1756165540375789	0.07803740563541234	0.02011873883479411	0.03363856208899052	0.0003178370878914739	NA	43	43	43
ENSG00000184304.14	PRKD1	1.7611808249399192	0.37502130055178845	0.07820780243944613	0.0022652380260916	0.0422468383725592	4.679264681506425e-05	NA	11	11	11
ENSG00000171444.17	MCC	-1.7588031855150645	-0.1769037147565637	0.07861094354897563	0.00962637350982856	0.0706885757919906	1.2513951984317127e-07	NA	48	50	50
ENSG00000166257.8	SCN3B	-1.7570657075351757	-0.18266774764394977	0.07890661002683526	0.007696947632916576	0.046705832497775684	2.0477479160201958e-05	NA	44	44	44
ENSG00000278376.1	RP11-158I9.8	-1.7559549594269939	-0.054328121963622994	0.0790960995085212	0.1422508399438087	0.4010122070127272	8.701169057250136e-48	NA	39	39	39
ENSG00000250673.2	RP11-6L6.2	1.7553621607701664	0.04912026371546969	0.07919738012003084	0.15285912381327957	0.4729085661145978	2.021039806094379e-60	NA	21	21	21
ENSG00000160299.16	PCNT	1.7551948656824008	0.18708442113501342	0.0792259818317403	0.010828597833082175	0.11140078288309793	1.7720788145278297e-11	NA	19	20	20
ENSG00000137563.11	GGH	-1.7544078909273766	-0.07377168621245778	0.07936064019558677	0.08859361511093658	0.32464584096600657	2.8272420794583435e-36	NA	39	39	39
ENSG00000162104.9	ADCY9	1.7529800104612736	0.3391245976785251	0.07960543835197156	0.003069845967423039	0.051765468015217364	6.312988751787966e-06	NA	22	22	22
ENSG00000214087.8	ARL16	-1.7513683749348943	-0.04209298377783986	0.0798824768470276	0.2054355833393838	0.5941523725310283	8.529764416625314e-87	NA	17	18	18
ENSG00000272440.1	RP11-379F4.6	-1.7513051371683914	-0.12222439111780486	0.07989336331040077	0.019740663613066915	0.028700928103723117	0.0008821869187888963	NA	54	56	56
ENSG00000127837.9	AAMP	1.7509063750682794	1.1067618776726007	0.07996203849879413	0.0003282711611888408	0.02081896124685613	0.0039568230189648505	NA	13	13	13
ENSG00000109501.13	WFS1	-1.7496605366406008	-0.21477995094121893	0.0801769071057803	0.008087526082678827	0.10714984091423893	3.709121417964556e-11	NA	11	11	11
ENSG00000141994.15	DUS3L	1.7493167683933237	0.13328961843862833	0.08023627900963676	0.01630714874976155	0.35259566477343385	1.8158804571638588e-40	NA	11	11	11
ENSG00000243244.5	STON1	-1.7492737545008339	-0.16414849200488693	0.08024371041387296	0.0127962451409652	0.08521558521525817	5.535123565161103e-09	NA	42	42	42
ENSG00000185519.8	FAM131C	-1.7492581572421133	-0.3039652731966414	0.08024640525197999	0.0061593593814594574	0.037401878986258345	0.0001412833139770576	NA	9	10	10
ENSG00000164300.16	SERINC5	-1.7486225164394986	-0.14386171148935512	0.08035629154805417	0.01754678221181104	0.07294281777019906	8.238665230812216e-08	NA	32	34	34
ENSG00000197728.9	RPS26	1.746142025295628	0.027651855593487363	0.08078627582162631	0.5052886416479433	0.7689011007044864	5.513233907272364e-153	NA	67	71	71
ENSG00000196196.2	HRCT1	1.745028419838583	0.07927086961783711	0.0809799220750151	0.05118093434457869	0.13935901746996318	2.160361177424709e-14	NA	90	91	91
ENSG00000118849.9	RARRES1	-1.74499133714858	-0.2913153181525616	0.08098637690827915	0.004678293374755068	0.050222748743982436	9.687973742945533e-06	NA	21	21	21
ENSG00000225399.4	RP11-3B7.1	-1.7447373479299542	-0.1113231142832089	0.08103059900923237	0.03215008850146485	0.10221553373589387	1.308207655122146e-10	NA	14	14	14
ENSG00000138640.14	FAM13A	1.7443543848496534	0.3531401989830977	0.08109731382864388	0.0036064093532573284	0.029778605872386836	0.0007387473720881951	NA	29	29	29
ENSG00000178217.13	SH2D4B	1.7437880246664847	0.13198689220866092	0.08119605941748714	0.022762229724528127	0.070968361184819	5.329118518091147e-08	NA	6	6	6
ENSG00000163170.11	BOLA3	1.7429658907121222	0.4424295338149519	0.08133957310869734	0.001998696474854114	0.03219865063089991	0.00044309384047912747	NA	12	13	13
ENSG00000166573.5	GALR1	-1.7422532846986254	-0.07737903472654092	0.08146413382707297	0.06006892503329567	0.1802994429859272	1.352871979027052e-18	NA	56	58	58
ENSG00000249096.6	RP11-290F5.1	-1.7420259941278966	-0.23953142553627757	0.081503895865005	0.009479278964919458	0.0415108216599242	6.39420807773808e-05	NA	21	21	21
ENSG00000240583.11	AQP1	-1.7417966025696379	-0.25937669086470105	0.08154404141384383	0.005349266006189803	0.012244421800085423	0.03041630108461201	NA	46	47	47
ENSG00000243667.6	WDR92	-1.7397552539959025	-0.7792044911425108	0.08190200258412549	0.0008626951804764993	0.05148516458854987	8.006695715573416e-06	NA	6	7	7
ENSG00000172671.19	ZFAND4	-1.738262181199781	-0.11971183161216709	0.08216462694618436	0.030886102081003508	0.17805928580884595	2.135261170618714e-18	NA	10	12	12
ENSG00000127463.13	EMC1	-1.7367778557160058	-0.20475104212060888	0.08242638919742992	0.01023301459163456	0.18503678041428	4.01021020302309e-19	NA	21	21	21
ENSG00000265519.1	CTD-3157E16.1	-1.7359650679872831	-0.12322567709265939	0.08257001132769594	0.025541238633524282	0.1077692249049218	2.7630601190028765e-11	NA	37	39	39
ENSG00000171680.21	PLEKHG5	-1.735587689019997	-0.6862746767446194	0.08263676429444913	0.0009047161538666291	0.023002112586147004	0.0029905125153765195	NA	3	3	3
ENSG00000152359.14	POC5	1.7329391130067509	0.15580295408651518	0.0831064913922981	0.015082863754127027	0.2171061723159375	1.4610696969436652e-22	NA	11	11	11
ENSG00000188833.9	ENTPD8	-1.732338043502377	-0.8320523860324258	0.08321339216345171	0.0004780391863268246	0.047557290732777084	1.4218152156494901e-05	NA	2	4	4
ENSG00000066027.11	PPP2R5A	-1.7321045035394984	-0.3357775204938176	0.08325495750114363	0.002861507947935604	0.016661049472781086	0.010621811016633629	NA	30	30	30
ENSG00000261786.1	RP4-555D20.2	1.7313376768656976	0.19578994606924197	0.08339155525798475	0.015862045368990316	0.07920378711150604	2.013555302328308e-08	NA	10	10	10
ENSG00000135913.10	USP37	1.7307769581955432	0.24869140187653158	0.08349155306498368	0.005711467336807253	0.07167269858802378	5.938180909522345e-08	NA	27	27	27
ENSG00000164535.14	DAGLB	1.7298776532719495	0.07080042254486817	0.08365213664902998	0.06976732044515939	0.3518108053158302	2.6033183737160093e-40	NA	6	7	7
ENSG00000137700.17	SLC37A4	1.7286688596369526	0.3164625247823046	0.08386837773330595	0.0034230490146562676	0.06337705841532705	5.357442563695214e-07	NA	18	20	20
ENSG00000169629.11	RGPD8	-1.7270555038090416	-0.038245274412202365	0.08415769579922652	0.25553849190911593	0.568500238158145	2.0607484323686578e-81	NA	33	35	35
ENSG00000175575.12	PAAF1	1.7261151234960577	0.09658013396585532	0.08432670356740374	0.043826044337843456	0.2845884787397233	2.114325849341021e-31	NA	35	36	36
ENSG00000116885.18	OSCP1	1.7258452088182852	0.271577426435704	0.08437526408410599	0.0069350918640277825	0.03264132801519984	0.0003896908038168313	NA	31	34	34
ENSG00000270673.1	YTHDF3-AS1	1.7244305059206206	0.26269394490493453	0.08463015440038765	0.005935566891563989	0.055068014294520164	3.6452204480740797e-06	NA	9	9	9
ENSG00000140950.15	TLDC1	1.7238943974897813	0.12452410467492714	0.0847269089183397	0.04220075367151743	0.23172832686959505	1.4269377273877014e-24	NA	81	84	84
ENSG00000137310.11	TCF19	1.7236068339316033	1.328409013769494	0.0847788439979361	0.00020812030782730337	0.048972070464633005	1.162335679163793e-05	NA	6	17	17
ENSG00000129197.14	RPAIN	1.7226744746816136	0.14105177467140037	0.08494740876718965	0.015853542504509602	0.15136895610648754	1.2250141447557785e-15	NA	16	16	16
ENSG00000204176.13	SYT15	-1.722635956546907	-0.2359605965554866	0.08495437843325448	0.006439645030402215	0.1377597466834648	2.6492116349331054e-14	NA	15	40	40
ENSG00000204583.9	LRCOL1	1.72123563067793	0.21381590502471245	0.08520807466703391	0.008544288832933936	0.025625811307984976	0.0015811442917704522	NA	11	12	12
ENSG00000069275.12	NUCKS1	1.720397162873543	0.209353665868548	0.08536027236997586	0.007962748550525	0.06745919924025152	1.999477907951225e-07	NA	48	49	49
ENSG00000144677.14	CTDSPL	-1.7202344458937815	-0.373483591803109	0.08538983401625375	0.004146905654920508	0.06337079878730195	5.421503757837117e-07	NA	15	16	16
ENSG00000246548.3	RP11-7F17.5	-1.7201040224519457	-0.16675773546967204	0.08541353470132453	0.013412219842537779	0.09995055844075346	2.0471722875542442e-10	NA	13	13	13
ENSG00000154174.7	TOMM70	-1.7188212547156925	-0.31300501110682943	0.08564692408078645	0.004162172139524213	0.1139949941384054	7.461118686225608e-12	NA	28	29	29
ENSG00000105669.13	COPE	-1.7181025435460826	-0.4092272297926058	0.08577791298327313	0.002094762426376535	0.09409668194989758	7.573900202604992e-10	NA	4	4	4
ENSG00000022556.15	NLRP2	1.7175059455256183	0.05450538541685386	0.08588676904980298	0.11356033196532025	0.2598893589813081	1.0663500054586984e-27	NA	47	48	48
ENSG00000181885.18	CLDN7	1.7172297886523618	0.0747025486102303	0.0859371947789471	0.06133724951637835	0.3027037032040717	3.138567208612024e-33	NA	39	41	41
ENSG00000119326.14	CTNNAL1	-1.716139835176103	-0.1266093864575516	0.08613645182182464	0.027520541939940864	0.1918802260982168	5.176198944824044e-20	NA	33	33	33
ENSG00000203666.12	EFCAB2	-1.7159222261797247	-0.06234588355023244	0.08617627811233677	0.10184756386576871	0.3845591528404542	4.3104060333661714e-46	NA	36	39	39
ENSG00000155749.12	ALS2CR12	1.7155789591067578	0.15564894756189881	0.08623913228925761	0.015109070230288457	0.10534761406392873	4.440133137047272e-11	NA	8	8	8
ENSG00000225498.1	AC002064.5	1.7138589685182188	0.11897131810408058	0.0865546303142731	0.024814255755195812	0.11768594532609156	3.3152098575714037e-12	NA	26	27	27
ENSG00000116260.16	QSOX1	-1.7137290875276252	-0.6080053934179203	0.08657849219501627	0.0010349521736014345	0.013296792210124576	0.024530713568857204	NA	26	26	26
ENSG00000197181.11	PIWIL2	-1.7128311038658883	-0.07440017941718312	0.08674361611848111	0.06306482846841022	0.2284984967518131	2.120066401986638e-24	NA	15	15	15
ENSG00000228784.7	LINC00954	-1.7116877339925691	-0.47242188391769324	0.08695423027215703	0.0017360605418540792	0.04851236594667305	1.3141116614264787e-05	NA	4	4	4
ENSG00000099954.18	CECR2	-1.7112142595381294	-0.13637044587315209	0.08704156728699895	0.019683838839701796	0.0674067682766707	2.374955845183882e-07	NA	41	44	44
ENSG00000153406.13	NMRAL1	1.710744822630394	0.06287096528458648	0.08712822942419397	0.09048074912655439	0.4105765199094693	4.953883305438685e-50	NA	40	44	44
ENSG00000018699.11	TTC27	1.7107280674732965	0.16071724731214446	0.08713132385862307	0.015802084892876378	0.13154838615450087	1.8790808933807818e-13	NA	21	21	21
ENSG00000269086.2	CTC-523E23.5	1.70987474266504	0.20349890248857883	0.0872890378980387	0.009559236545441456	0.028608958021374805	0.0008735330066932539	NA	44	45	45
ENSG00000020922.12	MRE11	1.7089087709817061	0.04284222227299852	0.08746784957238957	0.17105879759186382	0.6092642412178901	3.732711501543665e-92	NA	88	88	88
ENSG00000197045.12	GMFB	1.7086834691351755	0.28741359645331666	0.087509597825332	0.005104260393715511	0.1131198097001878	6.733560306285299e-12	NA	9	9	9
ENSG00000264016.2	CTC-297N7.9	1.708396565706427	0.1325658537113096	0.08756278407150356	0.019978834159997114	0.10609660199787203	2.646687528663853e-11	NA	11	12	12
ENSG00000163554.12	SPTA1	-1.7056501368226904	-0.07969803133078589	0.0880732386438355	0.06009285711500823	0.17182984532527246	1.120189790450369e-17	NA	51	51	51
ENSG00000145113.21	MUC4	-1.7047204102606033	-0.12422897142609654	0.08824658139085567	0.023992911712256156	0.20922164846836444	3.422551401960432e-22	NA	13	17	17
ENSG00000163050.16	COQ8A	-1.7046501504038338	-0.8342442166475196	0.08825969215133293	0.00048529912615832496	0.014308865867741676	0.018828429660753158	NA	2	2	2
ENSG00000165916.8	PSMC3	1.7041768949946545	0.19618586128257506	0.08834804435640571	0.006156604102251849	0.1009420782804578	1.2869293727949022e-10	NA	38	38	38
ENSG00000132881.11	RSG1	1.7039099674130918	0.16154643495442433	0.08839790859262674	0.017106941759118272	0.15295920444087213	1.2960130647287795e-15	NA	12	12	12
ENSG00000126231.13	PROZ	-1.7030493683502967	-0.10842899807008291	0.08855882997669134	0.0264099195219952	0.11254750926959987	6.690924734996972e-12	NA	11	11	11
ENSG00000266970.1	RP11-806H10.4	1.7018479965387143	0.30133952555730087	0.08878386642070979	0.005095818823544224	0.03698860186008119	0.0001145835406256142	NA	16	23	23
ENSG00000168032.8	ENTPD3	1.7014571192291994	0.43638156594401994	0.08885718335943729	0.002632757332313271	0.042162266360342655	4.866286682538191e-05	NA	2	2	2
ENSG00000196968.10	FUT11	-1.700816189361479	-0.16295491529851194	0.0889775082808038	0.012671322115079877	0.08144528735203888	7.0551527930090905e-09	NA	30	30	30
ENSG00000159692.15	CTBP1	-1.700798638636735	-0.7076380812097254	0.08898080501045606	0.0007300321975236636	0.030455510362604663	0.0006058943198035293	NA	4	4	4
ENSG00000176083.17	ZNF683	-1.7007265925689108	-0.19163241927659821	0.08899433918122841	0.00929992720739431	0.03929137641692485	9.100078217168041e-05	NA	20	20	20
ENSG00000033800.13	PIAS1	1.700629131656371	0.12382553376706122	0.08901265028159487	0.022692466045983448	0.2213876413045493	1.5855275453026167e-23	NA	34	34	34
ENSG00000121940.15	CLCC1	1.6990918502328736	0.15056444429022134	0.0893018787185213	0.01855126757592091	0.02275871258059835	0.003188640875347954	NA	62	65	65
ENSG00000168936.10	TMEM129	1.6989548421577432	0.2967056698037975	0.08932769249573737	0.005313633468040677	0.09795716494941917	3.6837771720784797e-10	NA	28	28	28
ENSG00000185437.13	SH3BGR	-1.6981326035727957	-0.14751012071087494	0.08948273726566931	0.02051012998169001	0.17994740334643766	1.4886864013939169e-18	NA	33	34	34
ENSG00000077585.13	GPR137B	-1.697934175942664	-0.1946046002083522	0.08952018605583091	0.009809769970128605	0.1100902507021841	2.150734693247645e-11	NA	29	31	31
ENSG00000101166.15	PRELID3B	-1.6975408905408784	-0.25818640189087877	0.08959444719991504	0.0036048381027325	0.10721184411047864	4.909011379505386e-11	NA	21	21	21
ENSG00000161996.18	WDR90	1.6972445707173462	0.11368410294451407	0.08965043181762027	0.023005247407832156	0.26596592706495553	2.6219198839306616e-28	NA	30	33	33
ENSG00000100376.11	FAM118A	1.6960885649181008	0.030497420991998904	0.08986910889227623	0.32319694620047623	0.6922275870035164	5.11046141768614e-119	NA	40	41	41
ENSG00000158161.15	EYA3	-1.6955685353282726	-0.1496656714706717	0.08996762077190343	0.018693044644737325	0.14298805729619785	7.949856582694947e-15	NA	36	36	36
ENSG00000178150.9	ZNF114	-1.6946540474919876	-0.28554185347742395	0.09014106771242547	0.0046037813954078535	0.03579395050636708	0.00018774723150059424	NA	9	9	9
ENSG00000233895.1	RP1-122P22.2	-1.6942429310247453	-0.2361238506829807	0.09021913002358548	0.006259369570627284	0.02395822650243149	0.0025291341926566226	NA	22	22	22
ENSG00000109775.10	UFSP2	-1.6938868004935923	-0.0561311441152854	0.0902867956350903	0.11923997786710938	0.4862524087127957	2.378920577663067e-63	NA	49	55	55
ENSG00000168575.9	SLC20A2	-1.693021389770627	-0.277208179589956	0.09045139584079336	0.004849917306998753	0.023631802542861933	0.002706924288190627	NA	23	23	23
ENSG00000149922.10	TBX6	1.6929093821347507	0.14571389686042038	0.09047271720950566	0.019218366666213363	0.15642595587332386	3.8121163500348685e-16	NA	16	16	16
ENSG00000101220.17	C20orf27	1.6925102678014237	0.33472804751104257	0.09054872404747333	0.0024651207411322774	0.013513875072125023	0.023342713150713783	NA	36	37	37
ENSG00000184983.9	NDUFA6	1.6912980787219534	0.12735459125974055	0.09077988680865322	0.04080454723806587	0.5139581363892489	2.1736462113434227e-68	NA	21	21	21
ENSG00000159899.14	NPR2	1.6907171421697262	0.27144838758212425	0.09089083871715303	0.004954099777140487	0.060255674970159274	1.2774442657681718e-06	NA	12	12	12
ENSG00000100503.23	NIN	1.6902885077370362	0.4378338977373106	0.0909727726461378	0.0018315438547304797	0.041244710264622834	6.41435045965206e-05	NA	12	12	12
ENSG00000183207.13	RUVBL2	1.6902248738181782	0.24856511748988494	0.09098494139931057	0.004758744824213809	0.0848652666705872	5.659406611339063e-09	NA	39	43	43
ENSG00000183486.12	MX2	-1.6894001160433783	-0.2193948947063202	0.09114277878568156	0.008827149848232498	0.02369977315600728	0.0024547045761480076	NA	45	47	47
ENSG00000133962.7	CATSPERB	-1.6877684696833704	-0.08895819207595883	0.09145568240466076	0.05654898951865331	0.16759620936413314	4.2859475186971255e-17	NA	37	38	38
ENSG00000163694.14	RBM47	1.6877172873214694	0.5974129553319665	0.09146551168395158	0.0010059746002476925	0.03317832521647668	0.0003589938687898636	NA	7	7	7
ENSG00000213699.8	SLC35F6	1.6867547483497853	0.2996109116601244	0.09165051996455768	0.004031615456315681	0.01781021298940309	0.00920356285359408	NA	17	17	17
ENSG00000041988.15	THAP3	-1.6864046391236152	-0.4271928436050691	0.0917178885154924	0.0016024068096383746	0.0714042887171683	1.0332837196613565e-07	NA	7	8	8
ENSG00000204991.10	SPIRE2	-1.6842657176013611	-0.09192627216000587	0.09213032766802395	0.03965815707324211	0.2184974217744093	9.003249051701734e-23	NA	25	26	26
ENSG00000172057.9	ORMDL3	1.6842584898336588	0.6858752205003934	0.09213172388925109	0.0010360906151580607	0.01316222302285236	0.02520459204331824	NA	31	32	32
ENSG00000009790.14	TRAF3IP3	1.6838459915547668	0.2076052454619877	0.09221143625433148	0.006695455199271349	0.0787725776002557	2.2901804578178816e-08	NA	22	24	24
ENSG00000007080.10	CCDC124	1.6827031500454241	0.21770404240475882	0.09243257163561708	0.008371883393005895	0.17623528894047838	4.538874813295299e-18	NA	22	22	22
ENSG00000186469.8	GNG2	1.6813099377398404	0.5376449204529127	0.09270272860536309	0.0023013252897774884	0.044639531875414265	3.230667248332309e-05	NA	17	17	17
ENSG00000197774.12	EME2	-1.6811070835877817	-0.3129732479452866	0.09274211675027168	0.0030411823275872437	0.028485984879636512	0.0009045777484328	NA	16	17	17
ENSG00000176641.10	RNF152	1.6808126759859403	0.45435679915561605	0.09279930570629422	0.0015804632707908095	0.01758974758852819	0.009075658422281516	NA	6	6	6
ENSG00000122224.17	LY9	1.680405816268399	0.6163462804300784	0.0928783851839121	0.0009562746027135909	0.021543016397838663	0.004144852031061179	NA	9	9	9
ENSG00000003400.14	CASP10	-1.6797340482338163	-0.5314784137483983	0.09300907207100356	0.0011746000308124841	0.011485041454574995	0.03707731718311014	NA	9	9	9
ENSG00000149656.8	LINC00266-1	1.6796439112929356	0.1931513201918138	0.09302661868844346	0.013673652457529408	0.04899302847096451	1.3153067235676115e-05	NA	8	8	8
ENSG00000160072.19	ATAD3B	-1.6790054761688853	-0.09968551424125682	0.09315097650508496	0.032798884045949966	0.061363667070376174	1.505780088241607e-07	NA	52	72	72
ENSG00000182362.13	YBEY	-1.6780135245760366	-0.03536819725831435	0.09334445879030107	0.2964677355067652	0.5787208557519682	2.492333043348966e-83	NA	56	58	58
ENSG00000229876.1	CASC20	-1.6774896949607894	-0.21428788599442894	0.0934467629062003	0.009091776064338185	0.08811317219909573	2.434256004048021e-09	NA	12	13	13
ENSG00000175582.19	RAB6A	1.676880054795903	0.49919082218316674	0.09356593909933415	0.002074272644298076	0.05784006236974155	1.459214917085292e-06	NA	33	33	33
ENSG00000183733.6	FIGLA	-1.6757490777362376	-0.09711582581047266	0.09378735230705498	0.03153537719758774	0.09181930270384722	1.2601883535706004e-09	NA	47	48	48
ENSG00000164983.7	TMEM65	1.674827006099471	0.11998694634782367	0.09396817855558458	0.02132213912640649	0.21711105085904905	1.9450939748584076e-23	NA	53	53	53
ENSG00000070476.14	ZXDC	1.674584863909094	0.08923884644257508	0.09401571106019257	0.04228488164773844	0.2776046191956987	6.2959596981150564e-30	NA	29	29	29
ENSG00000144741.17	SLC25A26	-1.6740273516445603	-0.11554843640860107	0.09412522399864892	0.01976719504974598	0.15847969145919938	3.01257207248166e-16	NA	24	24	24
ENSG00000164978.17	NUDT2	1.6718431598372305	0.0406751607431711	0.09455525356996623	0.19206007759101457	0.6204185917463656	4.5431051331087465e-95	NA	18	18	18
ENSG00000111348.8	ARHGDIB	-1.671813483857434	-0.7544725096502957	0.09456110708087219	0.0008470700001807125	0.03407274125349077	0.0002600568927004564	NA	5	5	5
ENSG00000268734.1	CTB-61M7.2	1.6712965570119684	0.4642626426208219	0.09466311617225577	0.0015416904757487222	0.027126219861475558	0.0010981902579549716	NA	4	4	4
ENSG00000196345.12	ZKSCAN7	-1.671165746134117	-0.21460520774988404	0.09468894405066933	0.0087012975040522	0.04597941019894307	2.5178121394976277e-05	NA	74	75	75
ENSG00000146242.8	TPBG	1.6690361483113076	0.14953599049846805	0.09511021610036849	0.015684058245514207	0.18626587054266405	4.375647843884307e-19	NA	35	35	35
ENSG00000167981.5	ZNF597	-1.668984270891682	-0.16248777281119042	0.09512049707155053	0.01281149060406748	0.0678275198401254	2.0500735846983605e-07	NA	17	17	17
ENSG00000152683.14	SLC30A6	-1.668855226911927	-0.39041250930342064	0.09514607463038594	0.00247899996555616	0.02358514703866335	0.0018451153677923	NA	11	12	12
ENSG00000021826.14	CPS1	1.6674612550047396	0.12080034820165679	0.0954227224455144	0.023023902104558482	0.05423841494695357	3.226181348384456e-06	NA	45	45	45
ENSG00000213949.8	ITGA1	1.6664827951121275	0.1273812845799982	0.09561729218362706	0.01503244339281317	0.043133116528870835	4.173294038245466e-05	NA	82	82	82
ENSG00000183605.16	SFXN4	-1.666012054800458	-0.05911367433302475	0.09571101343912997	0.1050033588359584	0.4967445883188378	7.718338193363316e-65	NA	32	32	32
ENSG00000141519.14	CCDC40	1.6656649063694449	0.05860629743482857	0.09578017548057802	0.0829099290386459	0.3782114763003628	2.0013896934043602e-44	NA	14	14	14
ENSG00000161929.14	SCIMP	-1.6656020554682898	-0.35775712460906745	0.09579270148045634	0.0026180961894460585	0.033431862284254384	0.00034554704466861774	NA	23	25	25
ENSG00000163125.15	RPRD2	1.6654428624647215	0.23056858211323694	0.09582443404554912	0.0065449619442596915	0.08923592360014186	1.7680775194092885e-09	NA	81	88	88
ENSG00000107815.7	TWNK	-1.6651335630061246	-1.2926394801113525	0.09588611197552328	0.0002021423483137646	0.03988307032817544	8.63618529413369e-05	NA	2	2	2
ENSG00000117601.13	SERPINC1	-1.665000440657945	-0.07237324951818953	0.09591266790897399	0.08819428253656084	0.15464100180003748	4.998527588166178e-16	NA	32	32	32
ENSG00000131015.4	ULBP2	1.6640265942332866	0.18540447597509843	0.09610711492383212	0.007551859419254105	0.037375621879627466	0.000122103499764109	NA	41	41	41
ENSG00000003137.8	CYP26B1	1.6639947502960293	0.24703765613630504	0.09611347849611666	0.0055367888226698705	0.05193338123523241	5.3258533977513e-06	NA	4	4	4
ENSG00000142494.13	SLC47A1	1.6612502486642784	0.13357687901942655	0.0966631974725632	0.024625769953798782	0.0950347064348146	6.253144686698963e-10	NA	5	5	5
ENSG00000102910.13	LONP2	-1.6595838028441299	-0.16776730130096965	0.09699820898174653	0.011238419289444029	0.16272384773000198	9.270803443325176e-17	NA	47	47	47
ENSG00000203785.8	SPRR2E	-1.658721601730072	-0.32525716190715215	0.09717190442010915	0.003166730147739822	0.027615029489029608	0.0011275203761723152	NA	22	22	22
ENSG00000235109.7	ZSCAN31	1.657741914687958	0.12225774086536442	0.09736956980212744	0.02371625319985666	0.17953085294012405	1.2858535061868691e-18	NA	21	29	29
ENSG00000104313.17	EYA1	1.6573922956276106	0.24494564898138846	0.09744018804190661	0.009874885704330993	0.06713091748543404	2.7755051566232953e-07	NA	11	11	11
ENSG00000173421.16	CCDC36	-1.6563446865353708	-0.09477347745837718	0.09765203580550896	0.04034371372223472	0.1494938379264027	2.1143376886500827e-15	NA	17	17	17
ENSG00000116017.10	ARID3A	-1.6563224880886696	-0.5546284103489051	0.09765652875994607	0.0013559451010166082	0.031865035921928644	0.00045186406376887306	NA	11	12	12
ENSG00000144152.12	FBLN7	-1.6553432677518856	-0.14130036613752786	0.09785488689057846	0.021649611018619543	0.1362120295010709	1.384860253144208e-14	NA	33	35	35
ENSG00000105568.17	PPP2R1A	1.6546246466381482	0.3424050684262224	0.09800066081977651	0.0022448224737977324	0.022720835873290428	0.002939581131345735	NA	36	37	37
ENSG00000060718.20	COL11A1	1.6536482827501775	0.23601670272716485	0.09819899638050211	0.00595078901293101	0.030783738919878276	0.0005670026428576236	NA	6	7	7
ENSG00000143850.13	PLEKHA6	-1.6532105081295296	-0.1335058806596503	0.09828802861518084	0.018933338051171436	0.13503365830269695	4.848713367908934e-14	NA	48	52	52
ENSG00000136866.13	ZFP37	-1.6521379642719203	-0.4229251515975561	0.09850642926247798	0.00197528462222615	0.05790065057656365	1.8811778240535686e-06	NA	5	5	5
ENSG00000170955.9	PRKCDBP	1.6521253875498394	0.11378907734800019	0.09850899254010209	0.03674842619308227	0.2952442495998241	1.9497532356196192e-32	NA	19	19	19
ENSG00000167766.18	ZNF83	1.6517515956604127	0.07665893549083248	0.09858519985579521	0.05593699220309178	0.4737951800037231	1.1606757681589822e-60	NA	25	27	27
ENSG00000185024.16	BRF1	1.6508783300215368	0.5652643577936892	0.09876342149527254	0.0009402545582495604	0.01326440705716412	0.02473044986281329	NA	3	4	4
ENSG00000099968.17	BCL2L13	1.649664554779639	0.4069476445869314	0.09901156361671481	0.0020911588336741567	0.04166122141220938	5.550828017061434e-05	NA	25	27	27
ENSG00000136147.17	PHF11	1.6475828705621989	0.6582712844319188	0.09943829786474771	0.0004947141647071033	0.011894678215795328	0.032246494242863584	NA	5	5	5
ENSG00000089876.11	DHX32	-1.6473596904842474	-0.4056991563882224	0.09948413556081682	0.0021541180828216493	0.05773090676133439	2.0591227219873453e-06	NA	5	6	6
ENSG00000125637.15	PSD4	-1.646132509485328	-0.10130870376935726	0.09973648059721356	0.030039584324877366	0.2510689368368648	1.3242330173203985e-26	NA	41	41	41
ENSG00000197646.7	PDCD1LG2	1.645164856597062	0.06682495368115446	0.09993581869291338	0.07607571704210772	0.2860826891810783	1.6871134108524514e-31	NA	28	28	28
ENSG00000219200.11	RNASEK	-1.6430428272114228	-0.2858835420625596	0.100374072588437	0.002442987474926276	0.023034384053248525	0.0023677179494816787	NA	29	29	29
ENSG00000175662.17	TOM1L2	1.6424481755138838	0.13801704799194675	0.10049715795270775	0.017953042280432808	0.15214535504246496	5.94817123333141e-16	NA	58	62	62
ENSG00000121858.10	TNFSF10	1.642360035188038	0.17849811262959567	0.10051541211603594	0.012106532022676633	0.13875479047805409	2.2712537117093552e-14	NA	16	16	16
ENSG00000156171.14	DRAM2	-1.6422649249370267	-0.06961094262307674	0.10053511273909432	0.06754367426540792	0.5049354934918981	1.383419756790874e-66	NA	13	15	15
ENSG00000167595.14	PROSER3	-1.6418381447843649	-0.21576240280184406	0.1006235515627042	0.0070163192050525566	0.09774192003188804	2.7710918772318784e-10	NA	11	11	11
ENSG00000172167.7	MTBP	-1.6408804494910845	-0.17049839246858436	0.10082223408846235	0.010841762195438746	0.08438494328950248	6.419232375385967e-09	NA	29	29	29
ENSG00000237232.7	ZNF295-AS1	-1.6390419458741157	-0.4866062495507372	0.10120452420526677	0.0013721957942246046	0.0988176767710059	2.2076817609345423e-10	NA	10	12	12
ENSG00000008513.14	ST3GAL1	1.6358393182387663	0.46026110185830216	0.10187322073667696	0.0013894294520246887	0.01277714520462772	0.027152276322271244	NA	27	27	27
ENSG00000132837.14	DMGDH	-1.6344818009338327	-0.18557900684915454	0.10215772451880846	0.009507264304404541	0.12443515680120648	7.29743260105391e-13	NA	29	30	30
ENSG00000167711.13	SERPINF2	1.6341273500715572	0.17197955808144416	0.10223211311539161	0.013054143445935053	0.11804900203340042	3.8938978336106555e-12	NA	35	36	36
ENSG00000103245.13	NARFL	1.633837440671168	0.08109347993667018	0.10229298843798902	0.03551630221511656	0.3721201201366557	2.7639921328184053e-43	NA	8	8	8
ENSG00000165061.14	ZMAT4	1.633804675073436	0.12616300072786413	0.10229987038865074	0.023905696769939665	0.07213766292525746	8.197019293304731e-08	NA	39	39	39
ENSG00000135926.14	TMBIM1	1.6336566755186923	0.3747320040295166	0.10233096019372885	0.0021340695324524664	0.07025997115445536	9.9307780146019e-08	NA	22	22	22
ENSG00000147853.16	AK3	-1.6334975373779883	-0.18533869035506922	0.10236439823467128	0.008710289847941172	0.08862697210315519	2.040804394939711e-09	NA	63	64	64
ENSG00000176209.11	SMIM19	-1.632289686336119	-0.06719261646060826	0.10261847489556075	0.06673337377937212	0.4451553469937855	1.6327603395096044e-55	NA	40	41	41
ENSG00000033178.12	UBA6	-1.6319875662479317	-0.17269243827383066	0.10268210552741362	0.011587333327001813	0.18101796700743514	1.095817103401302e-18	NA	19	19	19
ENSG00000154370.15	TRIM11	1.6318922396970914	0.7533848231326684	0.1027021891181249	0.0005348312705799525	0.016862858698314453	0.011527716991803041	NA	5	5	5
ENSG00000118292.8	C1orf54	-1.6317295790471082	-0.2925177554983781	0.1027364660077735	0.004440781149337632	0.03514849232078148	0.00021139486948405995	NA	27	31	31
ENSG00000251623.1	RP11-826N14.4	1.6309417998595495	0.09101705574212403	0.10290260063320064	0.04316196023379958	0.16575941105259204	6.38113259797167e-17	NA	42	49	49
ENSG00000108784.9	NAGLU	-1.630682644104911	-0.18075389689046006	0.10295730062997872	0.017747951445621128	0.20096211425496407	3.5326966657415444e-21	NA	24	26	26
ENSG00000169504.14	CLIC4	-1.6306572773124208	-0.46558692904192533	0.10296265604029178	0.0017702855870451325	0.04838726639175013	1.2099218919440473e-05	NA	18	18	18
ENSG00000008517.16	IL32	-1.63034914279694	-0.181482089254065	0.10302772676306837	0.049225617579415376	0.2984500585145497	3.126123622600021e-33	NA	25	25	25
ENSG00000182093.14	WRB	-1.629022595068648	-0.06986949661130895	0.10330823579016794	0.07526406420558289	0.4599432903032478	1.4794136431945092e-57	NA	12	13	13
ENSG00000170185.9	USP38	1.6280752557149725	0.524943094894563	0.10350892957401252	0.0012404479456587314	0.020445617980312646	0.0052381424749724185	NA	36	36	36
ENSG00000135709.12	KIAA0513	1.6279910016737789	0.18287600093022566	0.10352679378363012	0.01036556196584803	0.08267868503782137	9.42444693941748e-09	NA	29	30	30
ENSG00000163946.13	FAM208A	1.6263396754179296	0.5989521905681601	0.10387741600467668	0.0008077522660217033	0.01280933129065079	0.02718130089301796	NA	22	24	24
ENSG00000133812.15	SBF2	-1.6248560939966405	-0.25105487234545687	0.10419322540858407	0.00500195597993175	0.03676158580796233	0.00017268258982987443	NA	37	37	37
ENSG00000108010.11	GLRX3	1.6244561101548607	1.3807146121675564	0.10427850021720295	0.0001509640733970203	0.012798086960394459	0.02721174917883204	NA	7	8	8
ENSG00000228789.6	HCG22	-1.624203137231777	-0.1511144530134445	0.10433246155093777	0.0138151222169223	0.3523038930465461	7.781595711034419e-40	NA	15	57	57
ENSG00000047578.12	KIAA0556	1.6227995815916385	0.23874981607499873	0.10463225522606681	0.006304153923100603	0.02677792391317569	0.001365962840700357	NA	30	30	30
ENSG00000158691.14	ZSCAN12	1.6227692371061937	1.2647758114776693	0.10463874422862655	0.0003953345472728003	0.013802297870919794	0.02059407823106722	NA	4	6	6
ENSG00000261997.1	RP11-212I21.4	1.6225890239143967	0.4217001445574464	0.10467728842027976	0.002422680429741865	0.025305161822629336	0.001665305220361856	NA	10	10	10
ENSG00000137500.9	CCDC90B	-1.6213459043868377	-0.4947730440558677	0.1049434753412505	0.0013410984600288646	0.04211070654905077	5.25261965103776e-05	NA	9	9	9
ENSG00000134987.11	WDR36	1.618627385204838	0.2578213560245508	0.10552745921881936	0.00443119975332793	0.07679509454094875	3.111295852971984e-08	NA	23	23	23
ENSG00000105576.15	TNPO2	1.6180511065754886	0.41043321951436545	0.10565158420209274	0.002334642186609814	0.07212475264029093	6.713343447852659e-08	NA	3	3	3
ENSG00000131236.16	CAP1	-1.617785115436296	-2.0514600656966984	0.10570891523949788	8.229045448519239e-05	0.01599692768475737	0.013579593292463972	NA	33	33	33
ENSG00000167394.12	ZNF668	-1.6169891957454503	-0.3033038584064858	0.10588061311153465	0.002986389861085243	0.021646802841995237	0.004156825911032348	NA	14	14	14
ENSG00000165915.13	SLC39A13	1.6165360321687463	0.30425487501071435	0.10597846951594436	0.0031441656399174827	0.04369942685840375	3.26851378557587e-05	NA	14	14	14
ENSG00000185522.8	LMNTD2	-1.616188734173325	-0.19581397431612949	0.10605351378297036	0.009251047119503537	0.07557681083485139	3.590159934131642e-08	NA	49	51	51
ENSG00000163162.8	RNF149	-1.6161177824732904	-0.43407655991939204	0.10606885023276796	0.0017328380950948122	0.027978089141605367	0.001073627399439996	NA	27	28	28
ENSG00000124767.6	GLO1	1.616008519807596	0.2145467558486664	0.10609247116680479	0.007991892572070062	0.10484211686224378	4.434061285498525e-11	NA	8	8	8
ENSG00000064601.16	CTSA	-1.6156693186115054	-0.6523429224698784	0.10616582790608657	0.0007308172774293346	0.01323805475553418	0.02510504683724427	NA	16	16	16
ENSG00000188921.13	HACD4	1.613064164815833	0.1857653801963877	0.10673056827657383	0.010195823145080985	0.056172111190921435	2.616477617749749e-06	NA	60	61	61
ENSG00000087077.13	TRIP6	-1.612811631145947	-0.21992588976803346	0.10678543839482306	0.006493971328729224	0.07945548131955926	1.1155686942351707e-08	NA	36	36	36
ENSG00000120805.13	ARL1	-1.6111760833370883	-0.34254526831215204	0.10714134907683098	0.004789971850215734	0.11735917019236015	2.9654999085630438e-12	NA	14	14	14
ENSG00000172058.15	SERF1A	1.6108615159088484	6.469294117721553	0.10720990955981415	4.225939372323282e-06	0.4167336700768899	9.529540852059786e-51	NA	2	5	5
ENSG00000130348.11	QRSL1	-1.6104251911783367	-0.076199499094522	0.10730506477617338	0.05542490659215739	0.3373094174392913	3.4771347955289014e-38	NA	14	14	14
ENSG00000124614.13	RPS10	1.6100040292031765	0.34415248624711037	0.10739697668563354	0.0021672016214724075	0.05715133909380182	2.281228548980186e-06	NA	20	20	20
ENSG00000272514.5	CFAP206	-1.6081036587550792	-0.1383880751405699	0.1078124780379194	0.024902174918254243	0.08192791973950919	1.0258194820670836e-08	NA	51	51	51
ENSG00000263164.1	RP11-333E1.2	-1.607843764070529	-0.12268186196073673	0.10786940080656603	0.02072773234370312	0.04216031559446935	5.476289529664782e-05	NA	30	30	30
ENSG00000166664.13	CHRFAM7A	1.6067589425943445	0.0526355138665068	0.10810725803642764	0.1593695105946304	0.3318367648296876	1.8680857628240475e-37	NA	45	46	46
ENSG00000152749.7	GPR180	1.6041231763986128	0.13255962862392962	0.10868690416911878	0.020842171193271718	0.2478025168576013	1.9686565083060865e-26	NA	32	32	32
ENSG00000170703.15	TTLL6	-1.604095649599246	-0.21158793364669787	0.10869297068952057	0.007294948487013674	0.07750044253647878	2.9614095298699426e-08	NA	11	11	11
ENSG00000276070.4	CCL4L2	-1.6034393003552652	-0.08909781843988693	0.10883770021371018	0.03503437117630594	0.09130725507117078	8.207517332251344e-10	NA	23	29	29
ENSG00000181649.5	PHLDA2	-1.603219428095385	-0.43849019921146776	0.10888621763164917	0.0018547165930810228	0.013156293337247795	0.024910172833342764	NA	5	6	6
ENSG00000102904.14	TSNAXIP1	1.601185947231247	0.3918244164134869	0.1093357404004138	0.0019292222138012052	0.019044160282609482	0.006915482093857694	NA	10	10	10
ENSG00000132382.14	MYBBP1A	1.6005151674237375	0.3291613837741389	0.10948434489092325	0.0029050366814360904	0.060702549138771364	1.1343198200346993e-06	NA	11	13	13
ENSG00000112303.13	VNN2	1.6004279308491323	0.15778953422371497	0.10950368300042523	0.01333403763663947	0.21259358520256832	2.8516252008698363e-22	NA	9	9	9
ENSG00000115009.11	CCL20	-1.599704973752635	-0.45753321413250275	0.10966404796318271	0.0015337091035868048	0.011002622517316494	0.03892116008681353	NA	13	13	13
ENSG00000236444.4	UBE2L5P	1.599118695528212	0.17980076733189496	0.10979423133693735	0.012577195286677025	0.048532171039624976	9.89169100390208e-06	NA	27	27	27
ENSG00000154079.5	SDHAF4	1.5979433677821324	0.5324709198304568	0.11005558129058735	0.0011756772512126498	0.014458103340133796	0.01819377684499541	NA	6	6	6
ENSG00000179774.8	ATOH7	-1.5978470575182926	-0.11747600539413051	0.11007701894628372	0.016440641842647596	0.07524596387146915	4.986746782405319e-08	NA	16	17	17
ENSG00000116031.8	CD207	-1.5972962767072647	-0.11547119390974725	0.11019968037882331	0.024960420125259095	0.13920129738058906	2.461251867542449e-14	NA	34	35	35
ENSG00000169567.11	HINT1	1.5969390775159182	0.31315549553675914	0.11027928799775248	0.002238511943624665	0.05929656241352665	1.31274222586065e-06	NA	22	22	22
ENSG00000134256.12	CD101	-1.5961761576759153	-0.25012474323637623	0.11044946916147108	0.004466091223978789	0.04588846476789415	1.921074974393048e-05	NA	15	16	16
ENSG00000253873.5	PCDHGA11	-1.5944292742634012	-0.15638277275105916	0.110839919988439	0.01430564622789846	0.01603462001313373	0.012394053163124731	NA	60	63	63
ENSG00000187758.7	ADH1A	-1.5939281567941734	-0.13257966128552048	0.11095212709372788	0.010353052385830123	0.06786421367954999	1.8731857461590863e-07	NA	43	46	46
ENSG00000092036.18	HAUS4	-1.5935403119650047	-0.054504955984639454	0.11103903244298967	0.09652129335436163	0.4520699942548268	5.718213481386503e-59	NA	29	29	29
ENSG00000125912.10	NCLN	-1.59196913733643	-0.2333285896355121	0.11139163932534706	0.005588881486961107	0.18243513442837825	7.308707765890833e-19	NA	10	11	11
ENSG00000235641.4	LINC00484	-1.5915558525560833	-0.054739980803512694	0.11148453635151888	0.07321389183899789	0.1995046546785928	1.3467909854261142e-20	NA	38	38	38
ENSG00000115568.15	ZNF142	1.5912427153868884	0.22722571932495855	0.11155496317091047	0.0063205588965088485	0.03188383944998418	0.0004532014217402795	NA	71	71	71
ENSG00000169885.9	CALML6	-1.5906786115128166	-0.12495251627077864	0.1116819228006375	0.018484512286378728	0.05874886650578276	1.2795443312160366e-06	NA	23	26	26
ENSG00000131400.7	NAPSA	-1.5902462876223808	-0.3291900529738387	0.11177930060576326	0.0031089658531502085	0.013140160386664724	0.02443295731472926	NA	11	11	11
ENSG00000173621.8	LRFN4	-1.5873104305700818	-0.13920492983967855	0.11244235402452796	0.014335518749525678	0.044112225832947376	3.7166307009869515e-05	NA	53	57	57
ENSG00000126005.16	MMP24-AS1	-1.5864173500044239	-0.35759088640850584	0.11264466722430408	0.0025502492816545947	0.03951000142387407	9.650431481230673e-05	NA	22	23	23
ENSG00000166479.9	TMX3	1.5860304476937783	0.21258455817490204	0.11273240282568571	0.004572341452693295	0.09747523541300687	2.0507759299544842e-10	NA	14	15	15
ENSG00000130943.6	PKDREJ	-1.5860196117631677	-0.08849640996993446	0.11273486080223497	0.04548710540554041	0.1905932677444851	1.0333445575825523e-19	NA	19	21	21
ENSG00000101542.9	CDH20	1.5854907138726066	0.45902264617634336	0.11285488511594628	0.001445894036342701	0.016145569040463468	0.013104688850939994	NA	14	16	16
ENSG00000164251.4	F2RL1	-1.5850029690258147	-0.09144159568000854	0.11296565969337227	0.038769723629508424	0.14305229378282466	1.0462786445622223e-14	NA	51	51	51
ENSG00000270171.1	RP11-338N10.1	1.5847373157201217	0.3212043619142612	0.1130260298003185	0.002978596344035495	0.041321892111198265	6.59366599199679e-05	NA	2	2	2
ENSG00000137675.4	MMP27	1.5844396544009094	0.2165985203752221	0.11309370397546095	0.007438642683832921	0.06982790027437973	1.412621842689933e-07	NA	21	21	21
ENSG00000164935.6	DCSTAMP	-1.5839522043356948	-0.17111454558611816	0.11320459612972916	0.009419629024563739	0.06980461788478429	1.3009433909259485e-07	NA	7	7	7
ENSG00000175970.10	UNC119B	1.58336868678855	0.9051306875955518	0.11333745573734046	0.000397033703586903	0.021040996450859942	0.0044863695517574145	NA	10	10	10
ENSG00000149634.4	SPATA25	-1.5825231831124311	-0.16251902049650274	0.11353018420441051	0.013704247063088594	0.07063489710627076	1.2885134873566936e-07	NA	11	11	11
ENSG00000167468.16	GPX4	1.581811483722516	0.27082055679989453	0.11369261264849555	0.0038470908357143585	0.03549312427329045	0.0002261012171931606	NA	53	60	60
ENSG00000204977.9	TRIM13	-1.5800569969739477	-0.17459430367492026	0.11409381420900214	0.006991276481257445	0.04320122488110041	3.799540455709154e-05	NA	55	56	56
ENSG00000198707.14	CEP290	-1.579505334837107	-0.32359216185935313	0.11422019382314508	0.004916996075416307	0.07985208473428188	1.3108815203755187e-08	NA	71	71	71
ENSG00000188312.13	CENPP	-1.579050546315104	-0.0768924404683468	0.11432446362385738	0.06318058313871745	0.3157511766331707	4.216627737854032e-35	NA	19	19	19
ENSG00000022840.15	RNF10	-1.5781500042674728	-0.39188173025861356	0.11453115280829064	0.0020666630584858	0.012766999626146124	0.028104596645107848	NA	27	27	27
ENSG00000089063.14	TMEM230	-1.5776054648034883	-0.12366896578714966	0.11465627615324502	0.02099610074502528	0.31174735234048245	2.8626691653976955e-34	NA	23	25	25
ENSG00000172137.18	CALB2	-1.5768169413357782	-0.8039282290639065	0.11483765234190434	0.000344574271292629	0.012012357028030326	0.033106172160118984	NA	2	2	2
ENSG00000246922.8	UBAP1L	1.5762401646412334	0.17948679201308015	0.11497046541964592	0.008485876491191749	0.1027048510371934	7.95030499708793e-11	NA	6	6	6
ENSG00000039650.11	PNKP	-1.576183714560754	-0.144825464227352	0.11498347054222713	0.020638346901292647	0.15213694329284086	5.897480095459567e-16	NA	10	10	10
ENSG00000258100.1	RP11-121E16.1	-1.5756664061618835	-0.24389462129424191	0.11510270335346473	0.006841567339444524	0.03869856841005732	9.181370622517428e-05	NA	45	45	45
ENSG00000026950.16	BTN3A1	1.5745988860136275	0.12314399245426937	0.11534906015810865	0.02042073777208766	0.2569349983579765	1.1606993597750047e-27	NA	43	43	43
ENSG00000143353.11	LYPLAL1	1.5737687890548162	0.3036571908114737	0.1155409120781021	0.004295547655789227	0.04977728228411545	1.1712314743384065e-05	NA	31	31	31
ENSG00000106853.18	PTGR1	-1.5720579816192235	-0.06261073643404638	0.11593710500860202	0.062380821725156695	0.31914925624310153	2.9219414977067874e-35	NA	77	78	78
ENSG00000168612.4	ZSWIM1	-1.571171344254985	-0.19030621789113986	0.1161428543082874	0.010725786478209293	0.054257388516564094	3.7634525585825585e-06	NA	19	19	19
ENSG00000075568.16	TMEM131	-1.5710065066898222	-0.3005283547534176	0.11618113742486606	0.003442239890781334	0.045726843763237116	2.0056232957548748e-05	NA	18	21	21
ENSG00000197070.13	ARRDC1	-1.5701799386030852	-0.18571936376500336	0.1163732553634808	0.009709825261203335	0.02752778354930242	0.0011335807138386372	NA	34	43	43
ENSG00000179397.17	C1orf101	-1.5698267798504357	-0.3909275828206727	0.11645541556850425	0.0019775949798052253	0.02634824956279581	0.0015371271120754096	NA	4	4	4
ENSG00000270882.2	HIST2H4A	-1.5691254829835837	-0.37192517494640637	0.11661870304415625	0.0029746638996315414	0.031601564800987136	0.000479377761679333	NA	8	9	9
ENSG00000013523.9	ANGEL1	-1.568634448472887	-0.25064348675843323	0.11673314078196288	0.006299956541924793	0.018266398319807302	0.008328705239827263	NA	50	52	52
ENSG00000142185.16	TRPM2	-1.5679938570738587	-0.12320093008856298	0.11688256596834991	0.015429996073443808	0.12599410310684492	4.3793895725535605e-13	NA	21	21	21
ENSG00000256540.1	RP11-598F7.6	1.5679272424243893	0.19475574041278562	0.11689811320662868	0.008057144894296108	0.04219167163428837	4.5147893697644534e-05	NA	10	10	10
ENSG00000075413.17	MARK3	1.5677534534742477	1.0217513850934767	0.11693868157276331	0.0003556286342760074	0.01903265713402922	0.006939570657370686	NA	2	2	2
ENSG00000259905.5	PWRN1	-1.5675391139089463	-0.25725726409847965	0.1169887310832868	0.005554149336244851	0.01114023122533322	0.03839735416056078	NA	9	9	9
ENSG00000124678.17	TCP11	1.5674828590713372	0.09029950189815956	0.11700186969482262	0.06075266610855653	0.09652342620210322	4.254008930998298e-10	NA	39	42	42
ENSG00000102452.15	NALCN	-1.567314024956347	-0.14940605061050274	0.11704130874220436	0.018519606558262118	0.05505486470759958	3.5732145262415635e-06	NA	63	65	65
ENSG00000123612.15	ACVR1C	1.5672083966718606	0.3617179647685908	0.1170659884405785	0.003225943439721647	0.042115610785738083	5.513805222610906e-05	NA	15	15	15
ENSG00000100897.17	DCAF11	1.5668857195710475	0.4550457625531986	0.11714140618223381	0.0008130755747915891	0.01297765694678087	0.02402625182315328	NA	11	12	12
ENSG00000244953.1	RP11-613D13.8	-1.5667095070462136	-0.7760456876500591	0.11718260757508003	0.0006251501306397769	0.011996233506859707	0.033388226367215466	NA	5	5	5
ENSG00000130193.7	THEM6	-1.5659202062941124	-0.18665975450804695	0.11736729873044259	0.009129020808039495	0.09361723188258177	7.788553028149622e-10	NA	43	44	44
ENSG00000241106.6	HLA-DOB	1.56388666055255	0.046389931174243976	0.11784418772030195	0.13015782944169654	0.4647602391782974	6.764722661909045e-60	NA	12	22	22
ENSG00000277200.1	RP11-74E22.8	1.562494612906284	0.6546823316600227	0.1181715139603312	0.0006084956366217231	0.3422124888051579	3.960809026223689e-39	NA	10	11	11
ENSG00000145824.12	CXCL14	1.5598415730072723	0.12902656478902494	0.11879732442606421	0.019375824298089664	0.020596143070866633	0.0043315787153194495	NA	52	55	55
ENSG00000111863.12	ADTRP	1.5589523492184867	0.39170408979602334	0.11900765872992841	0.0017340074858342622	0.03463508742828696	0.0002593031422240994	NA	10	10	10
ENSG00000112378.11	PERP	1.5589143352259698	0.1160715124143702	0.11901665694633612	0.058370240243558746	0.1712326455251217	9.779330248135772e-18	NA	85	85	85
ENSG00000108055.9	SMC3	1.5578383203265995	0.919643812947258	0.11927157953224807	0.0002905407019280365	0.013167731778097474	0.02542087312051089	NA	2	2	2
ENSG00000084774.13	CAD	-1.5575926992706808	-0.7983246375629841	0.1193298304455528	0.0005121621967859266	0.01442002439759906	0.01907034772729831	NA	14	14	14
ENSG00000093134.14	VNN3	1.557317460144777	0.21592462070262236	0.11939513199458439	0.006401049543073433	0.05633656966401639	2.1247748206231584e-06	NA	12	12	12
ENSG00000167840.13	ZNF232	1.5558935730338912	0.06614522645201362	0.1197334019337056	0.10468776074623305	0.30991348547178393	1.267062864516081e-34	NA	38	40	40
ENSG00000172247.3	C1QTNF4	-1.5555663735057936	-0.08404788809093572	0.11981124002691605	0.037715926587024814	0.1913828310350881	6.645800623274446e-20	NA	9	9	9
ENSG00000154582.16	ELOC	-1.5555295324299026	-0.4013962579670315	0.11982000669967831	0.0016389503683817074	0.02919309795657112	0.0007317982184390317	NA	42	44	44
ENSG00000272541.1	XXbac-BPGBPG55C20.1	1.5554996762967488	0.03383364679822697	0.11982711160964563	0.23179640088218706	0.4716731436738811	6.420876033915892e-60	NA	46	55	55
ENSG00000105270.14	CLIP3	-1.554814415082171	-0.33483630657486024	0.11999027499410936	0.00248929157938491	0.05345008650538671	4.3473827975227085e-06	NA	5	5	5
ENSG00000129749.3	CHRNA10	-1.553775787167777	-0.34923685558762574	0.12023790801314824	0.002870286514734631	0.03132067437520571	0.0005405639656805521	NA	17	18	18
ENSG00000116663.10	FBXO6	-1.552475756779517	-0.15325934504261565	0.12054842910687663	0.014240523605696304	0.054215985710413014	4.125212791071383e-06	NA	35	40	40
ENSG00000108448.20	TRIM16L	-1.5521313851689211	-0.156290726889641	0.12063078967694162	0.011216535466749694	0.06911075230605697	1.7465446590171476e-07	NA	17	17	17
ENSG00000165917.9	RAPSN	-1.5508929297389331	-0.13876498097329829	0.12092734506614257	0.013206410713025843	0.0474444549325965	1.6715450165077414e-05	NA	13	13	13
ENSG00000232629.8	HLA-DQB2	1.5498937172596303	0.04270121382712477	0.12116702787632906	0.2068432829920223	0.5782157195950326	2.8996691004659574e-86	NA	10	31	31
ENSG00000080031.9	PTPRH	-1.549794298580309	-0.23538855731374342	0.12119089591906652	0.004704665803690453	0.05155290784298503	7.54684595571499e-06	NA	18	18	18
ENSG00000224470.7	ATXN1L	1.5493792714402956	1.1862884692794404	0.1212905737177526	0.0001989270174244954	0.01945398706870233	0.006591230844458782	NA	3	3	3
ENSG00000082805.19	ERC1	-1.5486827961726901	-0.33703223511222713	0.12145799150139622	0.0025735902480447893	0.018446667543509057	0.0079534463670634	NA	35	35	35
ENSG00000225706.1	PTPRD-AS1	1.5477158728874525	0.05557014634321092	0.12169071877573905	0.10150957827514626	0.33613942262469826	1.3127747294045322e-37	NA	21	21	21
ENSG00000181830.8	SLC35C1	-1.5475755677788903	-1.2504643784101408	0.12172451754565534	0.00020094950036888702	0.02031836482272219	0.005165616233711596	NA	2	2	2
ENSG00000002919.14	SNX11	1.5472801604213606	0.1176446028853083	0.12179570363549583	0.019355850528650742	0.19114398097226176	9.387615430207822e-20	NA	32	32	32
ENSG00000005243.9	COPZ2	1.5461070053642725	0.2474362894634028	0.12207872722120885	0.006555471542503625	0.04469192360295734	3.252970949730604e-05	NA	50	51	51
ENSG00000197780.9	TAF13	-1.545783780435101	-2.440388812008646	0.12215679547795412	6.366554977169045e-05	0.021546704832964128	0.004061306994580255	NA	5	5	5
ENSG00000149089.12	APIP	-1.5447789768877833	-0.05212016514926559	0.12239973408419423	0.10804837220284733	0.5825164459293335	4.1083945889434784e-85	NA	62	62	62
ENSG00000100106.19	TRIOBP	1.5443201186333106	0.11665604123936504	0.12251080105448708	0.020495973418651867	0.14479077959210812	2.854593004033669e-15	NA	24	25	25
ENSG00000141664.9	ZCCHC2	1.5440928967431622	0.38725090755217256	0.12256582942120772	0.001795533151243799	0.0274891580599902	0.0011478575018712565	NA	6	6	6
ENSG00000120784.15	ZFP30	1.543504872594452	0.13372387144550002	0.1227083261702091	0.013608727553008917	0.06661583397038019	2.3378932278152872e-07	NA	49	49	49
ENSG00000197008.9	ZNF138	1.5433119512393667	0.13613410222251168	0.12275510526945059	0.017027222877235966	0.09786871788362952	2.8285610559759236e-10	NA	32	34	34
ENSG00000174080.10	CTSF	1.5417224069982047	0.38336644261024183	0.12314106451483235	0.0022224588404351903	0.024557725733320632	0.00207621644897082	NA	7	7	7
ENSG00000064666.14	CNN2	1.5406779135557884	0.16921408582447753	0.12339519479399813	0.011498783845640582	0.09172574596674468	9.847791552996677e-10	NA	19	19	19
ENSG00000184887.13	BTBD6	-1.5386550574230948	-0.2195700085910078	0.12388852964605686	0.00551625516995266	0.13168934729470694	1.2804642767328396e-13	NA	13	13	13
ENSG00000162618.13	ADGRL4	-1.5377478734726038	-0.4365910410883854	0.12411027331305945	0.0012868195308844597	0.016297437916812832	0.012444604639927359	NA	20	20	20
ENSG00000143252.14	SDHC	1.5371921775670492	0.3871344414352543	0.12424625535566998	0.001822611072649641	0.021271001546098317	0.00434298178897949	NA	25	26	26
ENSG00000120324.8	PCDHB10	-1.5358561629567264	-0.16339069380332644	0.12457366161255322	0.011962212921441721	0.04463755718409025	3.292728523580388e-05	NA	24	24	24
ENSG00000168569.7	TMEM223	1.5357509351146343	0.4307098621913829	0.12459947750532853	0.002024355385660153	0.06158739154614135	7.072035550827259e-07	NA	16	17	17
ENSG00000135473.14	PAN2	-1.5354720603696979	-0.6939815986621531	0.12466791494605374	0.0007348071043630524	0.031714312713217875	0.00044000366296821923	NA	15	15	15
ENSG00000167103.11	PIP5KL1	1.535023734096056	0.060409087942647315	0.12477799819217099	0.08222053313299901	0.2932946236723648	5.702016756621597e-32	NA	15	16	16
ENSG00000174226.8	SNX31	1.534617396726074	0.034612088805830644	0.12487783683866413	0.21554680750348773	0.4885015376350172	3.0681657042464686e-63	NA	30	30	30
ENSG00000173598.13	NUDT4	1.5334294714210377	0.14728796607651254	0.12517007187638043	0.01817504854539265	0.09519536273548483	4.722218519387846e-10	NA	57	59	59
ENSG00000142634.12	EFHD2	-1.5331231389444047	-0.8666190029697834	0.12524551745442036	0.000549639553418701	0.010489616813002782	0.04483283810210519	NA	7	7	7
ENSG00000117593.9	DARS2	1.5320386984126189	0.24962750831076658	0.125512885477087	0.005540523980043691	0.11029251134243774	1.698006313588173e-11	NA	19	19	19
ENSG00000100814.17	CCNB1IP1	-1.5318744205904251	-0.19245567361128027	0.12555342681858078	0.007530477455257759	0.1648894425329514	6.469980385501194e-17	NA	19	21	21
ENSG00000178078.11	STAP2	1.5316857099533083	0.48162688980029805	0.12560001041106292	0.0012142666615028105	0.05472610578982351	2.4862530129667628e-06	NA	1	1	1
ENSG00000148835.10	TAF5	1.5316798787207626	0.3715705647399791	0.12560145007678403	0.00254781066363654	0.011055626328329005	0.04063846775258306	NA	20	20	20
ENSG00000237352.3	LINC01358	1.5315699132562952	0.2594176232310534	0.12562860172070542	0.004376581151306652	0.02517520666795236	0.0018293531329774202	NA	26	26	26
ENSG00000237248.4	LINC00987	-1.5302547738340329	-0.17887635011745037	0.1259536781773597	0.009272268357475489	0.020696253972011497	0.004695761576707339	NA	32	32	32
ENSG00000058063.15	ATP11B	1.5301077787079949	0.22909397906568893	0.12599005314040165	0.005171694628765656	0.07638050543611657	3.903322886397275e-08	NA	36	37	37
ENSG00000159871.14	LYPD5	-1.5299508153494485	-0.13918649766279328	0.12602890384515053	0.01581650909775321	0.10312594267038933	8.289409725355488e-11	NA	8	8	8
ENSG00000240972.1	MIF	1.5299112106120314	0.038496005381851474	0.12603870806547232	0.20150916560848248	0.5315733556235522	1.0905051694720208e-72	NA	32	36	36
ENSG00000172965.14	MIR4435-2HG	1.5290458544033247	0.7096518184883318	0.12625307680681275	0.0006286149584932871	0.07043179036715826	1.1308899704439619e-07	NA	5	7	7
ENSG00000131467.10	PSME3	-1.5281263885167142	-1.4819248256740205	0.1264811607818016	0.0002721204554797424	0.010822535163474905	0.0395812500951103	NA	28	28	28
ENSG00000139044.10	B4GALNT3	-1.5274119273329143	-0.0698246139017055	0.1266586124083506	0.0537789594973772	0.1945047078652413	1.5730969602223507e-20	NA	10	10	10
ENSG00000156574.9	NODAL	-1.5266321601978614	-0.22864712607634874	0.1268525052900401	0.00593139956179036	0.06213913864136859	7.028602894818725e-07	NA	7	7	7
ENSG00000176148.15	TCP11L1	-1.5266029795036786	-0.07665128332561877	0.12685976569333543	0.055843639901345526	0.3467692103200992	3.550575101498405e-39	NA	45	46	46
ENSG00000100116.16	GCAT	-1.5261807327012373	-0.20993832377794622	0.1269648604713778	0.006463851930300272	0.08165984809164928	9.739981918895749e-09	NA	8	8	8
ENSG00000204618.8	RNF39	-1.5256554406912717	-0.547699948160618	0.12709569717081393	0.0010832886211595766	0.029762845179965962	0.0006569551920208375	NA	7	28	28
ENSG00000166965.12	RCCD1	1.5256035726483845	0.12125346445132384	0.12710862185270566	0.020409461326057587	0.20737817065090935	1.8111914766042846e-21	NA	56	59	59
ENSG00000161813.21	LARP4	1.5252850738410095	0.4129451491488346	0.1271880090563269	0.0015259890636312452	0.0608872507866501	9.25651876834886e-07	NA	12	12	12
ENSG00000186517.13	ARHGAP30	-1.524861076711301	-0.5392383815478241	0.12729375203291457	0.0010740518826929963	0.015971613585439342	0.013265952596758985	NA	35	40	40
ENSG00000174574.15	AKIRIN1	-1.5245610154018974	-0.3007407088605317	0.12736862729702617	0.0029873018844198945	0.050757028840600286	8.61759486059175e-06	NA	85	88	88
ENSG00000111325.16	OGFOD2	1.5245125335996959	0.3474878926639465	0.12738072833188271	0.0026561711647543305	0.02691268541863811	0.0012681981287993864	NA	20	20	20
ENSG00000128849.10	CGNL1	1.5240609785326857	0.39650946271315457	0.12749347922857143	0.0025852120649693822	0.036598497818595616	0.00013300211387969323	NA	14	14	14
ENSG00000198286.9	CARD11	1.5229713229460886	2.0764472738953086	0.1277658801431152	0.0001160441646193051	0.01192424110921768	0.033781063219530935	NA	2	2	2
ENSG00000230606.10	AC159540.1	1.5226252281294101	0.050628958288680935	0.1278524943742698	0.10724444468703706	0.4075206296927452	1.7224772001247912e-48	NA	49	54	54
ENSG00000175416.12	CLTB	-1.5222477025832792	-0.25059107059951635	0.12794702657244778	0.005042253103368499	0.026166531717529497	0.0014477133417668546	NA	59	66	66
ENSG00000085382.11	HACE1	1.5210350120534952	0.16824057186904012	0.12825105136916817	0.008403757176454928	0.0719071468063317	8.840387770632581e-08	NA	29	29	29
ENSG00000107614.21	TRDMT1	1.5201972718775945	0.1211648371070376	0.12846140287314883	0.019089865169574505	0.159749409674703	1.9116877442751576e-16	NA	21	21	21
ENSG00000177674.15	AGTRAP	-1.5197869604768743	-0.36205349409970883	0.12856452737615318	0.0024375660930819466	0.04869545553192764	1.3904636787619989e-05	NA	11	11	11
ENSG00000144182.16	LIPT1	-1.5194335677063309	-0.08102404176930703	0.1286533979495321	0.04230297353914797	0.2623319119340763	7.330852998240251e-28	NA	32	33	33
ENSG00000239697.10	TNFSF12	1.5188537098676689	0.2957499913510455	0.12879932297064672	0.0035986106986940236	0.09985953127717187	2.329208215874778e-10	NA	21	22	22
ENSG00000278765.1	RP5-890E16.5	-1.5178369405635879	-0.33535350355691773	0.12905551005375057	0.0023074150662476256	0.018224199406424182	0.008562841178561547	NA	19	19	19
ENSG00000244693.1	CTAGE8	1.517370879394032	0.07764245160920631	0.1291730719223182	0.05896505786940936	0.1195233293534475	2.0996015253146684e-12	NA	47	48	48
ENSG00000013288.8	MAN2B2	-1.5167760327943987	-0.08270300461259186	0.12932324016561306	0.052586036863614176	0.24053812495470794	3.7333885675191237e-26	NA	48	49	49
ENSG00000240065.7	PSMB9	1.5159102877159754	0.274066755834742	0.12954203859596264	0.0039205915868787905	0.2005293170570441	5.5370654152606856e-21	NA	18	73	73
ENSG00000136014.11	USP44	1.5157784651829527	0.13020258102833204	0.1295753791045807	0.01636778335727155	0.017525425354809374	0.00943221167490379	NA	102	106	106
ENSG00000146376.10	ARHGAP18	1.5153091296325996	0.2286881338264739	0.12969413738022587	0.004899578587496394	0.09023986476260128	1.3550094455047212e-09	NA	7	7	7
ENSG00000249846.6	LINC02021	1.515103476642742	0.09922037072137278	0.12974620138445409	0.02934288583925686	0.20957741203458585	1.142418813236741e-21	NA	21	23	23
ENSG00000100280.16	AP1B1	-1.5149611375692988	-0.2719570933466663	0.1297822460635538	0.0026774494051491817	0.06607953487326924	3.239127424354712e-07	NA	45	45	45
ENSG00000004777.18	ARHGAP33	-1.5139819626641133	-0.245890276841152	0.1300304143137963	0.004380878607331547	0.11087493156670318	1.7681978840581415e-11	NA	15	15	15
ENSG00000130758.7	MAP3K10	1.5132226839620406	0.09746610027898224	0.13022310410342924	0.029886212109351107	0.21886934662344013	7.615018083166748e-23	NA	35	35	35
ENSG00000196605.7	ZNF846	1.5129819133104745	0.15004050562205434	0.1302842531453628	0.010495494913129828	0.08686291075784483	4.424125783639026e-09	NA	39	39	39
ENSG00000113838.12	TBCCD1	1.5124709184408118	0.29668006691619175	0.13041410543969936	0.00389246780357631	0.011367141557178904	0.03781840984532157	NA	26	28	28
ENSG00000104472.9	CHRAC1	1.5118811468978504	0.07560953286488328	0.13056410100600632	0.03769005966306546	0.34348035968551965	4.7149850778361495e-39	NA	4	4	4
ENSG00000249931.4	GOLGA8K	-1.5108707386293605	-0.12606913202805664	0.13082138739954483	0.021282969737793686	0.069261220345955	1.8009399298429172e-07	NA	46	46	46
ENSG00000143811.18	PYCR2	-1.5074881124583244	-0.40214048477345893	0.13168558863033766	0.0013831695150820814	0.030162449245086986	0.0006275981856906032	NA	3	3	3
ENSG00000264964.1	RP11-888D10.3	-1.5073491771979344	-0.2305878433534112	0.13172117850703682	0.00844399186411661	0.034878141319939056	0.00024282668871376304	NA	14	14	14
ENSG00000182670.13	TTC3	1.5073003986941858	0.06697682548925143	0.13173367545383288	0.05785255127328481	0.3873985063566329	3.2621104398542935e-45	NA	59	59	59
ENSG00000007255.10	TRAPPC6A	-1.5072453783306752	-0.1786445610781256	0.1317477726543058	0.008113797801242165	0.0552636533185141	3.5839007745312927e-06	NA	25	26	26
ENSG00000138246.15	DNAJC13	1.5068489601502864	0.27321094225599857	0.13184937663715732	0.0033067237553369815	0.033965146508576946	0.00021260064864616992	NA	23	26	26
ENSG00000002933.7	TMEM176A	1.5038017377492623	0.10660761469164906	0.13263242362214386	0.023042032816348066	0.15974892797206242	1.548161967153569e-16	NA	60	66	66
ENSG00000141759.14	TXNL4A	-1.502335361162584	-0.18017329668454307	0.1330105206907313	0.010681335866341176	0.2683713970451148	1.187706576406107e-28	NA	12	13	13
ENSG00000054523.17	KIF1B	-1.5022395934134987	-0.1315279631448693	0.13303524287021581	0.01178423852976837	0.055393093426787186	2.8888934805954375e-06	NA	29	30	30
ENSG00000069943.9	PIGB	1.5018957859153634	0.056688227644280456	0.13312402513273763	0.08159920101148452	0.3340475348446613	7.098039046217028e-38	NA	35	35	35
ENSG00000187609.15	EXD3	-1.5015801451527002	-0.42251895490836267	0.1332055742034668	0.0016010323761547608	0.05826916715297668	1.2334834040580007e-06	NA	17	28	28
ENSG00000041802.10	LSG1	-1.4985926843610053	-0.08375461089059744	0.13397933173554033	0.046556064262598604	0.4412094774929495	2.61673555484234e-54	NA	16	16	16
ENSG00000132463.13	GRSF1	1.4979065095044883	0.32700555774912893	0.1341575421993081	0.0021592601626665557	0.03432122985244878	0.0002019703308978791	NA	35	38	38
ENSG00000166938.12	DIS3L	-1.497886733240288	-0.1376612863412737	0.1341626811244644	0.01903819738919467	0.2282243717839661	1.3043273266521176e-24	NA	8	8	8
ENSG00000276855.1	CTD-3157E16.2	-1.4978391155364295	-0.1640316847629691	0.1341750553608364	0.010589488121122257	0.06200719683068391	6.750805721456982e-07	NA	25	27	27
ENSG00000060656.19	PTPRU	-1.4973851565278904	-0.20771140125224083	0.13429306832773924	0.006909704878888336	0.06699281889499452	2.836444590256843e-07	NA	9	9	9
ENSG00000139116.18	KIF21A	-1.4967720196143228	-0.5697948580904116	0.1344525892006638	0.0007818084908767203	0.018041806512548532	0.009004310322520453	NA	2	2	2
ENSG00000175334.7	BANF1	-1.4964620937481414	-0.17477755244875992	0.13453327886344582	0.008614544929447923	0.1320417078432921	1.1713610758243173e-13	NA	24	24	24
ENSG00000095203.14	EPB41L4B	1.494715534203406	0.6589272542409761	0.1349886983814411	0.000615513758717365	0.01576854825007272	0.013190059842065857	NA	19	20	20
ENSG00000036448.9	MYOM2	1.4941011727976519	0.051705830547159354	0.13514917750566172	0.10301971513487967	0.2496084159934993	9.650382432681902e-27	NA	45	49	49
ENSG00000276085.1	CCL3L3	-1.4937199004656345	-0.07663188177307101	0.1352488448626574	0.04049744155999519	0.12867317967304426	2.7563138916184816e-13	NA	24	31	31
ENSG00000139668.8	WDFY2	1.4935254459038458	0.3241921429076611	0.13529969855969642	0.0025701222668372786	0.04371543339766407	3.6654444105488175e-05	NA	9	9	9
ENSG00000137871.19	ZNF280D	1.4931468619330783	0.44544142076418003	0.1353987480988141	0.0015810541648987023	0.02747854186612082	0.001089582193494174	NA	27	28	28
ENSG00000111052.7	LIN7A	-1.4917149145301862	-0.10816344211525071	0.13577389751552082	0.01723964334705811	0.0416712816090813	6.311225946375986e-05	NA	73	74	74
ENSG00000236039.2	AC017060.1	-1.4909370089213367	-0.0801066347547243	0.13597803369295675	0.058670012510316935	0.0638692317560661	5.17199728055534e-07	NA	109	117	117
ENSG00000117407.16	ARTN	1.4907651430679125	0.1697252389813601	0.13602316627537772	0.01152772962511939	0.04140328775973648	6.08842262155322e-05	NA	40	41	41
ENSG00000204514.9	ZNF814	-1.4906638670271999	-0.1589795490420881	0.1360497671380152	0.010512049181356335	0.09464029709715664	4.350460748391272e-10	NA	16	17	17
ENSG00000090487.10	SPG21	-1.4898922381584732	-0.06747314063426929	0.13625257276850056	0.061694848713043024	0.38156368853491945	2.2336343277098347e-44	NA	16	16	16
ENSG00000172738.11	TMEM217	-1.4886896921628487	-0.28945815694376886	0.13656910060303631	0.0026874515364635537	0.016119834480049448	0.013426894359411346	NA	13	13	13
ENSG00000197272.2	IL27	-1.4879449262779887	-0.08842361776192684	0.13676541832740544	0.03949117943565547	0.13458029782855188	2.0669846307731254e-14	NA	6	7	7
ENSG00000225489.6	RP11-390F4.3	1.4878058946458725	0.1756299490363068	0.13680209069358212	0.010231184612598927	0.026070004896761343	0.0015385414969370113	NA	22	22	22
ENSG00000213965.3	NUDT19	-1.48710728728646	-0.16452434869778246	0.13698647717252715	0.009843270479911228	0.0830100000080213	9.223211693180384e-09	NA	25	26	26
ENSG00000171476.21	HOPX	1.4868470620056482	0.12472468862271473	0.13705520854900982	0.021936293765050748	0.07421718083466294	5.2789419660691444e-08	NA	40	40	40
ENSG00000255046.1	RP11-297N6.4	1.486542554187525	0.12975100717142263	0.13713566971741023	0.019461226186011066	0.034323681158744235	0.0002366352170336777	NA	14	14	14
ENSG00000151917.17	BEND6	1.4858144614256341	0.06769108459189524	0.13732820392809483	0.04320319480636976	0.3120506162032515	1.2502256983660443e-34	NA	21	21	21
ENSG00000177697.17	CD151	1.4857739099977607	0.1470184828794764	0.1373389333261828	0.015805621392017237	0.2323167678839098	2.276424790133494e-24	NA	15	16	16
ENSG00000255557.1	RP11-770G2.2	-1.4854149053814902	-0.20745357169507228	0.13743394963312144	0.00849179751429751	0.0164870499442231	0.010980861487375931	NA	21	21	21
ENSG00000213214.4	ARHGEF35	1.484962976688873	0.04596481008023809	0.13755363184193126	0.1624936880507521	0.4571361560173873	1.4274291026033754e-57	NA	50	57	57
ENSG00000164494.11	PDSS2	-1.4846494827558803	-0.11532992506556394	0.1376367002024711	0.02250449011236199	0.17657736330924578	1.4563027856836825e-18	NA	48	48	48
ENSG00000261218.5	RP11-960L18.1	1.484456911812499	0.46476098863340576	0.13768774604868628	0.002335784349848993	0.03727965520015411	0.0001548319468260136	NA	2	2	2
ENSG00000242612.6	DECR2	-1.4829667330210892	-0.06403444842924874	0.13808324959684923	0.061686613978657046	0.3614626039479029	1.453627324032657e-41	NA	34	36	36
ENSG00000156521.13	TYSND1	-1.4828374094216705	-0.34183129756414843	0.13811761420347868	0.002934438618212234	0.01437115392624296	0.018530297100968686	NA	25	25	25
ENSG00000224635.1	RP4-564F22.5	-1.4821073662157698	-0.04898999894985057	0.1383117290938513	0.14450628070287874	0.5071328448714085	6.636576578134367e-67	NA	20	20	20
ENSG00000251396.6	LINC01301	1.4809300586694103	0.14074865046173538	0.13862521212724582	0.013622829610545499	0.08639697009123079	2.4139605330849696e-09	NA	61	62	62
ENSG00000099940.11	SNAP29	-1.480456625482493	-0.08165366077114813	0.13875142791834047	0.05070329092230905	0.35689600860476506	3.2967914003954136e-41	NA	44	46	46
ENSG00000164197.11	RNF180	1.4802536340395396	0.3147715361742645	0.13880557189968926	0.003136494303699888	0.03901834221014767	9.472527695539812e-05	NA	12	12	12
ENSG00000271390.1	RP11-89C3.3	-1.4795854159405895	-0.08283190268977814	0.13898392091397885	0.0348125929259876	0.1101968040685646	2.105052068528201e-11	NA	39	40	40
ENSG00000214415.3	GNAT3	1.479008962713047	0.08534716286910318	0.139137919401534	0.044250511099212055	0.16636423514250034	3.738488011523422e-17	NA	17	17	17
ENSG00000107554.16	DNMBP	-1.4747690932751998	-0.08381977944391095	0.14027463313260266	0.04052065126250143	0.1965456482426759	3.2093274367343483e-20	NA	24	24	24
ENSG00000171700.13	RGS19	-1.4741691789111742	-0.2118948944103224	0.1404360460791587	0.006109438405831152	0.14151794125824782	5.328767779015611e-15	NA	18	18	18
ENSG00000273456.1	RP11-686O6.2	-1.473214487506331	-0.152710354139856	0.1406932098272723	0.014158320450246158	0.044038078956098285	2.0071814256392416e-05	NA	24	24	24
ENSG00000106258.13	CYP3A5	-1.4729805433551577	-0.12751863651386433	0.14075628220512143	0.015358528862500586	0.011100449773503948	0.03783429538171167	NA	27	28	28
ENSG00000181634.7	TNFSF15	1.472803563779659	0.2104479437973384	0.14080401112406762	0.006921962938064821	0.06567974109185769	3.008974500825813e-07	NA	21	22	22
ENSG00000054219.10	LY75	-1.4724993889970261	-0.04119897685481064	0.14088607188381985	0.1517116223233958	0.5154839243036206	1.709802866405034e-68	NA	33	34	34
ENSG00000169862.18	CTNND2	-1.4722547079442174	-0.15103236211455895	0.14095210900995023	0.012039921931470072	0.11586791300590613	5.2349657155420175e-12	NA	8	9	9
ENSG00000215045.8	GRID2IP	1.4711699761514296	0.18510809682834636	0.1412451545827474	0.0071287204223506595	0.03373136495081667	0.00031278460105958435	NA	10	10	10
ENSG00000273559.4	CWC25	-1.4709642585694545	-0.30623312103031586	0.14130078297285556	0.0038294286706287307	0.02296821348865289	0.0030552968378858834	NA	40	40	40
ENSG00000160972.9	PPP1R16A	1.4707379417056365	0.5723547406165468	0.14136200109383074	0.0009089226340397242	0.012665291717266651	0.028647901419788718	NA	6	6	6
ENSG00000140577.15	CRTC3	-1.4689516536004386	-0.1724807272265585	0.14184590289625124	0.007395059059012533	0.028270663636862564	0.0010250050016972505	NA	29	30	30
ENSG00000124140.13	SLC12A5	-1.4689444257056008	-0.06610719577800937	0.14184786349968284	0.056823215163389944	0.16113813512373856	2.5748685073245124e-17	NA	15	16	16
ENSG00000180432.5	CYP8B1	1.468061825533971	0.3124815256031559	0.14208742981308553	0.0034857739474238596	0.033293629908161225	0.0003394270224690495	NA	11	11	11
ENSG00000196275.13	GTF2IRD2	1.467287554946911	0.06743560551908241	0.1422978477200054	0.0914573371588973	0.42757520762703466	1.2063057361785317e-52	NA	24	27	27
ENSG00000146085.7	MUT	1.4665766845730572	0.12057712960678799	0.14249124641736896	0.015264939831982764	0.1408069915499432	1.257396148060922e-14	NA	52	53	53
ENSG00000149575.5	SCN2B	-1.4665636573139886	-0.1656535871153289	0.14249479248268732	0.009189107148935243	0.07777329848253463	1.2455174628588092e-08	NA	13	13	13
ENSG00000075240.16	GRAMD4	1.4662665627031617	0.30581924524355025	0.14257568106309432	0.00253786368108048	0.02895061488552914	0.000815354175280933	NA	8	9	9
ENSG00000185298.12	CCDC137	-1.4661024014449693	-0.26062615875169276	0.14262039160932166	0.004521039146599688	0.062092727368684326	4.2939038419852607e-07	NA	6	7	7
ENSG00000142002.16	DPP9	-1.4652391398204467	-0.577027085133348	0.14285568449995903	0.0010036746854244205	0.012569222586590113	0.02817032664105348	NA	10	10	10
ENSG00000278727.1	AC000403.4	-1.4649257315568445	-0.287215504016634	0.14294118156749494	0.0035713161882687527	0.05901580094597063	1.1916191227591197e-06	NA	5	5	5
ENSG00000104833.11	TUBB4A	-1.4643865978259423	-0.22239977315943613	0.14308834790140057	0.006828969370610118	0.03494863164661933	0.0002448691248368101	NA	16	17	17
ENSG00000154065.16	ANKRD29	1.4641656544064534	0.3986516052022339	0.14314869199123476	0.0016246649140872734	0.09070409449875176	1.8290507682324928e-09	NA	5	5	5
ENSG00000085760.14	MTIF2	-1.4640591395382996	-0.3407290626066197	0.14317779031805375	0.003385076323801845	0.04582532312532543	2.595968145425531e-05	NA	22	23	23
ENSG00000129484.13	PARP2	1.4638841025897695	0.22802667351508393	0.1432256177459966	0.004919132601239351	0.1342255449107484	9.580532345748797e-14	NA	10	11	11
ENSG00000079974.17	RABL2B	-1.4631455155781203	-0.3067287017422675	0.14342756565587858	0.0025998716453999302	0.1880384212816412	3.1890638865985066e-20	NA	4	5	5
ENSG00000106608.16	URGCP	1.4628799708109301	0.4642651684381294	0.14350022550486644	0.001369587663425926	0.025350163315165947	0.0014994383054858199	NA	6	6	6
ENSG00000182810.6	DDX28	-1.4622401400805418	-0.4025057483546034	0.14367541555168561	0.0019094174881879378	0.01868332497019232	0.007491991840995357	NA	32	34	34
ENSG00000167272.10	POP5	1.4620263003622678	0.4486639762410499	0.14373400289137916	0.0013793539857575505	0.03951165075622319	8.835334906152617e-05	NA	8	8	8
ENSG00000278195.1	SSTR3	-1.4603278636932375	-0.3244854410059676	0.14419998770824122	0.001096166147256139	0.018938934926217656	0.007074353872371828	NA	1	1	1
ENSG00000166676.14	TVP23A	-1.4600560702788832	-0.21336608429791315	0.14427466459516708	0.006173187259784769	0.011739758074876006	0.031639380012835366	NA	34	41	41
ENSG00000271324.1	RP11-10C24.2	1.4598348690076908	0.12723538885545807	0.1443354628617811	0.01666453274954279	0.08041802759581697	1.1506663832454786e-08	NA	37	37	37
ENSG00000262089.1	RP11-589P10.5	-1.4596972186895003	-0.18743925241441423	0.14437330664581352	0.006404771092579912	0.04028265943368139	8.032884679832087e-05	NA	16	17	17
ENSG00000173258.12	ZNF483	1.4596421753455588	0.1258921119653691	0.14438844167365208	0.011406894724136371	0.1100960875664938	1.7703939460544865e-11	NA	45	45	45
ENSG00000153310.19	FAM49B	1.4595267612061151	0.9509761609530168	0.1444201805435678	0.000477692885892533	0.026170985132914503	0.0014837284104192625	NA	3	3	3
ENSG00000136104.19	RNASEH2B	1.4582599948041983	0.04772879289531135	0.14476889261480402	0.09807162055243906	0.26270287851640484	3.708405922570709e-28	NA	78	78	78
ENSG00000087087.18	SRRT	-1.4573923555573745	-0.4738752563287826	0.1450081060333588	0.00103997398085852	0.037109519945076205	0.00015499606343584834	NA	8	8	8
ENSG00000116783.14	TNNI3K	1.4565384791751668	0.056658042964787894	0.14524382045619316	0.05411519822602791	0.2777195890701565	6.625414653833958e-30	NA	72	73	73
ENSG00000075415.12	SLC25A3	-1.4556589336374324	-0.3281431020922792	0.14548692760840345	0.002262002176749628	0.026573758481024036	0.0014226053684919212	NA	38	40	40
ENSG00000121964.14	GTDC1	-1.4556382344616015	-0.2234251308531115	0.1454926526289125	0.009452803808907902	0.029726330048425138	0.0007189663203674973	NA	57	61	61
ENSG00000146757.13	ZNF92	-1.4551883842661328	-0.3573434455905095	0.14561711573491146	0.008742454586583431	0.025346230483229492	0.0018955500919008927	NA	15	16	16
ENSG00000233926.1	RP11-154D17.1	1.455022639809639	0.1357363632317102	0.14566299392334395	0.013784416182020297	0.025456112906243125	0.0018346117125105665	NA	25	26	26
ENSG00000159267.14	HLCS	-1.4550173306433185	-0.17328304397319616	0.14566446368741165	0.00790190282742677	0.11439329259731545	7.750897180337432e-12	NA	18	18	18
ENSG00000102738.7	MRPS31	-1.4544530942400358	-0.4395173458988437	0.145820728910469	0.0013509916952250264	0.02404788276972755	0.002312156107902533	NA	7	7	7
ENSG00000121068.13	TBX2	-1.4534524987276898	-0.17697898399274145	0.1460981592687958	0.014651085547352762	0.107233518330899	2.046671935822761e-11	NA	21	25	25
ENSG00000137513.9	NARS2	1.4525274284084948	0.1101627945629434	0.14635500831031606	0.016308733064336053	0.15688768770236347	4.3530515937710365e-16	NA	16	16	16
ENSG00000157322.17	CLEC18A	1.4503332291815276	0.03444354957873855	0.14696561700010521	0.22367706831979892	0.4155375725410636	5.180121334432203e-50	NA	33	36	36
ENSG00000171703.16	TCEA2	1.4496262289353674	0.3421978973940591	0.14716277768922217	0.00209721344245468	0.043567831868462456	3.9125632569111664e-05	NA	11	11	11
ENSG00000128699.13	ORMDL1	-1.4493936421115778	-0.09064773769529856	0.1472276832118311	0.02720590481985216	0.2493427903557331	6.874945297330935e-27	NA	21	21	21
ENSG00000117906.13	RCN2	-1.4490950009172314	-0.2213561057406579	0.14731105391224075	0.004515397905918685	0.01674589383878167	0.01143980295734523	NA	24	24	24
ENSG00000156381.8	ANKRD9	1.4486696504016847	0.14513025524693185	0.14742985995021216	0.011997594921208478	0.10702050036802144	3.750364658395994e-11	NA	23	23	23
ENSG00000169258.6	GPRIN1	-1.448581553101853	-0.3140022721108322	0.1474544758474709	0.002469281613479698	0.028452893109738368	0.0009145980613915748	NA	9	9	9
ENSG00000148053.15	NTRK2	1.4482561244248073	0.35598856780725535	0.14754543344215784	0.001987585838354717	0.0482611662208975	1.4509301457610227e-05	NA	7	7	7
ENSG00000204851.6	PNMAL2	-1.4482321547209018	-0.9243093509269679	0.14755213469030148	0.0003575781626609053	0.014471148285863131	0.017684011257743708	NA	3	3	3
ENSG00000135253.13	KCP	-1.4479909709722285	-0.06760383794658673	0.147619575760765	0.07930097229173437	0.2838171746704121	4.723012328906597e-31	NA	50	52	52
ENSG00000116213.15	WRAP73	-1.4477891834629013	-0.06446769718016732	0.14767601874618616	0.06269812782313366	0.3754320011227165	2.32603759779543e-44	NA	20	21	21
ENSG00000213123.10	TCTEX1D2	-1.4472827700602615	-0.06849707226449615	0.14781774278725365	0.059692963631801044	0.21214687180661407	1.0048690402051351e-22	NA	14	14	14
ENSG00000110203.8	FOLR3	1.4471091403380993	0.06239328340018093	0.14786635844138638	0.06310208137123509	0.2746759175445267	2.4076987882581237e-30	NA	43	45	45
ENSG00000160678.11	S100A1	1.446142079778064	0.04961544418871829	0.14813735523315216	0.10616017659113436	0.3626104254649837	2.2954979610218526e-42	NA	18	18	18
ENSG00000223496.2	EXOSC6	1.4456481935643617	0.042247563400792006	0.1482759019312717	0.15072495893495008	0.6243526394794964	1.3233750803618565e-96	NA	12	12	12
ENSG00000234147.1	RP3-460G2.2	-1.4449962826774978	-0.047031207965525894	0.14845892978668507	0.11120944382102874	0.281223443880099	1.9148606229161243e-30	NA	59	59	59
ENSG00000177757.2	FAM87B	1.444900306972928	0.26183126591372163	0.14848589010094365	0.001633365904371973	0.08020820446012188	1.705814730530232e-08	NA	4	7	7
ENSG00000119636.15	BBOF1	1.4448702975748562	0.12617463093106263	0.14849432073919194	0.014698183260081116	0.06360928363654926	4.752670649396066e-07	NA	66	69	69
ENSG00000004534.14	RBM6	1.4447519997290224	0.055118171376275685	0.14852755810043425	0.08281675067826877	0.5306555326067187	5.276102744166503e-72	NA	43	43	43
ENSG00000184432.9	COPB2	-1.4442109192778367	-0.46589457556521957	0.148679654312279	0.0008593102684888166	0.016897668918586562	0.010160491521676822	NA	43	44	44
ENSG00000163814.7	CDCP1	1.4433400578406212	0.2309411761139157	0.14892470074905054	0.0049999333848825345	0.019601856769777663	0.0060124259681308	NA	24	24	24
ENSG00000171729.13	TMEM51	-1.442696128693074	-0.14399897535558534	0.14910609026812313	0.010169174716388198	0.07255005482429673	7.343854787342727e-08	NA	16	16	16
ENSG00000136758.18	YME1L1	1.4425314091226191	0.8154905142361849	0.1491525174851185	0.0007435154679523565	0.0118014943060255	0.03440062634190439	NA	16	18	18
ENSG00000156398.12	SFXN2	1.4416986809550025	0.10404075353045222	0.14938739590933248	0.023023904212814864	0.16952458357305172	3.1711422739899013e-18	NA	51	51	51
ENSG00000168995.13	SIGLEC7	-1.4416559894043173	-0.23121412949159745	0.14939944504468616	0.00475024110828222	0.01934247211633393	0.006779760196143258	NA	43	45	45
ENSG00000187626.8	ZKSCAN4	1.4414125168124894	0.422990727429798	0.1494681761952636	0.0019863342899763222	0.054116033357160316	4.138248649404737e-06	NA	11	13	13
ENSG00000084072.16	PPIE	1.4412263915124248	0.028120641634514897	0.14952073474953817	0.3345430874938552	0.6503670583829635	3.8969449643681966e-105	NA	23	23	23
ENSG00000107611.14	CUBN	-1.4410815103694592	-0.09700815906291611	0.149561656429529	0.02640161954406815	0.11534701041057473	7.1622194196660755e-12	NA	51	55	55
ENSG00000271643.1	RP11-10C24.3	1.4410608963989404	0.23131415632729474	0.1495674795400178	0.0049091780616287726	0.03442455391545005	0.00025632358721436137	NA	23	23	23
ENSG00000239961.2	LILRA4	-1.440678554680092	-0.20602508074013884	0.14967551620192396	0.008337862675485211	0.09399449908627408	6.24491097158058e-10	NA	6	7	7
ENSG00000090581.9	GNPTG	-1.437574204220879	-0.2893667679119828	0.15055490444731073	0.0033641242810323784	0.032031976143256605	0.0004124504234994071	NA	21	21	21
ENSG00000168610.14	STAT3	1.4372886504619002	2.2986610892897605	0.15063599240037245	0.0001349197884404621	0.026415513978011108	0.001434561943333687	NA	2	2	2
ENSG00000131652.13	THOC6	-1.4370735408140274	-1.0597128615692815	0.1506970985058283	0.0007128717786503567	0.01880946172318135	0.007247001386182959	NA	4	5	5
ENSG00000105953.14	OGDH	1.4369158199936023	0.5431105343775832	0.15074191419592506	0.0008366893482712226	0.04222289162456652	4.185985828738551e-05	NA	11	12	12
ENSG00000179168.14	GGN	-1.4363778263313935	-0.1550152373775505	0.1508948591979295	0.008328890134498786	0.016820824810029396	0.01115725888499542	NA	34	34	34
ENSG00000212124.2	TAS2R19	1.4363597631454468	0.43837965482098196	0.1508999963914958	0.0015183556506932288	0.024157597831825545	0.002105879285849584	NA	1	1	1
ENSG00000071246.10	VASH1	-1.4352740740778627	-0.1255828722991313	0.15120901260219477	0.015167646524043607	0.1681372649107941	3.025276485229608e-17	NA	19	19	19
ENSG00000109956.12	B3GAT1	-1.4352567182566445	-0.11921379197729291	0.15121395644653796	0.02056756535390259	0.09011306088484668	1.6099503496524228e-09	NA	5	5	5
ENSG00000154330.12	PGM5	1.4351608845401715	0.4933814923294566	0.15124125711166422	0.0034337671996984244	0.010199999144149815	0.049233680432491364	NA	31	32	32
ENSG00000158457.5	TSPAN33	-1.4336268173881646	-0.1061844329642927	0.1516787863998276	0.024440169499354097	0.07073400151469285	1.189328541438679e-07	NA	62	62	62
ENSG00000010292.12	NCAPD2	1.4333814194517758	0.18634249577017087	0.15174886536949642	0.008133073898002467	0.06678414975235046	2.592531997275237e-07	NA	54	58	58
ENSG00000128487.16	SPECC1	1.4332448906405821	0.2994613150328484	0.15178786495474145	0.0030685146162804412	0.02196985544078339	0.0034982326200721768	NA	15	15	15
ENSG00000028310.17	BRD9	-1.432824273389089	-0.40658925425968284	0.15190806265355994	0.0013275248443513441	0.029651842122072693	0.0006906432671128023	NA	4	4	4
ENSG00000130856.15	ZNF236	-1.4325561599298595	-0.16104015329305268	0.15198471791675877	0.009170413883603406	0.08045890063343926	8.160535498025518e-09	NA	27	27	27
ENSG00000280670.2	CCDC163	1.4324375226912782	0.028373654507291558	0.15201864642017135	0.29744991669570864	0.6656130998590101	1.5134752910838143e-109	NA	24	25	25
ENSG00000163875.15	MEAF6	1.4321099945861164	0.13470501717487687	0.1521123445716431	0.01301155652858762	0.1514153773867842	1.2757580058798694e-15	NA	32	32	32
ENSG00000129465.15	RIPK3	-1.4299309828739217	-0.08171632401332359	0.15273682859430646	0.027478678038053227	0.16023523576204246	8.368965371906287e-17	NA	18	18	18
ENSG00000163380.15	LMOD3	1.4298352178810503	0.1924624594317198	0.15276431861367384	0.009329995439062478	0.014378679478472168	0.017823733874624617	NA	25	26	26
ENSG00000065559.14	MAP2K4	1.428924701117496	0.1571858718121969	0.15302587698069614	0.010894248492151794	0.08876075922521534	2.096816870836656e-09	NA	14	14	14
ENSG00000109618.11	SEPSECS	-1.428038901415925	-0.5598864607891876	0.1532806618164674	0.0006142843267350141	0.017902493628697398	0.008969839046878512	NA	4	4	4
ENSG00000179023.8	KLHDC7A	1.4273751813903397	0.06553626676992809	0.15347178064637762	0.08100749326892	0.2585150437961189	1.4168950894842087e-27	NA	12	12	12
ENSG00000272899.3	RP11-309L24.4	-1.4269866239360964	-0.1011990383312669	0.15358375020492396	0.035068952229912645	0.13969228921235902	2.8453464881075567e-14	NA	27	28	28
ENSG00000213996.12	TM6SF2	-1.42693965195919	-0.21124570900783668	0.15359729020044624	0.007127916465488156	0.07008529251788223	1.4957783971463443e-07	NA	10	10	10
ENSG00000104442.9	ARMC1	-1.4267104157912187	-0.23299267958464928	0.15366338212599376	0.004773196508912208	0.03473910826032429	0.00015095760991035907	NA	53	54	54
ENSG00000088053.11	GP6	1.4255389033379187	0.13737873221828795	0.1540014828402514	0.014650004333507523	0.06072772507783353	9.139244795304024e-07	NA	5	5	5
ENSG00000005981.12	ASB4	-1.424844198080799	-0.044015264671238154	0.1542022429788431	0.09750358077063491	0.28596707909782665	8.279829020369901e-32	NA	14	15	15
ENSG00000164405.10	UQCRQ	1.4247731248003888	0.5874423397827209	0.15422279337564698	0.0010366721759552532	0.011637795750626614	0.03483784219081179	NA	38	39	39
ENSG00000237491.8	RP11-206L10.9	1.4239173679541932	0.31215528152202165	0.15447039355518277	0.0037389923260143093	0.1053049174717924	5.381856299725437e-11	NA	8	12	12
ENSG00000121005.8	CRISPLD1	1.4230260394334473	0.2954044650748952	0.1547286068339686	0.0030062351969002716	0.016510178324098273	0.012098752154166241	NA	16	16	16
ENSG00000163281.11	GNPDA2	1.4226753167383328	0.1122728805848252	0.15483029922630967	0.02120696058996109	0.21278701623644966	1.6525057199332202e-22	NA	29	29	29
ENSG00000111711.9	GOLT1B	-1.4226567191359998	-0.29497553209743554	0.15483569303638456	0.0038527042188816274	0.05351941617991631	4.389415121076238e-06	NA	26	26	26
ENSG00000117481.10	NSUN4	-1.4224658388564344	-0.20918661309579253	0.1548910617542952	0.007961788117027618	0.06738230936788425	2.4131558485462e-07	NA	34	34	34
ENSG00000125734.15	GPR108	1.422348302212434	0.07763445091172265	0.15492516313453086	0.06758208650812537	0.2927788435372017	1.1286549829498543e-31	NA	60	70	70
ENSG00000124217.4	MOCS3	-1.420578696504419	-0.33198535674910534	0.15543927535913643	0.002778258702852733	0.02452734140656488	0.0020807410479274017	NA	26	32	32
ENSG00000152492.13	CCDC50	1.4204987310456307	0.11079684818308627	0.15546253775871904	0.02030735232792498	0.1971901528829417	1.4183280870893094e-20	NA	22	22	22
ENSG00000136144.11	RCBTB1	1.4204528097906959	0.14523204542119025	0.15547589770330875	0.008250202238961519	0.09870152697711332	2.171689314103514e-10	NA	7	7	7
ENSG00000186716.20	BCR	-1.4191338453607736	-0.14853549789270243	0.15585999825027402	0.012765574989082816	0.19729069779634612	7.283028527430549e-21	NA	23	34	34
ENSG00000171495.16	MROH2B	-1.4190422849436233	-0.05790593118189276	0.15588668860437446	0.08541918077641592	0.2011031008098432	4.664074001392058e-21	NA	34	34	34
ENSG00000136908.17	DPM2	1.418944866086817	0.4814538897514564	0.15591509053315578	0.0010805475660490278	0.036869455426086266	0.00014741201393451102	NA	14	15	15
ENSG00000131100.12	ATP6V1E1	-1.4180964171037238	-0.2480110544616373	0.15616261717728736	0.0037808334967090757	0.1484052153654513	3.3583180129640802e-15	NA	9	9	9
ENSG00000165282.13	PIGO	-1.4174832954081171	-0.434248163766105	0.15634167487111625	0.0014002782911378977	0.03926000484461182	7.501336917278298e-05	NA	11	11	11
ENSG00000125630.15	POLR1B	1.4168416283378493	0.09191407699240449	0.1565292357593658	0.035944839729876554	0.3308479050255364	1.0468991761784551e-37	NA	19	19	19
ENSG00000137106.17	GRHPR	1.416544143594432	0.058227159841617554	0.15661624916769748	0.06625836406682983	0.4328190659255103	8.977165986877802e-54	NA	67	68	68
ENSG00000049239.12	H6PD	1.4159889734342965	0.3639515097304381	0.1567787328921411	0.002430328886317546	0.0656978134222722	2.8250959440770307e-07	NA	14	14	14
ENSG00000187824.8	TMEM220	-1.4147667949214258	-0.10190196555383786	0.15713688280290317	0.021259561458590294	0.20344238036591994	6.424619834373637e-22	NA	46	46	46
ENSG00000178188.14	SH2B1	-1.4146839578326313	-0.27517179002959435	0.1571611799902295	0.0029566765598470083	0.09638744004970724	3.7366586861648735e-10	NA	10	10	10
ENSG00000176834.13	VSIG10	1.4142712214066584	0.16315302972649398	0.15728228335365788	0.010236699877668128	0.09348717122003304	8.750879944525359e-10	NA	70	73	73
ENSG00000059691.11	GATB	-1.4140634138250325	-0.21676897671245937	0.15734328413123488	0.00503244833961515	0.1098441735261046	9.806191980474156e-12	NA	37	37	37
ENSG00000110104.11	CCDC86	-1.4140004967537432	-0.29457193575811025	0.15736175662852092	0.00398222586803876	0.0867792615101266	4.272455615665653e-09	NA	15	15	15
ENSG00000085117.11	CD82	1.4137634404769652	0.09394435250491168	0.15743137128361084	0.041110402416740216	0.19516931073946606	1.8196940231230367e-20	NA	42	43	43
ENSG00000104731.13	KLHDC4	-1.4134164253962043	-0.16946169404585062	0.15753331885167376	0.009265487719622559	0.12654688822217738	3.627041352091185e-13	NA	4	4	4
ENSG00000144847.12	IGSF11	1.4131126883702991	0.08261652890557639	0.1576225930557471	0.03876461000682083	0.11413860984201064	7.308480013007793e-12	NA	87	90	90
ENSG00000183783.6	KCTD8	-1.4129649003432907	-0.587443420952277	0.15766604468413337	0.0007840769721361705	0.021901081132725642	0.0035924672988763813	NA	6	6	6
ENSG00000187860.10	CCDC157	-1.4123486222270245	-0.17978564429947833	0.15784733640468418	0.0151001125876762	0.017087307821439083	0.010542396384981395	NA	45	45	45
ENSG00000134864.10	GGACT	1.4120152965070065	0.09605262642769904	0.15794545725239517	0.015466320435463032	0.07368667088628858	1.0246305734232894e-08	NA	25	25	25
ENSG00000188171.15	ZNF626	-1.411735810312594	-0.21934687359387797	0.15802776500140758	0.005608118722130564	0.05468027688653628	3.445168226076596e-06	NA	25	25	25
ENSG00000087338.4	GMCL1	1.4112436229912872	0.6006567543157023	0.1581727914928971	0.0007201988445631605	0.011676228206135784	0.03549540222429443	NA	10	10	10
ENSG00000113140.10	SPARC	1.4105380102049339	0.4169518085749507	0.15838088111148474	0.0014144048328775878	0.023830753299373432	0.002419440877405681	NA	9	9	9
ENSG00000213626.11	LBH	-1.4103914271726443	-0.1466701085562983	0.15842413535429034	0.01180238270688487	0.1039557432084654	4.3672679060159694e-11	NA	11	11	11
ENSG00000198060.9	MARCH5	-1.409883551688307	-0.4814146295976872	0.15857407023877224	0.0012412254763938808	0.024621518506983863	0.001985730815831603	NA	13	13	13
ENSG00000100564.8	PIGH	-1.4081802709582256	-0.19269962985213976	0.15907769668463678	0.006222367744069761	0.025655492559728127	0.0016739862123331046	NA	16	16	16
ENSG00000175164.13	ABO	1.4074449248888101	0.04254593388469429	0.15929549767229378	0.14925066072704	0.5843175441499134	1.950084723121817e-84	NA	57	58	58
ENSG00000109790.16	KLHL5	-1.407101414202909	-0.21664964527456287	0.15939731883680575	0.004637394372617136	0.06760107199867754	2.162353004506368e-07	NA	19	19	19
ENSG00000269973.1	RP11-95D17.1	1.4063858454627214	0.07416513661796152	0.15960958108193202	0.045854675354649585	0.22260857143374926	1.5680443741098098e-23	NA	16	16	16
ENSG00000272674.3	PCDHB16	-1.4057514000673614	-0.0516621965181092	0.15979795810602493	0.09933401376434117	0.3573266545699058	1.8108679688218103e-41	NA	11	11	11
ENSG00000171867.16	PRNP	-1.4052011535237756	-0.22947054604718212	0.15996147123983018	0.005269647011051329	0.018028154231077488	0.00881787915022852	NA	54	60	60
ENSG00000260907.1	AC008088.4	-1.4049600001745377	-0.2696290981587622	0.16003317304837206	0.004097603370508464	0.03316790558279269	0.0003380385971025883	NA	8	8	8
ENSG00000179152.19	TCAIM	-1.4048981295597138	-0.14800446899011363	0.16005157287340888	0.012213564664806881	0.08667030221154337	4.395034610374446e-09	NA	52	53	53
ENSG00000110148.9	CCKBR	1.4020168707190503	0.17910105730563375	0.16091020887072638	0.008357860194595411	0.016239879256505642	0.013207516712089348	NA	22	22	22
ENSG00000254004.6	ZNF260	-1.401747662111992	-0.34529211707174345	0.16099061241641466	0.002106050726498118	0.03532473829993813	0.00021186886738792796	NA	33	33	33
ENSG00000144451.18	SPAG16	-1.4017144902828798	-0.340623375911568	0.16100052182469715	0.003047418600188278	0.010128965545514564	0.04382228516515409	NA	32	32	32
ENSG00000161180.10	CCDC116	1.4001851282680147	0.054862484465256746	0.16145788807860662	0.04528403730875846	0.1869912704258146	1.3466939136093706e-19	NA	25	27	27
ENSG00000132507.17	EIF5A	-1.399996854341076	-0.220720094178585	0.16151426045269324	0.005553105866487388	0.20827596429569145	1.4306121990373382e-21	NA	7	7	7
ENSG00000005156.11	LIG3	1.3999650680635491	0.09582291556516803	0.1615237792639581	0.025340173013667967	0.2478249547600465	5.441902695683989e-27	NA	26	27	27
ENSG00000064012.21	CASP8	-1.399829039262182	-0.05764299601749081	0.16156451963041374	0.06982521575821504	0.4407833749999786	4.242792405057651e-54	NA	17	17	17
ENSG00000025708.13	TYMP	1.3996509230660414	0.08077090797385458	0.1616178768218417	0.03707352384318409	0.25578449069626713	4.090501110174587e-28	NA	30	34	34
ENSG00000186026.6	ZNF284	1.3993249554388958	0.2520563638906795	0.16171555942494498	0.004811021710263843	0.026547042873122068	0.0013616715936063638	NA	44	44	44
ENSG00000070366.13	SMG6	1.3992759947156583	0.18613913095386467	0.16173023531694897	0.010892697058891398	0.02977530710945374	0.000716930622141036	NA	41	46	46
ENSG00000159445.12	THEM4	-1.3976998549026056	-0.07040651945664249	0.1622032178636772	0.0539331021853456	0.2676766647983983	1.138130236951164e-28	NA	72	72	72
ENSG00000128313.2	APOL5	1.397636607644516	0.3233361440918432	0.16222221944458648	0.002091011495048675	0.010981201803023841	0.04119629618536138	NA	3	3	3
ENSG00000171777.15	RASGRP4	-1.3974092651991212	-1.3362639384395065	0.16229053455112086	0.00024527050911383146	0.015585356013707915	0.01500668788596738	NA	5	5	5
ENSG00000105397.13	TYK2	-1.3965223663640074	-0.5011032101103737	0.16255725013354172	0.0013233407937985639	0.02226348679494489	0.003412795666068532	NA	10	10	10
ENSG00000137411.16	VARS2	-1.396134231301206	-0.16156499807745128	0.16267407730472216	0.009563701849946628	0.32617257024254154	2.6662480928577568e-36	NA	14	73	73
ENSG00000029725.16	RABEP1	-1.3953124831701236	-0.2670047229460482	0.16292162933104692	0.002782113495508047	0.06273796319689046	6.803759079599211e-07	NA	14	15	15
ENSG00000204267.13	TAP2	-1.395282898881999	-0.14102512000478384	0.16293054690773467	0.01205156105235793	0.11138806561380643	1.0663470652636438e-11	NA	8	21	21
ENSG00000050165.17	DKK3	-1.3950571997892005	-0.08091099297502173	0.16299859138578954	0.023244251625829257	0.08836366345726364	2.810345935781432e-09	NA	86	88	88
ENSG00000146267.11	FAXC	1.3941116154459	0.18526282424805146	0.16328390213565214	0.007733488358291898	0.04594574638175858	2.383757616016225e-05	NA	85	87	87
ENSG00000104884.14	ERCC2	-1.3938144399966668	-0.2106303592163588	0.16337364646943553	0.006190432148191752	0.07839798246122608	2.454697833371518e-08	NA	13	13	13
ENSG00000105464.3	GRIN2D	-1.3931091702942775	-0.08590731625217514	0.16358678046432562	0.0330588942875992	0.12112338511908376	7.320500042864596e-13	NA	15	15	15
ENSG00000196260.4	SFTA2	-1.392239182195101	-0.24793694274656689	0.163849981340623	0.004014493310811952	0.027796999365975152	0.0010678785491332666	NA	16	53	53
ENSG00000171903.16	CYP4F11	-1.3920777774977315	-0.03814060343753448	0.16389884680471523	0.14387510967402986	0.34286544890205906	5.552883674410277e-39	NA	29	29	29
ENSG00000105287.12	PRKD2	1.3912891845189206	0.18940781142330637	0.16413775217517257	0.006953465614238967	0.05937045626177265	1.063407026096813e-06	NA	47	50	50
ENSG00000166797.10	FAM96A	-1.3911179732819943	-0.31884918079906327	0.16418965551022624	0.0027954195363137043	0.013352552537454923	0.024971758463451708	NA	24	26	26
ENSG00000068885.14	IFT80	-1.3910295959266712	-0.3489748374562153	0.1642164522782974	0.002049144699844353	0.03887700460189816	9.615291267833195e-05	NA	14	14	14
ENSG00000090054.13	SPTLC1	-1.3906639090190431	-0.15350716644311116	0.16432736668929504	0.00957134629956438	0.1176823574569682	2.9896733546780687e-12	NA	41	41	41
ENSG00000137573.13	SULF1	1.3900113106709806	0.6939447293291855	0.16452544276588033	0.000407657021673564	0.01683134570093065	0.01022121611222787	NA	6	7	7
ENSG00000179256.2	SMCO3	1.389097903605687	0.1857982217034613	0.16480298116879233	0.007721679989593947	0.05463219921892164	3.068335038082831e-06	NA	12	13	13
ENSG00000164096.12	C4orf3	1.389028396569116	0.33596040139209177	0.16482411528091145	0.002110809842766736	0.017589031402523908	0.009506719021783934	NA	24	24	24
ENSG00000176022.4	B3GALT6	-1.3884410100840907	-0.23087237424273027	0.16500279584133848	0.0038935214603163897	0.08097279927692641	1.1426455033334338e-08	NA	8	8	8
ENSG00000063046.17	EIF4B	-1.387590266757153	-0.0945742391295828	0.16526184696701607	0.01691801489042804	0.27123619105373065	2.794362640615834e-29	NA	39	40	40
ENSG00000283632.2	EXOC3L2	1.3873185502386582	0.38620509038875034	0.165344649039723	0.0016298257022025928	0.010286763253588486	0.047656390143811886	NA	7	7	7
ENSG00000234608.7	MAPKAPK5-AS1	1.3868083505393622	0.5596718641986145	0.1655002101063564	0.0008296713237814211	0.012652804106961624	0.026660417905493342	NA	34	34	34
ENSG00000112137.17	PHACTR1	1.3865308446975033	0.1601600192782081	0.16558486850743626	0.00581476945637277	0.013430677439591249	0.023029911246996042	NA	44	44	44
ENSG00000251432.6	RP11-420A23.1	-1.3863511890496873	-0.14871549806980697	0.16563969323104277	0.01033065740359879	0.07987885448652593	1.6287138687321563e-08	NA	27	27	27
ENSG00000253438.2	PCAT1	-1.386195205168138	-0.14471704691585763	0.16568730522190023	0.009202109073951548	0.013729448590602569	0.022046492294956338	NA	36	37	37
ENSG00000137404.14	NRM	1.3858261108398435	9.334369674296916	0.16580000732975875	5.267885461990582e-06	0.08471202169235913	6.1911013150073665e-09	NA	1	7	7
ENSG00000273117.1	AC144652.1	-1.3857177439384354	-0.12496943334030867	0.16583310786442296	0.014979586021583096	0.03793182036710892	0.00011249209285381953	NA	46	47	47
ENSG00000172403.10	SYNPO2	1.38517165184021	0.6154790763620237	0.16599998666316862	0.0005399541404127384	0.014309621973186176	0.019631088427776812	NA	1	1	1
ENSG00000188051.6	TMEM221	-1.3822439961728337	-0.1499343816581024	0.16689679536160107	0.009897841846093259	0.09963985732749607	1.1156449308662259e-10	NA	10	10	10
ENSG00000136052.9	SLC41A2	1.3818883750071447	0.698799107242469	0.1670059779064036	0.0013984098329790306	0.0427627700539506	4.368388895171793e-05	NA	27	27	27
ENSG00000154781.15	CCDC174	-1.381761241979084	-0.2508170684674526	0.1670450232157764	0.0038348957736171244	0.013403509569940207	0.02425848313699089	NA	38	39	39
ENSG00000152580.8	IGSF10	1.3813804923172015	0.3371442968882674	0.16716200072952137	0.0022354043946732514	0.026229805294057718	0.001521034949919526	NA	4	4	4
ENSG00000101079.20	NDRG3	1.3811032242790868	0.36265047572603243	0.16724722436436612	0.0036174408918086317	0.06809754219128318	1.7264328205579894e-07	NA	6	6	6
ENSG00000103249.17	CLCN7	-1.3808913365330224	-0.11283330395252558	0.16731237411914057	0.02306935749641348	0.2715542241259383	2.2273435992570828e-29	NA	14	14	14
ENSG00000117834.12	SLC5A9	1.3807046606201663	0.05131840409760346	0.16736978771398325	0.10825374067985652	0.2232857084562085	6.247234165353385e-24	NA	86	90	90
ENSG00000132906.17	CASP9	1.3805777195601519	0.1058653639721465	0.1674088378548817	0.02213098824742308	0.19290851743034548	5.263318597097898e-20	NA	30	30	30
ENSG00000221571.3	RNU6ATAC35P	-1.3799070110187217	-0.3662385254386555	0.16761527765580997	0.0017881465657841689	0.030950248507988786	0.0004610929267712539	NA	4	4	4
ENSG00000273295.1	AP000350.5	1.378476305695995	0.03269061739085915	0.16805627847957327	0.20152385836969805	0.6006479408705289	1.2343130628117174e-89	NA	46	51	51
ENSG00000118217.5	ATF6	-1.378437653137505	-0.34267808521580295	0.16806820482428597	0.0022749504323272157	0.06422955138543733	5.54496399789639e-07	NA	62	63	63
ENSG00000113971.19	NPHP3	1.376710453895064	0.052069311696613836	0.168601785384778	0.08392986601187961	0.5135963807201379	3.993258685492893e-68	NA	42	44	44
ENSG00000164346.9	NSA2	-1.376707218167044	-0.039019745205945325	0.16860278618408253	0.1368725890283529	0.6037268694481132	5.511618670538883e-92	NA	28	28	28
ENSG00000183346.6	C10orf107	-1.3766632599440216	-0.029872357842407153	0.1686163827496605	0.13666423123150306	0.39624733268508827	2.3319765273143736e-47	NA	25	25	25
ENSG00000151322.18	NPAS3	-1.376492221329453	-0.24138917042506153	0.16866929394018715	0.0055101843988915955	0.05975341444324616	1.433375569894894e-06	NA	25	27	27
ENSG00000130175.9	PRKCSH	1.3763054674544346	0.16446163453235846	0.16872708091105726	0.007420669427015837	0.1293056644426749	1.3536580182805752e-13	NA	20	20	20
ENSG00000027001.9	MIPEP	-1.3762506292533006	-0.1379020699864014	0.16874405223455013	0.014770849964412813	0.14653576378902616	5.084107409861652e-15	NA	13	13	13
ENSG00000180979.9	LRRC57	1.376185849592031	0.11957985161016034	0.1687641018908418	0.01853822667313856	0.09508448628947072	3.907047928193824e-10	NA	12	13	13
ENSG00000145476.15	CYP4V2	-1.3760174724339393	-0.06715447102786526	0.1688162238952724	0.06085180494019249	0.41714912324203335	1.766707993111871e-50	NA	87	90	90
ENSG00000160310.17	PRMT2	-1.3759606740223784	-0.1618889477228961	0.16883380885617372	0.014325403713821563	0.15134615573653867	1.7372514871318241e-15	NA	26	28	28
ENSG00000198805.11	PNP	1.3753580055917598	0.08729225695750158	0.16902048150287607	0.03926786494083144	0.4280195750323322	1.1600555287268308e-52	NA	27	29	29
ENSG00000148357.16	HMCN2	1.374620908316318	0.22311797677740625	0.16924900305731094	0.0059545335262201834	0.02355107437265804	0.002325710831448185	NA	16	17	17
ENSG00000166971.16	AKTIP	-1.3746186135992655	-0.21477654668383248	0.16924971484788465	0.004207938624932333	0.024638048870485325	0.0017882521359207273	NA	25	29	29
ENSG00000152672.7	CLEC4F	-1.373385304090918	-0.08366835110963725	0.16963259595066982	0.028456471166898603	0.20675763101494907	2.030132610490779e-21	NA	53	53	53
ENSG00000122674.11	CCZ1	1.3733662194577658	0.028549281337681254	0.16963852587599448	0.295969308344748	0.6047039034858754	1.2071550427088977e-93	NA	66	70	70
ENSG00000188554.13	NBR1	1.372975936013152	0.18127113922437849	0.16975982777906895	0.005248394020668564	0.057041560833893674	2.1697415148935437e-06	NA	38	39	39
ENSG00000049449.8	RCN1	1.372871174812777	0.3089633676144776	0.16979239911322452	0.002925925315816438	0.04170618659912712	4.705100938681641e-05	NA	24	25	25
ENSG00000141665.11	FBXO15	1.3724564388163054	0.2432995243899663	0.16992139078664392	0.0053283049332744185	0.0233106780365346	0.0025627291864677576	NA	12	15	15
ENSG00000116793.15	PHTF1	1.3720099110569541	0.21450490438041375	0.17006035247626095	0.003705647062359675	0.03628246343886127	0.00017535948202957927	NA	10	10	10
ENSG00000136930.12	PSMB7	1.3697585427961545	0.25785558741574466	0.17076228724488973	0.0034716963390267236	0.04732878455860684	1.8700308870075103e-05	NA	36	38	38
ENSG00000196313.11	POM121	1.3696775847727272	0.09794433569903718	0.1707875688143775	0.02593408434971229	0.2209526217231809	2.51095285166908e-23	NA	66	67	67
ENSG00000205177.6	C11orf91	1.3693054160111302	0.23281657945671855	0.17090382573549534	0.0046876969414594285	0.05566715228780706	2.6148718196046194e-06	NA	27	27	27
ENSG00000221890.3	NPTXR	1.3683045906855307	0.25409415122079737	0.17121675443873252	0.0034680607299111352	0.0521619485317716	5.7808685870124875e-06	NA	18	18	18
ENSG00000119231.10	SENP5	-1.3681339474969507	-0.2000188863088563	0.17127015233899423	0.006133494985485275	0.08985999672867961	1.9893458099929997e-09	NA	9	9	9
ENSG00000116191.17	RALGPS2	-1.3679759359340127	-0.15020156033556475	0.17131960865129003	0.011251476234315563	0.0825139634016131	9.781457816412984e-09	NA	39	39	39
ENSG00000169926.10	KLF13	-1.3677111467740968	-0.969213207259734	0.17140250943861968	0.0002532588604907296	0.0147616980920458	0.017594976758707002	NA	5	5	5
ENSG00000144559.10	TAMM41	-1.36764631608217	-0.06461257288828803	0.17142281135375792	0.05676619912952282	0.381958348094524	2.9915062508606144e-45	NA	22	22	22
ENSG00000174373.16	RALGAPA1	1.3661880157350235	0.052659825828622504	0.17187995805371348	0.06327176550376241	0.4051927901732729	1.6885070164127606e-50	NA	32	32	32
ENSG00000237489.3	LINC00959	-1.366073077999283	-0.3965751894787202	0.17191602738176337	0.0034353992959134244	0.011630604970661918	0.034830585837351435	NA	17	18	18
ENSG00000100890.15	KIAA0391	-1.3659110191985349	-0.10803623566433779	0.17196689368812534	0.017717944614908825	0.2014399670719911	7.77065686697068e-21	NA	25	27	27
ENSG00000120322.3	PCDHB8	1.3651742723263425	0.03950800773949254	0.17219828255103053	0.16083651920651176	0.3405708028475047	1.8787999867589386e-38	NA	50	51	51
ENSG00000189013.14	KIR2DL4	1.3651246050272063	0.1174707140955549	0.1722138898533786	0.014595942831624482	0.029922364606332612	0.0006485592557638856	NA	38	43	43
ENSG00000134030.13	CTIF	1.364818007627427	0.23880576625480923	0.1723102575263511	0.0041323156907091835	0.049667044466812325	1.1029701162235053e-05	NA	39	40	40
ENSG00000115368.9	WDR75	1.3643943450279616	0.2807659888960949	0.17244348673630838	0.002664961588694977	0.03585665538541122	0.00017295643447927988	NA	7	7	7
ENSG00000131435.12	PDLIM4	1.3643428016540051	0.24370538092776603	0.17245970084080597	0.003483901017215494	0.08219818615936575	7.1778071566178605e-09	NA	23	23	23
ENSG00000182230.11	FAM153B	1.3641835291548976	0.3243384037281038	0.17250981072220617	0.002281737353596348	0.04925336684689372	1.1834122803637892e-05	NA	11	12	12
ENSG00000089486.16	CDIP1	-1.3641483369469276	-0.15477447476899156	0.17252088426791734	0.009759658548408537	0.08002568581551943	1.8167725308763444e-08	NA	14	15	15
ENSG00000140526.17	ABHD2	-1.3640230770362993	-0.1784930352117491	0.1725603027424637	0.006163177167297099	0.06085637070239195	9.299125583720148e-07	NA	29	29	29
ENSG00000158270.11	COLEC12	1.3640006862132288	0.20096252310937707	0.17256734969762355	0.005967571500300653	0.07087084535730585	1.3004031912455867e-07	NA	29	29	29
ENSG00000213085.9	CFAP45	-1.3634938404323318	-0.20242258148605	0.17272692439505932	0.005006661763990932	0.018204799516268258	0.008413678030680539	NA	43	49	49
ENSG00000237940.3	LINC01238	1.3633159722434989	0.12620187315479758	0.17278295034319469	0.01677145581165354	0.06703460353643582	2.460874034103157e-07	NA	29	36	36
ENSG00000134762.16	DSC3	1.3630346397028554	1.1615800679379644	0.17287159383196415	0.00016490714400027167	0.026036892461971058	0.001538686223523145	NA	2	2	2
ENSG00000114631.10	PODXL2	-1.3623732841439666	-0.3761160996084326	0.17308011055091832	0.0016480220178924296	0.011685557742718436	0.03447915653089681	NA	6	6	6
ENSG00000138085.16	ATRAID	1.362206745075206	0.1525002788911347	0.17313264775330284	0.011025774916833285	0.14951091287942447	1.6902828003290751e-15	NA	17	17	17
ENSG00000110395.6	CBL	-1.3616600556588938	-0.2362535433866705	0.17330519277727918	0.003358236633696281	0.04853886870645753	1.2161369134023152e-05	NA	6	7	7
ENSG00000114125.13	RNF7	-1.3613774847338067	-0.33033009902017263	0.17339442761767532	0.002760398221271752	0.014297197117642798	0.019964330692908185	NA	11	11	11
ENSG00000196460.12	RFX8	-1.3611908204732748	-0.07937744387357319	0.1734533943237908	0.06880348567792147	0.2609422540037725	6.972914290267848e-29	NA	95	102	102
ENSG00000263001.5	GTF2I	1.3610712752622296	0.15299205088683432	0.17349116618519245	0.018221610567951265	0.2464413976999825	3.0230039325148463e-26	NA	13	13	13
ENSG00000279968.1	GVQW2	1.3594332389329047	0.05538082946097374	0.1740093443259363	0.06577310915215177	0.2204661247496406	1.2342267478808729e-23	NA	29	29	29
ENSG00000196683.10	TOMM7	1.3588309881770528	0.06896833865698589	0.17420015133732347	0.04627739035538319	0.3868422074097671	1.8649939797413224e-45	NA	38	38	38
ENSG00000170949.17	ZNF160	-1.3584834528026262	-0.0999039974957688	0.17431032968407512	0.024410744827642033	0.2003167118721187	1.2726184077273102e-20	NA	34	35	35
ENSG00000116157.5	GPX7	1.3579321843819612	0.040107857008696186	0.17448520377965837	0.138369558637348	0.5490184547213106	1.6921611188453978e-76	NA	14	14	14
ENSG00000198208.11	RPS6KL1	1.3574140493860234	0.10901613161735992	0.17464968663285063	0.01969324849582864	0.1407302908299937	2.300270468071361e-14	NA	11	11	11
ENSG00000185924.6	RTN4RL1	1.3570335643270817	0.19757326455178786	0.1747705459657264	0.0047418796477122546	0.08219963861784929	1.1615530665844234e-08	NA	15	16	16
ENSG00000065268.10	WDR18	1.3569828677515345	0.03760747127455088	0.17478665421250494	0.16473490834342744	0.6403647131863335	1.4148403333272524e-100	NA	21	23	23
ENSG00000189050.15	RNFT1	-1.356191597708665	-0.28029284301935814	0.17503821471144387	0.004469539700090418	0.016774444954145824	0.011414465643699292	NA	23	23	23
ENSG00000181631.6	P2RY13	-1.355993633196259	-0.6878840956449844	0.17510119380621159	0.0004969261181487916	0.01673074681657895	0.011389491033774214	NA	3	3	3
ENSG00000189164.14	ZNF527	-1.3557771086283947	-0.23939015578296025	0.17517009683235807	0.0033533522778960833	0.04092934299955725	6.602783320164377e-05	NA	18	18	18
ENSG00000198300.12	PEG3	1.3555159421084093	0.13773405123075755	0.1752532328564098	0.012083930677408955	0.018327338559061785	0.00816053392806448	NA	42	42	42
ENSG00000238227.7	C9orf69	-1.3547101807898867	-0.5627014592329829	0.1755099129488733	0.0007644169265296095	0.015938928853449892	0.013865746877420943	NA	12	12	12
ENSG00000177302.14	TOP3A	-1.354309777680249	-0.4631446773348273	0.175637568014261	0.0011082096577231695	0.026318090212622408	0.0014620802718741351	NA	7	8	8
ENSG00000164520.11	RAET1E	1.3541398573961425	0.2281473925422094	0.17569176230848005	0.004779693034909993	0.12420936516763635	1.0252618959256144e-12	NA	20	21	21
ENSG00000104738.16	MCM4	-1.3531488436668493	-0.17308388804066097	0.17600808426851355	0.006755772003783762	0.08960774391770883	2.213425684834246e-09	NA	10	11	11
ENSG00000171150.7	SOCS5	1.352899364249875	0.5079790831125895	0.17608778254425939	0.0009444136970250533	0.03153639961402422	0.000500895411757014	NA	6	6	6
ENSG00000103415.11	HMOX2	1.3527707350453035	0.27465294968698095	0.17612888472561206	0.003009286539068782	0.09067070288943567	1.5354215164865578e-09	NA	16	16	16
ENSG00000151233.10	GXYLT1	1.3523334517966101	0.16577644828078264	0.17626866772597716	0.008279218264667257	0.07028915900902585	1.4456231634853233e-07	NA	28	28	28
ENSG00000168393.12	DTYMK	1.351659730435816	0.48549750146712	0.17648419293587103	0.0009181209632662452	0.07367191367552531	7.149143757043124e-08	NA	9	15	15
ENSG00000204179.10	PTPN20	-1.3513751941119483	-0.12776731192090235	0.17657527581450982	0.015372216788979758	0.07639619573673546	3.815670578084672e-08	NA	9	40	40
ENSG00000111832.12	RWDD1	-1.3512113758795765	-0.10520249339256874	0.17662773153272981	0.021571996226138604	0.07478295886475833	4.367363666187384e-08	NA	79	81	81
ENSG00000138386.16	NAB1	-1.3508763098852117	-0.4011652696825123	0.17673505812275492	0.0018798410895379345	0.050052512142715035	9.712068419804716e-06	NA	6	6	6
ENSG00000164306.10	PRIMPOL	1.3507701038600135	0.12184242946405056	0.17676908762363241	0.013759836344338632	0.0964591472395021	4.3005963093777887e-10	NA	26	29	29
ENSG00000106100.10	NOD1	1.3507566640895776	0.25032613072853555	0.17677339421205707	0.003658478253157977	0.0449453729102854	2.6291583099775617e-05	NA	14	14	14
ENSG00000008382.15	MPND	-1.3506342455569988	-0.1672591583169275	0.17681262513594953	0.0077444521412968065	0.02221904832193524	0.0031541335006905822	NA	31	34	34
ENSG00000152291.13	TGOLN2	-1.3502698447784556	-0.41113878274136395	0.176929441433053	0.0016779455766758322	0.03691336845523411	0.00015929021745882618	NA	34	37	37
ENSG00000107099.15	DOCK8	-1.3501350264394385	-0.10047886220993786	0.1769726748430005	0.02924495698060456	0.2232572529706079	3.298138808767793e-23	NA	21	21	21
ENSG00000153130.17	SCOC	-1.3495994312013528	-0.1842562640300253	0.17714450673253512	0.011575269662640802	0.04027286331907101	8.310926718888627e-05	NA	93	98	98
ENSG00000100744.14	GSKIP	1.3493740636539924	0.06705131864669016	0.1772168472240927	0.05499753656439839	0.3034155291925864	3.2841411089539786e-33	NA	22	22	22
ENSG00000130517.13	PGPEP1	-1.3492686668290823	-0.07509823325386975	0.1772506859906845	0.04115298204218838	0.2499154978261673	8.529466245889048e-27	NA	41	43	43
ENSG00000066455.12	GOLGA5	-1.3489135629930535	-0.19191177787132757	0.17736473126082486	0.0064715496364671195	0.07979330525960639	1.4323915240692061e-08	NA	56	58	58
ENSG00000167461.11	RAB8A	-1.3489104223147106	-0.46373633127553604	0.17736574016591589	0.001556673666797895	0.013447647604685569	0.023385592535707732	NA	20	21	21
ENSG00000167220.11	HDHD2	-1.3487915307959142	-0.09931388372925683	0.1774039357779177	0.011083663878439617	0.11888496320177147	1.5860867586730068e-12	NA	21	21	21
ENSG00000233276.3	GPX1	-1.3477583936386222	-0.3314056179840819	0.17773610390009942	0.002021949060258493	0.047924503789482924	1.5879900381159134e-05	NA	27	30	30
ENSG00000261229.6	RP11-38G5.4	1.3477088496303353	0.13000746136527255	0.17775204462295535	0.014265088722636094	0.044073859128406896	3.686649282501822e-05	NA	17	17	17
ENSG00000184497.12	TMEM255B	1.3471055913216057	0.4080298225487656	0.1779462276258892	0.0013303608428226086	0.01372136062719719	0.01943712050105344	NA	7	7	7
ENSG00000154978.12	VOPP1	-1.3459551323491334	-0.637248734526798	0.1783169868768627	0.0005828893197188589	0.019979661702382263	0.005747413823214612	NA	7	7	7
ENSG00000206344.7	HCG27	-1.3458834521689755	-0.10280492467843416	0.17834010631077912	0.018341380705024	0.2365179872969797	8.547779407564285e-25	NA	14	34	34
ENSG00000273172.1	LINC02091	1.3456816159708191	0.06260832852614963	0.1784052177207649	0.0690639037112219	0.22335520224674169	2.260720914996137e-23	NA	19	19	19
ENSG00000165272.14	AQP3	-1.344962835163061	-0.10265399426646507	0.17863723669960097	0.020941529457600704	0.11952098227166914	2.6474791802397815e-12	NA	28	28	28
ENSG00000204120.14	GIGYF2	1.3447351854365057	0.7116304260727757	0.17871076772117944	0.00045925478302853804	0.03206129727715667	0.0004500761975450336	NA	2	2	2
ENSG00000173391.8	OLR1	-1.3446633745739558	-0.3747532606920351	0.1787339673510412	0.0015164844931490702	0.014958937576275004	0.01698761052996712	NA	5	5	5
ENSG00000166455.13	C16orf46	-1.344358150526806	-0.12248529462412425	0.1788325997840733	0.013560986676801695	0.04102845406247722	5.106249397641429e-05	NA	49	49	49
ENSG00000257354.2	RP11-631N16.2	1.3438966511760033	0.178872496838847	0.17898180909132766	0.005508373434882438	0.0550501401530664	3.372418007671834e-06	NA	19	19	19
ENSG00000177595.17	PIDD1	1.3433343714092956	0.09925889341136578	0.17916372724274376	0.022737792812213792	0.2140017465170673	1.6182325987077628e-23	NA	48	51	51
ENSG00000157734.13	SNX22	-1.343039482781409	-0.13917288762916877	0.1792591894890012	0.020729390652721655	0.13112539620046992	1.508099726688881e-13	NA	3	3	3
ENSG00000167077.12	MEI1	-1.3420687353432488	-0.09292108530385441	0.1795737099838789	0.02203993072220025	0.14366533733748987	6.756457279436316e-15	NA	28	30	30
ENSG00000156966.6	B3GNT7	-1.3419965663728104	-0.2546890322016738	0.17959710897742864	0.004275651406543153	0.035985252401638274	0.0002057093074254389	NA	14	14	14
ENSG00000143622.10	RIT1	-1.3417699123914208	-0.11735136532371222	0.17967061062915834	0.02008080569319861	0.12352389644669586	8.353622054347366e-13	NA	38	39	39
ENSG00000114554.11	PLXNA1	-1.341324382654014	-0.07993714047045285	0.1798151566983639	0.03089307410618032	0.2417330241132154	4.7529262054086735e-26	NA	26	26	26
ENSG00000085063.14	CD59	1.341107693818469	0.13542444243947652	0.1798854896772455	0.011275018172958945	0.15474195619353198	2.3288577233384286e-16	NA	12	12	12
ENSG00000213512.1	GBP7	1.340881295898698	0.047940345971881695	0.1799589958723229	0.11463086334431127	0.4217040748444021	4.718626771318229e-51	NA	31	35	35
ENSG00000089041.16	P2RX7	-1.3403595981064653	-0.405866170274163	0.18012846411375516	0.0014543395706344215	0.022203171073411597	0.003073054948760437	NA	8	10	10
ENSG00000154518.9	ATP5G3	1.33875836996659	0.2840936655741445	0.1806493472956351	0.003399108743918084	0.13630073557853722	4.599702420666514e-14	NA	33	33	33
ENSG00000226237.1	GAS1RR	-1.337881163462789	-0.23092094376976746	0.18093517843210438	0.0038942599471379884	0.0786560913727228	1.8367558863038863e-08	NA	24	24	24
ENSG00000179115.10	FARSA	-1.3375370468684105	-0.3823102309500036	0.18104739788593083	0.0016002920025637998	0.019594618371954475	0.0056710665647720865	NA	19	19	19
ENSG00000112297.14	AIM1	1.3369850191091175	0.6530192743830766	0.18122752692103838	0.000994428171616972	0.01845296249514876	0.0071971724821663155	NA	20	20	20
ENSG00000177359.17	OVOS2	1.3362651828549017	0.27865767722038143	0.18146261237819017	0.004835743482071016	0.013518474379914686	0.02316347166853478	NA	7	7	7
ENSG00000163510.13	CWC22	1.3359799486379278	0.1524511641217126	0.18155582727550745	0.011054380595632404	0.013412974181274677	0.023219251906024363	NA	82	82	82
ENSG00000249790.2	RP11-20D14.6	1.3359367981162302	0.1075459943125092	0.1815699320134817	0.03277627159765044	0.029706531876328227	0.0006675734389397235	NA	35	42	42
ENSG00000135951.14	TSGA10	-1.3353902078199613	-0.15666760891519058	0.18174866798205103	0.009112552601231054	0.07868516468872704	1.3638040044847455e-08	NA	20	20	20
ENSG00000205710.3	C17orf107	-1.3342408563563726	-0.06652252005735669	0.18212493368688198	0.04411123331195016	0.19960291903734068	7.637090763727868e-21	NA	26	26	26
ENSG00000204936.9	CD177	1.3339740621945835	0.28508342480389454	0.18221235723928675	0.003662526688341389	0.03228936469371612	0.0003619225518408154	NA	9	9	9
ENSG00000071054.16	MAP4K4	1.3339573118909152	0.19412868543176898	0.18221784704468236	0.004709984568079315	0.040448201008296	6.376419581945014e-05	NA	27	27	27
ENSG00000170989.8	S1PR1	-1.3336549427087752	-0.23919819599026998	0.18231696771360495	0.005536901029534736	0.02245371488717903	0.0035027827604408464	NA	46	51	51
ENSG00000102699.5	PARP4	-1.3328397016548572	-0.2952529412412368	0.1825844138800159	0.002597014201880428	0.029604076627681025	0.0007291798216160759	NA	11	11	11
ENSG00000023041.11	ZDHHC6	-1.3324054628687063	-0.11720822279482675	0.18272698796530518	0.016872127817270877	0.09515650261242116	6.847691871390324e-10	NA	32	35	35
ENSG00000106714.17	CNTNAP3	1.3319182552166973	0.33482657333660387	0.18288705160240593	0.0021044883024908074	0.02091832150906852	0.004096743669177935	NA	6	6	6
ENSG00000144230.16	GPR17	-1.3305903964020485	-0.03307135129804874	0.18332382419396975	0.16968090731722874	0.3576426563797311	5.126685251457407e-42	NA	75	81	81
ENSG00000167232.13	ZNF91	-1.3302312980845046	-0.3458623430364424	0.18344207506061627	0.0036991605146098998	0.02406322536405055	0.0023816443871816782	NA	55	57	57
ENSG00000119457.7	SLC46A2	1.3301731804303651	0.09446735082221923	0.18346121848197317	0.020286316200788784	0.014044159671687786	0.02092585301351803	NA	48	48	48
ENSG00000226578.1	RP11-258F22.1	-1.3292420701469352	-0.10576532698488587	0.1837681194813403	0.024407394269074928	0.037801504292495874	0.00013378599730096434	NA	75	77	77
ENSG00000108370.16	RGS9	-1.3289700929516983	-0.30984946987067713	0.18385783693994973	0.0024287698999229256	0.02947578918135609	0.0007997804004949349	NA	15	16	16
ENSG00000204314.10	PRRT1	-1.3289226108923475	-0.38064461491601737	0.18387350323176543	0.001234113056795526	0.03754385329197359	0.00011036482126036508	NA	13	47	47
ENSG00000261222.2	CTD-2006K23.1	1.328306207199336	0.18279575161145006	0.18407696998773204	0.008014437560523986	0.06459627079284144	3.384910581628165e-07	NA	16	17	17
ENSG00000277007.1	RP11-392O17.2	1.3280646614701466	0.4849842511101898	0.1841567465045122	0.0022210093680234593	0.012688387403303414	0.028195726263580325	NA	24	24	24
ENSG00000127527.13	EPS15L1	-1.327649595612031	-0.2759062199082337	0.18429389216521463	0.0013810240282190176	0.012035062389519149	0.032950047229973585	NA	4	4	4
ENSG00000174951.10	FUT1	1.3275323417461453	0.17553825655432295	0.18433264876800304	0.006550477412236873	0.055343075696892806	3.3005437744342363e-06	NA	10	10	10
ENSG00000251417.2	RP11-1348G14.4	-1.3274652104083349	-0.06288826300434412	0.18435484079574493	0.053878836169633314	0.15125702766409688	1.8082804902784152e-15	NA	49	52	52
ENSG00000106012.17	IQCE	-1.3268991041461267	-0.25610264880714306	0.18454206076303403	0.003390102982820471	0.043990236131434976	3.746744795288292e-05	NA	11	11	11
ENSG00000101193.7	GID8	-1.3266700985011783	-0.21170451495220063	0.18461783638367912	0.007170848706801476	0.11892290522274875	1.2338495240549629e-12	NA	11	12	12
ENSG00000096996.15	IL12RB1	-1.32654456901879	-0.1458271819743229	0.18465938257238812	0.010067434918059042	0.1044726117672661	4.917815495969386e-11	NA	18	18	18
ENSG00000149273.14	RPS3	1.3264682357727062	0.14435792827151553	0.18468464978476118	0.005246601368242771	0.22200588144394034	3.0045127227418733e-23	NA	6	6	6
ENSG00000132199.18	ENOSF1	-1.3261576920908325	-0.17893467663402093	0.18478746981545024	0.007032130280970524	0.06518274380431344	2.9146579203285327e-07	NA	27	27	27
ENSG00000129204.16	USP6	1.3248151449126526	0.05953066357828029	0.18523247037927304	0.08202933846147414	0.15681694158017814	4.138758029034033e-16	NA	34	37	37
ENSG00000165934.12	CPSF2	-1.32426189612101	-0.06477903267193344	0.185416080629478	0.0451760590848453	0.3702670750357222	8.07091542690173e-44	NA	23	23	23
ENSG00000149534.8	MS4A2	1.3242040961674761	0.16495847403013653	0.18543527083663847	0.009973797457208137	0.017671836091490388	0.009245269721401416	NA	45	45	45
ENSG00000185619.18	PCGF3	-1.3238470029069447	-0.032389385337713045	0.1855538622169287	0.18146926063826102	0.5659276952004237	1.5902139046345193e-82	NA	30	30	30
ENSG00000164849.9	GPR146	-1.3237362905688903	-0.45438508324149895	0.18559064139140924	0.0010015278663788305	0.03267584871012365	0.0003800309128669574	NA	4	4	4
ENSG00000115808.11	STRN	-1.3233821273831987	-0.22836822548013713	0.18570833232069406	0.0035310484017873184	0.02928269940366577	0.0006870589161201406	NA	20	20	20
ENSG00000231768.1	LINC01354	-1.3232207537707117	-0.21106577841854138	0.18576197620917212	0.005586962410035561	0.08623092372055251	3.274796556275897e-09	NA	12	12	12
ENSG00000226761.3	TAS2R46	-1.3224185866579024	-0.21563036471672264	0.18602880298915514	0.004754557546166711	0.029804185257782438	0.0007440970110778469	NA	8	9	9
ENSG00000105556.11	MIER2	-1.3220604309621025	-0.09033622791422449	0.18614802862393087	0.028589808187832577	0.13189218393576255	9.515653154976076e-14	NA	20	23	23
ENSG00000273230.1	RP11-1246C19.1	-1.3209220878528487	-0.23796609071275557	0.1865273440753482	0.002815810401359255	0.038342531006510604	0.00011176233230889419	NA	15	22	22
ENSG00000125851.9	PCSK2	1.3202170876787669	0.12097099649565775	0.18676254842150986	0.015510722977625168	0.12358573874720348	6.040922821729303e-13	NA	8	8	8
ENSG00000260135.6	RP11-212I21.2	-1.3198976495276864	-0.03513502451930828	0.1868691924655007	0.18522276774737217	0.3980216827733976	9.287929946957684e-47	NA	22	22	22
ENSG00000119227.7	PIGZ	1.3188580888903536	0.048225527288627286	0.18721655991036323	0.10419005769835019	0.4500408684346517	1.4387165263302925e-56	NA	28	28	28
ENSG00000169688.10	MT1B	-1.317927753142073	-0.3230137971090234	0.18752783413270502	0.0023856151771997785	0.019327553478345205	0.006130216157744999	NA	11	11	11
ENSG00000125741.4	OPA3	-1.31687820885955	-0.39858181384879315	0.18787945190316702	0.0016333214821310316	0.016701701546318497	0.011211095903432252	NA	27	28	28
ENSG00000174799.10	CEP135	1.3159361762691628	0.6611632258990848	0.18819546529665043	0.0007347817774148813	0.013656078747634085	0.02005234616897315	NA	6	6	6
ENSG00000267475.1	CTD-2538C1.2	-1.3158657398283629	-0.26031265597566333	0.1882191095887289	0.002948102181741472	0.04073950555452079	7.387022640069998e-05	NA	5	5	5
ENSG00000075131.9	TIPIN	1.3155967691036206	0.05164311357871992	0.18830941856191286	0.07708311900911308	0.3183007861621472	2.6599133238126696e-35	NA	42	42	42
ENSG00000088543.14	C3orf18	1.3154911317996119	0.2839368579098229	0.18834489583410308	0.0035971505216873304	0.0181919675180315	0.00833182229672015	NA	23	23	23
ENSG00000092607.13	TBX15	1.3154425059013386	0.17258492610368104	0.18836122803128819	0.008069219029746213	0.06743611213143244	2.6265743636615383e-07	NA	9	9	9
ENSG00000101017.13	CD40	1.314969657066375	0.07590411932573647	0.1885201003551975	0.03512108686829639	0.148184662421574	2.1249259499430718e-15	NA	43	43	43
ENSG00000183281.14	PLGLB1	-1.3149085988535325	-0.05252435487774808	0.188540622487132	0.08155892043060964	0.24301492757688714	7.915631118779996e-26	NA	52	66	66
ENSG00000197054.11	ZNF763	-1.3145516076819734	-0.16651933501678684	0.1886606429294535	0.0061217239606697225	0.09150559084814562	8.300658332709635e-10	NA	9	9	9
ENSG00000182050.13	MGAT4C	-1.313953616262827	-0.12409778172540667	0.1888618138904462	0.014084004265823687	0.10167547368491042	1.332957435999384e-10	NA	46	46	46
ENSG00000153363.12	LINC00467	-1.3139215409539822	-0.24395180204952616	0.1888726088488043	0.003430028093290428	0.025087009522969703	0.0018986494957340231	NA	36	36	36
ENSG00000204147.9	ASAH2B	1.3138382551532004	0.06542802578210181	0.18890064084362934	0.04450504542889795	0.19378109278643407	3.358621615873318e-20	NA	38	39	39
ENSG00000049247.13	UTS2	-1.3130896025218985	-0.09547524233755701	0.18915275702473988	0.05189827759286622	0.2605524746432637	8.200872063119072e-28	NA	9	10	10
ENSG00000127081.13	ZNF484	-1.312995336705742	-0.2854718887292701	0.1891845195456523	0.002649326919328639	0.012063018435193905	0.03193074173258874	NA	28	28	28
ENSG00000014914.20	MTMR11	-1.312523758106819	-0.22299687027754306	0.18934347525841122	0.0033079665304127197	0.07112796577978944	8.166936851072671e-08	NA	6	6	6
ENSG00000185100.10	ADSSL1	-1.3120432705754443	-0.14804849396632058	0.18950553514254886	0.010510252180161505	0.07258271918088248	8.264665848105606e-08	NA	18	19	19
ENSG00000143498.17	TAF1A	1.3114078866063952	0.27400332824365153	0.18971999576743004	0.0033124345102086812	0.11093540928613137	1.778306092100121e-11	NA	62	68	68
ENSG00000135074.15	ADAM19	1.3105868722824119	0.14371325843933258	0.1899973768082045	0.009146410552666214	0.10672229468914622	3.9284644103643286e-11	NA	17	17	17
ENSG00000177932.6	ZNF354C	1.310221007864062	0.6078893094872913	0.19012108088443158	0.0008353113415517758	0.020710675580747347	0.004778951040705385	NA	4	4	4
ENSG00000270761.1	RP11-385F7.1	-1.3101106289676259	-0.3066480034678698	0.19015841323924565	0.0009419060556624558	0.021498433342651176	0.0040532238163832396	NA	2	2	2
ENSG00000079689.13	SCGN	1.3099497411128194	0.05604411255557328	0.19021283840613634	0.07633210423456194	0.3278263521291707	9.978512588698968e-37	NA	30	32	32
ENSG00000170579.16	DLGAP1	-1.3095796106413131	-0.11181488611257032	0.1903380897497705	0.028214549029786457	0.0648755112517487	4.2265809095489053e-07	NA	76	81	81
ENSG00000228570.7	NUTM2E	1.308535358570349	0.0462016840605627	0.1906917897572512	0.11051323830590715	0.37229676536525497	3.1050978730180806e-43	NA	57	62	62
ENSG00000228421.2	AC005013.5	-1.3078608695065421	-0.08743312911707353	0.19092050390707493	0.03193976533916264	0.11417603290360988	6.625174478261631e-12	NA	24	25	25
ENSG00000166086.12	JAM3	1.3077428585318853	0.18829727315127284	0.19096054128298978	0.008287451418906442	0.1092548429985076	2.6864051615024735e-11	NA	49	50	50
ENSG00000111676.14	ATN1	-1.3076448143688602	-0.08072395695948188	0.19099380925334675	0.0406044412143228	0.2784178713983175	7.220648961138725e-30	NA	35	36	36
ENSG00000186638.16	KIF24	-1.3075078020064559	-0.25145707082369795	0.19104030690946805	0.0038014439548560864	0.01736512098482551	0.010053860803651973	NA	11	11	11
ENSG00000155542.11	SETD9	1.3071616351708293	0.05952444091903874	0.1911578220828506	0.05202368907037124	0.3083407433646967	1.086482708518177e-34	NA	44	44	44
ENSG00000246067.7	RAB30-AS1	1.3066114035174086	0.04805057540306416	0.19134472173375772	0.10866704660916338	0.3841898361539511	4.4631422209159077e-45	NA	66	67	67
ENSG00000141569.10	TRIM65	1.3062207192778335	0.23221280639943792	0.1914775088015762	0.008024726776753668	0.0664793956714235	2.664075782617077e-07	NA	60	61	61
ENSG00000127364.3	TAS2R4	-1.305715814573185	-0.05460109380612214	0.19164921790838063	0.07172180650104346	0.3111065783531531	3.029427971852136e-34	NA	55	61	61
ENSG00000105708.8	ZNF14	1.305641477363473	0.42543103713824293	0.1916745082334501	0.001439826049698994	0.028819617490949374	0.0008836715196456717	NA	9	9	9
ENSG00000281332.1	LINC00997	1.304984336566667	0.09532574699118611	0.1918981814351467	0.02819203853794838	0.1320007690543635	1.0942379155007075e-13	NA	82	82	82
ENSG00000088538.12	DOCK3	1.3046064630878271	0.16244329729513757	0.1920268863833392	0.009016682467737383	0.059244579966608986	1.2016854919818502e-06	NA	4	4	4
ENSG00000142856.16	ITGB3BP	-1.303284629830705	-0.02451003877153385	0.19247760651104717	0.2914603504646294	0.6458306440045177	3.991731320121313e-103	NA	42	43	43
ENSG00000278053.4	DDX52	1.3031013625673102	0.3158599730183629	0.19254015851029427	0.0021340386105633572	0.04234043945088023	4.1280651866689335e-05	NA	6	6	6
ENSG00000122490.18	PQLC1	-1.3029342515417226	-0.37229797370979173	0.19259720915407885	0.001823420036013595	0.029853793806930106	0.0007441145984386084	NA	10	10	10
ENSG00000126467.10	TSKS	1.3028720090262824	0.1698942260328044	0.19261846152917272	0.008765494018979074	0.0928399682166108	1.0386832738645538e-09	NA	8	8	8
ENSG00000150636.17	CCDC102B	1.3018208204435255	0.18339849802640698	0.19297764466064238	0.009428633757471952	0.06017456881119303	1.141196859129839e-06	NA	55	61	61
ENSG00000206562.11	METTL6	-1.3007687058736324	-0.13388994614751193	0.1933376367089361	0.010857690868807663	0.0965529888112108	4.573893926617951e-10	NA	23	24	24
ENSG00000125124.11	BBS2	-1.300518488744711	-0.07955328142072281	0.19342332368323056	0.040343633732583324	0.4006414479346129	1.7391258347548376e-47	NA	16	16	16
ENSG00000113575.9	PPP2CA	-1.3003713547621518	-0.5620487684275464	0.19347372280594	0.00048446070640642905	0.02410951862225241	0.0024164013559981826	NA	10	10	10
ENSG00000104979.8	C19orf53	1.3003437046851825	0.578695635437787	0.19348319511121193	0.0004917678600858291	0.05091839704052432	4.052195500756728e-06	NA	5	6	6
ENSG00000112796.9	ENPP5	-1.2999368335120998	-0.3270604683865401	0.19362261956431281	0.00194957524160159	0.062026598107634785	5.637525302914262e-07	NA	14	15	15
ENSG00000185989.10	RASA3	1.2987188332030857	0.11093336181604267	0.19404043842150764	0.016947717578539863	0.12178855296686075	1.1626997215590568e-12	NA	13	13	13
ENSG00000166801.15	FAM111A	1.2982738916552576	0.12886145430614593	0.19419323464663096	0.00912167898083457	0.15348475060899114	7.552640719890323e-16	NA	37	37	37
ENSG00000186522.14	SEPT10	-1.2981110506240867	-0.09977922314991258	0.19424917753154847	0.017708026842473284	0.17615089753766536	2.1533979064881485e-18	NA	43	44	44
ENSG00000099974.7	DDTL	-1.2978722373155895	-0.10521879746659869	0.1943312415459192	0.01860167538594016	0.09652175279542426	4.479554602465016e-10	NA	35	39	39
ENSG00000164088.17	PPM1M	-1.2963394718868537	-0.5765982454133306	0.1948585553198332	0.0008064491736172956	0.016701341316418324	0.011474843481533091	NA	24	24	24
ENSG00000099624.7	ATP5D	1.295850370120864	0.7119747658738511	0.1950270405700637	0.0003605232393844445	0.02892949144776858	0.0007419323290834659	NA	3	3	3
ENSG00000128683.13	GAD1	1.2958194139592976	0.09008103956239591	0.19503770790939323	0.030466248018624523	0.08486388283249108	4.7741412067482865e-09	NA	27	27	27
ENSG00000125445.10	MRPS7	-1.2957511379451465	-0.4024422075543691	0.19506123699704048	0.00224258801850427	0.12595312180740945	3.479370124917153e-13	NA	13	13	13
ENSG00000050555.17	LAMC3	1.2953585403226462	0.06040942055232985	0.1951965732855745	0.0854084197740976	0.2681348365716595	1.084107118005211e-28	NA	51	53	53
ENSG00000171243.7	SOSTDC1	-1.2950888402874592	-0.11809394506110449	0.1952895841963147	0.014877735276523026	0.08885149932864085	1.939444558338251e-09	NA	15	15	15
ENSG00000099937.10	SERPIND1	-1.2945566806632374	-0.04084801459907969	0.1954732043340237	0.14446185222098534	0.3997392948794332	2.778059231966182e-47	NA	43	44	44
ENSG00000144120.12	TMEM177	1.2940733884316902	0.166251415112391	0.1956400725632742	0.00652879970608618	0.0813201741635817	9.757448988119326e-09	NA	27	27	27
ENSG00000169228.13	RAB24	-1.2939022859151794	-0.16658148874229678	0.19569917482986265	0.007495497376017785	0.062374434489619775	7.112328933751447e-07	NA	24	27	27
ENSG00000066185.12	ZMYND12	1.293292627255837	0.1076016213674081	0.195909869640982	0.027234159554938714	0.1263408651508647	5.753051953470844e-13	NA	43	43	43
ENSG00000186283.13	TOR3A	-1.2930974590698694	-0.14175033173471735	0.19597735384915826	0.012834605882120867	0.10154531496787668	1.1737952309641062e-10	NA	29	29	29
ENSG00000093000.18	NUP50	1.29282596507263	0.3562999400343407	0.1960712579149545	0.0013035113005460644	0.03731451165289985	0.00010040138018395912	NA	14	14	14
ENSG00000283504.1	RP5-958B11.2	1.2926629430827605	0.26502276913249234	0.1961276596338667	0.004333821410074331	0.016481134563198174	0.012253735999115846	NA	31	32	32
ENSG00000097046.12	CDC7	1.2926405706843147	0.09050629267587712	0.19613540087750836	0.02119670967897545	0.18072957134715614	7.14823623518514e-19	NA	51	51	51
ENSG00000242259.8	C22orf39	-1.2920851878715414	-0.2825821595722257	0.19632764487371845	0.004592318076195199	0.08619141874063767	2.479469020820327e-09	NA	31	31	31
ENSG00000145029.13	NICN1	-1.2917364443926886	-0.10468014967514869	0.1964484318547357	0.02090991807669446	0.21933514293265796	5.61257192957085e-23	NA	52	52	52
ENSG00000080007.7	DDX43	-1.2916172996673043	-0.20984955233917027	0.1964897099926194	0.004730106083156519	0.04140582812173031	6.30564181743987e-05	NA	7	7	7
ENSG00000196967.10	ZNF585A	-1.2915875911712646	-0.7589194577621453	0.1965000036022213	0.00033275483940123113	0.02058099891612121	0.004828216198859819	NA	1	1	1
ENSG00000162039.14	MEIOB	-1.2902505852503965	-0.0818962581229647	0.19696366783610586	0.022296297389026665	0.11785377995980167	2.419564118867347e-12	NA	25	25	25
ENSG00000270000.1	RP3-449M8.9	-1.2896765802257957	-0.1338549824650873	0.19716297432478147	0.01144285185503996	0.1009619660273704	1.7325872120857642e-10	NA	14	14	14
ENSG00000111799.20	COL12A1	-1.2896003836176047	-0.15571246810293465	0.19718944246861214	0.010573215172050076	0.06183952761593825	8.023444885948764e-07	NA	50	51	51
ENSG00000099995.18	SF3A1	1.2895832789016386	0.26751503842425106	0.197195384430213	0.0024984747549246134	0.01939428963526059	0.0062676971035598395	NA	22	22	22
ENSG00000157617.16	C2CD2	1.2895684841107675	0.13917006340390253	0.19720052405881738	0.016659764233774813	0.0963975583271314	3.744702227004698e-10	NA	88	91	91
ENSG00000143537.13	ADAM15	-1.2892654521074085	-0.16260223356462342	0.197305817277032	0.010219682686235182	0.051444764728519374	6.86669971071294e-06	NA	32	33	33
ENSG00000169220.17	RGS14	-1.2887117223466085	-0.09071920242179846	0.19749832564796543	0.02801163218988021	0.12982665046901365	2.352167323194153e-13	NA	59	67	67
ENSG00000244005.12	NFS1	-1.2884297201261565	-0.4404250739188484	0.19759641868075928	0.0010250912753247043	0.017449549657563446	0.009948270757242866	NA	7	7	7
ENSG00000134917.9	ADAMTS8	-1.2881831772763017	-0.1914023722350716	0.19768220655817081	0.006009184702379719	0.07306559981184396	5.0689526907788225e-08	NA	5	5	5
ENSG00000119446.13	RBM18	-1.2877861408495832	-0.146069491300666	0.19782041796439764	0.010983151078264048	0.1207758665055136	2.4056992418501567e-12	NA	50	50	50
ENSG00000167377.17	ZNF23	-1.287691144142659	-0.09388265075894452	0.19785349752108883	0.0231333393159544	0.09630851321042258	4.0314943469784686e-10	NA	18	18	18
ENSG00000204525.16	HLA-C	1.2875532065657183	0.46128197257605774	0.19790153706275315	0.001063548328799298	0.27541919562071776	2.5671131021666477e-30	NA	14	65	65
ENSG00000183785.14	TUBA8	-1.2873879893778504	-0.13215338719457917	0.19795908850964006	0.012002798765329427	0.029304675582253727	0.0007283871010975199	NA	27	30	30
ENSG00000273270.1	RP11-212P7.2	-1.2870099013682375	-0.04761415335734569	0.19809083704716313	0.09335372795695218	0.4449944578228617	1.1060811693685289e-54	NA	52	53	53
ENSG00000179954.15	SSC5D	1.2862007191988316	0.09639943430923202	0.198373020139318	0.02107793193137391	0.17453819250078428	3.5942575785182034e-18	NA	38	41	41
ENSG00000163520.13	FBLN2	1.2854841413271743	0.16850224718717616	0.19862315499830507	0.007240625434032675	0.05429044477624682	4.052498686575858e-06	NA	34	34	34
ENSG00000237513.1	RP11-325F22.2	1.285259346277935	0.3113028762489503	0.19870167139543893	0.002112688806366685	0.04989896428623036	1.0150112298226447e-05	NA	5	5	5
ENSG00000198948.11	MFAP3L	1.2846600199437308	0.1977828754114788	0.19891111493698066	0.008057116469679639	0.017091452566629608	0.010597402778583962	NA	22	23	23
ENSG00000132840.9	BHMT2	-1.2843148378150757	-0.10130547114092958	0.19903181719794028	0.02101575533841534	0.20183471578336745	3.2197414642037387e-21	NA	21	21	21
ENSG00000107854.5	TNKS2	1.2829876998104712	0.16237294459755647	0.19949638542547887	0.009082937068372135	0.13722216064619114	3.2325584592612935e-14	NA	30	30	30
ENSG00000161944.16	ASGR2	1.2828004879066202	0.1197012670445476	0.19956198316069695	0.018278890067300737	0.12384214558847575	8.226100142132471e-13	NA	27	30	30
ENSG00000175166.16	PSMD2	1.2823438344765532	0.35180520497479406	0.19972205740317628	0.001840229848599607	0.0910528656519219	1.131530740629267e-09	NA	8	8	8
ENSG00000283696.1	RP11-122G18.12	-1.282251921745276	-0.12443958531728529	0.1997542876152969	0.00783712335351416	0.04548665617823072	2.4176096907060085e-05	NA	17	18	18
ENSG00000145495.15	MARCH6	1.2816292220385606	0.2238556579303193	0.19997274418600275	0.00459952902792546	0.028362169640342837	0.0007364740948873115	NA	46	47	47
ENSG00000182986.12	ZNF320	1.2806871739013606	0.06908550856034784	0.20030356665408677	0.05923616674052497	0.4598286330102833	1.6263592265429283e-58	NA	34	37	37
ENSG00000100156.10	SLC16A8	-1.280680843634169	-0.12945695447042627	0.20030579102764212	0.01757175869801167	0.016171847728696398	0.012462525137167463	NA	53	59	59
ENSG00000068097.14	HEATR6	1.2801712906698455	0.14254265724548718	0.20048490046453993	0.009560755643363434	0.13677744016980933	3.2896553298790243e-14	NA	9	10	10
ENSG00000258819.1	RP11-7F17.3	-1.2794469109992301	-0.15528504798925294	0.200739723329324	0.00883273390309586	0.1025718224776294	9.505716100437824e-11	NA	13	13	13
ENSG00000116539.12	ASH1L	1.2794117759524453	0.218102137695516	0.2007520891719058	0.003346031835370015	0.0589496326795503	1.6186464818026575e-06	NA	30	31	31
ENSG00000204965.8	PCDHA5	-1.2792279675531868	-0.1333541300882427	0.20081678992801422	0.01681938296593881	0.01411023350149273	0.02074664369556585	NA	38	40	40
ENSG00000126218.11	F10	-1.2791752291550957	-0.22697046697844916	0.200835356710376	0.0055664084254544435	0.08112755881191035	1.1412735749522813e-08	NA	32	34	34
ENSG00000033867.16	SLC4A7	-1.2787841494386425	-0.4319947740458474	0.200973077110828	0.0010525182787767201	0.02091493255181301	0.004327517926553668	NA	20	21	21
ENSG00000121207.11	LRAT	-1.2785655814423846	-0.2716589539256072	0.20105007677840614	0.002735207709038504	0.05288139891509867	6.021067389430087e-06	NA	8	8	8
ENSG00000197614.10	MFAP5	-1.2783848383270764	-0.201082874617867	0.20111376731489627	0.005389885697151784	0.06691287628151549	2.86195554393168e-07	NA	21	22	22
ENSG00000152254.10	G6PC2	-1.2781467070567003	-0.02547534219074308	0.20119770284738847	0.2783062721933712	0.5418739814482385	6.478617899865014e-75	NA	41	43	43
ENSG00000149311.18	ATM	-1.2780067178260488	-0.40225620779334015	0.20124705760181283	0.0013481161787048217	0.01612988702037061	0.013258579399019123	NA	32	32	32
ENSG00000174032.16	SLC25A30	1.277909400841629	0.13116099601918274	0.20128137298620297	0.012165563270686597	0.15943164801643994	2.0719795170354455e-16	NA	15	15	15
ENSG00000275630.1	RP6-65G23.5	1.2774882364547857	0.14261117805312312	0.20142993088029493	0.015891534955214146	0.05204251678970637	7.137313148792636e-06	NA	31	31	31
ENSG00000106692.13	FKTN	1.2762669365311383	0.19337762656734017	0.201861173814065	0.005988115168964024	0.09112883177606844	1.3666031951264915e-09	NA	21	21	21
ENSG00000132669.12	RIN2	-1.2756281615080827	-0.0938054141528222	0.20208699419302378	0.02100052967175272	0.059421513748264314	1.014318574505553e-06	NA	66	69	69
ENSG00000149554.12	CHEK1	1.2750132636146667	0.26102723506033154	0.2023045473943329	0.0026855989123518663	0.06339949111537294	5.193397684341845e-07	NA	7	7	7
ENSG00000213462.4	ERV3-1	-1.2735415957521867	-0.09372942231898754	0.20282592203153726	0.02123363202106639	0.20575092807214287	2.0775194292493373e-21	NA	45	45	45
ENSG00000161542.16	PRPSAP1	-1.2731379352135261	-0.11764331895678494	0.2029690996356316	0.018391665145241504	0.060359066759849825	1.003727484405323e-06	NA	48	49	49
ENSG00000143862.7	ARL8A	-1.2727883691303425	-0.27598820839123267	0.20309314950785928	0.003992623354538387	0.011250891307347228	0.038908647064657034	NA	32	33	33
ENSG00000101306.10	MYLK2	-1.2722363048159406	-0.05576610687624614	0.2032891719948967	0.07771574265383609	0.21652497041714708	1.1737243846576299e-22	NA	10	10	10
ENSG00000170439.6	METTL7B	-1.2720094298528244	-0.08859510829790425	0.20336976883115243	0.02543089074839758	0.11544802287873475	4.636792394020452e-12	NA	28	30	30
ENSG00000185163.9	DDX51	-1.2712297113781585	-0.15108118149919597	0.2036469394922219	0.007992300937578117	0.03184920456992545	0.0004242286124661149	NA	62	95	95
ENSG00000169442.8	CD52	-1.2711380324052284	-0.13970837975063488	0.2036795471603583	0.009380285591343896	0.07001488276454985	1.235039864015087e-07	NA	50	50	50
ENSG00000283703.1	RP11-680F20.6	-1.2709468568614841	-0.2655102141297655	0.20374755522415644	0.003616219604061908	0.03663460891581094	0.00017528397267347929	NA	10	10	10
ENSG00000198270.12	TMEM116	1.2706338262926866	0.05859311385745707	0.20385894721767073	0.04169326286454614	0.18969223106585556	1.5011569182191147e-19	NA	35	36	36
ENSG00000182636.5	NDN	-1.2701561766351657	-0.4222601256301547	0.20402900434998472	0.0012458475523170452	0.012807586546751851	0.027129600202721052	NA	8	12	12
ENSG00000163320.10	CGGBP1	1.2697534007776337	0.08110425789088864	0.20417248444160951	0.030322313582414596	0.3163295779229538	2.3873847730690282e-35	NA	39	39	39
ENSG00000157017.15	GHRL	-1.269709611631869	-0.09571024157061538	0.2041880877906228	0.02021588573821363	0.06971696331416942	1.4760198805947768e-07	NA	15	15	15
ENSG00000159596.6	TMEM69	-1.2695040344322632	-0.14371986824961314	0.20426135253649413	0.007489282449584746	0.0474114465387327	1.718442617702508e-05	NA	18	18	18
ENSG00000173253.15	DMRT2	1.2694378376438284	0.1308744136534714	0.2042849481863629	0.015004741594848188	0.07528494523747348	2.8444830230056782e-08	NA	13	14	14
ENSG00000204301.6	NOTCH4	-1.269059186682341	-0.08678466310445557	0.2044199553165168	0.02802148095902817	0.4439870767023741	4.904723742718015e-55	NA	17	54	54
ENSG00000101224.17	CDC25B	-1.268978565756008	-0.06415921797820202	0.20444870890111522	0.05090242292413186	0.29977238644820603	1.1364346154247296e-33	NA	24	24	24
ENSG00000164880.15	INTS1	-1.2681489832241724	-0.052315816049554285	0.20474475176090123	0.06922445036814695	0.3888582397521631	9.756145838641179e-46	NA	50	55	55
ENSG00000104679.10	R3HCC1	1.2681389243438719	0.17321998754111598	0.2047483432609638	0.005373995708579939	0.0918092890162344	9.907396382260077e-10	NA	13	14	14
ENSG00000085433.15	WDR47	-1.2675205370576015	-0.23256600821377113	0.20496922500909842	0.004069741936174258	0.023825887964431497	0.002607347087014538	NA	24	25	25
ENSG00000115760.13	BIRC6	1.2660752467672656	0.4083503935747896	0.20548614376859275	0.0011462075684440752	0.034146449782180184	0.00025830034395685355	NA	8	9	9
ENSG00000117899.10	MESDC2	-1.265951762939162	-0.5403574664460947	0.20553035256360497	0.0008942110697102077	0.027939328756193763	0.0010706663165444934	NA	7	7	7
ENSG00000108733.9	PEX12	1.2659404268832668	0.38474754610641265	0.20553441136344042	0.0013397236354523957	0.021106102974706345	0.004480709821217798	NA	8	8	8
ENSG00000107521.18	HPS1	1.2659024310833307	0.11335504191083462	0.205548015933102	0.018916511243500446	0.12680807084280407	3.969002573142032e-13	NA	24	24	24
ENSG00000138449.10	SLC40A1	-1.2655061781334334	-0.4502049191547779	0.205689935111257	0.0008336645989894928	0.01042930097422406	0.0463410420135226	NA	24	24	24
ENSG00000153975.9	ZUFSP	1.2653283664792592	0.23996312424959554	0.20575364202413393	0.0023499844441388085	0.01752759802017649	0.009710401881792688	NA	8	8	8
ENSG00000169641.13	LUZP1	-1.264270082402009	-0.26551147402541614	0.2061331039317703	0.0032160971821901096	0.0239527330188825	0.0025506030493875963	NA	31	33	33
ENSG00000168994.13	PXDC1	-1.2637905299391847	-0.15610030267617503	0.2063052211326939	0.00873627494361601	0.02915994111925936	0.0007975056183132588	NA	77	79	79
ENSG00000186652.9	PRG2	-1.2629432340399698	-0.13789978171361814	0.20660958097990212	0.01586933629075777	0.10326515252129476	9.701284765075141e-11	NA	64	65	65
ENSG00000015475.18	BID	-1.2626883540347908	-0.49820025337520524	0.20670120098559652	0.0007854073157613618	0.016539580783166124	0.011612479929059656	NA	6	8	8
ENSG00000183671.12	GPR1	-1.2622469669764298	-0.12622837183809354	0.20685993318934726	0.012469244014100765	0.018702355915311657	0.0074860940162684705	NA	31	33	33
ENSG00000250509.1	CTC-573N18.1	-1.2618682051043313	-0.14574172882593958	0.20699621456369321	0.00810777787796273	0.04364943516051485	3.300426935345055e-05	NA	20	21	21
ENSG00000178381.11	ZFAND2A	-1.261751512775736	-0.06528502856284531	0.20703821447004866	0.04367054982142105	0.20104517489294166	1.0438350257887919e-20	NA	28	29	29
ENSG00000108592.16	FTSJ3	-1.2605016029534155	-0.043648019031305815	0.20748847000356885	0.11450894873304249	0.523339871816545	2.915452363652469e-70	NA	50	50	50
ENSG00000230131.5	RP11-282I1.1	1.259917544562597	0.21051289724107938	0.20769910895410815	0.0049640084182816634	0.012503093056583795	0.029038824978088525	NA	17	18	18
ENSG00000228549.3	RP11-108M9.3	-1.2597956392325609	-0.22486658625001268	0.2077430933130373	0.007454432467929647	0.03877250673010027	0.00010981654953202044	NA	12	13	13
ENSG00000219435.5	TEX40	-1.2585089705135146	-0.23014269413040575	0.20820774505975592	0.0037734785904560385	0.010692432021018505	0.04072267616544347	NA	7	7	7
ENSG00000167523.13	SPATA33	1.258240535645921	0.1430884866549685	0.2083047792550553	0.008100325609465059	0.06847333500658982	1.0932666577796583e-07	NA	11	11	11
ENSG00000134333.13	LDHA	1.2579685391794113	0.19010398849083243	0.20840313433656	0.004745978914526553	0.06534438168012884	3.0607705070205944e-07	NA	80	83	83
ENSG00000155530.2	LRGUK	1.257960983006717	0.042433371271265376	0.20840586716131182	0.1024260725891055	0.2725289524927902	2.8028030775062883e-29	NA	42	43	43
ENSG00000137806.8	NDUFAF1	-1.2571969849743716	-0.10299214209706738	0.20868231479820676	0.01277670293054261	0.04362499059299085	3.4452589558353324e-05	NA	59	59	59
ENSG00000087495.16	PHACTR3	-1.256700010594089	-0.06875400276666395	0.2088622842935698	0.04657310606895473	0.181418854521228	8.009524321330311e-19	NA	16	17	17
ENSG00000146373.16	RNF217	-1.2563126962660267	-0.32981927899495517	0.20900262051477236	0.0017720148938402036	0.048644769001973766	1.2782262335298806e-05	NA	10	10	10
ENSG00000143162.7	CREG1	-1.2557643177909497	-0.1892896715263516	0.20920143218294784	0.006451151020259988	0.03499001805461767	0.00024615061356695944	NA	48	48	48
ENSG00000188897.8	CTD-3088G3.8	1.2554962792007576	0.10985888645343304	0.20929865796164415	0.016810672403041106	0.1143310979099298	9.021042251159784e-12	NA	42	44	44
ENSG00000114416.17	FXR1	-1.2553107814106679	-0.18262723368287503	0.20936596283220654	0.006581298468210604	0.027423671377555348	0.0011631135864681149	NA	41	41	41
ENSG00000154277.12	UCHL1	-1.2551160946162108	-0.2256789604370446	0.20943661864246454	0.002163443929093617	0.01206087616663203	0.031025594709660438	NA	20	20	20
ENSG00000162999.12	DUSP19	-1.254802294462655	-0.16746020878742954	0.2095505394674435	0.006755604745505739	0.07143297420528717	1.0262764932179227e-07	NA	43	43	43
ENSG00000176783.14	RUFY1	-1.254429219586667	-0.07742371308007569	0.2096860375434777	0.030856970771606474	0.15743346564667465	1.1763503127785338e-16	NA	19	21	21
ENSG00000165502.6	RPL36AL	1.2540563013340043	0.05644177041133068	0.2098215421225249	0.06690826093644939	0.4938822347935609	5.4743948476961535e-65	NA	47	48	48
ENSG00000196586.13	MYO6	1.2528667699513922	0.22652474613688178	0.21025419705291648	0.004424679586948611	0.0663210003261183	3.306120518911565e-07	NA	18	18	18
ENSG00000151689.12	INPP1	1.2528625856216107	0.19395892063345338	0.2102557201110451	0.005951238898017708	0.09789855319434168	2.743512094127045e-10	NA	40	40	40
ENSG00000251580.1	RP11-539L10.3	1.2517295286845498	0.03792636908270948	0.21066843643230815	0.1207906489122085	0.34714810006352154	1.653143867661915e-39	NA	20	24	24
ENSG00000169599.12	NFU1	1.2517254217162184	0.23915658651515156	0.2106699334619937	0.005055598482576597	0.07593766839567585	3.435842743144839e-08	NA	29	30	30
ENSG00000108219.14	TSPAN14	-1.2513296842320634	-0.5343252045522235	0.21081421970364034	0.000680465898820691	0.01714308582751445	0.010592070908163036	NA	7	7	7
ENSG00000255837.1	TAS2R20	1.250707673325663	0.07399282939299907	0.21104114988887146	0.039111943329218135	0.22381386279403634	2.0701462289900727e-23	NA	72	73	73
ENSG00000107798.17	LIPA	-1.25069448311226	-0.06795387388451164	0.21104596402780662	0.054521217633827626	0.2458701595579165	5.020705351718635e-26	NA	63	65	65
ENSG00000083845.8	RPS5	1.249974621733663	0.18256272502172693	0.211308818115027	0.006097775546679573	0.17026778189406966	1.8269629882271185e-17	NA	12	12	12
ENSG00000093010.13	COMT	1.2491508144075258	0.44924019652087505	0.2116099179372607	0.0022936591760027536	0.05230467156801631	5.599163722050278e-06	NA	2	2	2
ENSG00000266714.6	MYO15B	1.2490050199520712	0.09569113858503504	0.21166323778377238	0.02619102340927299	0.2742706123174483	1.2427259798050054e-29	NA	75	77	77
ENSG00000270210.1	RP11-373D23.3	-1.2488041712577596	-0.19101511754367032	0.21173670793101906	0.005792871782366107	0.03950392431062583	9.435717285141964e-05	NA	24	26	26
ENSG00000162971.10	TYW5	-1.2486283684183404	-0.13316821823487404	0.21180103146861762	0.010756481641873157	0.04606476278271895	2.1371310834493154e-05	NA	39	39	39
ENSG00000143434.15	SEMA6C	1.2485839459126866	0.2088058629250085	0.21181728721068982	0.005308665634885528	0.07703064739277518	2.1090125497327265e-08	NA	13	13	13
ENSG00000105479.15	CCDC114	-1.247911721593612	-0.12863919566101242	0.2120633875715221	0.01155513649846119	0.11866560481835114	1.8148297216561623e-12	NA	11	12	12
ENSG00000105877.17	DNAH11	1.2478902525253701	0.09187661590070333	0.21207125076975408	0.027394284759555153	0.09516712465498606	6.244960109319526e-10	NA	45	49	49
ENSG00000165929.12	TC2N	-1.2476123066278717	-0.05833733128120948	0.2121730694414461	0.056417949487243026	0.26405813401852696	3.2266642403199013e-28	NA	46	47	47
ENSG00000133106.14	EPSTI1	1.2473875961766376	0.22414026614174398	0.21225541242697277	0.0037368759566358926	0.04488523024167518	2.450471107131011e-05	NA	7	7	7
ENSG00000164574.15	GALNT10	1.24735750655112	0.05813804728036297	0.21226644023352603	0.051673487246707756	0.17508604790759955	3.150823801576508e-18	NA	72	72	72
ENSG00000115109.13	EPB41L5	-1.2472542528924386	-0.18869483462806153	0.2123042857052454	0.004548298189084187	0.02541670003887577	0.0017828342765120833	NA	20	20	20
ENSG00000131016.16	AKAP12	1.2471358064100997	0.326735901721192	0.21234770579186701	0.0022736232923704783	0.0214390407417653	0.0041919473880010815	NA	39	41	41
ENSG00000139187.9	KLRG1	-1.2468068375430563	-0.047830240308556364	0.2124683327783986	0.08433639152963052	0.35184644142249416	1.0671636837765772e-40	NA	23	26	26
ENSG00000088888.17	MAVS	-1.2463516847857437	-0.24340344159645647	0.2126353107367721	0.0031659807344351612	0.06390079404704252	4.9653725785519e-07	NA	25	27	27
ENSG00000166313.18	APBB1	1.2460554635216567	0.15986048238880432	0.2127440337694828	0.0069090025628419875	0.10510470782315086	1.5734125731579782e-11	NA	12	12	12
ENSG00000134255.13	CEPT1	-1.245656580785755	-0.1882634410940259	0.21289050038407697	0.005283785127733527	0.10108366722481377	1.473857057796193e-10	NA	7	7	7
ENSG00000131238.16	PPT1	1.245367732705971	0.3879276635692652	0.2129966085765611	0.0012035281144158624	0.02462385506485522	0.0022001636328104392	NA	3	3	3
ENSG00000140521.12	POLG	1.2444333343059326	0.10464888623357167	0.2133401208693806	0.01649823389682465	0.15019092991189312	2.1273160418793372e-15	NA	17	17	17
ENSG00000124406.16	ATP8A1	-1.2444047981746504	-0.051045121004817263	0.21335061787764953	0.08555334950006631	0.4592187222328281	1.5984029975423806e-59	NA	28	29	29
ENSG00000106868.16	SUSD1	1.2438448019541244	0.05256416184412458	0.21355668777733428	0.06565412688058397	0.3911666702671695	3.9592930245487325e-46	NA	30	33	33
ENSG00000204963.5	PCDHA7	-1.2436856578611735	-0.06541429669084799	0.213615276528069	0.049718693012668416	0.10424740937133643	3.052324889317697e-11	NA	39	40	40
ENSG00000250934.1	RP11-71E19.1	-1.2433782760906171	-0.19386015105118476	0.21372847167581077	0.005360887219662818	0.06417082870420691	4.4042437877685115e-07	NA	20	20	20
ENSG00000272983.1	RP11-508N22.12	-1.2423550028948664	-0.12509846527432875	0.21410560988132965	0.012309750475234417	0.08008394596299873	1.6441981607074598e-08	NA	29	33	33
ENSG00000178685.13	PARP10	1.2423047731592576	0.19007501457105008	0.21412413493496008	0.006250308693010071	0.07894097832839743	1.9479957289016244e-08	NA	28	30	30
ENSG00000267041.5	ZNF850	1.2421850694618528	0.17557592088363666	0.2141682870983358	0.006714961223670043	0.03669124360292445	0.00017578300189517718	NA	15	15	15
ENSG00000264727.1	RP11-680C21.1	-1.242154625394097	-0.10294825807631407	0.21417951730126028	0.01915282820151644	0.017925755123447618	0.00792470202588413	NA	71	74	74
ENSG00000134470.20	IL15RA	1.2413667732363398	0.11985121178572833	0.21447028780218058	0.01483541793292649	0.0927160482065018	8.809224297598591e-10	NA	15	15	15
ENSG00000166333.13	ILK	-1.241315783454929	-0.28052020776430187	0.21448911626699985	0.0020277106314728777	0.0750168808398438	5.062508399511617e-08	NA	19	21	21
ENSG00000153317.14	ASAP1	-1.2412001304230293	-0.20090541222119157	0.2145318266731514	0.0040484518248390805	0.03921368382590425	9.250011950503712e-05	NA	31	31	31
ENSG00000205810.8	KLRC3	1.2410597663919682	0.21453572836741963	0.21458367103261644	0.004182117921580405	0.020711691346821957	0.004650730693173823	NA	6	7	7
ENSG00000214872.8	SMTNL1	-1.2407209813628168	-0.03352656947934585	0.2147088406759503	0.15513995652348736	0.3646979863794537	2.358850911744704e-42	NA	25	25	25
ENSG00000111554.14	MDM1	1.2406220685839058	0.13420140862391533	0.21474539553689898	0.014744794790873294	0.1921115739285704	1.6329668452342655e-20	NA	10	10	10
ENSG00000152689.17	RASGRP3	1.2405714634906437	0.13589676855578153	0.21476409922460682	0.011028548849444843	0.08281068432415599	6.659624693946771e-09	NA	17	17	17
ENSG00000196363.9	WDR5	-1.2393581640983962	-1.8663844965667076	0.21521288740092048	6.949006537211808e-05	0.01771210901671074	0.009429099096414302	NA	3	5	5
ENSG00000167535.7	CACNB3	-1.2389944143259315	-0.38286421175225815	0.21534756663474164	0.001712893813683429	0.017961114240939418	0.009034229634651357	NA	11	13	13
ENSG00000280798.1	LINC00294	-1.238201820380365	-0.14319362895601706	0.21564123674259694	0.008728336798065704	0.12784790751259234	4.0044631480299736e-13	NA	15	15	15
ENSG00000174106.2	LEMD3	1.2380275586080884	0.2272454699656704	0.2157058424826992	0.0034205491785177936	0.060700653803515636	9.194692521004095e-07	NA	30	30	30
ENSG00000267057.5	LINC01905	-1.2375697319502574	-0.1878748752275276	0.2158756433777378	0.005549336748275851	0.048231383166035036	1.2786112019571332e-05	NA	10	10	10
ENSG00000173762.7	CD7	1.2374335788646829	0.325987491020483	0.2159261590361664	0.0018209316201423741	0.028911360636123644	0.0008266491049696388	NA	12	12	12
ENSG00000196932.11	TMEM26	-1.2368968188880731	-0.235178213202135	0.21612539120310414	0.002969478781059232	0.04387215057889054	3.1657281814272275e-05	NA	5	5	5
ENSG00000052850.5	ALX4	1.2353723065711268	0.08821948074528961	0.21669197456130707	0.03014424256886109	0.1300734021844698	2.945782316096316e-13	NA	34	37	37
ENSG00000148110.15	MFSD14B	-1.2351924142237571	-0.19468335781644439	0.21675890179700819	0.0049104139343492115	0.09124542274153552	1.511082486353785e-09	NA	28	29	29
ENSG00000102710.19	SUPT20H	-1.2345325395677496	-0.28158553613166454	0.21700452923059332	0.0036109457260140787	0.056556506515982985	2.247719908941312e-06	NA	61	62	62
ENSG00000128791.11	TWSG1	1.233301731043123	0.1290897004155707	0.2174632123048046	0.02683631534819268	0.28392485349394264	1.5122366238775646e-30	NA	22	23	23
ENSG00000197062.11	ZSCAN26	-1.2330912923044188	-0.2062201330662988	0.2175417058514718	0.005962462801973496	0.12621765669602153	5.869509652226975e-13	NA	21	24	24
ENSG00000229246.1	LINC00377	-1.2330184815708973	-0.08643222284710404	0.21756886896284133	0.027925157175204177	0.05140219441098033	7.2603527882373075e-06	NA	49	49	49
ENSG00000100997.18	ABHD12	-1.2329983066243924	-0.15649135735021025	0.21757639595383882	0.007307663122227966	0.1270308066181348	5.045274112520176e-13	NA	25	28	28
ENSG00000030419.16	IKZF2	-1.2322045653933353	-0.24125177802688838	0.21787267834200608	0.0037779388202216248	0.020092096595518145	0.005391209157184889	NA	26	26	26
ENSG00000158623.14	COPG2	-1.231737137042877	-0.05971395744119662	0.21804729248438792	0.05155080775374839	0.30778267142695026	5.079891082954039e-36	NA	50	50	50
ENSG00000130935.9	NOL11	1.2315889529318125	0.3509684141135338	0.21810266964325697	0.001330371192706564	0.023942450014030038	0.0024526629097251364	NA	14	16	16
ENSG00000131979.18	GCH1	1.2312308200909314	0.28180339614927885	0.21823654744777155	0.0020807810867590495	0.07063892821197441	9.606307991038216e-08	NA	10	11	11
ENSG00000141385.9	AFG3L2	-1.2308204442560944	-1.3789588377705786	0.21839002740820534	0.00015962840706326117	0.016901318433267427	0.011313096389069549	NA	3	3	3
ENSG00000110063.8	DCPS	1.2307863690738656	0.16409661675634685	0.21840277496284044	0.008328622038558173	0.06482059644828249	4.463740092755234e-07	NA	46	49	49
ENSG00000274897.2	PANO1	-1.2306132013256188	-0.16945740900896084	0.21846756542703882	0.007210514442693114	0.04065515429068538	6.708371148042909e-05	NA	14	14	14
ENSG00000108947.4	EFNB3	-1.230036443153323	-0.05541465806535758	0.21868345825914026	0.04183685865557122	0.34940081209799784	7.41620192896059e-40	NA	25	26	26
ENSG00000151366.12	NDUFC2	-1.2297109240872088	-0.3116132396516363	0.2188053745959423	0.002330647599093498	0.03949839650202226	9.397990697839499e-05	NA	33	33	33
ENSG00000142920.16	AZIN2	-1.22952411081496	-0.16506565561157832	0.21887536363202165	0.0064558211271300205	0.023353463952152525	0.002708106562561068	NA	28	29	29
ENSG00000259604.5	RP11-66B24.1	-1.2291716502898362	-0.19009565277185714	0.219007455701409	0.006320264262989392	0.012701740836148176	0.02797204326924316	NA	17	17	17
ENSG00000132819.16	RBM38	1.2289476609139913	0.2001455099714057	0.21909143022408606	0.004606104967514507	0.020430519801949227	0.005039403305203622	NA	26	26	26
ENSG00000145020.15	AMT	-1.2289356757088947	-0.07977969126905826	0.21909592417753765	0.034344656757744785	0.4695163791223952	1.31335971107184e-60	NA	39	40	40
ENSG00000205181.5	LINC00654	-1.2288978408585824	-0.08512915531467903	0.21911011110716283	0.029199393455113985	0.12414395271574835	6.640605707875129e-13	NA	61	65	65
ENSG00000139323.13	POC1B	-1.228426102814557	-0.10724235920048591	0.21928705405846793	0.019955066456410316	0.1183509011030336	2.933416111917781e-12	NA	66	68	68
ENSG00000137070.17	IL11RA	1.2282553176057398	0.1853466561329967	0.21935113870912792	0.0049041587273787055	0.060249391156562714	1.145272412257449e-06	NA	29	29	29
ENSG00000137221.14	TJAP1	1.2280821144588852	0.6769092948091203	0.21941614438682988	0.0018324384927236172	0.04725520921638996	1.6713885961497268e-05	NA	10	15	15
ENSG00000102468.10	HTR2A	-1.2279945482417065	-0.18758675963467777	0.21944901453353305	0.005735917202376011	0.01409741816725226	0.02073741870119686	NA	18	19	19
ENSG00000141696.12	P3H4	-1.2273314811865006	-0.3947239383379552	0.2196980278916154	0.0010870841267729629	0.015592831662006437	0.014751739727089975	NA	23	24	24
ENSG00000120889.12	TNFRSF10B	-1.2265665717563259	-0.5199450025948065	0.21998553975915558	0.0007182748763511843	0.02855879869043472	0.0009377238908628514	NA	2	2	2
ENSG00000171763.18	SPATA5L1	1.226526586921042	0.06256017211438691	0.22000057656105243	0.04085647475603674	0.3071511309685238	2.7419572573363406e-34	NA	43	43	43
ENSG00000205659.10	LIN52	1.2264761845828729	0.1348242263000443	0.22001953204706592	0.010684153621763835	0.12094533189708885	1.647316909139714e-12	NA	13	13	13
ENSG00000172771.11	EFCAB12	1.2261919752027233	0.1773521474297442	0.22012644042983398	0.006675657622868123	0.015687459842216662	0.014728815749089519	NA	21	21	21
ENSG00000108439.9	PNPO	1.2260701907983553	0.23661739440400686	0.22017226233407994	0.0038470953809163428	0.0535362380006016	4.960156515869767e-06	NA	14	14	14
ENSG00000214562.14	NUTM2D	-1.225814496569397	-0.09484940964597101	0.2202684906487994	0.01777224159152371	0.10014482428822756	2.113089372776085e-10	NA	20	21	21
ENSG00000182077.10	PTCHD3	1.225763110885287	0.042709803696029724	0.22028783284742048	0.10764426122223703	0.2839095917898685	8.751644179532851e-31	NA	20	20	20
ENSG00000260123.1	RP11-326A19.4	1.2255434721500882	0.09551585521426413	0.2203705212813698	0.02216189372997404	0.09029041131507304	1.7178927046608325e-09	NA	19	21	21
ENSG00000271751.1	RP11-110I1.14	-1.2251865149592238	-0.055085108216062904	0.22050495413264448	0.06352667840143143	0.10529953306342446	6.383962670949591e-11	NA	57	58	58
ENSG00000226355.1	RP11-65J3.2	1.2246688604354858	0.42674983548139545	0.220700011325072	0.0013616214102849424	0.04492222348094418	2.4799574442044985e-05	NA	1	1	1
ENSG00000188493.14	C19orf54	-1.22446713573223	-0.1765427197615556	0.2207760566216186	0.006566899625473405	0.06737313104001126	2.8498851686985003e-07	NA	15	15	15
ENSG00000163431.12	LMOD1	1.224453843328804	0.16741898268562738	0.22078106819344268	0.007280126081386866	0.09001351613779976	1.7560369145989153e-09	NA	22	24	24
ENSG00000070540.12	WIPI1	-1.2243479322699684	-0.2598270588768831	0.2208210022518865	0.0034934149969837996	0.017106533240037098	0.010082769093700568	NA	37	38	38
ENSG00000105889.14	STEAP1B	-1.2242824683508955	-0.07731589374038454	0.2208456881938321	0.031646881105479474	0.15060014025391552	1.8290696296059e-15	NA	18	18	18
ENSG00000011590.13	ZBTB32	1.2241480706594783	0.16988899512715702	0.22089637473350554	0.006986600614805806	0.04460508738318855	2.7541534392667486e-05	NA	5	5	5
ENSG00000131591.17	C1orf159	-1.224011364310745	-0.1269876196673465	0.22094794051255884	0.010359201959457737	0.1415098759940498	7.663343923291001e-15	NA	10	18	18
ENSG00000178809.11	TRIM73	-1.223086067023975	-0.08976153705759535	0.22129719051749208	0.020292321890070398	0.12845227038286225	3.1999268225311216e-13	NA	7	7	7
ENSG00000125735.10	TNFSF14	1.2222054671513116	0.29179594794844593	0.22162993693010047	0.0042299073878342	0.018327117396449242	0.008385318667062885	NA	32	34	34
ENSG00000232677.6	LINC00665	-1.2210388527702793	-0.09068365500329442	0.22207130955185506	0.020314419174452474	0.17106851888030666	9.315539352245486e-18	NA	22	22	22
ENSG00000178031.16	ADAMTSL1	-1.221006727107602	-0.12161179927292087	0.22208347275783802	0.012663468914637595	0.04813904696299128	1.0564238343641001e-05	NA	29	30	30
ENSG00000121716.20	PILRB	-1.2207757620331934	-0.032995284838878515	0.22217093327323978	0.16891837733948017	0.6298698531769479	1.5788851547076026e-97	NA	30	30	30
ENSG00000115365.11	LANCL1	1.2206910242055171	0.22446251993544405	0.22220302748672638	0.003413613688882066	0.04128791134369903	6.768566512486813e-05	NA	21	22	22
ENSG00000090661.11	CERS4	1.220582732013092	0.0446355060392076	0.22224404768198813	0.09536547626609518	0.3923799712176804	6.242837930090274e-46	NA	31	32	32
ENSG00000188056.11	TREML4	1.2202744135278072	0.09339925071345795	0.2223608658948799	0.02295462865663886	0.1794555031691162	1.9876571182150468e-18	NA	23	23	23
ENSG00000150756.13	FAM173B	-1.2195558988129696	-0.24152477637420708	0.22263327318840698	0.004345169570209697	0.024778671346807626	0.0019667898387716537	NA	39	39	39
ENSG00000146833.15	TRIM4	1.219159441230885	0.0417964851978477	0.22278368262326298	0.10978058433723738	0.5110101122559831	1.8438925160478978e-68	NA	23	23	23
ENSG00000092096.16	SLC22A17	1.2189711574602533	0.2980369294787596	0.2228551398318399	0.0016773447667841521	0.043575033622636206	3.2719127418785324e-05	NA	7	7	7
ENSG00000182307.12	C8orf33	-1.2186319574933164	-0.20017888220381033	0.22298391394875816	0.004119230159524769	0.06095713264910159	8.994793278217669e-07	NA	13	14	14
ENSG00000240859.1	AC093627.10	1.2185852923456733	0.0480065869144612	0.22300163410460205	0.04613470958915035	0.20264426041726272	1.6614144079951348e-21	NA	16	21	21
ENSG00000197586.12	ENTPD6	1.21787785192951	0.08436432738919547	0.22327039388858794	0.02430384644898067	0.13099522257692345	2.217203655166393e-13	NA	65	68	68
ENSG00000204572.9	KRTAP5-10	-1.2175624738218935	-0.1934855670734949	0.22339028209705258	0.005628666825700672	0.011914903274123244	0.03287886745036799	NA	10	10	10
ENSG00000213024.11	NUP62	-1.2174869110489994	-0.1910853059076302	0.22341901345676074	0.0046157312103343815	0.11678310378801005	3.023216030864683e-12	NA	6	6	6
ENSG00000243480.7	AMY2A	1.217191051037632	0.13377776394089333	0.22353153424170225	0.013128491189227952	0.03504437576189702	0.0002113887731663897	NA	8	8	8
ENSG00000181007.8	ZFP82	-1.2171637220947693	-0.25666060308755123	0.2235419299657352	0.002477189243295816	0.036551845430068265	0.00017213949012728565	NA	15	15	15
ENSG00000083067.22	TRPM3	1.2169424350275557	0.1398476696633988	0.22362611863607018	0.01070428264775722	0.1311551370145961	1.7806255377239539e-13	NA	32	32	32
ENSG00000166949.15	SMAD3	-1.216841854476472	-0.10067917239958486	0.2236643920044349	0.02172247209317736	0.03402661610975232	0.0002948444196216998	NA	89	91	91
ENSG00000272369.1	RP11-446N19.1	1.2166872737811372	0.06492022878956548	0.22372322288551394	0.046141447000483345	0.2033066268816035	9.23863016955581e-22	NA	8	8	8
ENSG00000153048.10	CARHSP1	-1.216376503040299	-0.10534671306337758	0.2238415306265098	0.015965788146022827	0.1681985928631334	3.1164105945923744e-17	NA	10	10	10
ENSG00000100263.13	RHBDD3	-1.2162171980052843	-0.11427799737968321	0.22390219402082567	0.01733809634353349	0.07933702501274703	1.7630142627629324e-08	NA	79	84	84
ENSG00000116679.15	IVNS1ABP	-1.215800548837507	-0.213429205729567	0.22406090969744274	0.004945930731413954	0.024508883904969428	0.0019676599342432124	NA	42	43	43
ENSG00000181264.8	TMEM136	1.2149800168179588	0.15093148570979287	0.22437371308085519	0.008460519769761136	0.13232007578906135	1.462821522597729e-13	NA	31	32	32
ENSG00000141576.14	RNF157	1.2148226403762703	0.1724948388732173	0.2244337438159053	0.009299701242553277	0.16428458200289942	5.2970765546505294e-17	NA	25	26	26
ENSG00000111961.17	SASH1	1.2147275604040473	0.6234313926108876	0.22447001732600724	0.0005069175469993882	0.018959086705987404	0.007344631023844276	NA	3	3	3
ENSG00000184925.11	LCN12	-1.2146986377072198	-0.06174004313685732	0.224481052318232	0.03174882712694553	0.018155096870074914	0.008735471382736127	NA	73	93	93
ENSG00000277135.1	RP11-327J17.9	-1.2146136428157455	-0.1048716882676473	0.2245134830029022	0.014345502905440885	0.1873979830110635	1.3164365981450274e-19	NA	7	7	7
ENSG00000185290.3	NUPR2	1.2143932886569313	0.03083213429607681	0.22459757701620264	0.1424031869343236	0.5113764937747584	1.544078198382414e-67	NA	14	15	15
ENSG00000170502.12	NUDT9	-1.213509406209664	-0.26795867262500117	0.2249351203172213	0.0027538741437936522	0.033105356492969716	0.00033105829964871704	NA	19	19	19
ENSG00000162385.10	MAGOH	-1.2130704883757264	-0.5717602881860534	0.22510287197062728	0.000600273275852801	0.04702690528972397	1.96438487547868e-05	NA	20	21	21
ENSG00000077463.14	SIRT6	-1.212957473665065	-0.1899667722823217	0.22514607994981495	0.004522278727892172	0.0500063449624471	9.960914050742767e-06	NA	13	13	13
ENSG00000175262.14	C1orf127	1.2125053173310951	0.13976672304154925	0.22531900839965324	0.008136881414678058	0.0399834445320954	7.870648087955166e-05	NA	29	35	35
ENSG00000113249.12	HAVCR1	-1.2123114413032767	-0.08762392486912918	0.22539318587459756	0.04014677901647347	0.12182202155215707	1.6072211372742998e-12	NA	39	39	39
ENSG00000198482.11	ZNF808	-1.2117637037441975	-0.25977362583875796	0.22560284591842394	0.002471018372773095	0.015466763734856115	0.015381247840786044	NA	32	35	35
ENSG00000235192.1	AC009495.2	1.210629869361581	0.1094095134184397	0.22603729131664674	0.01710917722784519	0.049517061226390255	1.1167445623928784e-05	NA	16	16	16
ENSG00000164338.9	UTP15	1.2104962664367092	0.7150448987872126	0.22608852254785616	0.00035147715533266936	0.015367521785097982	0.015218085226292963	NA	6	6	6
ENSG00000005189.19	AC004381.6	-1.2104723564440947	-0.23223910649044144	0.22609769192156226	0.0034771989687515503	0.011766751328600878	0.03419615259568358	NA	6	6	6
ENSG00000143479.15	DYRK3	-1.2103605879972292	-0.32434818875075433	0.2261405581337952	0.0016152972182552684	0.0294999510521214	0.000776134148158342	NA	4	4	4
ENSG00000177054.13	ZDHHC13	-1.2096416177593168	-0.31500002539737687	0.22641644125055194	0.0035255921317871503	0.026559635109866097	0.0014388277508057786	NA	29	30	30
ENSG00000169738.7	DCXR	-1.209389705868027	-0.37134187184504425	0.22651316161449275	0.0011405658102101076	0.045574675381068686	2.299711329299101e-05	NA	5	5	5
ENSG00000276972.1	RP11-116D17.5	-1.209310699682926	-0.28397725109899974	0.2265435017315719	0.0024683923327408867	0.012330896119938187	0.02875205407986428	NA	9	9	9
ENSG00000116678.19	LEPR	1.2091656799179433	0.13039954073061488	0.226599200063067	0.01062786595787064	0.11386343926468408	8.46133068025884e-12	NA	16	16	16
ENSG00000204316.12	MRPL38	-1.2084974980079204	-0.38106555266961395	0.22685595760103616	0.002156133010035992	0.07749672741282898	2.3263977343545097e-08	NA	25	26	26
ENSG00000148700.14	ADD3	1.2072566057159095	0.2551232248555163	0.22733333681875778	0.0032599836089074194	0.06910671705135295	1.4891500027898233e-07	NA	15	15	15
ENSG00000095261.13	PSMD5	1.2071065479896272	0.06604072045450189	0.22739111348696706	0.03581880312376086	0.2003194242817634	8.425944784269897e-21	NA	28	29	29
ENSG00000185518.11	SV2B	-1.2069384607404257	-0.10056507409411443	0.22745584448364797	0.01807793176298029	0.11189818450035799	8.513117535008996e-12	NA	21	22	22
ENSG00000178297.12	TMPRSS9	1.206650185390551	0.06417680651597336	0.22756689092220317	0.05077887701099309	0.04780822940763245	1.6366359064930074e-05	NA	50	56	56
ENSG00000197562.9	RAB40C	1.2060870242617556	0.13426157877028494	0.22778393746902148	0.008917579664034569	0.1333052227599106	9.503993777397188e-14	NA	9	9	9
ENSG00000174130.12	TLR6	1.2058137043203836	0.11311511852343752	0.2278893301890318	0.006749445854768975	0.014054591305365837	0.02000782864730036	NA	44	45	45
ENSG00000019169.10	MARCO	-1.205567137339951	-0.16320502386586452	0.2279844367193905	0.0056177495684523685	0.047656618452224526	1.3215573145305082e-05	NA	19	19	19
ENSG00000239332.5	LINC01119	1.2054229600403212	0.10982872783786085	0.2280400623057195	0.015690236489465187	0.07919376660039228	1.1831334675096031e-08	NA	15	22	22
ENSG00000249664.1	CTD-2227C6.2	1.205333347720864	0.04929745280137002	0.22807464084387397	0.07666076469454022	0.21245837928143266	2.32800020557014e-22	NA	37	37	37
ENSG00000271109.1	CTC-523E23.11	1.205096056176949	0.09275677043017073	0.22816622212879822	0.020073256531332906	0.09386218581963864	3.483205931660879e-10	NA	17	18	18
ENSG00000086544.2	ITPKC	-1.2046153422263672	-0.16669408520928214	0.2283518311490419	0.006597182942996504	0.12613418727641973	5.744792164047213e-13	NA	15	15	15
ENSG00000105793.15	GTPBP10	1.2042539460295743	0.0482823002717748	0.22849144104815733	0.02954343552022392	0.15293760565786502	1.990134597912285e-16	NA	46	47	47
ENSG00000229921.6	KIF25-AS1	-1.2036495504514582	-0.030374527180631345	0.2287250591321638	0.16690284497618585	0.3799710347427908	2.708414903483633e-44	NA	35	36	36
ENSG00000170558.8	CDH2	-1.203601201863134	-0.1081286205861432	0.22874375474051578	0.021314565083356128	0.032128792131041466	0.00041120065103886585	NA	30	33	33
ENSG00000236532.5	LINC01695	-1.203487942390115	-0.10116288595552787	0.22878755458587996	0.02203408841082613	0.07294339582684684	7.024001860321393e-08	NA	38	42	42
ENSG00000198105.13	ZNF248	1.2032292164770055	0.4854630915282866	0.22888763179347804	0.0009467830596961869	0.04108430132217805	6.759430484120083e-05	NA	58	60	60
ENSG00000141577.13	CEP131	1.2031748683947139	0.13881552528024685	0.2289086580170132	0.008915851540079227	0.07351253373506181	6.285330074042912e-08	NA	65	74	74
ENSG00000111907.20	TPD52L1	-1.202730025276955	-0.16199327292895693	0.2290808109164273	0.007012361954126711	0.04618345158002335	1.9995963882154272e-05	NA	13	13	13
ENSG00000154719.13	MRPL39	-1.20250474657963	-0.08727119134779109	0.22916802821159388	0.01945743611587707	0.2507252565472433	1.7357351586112978e-26	NA	24	25	25
ENSG00000165244.6	ZNF367	-1.2022197476265308	-0.506669194916601	0.2292784002326389	0.0006771208818861691	0.01384073631016719	0.021670478329087688	NA	7	7	7
ENSG00000157426.13	AASDH	-1.2017083729617224	-0.11727812445768325	0.2294765359766996	0.013476489106290315	0.09092170704627164	1.2567862297116907e-09	NA	25	25	25
ENSG00000264968.1	RP11-387H17.4	1.2013833406053873	0.10636329279501705	0.22960253537879416	0.014556259416772233	0.10124645061452804	1.525894603219369e-10	NA	10	11	11
ENSG00000197579.7	TOPORS	1.2012134534945806	0.24467103174344632	0.22966841201805077	0.0029845691684594845	0.0152181185859852	0.01642174468239615	NA	19	19	19
ENSG00000117450.13	PRDX1	1.2011677429536571	0.19033845436901867	0.22968613935922477	0.004372834058305788	0.047796537420085335	1.088341250075248e-05	NA	26	26	26
ENSG00000145248.6	SLC10A4	1.1999324667042996	0.18339248178248094	0.23016556955472955	0.010712803441516762	0.011066489174213646	0.04021006563364131	NA	14	14	14
ENSG00000169598.15	DFFB	-1.1997862277321316	-0.2659240130357198	0.23022237427925207	0.0029339655114011924	0.04598005305853331	2.4556542140953437e-05	NA	26	26	26
ENSG00000166275.15	BORCS7	-1.1994663929582863	-0.04645382577427693	0.23034664489064804	0.10006484924605014	0.4197094288680077	4.054021836872868e-51	NA	24	24	24
ENSG00000124587.13	PEX6	-1.1991282813878053	-0.03338080515535237	0.23047806873180776	0.14885510347355782	0.6853123139324465	3.607301320668267e-116	NA	50	52	52
ENSG00000139734.17	DIAPH3	1.198978600487467	0.10888925515426938	0.23053626666067817	0.014362975335223795	0.11042174230557393	1.965233462441205e-11	NA	18	18	18
ENSG00000136783.9	NIPSNAP3A	-1.1979990096342006	-0.07212939111225428	0.23091740253790782	0.034678412599187844	0.2704351322598781	5.659642428723956e-30	NA	20	21	21
ENSG00000105186.15	ANKRD27	-1.1978782656974651	-0.18280435975417428	0.23096441215668995	0.0062808667362920425	0.02694928688670764	0.000937857261547392	NA	22	22	22
ENSG00000213780.10	GTF2H4	-1.197306341018279	-0.35173381627475	0.23118717379063758	0.00225528205722657	0.06681160890750384	1.6693492157335044e-07	NA	20	74	74
ENSG00000187942.11	LDLRAD2	-1.1962162291011502	-0.15432415920471285	0.23161218924363847	0.006135576204172101	0.03249972883886028	0.00040797872907373485	NA	21	22	22
ENSG00000163293.11	NIPAL1	-1.1962127709808896	-0.07081515168784511	0.2316135383861937	0.04017967780789201	0.2044387962126682	1.4360009201572766e-21	NA	5	5	5
ENSG00000165548.10	TMEM63C	1.1961752076307444	0.09652402247591783	0.23162819361903486	0.016025025045741402	0.06065260405949036	7.987664959708634e-07	NA	16	16	16
ENSG00000143630.9	HCN3	-1.195647155189997	-0.664195473993862	0.23183428145659135	0.00040235245702222933	0.021914041788013063	0.0034696321497606907	NA	3	3	3
ENSG00000085978.21	ATG16L1	1.1954195465523758	0.13269949853749555	0.2319231524942813	0.007725837762681811	0.018794668845407314	0.0067214962390170045	NA	49	50	50
ENSG00000166471.10	TMEM41B	1.1951099503644005	0.1270934881381777	0.23204407483998302	0.010679316983910126	0.0940538994118867	6.767178379170184e-10	NA	15	15	15
ENSG00000186197.13	EDARADD	1.1949101206196864	0.2726406717351728	0.232122148276938	0.0019351240217477467	0.01834481796205616	0.0074470402869253926	NA	6	6	6
ENSG00000272630.1	RP11-344N10.5	1.1946971587368282	0.20058201772973464	0.23220537296001664	0.005247128907426158	0.03005124887989325	0.000625732108746092	NA	16	17	17
ENSG00000169683.7	LRRC45	-1.1946038071681193	-0.13342475934489895	0.23224186106927414	0.011495364411150268	0.16877025208472135	2.2785818572610803e-17	NA	10	10	10
ENSG00000176531.10	PHLDB3	-1.1945526990463968	-0.09719287940184865	0.23226183930502164	0.017588980069601502	0.07644746493183212	3.954979471412388e-08	NA	60	62	62
ENSG00000242516.1	LINC00960	1.1945152725972996	0.08482338045453121	0.23227647012959596	0.029408417351374724	0.6531155373161827	2.0371354500507085e-104	NA	16	30	30
ENSG00000171872.4	KLF17	-1.194456101225002	-0.38570256454137336	0.2322996028589105	0.0011759912949320629	0.010262323538328693	0.04680565483468443	NA	6	6	6
ENSG00000072832.14	CRMP1	-1.1942257813638673	-0.10384331749900325	0.23238966073665168	0.017319996248015272	0.16040602951704322	2.1040733899304722e-16	NA	48	50	50
ENSG00000013573.16	DDX11	1.1940538304462496	0.022209863591933336	0.23245691179684125	0.3461563212974122	0.7746258712258082	2.3353771871446476e-157	NA	27	28	28
ENSG00000109063.14	MYH3	-1.1939880762123103	-0.16933705670378965	0.23248263233164446	0.005780544555338005	0.06942321903384915	1.5856846863592878e-07	NA	22	23	23
ENSG00000231412.2	CTC-490G23.2	1.1935548159737441	0.07528881915616752	0.23265215761469693	0.03509539166158762	0.09363996641995848	5.133458627809727e-10	NA	50	50	50
ENSG00000178202.12	KDELC2	1.1935193217298445	0.11944709191897572	0.23266604962421	0.013063741450680889	0.1217188532682017	1.103024794772689e-12	NA	37	39	39
ENSG00000123545.5	NDUFAF4	1.1933033731914382	0.1868135086519092	0.23275058190285614	0.005121676870179284	0.16042101924938607	3.4875115058251126e-17	NA	21	21	21
ENSG00000185127.6	C6orf120	-1.1929161925212595	-0.13738608691257218	0.23290219693199954	0.007774788816158283	0.11208604553204418	8.071005703973884e-12	NA	16	17	17
ENSG00000109111.14	SUPT6H	-1.191957603223942	-0.3793683166077816	0.23327786971539066	0.0010978178470485546	0.02925096923961653	0.0007694583340872339	NA	15	15	15
ENSG00000143921.6	ABCG8	-1.1914246598336686	-0.09165428419714396	0.23348691689886858	0.020872249355464154	0.023515453764858682	0.002733908683563055	NA	34	34	34
ENSG00000186188.10	FFAR4	-1.191102713050297	-0.17064782780838514	0.23361326493955759	0.005798965282833002	0.0708246418379584	1.1345097079032171e-07	NA	23	23	23
ENSG00000249685.1	RP11-360F5.3	1.1904841858844186	0.04153049617921372	0.23385614196507964	0.06287118521446564	0.2075334570042668	1.3413397981544384e-21	NA	33	33	33
ENSG00000259915.2	RP11-410E4.1	-1.1902676368914384	-0.05694637667555745	0.23394121652608868	0.04805940640204094	0.13967118958982785	2.1177684069056566e-14	NA	69	70	70
ENSG00000143952.19	VPS54	-1.1900024590346712	-0.13776655252768535	0.234045425546191	0.004420548524521773	0.048944587958635134	9.419974181588824e-06	NA	14	14	14
ENSG00000260613.1	RP3-522J7.6	1.1893019278174577	0.12585719918545693	0.234320877003391	0.011020733966288781	0.04746725849471082	1.5055902841280213e-05	NA	22	22	22
ENSG00000116329.10	OPRD1	1.189170236341844	0.11607187939703065	0.23437268421185176	0.013670164808300963	0.0602758124750379	1.199501422389868e-06	NA	17	17	17
ENSG00000247157.6	LINC01252	1.1887519094246468	0.024459983143627247	0.23453730715393617	0.3010851779696407	0.5963717125567889	1.6609636276571436e-89	NA	40	42	42
ENSG00000167208.14	SNX20	1.1885096442388878	0.3108144093930648	0.23463268249080715	0.0020521175192875483	0.01612261191176245	0.013280974914782721	NA	20	28	28
ENSG00000141934.9	PLPP2	1.1876859856509574	0.04931208324312099	0.23495714712967153	0.08083816531517843	0.25005438959264026	5.0699228709173135e-27	NA	29	31	31
ENSG00000228065.10	LINC01515	-1.1875941110878028	-0.033106866880086835	0.234993359051902	0.10038842406316047	0.3700947264875205	1.86954456005877e-42	NA	93	94	94
ENSG00000183117.18	CSMD1	1.1871724169530902	0.02915094625767253	0.23515961848103828	0.24173016901113947	0.5186463365982132	3.467379360349707e-70	NA	11	12	12
ENSG00000138964.16	PARVG	1.1869647815192346	0.13911247201879812	0.23524151254740366	0.012434478483062901	0.16086165577106362	1.1251791549045041e-16	NA	18	19	19
ENSG00000105607.12	GCDH	-1.1868231910374436	-0.2103192538273349	0.23529736921712197	0.004160045257987723	0.11129945425640522	8.394588318855557e-12	NA	6	6	6
ENSG00000249574.1	AC226118.1	-1.1868099686126992	-0.21561455095672924	0.23530258587050912	0.004044710578527968	0.02117120113408309	0.004050081050964951	NA	3	4	4
ENSG00000188385.11	JAKMIP3	-1.1866893920611121	-0.07640489215049757	0.23535016080707427	0.0319665492264955	0.14859882677122171	2.6316321015866822e-15	NA	20	20	20
ENSG00000174839.12	DENND6A	-1.1866176485006885	-0.3859639754106396	0.23537847132685474	0.002175963437729964	0.012352410376579822	0.027604342902393882	NA	30	30	30
ENSG00000175643.8	RMI2	-1.1866025494579613	-0.0434440945295846	0.2353844298236285	0.0951323386688132	0.3907712015488346	3.542963166119675e-46	NA	16	16	16
ENSG00000173905.8	GOLIM4	-1.1865449113990973	-0.11546483956745167	0.2354071763655914	0.012114389815923495	0.03808173526832756	0.00012489329877394162	NA	77	77	77
ENSG00000115816.14	CEBPZ	1.1864803259378673	0.17730118201005132	0.23543266650983996	0.004940836312264088	0.15573818010258866	2.4439322897440033e-16	NA	26	27	27
ENSG00000145284.11	SCD5	1.1857492868648993	0.21533800653790766	0.23572132416425828	0.0031615374677505504	0.04660436379673613	2.1689489540837618e-05	NA	11	11	11
ENSG00000236255.1	AC009404.2	-1.1856222948975779	-0.16621506357198218	0.23577149365487493	0.008082650424897208	0.09438480164762628	5.54798894018891e-10	NA	2	2	2
ENSG00000272911.1	RP11-74E22.6	1.1853737164198108	0.07141474685862373	0.23586971902064868	0.029996216775079958	0.13106567349507486	6.022721501364871e-14	NA	14	14	14
ENSG00000169271.2	HSPB3	1.1853538940519102	0.15549068168950897	0.23587755304202596	0.013074194078468666	0.04633480950263958	2.278768037979116e-05	NA	43	43	43
ENSG00000042062.11	FAM65C	-1.18512844708168	-0.2047691170853108	0.235966665157201	0.004086692690169917	0.05228393188860641	5.37463805799571e-06	NA	9	9	9
ENSG00000134460.15	IL2RA	1.1850441694259644	0.8973471429238723	0.2359999835853437	0.00035827526244356956	0.015411951992511197	0.014935038641894143	NA	1	1	1
ENSG00000163412.12	EIF4E3	-1.1846011266385659	-0.16757561116077468	0.23617519137656284	0.0064241366695631805	0.05672551974965424	2.272737376106768e-06	NA	39	39	39
ENSG00000143442.21	POGZ	-1.1844577301718566	-0.27427053325014006	0.23623191932192122	0.003163054894330142	0.12618277640240905	2.9163255084940836e-13	NA	21	21	21
ENSG00000160339.15	FCN2	1.1840746864391853	0.28854803228792175	0.23638349948146653	0.0028332580923728975	0.012663587141791713	0.02683633223719353	NA	39	39	39
ENSG00000121281.12	ADCY7	-1.183864387572941	-0.3648841464680747	0.23646674933815293	0.0014195521725821863	0.03737042446254569	0.00013011288921151675	NA	12	12	12
ENSG00000242689.2	CNTF	-1.1837944106729013	-0.09568988455802845	0.23649445530535584	0.01743838789189046	0.08168525986632978	1.085406824070436e-08	NA	46	46	46
ENSG00000180011.6	ZADH2	1.18376199900735	0.10992809744920913	0.23650728883993655	0.013907588118531263	0.07545695223444203	4.697050157388653e-08	NA	63	67	67
ENSG00000139998.14	RAB15	1.183261057150622	0.059544921089749854	0.23670570148398673	0.050533088010272814	0.19188111175316733	7.619846636343882e-20	NA	54	54	54
ENSG00000088305.18	DNMT3B	-1.1824582813157465	-0.3277163771762487	0.2370239096169766	0.0015723704394522073	0.020624060422552704	0.004564279029244847	NA	20	20	20
ENSG00000142733.14	MAP3K6	1.1819691362424372	0.25168008100085093	0.237217947447668	0.0021148586967943426	0.036689121257372184	0.00015882204492884196	NA	8	9	9
ENSG00000188573.7	FBLL1	1.1818627394971999	0.028397170669273632	0.23726016858549503	0.22100904491102225	0.4385062333729208	3.6583214526480605e-55	NA	21	21	21
ENSG00000073711.10	PPP2R3A	-1.1815933764435607	-0.13203557835403176	0.237367082947455	0.009902878469564303	0.029084444426345706	0.000779566192052289	NA	16	16	16
ENSG00000172638.12	EFEMP2	1.1812603824715109	0.5812166619021625	0.23749930044843992	0.0005342413788144057	0.03103010812481585	0.0005752397787774995	NA	4	4	4
ENSG00000162944.10	RFTN2	-1.1811391979389307	-0.12878923852069765	0.23754743049361526	0.010242897169020361	0.040438596965129615	7.275404335082911e-05	NA	69	75	75
ENSG00000152944.8	MED21	-1.1810328966071695	-0.19408880650742918	0.23758965515045039	0.0033242559021975098	0.05687628816974901	1.847889845292236e-06	NA	50	51	51
ENSG00000114626.17	ABTB1	-1.18100459244007	-0.2972744619517686	0.23760089893004765	0.0012920424817211605	0.01632683012569747	0.012457319880830495	NA	23	24	24
ENSG00000104332.11	SFRP1	-1.1809123674756863	-0.16695235999878147	0.237637537739241	0.006693852751766928	0.052116624113173464	5.832461928821099e-06	NA	16	16	16
ENSG00000176396.10	EID2	1.1807167172200883	0.15249818354957653	0.23771527819681304	0.0056762136239608485	0.01124684189618684	0.03919875905700977	NA	50	51	51
ENSG00000242611.2	AC093627.8	1.1806061817579112	0.036831494169330174	0.23775920674075812	0.12814434323767082	0.2937067844449767	3.4069721909066795e-32	NA	28	33	33
ENSG00000129673.9	AANAT	1.1802059131321365	0.07982134082926644	0.2379183278041861	0.03151084991570065	0.15550809787832556	3.8607499861583e-16	NA	22	23	23
ENSG00000109265.13	KIAA1211	1.1801495924848875	0.06307796481861928	0.23794072330511784	0.02662509384362945	0.0728110944871486	8.950716624398223e-08	NA	93	94	94
ENSG00000143954.12	REG3G	1.1788189088118828	0.05102792307322342	0.23847029325213753	0.07923545927693845	0.19927009844165688	6.4683391578869394e-21	NA	65	65	65
ENSG00000114302.15	PRKAR2A	1.1786669296674888	0.5280143691555287	0.2385308290273681	0.0007622435041142622	0.013608594567926293	0.023483296739080662	NA	6	6	6
ENSG00000214063.10	TSPAN4	-1.1786448920894859	-0.19197024363801404	0.2385396078548676	0.0056371523755850295	0.020178138382513863	0.005709141342074897	NA	20	22	22
ENSG00000166900.15	STX3	1.178016548593135	0.17254068264041625	0.2387900089458418	0.002077650030213328	0.04565682023498969	2.1418633723914844e-05	NA	12	12	12
ENSG00000148948.7	LRRC4C	-1.1779750759846264	-0.12324557450180666	0.2388065427124999	0.009397401795235502	0.07997311830843791	1.5986634661466758e-08	NA	14	15	15
ENSG00000226383.6	LINC01876	1.177456921128266	0.03958193584881884	0.2390131821265431	0.12108273751552612	0.2604569955756781	5.877462012899313e-28	NA	39	41	41
ENSG00000131023.12	LATS1	-1.176749940504881	-0.7625224614915661	0.23929532840959689	0.0004046016863732796	0.0163692692993064	0.012948983830454815	NA	8	9	9
ENSG00000148396.18	SEC16A	-1.1764988317195695	-0.21374038550745406	0.239395598999255	0.006913576589726982	0.1648041954954766	3.913771023123503e-17	NA	37	41	41
ENSG00000166598.14	HSP90B1	1.17624437183682	0.3198402354644316	0.23949723794313305	0.001234658410851702	0.015792870107428397	0.01365883332397006	NA	13	13	13
ENSG00000141526.16	SLC16A3	-1.1750465624177666	-0.45921351622671086	0.23997608785956015	0.000843308455420132	0.015557447844778971	0.014971950252996675	NA	6	6	6
ENSG00000260947.1	RP11-384P7.7	1.1748096997246598	0.04337122752165531	0.24007085864685895	0.0992937508444807	0.29952888221417034	3.717302180016353e-33	NA	64	64	64
ENSG00000160075.11	SSU72	1.174616855655737	0.26416094716006977	0.24014803668487206	0.0023832057980601572	0.09674577819128467	3.0623481497796916e-10	NA	11	11	11
ENSG00000112877.7	CEP72	-1.1746028340042163	-0.1068865444399658	0.2401536489655549	0.019470251163613932	0.09073761171308604	1.3108712925454918e-09	NA	19	19	19
ENSG00000140743.7	CDR2	1.1742739226127283	1.3423874783524563	0.24028532495564647	0.00011953293035454397	0.03532430355495434	0.00022911646713176688	NA	3	7	7
ENSG00000188958.9	UTS2B	1.1740262731612565	0.1472614822516539	0.24038450220692842	0.011859542871370069	0.06963712199325872	1.5508316571321453e-07	NA	23	23	23
ENSG00000140470.13	ADAMTS17	1.1736698776932148	0.17172868566401933	0.24052728006421253	0.008204646526662102	0.07385365626468046	4.5841073912747934e-08	NA	24	25	25
ENSG00000213398.7	LCAT	1.1733090926874439	0.1537821863772391	0.2406718772854307	0.006231531007886576	0.07211076495190323	7.381828833753173e-08	NA	35	35	35
ENSG00000267372.2	AC005330.2	-1.1728059890133	-0.0653587172701257	0.24087361590858036	0.045097013181531365	0.15366832411459175	1.2438928342929653e-15	NA	8	8	8
ENSG00000270629.5	NBPF14	1.1726786335218935	0.13956962581899057	0.24092470283923795	0.007890213734348816	0.018449267595238388	0.00812099114970498	NA	16	17	17
ENSG00000099194.5	SCD	1.1723992425440868	0.26591725354916085	0.24103680347741174	0.0032122290119603897	0.055865311810564165	2.2950409439053e-06	NA	10	10	10
ENSG00000255374.3	TAS2R43	-1.171832988443895	-0.050890832925042644	0.24126411546669346	0.07112041323351229	0.3220390444302705	1.201954270388206e-35	NA	17	19	19
ENSG00000253304.1	TMEM200B	1.171750641495244	0.4379748063062692	0.24129718465629557	0.0008663039169424227	0.01169184323354098	0.034647527822495694	NA	5	5	5
ENSG00000164305.18	CASP3	1.1716797263202778	0.16022340496450713	0.24132566558956625	0.00847824176661852	0.05657750899534439	1.5889135862216197e-06	NA	39	39	39
ENSG00000067596.10	DHX8	-1.1706081776714181	-0.3488470081508524	0.2417563087458201	0.0014694613542036274	0.02633050053893924	0.0014807917252816672	NA	8	8	8
ENSG00000139971.15	C14orf37	1.1703247128191419	0.06262358386433403	0.2418703204300623	0.03857324423481828	0.2007785518918078	1.0781995685178765e-20	NA	51	53	53
ENSG00000101104.12	PABPC1L	-1.1702201636924885	-0.1886457962820538	0.24191238041996055	0.004847312367331685	0.038840920219362286	7.061602927845493e-05	NA	21	21	21
ENSG00000138614.14	INTS14	-1.1700179845137606	-0.1637566947996429	0.24199373146272474	0.00576670765862124	0.020895017525611136	0.004657884348511106	NA	39	39	39
ENSG00000165105.9	RASEF	1.1689046644370003	0.09054424366787829	0.24244204402004788	0.02248889121261752	0.03485217132155312	0.0002275947654851965	NA	56	57	57
ENSG00000167397.14	VKORC1	-1.1685802322423071	-0.1497546484299813	0.2425727964588026	0.007470772657853906	0.09180677200637144	1.3944803341200211e-09	NA	16	19	19
ENSG00000053108.16	FSTL4	-1.1683209796636091	-0.04208627319263737	0.24267731589358832	0.09386512928612659	0.21796009025364704	8.184924885901939e-23	NA	56	57	57
ENSG00000213463.4	SYNJ2BP	1.1681992607447627	0.13573754981491734	0.24272639862330725	0.008677976441722796	0.011771881116862427	0.035124628827844916	NA	78	80	80
ENSG00000258908.1	RP11-203M5.8	1.1677314800103369	0.10518404062379227	0.2429150945314008	0.02029886318982928	0.12541933139278386	2.739861965940813e-13	NA	4	4	4
ENSG00000198719.8	DLL1	-1.1674036716212657	-0.10938016687051852	0.2430473890825834	0.019621055377307198	0.08061919997305067	1.5570864811849224e-08	NA	38	39	39
ENSG00000178734.5	LMO7DN	1.1670868154935825	0.13237517481075708	0.2431753117262062	0.010433430909152839	0.02496030358618649	0.002030016906892645	NA	19	19	19
ENSG00000106565.17	TMEM176B	1.1670414549413877	0.06696941510338039	0.24319362877277018	0.04782646343959513	0.2406544844189304	2.9854236726305947e-25	NA	71	84	84
ENSG00000161217.11	PCYT1A	1.1667269834219656	0.27323743367988795	0.2433206421955586	0.0030219184930951786	0.06164490055773032	8.398472733189668e-07	NA	27	27	27
ENSG00000090615.14	GOLGA3	-1.1667046051811536	-0.10978250304917479	0.2433296824278448	0.010328383949617517	0.07854950745445695	2.119166690857857e-08	NA	34	40	40
ENSG00000170260.8	ZNF212	1.1665662757241808	0.29812022785805	0.24338556920074805	0.002156704200824122	0.048461285378782165	1.3512330944613687e-05	NA	12	12	12
ENSG00000177839.6	PCDHB9	-1.1664426316779648	-0.09078055773535945	0.24343553052393574	0.02186413598173818	0.09520318199121863	5.48927866912009e-10	NA	37	37	37
ENSG00000161800.12	RACGAP1	1.1663229142804703	0.3440627285336282	0.24348391205762132	0.002548551280307812	0.05334717131052337	4.4357900794690175e-06	NA	10	10	10
ENSG00000179119.14	SPTY2D1	-1.1660229569871194	-0.17482507082494236	0.2436051638242479	0.0058141115676609454	0.053500315470434205	4.943084771620023e-06	NA	29	31	31
ENSG00000176953.12	NFATC2IP	1.165737065764393	0.2569889582173375	0.24372076914084095	0.0024247406245428184	0.022607383354994414	0.003155709524409997	NA	8	9	9
ENSG00000066739.11	ATG2B	1.1654770930953204	0.24674207168644574	0.2438259272714529	0.0033393945384650897	0.029873226391233732	0.000700182964208736	NA	52	54	54
ENSG00000183696.13	UPP1	-1.1654391039147716	-0.15347900523620556	0.24384129644452202	0.007272271479329077	0.018654390613584995	0.0072812357216561815	NA	76	78	78
ENSG00000232859.9	LYRM9	-1.1652195098546805	-0.08819411610923739	0.2439301503146668	0.026112491228883754	0.27286831058652844	2.5049556527384127e-29	NA	26	26	26
ENSG00000255284.1	AP006621.5	1.1649909340661824	0.05230637208429939	0.24402266259468708	0.06097446112468212	0.3952288219687247	1.6987362298515113e-47	NA	13	13	13
ENSG00000215375.6	MYL5	1.164670816701482	0.09394117015935963	0.24415226623313846	0.020926436858675217	0.12732325876451206	4.745107750044169e-13	NA	34	36	36
ENSG00000137764.19	MAP2K5	1.1646390027962144	0.13447612781337748	0.24416514914259646	0.013862438061631127	0.1596781567207098	1.6408834515814e-16	NA	9	9	9
ENSG00000112357.12	PEX7	1.1645550425261124	0.07016447476342685	0.24419915079919252	0.037571553725860296	0.2264866316641177	4.1336269646629534e-24	NA	10	10	10
ENSG00000108433.16	GOSR2	-1.1643894791842977	-0.4114441206987829	0.24426620925248244	0.0009705226290680658	0.04914627700616088	6.480511898621327e-06	NA	16	16	16
ENSG00000090857.13	PDPR	1.1640406831355152	0.1576965157678706	0.24440752512783648	0.01107258736712919	0.04920721273505807	1.2425831182973676e-05	NA	25	28	28
ENSG00000166272.16	WBP1L	1.163895167991291	0.1314507858940479	0.24446649803554166	0.008843240207535897	0.08257687734650716	9.377097253647366e-09	NA	42	43	43
ENSG00000278266.1	RP11-575F12.3	-1.1635755655907847	-0.11610730698000117	0.2445960583306065	0.016115725023450288	0.07130899603322048	9.882020469484113e-08	NA	8	9	9
ENSG00000256713.7	PGA5	-1.1632305189618215	-0.06519538366228121	0.24473598729463375	0.0427260495463836	0.1540502803686566	7.251569139906814e-16	NA	28	28	28
ENSG00000236961.1	RP1-261G23.5	-1.1625751525221861	-0.1471622640229317	0.24500191691269047	0.008383796612357438	0.05103936231134777	8.402056701880602e-06	NA	35	35	35
ENSG00000171109.18	MFN1	-1.1624410125667235	-0.07349382715312025	0.24505637219328424	0.03181328618203352	0.20585194611710494	1.8315732353394068e-22	NA	29	29	29
ENSG00000010626.14	LRRC23	1.16243496326883	0.036141991708737845	0.24505882815844326	0.1130824364301776	0.4262643617225368	1.2818418934026834e-51	NA	29	29	29
ENSG00000167182.13	SP2	-1.162314936944233	-0.43566163097747485	0.24510756142925016	0.0023696846951276485	0.02108414936859002	0.004506712646093171	NA	18	18	18
ENSG00000173567.14	ADGRF3	1.1618949894334827	0.11429724273467436	0.2452781226684213	0.013955769157080501	0.05766492439347801	2.175302517194733e-06	NA	32	32	32
ENSG00000137713.15	PPP2R1B	-1.1615694717504639	-0.1607465912821138	0.24541038860236453	0.007342120536750172	0.09971160289050024	1.5808917113061338e-10	NA	28	29	29
ENSG00000092208.16	GEMIN2	1.1608582540664871	0.26757802625907723	0.24569954808700567	0.0022812514902068545	0.01681890452255305	0.011677876789485307	NA	16	16	16
ENSG00000141580.15	WDR45B	1.1607904606893489	0.09492115307972505	0.2457271232799153	0.020954444747682217	0.20434953187809632	1.2576544541830305e-21	NA	22	22	22
ENSG00000198791.11	CNOT7	1.1596768578776295	0.13751497016535918	0.2461803957426386	0.00740031762168903	0.07783060377761397	1.9630078597732254e-08	NA	16	16	16
ENSG00000040275.16	SPDL1	1.1593222008918718	0.09687820460526038	0.24632487560758376	0.018927694814626535	0.17063997611076714	1.0149681784008928e-17	NA	31	31	31
ENSG00000240403.5	KIR3DL2	1.159187992799796	0.29772132126266054	0.24637956468343025	0.0019190365737223835	0.03226533538303547	0.0003751835609592129	NA	12	13	13
ENSG00000249388.1	RP11-834C11.6	1.159071880402948	0.1262058865564169	0.24642688672598567	0.013675165953987158	0.04156157306134932	5.7485503706520656e-05	NA	27	33	33
ENSG00000144278.14	GALNT13	1.1585726905812295	0.2005024815883172	0.24663040596355024	0.00449712718600124	0.033109680105481966	0.00034406592809047227	NA	13	13	13
ENSG00000110881.11	ASIC1	-1.1583051521031578	-0.18351629667494504	0.24673952961763512	0.005060108871290536	0.08621689657143276	2.8774325141474032e-09	NA	14	14	14
ENSG00000088035.15	ALG6	1.157139599508638	0.34166453412156705	0.24721533014226693	0.0016671655815820208	0.012730195781570565	0.026162027581070158	NA	13	13	13
ENSG00000281162.2	LINC01127	1.15671458046792	0.18522125863900435	0.247388990682195	0.006932792641897703	0.06291221982318589	6.698439519598205e-07	NA	33	33	33
ENSG00000242715.7	CCDC169	1.156627144008591	0.06299688053260386	0.24742472734946797	0.046511448559192946	0.08131439593672403	1.374150468372582e-08	NA	48	51	51
ENSG00000104886.11	PLEKHJ1	1.1565801426651956	0.44834601248500544	0.24744393903734996	0.0006229587009334885	0.04209252278718102	4.255191965500277e-05	NA	6	6	6
ENSG00000196335.12	STK31	-1.156521745174219	-0.16119555330135263	0.24746781032852005	0.008513232776254747	0.05822702625458846	1.482402118422871e-06	NA	10	10	10
ENSG00000127580.15	WDR24	1.156423126971887	0.21526892840623985	0.2475081264026896	0.0030454759626408322	0.05059453657163565	7.004689378368322e-06	NA	19	21	21
ENSG00000213096.10	ZNF254	1.1560150793292001	0.18014383225364283	0.24767498909647434	0.00692782464902437	0.050865448277131985	7.947565407428403e-06	NA	19	20	20
ENSG00000166819.11	PLIN1	1.1559194795939534	0.6472836099619166	0.24771409402555777	0.00027732533944755625	0.01046975865899001	0.045442488944157325	NA	4	4	4
ENSG00000049283.17	EPN3	-1.1553401465642361	-0.12014148453825521	0.24795116178680054	0.01050774220930339	0.07657777918684715	3.295899893527131e-08	NA	17	17	17
ENSG00000168395.15	ING5	1.1552674042226208	0.4019169886542069	0.24798093975718605	0.0009653843705095453	0.11113700968413437	1.6456145195538606e-11	NA	10	15	15
ENSG00000205531.12	NAP1L4	1.154986790435117	0.13326521916815584	0.24809583590354622	0.01000489515886335	0.1004781152676223	1.1876423991670423e-10	NA	24	24	24
ENSG00000268836.1	LA16c-OS12.2	-1.1547806338654154	-0.057204549290057374	0.248180269584113	0.05248483754727003	0.1605472546515542	2.5049257235343794e-17	NA	19	20	20
ENSG00000213809.8	KLRK1	1.1546649934602673	0.22792040068295172	0.2482276401792297	0.002061778193218237	0.042625856683097145	4.7307080478060135e-05	NA	12	12	12
ENSG00000102879.15	CORO1A	-1.1546495195306559	-0.4184908596848971	0.248233979354045	0.0010087887578171997	0.01282526422309922	0.02685370745974301	NA	7	7	7
ENSG00000233421.4	LINC01783	-1.1537920888341764	-0.4516834828448347	0.24858541836326786	0.0007755610527141808	0.02451964784629886	0.0021744964915728325	NA	9	11	11
ENSG00000257261.5	RP11-96H19.1	1.1536098090316012	0.04735300945126562	0.24866017504465188	0.0762956312261004	0.3323925590023056	3.9613228071238875e-37	NA	10	10	10
ENSG00000136628.17	EPRS	-1.1530128940386088	-0.5466342076178413	0.24890509215505696	0.0005598547255166242	0.026383607460928327	0.0013671678511506724	NA	14	15	15
ENSG00000111144.9	LTA4H	-1.152908088343914	-0.16755165852257722	0.24894811184039456	0.010035528176898015	0.026609889415606512	0.0013763756831771132	NA	43	43	43
ENSG00000197822.10	OCLN	1.1522077576862564	0.05460890886251767	0.2492357106143186	0.04797355717494867	0.2437200553528213	8.418888028797677e-26	NA	55	60	60
ENSG00000197566.9	ZNF624	-1.1515207008113513	-0.15142883136559976	0.24951808396350905	0.006371230384079139	0.033018087049402074	0.000357769236300366	NA	53	56	56
ENSG00000129990.14	SYT5	-1.15122639232048	-0.08103551199423957	0.2496391101128571	0.026341985091893828	0.10258017670200023	8.615973390245662e-11	NA	9	11	11
ENSG00000144043.11	TEX261	-1.151078279174796	-0.25253172682906616	0.24970003302180332	0.003371633505845022	0.1114048650470904	8.270453056804681e-12	NA	5	5	5
ENSG00000115825.9	PRKD3	1.1510653302853524	0.14107914916357478	0.24970535974106078	0.010862910533275394	0.12734895494073709	4.906901790702348e-13	NA	35	37	37
ENSG00000115604.10	IL18R1	1.1509353406960563	0.22374966038188976	0.24975883730104398	0.003292068944666881	0.06558065122584926	3.797485215515843e-07	NA	50	51	51
ENSG00000150316.11	CWC15	1.1507679094529415	0.08112150606249811	0.24982773010249804	0.021973135675274487	0.20763086047361404	8.227195344659451e-22	NA	44	45	45
ENSG00000160953.15	MUM1	1.1507232510197773	0.12211995921455189	0.24984610791536	0.01087623105290018	0.08858772609068984	2.758623082411633e-09	NA	30	38	38
ENSG00000172554.11	SNTG2	1.1500942084480474	0.04554152132777304	0.2501050715036284	0.08461529912060808	0.2896511852610061	2.0291576264500977e-32	NA	71	72	72
ENSG00000113211.5	PCDHB6	-1.149234383258511	-0.08591034721342385	0.250459346614722	0.02080984001534036	0.03845443499071507	7.670750334882145e-05	NA	31	32	32
ENSG00000256061.7	DYX1C1	-1.1491501315671684	-0.14459190868823446	0.2504940798101247	0.0067847100296791595	0.02539741130325029	0.0015966362465710544	NA	25	25	25
ENSG00000170430.9	MGMT	-1.1488397697259203	-0.03269314311373384	0.25062205709636987	0.16656190834232304	0.5059363240414697	4.352880327956638e-67	NA	86	95	95
ENSG00000117868.15	ESYT2	-1.14883277491917	-0.2086278813564433	0.2506249419213652	0.0035094384842709672	0.035045696664256006	0.00022327962842804815	NA	21	22	22
ENSG00000124212.5	PTGIS	1.1488111879112217	0.1985391072031508	0.25063384506404696	0.004324902240759189	0.04635190868606191	1.9721521627878566e-05	NA	24	24	24
ENSG00000203727.3	SAMD5	-1.1480340177941282	-0.07224488611266403	0.25095452087732617	0.0341472894345055	0.1672375150250585	3.64727450985656e-17	NA	22	24	24
ENSG00000145861.7	C1QTNF2	-1.1477899434788128	-0.3478087734514948	0.25105528984424685	0.0013671508824345232	0.051408939540380456	6.1053536746305986e-06	NA	11	11	11
ENSG00000176915.14	ANKLE2	1.1477284094727853	0.14927781414188362	0.2510806993424556	0.007018858846811582	0.09476763345546413	5.36086093102484e-10	NA	14	18	18
ENSG00000167123.18	CERCAM	-1.1473477766330333	-0.20812832433915637	0.2512379155611557	0.0038873538053507337	0.06355492496137614	6.171842508564238e-07	NA	17	19	19
ENSG00000232903.2	LINC01166	-1.1468571858774217	-0.18985576006863114	0.2514406499895191	0.013158596046199032	0.023277166287270636	0.002792974518582102	NA	19	19	19
ENSG00000152601.17	MBNL1	1.1458904184183212	0.33913158971277263	0.25184049628116467	0.001433172035222505	0.01150793241722475	0.03418910560156435	NA	23	23	23
ENSG00000121101.15	TEX14	-1.1457616946266915	-0.17918904022141885	0.251893768710833	0.005276844997568657	0.039551245628995965	9.47225190585697e-05	NA	23	23	23
ENSG00000168306.12	ACOX2	-1.1450606399054997	-0.38949171271063027	0.25218403862490657	0.0012869060497873077	0.054513780559209864	3.159380724643828e-06	NA	10	10	10
ENSG00000159387.7	IRX6	1.1449415481984067	0.21753140970018323	0.25223337140343594	0.004451504352657681	0.05974787800641549	1.268366704506175e-06	NA	29	29	29
ENSG00000178904.18	DPY19L3	1.1446687320894	0.29405363613028174	0.25234640863176616	0.001453747872665977	0.026308792783523414	0.0014971097410217055	NA	23	24	24
ENSG00000170889.13	RPS9	1.144625896086784	0.07477832307291557	0.2523641602883844	0.0356289676950052	0.4974196136728825	9.522185031671994e-66	NA	42	46	46
ENSG00000272343.1	RP11-140I16.3	-1.144469357367115	-0.10733796677156486	0.25242903886054335	0.00993663356653342	0.0164684316965645	0.012127227933161035	NA	78	78	78
ENSG00000160593.18	JAML	1.144317310452508	0.1188312394235232	0.2524920669012697	0.009560207513439263	0.048528584624998615	1.2340589572522845e-05	NA	44	44	44
ENSG00000175221.14	MED16	1.1429684999623408	0.13762910535657452	0.2530516698364994	0.005696781820187263	0.010139995402040398	0.04998067342854082	NA	26	31	31
ENSG00000084207.15	GSTP1	1.142750676399695	0.11717491525394418	0.25314212280388704	0.013929020129263173	0.13724155088691425	9.317822521612016e-15	NA	27	27	27
ENSG00000116785.13	CFHR3	1.1425688795757485	0.043013862470615824	0.2532176326209564	0.11020878902479539	0.26145668364215385	6.221176690137632e-28	NA	43	44	44
ENSG00000090372.14	STRN4	-1.142547470844251	-0.13814464934120507	0.25322652582956895	0.007510207592462218	0.12259286565144885	1.242567435931968e-12	NA	11	11	11
ENSG00000105063.18	PPP6R1	-1.142536190757948	-0.6241617430668792	0.25323121167627693	0.0004219731717214093	0.01363964657898347	0.022462705503514282	NA	6	6	6
ENSG00000243709.1	LEFTY1	-1.1422591918634264	-0.044459325082133634	0.2533462983951167	0.06714094930818883	0.09698111395049844	2.297918026600834e-10	NA	51	55	55
ENSG00000243710.7	CFAP57	1.1421395315398994	0.02526126011154828	0.25339602579308995	0.23700109395938654	0.5625622330756299	6.3739744143438945e-81	NA	9	10	10
ENSG00000169118.17	CSNK1G1	1.1417175273457296	0.25316489383270807	0.2535714528838302	0.002527350885909613	0.028911164422931786	0.0008822685599371975	NA	13	14	14
ENSG00000125618.16	PAX8	1.1411283055356352	0.027083435777353705	0.2538165337482652	0.16977805472942353	0.3781585277706114	2.3868299524086154e-44	NA	54	55	55
ENSG00000185565.11	LSAMP	1.1410708243009318	0.3308267539100642	0.25384045131216937	0.001002036950529482	0.022252053793271852	0.003527721265077576	NA	14	15	15
ENSG00000197372.9	ZNF675	1.1405379560124698	0.10598046327764278	0.2540622489894373	0.014433789061314727	0.08027345314329476	1.4067350315866082e-08	NA	37	41	41
ENSG00000061455.10	PRDM6	-1.1403928580320304	-0.1378920816456676	0.2541226669980714	0.011027435269805156	0.02770688368192996	0.001122634398561835	NA	32	32	32
ENSG00000153982.10	GDPD1	-1.1403349086697758	-0.1665113481808231	0.25414679959071784	0.005632973689203329	0.028776239691841895	0.0007536757715064541	NA	15	15	15
ENSG00000197165.10	SULT1A2	1.139976489404056	0.04066162556929194	0.25429609613742576	0.08972373956310095	0.3646317079581777	7.988396317261744e-42	NA	28	33	33
ENSG00000144647.5	POMGNT2	-1.1398537018021466	-0.16262490139391816	0.25434725631685495	0.005550027487706658	0.06811153291754381	2.2657272194182615e-07	NA	8	8	8
ENSG00000078487.17	ZCWPW1	-1.1396865592588241	-0.26523095424844967	0.254416908752797	0.0021610801063862853	0.02688538361153675	0.0010569579597363896	NA	13	13	13
ENSG00000103995.13	CEP152	1.1394135434560329	0.146049549934225	0.25453070973671676	0.007689496143457868	0.03392447520717492	0.00030902980377498705	NA	76	76	76
ENSG00000213066.11	FGFR1OP	1.1393073573059729	0.34756620506741837	0.2545749807978531	0.0013386043381539221	0.011696624575783129	0.035363051979790394	NA	12	12	12
ENSG00000133739.15	LRRCC1	-1.1391049574560015	-0.07557269764543391	0.254659380047365	0.03663852116670652	0.3083714418294783	1.441947563991316e-35	NA	35	37	37
ENSG00000119599.16	DCAF4	1.1390543993618982	0.04399832032128396	0.2546804654386363	0.07614269430220622	0.3203887858175471	1.4926880484091092e-35	NA	41	42	42
ENSG00000069011.15	PITX1	1.1388720991621992	0.23293674934639633	0.2547565043182475	0.005019752863717749	0.03607137309365964	0.00015436361662178098	NA	2	2	2
ENSG00000116815.15	CD58	1.1386686373870571	0.39943209964444226	0.25484138850529714	0.0017230599620070453	0.010421544669529192	0.046234214146195975	NA	25	26	26
ENSG00000038002.8	AGA	-1.1383916406302572	-0.03516574677577662	0.2549569830781391	0.12490485478577541	0.4690266625659196	4.4958303485172436e-61	NA	7	7	7
ENSG00000161267.11	BDH1	1.1379247624682225	0.11196545635186461	0.25515190029369084	0.01312987285478803	0.15562826860135187	5.584863388438727e-16	NA	24	26	26
ENSG00000185664.14	PMEL	1.1377015151108107	0.04235219096881017	0.2552451405591625	0.08541954790316175	0.2465210277964836	3.800768887083643e-26	NA	6	6	6
ENSG00000214046.8	SMIM7	1.1374632845054409	0.21426907854869653	0.2553446647685066	0.003628751840277916	0.0748492680180578	3.3311490516337934e-08	NA	6	6	6
ENSG00000205106.4	DKFZp779M0652	1.1371115039209188	0.1445777162053182	0.2554916754110137	0.0065868772727304455	0.06522007542709557	3.584137814629557e-07	NA	15	16	16
ENSG00000175003.12	SLC22A1	-1.1366964126021433	-0.10255828165581925	0.25566521953527577	0.016914009201028587	0.02429294895608979	0.0022628095855779713	NA	35	36	36
ENSG00000171533.11	MAP6	1.136175715020334	0.14394578316978812	0.2558830320357487	0.007029121297838016	0.06627360649554742	2.428121096555886e-07	NA	13	13	13
ENSG00000120539.14	MASTL	1.1360934822700808	0.07487662796735399	0.25591744252295623	0.02841193062920322	0.19500366938124947	6.955649690164881e-21	NA	21	21	21
ENSG00000146701.11	MDH2	-1.1358477342172892	-0.28591722517906165	0.25602029553198513	0.000932054444334957	0.02574419053503721	0.001632186388648044	NA	22	27	27
ENSG00000129636.12	ITFG1	1.1358099174652088	0.3458458364216271	0.25603612553821986	0.001138771005371562	0.02454877647556721	0.0022487563122951834	NA	6	6	6
ENSG00000146733.13	PSPH	1.1357168153042065	0.05474838829592985	0.2560751007882822	0.038730592873227866	0.29828911960366544	7.235841510511508e-33	NA	16	17	17
ENSG00000167447.12	SMG8	-1.1356573104858398	-0.31261303826356757	0.2561000133804505	0.0014082727799444434	0.04808561491000925	1.2376956005007449e-05	NA	1	1	1
ENSG00000104980.7	TIMM44	-1.1351385553984212	-0.12283851115374896	0.25631726936185006	0.007102470110345784	0.06485785806841331	3.4675307189509124e-07	NA	36	38	38
ENSG00000167210.16	LOXHD1	1.134718382707584	0.15447285317368298	0.25649333258095	0.00768017834540804	0.02722299313771484	0.0011137527182983275	NA	48	49	49
ENSG00000183570.16	PCBP3	-1.1346965305433023	-0.07105153360723698	0.2565024914995021	0.03547111593109582	0.1756193683472306	4.199064050394353e-18	NA	30	30	30
ENSG00000023228.13	NDUFS1	-1.1346137064691884	-0.23320043614707242	0.25653720769467525	0.0019458457506913687	0.033914690660729226	0.00027846186277052535	NA	35	35	35
ENSG00000214274.9	ANG	1.1333185343628596	0.31369825257368084	0.2570805111167136	0.0019068793710913274	0.06002950378736915	9.681753298013955e-07	NA	2	2	2
ENSG00000259005.1	RP3-449M8.6	-1.1330287772347127	-0.06910171179710153	0.2572021687072975	0.0344101088123826	0.2422788508708692	3.750479254991691e-26	NA	44	46	46
ENSG00000114737.15	CISH	1.132795810699463	0.5943834013930847	0.2573000111378124	0.0004538179379656851	0.013938477457102914	0.02149160255693312	NA	1	1	1
ENSG00000134545.13	KLRC1	1.1325564033788929	0.1416346055351342	0.2574005855061978	0.009330935992789226	0.06171180965401495	5.822788088120438e-07	NA	8	8	8
ENSG00000111834.12	RSPH4A	1.1324863425274327	0.20163471386605947	0.2574300230390658	0.003922198749108605	0.05175736998980207	6.130638577348332e-06	NA	25	25	25
ENSG00000128159.11	TUBGCP6	1.1319918662632256	0.4615249425138729	0.25763785400921135	0.0009365496949043542	0.026746595758802616	0.0013761712725327935	NA	8	8	8
ENSG00000176024.17	ZNF613	1.1319591529761297	0.0826076546275974	0.25765160767922746	0.02305511433753053	0.053909674104356105	4.031609675809988e-06	NA	55	63	63
ENSG00000260953.1	RP11-426C22.6	1.1302632379024766	0.06367852343277741	0.258365320131431	0.03709620195053341	0.11938925278406776	2.8306561996098464e-12	NA	15	15	15
ENSG00000136531.15	SCN2A	1.1293279157611527	0.1062744695964334	0.25875952890095055	0.015067914037073232	0.11993375297656685	2.164858378243713e-12	NA	30	30	30
ENSG00000082482.13	KCNK2	-1.1292271627085773	-0.7422252102149838	0.2588020179879318	0.00030605409324963696	0.020075199683325842	0.005452786843877614	NA	3	4	4
ENSG00000171790.15	SLFNL1	1.1290043686574769	0.21828088182353633	0.25889599077572867	0.003167504791517381	0.016839081623697346	0.010683740607474445	NA	11	11	11
ENSG00000115750.16	TAF1B	1.1285222393811407	0.05016046823869475	0.2590994300671282	0.06728360285964	0.33819855891952005	3.087945572749728e-38	NA	63	63	63
ENSG00000206172.8	HBA1	1.1283002867722656	0.3746148490482136	0.25919312241729475	0.003681238479247969	0.04212342514244016	4.6409767931902295e-05	NA	14	15	15
ENSG00000205837.7	LINC00487	1.1275680221548139	0.0508585159083308	0.25950239804332165	0.06250813135906347	0.24374382809184464	1.3711297363597444e-25	NA	31	32	32
ENSG00000180279.6	LINC01869	1.1274252377875684	0.05505074266923681	0.25956273349744097	0.05274158645647094	0.13006630540481978	2.7667688388275393e-13	NA	24	24	24
ENSG00000188033.9	ZNF490	-1.1264713315352348	-0.11324543190492868	0.2599660686409967	0.013905344475612152	0.05907795393913979	1.4252942730392888e-06	NA	56	58	58
ENSG00000120820.12	GLT8D2	1.1263879645603667	0.1719022239109175	0.26000133886225774	0.006134505300074303	0.013290079078436256	0.023128843646918636	NA	85	87	87
ENSG00000228463.9	AP006222.2	1.1263425986199815	0.18084007233983213	0.2600205333067023	0.004996998912034877	0.029474401847833013	0.0005986265589998579	NA	2	2	2
ENSG00000102466.15	FGF14	-1.1252479494402357	-0.11228776147398854	0.2604839795360854	0.0152114208694276	0.10181228291655356	1.5473522442400827e-10	NA	34	35	35
ENSG00000087085.13	ACHE	-1.1250390495773348	-0.09108843067605685	0.260572487250157	0.020704805293052905	0.02938014985676462	0.000689990967935717	NA	37	39	39
ENSG00000186020.12	ZNF529	-1.1249978504362965	-0.21674448125000545	0.2605899451594138	0.0031935043874216766	0.07503384899457137	4.74547832811692e-08	NA	10	10	10
ENSG00000173193.13	PARP14	1.124506513803	0.08371804604756741	0.2607982087239664	0.032605715623803475	0.1904985689785079	1.8506467845327067e-20	NA	42	43	43
ENSG00000088826.17	SMOX	1.1236534960701854	0.18785232899251786	0.26116005195791325	0.0049279775601082975	0.06079851464570959	6.152991391581215e-07	NA	14	15	15
ENSG00000170248.13	PDCD6IP	-1.123108033972475	-0.2620142930509753	0.261391614454352	0.002341044653217342	0.036452886100107086	0.0001840975109356144	NA	42	43	43
ENSG00000152348.15	ATG10	-1.1230932394440045	-0.031586366889658594	0.26139789708346706	0.14044936930936436	0.4096001087352399	6.113336924153761e-49	NA	17	19	19
ENSG00000135972.8	MRPS9	-1.1228849658314521	-0.08203509959477367	0.2614863534189361	0.029039060041172696	0.2313108541922954	3.824954558737362e-24	NA	52	52	52
ENSG00000134253.9	TRIM45	-1.1227929550989597	-0.6865280815738314	0.26152543808468176	0.0006836854515664599	0.025950946966277543	0.0016666180845436099	NA	6	6	6
ENSG00000105866.13	SP4	-1.1223388800160758	-0.1954527963483754	0.26171838094704225	0.0037107440949132814	0.04223582100180983	5.346541890947385e-05	NA	24	24	24
ENSG00000138326.18	RPS24	-1.1223296444297428	-0.170029545840431	0.26172230629756044	0.005224329121806781	0.10708643983296692	4.511453270168593e-11	NA	15	16	16
ENSG00000105404.10	RABAC1	1.1220015329696136	0.2752413323062608	0.261861788109502	0.0019014098163001362	0.04327290786792176	4.372200697616621e-05	NA	9	9	9
ENSG00000169621.9	APLF	-1.1217607757854626	-0.25083904875316754	0.26196416785310384	0.0030711858004164633	0.032452892747965936	0.000426921579557926	NA	16	17	17
ENSG00000198885.9	ITPRIPL1	-1.1209297136883865	-0.06597954826636909	0.2623177817367165	0.03305672580971831	0.16418818626246118	1.3499918948413914e-17	NA	19	19	19
ENSG00000114124.2	GRK7	-1.1206207311950456	-0.1657419542975315	0.26244933669765347	0.007967771634640125	0.02839569023616502	0.0009574746031697936	NA	12	12	12
ENSG00000170689.9	HOXB9	-1.1202918693988957	-0.09522255585442775	0.26258940568641265	0.01731032931110682	0.055541626582219054	3.0186339628089914e-06	NA	22	22	22
ENSG00000162366.7	PDZK1IP1	1.119945598186854	0.1859093713460821	0.26273694548754567	0.0038844825255505435	0.020902234945754203	0.004752965198667701	NA	23	23	23
ENSG00000113845.9	TIMMDC1	-1.1195130116729854	-0.18823577654322884	0.2629213430568905	0.004482269446420491	0.029425905768189767	0.0005731892379923102	NA	108	109	109
ENSG00000125731.12	SH2D3A	1.1188450344583554	0.056312709099579125	0.2632062554875857	0.03580386357606792	0.1844809212883435	7.611969449596182e-20	NA	7	7	7
ENSG00000168026.18	TTC21A	1.1182432130743092	0.15251690784586988	0.2634631328725603	0.012858458952218075	0.052796504868599145	5.063476433401574e-06	NA	66	66	66
ENSG00000111725.10	PRKAB1	-1.1179497526068087	-0.10120008205066928	0.26358845428198463	0.015557774563323686	0.09667467152609903	3.3102791355467167e-10	NA	49	49	49
ENSG00000196821.9	C6orf106	1.117734488404642	0.22309262493532542	0.2636804083568022	0.0025359148211068824	0.07573546170492583	4.378098715091648e-08	NA	15	15	15
ENSG00000226067.6	LINC00623	1.1176227989053307	0.07759078069132218	0.2637281273054809	0.0031018110229404814	0.08566722468810355	4.9468179549530296e-09	NA	11	22	22
ENSG00000169085.11	C8orf46	1.117374229385895	0.036736852738398613	0.26383434914641013	0.10783669972925602	0.4353113909822039	4.275102948006538e-54	NA	68	71	71
ENSG00000115423.18	DNAH6	-1.1172158796592544	-0.06170222018259045	0.26390203252099	0.03885463448768883	0.2013496332370372	2.080333402556372e-21	NA	39	39	39
ENSG00000214954.8	LRRC69	1.116870104742065	0.16885008081183944	0.2640498686110435	0.0056770937145396196	0.017834715142072743	0.008447024031862184	NA	26	26	26
ENSG00000088325.15	TPX2	-1.1164639578352626	-0.15098917186719588	0.26422358967865534	0.0069447746768068926	0.048844018156737536	1.272554566434428e-05	NA	7	7	7
ENSG00000104518.10	GSDMD	1.1161589577355566	0.09570383528033716	0.26435409906059415	0.015283560378138213	0.06370275638298721	5.496234909822712e-07	NA	62	62	62
ENSG00000131473.16	ACLY	-1.1156827106937992	-0.2983938341822408	0.2645579737852619	0.001384079805362268	0.045300303596839286	2.5598699684675088e-05	NA	20	21	21
ENSG00000182533.6	CAV3	-1.1154757960112636	-0.07938387467504705	0.26464658484337056	0.01779545860489931	0.07796122868237977	2.5874252902462126e-08	NA	28	29	29
ENSG00000173531.15	MST1	-1.1153232550953454	-0.18027902809078922	0.26471192347462824	0.008877849683745373	0.09449296029394656	5.249788733541901e-10	NA	20	22	22
ENSG00000160602.13	NEK8	-1.1151001325871346	-0.20180319912003813	0.2648075147038791	0.0044737894920699305	0.027569095353171046	0.0011553329371090206	NA	14	15	15
ENSG00000167291.15	TBC1D16	1.1149999327386824	0.23871126505729132	0.2648504505493573	0.00248909098351385	0.027931936310093008	0.0010729214639078196	NA	37	37	37
ENSG00000144320.13	LNPK	1.1143636065656861	0.106466505962395	0.26512322962208446	0.015027288421482626	0.10087425488740352	1.2356120906287374e-10	NA	9	9	9
ENSG00000273374.1	RP11-383I23.2	1.1139962134944257	0.3656037064070962	0.2652808110813918	0.0012096203568254357	0.011892832955801692	0.03324059854694328	NA	10	10	10
ENSG00000249378.5	LINC01060	-1.1139187232723848	-0.02743859749384441	0.2653140562611832	0.15440886509398516	0.4436106139862184	2.4510158502329478e-55	NA	27	27	27
ENSG00000149269.9	PAK1	1.1138793885870453	0.46426104413345654	0.2653309328908041	0.0003532155606863935	0.017143232965620016	0.010051035414453263	NA	20	20	20
ENSG00000198185.11	ZNF334	1.1135747129297655	0.05044975281513091	0.2654616796698914	0.05996955168139803	0.4666099155580751	1.4320975566097166e-60	NA	11	11	11
ENSG00000176422.13	SPRYD4	-1.1131745958140609	-0.25367097431339974	0.26563345104565805	0.0027760600729871106	0.04828467940965775	1.4879319737041452e-05	NA	12	12	12
ENSG00000105643.9	ARRDC2	-1.1130282135641483	-0.19373930172612375	0.2656963124661874	0.004368719473201747	0.01901098041877288	0.0072322862965594455	NA	23	24	24
ENSG00000268751.1	SCGB1B2P	1.1123192095341279	0.10642618295465493	0.2660009274005739	0.013039038390414974	0.09727376253923613	4.055238448672606e-10	NA	11	11	11
ENSG00000100348.9	TXN2	1.1121971598814748	0.48677505572161534	0.26605338879021756	0.0007859736897736175	0.03312977693884319	0.00035143663607698286	NA	9	9	9
ENSG00000159884.11	CCDC107	1.1121913699067179	0.21255147742787953	0.2660558777093621	0.004201951544624635	0.05653148515592064	2.008503336071417e-06	NA	42	42	42
ENSG00000005421.8	PON1	-1.1120695440163446	-0.13406411029231496	0.2661082503572503	0.00838804204035844	0.06349879079579647	5.09141959460299e-07	NA	8	9	9
ENSG00000161558.10	TMEM143	-1.1119819408829412	-0.1694864221000179	0.26614591511269103	0.005344463596872179	0.09083677907539388	1.6510746198899857e-09	NA	14	14	14
ENSG00000048392.11	RRM2B	1.111432311882264	0.2745030389584415	0.26638231050382555	0.004710168954225094	0.0309953322887089	0.0004959987808769838	NA	15	15	15
ENSG00000171051.8	FPR1	1.1112440430759045	0.34509487355355356	0.2664633181168339	0.0023899280891808245	0.12376412158287865	9.992759207832657e-13	NA	6	6	6
ENSG00000243147.7	MRPL33	1.1111548348216904	0.21925521590706576	0.26650170823634967	0.00376131180335401	0.04081046683335362	6.788573793322377e-05	NA	31	33	33
ENSG00000101546.12	RBFA	1.110950557271463	0.1403702332559483	0.2665896319203144	0.007433575379963433	0.09414497120560192	5.896027683700668e-10	NA	19	19	19
ENSG00000119333.11	WDR34	-1.1107789829974135	-0.5912394965952872	0.26666349511314014	0.00041752408778898025	0.01813360247006571	0.008129701372786213	NA	10	10	10
[truncated: 5,314 more rows]
