# Supplementary material for: Exploring the Impact of Cerebrovascular Disease and Major Depression on Non-diseased Human Tissue Transcriptomes
Source: Front Genet. 2021 Jul 19;12:696836. doi: 10.3389/fgene.2021.696836 (PMC8327210; doi:10.3389/fgene.2021.696836)
Supplement: Supplementary Data Sheet 2 — All TWAS results. [file Data_Sheet_2.zip › cytokines_TWAS/MCP1/MCP1.en.Brain_Putamen_basal_ganglia.csv]

gene	gene_name	zscore	effect_size	pvalue	var_g	pred_perf_r2	pred_perf_pval	pred_perf_qval	n_snps_used	n_snps_in_cov	n_snps_in_model
ENSG00000107105.14	ELAVL2	-4.4347243930501365	-0.66255892933823	9.219015193552328e-06	0.0026466767978161844	0.029704319201881463	0.04015713266547885	NA	16	18	18
ENSG00000159352.15	PSMD4	3.8622070302129066	0.5310105504425919	0.00011236727824048429	0.005177093504894382	0.10500370109707684	5.76527514619219e-05	NA	18	18	18
ENSG00000240053.8	LY6G5B	3.8199611475100532	0.688558381331048	0.00013347269691693533	0.0038478520320417045	0.27578564773637393	6.6042535222158634e-12	NA	11	37	37
ENSG00000163870.14	TPRA1	-3.7333343603686853	-0.40144714937802006	0.00018896147875021948	0.01209558711945882	0.14097463643231928	3.5593037817673327e-06	NA	73	73	73
ENSG00000071794.15	HLTF	3.725316832835894	0.29760026598893996	0.00019507005595011147	0.016696064572917946	0.2279895073680237	7.065435359532192e-10	NA	47	47	47
ENSG00000196873.15	CBWD3	3.5603306674908284	0.7981396921025569	0.0003703880929164431	0.0022334850058848936	0.030708533811225413	0.03773825158811147	NA	7	7	7
ENSG00000160200.17	CBS	3.50009408400317	0.12671442998065333	0.0004650939741422739	0.0954835274883435	0.22141450694732892	4.4060187520929824e-10	NA	36	37	37
ENSG00000232310.6	RP11-557H15.4	3.4657440064564904	0.2558747754051253	0.0005287664766951424	0.021546910094909347	0.1839445705650292	7.192060269880418e-08	NA	18	21	21
ENSG00000163125.15	RPRD2	3.434113723316463	0.30368451839241234	0.0005944947209109049	0.016783187310766157	0.028126214596304263	0.034883313476093934	NA	38	41	41
ENSG00000237491.8	RP11-206L10.9	-3.2181269245094812	-0.16150572298687388	0.0012903070638382499	0.03323915642756873	0.25072982862383564	1.1786799862927977e-10	NA	23	32	32
ENSG00000160161.9	CILP2	-3.186299909298108	-0.21443782972861616	0.001441051291284726	0.038416473950278	0.24390198437658714	1.236565495153474e-10	NA	45	45	45
ENSG00000143437.20	ARNT	-3.0275316050549534	-0.23114854164625778	0.0024655992968898636	0.02352089706027806	0.2518075856826148	1.8713049622632652e-11	NA	44	48	48
ENSG00000177239.14	MAN1B1	3.023278457103395	0.27665762525410104	0.0025005204123463	0.015051714933424198	0.07342081961058684	0.0011099134187623988	NA	49	58	58
ENSG00000175782.9	SLC35E3	2.942589034270184	0.49728503901946486	0.003254801778534184	0.003810486661584184	0.08829943940874926	0.0002331612161823466	NA	10	10	10
ENSG00000171928.13	TVP23B	2.9344991640940346	0.20230599812370995	0.0033408645317206157	0.02457607718322641	0.2683546224993898	4.4228330195034484e-12	NA	15	17	17
ENSG00000120699.12	EXOSC8	-2.926207595597503	-0.5056298582084334	0.0034312188986201013	0.005020160672288626	0.10324552972857302	4.424903970837888e-05	NA	33	33	33
ENSG00000157764.12	BRAF	2.8874501750433423	0.4018142595752845	0.0038837811219435423	0.008731785553371738	0.048816032563161436	0.007750355356628364	NA	79	84	84
ENSG00000204257.14	HLA-DMA	2.868211030960083	0.8976243445761335	0.004128000935845551	0.0011628638200232467	0.09578254409253588	0.000176035061772226	NA	1	2	2
ENSG00000206344.7	HCG27	-2.8593896554938376	-0.4501098958937235	0.0042445705777505735	0.0045495342709707615	0.22329899059201386	4.143663278948756e-10	NA	8	45	45
ENSG00000112293.14	GPLD1	2.849704798762846	0.3186026058496863	0.004375982315624362	0.009565451675432258	0.09270409887894128	0.00018942627197208038	NA	34	34	34
ENSG00000198218.10	QRICH1	2.829114383010529	0.27376528059536354	0.004667701305919878	0.01099280007796383	0.06602482304851695	0.0013731329702375756	NA	46	46	46
ENSG00000256660.5	CLEC12B	-2.804188329713588	-0.22906255493844754	0.0050443430858418395	0.020253381519480022	0.03737921677540729	0.01815820241101757	NA	14	15	15
ENSG00000111581.9	NUP107	-2.7849529914749684	-0.10389836944397202	0.005353548378964085	0.06368453636043277	0.2969874220250276	2.115678270385884e-13	NA	30	30	30
ENSG00000110074.10	FOXRED1	2.772885047038796	0.1466732677442933	0.005556174391540742	0.049184486856325454	0.293268116797882	7.796571022022924e-14	NA	33	33	33
ENSG00000170113.15	NIPA1	2.7437606690680854	1.1698375312598637	0.006073980323116445	0.0006983149015821106	0.09865793759768082	0.00010276438523088809	NA	2	10	10
ENSG00000204536.13	CCHCR1	2.7306500175485495	0.9169617047824044	0.006320955756278818	0.0009118153561314942	0.2118712020705746	4.956580986778348e-09	NA	6	21	21
ENSG00000141013.16	GAS8	-2.7217479478513713	-0.11225747401526502	0.006493765029283602	0.06550015125882944	0.27581843319109794	1.895676496296457e-12	NA	34	34	34
ENSG00000228022.5	HCG20	-2.7136127156029253	-0.29435477478598454	0.006655392258961328	0.012267211592348939	0.06080327495274317	0.003107117081078156	NA	14	53	53
ENSG00000100249.4	C22orf31	-2.7101927976113567	-0.19335099467718556	0.0067244108093085534	0.02206058357790017	0.10760344579856053	5.391176745904952e-05	NA	15	19	19
ENSG00000151062.14	CACNA2D4	2.710131760912494	0.1371273009433419	0.006725648434236633	0.047275549163607156	0.2468204366382869	3.1938103910601526e-12	NA	7	8	8
ENSG00000168702.17	LRP1B	2.7003151213518755	0.20790263263868364	0.006927382681262764	0.020342568999510917	0.25845911189766096	2.5069704971963807e-11	NA	31	31	31
ENSG00000204410.14	MSH5	-2.698403555998528	-0.7369379849072447	0.006967292282480404	0.0012003262180713102	0.07187548003627223	0.0008808840479215352	NA	6	15	15
ENSG00000010292.12	NCAPD2	2.6963265175679094	0.46007266569713257	0.007010890620519959	0.004213843199431275	0.08242533708898903	0.00029503471772409636	NA	32	33	33
ENSG00000277587.1	CTD-3116E22.8	-2.6812605259183075	-0.09867557787764059	0.0073345389541805035	0.0865825175559606	0.2464694085911208	1.0737983038293093e-10	NA	59	60	60
ENSG00000180776.15	ZDHHC20	-2.6775651551338018	-0.3391246216754476	0.0074159427378437835	0.00914700374217785	0.035812011380305465	0.022289668613869516	NA	27	27	27
ENSG00000082512.14	TRAF5	-2.6752401629697893	-0.16909873615459428	0.007467573434213857	0.029362098922553623	0.09276050438910878	0.00019091628962465614	NA	67	69	69
ENSG00000121570.12	DPPA4	2.671192480812896	0.12255048198638016	0.007558229221795858	0.07242106757453054	0.28066058028727026	4.0738821776923174e-12	NA	14	14	14
ENSG00000269713.7	NBPF9	2.65787442906829	0.34662543487771413	0.007863518606162162	0.005498479542235597	0.3750465398927295	7.494937283287001e-17	NA	19	36	36
ENSG00000066427.21	ATXN3	2.6545050497959344	0.23768554503472636	0.007942485078372315	0.014836228249833978	0.03327612425571283	0.030024003225412026	NA	20	20	20
ENSG00000170100.13	ZNF778	-2.639262383822172	-0.12204271279467926	0.008308664644211008	0.037851184354372264	0.2188680635241149	4.506070599698779e-11	NA	8	8	8
ENSG00000144649.8	FAM198A	2.6344255035773996	0.4259547387559481	0.008427979598671073	0.005489146583880994	0.054135531761787314	0.0047515447972936746	NA	15	15	15
ENSG00000114200.9	BCHE	-2.6272906980178226	-0.4031722058865933	0.0086067771757445	0.007787264971198426	0.11049687455130193	5.5175477673556166e-05	NA	6	6	6
ENSG00000147408.14	CSGALNACT1	2.62151626851431	0.12354000236442952	0.008753958415193526	0.05520076315236923	0.4329072502108227	1.5509813540965307e-20	NA	32	35	35
ENSG00000182993.3	C12orf60	2.6209557974497364	0.11014957675395183	0.008768363009010346	0.06562762840069997	0.2946737602564311	1.0114553939745718e-12	NA	24	25	25
ENSG00000275142.1	RP5-999L4.2	-2.6161905933253404	-0.20659176631567902	0.00889169095716618	0.01734249873401838	0.07945783208767204	0.0005178980186054861	NA	14	14	14
ENSG00000255455.2	RP11-890B15.3	-2.6034434584649984	-0.12237290673296868	0.009229248956224168	0.05546936363226849	0.275891166606709	2.78098754195946e-12	NA	60	63	63
ENSG00000148680.15	HTR7	2.600967350639345	0.23639595606653085	0.00929613008318952	0.011930615861195256	0.10619359420556436	6.356572269109344e-05	NA	23	23	23
ENSG00000178567.7	EPM2AIP1	-2.593255295691121	-0.5105186781174575	0.009507216843040763	0.0030927351509310095	0.06166704387737802	0.0024740731753887827	NA	17	19	19
ENSG00000128595.16	CALU	2.590321659584927	0.36580918689654	0.009588629020791984	0.006185442964425148	0.055400657104063104	0.0036752991262113694	NA	30	30	30
ENSG00000137699.16	TRIM29	-2.585515170856112	-0.12617610672229163	0.009723359370605034	0.04636578422206251	0.14463545706953435	2.054558247632261e-06	NA	22	22	22
ENSG00000007080.10	CCDC124	2.581005241214277	0.40076012708620157	0.009851308612955294	0.005010229086600888	0.0875793568561586	0.000331806405741114	NA	19	21	21
ENSG00000273079.5	GRIN2B	-2.576091160231585	-0.6533616920293797	0.009992429792735813	0.0016719065601278511	0.042449040375645584	0.010480273713513462	NA	60	63	63
ENSG00000066294.14	CD84	-2.5757481100890955	-0.2941706078663372	0.010002348318681622	0.012713471853729355	0.056595848106092486	0.003958034421420729	NA	46	47	47
ENSG00000065665.20	SEC61A2	2.567832723135214	0.6138776222128893	0.010233652625590823	0.002190367808407472	0.05545544860123365	0.00367415184843959	NA	19	19	19
ENSG00000037474.14	NSUN2	-2.5628847336716616	-0.06780252931148426	0.010380650516924817	0.16816810357266143	0.5297991591649811	1.200023644953395e-30	NA	26	26	26
ENSG00000111906.17	HDDC2	-2.561160530204362	-0.9584800894752985	0.010432313928165238	0.0013623422636028157	0.03468333117060834	0.020908914763216598	NA	15	19	19
ENSG00000002745.12	WNT16	2.551212213410515	0.23906816317707766	0.010734893936779287	0.01475876576062487	0.0946047147775659	0.00016898288942024018	NA	16	17	17
ENSG00000237651.6	C2orf74	-2.545228075410424	-0.11397313832354637	0.010920638325183318	0.06344584479514911	0.4690012757450943	6.7366967365895135e-25	NA	25	25	25
ENSG00000138378.17	STAT4	-2.5446616412098164	-0.4105105451855574	0.0109383672500253	0.005008716790322414	0.0720056519960711	0.0010100829112985178	NA	17	26	26
ENSG00000112110.9	MRPL18	-2.5378288946856076	-0.5698841936968907	0.011154250447019568	0.0028243824374684636	0.07629022648728742	0.0007374557620076767	NA	16	16	16
ENSG00000231437.3	LINC01750	-2.530894234358964	-0.10697426562147057	0.01137721495363135	0.03908892369452922	0.4142070936846903	8.237990193176702e-20	NA	9	9	9
ENSG00000188243.12	COMMD6	2.5243635377524996	0.4034197681873653	0.011590799600273718	0.00686682511128683	0.1021257764440674	0.00010890788334235891	NA	82	82	82
ENSG00000120647.9	CCDC77	-2.5182984198588803	-0.10388598402673929	0.011792336233114056	0.06733673095181433	0.2086838430810964	3.399223151151588e-09	NA	23	28	28
ENSG00000102547.18	CAB39L	2.508954276099241	0.12896351760618038	0.012108915727458171	0.05030913007373464	0.2415551990223675	1.575585962603126e-10	NA	63	64	64
ENSG00000257218.5	GATC	2.5063080084093095	0.06233253868630356	0.012199929307342613	0.20473266392607828	0.5974994550317582	1.4434457440138554e-33	NA	45	45	45
ENSG00000250786.1	SNHG18	-2.505531159078215	-0.14736239519964445	0.012226762474973982	0.04435456730070887	0.2384223063563334	3.3155273441324237e-10	NA	37	37	37
ENSG00000143537.13	ADAM15	-2.5046469359661803	-0.2965460621557261	0.012257368064948464	0.02441090858302222	0.05218853749609728	0.0049476171993600255	NA	30	31	31
ENSG00000100991.11	TRPC4AP	-2.5001681640335054	-0.32918040614956073	0.012413436631196671	0.008970924209626517	0.027462676898060204	0.03819161544358442	NA	34	34	34
ENSG00000204172.12	AGAP9	-2.4832075408766316	-0.14371342174936566	0.013020520255949911	0.036432811459357346	0.3614052219000665	9.25551571041412e-17	NA	6	17	17
ENSG00000185875.12	THNSL1	2.48242132311713	0.3235148417514154	0.013049288117057854	0.008683084627935007	0.040099480221394784	0.014639594096765587	NA	33	35	35
ENSG00000075336.11	TIMM21	-2.4749766270191365	-0.2934991362495363	0.013324489559216484	0.010166209666335945	0.026473600231456836	0.0434103472001857	NA	31	31	31
ENSG00000281721.1	LINC01080	2.4744074228009008	0.13415368305665493	0.01334574042600222	0.041152922011700226	0.2535675754228217	4.665090695507506e-11	NA	17	17	17
ENSG00000142675.17	CNKSR1	-2.4718549762273283	-0.1133196691113692	0.013441403147737951	0.07293669430939194	0.4592936530384353	3.821005714693933e-23	NA	31	32	32
ENSG00000241322.10	CDRT1	-2.4713743806172155	-0.0748360511583612	0.013459482948340916	0.13436620904601237	0.18473309660202927	3.0291875786511584e-08	NA	71	75	75
ENSG00000244607.5	CCDC13	-2.4670501257036896	-0.3258080528465312	0.013623128558040702	0.008372011440444216	0.05227023193572289	0.0054782496507091	NA	19	20	20
ENSG00000137124.7	ALDH1B1	-2.4561202342142563	-0.28345452559108175	0.01404461587427499	0.011662503061813044	0.08312994932427346	0.0002720867847740246	NA	7	9	9
ENSG00000070413.19	DGCR2	-2.4558970389755785	-0.2257317777299423	0.01405334151887028	0.01484284684452518	0.17636925987319854	6.873455409575704e-08	NA	24	24	24
ENSG00000142733.14	MAP3K6	2.4516038184382793	0.6427214966540845	0.014222115319137162	0.0017560880482985009	0.061782667481118166	0.0016072569763051112	NA	14	16	16
ENSG00000224924.6	LINC00320	-2.4490674241821266	-0.1740122190907465	0.014322663440000143	0.02621516494231286	0.2892872391810272	1.5294009663517425e-13	NA	18	18	18
ENSG00000152219.4	ARL14EP	2.4312304353740015	0.67265296972525	0.015047640872062515	0.0016395341391255251	0.08296549480167083	0.0003548834974319363	NA	16	16	16
ENSG00000142102.15	PGGHG	-2.4253234209620604	-0.12952725968501236	0.015294754225810068	0.03629441748822754	0.3812316729388672	2.8717903881282034e-18	NA	7	7	7
ENSG00000205078.5	SYCE1L	2.4123682913910196	0.06313629906042346	0.015849262664840096	0.16680714269792368	0.4700343631891938	4.7981310520206506e-24	NA	12	13	13
ENSG00000111731.12	C2CD5	2.395904137599093	0.6970997803610769	0.016579425785762263	0.0014534322211177757	0.07845240472611008	0.0007293339478491558	NA	73	73	73
ENSG00000169026.12	MFSD7	-2.394234991891345	-0.2931310288760824	0.01665507426288517	0.008975184137528257	0.0678977713011185	0.0015921933394280215	NA	25	26	26
ENSG00000204525.16	HLA-C	2.3908178983851025	1.2974132441198143	0.016810888602402332	0.00033690979481773825	0.4170119245897499	2.4395369614001504e-19	NA	3	19	19
ENSG00000172818.9	OVOL1	-2.388471354923118	-0.22183298869218718	0.016918627174540162	0.011734241837676624	0.07142057094302615	0.001202558799898877	NA	10	10	10
ENSG00000248174.5	RP11-148L24.1	2.381268727204231	0.09993809993359318	0.017253120666355225	0.06409822331638172	0.3607760748928329	1.6150963083178818e-16	NA	6	6	6
ENSG00000166035.10	LIPC	-2.3750577085734426	-0.18829311002971574	0.01754620669452163	0.018656820797031685	0.09197775934111913	0.0001342442981307468	NA	23	24	24
ENSG00000154845.15	PPP4R1	-2.370278417392331	-0.4799693335064353	0.017774694698720575	0.0039305455513714595	0.052782377939505035	0.00559856620477701	NA	13	13	13
ENSG00000134108.12	ARL8B	-2.362536187171558	-0.970676449550135	0.018150369336249517	0.0006251203035799848	0.06076857014256393	0.002871439659863138	NA	8	8	8
ENSG00000103479.15	RBL2	-2.3583631843347646	-0.20315659203000497	0.01835572466001862	0.0183930092906147	0.27129717529397723	5.372999445298252e-12	NA	32	32	32
ENSG00000135541.20	AHI1	-2.3565516650117946	-0.13321683909884227	0.018445501559045563	0.04221421154762836	0.3994618271960835	1.0132180619348072e-18	NA	31	32	32
ENSG00000257103.8	LSM14A	-2.3541282292469057	-0.9081888307324085	0.01856620518597369	0.0007703599957150798	0.056215761453739715	0.0040168461057174115	NA	6	6	6
ENSG00000175664.9	TEX26	2.349930710429315	0.24205136007003325	0.018776906073475944	0.011764094613101243	0.08602167195451599	0.00023468842146315985	NA	16	16	16
ENSG00000203791.14	METTL10	2.3490658994841818	0.11475779224481028	0.01882057551453512	0.05497525594016663	0.297764101907092	4.627681945666259e-13	NA	51	52	52
ENSG00000013306.15	SLC25A39	2.346217460382663	0.18591983884591548	0.018965038870490405	0.016341871446152866	0.15755634059190182	7.337793088550057e-07	NA	33	35	35
ENSG00000034239.10	EFCAB1	-2.3449019309889185	-0.08070749340734205	0.019032084825057947	0.12275676613234711	0.3957804104079365	1.0095938886089023e-18	NA	11	12	12
ENSG00000113812.13	ACTR8	2.341726097286833	0.15183130608779183	0.019194795839614108	0.02927156953368369	0.13612894231973485	5.5234239267726864e-06	NA	45	48	48
ENSG00000110395.6	CBL	-2.3409466930615714	-0.2828892968967013	0.019234913254127173	0.008810188709476965	0.11385567107862872	2.646519033332313e-05	NA	15	15	15
ENSG00000107902.13	LHPP	-2.3363751541634517	-0.13515631339873463	0.019471697707480123	0.03648280090012978	0.2779628036403192	1.0056851643431745e-12	NA	50	53	53
ENSG00000159307.18	SCUBE1	-2.332047191294094	-0.10629485869131813	0.01969820869667758	0.05295327164052071	0.2861517053448123	1.1591778893258985e-12	NA	4	4	4
ENSG00000087206.16	UIMC1	2.3313421667982475	0.26464221579139297	0.019735324440789563	0.011861108867707821	0.04095449557156297	0.015380229399675809	NA	30	32	32
ENSG00000271811.1	RP1-79C4.4	-2.328179943925419	-0.1264815132615033	0.019902550693929374	0.04367063504679132	0.13750778933061333	2.611774359439623e-06	NA	24	25	25
ENSG00000239467.5	AC007405.6	-2.3217233021414083	-0.18524799753224458	0.020247839397403846	0.018551015022516656	0.12977273586717178	1.0236540991206102e-05	NA	31	33	33
ENSG00000204371.11	EHMT2	-2.32073489186715	-0.5877775637720736	0.020301156355007618	0.0019864516592937274	0.20867352836710865	3.352112960685401e-09	NA	3	9	9
ENSG00000197245.5	FAM110D	-2.312771960299686	-0.2521259655428775	0.020735180195950813	0.011371492906192977	0.0499193943127715	0.00743798686943137	NA	6	6	6
ENSG00000159784.17	FAM131B	2.3089901924053513	0.5501446743917163	0.02094412548344301	0.0035932689992093448	0.04227387665785885	0.01146169754472612	NA	14	27	27
ENSG00000250060.1	RP11-332J15.2	2.3064558799540515	0.14713773369116576	0.021085172693291177	0.03763692821983326	0.10381547060057693	4.2953492517322634e-05	NA	55	56	56
ENSG00000141127.14	PRPSAP2	-2.3001796977695514	-0.12424653378398802	0.021438041535964292	0.041641953497683744	0.30811415373967005	6.791229800686987e-14	NA	28	29	29
ENSG00000144791.9	LIMD1	-2.2965897243251643	-0.18717542526971995	0.021642185385767124	0.017799406708961317	0.18143935575528705	8.270601868264069e-08	NA	16	17	17
ENSG00000114796.15	KLHL24	-2.2814779733446033	-0.34061295416688847	0.022520178664276403	0.006002194716332858	0.18901006036509674	1.4084196954899129e-08	NA	54	55	55
ENSG00000115109.13	EPB41L5	-2.279939521363932	-0.5452847034963879	0.02261127566210795	0.0019751996205040418	0.13046553380895712	5.796211430677815e-06	NA	10	11	11
ENSG00000153406.13	NMRAL1	2.2779078093495313	0.15821810311237003	0.022732070905134568	0.02868940291360851	0.3091448194188122	9.397892148386618e-14	NA	72	74	74
ENSG00000141295.13	SCRN2	-2.277475103887851	-0.14584342453555685	0.022757869673776382	0.03890859141857161	0.2145157656820557	3.0475547141639544e-09	NA	42	42	42
ENSG00000183726.10	TMEM50A	2.2771181099573172	0.2122270151636513	0.02277917351790519	0.015123088494545517	0.029473158162094462	0.04101750614310377	NA	51	52	52
ENSG00000135473.14	PAN2	-2.260795533954584	-0.3470322362185339	0.02377192128904432	0.0079518253040709	0.03872185026922703	0.018017951080928497	NA	35	36	36
ENSG00000156574.9	NODAL	-2.258434110797034	-0.1311085462592512	0.023918608100216773	0.03598480829317162	0.12224855501667768	1.7900589052635013e-05	NA	30	30	30
ENSG00000101204.16	CHRNA4	-2.252015578469893	-0.1407718633236252	0.02432128756487923	0.033286755202598266	0.24711883600892995	1.3925569540482847e-10	NA	20	20	20
ENSG00000220161.4	LINC02076	-2.246095006802083	-0.09730029060437209	0.02469792311475077	0.06479185487725024	0.1610857629042034	4.792544782465292e-07	NA	16	16	16
ENSG00000162692.10	VCAM1	-2.2389969941709973	-0.27501824879205317	0.02515611173583831	0.008293991058365119	0.03225646387293378	0.0254692998395893	NA	16	18	18
ENSG00000253731.2	PCDHGA6	2.238148723101944	0.08434277255633209	0.025211358224653452	0.07948007092585434	0.07871338388862274	0.0006653500411457004	NA	72	75	75
ENSG00000196655.11	TRAPPC4	2.233081355353944	0.08615107026263483	0.025543579886726613	0.07916042757798172	0.4383784962844176	1.802109170401622e-22	NA	13	13	13
ENSG00000254986.7	DPP3	2.2291426155552783	0.31091648364858904	0.025804417221837916	0.004543278128512603	0.05175944666340488	0.005071901406187008	NA	40	40	40
ENSG00000055483.19	USP36	2.2264788062635668	0.19147144878764744	0.025982127038972097	0.016172373534568192	0.2545345310171664	2.37345966621469e-11	NA	4	4	4
ENSG00000101096.19	NFATC2	-2.2191879967251182	-0.3708512954316385	0.02647393734100363	0.004738409776528033	0.05556465798330082	0.004367696825089	NA	7	7	7
ENSG00000166478.9	ZNF143	-2.217720991536338	-0.24344149156228062	0.0265738620650391	0.010922471652674619	0.0689066053901404	0.0015565184769768755	NA	14	15	15
ENSG00000124380.10	SNRNP27	-2.216496291167411	-0.32891762390629803	0.02665753160772024	0.005251709787783453	0.10099048668540796	7.614540138282731e-05	NA	13	13	13
ENSG00000180096.11	SEPT1	-2.2135013642991463	-0.12818523724536773	0.026863099282238945	0.03803357912448283	0.15804125272916714	8.066978671921964e-07	NA	28	28	28
ENSG00000181061.13	HIGD1A	-2.2102359120192254	-0.17649579150343922	0.027088793823185513	0.01897859115170577	0.23579500777479426	2.5060509161624937e-10	NA	29	30	30
ENSG00000246067.7	RAB30-AS1	2.207473438893372	0.1059121861521288	0.02728100064893814	0.06685619043513077	0.11965300219697905	5.048313333992332e-06	NA	65	67	67
ENSG00000134917.9	ADAMTS8	-2.2012209254273456	-0.21601712766077577	0.027720387616660097	0.01220269885863114	0.10025896637444404	5.122524363901666e-05	NA	32	36	36
ENSG00000151725.11	CENPU	-2.189545491984367	-0.15644211827496468	0.028557215850848354	0.02971084110591936	0.14244419637467418	2.61840699658518e-06	NA	31	31	31
ENSG00000164972.12	C9orf24	-2.186879848442371	-0.2461945576194136	0.028751296387544315	0.00851306623297315	0.07363418864074049	0.0006996946928094021	NA	20	20	20
ENSG00000008394.12	MGST1	-2.1840841583377215	-0.33447268480857917	0.028956064533871038	0.005966970829987465	0.10913909583299916	3.4107443690905594e-05	NA	29	30	30
ENSG00000244731.7	C4A	-2.180793632649774	-0.2648630270451965	0.029198683747779612	0.008546322887568372	0.106002336500678	5.570255686224634e-05	NA	20	59	59
ENSG00000260019.1	LINC01992	2.178215503692627	0.5504031539043576	0.02938999636110279	0.0028422035061224735	0.026440845579747674	0.04969969763316965	NA	1	1	1
ENSG00000236882.7	LINC01554	-2.1777466681309448	-0.22981272677153616	0.02942490240418939	0.0120291966209513	0.08155920184018232	0.0004130117544047623	NA	7	7	7
ENSG00000078142.12	PIK3C3	2.175198162292953	0.3838253092309276	0.029615269842815838	0.0036316026434774604	0.0953889949860787	0.00013038958842896006	NA	14	15	15
ENSG00000267795.5	SMIM22	-2.1700588736335082	-0.1370096448878145	0.030002386217975047	0.03042541193332459	0.10408350300924092	7.418356721618421e-05	NA	23	26	26
ENSG00000273443.1	RP11-54O7.18	-2.167797964970769	-0.4953263663020245	0.03017406175229712	0.0021045075296670097	0.04962360168818943	0.0074716430463721934	NA	2	2	2
ENSG00000277288.3	C10orf142	-2.167079543920172	-0.10623740380429206	0.03022878940788926	0.08319232217600805	0.17138543391968802	1.2099182855861988e-07	NA	53	54	54
ENSG00000134343.12	ANO3	2.1618067081201566	0.8578756573646525	0.03063307821530698	0.001784857130516979	0.038283714335834204	0.018902619652485086	NA	26	26	26
ENSG00000130332.14	LSM7	-2.1577969722839447	-0.6248982372333248	0.030943620399116797	0.0016323839752531212	0.040284193336052515	0.014831169682824281	NA	6	6	6
ENSG00000234745.10	HLA-B	-2.155812052427945	-0.5305997836334743	0.03109834398562616	0.0015964186218337905	0.03273239113480566	0.03092714835709356	NA	13	39	39
ENSG00000103811.15	CTSH	-2.1552921569585015	-0.08285100280666667	0.031138979158620322	0.08412518013184851	0.09315444294770757	0.00023190081113952846	NA	99	102	102
ENSG00000167186.10	COQ7	-2.154380795401864	-0.19510929091414067	0.031210321382419238	0.023086372665706196	0.10173158810734938	7.051055793883496e-05	NA	59	60	60
ENSG00000213760.10	ATP6V1G2	-2.1538350437416884	-0.502531893118268	0.03125311043398743	0.0021581673553532532	0.1274498679364167	1.019856658104079e-05	NA	26	51	51
ENSG00000119537.15	KDSR	2.138454610144963	0.8521904916624927	0.032479864285544925	0.0008424828756650492	0.03979776664929069	0.015232477781518657	NA	3	3	3
ENSG00000169629.11	RGPD8	-2.1384488418254675	-0.06090662664132793	0.03248033199946336	0.15115422803791656	0.4410355528313027	6.749611087492504e-22	NA	36	36	36
ENSG00000178163.7	ZNF518B	-2.134991367184526	-0.24571359545353086	0.03276171528624944	0.005776379547127652	0.027686370751663726	0.040667038964591264	NA	9	9	9
ENSG00000124140.13	SLC12A5	-2.133993514419074	-0.666514140044368	0.032843311718679116	0.0014625575320061964	0.11020958550370734	2.708632993412663e-05	NA	8	9	9
ENSG00000265519.1	CTD-3157E16.1	-2.1318694331159556	-0.1259022340726193	0.03301758168695629	0.03647450296337982	0.2565369288631737	4.056227976274747e-11	NA	3	3	3
ENSG00000188732.10	FAM221A	-2.1306860528016003	-0.07108963475291033	0.03311501486021359	0.1291087333282943	0.4646836066672079	1.7899358045713362e-22	NA	20	20	20
ENSG00000117601.13	SERPINC1	-2.12327429095556	-0.10975732029976737	0.03373087373864751	0.042006543928532245	0.051283467605664636	0.004491744507590462	NA	87	88	88
ENSG00000221983.7	UBA52	-2.122580318456528	-0.4108665685015746	0.0337890356606889	0.0025880481905333173	0.06331690705916324	0.002279681981001712	NA	17	18	18
ENSG00000115998.7	C2orf42	-2.1201404052299324	-0.17810058403995127	0.03399420637348657	0.013646318846567772	0.033311585223350315	0.02269658157814581	NA	4	4	4
ENSG00000166140.17	ZFYVE19	2.116035761954987	0.2300157865316985	0.03434176614264513	0.010717479301483646	0.10066086617736816	0.00011310013679034995	NA	25	25	25
ENSG00000219481.10	NBPF1	2.115247629018004	0.9916001176428471	0.03440884746318874	0.0002919023956601809	0.1930286263594604	2.040571594568757e-08	NA	12	15	15
ENSG00000188312.13	CENPP	-2.113811592558136	-0.09812893132575337	0.034531362447980864	0.05832225605493184	0.3484642593359904	1.1569395081169386e-15	NA	13	13	13
ENSG00000167766.18	ZNF83	2.105486905929909	0.3002617688982136	0.03524894593959779	0.00611364660169733	0.19435177102485565	1.9435057767942288e-08	NA	3	3	3
ENSG00000122515.14	ZMIZ2	2.1033161851219684	0.2751614495427428	0.03543813956222764	0.008451327394989862	0.2324631044109609	3.370284224739308e-10	NA	11	12	12
ENSG00000272021.1	AC008592.8	-2.1006771769047305	-0.1155236979259625	0.03566931411527853	0.05087889341555703	0.04913826898194725	0.008121175493448611	NA	49	49	49
ENSG00000161944.16	ASGR2	2.095281512008904	0.16841777934193775	0.03614597496052464	0.019214161778852785	0.07550612875886249	0.0006980772428616588	NA	20	21	21
ENSG00000183955.12	KMT5A	2.094692602674744	0.2647680222529505	0.03619832724375595	0.006450467197447264	0.046711889522232736	0.008667074107365533	NA	25	25	25
ENSG00000100304.12	TTLL12	2.0946312342507007	0.11168646575646453	0.036203786430376354	0.04320504222743608	0.19378526748148195	1.1441410901355506e-08	NA	48	50	50
ENSG00000107249.21	GLIS3	-2.089950433970385	-0.7881803465329357	0.03662225242781864	0.0008607076029500049	0.04003394375153698	0.0164311407613507	NA	17	17	17
ENSG00000171469.10	ZNF561	-2.084609250454556	-0.1463236894789721	0.0371047841225301	0.022823576395321336	0.07026675609393614	0.0010809571722327708	NA	93	95	95
ENSG00000166925.8	TSC22D4	-2.0840090111291953	-1.2092362953316453	0.03715934760678627	0.00034355218965333785	0.03160497509729552	0.03170812611486366	NA	21	21	21
ENSG00000228716.6	DHFR	2.0821547244825993	0.07133421951530451	0.0373283392788114	0.11592264617226748	0.36495974483052496	7.531849257981013e-17	NA	100	103	103
ENSG00000005379.15	TSPOAP1	-2.078615802065754	-0.24293855726772656	0.037652677388454424	0.008315376985772388	0.11238977740863224	3.715142262075821e-05	NA	42	46	46
ENSG00000158985.13	CDC42SE2	-2.077079640294557	-0.32246942977957416	0.0377942093580763	0.006167454226453744	0.14801706151569186	1.4291391826375997e-06	NA	8	8	8
ENSG00000184984.9	CHRM5	2.0750439086706463	0.04395791358026352	0.03798246550644342	0.19044471969893959	0.5109293376889198	3.356591910986029e-27	NA	72	73	73
ENSG00000103316.10	CRYM	-2.074772613654324	-0.24661878713170315	0.03800761388343304	0.008662286176951431	0.1830666049855312	3.855174301288508e-08	NA	11	11	11
ENSG00000241231.1	RP11-275H4.1	-2.074728106440712	-0.07659341673291467	0.038011740943886894	0.0893114257589963	0.4375160785654866	5.386714522520288e-21	NA	14	14	14
ENSG00000204084.12	INPP5B	2.0740669844116066	0.26551300185760995	0.038073090292586445	0.006477590462358345	0.09288694624001176	0.00019338532938178204	NA	31	36	36
ENSG00000165695.9	AK8	2.068447628910512	0.10301410804046605	0.0385979504276936	0.055837956478910725	0.2282460586289297	3.924973361614727e-10	NA	29	29	29
ENSG00000143473.12	KCNH1	-2.067297523186215	-0.2993116631181192	0.038706127504426945	0.0059449206239253136	0.03833275399378835	0.02037411134172565	NA	47	48	48
ENSG00000225383.7	SFTA1P	2.06626157454253	0.10669621918333455	0.03880378757601864	0.044373807355931105	0.2150054669687095	2.513729974209614e-09	NA	28	28	28
ENSG00000143882.10	ATP6V1C2	2.0654368772026617	0.0769722313061587	0.03888168233612063	0.09442419432529936	0.04903049977673633	0.005178923522175275	NA	65	70	70
ENSG00000124767.6	GLO1	2.056013755387954	0.1475989589803649	0.03978119034755359	0.024504838044528326	0.24630142773323985	9.916599233471936e-11	NA	43	43	43
ENSG00000122481.16	RWDD3	2.052170387031926	0.128028497977133	0.04015310631968526	0.03223946518624945	0.22859145392011115	3.4917881557890537e-10	NA	31	33	33
ENSG00000149922.10	TBX6	2.050930516711151	0.1861296655311136	0.04027371379873595	0.018832535514642153	0.0976902222904753	0.00012750907828268395	NA	21	23	23
ENSG00000172260.14	NEGR1	2.049824314502981	0.20420822235748284	0.040381577999029486	0.010109252036206214	0.11023190321555164	4.632803062521281e-05	NA	118	121	121
ENSG00000142252.10	GEMIN7	2.0455986995853825	0.13959662634598552	0.04079586952159157	0.02340044768855874	0.06660360244417213	0.0017792429594180894	NA	34	34	34
ENSG00000164048.13	ZNF589	2.0421236248075356	0.10621227320280813	0.041139269984859055	0.05560760801390507	0.2401627678829621	5.612924761649065e-11	NA	10	10	10
ENSG00000103942.12	HOMER2	2.0394986300405082	0.536513435287349	0.04140028781210855	0.00205198320364823	0.028278791794419507	0.03874867062336343	NA	4	4	4
ENSG00000166166.12	TRMT61A	2.0378653004305773	0.5690013082857032	0.041563405644263134	0.0017794018027056124	0.03554422461167443	0.022091650566250613	NA	14	14	14
ENSG00000107281.9	NPDC1	-2.0344481140876556	-0.3975798060275703	0.04190643495393193	0.003533859739947786	0.04523447513274002	0.010836149494396022	NA	13	13	13
ENSG00000134545.13	KLRC1	-2.033637134941837	-0.06228902381346964	0.041988194810633796	0.13440196855847703	0.3984015982691362	1.1690336701901505e-18	NA	19	19	19
ENSG00000204463.12	BAG6	-2.0318216934097224	-0.33649140635097785	0.042171710217910066	0.0038774539339944372	0.1746863027171365	2.030717893671503e-08	NA	7	38	38
ENSG00000249685.1	RP11-360F5.3	2.028449667572988	0.09410687438167233	0.04251437534583434	0.053480796331023095	0.14089632046026002	1.9085959211623484e-06	NA	64	65	65
ENSG00000130695.14	CEP85	2.0275868570639384	0.16921561157898962	0.042602431506682095	0.019275534883646216	0.10010107604635612	0.00011213898124573326	NA	92	95	95
ENSG00000166426.7	CRABP1	2.023243171066051	0.11280072508031787	0.043048082746018124	0.040375304489787794	0.2538922647717807	7.605305694815612e-11	NA	30	30	30
ENSG00000125912.10	NCLN	-2.021155595128154	-0.17345642047720822	0.0432636607624674	0.01704720246368211	0.23246923015985455	4.639495334148962e-10	NA	20	20	20
ENSG00000228049.7	POLR2J2	2.0208528363330354	0.10217227147524223	0.04329500141544254	0.07512285791482538	0.2127134752644124	1.1873993136775704e-09	NA	23	24	24
ENSG00000272463.1	RP11-532F6.3	-2.0201718875650556	-0.07799084530319642	0.043365561222500966	0.09964931545925855	0.20857753461138265	3.4304189386635773e-09	NA	25	31	31
ENSG00000162869.15	PPP1R21	-2.019506628548086	-0.18426053554423624	0.04343458905922176	0.011697385591168851	0.11656131971980373	1.9519510753157413e-05	NA	8	8	8
ENSG00000166199.12	ALKBH3	2.0187517964153288	0.0937176128782914	0.043513023467789104	0.05505962436619053	0.24552801918176664	5.870633455495748e-11	NA	78	79	79
ENSG00000166455.13	C16orf46	-2.018140343276315	-0.2395726822222751	0.04357664708531424	0.007759881833506646	0.17309664419102122	2.070120569248182e-07	NA	31	32	32
ENSG00000083807.9	SLC27A5	-2.016965053260443	-0.15337178581602284	0.0436991603855046	0.021325864923957764	0.19029152980781874	4.699290930985062e-08	NA	29	29	29
ENSG00000174165.7	ZDHHC24	2.015953303598721	0.08239472050901862	0.04380485896126203	0.05669087064733905	0.2304890101675453	1.85349979241635e-10	NA	75	76	76
ENSG00000175166.16	PSMD2	-2.01543165358312	-0.33109231349587165	0.04385944059745856	0.004245683969935951	0.03930305608760964	0.01697056278358323	NA	4	4	4
ENSG00000241106.6	HLA-DOB	2.0143074864488617	0.0708044453959368	0.043977260455561565	0.08712628185368791	0.32825497035976986	6.666525565404488e-15	NA	26	35	35
ENSG00000182263.13	FIGN	-2.0125526086247914	-0.2480580886809463	0.04416171688460063	0.007293210761101308	0.028740031171236875	0.04233408542374212	NA	18	18	18
ENSG00000179698.13	WDR97	-2.012455276016406	-0.17743081093169763	0.044171966668835515	0.03610689509307901	0.3377876214893388	2.0687879253616488e-15	NA	18	20	20
ENSG00000234602.7	MCIDAS	-2.0114452076794405	-0.2773969480146386	0.04427845231060506	0.004648535952342172	0.0399317715675883	0.017236962269832772	NA	8	8	8
ENSG00000276855.1	CTD-3157E16.2	-2.006953903629323	-0.13839805306505748	0.044754571464159516	0.026396169489114354	0.24216021675745505	2.3189093850670623e-10	NA	52	53	53
ENSG00000231500.6	RPS18	-2.004274398097956	-0.5062653138967084	0.04504067479543676	0.004477515837659542	0.07049496359229324	0.000999964977835921	NA	14	27	27
ENSG00000197728.9	RPS26	2.003963161436424	0.03599750611934447	0.045074006739227304	0.41308831606479235	0.6720270902298652	7.148598569954923e-42	NA	91	94	94
ENSG00000104635.13	SLC39A14	2.0035739802231975	0.1287396251117679	0.04511571542931899	0.02716203594245823	0.04398854671606402	0.010733656783588662	NA	47	50	50
ENSG00000087191.12	PSMC5	-2.003000876182082	-0.16233256980303443	0.045177194432292615	0.020773428559666567	0.13769250378321368	1.866048741701583e-06	NA	78	82	82
ENSG00000171219.8	CDC42BPG	-1.999472968634494	-0.11622535794847176	0.04555720376315982	0.02771408695185571	0.03605204990360688	0.018342794657281027	NA	39	39	39
ENSG00000268555.1	RP11-678G14.3	1.997804649937173	0.07529514801317135	0.04573784303688915	0.1177160987778748	0.28630898192804083	8.13749310513217e-13	NA	39	39	39
ENSG00000243284.1	VSIG8	1.9938699742262032	0.26508856143628917	0.04616626603878323	0.008158744255567528	0.11192471447349099	2.579861159444653e-05	NA	3	3	3
ENSG00000105248.15	CCDC94	1.9903482912031352	0.17813660979670362	0.04655258179985072	0.018583212899151092	0.1135262998073639	3.020546262312489e-05	NA	27	29	29
ENSG00000156171.14	DRAM2	-1.9859162084721589	-0.0828151315214477	0.04704262866887466	0.06352499141943302	0.4359234524024468	7.440130072209222e-22	NA	16	17	17
ENSG00000213123.10	TCTEX1D2	-1.9840467319456785	-0.32269603499692295	0.047250630544120986	0.004945071553573035	0.06018280354390721	0.0026714344427258337	NA	24	24	24
ENSG00000153885.14	KCTD15	1.9823333906962233	0.31187287402602976	0.04744193923126565	0.004780579565768012	0.18740244764962244	1.5970481637966344e-08	NA	4	4	4
ENSG00000067208.14	EVI5	1.9812685667427135	0.20994461146342527	0.04756116345922227	0.011113978545098161	0.12673651672999953	1.0699338753567817e-05	NA	158	160	160
ENSG00000107147.12	KCNT1	-1.9773469970613515	-0.3654788999390945	0.04800242075865452	0.006013497573809994	0.12350134992461675	9.849573029096738e-06	NA	16	17	17
ENSG00000171502.14	COL24A1	-1.9716676653663894	-0.09103887394347147	0.048647557171986634	0.05444649943020493	0.3421817309956555	1.8638115817504343e-16	NA	44	47	47
ENSG00000160323.18	ADAMTS13	-1.9700555654918446	-0.1819644670465207	0.04883200268254978	0.018466720496232804	0.12643938357985418	1.2224537765121687e-05	NA	32	32	32
ENSG00000048544.5	MRPS10	-1.9691085887314008	-0.1609948856304471	0.04894062278854033	0.022353065079714955	0.2985344259579528	1.3107772264750965e-13	NA	23	23	23
ENSG00000137731.13	FXYD2	-1.9621500879126992	-0.23582476540885752	0.049745012934468924	0.012812549462606522	0.07512085039398482	0.0005643483901662337	NA	4	4	4
ENSG00000132881.11	RSG1	1.958845884562649	0.2914992774971399	0.050130838144538906	0.007489602199977956	0.1262767045044993	1.3186465537394438e-05	NA	25	26	26
ENSG00000248197.1	LINC00290	-1.9569177450499198	-0.21043393186741208	0.05035713990225416	0.009939441974583482	0.05236503357469977	0.006007205654243559	NA	28	28	28
ENSG00000164105.3	SAP30	-1.9530343093764078	-0.36824083435826543	0.05081552988420382	0.002598932963881682	0.04474535513976295	0.010635923140291164	NA	4	4	4
ENSG00000183111.11	ARHGEF37	1.9517440764220952	0.25838357825397884	0.05096859679142549	0.009620317582656879	0.15971847512314558	7.144082813760338e-07	NA	45	47	47
ENSG00000248538.6	RP11-10A14.5	-1.951428978317614	-0.39107673219251915	0.051006037092953274	0.003535451401474341	0.05384564947680138	0.004279051268884553	NA	3	3	3
ENSG00000166938.12	DIS3L	-1.9512705122784444	-0.16281732314608888	0.0510248749033705	0.02008680832822724	0.15403431336477322	4.282580730515235e-07	NA	36	37	37
ENSG00000174206.12	C12orf66	1.949571426647242	0.1512299363880715	0.05122722179845913	0.029167613531867642	0.06333318714200968	0.0022051735183843727	NA	71	72	72
ENSG00000134202.10	GSTM3	1.9492455172423135	0.07372453346764794	0.05126611157523461	0.08956759248933016	0.453607737345457	3.251877944718376e-22	NA	17	17	17
ENSG00000166260.10	COX11	-1.9447209815850905	-0.1594215598979872	0.051808568876363266	0.020022543632583368	0.23869816732944285	3.4599108311622983e-10	NA	42	44	44
ENSG00000006432.15	MAP3K9	-1.939311925989341	-0.4293391034007354	0.05246336757805669	0.0030162066456688817	0.036133108894393126	0.017488855113557533	NA	30	32	32
ENSG00000145451.12	GLRA3	1.9378561193360053	0.30078393447747204	0.0526407787974499	0.004877465112039217	0.07777162050899067	0.0006821223682212205	NA	5	5	5
ENSG00000173209.22	AHSA2	1.937201734962802	0.053727912003475105	0.052720688272343934	0.1539458867867116	0.5064954784038028	2.7793204810146397e-25	NA	41	42	42
ENSG00000204520.12	MICA	1.9337570027446713	0.36429323471374586	0.05314301162590672	0.004907496691130173	0.4674901549044113	1.3704668342593226e-22	NA	5	37	37
ENSG00000152669.8	CCNO	-1.9302956517284255	-0.09336591949126487	0.05357021552126078	0.035410177092154924	0.4025566661690166	8.204889313399909e-19	NA	14	14	14
ENSG00000135899.17	SP110	1.9302397362710775	0.1864993918436665	0.053577140138804845	0.014472010439748375	0.18290202820551796	4.6583132383707914e-08	NA	15	15	15
ENSG00000177666.16	PNPLA2	-1.9290619872064725	-0.20277932473670576	0.05372316733855533	0.012661342845047519	0.07003883312440931	0.0015180779339579401	NA	31	34	34
ENSG00000222014.5	RAB6C	1.9246123190376179	0.053790004453767755	0.05427787707610828	0.10277389980905194	0.3848221386363943	1.053396358443355e-18	NA	26	26	26
ENSG00000226124.6	FTCDNL1	-1.9243052334601578	-0.06526831696543171	0.054316334983547404	0.1462930860499868	0.3808727379705164	5.7986994980103696e-18	NA	32	32	32
ENSG00000165661.16	QSOX2	1.9237187637795006	0.1558358020467923	0.0543898447718864	0.02533049102070388	0.05680726080333444	0.003923130620549218	NA	78	90	90
ENSG00000165650.11	PDZD8	1.9185472182464032	0.12292991381331327	0.05504166091082351	0.023893488505454388	0.2686607905627995	1.5926457185368845e-12	NA	62	62	62
ENSG00000103671.9	TRIP4	1.9181379778802718	0.1438873865868594	0.0550935180274797	0.020390691956878603	0.15097226507233835	1.0514555330724954e-06	NA	45	45	45
ENSG00000196653.11	ZNF502	-1.9159450243616343	-0.22159866236280634	0.05537209368346646	0.013194673243496933	0.05576667803415962	0.0038291204088130334	NA	24	24	24
ENSG00000198730.7	CTR9	-1.9152549505233762	-0.6414142058652661	0.055459997713204374	0.0009619656006750454	0.038184990946336865	0.018988190368023645	NA	1	1	1
ENSG00000271553.1	RP11-274B21.10	-1.9095639369604507	-0.06267551554145703	0.056189382145449183	0.08574563698364739	0.3331960605835196	7.395561892043242e-15	NA	31	31	31
ENSG00000167920.8	TMEM99	1.9092953670494233	0.24957969325339766	0.05622399963780238	0.01060871856530654	0.10139850185098803	0.00010604451514761904	NA	30	38	38
ENSG00000166164.15	BRD7	1.907925749408152	1.2306883328546079	0.05640081368655757	0.000482096728134018	0.033567041816554295	0.028425315060428936	NA	5	6	6
ENSG00000204767.3	FAM196B	1.905433204260219	0.27374951994902064	0.05672378245650292	0.00662788562842087	0.045382558026591344	0.008097565013020079	NA	23	24	24
ENSG00000158109.14	TPRG1L	1.904969712726919	0.1635709640143018	0.056784008235917456	0.022383061834588148	0.17062177719285862	1.151933907192719e-07	NA	120	121	121
ENSG00000214491.8	SEC14L6	-1.90251175819843	-0.0743836025537821	0.05710428314074532	0.06406793491440657	0.4164920874307869	7.093230025113101e-20	NA	25	25	25
ENSG00000093000.18	NUP50	1.9020133564780963	0.3234135057751419	0.057169408477770634	0.0038525055282094644	0.08087878796941612	0.00037712266673277237	NA	13	15	15
ENSG00000104059.4	FAM189A1	-1.8973230381820616	-0.39636413967676254	0.0577853161901342	0.0056313574907843125	0.030785022540143286	0.036592335523719474	NA	16	20	20
ENSG00000179546.4	HTR1D	-1.8952305312018802	-0.2908857288518002	0.05806186696463944	0.00531841934630527	0.13077817819910922	5.817279767188906e-06	NA	8	8	8
ENSG00000236609.3	ZNF853	-1.890791937055715	-0.27519423888378763	0.05865212392809249	0.004390859669836503	0.0723276187882818	0.0009986167501859651	NA	31	33	33
ENSG00000186654.20	PRR5	1.890418458851519	0.18503330158064682	0.058702016608279464	0.012429882630299366	0.1157719712811522	3.498391230066717e-05	NA	23	25	25
ENSG00000159692.15	CTBP1	-1.8889334702298426	-0.3934928119662656	0.05890074393092542	0.0027103469041937344	0.061341110706034166	0.0025931089195729644	NA	8	8	8
ENSG00000117899.10	MESDC2	1.8877951128988337	0.27170184333410774	0.05905346153662787	0.008498408966023038	0.08586116533358039	0.00034980642717273515	NA	11	11	11
ENSG00000268751.1	SCGB1B2P	1.8857440454846957	0.11113947422760598	0.059329454397791484	0.037002128537777304	0.14185513579236786	3.1520446935377565e-06	NA	73	75	75
ENSG00000101188.4	NTSR1	-1.885502395925168	-0.06659342506825533	0.059362041278133104	0.10042147026723681	0.05702692280032035	0.003905263141789564	NA	117	119	119
ENSG00000025800.13	KPNA6	1.8849601414953663	0.43849877697291867	0.05943521932935856	0.0025276457552268154	0.04755714531674652	0.006800215542073921	NA	29	29	29
ENSG00000105707.13	HPN	-1.8833262941581275	-0.20983883841068107	0.05965616215057972	0.01168464488979931	0.06539448047436337	0.0017401322059269811	NA	62	64	64
ENSG00000254470.2	AP5B1	1.8830118866269758	0.20088955660110114	0.059698757103092984	0.013367468907232673	0.04371230218481958	0.010770802480802994	NA	18	18	18
ENSG00000069482.6	GAL	-1.8821920201023472	-0.28697744777169104	0.05980994874467604	0.0052172348002916934	0.08067376449829443	0.0005789753573801142	NA	10	11	11
ENSG00000271967.1	RP11-134K13.4	1.8774391153617989	0.21883148195787644	0.0604579346741353	0.009229477638689006	0.0944846921435931	0.00014654520831511173	NA	14	14	14
ENSG00000187783.11	TMEM72	1.873877302065772	0.11976024121786769	0.060947338597401854	0.03227910023069381	0.04294472618187392	0.012635984376371043	NA	40	41	41
ENSG00000172167.7	MTBP	-1.8737664464289125	-0.11171042947831906	0.06096262300544204	0.03157245445459104	0.219435676650162	1.7357620400504824e-09	NA	77	78	78
ENSG00000164303.10	ENPP6	1.8710631015202348	0.2596707896576004	0.06133633521492137	0.005438182645279707	0.0398322460398977	0.017891970756676617	NA	5	5	5
ENSG00000243709.1	LEFTY1	-1.8701600615061778	-0.14247770764989584	0.06146159398431326	0.02354929920371351	0.12050485698661274	1.9782866937870082e-05	NA	29	30	30
ENSG00000183891.5	TTC32	-1.868717429891362	-0.08424147567139302	0.06166213774620468	0.06228163925011015	0.18821495901898605	1.8811369135933628e-08	NA	98	99	99
ENSG00000177963.14	RIC8A	1.8671148009199787	0.18684432978264628	0.06188555793955549	0.014911336380585088	0.07159353984054974	0.001118285858348981	NA	20	21	21
ENSG00000136371.10	MTHFS	1.8668065763934607	0.09643049772900307	0.0619286037991807	0.0536310707027097	0.15450759200189024	1.0950503432179137e-06	NA	65	67	67
ENSG00000116783.14	TNNI3K	1.8662915963754914	0.09362801117428411	0.062000579892648754	0.03584641028104691	0.08821935667748326	0.00019008404868060168	NA	91	92	92
ENSG00000134899.18	ERCC5	-1.8632226061478594	-0.21650024710100835	0.06243095362087194	0.0074287124738199725	0.08146742450084006	0.000466218916403912	NA	7	7	7
ENSG00000124532.14	MRS2	1.8620910515836369	0.08074710344133411	0.06259025712836981	0.06304469261897232	0.3897530374328017	1.0742570065469071e-17	NA	41	41	41
ENSG00000127463.13	EMC1	-1.859457814144675	-0.08310424437438794	0.06296227353135232	0.07356995212686121	0.5024896268775793	1.6320236074072526e-25	NA	17	19	19
ENSG00000213658.11	LAT	1.8592041477524275	0.2612337661489208	0.06299820713142561	0.006385936215550116	0.06259846793999184	0.002234961409977089	NA	26	26	26
ENSG00000111775.2	COX6A1	1.8582938042717019	0.34294262352407334	0.06312730319858316	0.0041923216983431304	0.06954012927725847	0.0009473061997761444	NA	27	27	27
ENSG00000175826.11	CTDNEP1	-1.8575824608138964	-0.2818809654498718	0.06322833112957224	0.004902403992267152	0.03922799674222389	0.0170976888777467	NA	17	19	19
ENSG00000183336.8	BOLA2	-1.8561587444505918	-0.10436364300171104	0.06343093456040713	0.043028166426547394	0.17031574938466448	2.0535201176958185e-07	NA	10	11	11
ENSG00000118939.17	UCHL3	1.855407975718795	0.10791713826273082	0.06353798931431022	0.05359659831058657	0.3233113494916488	8.564837040438667e-15	NA	26	26	26
ENSG00000177663.13	IL17RA	-1.8539179777922465	-0.3168983261975602	0.06375089547356036	0.004266662953888832	0.09763252407776887	7.22046035991661e-05	NA	37	37	37
ENSG00000197181.11	PIWIL2	-1.8522691595625942	-0.11135811252745989	0.06398718199009101	0.03641644311355385	0.1721108270157829	1.4208270586858663e-07	NA	12	13	13
ENSG00000164600.6	NEUROD6	1.8495433840183184	0.13792672840461784	0.06437938934042498	0.024312378260205367	0.04486405664874317	0.010664175691086672	NA	15	15	15
ENSG00000107282.7	APBA1	1.8491470729269877	1.294547894196888	0.06443657878026549	0.0003856905291146699	0.05344491252653268	0.004413381286599156	NA	12	12	12
ENSG00000254585.2	MAGEL2	-1.8466973094540942	-0.2831790596775211	0.0647910218698863	0.005522842943302951	0.03114805013471405	0.034372173420873016	NA	34	48	48
ENSG00000162669.15	HFM1	1.845431588637116	0.06191237717024735	0.06497478156289097	0.06152727903457895	0.27471239894738897	3.099615306327975e-12	NA	47	47	47
ENSG00000256053.7	APOPT1	1.8415923454918721	0.13378671032847317	0.0655348015434381	0.02770048268809739	0.3228022556567506	3.3888189374745867e-14	NA	13	13	13
ENSG00000183605.16	SFXN4	-1.8399596005521877	-0.06447002051491749	0.06577416872816697	0.11085437576627155	0.5298441497187243	1.8980043430845844e-27	NA	5	5	5
ENSG00000205464.11	ATP6AP1L	-1.837823292352964	-0.06176916753879291	0.06608844822333763	0.09280995096561605	0.5028410893198169	3.5218985009721555e-25	NA	36	36	36
ENSG00000134207.14	SYT6	1.8366170186096904	0.21841849777741684	0.06626645314105228	0.008897696280508738	0.02997227383394624	0.039672682289168995	NA	77	79	79
ENSG00000221995.5	TIAF1	-1.8361618233752162	-0.15143078404008142	0.06633372701973092	0.020271134899684646	0.07679131285478301	0.000685117920944101	NA	61	64	64
ENSG00000085719.12	CPNE3	-1.8359330039406512	-0.5530583435401534	0.06636756577655235	0.0012829742073737502	0.0836669701138223	0.00037998724201949085	NA	10	11	11
ENSG00000172725.13	CORO1B	1.8355578722519446	0.5700159744221798	0.06642307255451309	0.0012820031505303665	0.05396380634517002	0.004591478745116339	NA	6	6	6
ENSG00000101152.10	DNAJC5	1.835031957477814	0.8651626934063096	0.0665009544980423	0.0006733464823247735	0.02946149139787725	0.04282324747161106	NA	8	8	8
ENSG00000079257.7	LXN	-1.8345699156386572	-0.10914231670393948	0.06656943964424065	0.05275653676989937	0.13810233998464214	3.925043184717183e-06	NA	50	50	50
ENSG00000184517.11	ZFP1	-1.8340257055966522	-0.1618096378775509	0.06665017848248563	0.01913073424885616	0.25170479754446545	2.463514690292289e-11	NA	14	15	15
ENSG00000082258.12	CCNT2	1.8305687135408653	0.18566634104016475	0.0671649419099578	0.01873708103178421	0.06526315194506996	0.0019841964289957085	NA	52	52	52
ENSG00000142794.18	NBPF3	-1.8294325468725896	-0.05090017737192472	0.06733483560598431	0.14024489945439741	0.5887792796048829	9.880678651549156e-34	NA	20	22	22
ENSG00000260230.2	FRRS1L	-1.8237533875913532	-1.2986094696702812	0.06818936366616171	0.00019814356665918663	0.08905163893747771	0.0002564215744154141	NA	3	3	3
ENSG00000145194.17	ECE2	-1.8189518831070897	-0.1507622289222578	0.06891877130000305	0.01702334908216623	0.1791153330596691	6.726856714905769e-08	NA	23	23	23
ENSG00000270996.1	RP11-342K6.4	-1.8167618105990169	-0.09657550964257987	0.06925359270862404	0.04610708493353025	0.15147816091184174	4.5094129706756494e-07	NA	35	35	35
ENSG00000145979.17	TBC1D7	-1.815931854049432	-0.055571783944788365	0.06938082623078895	0.11460294396537127	0.2668594452406429	7.231257427519313e-12	NA	91	95	95
ENSG00000128617.2	OPN1SW	1.813574618659566	0.12029853159863253	0.06974324098659866	0.02882107008913427	0.08325125531608812	0.00029301354139536697	NA	43	44	44
ENSG00000182600.9	C2orf82	-1.8131754995928926	-0.07403586795824561	0.06980475739208425	0.0816863027530701	0.43442808031299307	1.5660354386631685e-21	NA	54	54	54
ENSG00000212127.5	TAS2R14	1.812785006292985	0.0949721320836543	0.0698649874045792	0.039467850972205114	0.1999698334209587	7.897126559881826e-09	NA	31	32	32
ENSG00000126070.19	AGO3	1.8098090642144935	0.1758867055306327	0.07032540180154667	0.010470421299329182	0.029017001385861958	0.04212596178681533	NA	41	45	45
ENSG00000135074.15	ADAM19	-1.8094187950978584	-0.07578706877655955	0.07038596539342239	0.08403790343373534	0.10731351008774694	6.182786973703446e-05	NA	103	105	105
ENSG00000204604.9	ZNF468	1.8088020647800471	0.2437440177868286	0.07048175941249826	0.007819025524747903	0.04411124342945876	0.01080880351667532	NA	9	10	10
ENSG00000129596.4	CDO1	1.8086389400315264	0.33326690449943963	0.07050711474234753	0.004019853810740962	0.07884847410461708	0.0005280984881827854	NA	18	18	18
ENSG00000083067.22	TRPM3	-1.8029254045548533	-0.11683074319497402	0.07139993062348218	0.027283060893263177	0.07146196152574602	0.001185258917580947	NA	63	71	71
ENSG00000272316.1	XXbac-BPGBPG55C20.2	-1.8018968897303305	-0.08090671516646641	0.07156162967445724	0.046520932090110344	0.32041678585738564	1.7147542964513526e-14	NA	24	28	28
ENSG00000110628.13	SLC22A18	1.8009066277809103	0.1722706208670237	0.07171759817922709	0.015643896239092844	0.05340927943705053	0.004111738251157772	NA	18	18	18
ENSG00000040531.14	CTNS	1.800460768481643	0.15887583847906267	0.07178791290204613	0.01543528106226233	0.15800895549948826	3.424456811145206e-07	NA	26	28	28
ENSG00000183431.11	SF3A3	1.800193996989246	0.24419246003294323	0.07183001138769612	0.007525167307196551	0.06497820047004563	0.002248084659326451	NA	15	16	16
ENSG00000234719.8	NPIPB2	1.797643803372175	0.03123764008068964	0.07223347213890147	0.38454491965192145	0.629092892550546	2.2801914856562017e-39	NA	25	25	25
ENSG00000182093.14	WRB	-1.7957048941175044	-0.09881871970261365	0.07254146311763486	0.044711728982774146	0.20606024650244506	5.696144145826768e-09	NA	74	76	76
ENSG00000261617.1	LINC02177	1.79514315191612	0.1276548941785876	0.07263089506698622	0.029258291887754164	0.12015368580412925	1.3138300632388792e-05	NA	31	32	32
ENSG00000116574.5	RHOU	1.794802397675135	0.23200407838323156	0.07268518867715176	0.008355467785282535	0.06274571802614164	0.0023670326235556115	NA	45	45	45
ENSG00000114757.18	PEX5L	-1.7924111866349917	-0.26461482472170356	0.07306712417519777	0.0062576110063864146	0.12137695552247753	7.825176403477517e-06	NA	29	30	30
ENSG00000175170.14	FAM182B	-1.7917029006976373	-0.0678574706622372	0.07318056965282602	0.0959910222872957	0.14946056432924185	1.6770245323887996e-06	NA	54	57	57
ENSG00000146828.17	SLC12A9	-1.7916274222617234	-0.4080613995022513	0.07319266745286207	0.0021448609689727915	0.08164108516858727	0.00019282296667509825	NA	8	8	8
ENSG00000176531.10	PHLDB3	-1.789031388265761	-0.07385857162588495	0.07360976067462158	0.07629574791958814	0.3979395910582845	3.3675047403518167e-18	NA	15	15	15
ENSG00000172057.9	ORMDL3	-1.7889880739619524	-0.7554035997245566	0.07361673624194416	0.0006259804010246526	0.029417525522374206	0.0380768113399988	NA	3	4	4
ENSG00000267368.1	UPK3BL	1.788615961261772	0.05429747862131796	0.0736766855354575	0.15136852592368147	0.2536141282763988	4.518293202898908e-11	NA	54	56	56
ENSG00000168566.12	SNRNP48	-1.7875285359642965	-0.49500346000566126	0.07385210422728285	0.0014920231030459195	0.04323643268128561	0.010768977656910414	NA	3	3	3
ENSG00000214013.9	GANC	-1.7875024198255822	-0.21211796320349183	0.07385632136368638	0.00813406181532102	0.07111713516158706	0.0012221976936519598	NA	51	51	51
ENSG00000067533.5	RRP15	1.7855520147481216	0.04913144400809531	0.07417182228675383	0.14905231927271026	0.3247703954925608	2.1648982730720703e-16	NA	117	120	120
ENSG00000089063.14	TMEM230	-1.7842574108044782	-0.11921089382363777	0.0743818472666415	0.02487091339123677	0.2938166709331209	9.459106939225091e-13	NA	20	21	21
ENSG00000243795.1	LINC02044	1.7841552300535297	0.07926686277506291	0.07439844482942853	0.07676648659676043	0.21965884381615985	1.8553273259461573e-09	NA	38	39	39
ENSG00000152582.13	SPEF2	-1.7836078703490716	-0.1445376179608421	0.07448740583760094	0.023913174452019133	0.14847025318282242	8.684598289019402e-07	NA	103	105	105
ENSG00000160256.12	FAM207A	-1.7811186752711985	-0.2720611688594327	0.07489306547095893	0.005464506477349606	0.0748588966581647	0.0007389916127471982	NA	24	24	24
ENSG00000182472.8	CAPN12	1.7801685212831087	0.14039337457709633	0.07504838538961593	0.027190637077514648	0.033217096998122066	0.026578759417298974	NA	40	41	41
ENSG00000186063.12	AIDA	-1.779674456899158	-0.18861559180195706	0.07512925307104272	0.00842172876626102	0.08236935625356398	0.0003573956783345125	NA	65	67	67
ENSG00000141469.16	SLC14A1	1.7773954504086233	0.17062555373470253	0.07550319880930377	0.010727863846351384	0.06895353897135227	0.001369138306564066	NA	55	55	55
ENSG00000176209.11	SMIM19	-1.776967731943941	-0.09774638703135667	0.075573549081037	0.04144795667746994	0.4033785694231662	1.984038205822889e-18	NA	15	16	16
ENSG00000225706.1	PTPRD-AS1	1.7767597704165403	0.07085606227870349	0.07560777349863895	0.07110273423754886	0.2690901598850905	2.995141247257652e-12	NA	34	34	34
ENSG00000157954.14	WIPI2	1.775188255495495	0.13928126366399532	0.07586680828750868	0.019466548785358376	0.04883366427219701	0.0070262256817945215	NA	49	50	50
ENSG00000274312.1	RP11-167B3.2	1.7744096734004475	0.06390979748896324	0.07599541094265291	0.10316622882341463	0.348492312562676	6.889158235041594e-16	NA	17	17	17
ENSG00000109775.10	UFSP2	-1.774243526121425	-0.05779098092342563	0.07602287740821768	0.1330206101391443	0.40470110226327866	1.422272295855634e-18	NA	60	61	61
ENSG00000178935.5	ZNF552	1.773478043543021	0.11550356583402946	0.07614952699505051	0.02716262387088921	0.08251862271998939	0.00046430424387920927	NA	17	17	17
ENSG00000026652.13	AGPAT4	-1.7694912329154275	-0.4341547094481359	0.07681193255749842	0.0022162443401652176	0.05131076909604902	0.0056559110714790115	NA	7	7	7
ENSG00000156113.22	KCNMA1	-1.767999961909234	-0.27249786730944	0.07706091002739104	0.00594710741553709	0.17549270682882168	9.395866755602976e-08	NA	17	17	17
ENSG00000185163.9	DDX51	-1.767549560773826	-0.1468565986926707	0.07713623663744948	0.018109234245116363	0.08773205430842307	0.0002743597094173438	NA	46	49	49
ENSG00000053900.10	ANAPC4	-1.7660292385492573	-0.0794471121681779	0.07739094368243014	0.06626367404085538	0.2626751405432876	7.069119914956613e-12	NA	75	101	101
ENSG00000236502.1	SIX3-AS1	-1.7654906061544697	-0.3332563211758201	0.07748134763107255	0.003595994688943588	0.04131398914891987	0.013802293153642764	NA	8	8	8
ENSG00000167377.17	ZNF23	-1.7643513482372255	-0.1561150415230378	0.07767284385949416	0.01311068222035228	0.07479133475670106	0.0009622464927065504	NA	20	20	20
ENSG00000262877.4	RP11-1055B8.4	-1.7639011706345935	-0.08222500300114491	0.07774861974531276	0.05178627556012497	0.11709252809950868	2.0447519184997765e-05	NA	44	46	46
ENSG00000101680.14	LAMA1	1.7633607635222297	0.16743538534875002	0.0778396629659946	0.012069189576765902	0.07429941201037447	0.0006237826103931386	NA	38	41	41
ENSG00000182768.8	NGRN	-1.7613990385057998	-0.17365191479628117	0.07817088766793238	0.015781862545828723	0.13597610274590854	4.081955862417008e-06	NA	79	79	79
ENSG00000162004.16	CCDC78	-1.7606744405307353	-0.12342615307620074	0.0782935211980697	0.02206928279520886	0.17445390201048666	7.840626760866747e-08	NA	45	47	47
ENSG00000136908.17	DPM2	1.7598633850592798	0.17329377623768094	0.07843097279500033	0.012436192631901355	0.08493235112783966	0.00028322770953677817	NA	21	22	22
ENSG00000137563.11	GGH	-1.7563071125504144	-0.11693127250411962	0.07903598347173045	0.029720725601548474	0.2558066632059525	2.731314734903592e-11	NA	50	50	50
ENSG00000160194.17	NDUFV3	-1.7545143505138157	-0.08264221356803572	0.07934241313784154	0.05231302401098321	0.1302599676289887	5.876628653612201e-06	NA	73	76	76
ENSG00000166682.10	TMPRSS5	1.7537494246650287	0.06420336175376322	0.07947345256621953	0.0837898248627947	0.37737392680122944	4.174015870916631e-18	NA	4	4	4
ENSG00000125458.6	NT5C	-1.7531082435469756	-0.24191917990523615	0.07958342880344453	0.006064632335259206	0.11313269798000775	3.105762767545061e-05	NA	21	21	21
ENSG00000272566.1	RP11-462G22.2	1.7517335584346996	0.08893032101185006	0.07981963361587163	0.042813237108787226	0.07063850422810197	0.0013225381102641145	NA	38	49	49
ENSG00000124279.11	FASTKD3	-1.751685002092672	-0.18923180913682527	0.07982798720064804	0.010293154398887503	0.04492353081522616	0.011351695413109555	NA	15	16	16
ENSG00000164930.11	FZD6	1.7489793477168434	0.30308907322371836	0.08029458936168032	0.0029819457478204073	0.031641935704358505	0.02885852494000441	NA	23	23	23
ENSG00000130803.14	ZNF317	-1.7483756343347832	-0.10909589747922573	0.08039900419501354	0.029238588156286313	0.08709502618949408	0.00021131400139975048	NA	43	46	46
ENSG00000174080.10	CTSF	-1.7478066625595925	-0.1003603870253535	0.08049751125022328	0.02447866795225826	0.2186428297168623	2.3196200302765445e-09	NA	62	62	62
ENSG00000105186.15	ANKRD27	-1.747235393679576	-0.1474173493600618	0.08059651461086578	0.015534088195322327	0.1662257827679576	1.7332021950772107e-07	NA	35	35	35
ENSG00000154027.18	AK5	-1.7454610312592522	-0.12289634015216738	0.08090465001624167	0.019042443269390433	0.1089878878355987	5.7005761399514964e-05	NA	85	87	87
ENSG00000196821.9	C6orf106	1.7450253865164884	0.11499287785128134	0.08098045005738869	0.024179110035619768	0.3176436258448789	3.042518730119244e-14	NA	12	12	12
ENSG00000170382.11	LRRN2	-1.7405708627216783	-0.24171948784790026	0.08175882872269259	0.0076179222800760085	0.05846422525524965	0.003566710042267393	NA	37	38	38
ENSG00000139344.7	AMDHD1	-1.7393311598994152	-0.39682855121569527	0.0819765293798153	0.0023013976969557415	0.10729474704035408	6.910821035285119e-05	NA	5	5	5
ENSG00000145075.11	CCDC39	-1.7389288458236	-0.703892102212829	0.08204727956431443	0.0008987517761525777	0.03065149871384708	0.028332311529899207	NA	3	3	3
ENSG00000118181.10	RPS25	-1.738615918863734	-0.19738854687388585	0.0821023445345486	0.007142221994470822	0.17905457864864835	6.739718653103758e-08	NA	7	7	7
ENSG00000162571.13	TTLL10	1.7378004827868898	0.08110255364163083	0.08224597558505714	0.04605651767351629	0.1019649337526335	5.8629779227348795e-05	NA	28	55	55
ENSG00000100346.17	CACNA1I	1.7377942946041371	0.3472523732474963	0.08224706635108901	0.0038962357795488145	0.06109201147305019	0.003201002139680845	NA	17	17	17
ENSG00000177106.14	EPS8L2	-1.7376867262356182	-0.22320678565539334	0.08226602886805127	0.008937648951542945	0.06393599490570498	0.0018349989610203586	NA	14	14	14
ENSG00000086506.2	HBQ1	-1.7373241720602488	-0.26382913569513083	0.08232996725897629	0.005195726691251589	0.03410674166431862	0.02759623094903293	NA	7	7	7
ENSG00000185127.6	C6orf120	-1.7352904115075254	-0.4463284483634533	0.08268937924940771	0.0026348255438579885	0.122191158157125	1.8521980518220526e-05	NA	10	10	10
ENSG00000084463.7	WBP11	1.731760739631989	0.2128154170578553	0.08331617104443927	0.009513643356352249	0.04079168638359276	0.013722200050347305	NA	25	26	26
ENSG00000197935.6	ZNF311	1.7297332147922289	0.1934949844828011	0.08367795147302318	0.007545049235048905	0.14110146293091333	3.0592901268225288e-06	NA	7	22	22
ENSG00000186468.12	RPS23	1.7293307189014167	0.0621706685030296	0.08374992174440446	0.08575346239416413	0.4566426802665387	4.951639043292861e-23	NA	27	27	27
ENSG00000135773.12	CAPN9	-1.728446440876844	-0.059850725336916225	0.0839082154766502	0.0861042891762244	0.28915638850956665	3.69161819931338e-14	NA	63	63	63
ENSG00000157578.13	LCA5L	-1.7270818418676694	-0.05088766238410839	0.0841529661996806	0.16191216648360585	0.42652805430487395	2.3966222098134475e-21	NA	57	58	58
ENSG00000185101.12	ANO9	1.7256248517139736	0.0649140819448651	0.08441492544298891	0.11122674659429828	0.11394775920106773	2.111984606221192e-05	NA	45	46	46
ENSG00000213672.7	NCKIPSD	-1.7253622826347876	-0.0920750168465102	0.08446220409368292	0.046634340294851306	0.4764367800195221	3.9574285106045206e-24	NA	18	18	18
ENSG00000189058.8	APOD	-1.7239346340196249	-0.36112928547371953	0.08471964409990991	0.0026222924744866882	0.050312148392976284	0.007048840745187378	NA	7	7	7
ENSG00000173705.8	SUSD5	-1.7227935076744678	-0.08998435192086451	0.08492587325823858	0.06229826037798625	0.1017854628419327	4.373295631274018e-05	NA	60	63	63
ENSG00000171368.11	TPPP	1.7181881511311958	0.2513867398103205	0.08576230206090578	0.00778758413015753	0.1567445773093156	4.0165590166081595e-07	NA	47	55	55
ENSG00000260988.1	RP11-285A1.1	-1.7181203994108623	-0.1523172647503364	0.08577465669771471	0.008490105688973126	0.03582446537778912	0.022821784138882827	NA	10	10	10
ENSG00000114270.17	COL7A1	1.7178868272991132	0.19326571481731122	0.08581725998016936	0.00929111995339876	0.04331793814455843	0.01229210741915417	NA	24	24	24
ENSG00000253764.1	RP11-439C15.4	1.7158166565471302	0.23405921760960557	0.0861956045780713	0.006745649939135581	0.13507953949077947	5.133126967905072e-06	NA	8	8	8
ENSG00000186716.20	BCR	-1.7149529724613712	-0.08878829572680566	0.08635384938379814	0.05482684136349415	0.496544668333874	4.624266972265418e-25	NA	36	36	36
ENSG00000115085.13	ZAP70	1.7128712343339036	0.16847518902503492	0.08673623138422963	0.013797937859007117	0.057421282593057885	0.0029590814979777546	NA	15	15	15
ENSG00000070476.14	ZXDC	1.7119321801277192	0.10806083638839059	0.08690916747694802	0.03202297754744396	0.16584080106674431	3.299237649000833e-07	NA	39	41	41
ENSG00000160867.14	FGFR4	1.7110935506715192	0.1737918049132727	0.08706384454617716	0.009986375912471222	0.09627020461231932	0.0001382526911256485	NA	10	10	10
ENSG00000135976.17	ANKRD36	-1.710726745254269	-0.473487745584375	0.0871315680570704	0.0018281817823467222	0.0659752251975345	0.001872431928224689	NA	6	7	7
ENSG00000066379.14	ZNRD1	1.70966422811981	0.365752593617359	0.08732798122963793	0.0032724041358297502	0.038584298792408316	0.01788582606809322	NA	16	96	96
ENSG00000167311.13	ART5	1.709535986126822	0.2092650285926581	0.0873517117366193	0.008649808341774364	0.2596627264326296	3.8849396735328824e-11	NA	15	16	16
ENSG00000041802.10	LSG1	-1.707818115152426	-0.08174277532323615	0.08767009670697776	0.0686164765703177	0.3851600212651399	5.555841598740496e-19	NA	12	12	12
ENSG00000259820.1	AC083843.1	1.7075199973378044	0.19826728863684512	0.08772544415827535	0.010647682003303398	0.09126777336306152	8.898116781605014e-05	NA	7	7	7
ENSG00000105750.14	ZNF85	1.7065336416224035	0.119128997901148	0.08790876823531295	0.021990370395171068	0.1110672637164506	4.2318421890618514e-05	NA	21	21	21
ENSG00000178449.8	COX14	1.7063845113305298	0.5662570004697106	0.08793651246072372	0.0013095560734681098	0.053997947837160686	0.0049243247090692355	NA	22	23	23
ENSG00000131591.17	C1orf159	-1.705644513370529	-0.07801385122772676	0.08807428628171093	0.051928373813540665	0.3229345774241949	4.277741770021424e-15	NA	11	15	15
ENSG00000174945.13	AMZ1	-1.703792877643264	-0.09741145360073428	0.08841978906830203	0.03687502340781482	0.14649171061077002	1.9754238152749963e-06	NA	23	25	25
ENSG00000241878.11	PISD	-1.7034384417348918	-0.16738556249915623	0.08848604884551384	0.014320297137865938	0.1234748158142332	5.971955748574585e-06	NA	45	49	49
ENSG00000168026.18	TTC21A	1.6998009342766938	0.5176143150566872	0.08916837574850875	0.0016701958929855494	0.042938629479621536	0.013511648822250696	NA	11	11	11
ENSG00000109339.19	MAPK10	1.6981212393280913	0.2985753400224969	0.08948488167281184	0.0048569848048208575	0.16845860934417187	1.7575314906384366e-07	NA	11	11	11
ENSG00000151388.10	ADAMTS12	-1.698102306548043	-0.07232074632831685	0.089488454337271	0.027173409278895947	0.14337394767695474	1.945768583280512e-06	NA	12	12	12
ENSG00000144134.18	RABL2A	1.696814431187547	0.6592999384906799	0.0897317495206469	0.0011299020837553272	0.1185288327650711	4.2340878094742215e-06	NA	16	18	18
ENSG00000004139.13	SARM1	-1.6962489693879583	-0.20228659850225586	0.08983874017723523	0.00810290518342478	0.05182671861941488	0.00629111875970945	NA	39	41	41
ENSG00000130413.15	STK33	1.6958432053849068	0.7989429118122757	0.08991557778558013	0.00045410328333239414	0.05570022426924278	0.004969586677603877	NA	5	5	5
ENSG00000154518.9	ATP5G3	1.6947029750286153	0.5434908537869938	0.09013178102998254	0.0019096213336045752	0.03285872175830778	0.021846428837288302	NA	14	14	14
ENSG00000129480.12	DTD2	1.6946116534572515	0.09349769324055654	0.09014911492735989	0.0496316607611058	0.16587525158548713	2.997583454876479e-07	NA	76	80	80
ENSG00000041515.15	MYO16	-1.69287193250995	-0.08443971648698202	0.09047984688663417	0.05779380579698544	0.03217185364562181	0.03098482328602635	NA	63	69	69
ENSG00000050393.11	MCUR1	-1.6923813310098708	-0.12908736093250112	0.09057328958514267	0.02393473618672011	0.34989652247276376	6.017186260592446e-17	NA	10	10	10
ENSG00000244617.2	ASPRV1	1.6883358253146912	0.1520060882583251	0.09134678186683196	0.016697274517476303	0.13962498866905612	3.769213616785804e-06	NA	23	23	23
ENSG00000228067.1	LINC01740	-1.6877571984503894	-0.2264867100529856	0.09145784690746013	0.010509502272193855	0.02619199147787742	0.04995834320421291	NA	15	15	15
ENSG00000196683.10	TOMM7	1.6826695870020643	0.14429419942910912	0.09243907238527124	0.012553281832414805	0.19928988268276576	1.6590657866780693e-08	NA	39	39	39
ENSG00000228261.1	RP11-127L20.3	1.68241937150863	0.06758830369140302	0.09248754762808216	0.08121069138811496	0.3633433242796952	1.7048299420915722e-17	NA	24	24	24
ENSG00000156030.13	ELMSAN1	1.6822565111468077	0.17423849985833872	0.09251911017939149	0.013108151522644659	0.05691350294976859	0.004347232602965698	NA	26	26	26
ENSG00000272894.5	RP5-1159O4.1	1.6819903649599188	0.12131688883621133	0.09257070827448029	0.02673242570087917	0.2235379375082548	7.425069015145008e-10	NA	48	48	48
ENSG00000249328.2	RP11-26J3.1	1.6788990326534567	0.11329463225973531	0.09317172311352835	0.030135395398643006	0.1005396843027923	9.721444382806761e-05	NA	57	59	59
ENSG00000115266.11	APC2	1.6784507352689562	0.1517711395169152	0.0932591402031032	0.0157446868565822	0.08490027982110615	0.00022567433213432407	NA	20	25	25
ENSG00000134463.14	ECHDC3	-1.6763357432691703	-0.050430299417091026	0.0936724474496233	0.11569811868195079	0.2648220346812088	1.733138253617547e-11	NA	38	38	38
ENSG00000175575.12	PAAF1	1.67452208861398	0.10386675985720761	0.09402803699522054	0.0450051583476841	0.4499553551250411	1.9518082849201403e-22	NA	15	15	15
ENSG00000198093.10	ZNF649	-1.674014000388664	-0.12644234636517088	0.09412784785858216	0.028146447352233102	0.1030382899288785	8.643105860414973e-05	NA	63	63	63
ENSG00000162998.4	FRZB	1.6737995147705078	0.620553283086699	0.0941700077539386	0.0011899167886579257	0.027033986944621342	0.048721368715014084	NA	1	1	1
ENSG00000174792.10	C4orf26	-1.67322518604673	-0.07412916776469787	0.09428297396993433	0.06439670910571106	0.19344664227005007	2.3288873153931413e-08	NA	23	24	24
ENSG00000156050.8	FAM161B	-1.6702510768973398	-0.09286735148028516	0.09486969821893254	0.01852197162520083	0.062303567052961285	0.002780422731179474	NA	56	57	57
ENSG00000283051.1	LINC01668	1.6632989060463066	0.08383595120203773	0.09625261759647367	0.04991312936394389	0.11322043140786744	4.180560902184854e-05	NA	32	33	33
ENSG00000131979.18	GCH1	1.6609882659099087	0.0665258064726933	0.09671580339659071	0.05923197997464732	0.14073208792164213	1.8387794463349251e-06	NA	54	55	55
ENSG00000179270.6	C2orf71	-1.6589566020986088	-0.09899806108066228	0.09712453759219107	0.05171761689875001	0.2723232854050172	9.701661854640754e-12	NA	36	36	36
ENSG00000277987.1	RP11-167B3.3	1.6581226663442818	0.1362458010419715	0.09729270975026684	0.02129899974867225	0.04515962703735271	0.010030244126015123	NA	15	15	15
ENSG00000261187.1	RP11-1007O24.2	1.6567103720242558	0.08614775597814513	0.09757804501939855	0.035837963231201704	0.04003961526066036	0.015275684388871209	NA	25	25	25
ENSG00000100376.11	FAM118A	1.6563083002674224	0.028651257608992956	0.09765940045435755	0.2852346477039311	0.6150160280428323	7.51730752015109e-36	NA	53	55	55
ENSG00000151779.12	NBAS	1.6559152084202577	0.13190459012659314	0.09773899128390312	0.016890856588343946	0.06766579607066264	0.0018172117590628059	NA	49	51	51
ENSG00000100099.20	HPS4	1.6556777537764074	0.22543324885060326	0.09778709475265876	0.013754275491580668	0.14772072158974414	4.0246114516426297e-07	NA	71	71	71
ENSG00000132470.13	ITGB4	1.65385859424941	0.36190875761188046	0.09815624727829209	0.0025942302707969425	0.03517356178815797	0.020172113028089068	NA	25	27	27
ENSG00000168152.12	THAP9	-1.652608902039398	-0.22361078263967038	0.0984104851712443	0.00941361107434169	0.08402020562547148	0.0004865648561414173	NA	53	53	53
ENSG00000177000.10	MTHFR	-1.6515129711519865	-0.20485954169716614	0.09863387435553653	0.006866305141437285	0.10413612544080483	6.750142571625602e-05	NA	4	4	4
ENSG00000277462.1	ZNF670	-1.6511199185984642	-0.12586943443091533	0.09871409083591924	0.023208314201638144	0.14494029506500367	1.5282323293055524e-06	NA	36	36	36
ENSG00000166965.12	RCCD1	1.6509718143191323	0.15619865966364302	0.09874433033656364	0.013173641267573609	0.2581395258991221	1.5656014812016667e-11	NA	6	7	7
ENSG00000157315.4	TMED6	1.649812759033306	0.07348833566338914	0.0989812383501353	0.07372026515246655	0.04848226843275495	0.00804475592802718	NA	32	33	33
ENSG00000158258.16	CLSTN2	1.6479531768623836	0.19711933505888196	0.09936227991991177	0.012940744888344909	0.027667917269355736	0.04620824580257773	NA	59	60	60
ENSG00000180875.4	GREM2	-1.6473041732987985	-0.15817633851354415	0.0994955405398941	0.008703575187456545	0.12040307945141837	1.6711851831979272e-05	NA	16	16	16
ENSG00000141519.14	CCDC40	1.6470389168643544	0.058177866901731067	0.09955004696781139	0.0785978889770346	0.417103622579468	1.2618744424258345e-19	NA	6	6	6
ENSG00000157368.10	IL34	-1.645248548283027	-0.5219691149954218	0.09991856552554503	0.0013680122538213381	0.042309712192529166	0.01380920404320723	NA	7	7	7
ENSG00000064692.18	SNCAIP	1.6449624431821284	0.4537926349294131	0.09997755634539904	0.0017286366017815003	0.027483619588438545	0.04600442215216685	NA	13	13	13
ENSG00000162753.11	SLC9C2	-1.6447494845296662	-0.1498006768839079	0.10002148343068067	0.015711614575518555	0.14672812360659707	1.3118878022685938e-06	NA	19	19	19
ENSG00000139405.15	RITA1	1.6419619795920537	0.204589470185473	0.10059788371304566	0.004469255016620183	0.04991326724511675	0.00586480773568869	NA	34	34	34
ENSG00000204138.12	PHACTR4	1.641093928405682	0.07862778775875158	0.10077791891029991	0.04884654543563309	0.3714077567946704	9.129391820239042e-17	NA	34	35	35
ENSG00000109919.9	MTCH2	1.6389582228751745	0.1374779803384153	0.10122196063582274	0.015953615200640123	0.17470537201526665	6.486993887230457e-08	NA	13	13	13
ENSG00000108187.15	PBLD	1.6384407914164565	0.10578377395485573	0.10132977573316673	0.027338305064736723	0.2940832379251955	1.7851801602751417e-13	NA	44	45	45
ENSG00000141994.15	DUS3L	1.6380773215568085	0.13067390693264944	0.10140556515013117	0.0163267815632125	0.2557013505636436	3.2132299799259434e-11	NA	8	8	8
ENSG00000272787.1	KB-226F1.2	-1.6370112419332916	-0.14524332319038338	0.10162812062267021	0.01528859043298976	0.047797163512234286	0.00931485075477883	NA	15	17	17
ENSG00000124164.15	VAPB	-1.6357718351338717	-0.09265076064029763	0.10188734869895721	0.04250780552942079	0.31028072165676673	1.1482384197417722e-13	NA	40	40	40
ENSG00000077254.14	USP33	-1.6357036972748389	-0.31621638693915044	0.10190161532004882	0.0030344367102889723	0.13002986739406633	5.84971282048582e-06	NA	28	28	28
ENSG00000102606.17	ARHGEF7	-1.635478550303716	-0.1391466643883593	0.10194876762449799	0.018513606901946887	0.34424053056250586	1.3882419751007895e-15	NA	25	25	25
ENSG00000196329.11	GIMAP5	-1.6352294879580058	-0.5195623759091762	0.10200094873268423	0.0010548008551138593	0.04093088213981614	0.015559456682345357	NA	15	15	15
ENSG00000163803.12	PLB1	-1.6340354753512498	-0.26731682291632636	0.10225140189442332	0.004490095243553983	0.0578887641537131	0.0039846212569058116	NA	13	15	15
ENSG00000105732.12	ZNF574	-1.6313890985138813	-0.17669283798387705	0.10280824369538206	0.009619730113448275	0.06468942346736921	0.002278334844971409	NA	58	63	63
ENSG00000137513.9	NARS2	1.6257233745720716	0.0860729202328884	0.10400851525123533	0.038761820266433135	0.17873400587678512	7.103053808858853e-08	NA	30	30	30
ENSG00000178796.12	RIIAD1	-1.6256528432149397	-0.14135699425663734	0.1040235270297449	0.02310116639173956	0.1875610863714624	4.26370611109113e-08	NA	63	64	64
ENSG00000125656.8	CLPP	-1.625093000844289	-0.33802304697420676	0.10414274403000437	0.002433442557109387	0.03308608659164016	0.029471735840105224	NA	8	8	8
ENSG00000093167.17	LRRFIP2	-1.619451322845677	-0.1705991682859356	0.10535019181887235	0.009999849902628515	0.1408268565436892	2.942847309499952e-06	NA	23	23	23
ENSG00000163885.11	CFAP100	1.619257442406557	0.21931334164010635	0.10539188326660869	0.006832276353110229	0.042190526313319314	0.012800364123902244	NA	25	26	26
ENSG00000099977.13	DDT	1.6188730330692338	0.31622358634145775	0.10547458416810371	0.003277456563726767	0.1690757380261239	2.4829167144211386e-07	NA	4	5	5
ENSG00000075340.22	ADD2	1.6166430788993524	0.4564847488389013	0.10595534731521908	0.0015804123380214244	0.02791664954942177	0.04756877691357735	NA	44	44	44
ENSG00000270761.1	RP11-385F7.1	1.616431345305901	0.08270652834940175	0.10600108585304899	0.06598102994669758	0.15913952309379298	3.835199293418922e-07	NA	63	64	64
ENSG00000272940.1	CTA-384D8.33	1.6156799614266797	0.07726509167047078	0.10616352564571839	0.05303620781329419	0.04988507379448743	0.007948721590566353	NA	33	33	33
ENSG00000182087.12	TMEM259	1.6151370245736847	0.2487055473645349	0.10628102459459818	0.006140735005867492	0.14286811502929278	3.2729443039863613e-06	NA	13	16	16
ENSG00000280670.2	CCDC163	1.6144251211049192	0.02981315932497504	0.10643524642904673	0.2642971184691128	0.5492130418509127	1.1102195564282623e-29	NA	58	62	62
ENSG00000163945.15	UVSSA	1.61371657337302	0.08115943568239543	0.10658891739903538	0.04360475992119838	0.2445176357541811	1.3072868033294194e-10	NA	56	58	58
ENSG00000214087.8	ARL16	-1.6135934136280738	-0.06564518110455177	0.10661564641408859	0.08058562792608079	0.29066670278661155	1.0931016037719207e-13	NA	41	43	43
ENSG00000148120.16	C9orf3	1.6131414637664476	0.22262702142405516	0.10671377734953982	0.0062868211995348285	0.05268369419058391	0.005285927089696486	NA	41	43	43
ENSG00000196335.12	STK31	-1.6122483833447123	-0.11108249802231422	0.10690790052392118	0.030447106197217286	0.1984980259450448	1.9254586131797178e-08	NA	20	20	20
ENSG00000188000.3	OR7D2	1.6114733005206316	0.11285829567257455	0.10707660202609216	0.025442982565295216	0.062140620034084125	0.001674362380989161	NA	25	25	25
ENSG00000118407.14	FILIP1	1.6111944658294401	0.15440573573420288	0.10713734365715959	0.011712716627530468	0.033352080162061364	0.02808059052340429	NA	25	25	25
ENSG00000139531.12	SUOX	-1.6103060164151841	-0.16076167190282223	0.10733106645153807	0.012139687390166692	0.17944766094076206	6.258682957392655e-08	NA	15	15	15
ENSG00000130684.13	ZNF337	1.6099117832049814	0.26747108786196666	0.10741711623113394	0.0052086958464996605	0.04941350077291545	0.007422275706595338	NA	21	21	21
ENSG00000175322.11	ZNF519	-1.6071593343700423	-0.23183513512922524	0.10801942011374857	0.007269434000714984	0.1740587445890834	1.883299923467989e-07	NA	12	13	13
ENSG00000136870.10	ZNF189	-1.6056532366173797	-0.14729404709341648	0.1083501214083667	0.016763883790541268	0.0643086493059101	0.0017220804151773855	NA	60	64	64
ENSG00000150867.13	PIP4K2A	1.6047169168113038	0.1971981514654895	0.10855611730121738	0.010476538770746212	0.21790735478562176	2.0259995231842907e-09	NA	28	29	29
ENSG00000183346.6	C10orf107	-1.6045221411384318	-0.04771576248340402	0.10859900801044173	0.07830100712545716	0.41548555985300384	2.0640322431079784e-19	NA	30	30	30
ENSG00000160326.13	SLC2A6	-1.6043938945267333	-0.3380487440936935	0.10862725596209567	0.003638939230969033	0.10757662954120636	5.558805768277339e-05	NA	7	7	7
ENSG00000120820.12	GLT8D2	1.5994929300784564	0.28144152826943114	0.10971111827643974	0.004066411718912614	0.03320492011269883	0.02913636383885342	NA	25	25	25
ENSG00000234177.5	LINC01114	-1.5982236437084851	-0.11297305620027703	0.10999321357419653	0.02568433072843066	0.194167151089808	1.6522134945437192e-08	NA	51	52	52
ENSG00000075826.16	SEC31B	1.5979765570511084	0.20411440552947283	0.11004819447135833	0.0068561165746854474	0.029873971399343724	0.034915513948786864	NA	66	67	67
ENSG00000136783.9	NIPSNAP3A	-1.596074691520387	-0.0957341978648345	0.11047211838935418	0.032905560203291745	0.2926738520557197	7.976592689508663e-13	NA	28	29	29
ENSG00000112701.17	SENP6	-1.5926451310081509	-0.25932861732072754	0.11123982300270582	0.005374921386006981	0.08961486842753008	0.00021708493477099304	NA	51	51	51
ENSG00000105793.15	GTPBP10	1.5925919117351557	0.1161782042311559	0.1112517691924218	0.027705174935277785	0.03036480555249687	0.03691651942215784	NA	64	66	66
ENSG00000265763.3	ZNF488	1.5897492578910268	0.49944547068118034	0.1118913356873099	0.0014362333919951888	0.1326860561015073	4.047030069904333e-06	NA	2	16	16
ENSG00000230615.6	RP5-1198O20.4	1.588803894317231	0.1412578043574252	0.11210467379648097	0.01754754640137345	0.06382076626886526	0.0019132351270840387	NA	20	21	21
ENSG00000254139.1	CTD-2339F6.1	-1.5885376116404974	-0.06884319240891143	0.11216482309079082	0.05968458509332904	0.10970082970038167	4.5548619242088174e-05	NA	55	55	55
ENSG00000165699.13	TSC1	-1.5884963505110308	-0.36207370614864925	0.11217414564296388	0.0030918162788067544	0.060883304729558385	0.00285078809985586	NA	21	21	21
ENSG00000167703.14	SLC43A2	-1.5860952091344103	-0.24456428088161106	0.11271771349577146	0.005300088861014451	0.09714250179588622	0.0001133516208786938	NA	25	26	26
ENSG00000063660.8	GPC1	-1.5855626404150953	-0.3285869917517554	0.11283855670520693	0.00429707541652612	0.07429938304812843	0.0010702130751799883	NA	13	13	13
ENSG00000179979.8	CRIPAK	1.5843883455641818	0.06308825118774056	0.1131053724156689	0.06307802264750963	0.20479395440455667	6.044325100215459e-09	NA	39	39	39
ENSG00000139629.15	GALNT6	-1.583485047831165	-0.08086814799353667	0.1133109519903202	0.033707803669358	0.2494786567526104	1.0040208228794241e-10	NA	17	17	17
ENSG00000250673.2	RP11-6L6.2	1.5833413802372884	0.08430148660765133	0.11334367610312406	0.04149622751452767	0.22210008872477835	1.2526248012664975e-09	NA	16	16	16
ENSG00000261478.1	RP11-429B14.4	-1.5807666935244638	-0.07577847043777607	0.11393139261879416	0.052098612082859944	0.23819227666571804	4.6766786272489595e-11	NA	26	26	26
ENSG00000176946.11	THAP4	-1.5807221019132884	-0.2364886203018971	0.11394159251937344	0.005571344185538069	0.08349875575015417	0.00037992732044521714	NA	25	26	26
ENSG00000251580.1	RP11-539L10.3	1.579274982837283	0.08226976198625605	0.1142729974873838	0.04465662538415645	0.2199452407255176	3.8530215392710274e-10	NA	12	16	16
ENSG00000163947.11	ARHGEF3	-1.579034508995791	-0.2327670768610788	0.11432814188254939	0.006423948586866026	0.17788141418161846	7.582615769433434e-08	NA	19	19	19
ENSG00000198755.10	RPL10A	1.5789324761772079	0.20947822862940754	0.11435154592414987	0.007640917050421446	0.1273565192378678	3.059750684662184e-06	NA	11	11	11
ENSG00000068745.14	IP6K2	1.5787630148193794	0.1211368997248721	0.1143904248935027	0.020437498965203783	0.12378147427616785	1.4734722340104874e-05	NA	12	13	13
ENSG00000125450.10	NUP85	1.5774771769821865	0.09605415522258502	0.11468576955834221	0.051978974738092876	0.27655293454001745	4.469455563322026e-12	NA	17	17	17
ENSG00000155754.14	ALS2CR11	1.5765084115833157	0.10150174351927505	0.11490868177463306	0.027114258709917082	0.09576076641098516	0.00014914159923930205	NA	38	39	39
ENSG00000150433.9	TMEM218	1.5764423236866585	0.3747931569052523	0.11492390096230787	0.002564655623565636	0.15062020756243716	8.255055729650884e-07	NA	6	7	7
ENSG00000198826.10	ARHGAP11A	-1.5744477326082411	-0.19474140281288385	0.11538397604976192	0.009528257125300792	0.03967454571230867	0.015789771652067595	NA	50	50	50
ENSG00000170085.17	SIMC1	1.5734007171673374	0.14127755900186517	0.115626061058562	0.01829365086390045	0.1265303244099158	5.856773385831898e-06	NA	53	58	58
ENSG00000167799.9	NUDT8	-1.572744247145327	-0.2952369902134613	0.11577804991209303	0.004403959770461476	0.03839157881483105	0.01923508131087429	NA	17	17	17
ENSG00000022556.15	NLRP2	1.572524114312983	0.07804919520661573	0.11582905118873776	0.05041383372488333	0.2509367143906785	6.969123224546602e-11	NA	14	14	14
ENSG00000225554.1	RP11-527D7.1	-1.5691924506067954	-0.1412421057569506	0.11660310277788088	0.01347010957690799	0.09855218637404453	0.00013232676392099346	NA	53	55	55
ENSG00000112378.11	PERP	1.568763574795078	0.30441622991286765	0.11670303878478958	0.004422914008681005	0.06988061872192203	0.0009798291479267546	NA	7	7	7
ENSG00000196912.12	ANKRD36B	1.5683443545911786	0.15292453706503434	0.11680078986173428	0.012416761742207393	0.09364666846448927	0.00016403236746705184	NA	8	13	13
ENSG00000251417.2	RP11-1348G14.4	-1.567406574460708	-0.11019876884671678	0.11701968821543204	0.025447076720227054	0.10860343175422008	4.4306438367685446e-05	NA	27	27	27
ENSG00000281205.1	LINC00950	1.565762932014553	0.19438182651344157	0.11740412715758562	0.005642946324258663	0.08374775108870187	0.0004455290221298439	NA	19	19	19
ENSG00000136238.17	RAC1	1.5644767288074966	0.17318012742113137	0.1177056538706043	0.011460289638760633	0.034708826819473355	0.02417877435730559	NA	42	45	45
ENSG00000113318.9	MSH3	1.5637335601689766	0.10352886935161544	0.11788015290670378	0.031048003475008443	0.12500717482866142	1.3702273236058056e-05	NA	82	84	84
ENSG00000151657.11	KIN	-1.563170735368699	-0.12630018705791407	0.1180124414865669	0.019852184389825157	0.07249625127239881	0.0011659114922959947	NA	12	14	14
ENSG00000135744.7	AGT	1.5594247900412297	0.1473280146514707	0.1188958726930632	0.012497560787042304	0.2269428762203079	1.2075611396258927e-09	NA	59	59	59
ENSG00000165806.19	CASP7	1.558616968851227	0.1700998244583352	0.11908706435097692	0.011142467340580133	0.2661013547536913	1.005603823424134e-11	NA	53	54	54
ENSG00000125827.8	TMX4	-1.5582030757333407	-0.2614349690114301	0.1191851161136628	0.003173950023421024	0.04647739303263145	0.00906388433664916	NA	32	34	34
ENSG00000114331.13	ACAP2	-1.557044516330139	-0.06903953054215682	0.11945991661937994	0.06326754479231267	0.3606238665193534	3.379072512680025e-16	NA	71	73	73
ENSG00000101158.13	NELFCD	1.5555191222016507	0.1510726150928643	0.1198224840002533	0.011180261333085653	0.12246591436384595	9.784843770869116e-06	NA	28	29	29
ENSG00000117593.9	DARS2	1.5551940066549665	0.14403771669170856	0.11989987126893534	0.015831056563563026	0.10812862632263677	2.766337178276541e-05	NA	14	14	14
ENSG00000160285.14	LSS	1.5546019035474679	0.1340667113642116	0.12004091015364855	0.017256492568315736	0.06895817229636853	0.0013181053536061116	NA	28	28	28
ENSG00000180902.17	D2HGDH	-1.5535295398846376	-0.17515052825022603	0.12029667772387816	0.009885388657098466	0.34264147497869685	5.474153819896191e-16	NA	41	51	51
ENSG00000204740.10	MALRD1	1.5532523695743932	0.10590638295823857	0.12036285446631051	0.029177175086444684	0.08851033781960152	0.0002542780276405829	NA	29	29	29
ENSG00000178467.17	P4HTM	-1.5532412639036342	-0.5266958042438226	0.12036550663231828	0.0011975277307572523	0.0919949633265166	0.00020304523065361985	NA	62	62	62
ENSG00000100726.14	TELO2	-1.5511446991310471	-0.1018741297347919	0.12086701126311317	0.026736640997627775	0.20882129421177112	5.13417557535273e-09	NA	43	45	45
ENSG00000168116.13	KIAA1586	1.550692638502205	0.14269143420489996	0.12097535951632372	0.012080488377603086	0.1167617608540487	2.623400846994325e-05	NA	23	24	24
ENSG00000105576.15	TNPO2	1.5502198312872641	0.481689128490238	0.12108876152658099	0.0013839471168063003	0.07773411206899422	0.0007355691114571467	NA	2	2	2
ENSG00000178248.11	LINC01658	-1.5473263584166057	-0.055683526579031625	0.1217845688797656	0.09901765766796244	0.0920942762164496	0.00021900739200855665	NA	57	87	87
ENSG00000113328.18	CCNG1	1.5472691445555011	0.182860500511371	0.1217983588244112	0.007925062260711612	0.04775079296712488	0.008876769889321305	NA	40	41	41
ENSG00000119979.16	FAM45A	-1.5465537273415553	-0.31844258565559536	0.12197089502453584	0.005871751378722566	0.08433320429327418	0.0004445919177891639	NA	10	10	10
ENSG00000054219.10	LY75	-1.5457607530179658	-0.1733899550062968	0.12216235876012416	0.009262497679297408	0.043075503496728916	0.011718419583079395	NA	10	10	10
ENSG00000104892.16	KLC3	1.5451084235511254	0.08911754509284638	0.12232003982089323	0.0358044414575783	0.2352539414419229	4.714444701015599e-10	NA	13	13	13
ENSG00000271991.1	RP11-79O8.1	-1.5430377023024417	-0.0509988445343648	0.12282162845897603	0.10311467650405724	0.06953391983183647	0.0015255714664457961	NA	103	105	105
ENSG00000188171.15	ZNF626	-1.540617124851484	-0.10181529210258082	0.12340999757761932	0.026916377120374153	0.09890662514702253	0.0001144489038744231	NA	24	24	24
ENSG00000091490.10	SEL1L3	1.5399482085565117	0.3480476663099593	0.12357297835422967	0.0024580844485042235	0.048464468331892316	0.007741163083363967	NA	7	7	7
ENSG00000141696.12	P3H4	-1.539576785947546	-0.159012288351732	0.12366354761798161	0.01830740008007402	0.06898813957743115	0.0013595950657938046	NA	76	79	79
ENSG00000183798.4	EMILIN3	-1.537925659902077	-0.08643269551225727	0.1240667924598906	0.03203760477745516	0.13454695349543958	4.487185990306405e-06	NA	39	39	39
ENSG00000152818.18	UTRN	-1.5378893533641482	-0.2502477156905349	0.12407567090757343	0.004682958164397548	0.04202789651813946	0.010457068987158877	NA	11	24	24
ENSG00000166428.12	PLD4	1.5377191322922332	0.18748579563731177	0.12411730359939087	0.009963399615580534	0.04077054906224334	0.015702964807936756	NA	36	44	44
ENSG00000142599.17	RERE	1.5371551284314724	0.1598293337260924	0.12425532562762696	0.011888774796804072	0.08451454882820318	0.0003132392170192284	NA	17	18	18
ENSG00000155755.18	TMEM237	-1.5369060365953677	-0.18347058832003832	0.12431632104847258	0.008840190551885913	0.1438182682648931	3.012849127592508e-06	NA	21	21	21
ENSG00000162607.12	USP1	1.5367965145539513	0.39238300454451286	0.1243431472357298	0.0023064640985637924	0.036564834990728975	0.0191074523984779	NA	23	23	23
ENSG00000169371.13	SNUPN	1.5367634047624188	0.24215855473923878	0.12435125799415105	0.004955885170241407	0.08523788314395815	0.00027906472788084033	NA	2	2	2
ENSG00000156931.15	VPS8	1.5359749170532435	0.07680476960629548	0.1245445322900079	0.05469077877197724	0.2089533068572324	5.148327131031458e-10	NA	24	24	24
ENSG00000214026.10	MRPL23	1.535974231968422	0.059188884081788	0.12454470031997819	0.09387000755459256	0.1649763581603039	2.925685891859473e-07	NA	49	51	51
ENSG00000271952.1	LINC01954	1.5354142153858972	0.13482899099817036	0.12468211410270587	0.01494040043647338	0.07870439900566006	0.0005901892919343713	NA	15	15	15
ENSG00000103245.13	NARFL	1.5336448713286006	0.20277593122865817	0.1251170429864773	0.004257873307702148	0.04235607277775342	0.012691432476862469	NA	7	7	7
ENSG00000189298.13	ZKSCAN3	-1.5334764558570868	-0.1951450921574455	0.12515850337448958	0.009524070524084348	0.03417019557007354	0.025372110288393517	NA	11	28	28
ENSG00000086619.13	ERO1B	1.533265918224143	0.06905419959004412	0.12521034842473733	0.055250385643835755	0.2736270476714934	5.810077870588842e-12	NA	52	52	52
ENSG00000150051.13	MKX	-1.5312808752059937	-0.5982136972703014	0.12569999010166022	0.0013583308279169538	0.039562815064803115	0.01774914839660903	NA	1	1	1
ENSG00000115421.12	PAPOLG	-1.5294125241063505	-0.11199712806833109	0.12616220960233301	0.020264645430532194	0.04439857693954132	0.012103619459647445	NA	56	58	58
ENSG00000257086.1	RP11-783K16.13	1.5275248367669936	0.08385217982122029	0.1266305560622725	0.04217242118581082	0.11459396776840745	2.6652174862249123e-05	NA	17	17	17
ENSG00000175395.15	ZNF25	1.527264489087971	0.18185225137518846	0.1266952559449182	0.012712782487362932	0.11520043480916906	1.8943410131273396e-05	NA	44	45	45
ENSG00000183207.13	RUVBL2	1.5271038455593848	0.11414902114310331	0.12673519084819654	0.017366574418802395	0.22277255895079812	9.673214274248967e-10	NA	16	16	16
ENSG00000231887.6	PRH1	1.5266125988081292	0.06358657805201433	0.12685737229336677	0.08212048045228612	0.30023711512865503	3.7931658680105297e-13	NA	55	57	57
ENSG00000163161.12	ERCC3	1.5252452870460034	0.12511762998649545	0.12719792879706396	0.020062545824605153	0.24167159580756276	2.1043146255209683e-10	NA	44	45	45
ENSG00000136425.12	CIB2	1.5214666206293723	0.09189589849795439	0.12814278162573794	0.02772502057046449	0.23768962013185546	4.821682257442639e-10	NA	19	19	19
ENSG00000163938.16	GNL3	-1.5204226462472803	-0.20601844623330873	0.12840478637954975	0.008784370758657147	0.1289691900871899	6.395207486538898e-06	NA	26	28	28
ENSG00000188511.12	C22orf34	1.5198229450232128	0.07677191496262922	0.12855548072475367	0.054101105475602915	0.3362409436564553	1.4364935876851626e-15	NA	35	37	37
ENSG00000197020.10	ZNF100	1.5191699020817764	0.0566983670014511	0.12871973519405827	0.09837466832872874	0.3757585777322601	3.760064559609266e-17	NA	106	106	106
ENSG00000168765.16	GSTM4	-1.5185015696350952	-0.08836289880732474	0.1288880041116884	0.04386979425696934	0.2495866247557737	4.160905762240013e-11	NA	41	42	42
ENSG00000160602.13	NEK8	1.5183419715751918	0.24382465307283954	0.12892821206585792	0.0056158402328866566	0.03302284755310403	0.02611652089994564	NA	14	14	14
ENSG00000012963.14	UBR7	-1.5181464368419038	-0.16919326487781364	0.12897748692257188	0.014502955638889103	0.1148276876185415	3.401283915335414e-05	NA	55	56	56
ENSG00000162413.16	KLHL21	-1.5172955292609187	-0.1499260537854138	0.12919208646922423	0.013843959486840956	0.0901483564188222	0.00016515439458055582	NA	51	53	53
ENSG00000086232.12	EIF2AK1	-1.516645945913572	-0.10700694891835391	0.1293560984886239	0.02434717240442094	0.16129066858305935	4.6554070379069433e-07	NA	23	23	23
ENSG00000215440.11	NPEPL1	-1.515699893140528	-0.2009251014847926	0.12959525468691369	0.007072928356117736	0.08555719706783083	0.00027414269248719834	NA	14	14	14
ENSG00000143768.12	LEFTY2	-1.514909553521278	-0.1425999779716103	0.1297953106673734	0.019552536204484286	0.07828077961024257	0.0006616002746758365	NA	19	20	20
ENSG00000146453.12	PNLDC1	-1.5135668663979684	-0.1388950790705481	0.13013573002661177	0.015380549647133474	0.1312834059439017	6.925435003255e-06	NA	15	15	15
ENSG00000122477.12	LRRC39	-1.5130692895337037	-0.21252523189140504	0.1302620594420808	0.007938230922769672	0.07865022677636042	0.0006133876091608838	NA	32	33	33
ENSG00000163162.8	RNF149	-1.5101021019298324	-0.08897364927073724	0.13101737325518198	0.038071199536567575	0.1667389568465374	3.4229342730492193e-07	NA	59	60	60
ENSG00000134222.16	PSRC1	1.508190334093412	0.19658670329033773	0.1315058204406961	0.007854045344023529	0.053837007529819014	0.005089364794021923	NA	26	26	26
ENSG00000172671.19	ZFAND4	-1.5074712697957193	-0.26659703040493465	0.13168990267648947	0.004501756018808416	0.05911345428252419	0.0030511672505224674	NA	54	55	55
ENSG00000182685.7	BRICD5	-1.5070770377294278	-0.3249386637264422	0.13179091178589783	0.0023855926440716833	0.03259120324360877	0.027758964183332496	NA	6	6	6
ENSG00000105287.12	PRKD2	1.5054358465273823	0.16366806430621125	0.13221205887581813	0.010680152185100976	0.15636714271680785	6.838298423158785e-07	NA	10	11	11
ENSG00000197646.7	PDCD1LG2	1.5053882667714347	0.11695292184311272	0.1322242838789663	0.02960278107254185	0.0604709463511038	0.002985471626746768	NA	28	28	28
ENSG00000142494.13	SLC47A1	-1.5052851422087126	-0.060815917320443294	0.13225078340786292	0.08441081754176501	0.2340721056264729	3.4656891022351126e-11	NA	21	23	23
ENSG00000100242.15	SUN2	-1.5024070178045181	-0.19664513651095375	0.13299202505307686	0.0074942019426781584	0.0735103554778879	0.0010849426152236019	NA	31	32	32
ENSG00000171984.14	C20orf196	-1.5013568768506393	-0.10481023633401709	0.1332632812333818	0.02212473179320972	0.05628660657297172	0.002620194715441051	NA	68	73	73
ENSG00000164654.15	MIOS	-1.5006325361733328	-0.06426643612641973	0.1334506311257487	0.043092674486911973	0.18483009793913524	7.047303787595867e-08	NA	14	14	14
ENSG00000187123.14	LYPD6	1.5002628875305184	0.29771299362774356	0.13354631884138218	0.0040354905576911225	0.04082937117553772	0.016815885042605644	NA	36	42	42
ENSG00000117595.10	IRF6	1.4994291375055377	0.11475317239922712	0.13376233933479734	0.02181046336131447	0.15085186389291094	1.0837150749320972e-06	NA	12	13	13
ENSG00000105419.17	MEIS3	1.4992656524037824	0.15264532841664583	0.13380472919590358	0.01200690766057542	0.0698687663444151	0.0009370533244944348	NA	6	6	6
ENSG00000176945.16	MUC20	1.4979001737595625	0.0539271555780193	0.13415918854620698	0.10711391587390853	0.4025349901258667	2.8127624875648326e-19	NA	34	38	38
ENSG00000198105.13	ZNF248	1.4978323158823408	0.16004342033770272	0.1341768224337796	0.01983020707073349	0.1537895003797637	8.104745626984103e-07	NA	89	90	90
ENSG00000013288.8	MAN2B2	-1.4960609153289814	-0.28207293270145956	0.13463778185252184	0.0042880896705068845	0.04522160690115133	0.007954041184153566	NA	2	2	2
ENSG00000145476.15	CYP4V2	-1.495322588536421	-0.1925031081026268	0.134830272641283	0.007948871294921243	0.19349836879119287	1.6591052577369642e-08	NA	19	20	20
ENSG00000255002.1	CTD-2509G16.2	-1.4945573551705138	-0.08745199131440455	0.13503000270201404	0.07296404672176272	0.0921943626764402	0.00017280661531226708	NA	81	83	83
ENSG00000249740.2	OSMR-AS1	-1.4938136272549773	-0.1491838634066306	0.13522433873660483	0.011812888375915327	0.05450036871379371	0.005171496863316989	NA	12	12	12
ENSG00000160058.18	BSDC1	1.4934952370398282	0.07571122377318468	0.135307600098053	0.032893541437048354	0.06831837083069213	0.0011508615772180956	NA	43	44	44
ENSG00000007129.17	CEACAM21	-1.4931261756441705	-0.03956577401181779	0.135404161899764	0.18316305843135475	0.2250485622288351	4.723731262305758e-10	NA	144	152	152
ENSG00000089335.20	ZNF302	1.493050011128997	0.08609650074987342	0.13542409632790897	0.03686329439506483	0.2275485335118927	5.990478588798535e-10	NA	28	30	30
ENSG00000175773.12	RP11-121M22.1	-1.492520382583397	-0.07927051236264543	0.13556277793971164	0.04412433140060605	0.20047351290741716	1.6486624658462492e-08	NA	9	11	11
ENSG00000163812.13	ZDHHC3	-1.4918966013413262	-0.2875978009612988	0.13572625379556325	0.0026045904913235382	0.039714370968858055	0.015033311728726503	NA	22	22	22
ENSG00000170624.13	SGCD	1.4915053847652877	0.11567225116499467	0.1358288585261112	0.01805469228350772	0.09389672047393513	0.00019899071634502683	NA	13	14	14
ENSG00000114744.8	COMMD2	-1.48980613981832	-0.08595375582372454	0.13627521628305717	0.03927576802865968	0.30940552110471903	1.7809252148827506e-13	NA	15	15	15
ENSG00000273971.1	RP11-77K12.10	1.485873119005215	0.10839765317350347	0.13731268501369362	0.024017073842675395	0.053027723139937206	0.0040376649525841295	NA	18	18	18
ENSG00000033100.16	CHPF2	-1.4838338470901584	-0.1935780306000619	0.13785300527584005	0.00874940355724524	0.10370767017311706	6.694193404359825e-05	NA	4	4	4
ENSG00000186198.3	SLC51B	1.481803186394924	0.07006757458403227	0.13839267102303912	0.060273275416199375	0.05667882621313361	0.004042455996061411	NA	54	57	57
ENSG00000263063.1	RP11-388C12.1	-1.4803745619131743	-0.09304829874441757	0.13877331480478913	0.03352466981105826	0.08815962249400007	0.00030871750947543565	NA	20	20	20
ENSG00000151893.14	CACUL1	-1.4797480005923245	-0.3747318237106058	0.13894051044360886	0.0018212225751286484	0.06695808735057683	0.0019528688865614067	NA	3	3	3
ENSG00000125787.11	GNRH2	1.4793390217134277	0.0829834437294579	0.13904972863844553	0.05128762309178857	0.05273424463486092	0.005753172095374392	NA	53	55	55
ENSG00000145907.14	G3BP1	-1.4778791694509303	-0.14261178252777829	0.13944012277815598	0.008786245745855216	0.031925664370836784	0.03224888502724957	NA	89	90	90
ENSG00000169752.16	NRG4	1.4774271734182902	0.06263151604703343	0.13956116659616555	0.06305529928147707	0.1826552279633346	6.287054147642738e-08	NA	47	48	48
ENSG00000168792.4	ABHD15	-1.4759464987254782	-0.1567179162486931	0.13995825537727732	0.017488130266197645	0.047050903654005695	0.009402793551220841	NA	36	37	37
ENSG00000154781.15	CCDC174	-1.4758049690241648	-0.07840601711826348	0.13999625642214053	0.037643333519202925	0.327098168085282	2.904310924782217e-14	NA	11	11	11
ENSG00000265478.2	CTD-2145A24.5	-1.474735390433911	-0.061135403866315816	0.14028369743336297	0.0801976844933284	0.03797966971420776	0.02019434305286409	NA	58	65	65
ENSG00000145020.15	AMT	-1.4742968786131903	-0.0935170628758295	0.140401675237932	0.03285408171585219	0.244005669161288	2.346600571213604e-10	NA	30	35	35
ENSG00000109063.14	MYH3	-1.4737730162190659	-0.11019463339447567	0.14054271589416095	0.019745090587800333	0.13226522474305796	5.621574715895271e-06	NA	76	82	82
ENSG00000248905.8	FMN1	-1.473155438015894	-0.09858391300002137	0.14070912778030073	0.03213980911653906	0.15334374909134102	1.0784483802129844e-06	NA	44	45	45
ENSG00000109917.10	ZPR1	1.4717827769995384	0.17092349079471655	0.14107954596094954	0.00801650198219341	0.13238873260181272	3.7825039565771248e-06	NA	8	11	11
ENSG00000164346.9	NSA2	-1.4717058093649908	-0.042578165820800255	0.14110033816306916	0.15107941426455895	0.6177469406252558	3.6122202872914464e-36	NA	31	31	31
ENSG00000174567.7	GOLT1A	1.471551144404061	0.22123852023381624	0.1411421268099349	0.0048398360369068544	0.055865003147257786	0.004447961285142152	NA	30	36	36
ENSG00000204531.17	POU5F1	-1.4714303954097794	-0.10817886714282857	0.14117475837484406	0.027461527267567794	0.250671045095953	9.405873926601999e-11	NA	15	53	53
ENSG00000273295.1	AP000350.5	1.471178296410665	0.028848763462713957	0.14124290504355877	0.2991631729556538	0.7202985450278334	5.490644041210563e-50	NA	37	39	39
ENSG00000187987.9	ZSCAN23	1.47074871145895	0.11818806869327225	0.14135908744186057	0.020576971913632527	0.13944695301119114	3.42824530541134e-06	NA	10	11	11
ENSG00000164733.20	CTSB	-1.4705461844341894	-0.1090627177007629	0.14141388688457818	0.02603310522512156	0.2431445812775415	2.0190807288795825e-10	NA	32	32	32
ENSG00000185187.12	SIGIRR	1.4691588141407856	0.09109186179993418	0.14178971838832335	0.022946246069316386	0.2900076224672762	4.894974390693574e-13	NA	14	14	14
ENSG00000259685.2	CTD-2315E11.1	-1.4691517889695738	-0.14590634040037717	0.14179162342180485	0.013743280445171235	0.1051347472600558	4.497680729628106e-05	NA	17	18	18
ENSG00000007541.16	PIGQ	-1.4681597725327244	-0.09390886963313773	0.14206082850230542	0.030687815655459822	0.23620321182776904	3.896625735527898e-10	NA	43	45	45
ENSG00000167526.13	RPL13	1.4675538459782302	0.30272225099326355	0.14222545275824097	0.004014011913142404	0.1759001941621242	9.95441185074964e-08	NA	10	10	10
ENSG00000127578.6	WFIKKN1	1.4674715830654543	0.042060834380707915	0.14224781406829165	0.1483103542196265	0.4742399907777896	4.177459578384944e-24	NA	26	27	27
ENSG00000173852.14	DPY19L1	1.4644262133023196	0.30033304012758694	0.14307753018230607	0.002903227579800422	0.0444561335628303	0.01149473158944065	NA	35	35	35
ENSG00000260760.1	PWRN3	-1.4630877364362542	-0.12014462829787892	0.14344337310607078	0.019487808534982234	0.06673196589729052	0.0018813832662982668	NA	18	18	18
ENSG00000155749.12	ALS2CR12	1.461471658557116	0.05552785127639087	0.14388604783087325	0.0957976257830303	0.3599093671316703	1.0694379177852831e-16	NA	20	20	20
ENSG00000196388.8	INCA1	1.4599012395344895	0.07367188454795202	0.14431721853146678	0.07591549061992595	0.04236678959440266	0.014504755693272168	NA	96	105	105
ENSG00000126464.13	PRR12	-1.4591115635647194	-0.2097845621645706	0.14453440404841308	0.006502742703396268	0.033121198399147976	0.030884422074717994	NA	26	26	26
ENSG00000072736.18	NFATC3	1.45900149507876	0.18942522081135973	0.1445646961935268	0.0076481993614249556	0.034674779608472615	0.024289343010560405	NA	24	24	24
ENSG00000075399.13	VPS9D1	-1.4567536456883126	-0.17367404559027444	0.14518439563632235	0.00797247768548265	0.09455176445862262	0.0001467327424422516	NA	8	8	8
ENSG00000166183.15	ASPG	1.4566692114682462	0.0821533235213315	0.14520771251080256	0.05215978024393629	0.09056060394160834	0.00027511666268912195	NA	51	52	52
ENSG00000147869.4	CER1	-1.455492106679923	-0.17328929088325648	0.14553307385807884	0.010206775937922142	0.028156208059049514	0.045788935553715666	NA	18	18	18
ENSG00000150401.14	DCUN1D2	-1.4537751952063684	-0.14363149809321257	0.1460086426555352	0.01483774915152998	0.1553726772980106	1.0831079646995775e-07	NA	35	35	35
ENSG00000147419.17	CCDC25	1.451966142805781	0.0672242027496814	0.14651101956818674	0.05352323274198892	0.423082293666475	3.6828093689345865e-20	NA	54	57	57
ENSG00000138030.12	KHK	-1.4517663828708427	-0.11419415345490674	0.14656657421407207	0.019104268145763405	0.15963645218530956	4.1927022573899283e-07	NA	27	27	27
ENSG00000089060.11	SLC8B1	1.4498982413430055	0.14411178478740003	0.14708689784720116	0.015283755417759268	0.12340371111364985	6.404020001027607e-06	NA	63	63	63
ENSG00000138029.13	HADHB	1.4493831589448631	0.1667131987838931	0.14723060915266117	0.009561174389859109	0.2667375529096981	1.4395389689234586e-11	NA	46	46	46
ENSG00000226581.1	RP11-340I6.8	-1.4491490807375702	-0.11111198518887676	0.14729595394744405	0.0381185216014244	0.057306868723787464	0.0033090704378667536	NA	26	28	28
ENSG00000140848.16	CPNE2	-1.448817687594986	-0.3382472293080803	0.14738850289257335	0.0025225031094429145	0.03188325271153869	0.03320788912443272	NA	15	16	16
ENSG00000144218.18	AFF3	-1.4475852587195759	-0.3234155606831603	0.14773307630286808	0.002807332450686332	0.09487437942407967	0.00013756290695457	NA	14	14	14
ENSG00000227124.8	ZNF717	-1.4467796437033718	-0.48744265203634574	0.1479586498223177	0.0011365290233363227	0.16312714414461313	2.9909948166165883e-07	NA	6	21	21
ENSG00000015475.18	BID	-1.4461188343682376	-0.18482565131107587	0.14814387389869504	0.008938684785230798	0.17396504900975684	1.501256060227578e-07	NA	34	37	37
ENSG00000073050.11	XRCC1	-1.4433698109287032	-0.22076378892721368	0.14891632362350687	0.0067265804581364	0.11651993992056894	3.0160148927821033e-05	NA	4	4	4
ENSG00000231713.2	AF064860.7	1.4428193070143625	0.0891259240060112	0.14907137891530914	0.023064914749049505	0.029833761983479364	0.040636807889098917	NA	12	13	13
ENSG00000118260.14	CREB1	-1.4411804256625445	-0.603119228490928	0.1495337168788298	0.000798217958915143	0.040241245331573465	0.01621350747799481	NA	10	10	10
ENSG00000184923.12	NUTM2A	1.4409425891353487	0.05100064406154075	0.1496009027579288	0.10378060919939097	0.3918909525428892	1.5481792712715653e-18	NA	33	36	36
ENSG00000239389.7	PCDHA13	1.4393436608038963	0.06628975641944501	0.1500531782738081	0.06260069957727275	0.22292749246656046	1.6262679465318809e-09	NA	55	55	55
ENSG00000174953.13	DHX36	1.4384423617333428	0.3196987558355404	0.1503085804001195	0.0017678824469888564	0.03932123749760034	0.014895513169832932	NA	27	27	27
ENSG00000136144.11	RCBTB1	1.4368874054316016	0.07549428879834777	0.1507499891508364	0.0402489165518954	0.35704366013003325	2.2270138335392985e-16	NA	52	54	54
ENSG00000134201.10	GSTM5	-1.4362623937847678	-0.035631208572588904	0.1509276906600335	0.2168248595324295	0.4730693027433897	1.4018795578373688e-23	NA	45	47	47
ENSG00000224758.1	LINC01167	-1.4357605451395579	-0.3433528598433836	0.15107049033288578	0.008736987706559183	0.06203152375351285	0.0023417541326364376	NA	10	10	10
ENSG00000259915.2	RP11-410E4.1	-1.4357033798694545	-0.06067881524429493	0.15108676308502877	0.06959586820164368	0.15603708311384215	7.43991913206124e-07	NA	42	43	43
ENSG00000153317.14	ASAP1	-1.4353575097362359	-0.2041497770447849	0.15118524748805676	0.005867675098184041	0.067820973109391	0.0015332305753989306	NA	13	13	13
ENSG00000127554.12	GFER	1.435202986646069	0.10353020244645278	0.15122926279634608	0.018152115928595603	0.1549059075617504	5.860746273870775e-07	NA	13	15	15
ENSG00000031691.6	CENPQ	-1.434883717909362	-0.11651675691959198	0.15132023619336726	0.016426435807359894	0.20962679367441825	4.0823836862211335e-09	NA	24	24	24
ENSG00000107821.14	KAZALD1	-1.4347187430147976	-0.1749370859869268	0.15136726097216543	0.013653583361643356	0.05254732934512203	0.004534848780513993	NA	29	30	30
ENSG00000084092.6	NOA1	-1.4340631188349895	-0.4312153762912027	0.15155425145527124	0.0012480406564254949	0.044521801978269056	0.010366746994926684	NA	4	4	4
ENSG00000227888.4	FAM66A	1.431747457003452	0.03930729338470317	0.15221610937796512	0.1750227110779428	0.3356798293007133	5.013411104598604e-15	NA	30	32	32
ENSG00000069956.11	MAPK6	-1.4314411671875864	-0.16568248168117952	0.15230381704146148	0.010212450851349439	0.1648705566013696	3.843200113799553e-07	NA	32	32	32
ENSG00000177707.10	NECTIN3	1.4307938264959101	0.0596823675184416	0.15248931293565088	0.11020359547599261	0.3741326074651871	6.060800672221697e-18	NA	48	48	48
ENSG00000247982.6	LINC00926	1.4291013823760712	0.4360062827188023	0.1529750962572858	0.001579020474491912	0.050127811711514536	0.006983871305815447	NA	7	7	7
ENSG00000099974.7	DDTL	-1.4280467024875942	-0.18732493599782926	0.153278416566985	0.0070873590225482355	0.029312709430709887	0.04288028608944187	NA	10	11	11
ENSG00000181315.10	ZNF322	-1.4269078286841737	-0.09241632399226136	0.1536064639941408	0.026813638927686387	0.18810333410071148	1.861004705493494e-08	NA	33	35	35
ENSG00000020922.12	MRE11	1.4262518277741365	0.05258469874285345	0.1537956642178393	0.07994621961679144	0.353938353025313	4.536250854184063e-16	NA	14	15	15
ENSG00000115935.17	WIPF1	1.4258307323879917	0.10375592515838852	0.153917207589463	0.022451644534620122	0.3157307248135598	5.653374655290519e-14	NA	15	15	15
ENSG00000198830.10	HMGN2	1.4254708783961425	0.2547590832433404	0.15402113232230483	0.005757220708443509	0.03426731012362856	0.02709684922972653	NA	11	12	12
ENSG00000099999.14	RNF215	-1.4253792601942081	-0.18882322343274846	0.1540475998945984	0.01371672457078931	0.047205438329740015	0.009265389605542088	NA	59	59	59
ENSG00000130177.14	CDC16	1.4239033919064017	0.1927242261696601	0.15447443981622272	0.009221219844759376	0.026215870985376533	0.04702023292611126	NA	26	26	26
ENSG00000128699.13	ORMDL1	-1.4238957536039862	-0.07597870795609697	0.15447665124548665	0.04063273245809701	0.1942052541932178	3.0822428608776225e-08	NA	65	66	66
ENSG00000085998.13	POMGNT1	1.4233850903791159	0.16454381702997112	0.15462455221941585	0.008518180386053436	0.05957053615792755	0.003384812339979757	NA	8	8	8
ENSG00000164296.6	TIGD6	-1.4231088750900955	-0.11098075485576019	0.15470459596123728	0.03181119721290737	0.07376277048834859	0.0009623574968865516	NA	24	24	24
ENSG00000188404.8	SELL	-1.4230907010783942	-0.1527149882539888	0.15470986366626485	0.012601164819936315	0.08973732563867677	0.00015296093503263438	NA	23	23	23
ENSG00000105376.4	ICAM5	-1.4213374498275917	-0.36670577689599304	0.15521868123489405	0.002271140317551876	0.03935155633522283	0.017628424234811108	NA	28	28	28
ENSG00000142082.14	SIRT3	1.4210181014975996	0.15211080974940014	0.15531149713544576	0.01246293004313941	0.10801886117631453	4.6528189424270254e-05	NA	85	85	85
ENSG00000120322.3	PCDHB8	1.4206934783471412	0.06728837405050413	0.15540588929710622	0.0559784887718095	0.1586388370865266	5.233254418087555e-07	NA	67	67	67
ENSG00000103111.14	MON1B	1.420414090688115	0.1587512331097488	0.15548716299130494	0.008864646392358394	0.02626670705634641	0.0464680100586549	NA	30	35	35
ENSG00000233232.6	NPIPB7	-1.4199917892261937	-0.1144263057219167	0.15561007145532002	0.01789280952259782	0.06698674069454963	0.001653863562850914	NA	8	8	8
ENSG00000108448.20	TRIM16L	-1.4192824061658218	-0.18393067142070588	0.15581669935453105	0.007459592721000324	0.034309282278537814	0.02253771264574298	NA	6	6	6
ENSG00000166664.13	CHRFAM7A	1.4187204436399727	0.05161130497919151	0.15598053459743838	0.0835324152892476	0.2657574645919155	2.4149911545769093e-12	NA	24	26	26
ENSG00000023041.11	ZDHHC6	-1.4186948564852824	-0.1238777704349389	0.15598799741778152	0.019484827561506712	0.08446735101129274	0.0003408850632237312	NA	16	18	18
ENSG00000100034.13	PPM1F	-1.4183783314439649	-0.23985797609514029	0.15608033839273405	0.005683397721477016	0.08583529096211305	0.00020653738959824087	NA	12	14	14
ENSG00000103966.10	EHD4	1.4169857113376145	0.17462974630334308	0.15648710508868718	0.015045532795515256	0.15409079349405375	1.1596522282963948e-06	NA	21	22	22
ENSG00000164306.10	PRIMPOL	1.414939664467121	0.16945440945526893	0.1570861871048116	0.009964072127891953	0.030871453482922855	0.03390829282502425	NA	23	23	23
ENSG00000213462.4	ERV3-1	-1.4148946487424083	-0.057904167298875146	0.15709938721575295	0.08414842580059213	0.3980038735196837	1.3849309999731692e-18	NA	19	20	20
ENSG00000143801.16	PSEN2	1.414802545342838	0.24007856171022643	0.15712639762247096	0.004126020652680484	0.07791680347428381	0.0006372332607932425	NA	8	8	8
ENSG00000051596.9	THOC3	-1.4142133879346783	-1.7734562283656887	0.15729925825238456	7.463732071706727e-05	0.4192753663819351	8.980920622922382e-20	NA	3	5	5
ENSG00000169683.7	LRRC45	-1.4138695486536577	-0.07106154965709134	0.15740020835458202	0.053088692623502264	0.10747252682485328	4.587868526426453e-05	NA	66	70	70
ENSG00000164880.15	INTS1	-1.413171077993638	-0.06699651034370878	0.15760542823733326	0.05360848486801437	0.3823046608141796	5.845197845811097e-20	NA	20	21	21
ENSG00000173480.10	ZNF417	1.4131271159502257	0.09323288107642459	0.15761835164318194	0.028821772461890015	0.08170221131279241	0.0004911411470743567	NA	36	36	36
ENSG00000169359.13	SLC33A1	1.4119672734588695	0.23978937827654695	0.15795959756853706	0.004493773691156296	0.04249465438041501	0.013057593459887364	NA	23	23	23
ENSG00000198492.15	YTHDF2	1.4118534599242003	0.16082787253952238	0.1579931136261108	0.0107950623145199	0.04234752818277513	0.012340189151479684	NA	12	12	12
ENSG00000171853.15	TRAPPC12	-1.4108932845735582	-0.2020423374899853	0.158276082586837	0.006662773955537424	0.05084317123041053	0.0063250771390966345	NA	56	56	56
ENSG00000116151.13	MORN1	1.4103444337004605	0.14662936816862565	0.15843800424842214	0.013093700338344333	0.07888843393365676	0.0006018982987488322	NA	16	17	17
ENSG00000119673.14	ACOT2	1.4101860253353873	0.0903571742912371	0.15848476110582477	0.03523936413254458	0.2035929580379111	4.539378740467121e-09	NA	39	40	40
ENSG00000177427.12	MIEF2	-1.409465038281616	-0.20486183794914276	0.1586977043849087	0.005414325832046689	0.0517373266979197	0.005887000252281411	NA	12	12	12
ENSG00000189099.11	PRSS48	-1.4087932412889892	-0.03875152817662182	0.15889631424535755	0.08726910730058485	0.1081941949858796	3.6030044079062454e-05	NA	56	59	59
ENSG00000272002.1	RP11-557L19.1	1.4070470649670994	0.1131022293969986	0.15941343318782408	0.019535171087971495	0.2179199659317161	2.4799784997613153e-09	NA	12	12	12
ENSG00000133302.12	SLF1	-1.40616294411859	-0.3510904838962938	0.15967574492147452	0.0028988366610277244	0.07273005980072095	0.001023915786678225	NA	21	21	21
ENSG00000240038.6	AMY2B	-1.4059078916270602	-0.1846318613728551	0.1597514776358252	0.007138092081128138	0.12134097212439775	1.0389765268628752e-05	NA	37	38	38
ENSG00000178952.10	TUFM	1.4052719425995586	0.1767930676960961	0.15994042822934573	0.008211068452884222	0.20786043971949325	4.7536494573349114e-09	NA	21	21	21
ENSG00000203666.12	EFCAB2	-1.4051830612345986	-0.05299609316320309	0.1599668497534289	0.11232466978786136	0.5385822045437342	1.1642291854304215e-28	NA	25	25	25
ENSG00000150967.17	ABCB9	-1.4050710831215416	-0.8158123386312979	0.16000014188355294	0.0003980837640034993	0.03341176942906393	0.02533530033434849	NA	3	3	3
ENSG00000145198.14	VWA5B2	1.4050669243763512	0.16776774208087886	0.16000137841790174	0.007497268930291537	0.12335838180819668	1.0672977826587616e-05	NA	15	15	15
ENSG00000170684.8	ZNF296	-1.40401286575499	-0.08418933963643091	0.16031501843300422	0.029538683799203127	0.11419752205332125	2.444386781926155e-05	NA	43	44	44
ENSG00000178445.9	GLDC	-1.4037008966447246	-0.4143979180543141	0.1604079353526915	0.0014524879088585	0.027361098587250682	0.043362179821805666	NA	9	9	9
ENSG00000004468.12	CD38	-1.402908392882457	-0.13276825157278702	0.1606441578067016	0.013983111988457617	0.21037051097112694	4.399966857451775e-09	NA	11	11	11
ENSG00000198429.9	ZNF69	1.4022362297329514	0.24104598169972666	0.16084471615420415	0.004475972128951891	0.04466995660517879	0.009462438592284123	NA	3	3	3
ENSG00000178202.12	KDELC2	1.401454203109285	0.295534108897104	0.1610782933095143	0.004404683885476796	0.1347896408729474	4.2283335265768986e-06	NA	16	16	16
ENSG00000139428.11	MMAB	1.4010850985383725	0.1103506548494394	0.16118862711097726	0.02228892046344855	0.07431859840160755	0.0007645494300102995	NA	44	44	44
ENSG00000167965.17	MLST8	1.4008951356068262	0.14772136875123854	0.1612454336220508	0.011909358833378927	0.20505380599496087	3.6578450248014674e-09	NA	28	29	29
ENSG00000188674.10	C2orf80	1.4002296885031502	0.27420224056158515	0.1614445481708373	0.003862458548127434	0.15834436176392225	8.471366565724074e-07	NA	75	78	78
ENSG00000108509.20	CAMTA2	1.398813484926864	1.2957191645130914	0.1618689214418516	7.689725192425365e-05	0.04008197741983895	0.015778402711256728	NA	5	5	5
ENSG00000163629.12	PTPN13	1.397998618245695	0.08437436804164596	0.1621134821198036	0.041708622517382346	0.2746841961999576	2.1427932344931184e-12	NA	43	43	43
ENSG00000078487.17	ZCWPW1	-1.397671063366765	-0.08088885253963647	0.16221186759081385	0.0349158860975641	0.2910347606824145	2.279554380163705e-13	NA	30	30	30
ENSG00000223496.2	EXOSC6	1.3968851871679664	0.055506410124478794	0.16244809970688112	0.08052667003339414	0.5400993461877419	1.1244571494461752e-29	NA	12	12	12
ENSG00000203809.6	LIN28B-AS1	-1.39616047070217	-0.23271608447197698	0.16266617734967503	0.0037313306086878325	0.05597367368663614	0.004343151428439152	NA	10	10	10
ENSG00000080031.9	PTPRH	-1.3959650815957056	-0.11616846631456332	0.16272501053073685	0.022968952154311318	0.19050323913880407	3.9425815936749766e-08	NA	17	18	18
ENSG00000104442.9	ARMC1	-1.394442051570517	-0.16086920864079435	0.16318415702095546	0.010482361634727533	0.1739332742320336	1.7060780549557732e-07	NA	30	30	30
ENSG00000219435.5	TEX40	-1.3923181127141213	-0.10959509050415422	0.16382608902964146	0.01980598115513771	0.17418429864102208	4.200527404103705e-08	NA	6	6	6
ENSG00000175793.11	SFN	-1.39047996984432	-0.08429913999147219	0.16438317755744347	0.03467415436678047	0.03206463910026062	0.033402782670277444	NA	54	56	56
ENSG00000185860.13	CCDC190	1.389538290245865	0.07283042951397319	0.16466912587272275	0.05100269762401406	0.1913227500273379	3.7657825180954414e-08	NA	28	28	28
ENSG00000197013.9	ZNF429	-1.389534920058524	-0.09907704780373905	0.16467014992849727	0.022643782658340002	0.10288677694111503	8.824745456460175e-05	NA	64	66	66
ENSG00000185627.17	PSMD13	1.3892720660715623	0.14329234732735383	0.164750034785634	0.014011697871194015	0.21276106168254907	3.793602898754811e-09	NA	19	19	19
ENSG00000104979.8	C19orf53	1.3885176801377346	0.2303247697127758	0.16497946485415782	0.0037195010223204164	0.06457656682047799	0.0009006649794914236	NA	7	8	8
ENSG00000127249.14	ATP13A4	-1.388507302194028	-0.29661897993055114	0.1649826227563217	0.0030137649641371056	0.05217978339172763	0.005618839954283633	NA	11	11	11
ENSG00000112339.14	HBS1L	-1.3876153036083883	-0.06281127641676293	0.16525421888307834	0.07373367896620343	0.4852187352452661	5.441452815282512e-24	NA	77	77	77
ENSG00000133216.16	EPHB2	-1.383623627424406	-0.14280132157718922	0.16647372974489372	0.010467812532415386	0.11933788477137572	1.5211771343323875e-05	NA	11	11	11
ENSG00000168071.21	CCDC88B	1.3819060042230018	0.11036409291444269	0.16700056413350262	0.01603515780508919	0.16481344942072018	4.245822366689716e-07	NA	25	25	25
ENSG00000125844.15	RRBP1	1.3815320370129474	0.23381736835232494	0.1671154343623752	0.004932862097642568	0.15013277364159494	8.653523739311957e-07	NA	22	22	22
ENSG00000262874.1	C19orf84	1.3813979117475177	0.06185525250211925	0.1671566476240648	0.10764603367760821	0.28632684093846994	3.1889261231440313e-12	NA	47	49	49
ENSG00000275764.1	RP11-582E3.6	1.3808816603286653	0.04022871935649077	0.1673153497456229	0.11771379557624603	0.16062717575547272	6.829889993072418e-07	NA	148	150	150
ENSG00000136169.16	SETDB2	1.3799098225299602	0.18243968846516934	0.16761441189172432	0.007460353482043158	0.032415926823253	0.032650043489846486	NA	23	23	23
ENSG00000157322.17	CLEC18A	1.3796679763676365	0.0400931114141502	0.16768889719073354	0.1425242522468309	0.3855819298719231	4.8092517295898176e-18	NA	19	19	19
ENSG00000065621.14	GSTO2	1.3791063844449245	0.10509403428931013	0.16786195568118567	0.02052548347395783	0.19482435348867025	1.1368587099627464e-08	NA	21	21	21
ENSG00000115339.13	GALNT3	-1.377544401618324	-0.07317069856783459	0.16834399690169954	0.04424869420413313	0.07958863717975208	0.0006329312486575399	NA	41	41	41
ENSG00000115604.10	IL18R1	-1.3769042567468732	-0.044895820371465577	0.1685418509736467	0.13386407043586282	0.5662996119966417	3.0343426626627067e-31	NA	44	44	44
ENSG00000232653.8	GOLGA8N	-1.376477085797327	-0.03727131768013125	0.16867397675201345	0.14927675818081293	0.2703187499860761	7.833194400759041e-12	NA	101	104	104
ENSG00000130518.16	KIAA1683	1.3759816968800072	0.03644243589186219	0.16882729995533452	0.2071126643465034	0.27741608048533617	1.5595438379852308e-13	NA	119	127	127
ENSG00000142185.16	TRPM2	1.3755364244134882	0.08090068806637901	0.16896520130021964	0.03374502791290925	0.30045468729498753	2.721410389678586e-14	NA	17	17	17
ENSG00000164818.15	DNAAF5	-1.375014561704094	-0.2674844979972838	0.16912693026238546	0.0037421086885794917	0.07651480321822621	0.0004272339828348976	NA	6	6	6
ENSG00000177551.5	NHLH2	1.3747855586785969	0.18935483548216478	0.16919793657454807	0.007831347774906542	0.10113909758377028	5.8499758986427855e-05	NA	38	38	38
ENSG00000204514.9	ZNF814	-1.3729668192076314	-0.11459136191385667	0.16976266210152613	0.026878659090600072	0.11929960887570495	1.6439343722757992e-05	NA	28	32	32
ENSG00000270673.1	YTHDF3-AS1	1.372112905714731	0.1426654744658724	0.17002829246449447	0.016432200495036246	0.0619613364021569	0.002836657994863155	NA	50	50	50
ENSG00000148484.17	RSU1	-1.3720260365978492	-0.17412716844178527	0.17005533264463202	0.00656947319003422	0.1302285385126286	8.866806022197753e-06	NA	19	20	20
ENSG00000137411.16	VARS2	-1.371332697688017	-0.28719960697269814	0.17027126721544883	0.0023351093373793702	0.3471705556180829	7.447928032918683e-16	NA	9	56	56
ENSG00000160972.9	PPP1R16A	1.3706926071542276	0.19134788825328902	0.17047080037607965	0.005338787137139905	0.030896226835640743	0.03228857744678172	NA	23	24	24
ENSG00000085382.11	HACE1	1.3705342874449051	0.20170012946423485	0.17052017983382484	0.005091179122248227	0.09593469173842972	9.298898515340755e-05	NA	57	57	57
ENSG00000135951.14	TSGA10	-1.3700973834146783	-0.06232609745337954	0.1706565045243159	0.061734461238284445	0.2443699974115744	2.098366330710289e-10	NA	57	58	58
ENSG00000272440.1	RP11-379F4.6	-1.3694248541527605	-0.045301661509323576	0.17086650956323413	0.04705086328167779	0.04551388906281234	0.009900651627373715	NA	71	72	72
ENSG00000151917.17	BEND6	1.3670871586170916	0.07274889562761952	0.17159798782722602	0.0339528287742269	0.3826464365984307	2.787847027176404e-18	NA	31	31	31
ENSG00000175643.8	RMI2	-1.3653942377701616	-0.06120904149342931	0.17212917399383076	0.0690335096550663	0.32502335040226943	4.593448950957642e-15	NA	25	25	25
ENSG00000177409.11	SAMD9L	-1.3653774767681282	-0.10064139764326284	0.1721344392208236	0.028886996364896087	0.13222145910553573	4.294740601129588e-06	NA	83	88	88
ENSG00000170291.14	ELP5	1.3650165132391716	0.10120892999259054	0.1722478599486743	0.021540996941856683	0.21366934781948196	4.6507613489806635e-09	NA	26	28	28
ENSG00000065809.13	FAM107B	-1.3650052836318507	-0.308343480107007	0.17225138937404116	0.0032535456742261624	0.17469644900450226	8.141882949605877e-08	NA	15	15	15
ENSG00000002016.17	RAD52	1.3612144239191666	0.12880073886248683	0.17344593723517732	0.01054202529374302	0.15834261286200166	2.723046554124172e-07	NA	23	24	24
ENSG00000095906.16	NUBP2	1.3603435462395688	0.30702443163771626	0.1737212342259591	0.002115395146383231	0.12068268637586173	1.7673689367704527e-05	NA	5	5	5
ENSG00000090487.10	SPG21	-1.3591069935939986	-0.05453163482402781	0.1741126870309404	0.08488173735287113	0.2527654361788077	4.421628713208392e-11	NA	61	63	63
ENSG00000185896.10	LAMP1	-1.3589818296263023	-0.18409270299078123	0.17415234660609447	0.0051963554595451725	0.029467755448233383	0.03690915382505163	NA	35	35	35
ENSG00000160321.14	ZNF208	1.3586112573501883	0.04174411858357881	0.1742698060518899	0.09300301558481953	0.21441426399470045	2.4591991017174305e-09	NA	66	67	67
ENSG00000196981.3	WDR5B	1.358393011012457	0.4196720813001062	0.1743390107698678	0.0014065550739204976	0.06561450287861798	0.0019206658840329586	NA	6	7	7
ENSG00000174373.16	RALGAPA1	1.3572850013354243	0.13661854391781347	0.17469067115968595	0.008254618329871502	0.06363309069118929	0.0013806841944142849	NA	39	39	39
ENSG00000125337.16	KIF25	-1.3557808589732494	-0.030340990664203253	0.17516890321544776	0.21935166168628925	0.1572970520975541	6.899981311788569e-07	NA	130	137	137
ENSG00000162813.17	BPNT1	1.355683207511902	0.35253501916080887	0.17519998458522246	0.0015749402287546467	0.04509359607023895	0.010456215029227871	NA	1	3	3
ENSG00000084072.16	PPIE	1.35479289902689	0.053567418819070886	0.1754835496492323	0.08152866620926344	0.37764232013464505	6.6234485963615874e-18	NA	14	14	14
ENSG00000130856.15	ZNF236	-1.3546710032367368	-0.18809918276262888	0.17552240033851485	0.00755376551231506	0.040103601027010764	0.01687700901066827	NA	36	36	36
ENSG00000197557.6	TTC30A	1.3538819337089354	0.17381184670245683	0.1757740481989014	0.007218952361902696	0.05022035972006021	0.0061663149366954035	NA	48	48	48
ENSG00000115368.9	WDR75	1.3535747150753654	0.23410241040562862	0.17587209825434313	0.0047140551029249056	0.03716986097592477	0.02121970690408905	NA	12	12	12
ENSG00000158411.11	MITD1	1.3521884268170166	0.21332859100875717	0.17631504501249762	0.004989332789774737	0.04005025471068948	0.014139374696623538	NA	4	4	4
ENSG00000101052.12	IFT52	-1.3521572133069557	-0.06921434624631988	0.17632502791615445	0.05216622531911156	0.1051698485457477	4.207927895923557e-05	NA	92	93	93
ENSG00000125630.15	POLR1B	1.352091746801972	0.0719046999986211	0.1763459671994918	0.05298092602684795	0.22250425318764605	5.049502852038621e-10	NA	14	14	14
ENSG00000131711.14	MAP1B	1.3517789047972293	0.07657055749146442	0.1764460544563472	0.03170557779198523	0.15490983299986275	5.319668445299112e-07	NA	24	24	24
ENSG00000099810.18	MTAP	1.3507845741712816	0.16812331855991844	0.17676445090006443	0.0074893773715653	0.050543463948642835	0.005678291916920991	NA	21	21	21
ENSG00000197165.10	SULT1A2	1.3486917170976382	0.047384120071017555	0.17743600709541496	0.09212064054767291	0.29122598983014303	1.5594880721778665e-12	NA	10	10	10
ENSG00000152782.16	PANK1	1.3485921773640939	0.23756433341232755	0.1774679946847194	0.004657520055401676	0.03367869040173081	0.02928463245218252	NA	10	10	10
ENSG00000203908.3	KHDC3L	1.3477231325970298	0.08747255674373139	0.1777474489870451	0.026765031455367107	0.13962102352771075	1.9831200789620413e-06	NA	22	22	22
ENSG00000128791.11	TWSG1	1.3470498034543683	0.12429542215365315	0.1779641931734387	0.024706373640797797	0.31406640154498433	1.3459442983681965e-13	NA	31	31	31
ENSG00000137877.9	SPTBN5	1.3468286274315524	0.08542110016817339	0.17803543249191522	0.04878149177676825	0.21176130495331255	1.80185170117203e-09	NA	18	18	18
ENSG00000144746.6	ARL6IP5	1.3462608671020488	0.13527941125096882	0.1782184014763757	0.012026664850098593	0.26013602779614137	2.5949948338995865e-12	NA	10	10	10
ENSG00000104870.12	FCGRT	1.3442778109959448	0.3439555564627073	0.1788585680440039	0.004659604632678694	0.03093864401038571	0.034903663148786734	NA	24	26	26
ENSG00000223403.3	MEG9	1.3440144429116319	0.1192114187704598	0.17894371654972874	0.013805956907719253	0.048956053861929895	0.00769810528358967	NA	40	45	45
ENSG00000169756.16	LIMS1	1.3438265407349426	0.2394258685170036	0.17900448489370024	0.003928889099922373	0.06192495183813036	0.002160256393404231	NA	32	33	33
ENSG00000109794.13	FAM149A	-1.3431049857625699	-0.0641815352500563	0.1792379813973659	0.05950466488824151	0.35483357202480464	8.414467243448818e-17	NA	68	71	71
ENSG00000136267.13	DGKB	-1.342492341700318	-0.6362957396203134	0.1794364118457381	0.0006168113536050147	0.08674885819261614	0.00027786639061681514	NA	15	17	17
ENSG00000132535.18	DLG4	-1.342329256992317	-0.3777990095656647	0.17948926117484532	0.0019035733511171748	0.040366606214610884	0.015416924675609437	NA	22	24	24
ENSG00000214160.9	ALG3	-1.3413255433709126	-0.12829433871324225	0.17981478000728646	0.013007866344648518	0.131876576647448	7.860798528145143e-06	NA	11	12	12
ENSG00000141971.12	MVB12A	-1.3408360451291286	-0.3323773311685106	0.17997369043203004	0.002831134368761008	0.043687230402326714	0.011737134720430522	NA	13	14	14
ENSG00000025423.11	HSD17B6	1.3408320452246634	0.16991170142756615	0.1799749893884084	0.007887910749156447	0.13653687145467766	1.3755203506827578e-06	NA	12	13	13
ENSG00000132640.14	BTBD3	1.3392709437880215	0.5100490494721562	0.18048248426954272	0.0008097895236979139	0.037387751494217684	0.020699522444169026	NA	10	13	13
ENSG00000106638.15	TBL2	1.336957365147224	0.1618200091587568	0.18123655402558758	0.009057322356908334	0.11764046427221556	2.7457550273347587e-05	NA	4	4	4
ENSG00000112599.8	GUCA1B	-1.3328229117733483	-0.07910647351203262	0.18258992498649074	0.05578342458076757	0.1845353696841557	2.7421659841506345e-08	NA	50	50	50
ENSG00000198952.8	SMG5	1.332730061930825	0.13123020430964064	0.182620404222264	0.012908244911280961	0.058104325182497515	0.0033944426720395483	NA	41	42	42
ENSG00000258144.1	RP11-554L12.1	1.3321832418441772	0.11754949435951403	0.18279998194887226	0.0128594858243188	0.06745676616507333	0.001800735701730116	NA	1	1	1
ENSG00000125124.11	BBS2	-1.33208468306153	-0.1477712394668512	0.18283236293326455	0.010882788033785324	0.12046464367044528	1.900095712774168e-05	NA	38	38	38
ENSG00000012660.13	ELOVL5	1.3320188528888317	0.20052905276408034	0.18285399346831333	0.005406473694169258	0.08579909245698789	0.00026840246317123937	NA	26	26	26
ENSG00000121769.7	FABP3	1.3315360967368717	0.20254802869962113	0.18301267586484593	0.005600098582140606	0.10258866784020697	8.344609755905137e-05	NA	25	25	25
ENSG00000173535.13	TNFRSF10C	-1.3307781265861038	-0.03692057809137849	0.18326202723922003	0.16126930522081215	0.4555337505750616	6.030571556489217e-22	NA	59	61	61
ENSG00000110025.12	SNX15	1.3306792782537284	0.09809180319571822	0.18329456417362056	0.02445385428426225	0.16054557718384474	4.210275896791811e-07	NA	14	14	14
ENSG00000100413.16	POLR3H	-1.3295767865785666	-0.11388738762183014	0.18365775066453738	0.011375119637282015	0.17861434373294285	5.0959399671103904e-08	NA	56	59	59
ENSG00000152292.16	SH2D6	1.329417967227268	0.05528095120423575	0.18371011335960097	0.07578488966918823	0.1884986289055458	2.2284392540312178e-08	NA	67	68	68
ENSG00000204241.7	RP11-713P17.3	-1.3289821115427625	-0.23577003193729326	0.18385387166731337	0.0057609747069492425	0.08761229412111023	0.0001637340638423276	NA	2	2	2
ENSG00000114354.13	TFG	1.328820632502313	0.1893715842891654	0.1839071534547495	0.006034726260309703	0.10604616324291467	6.201148363746025e-05	NA	10	10	10
ENSG00000188004.9	C1orf204	1.3286348164510315	0.06112735925330335	0.18396847965600582	0.06947915644906986	0.23184701180352865	1.0673716177720004e-10	NA	27	27	27
ENSG00000104866.10	PPP1R37	-1.327978946742859	-0.38801207622115325	0.18418506208921637	0.002751034782993212	0.04209913602707025	0.009497611901953106	NA	10	10	10
ENSG00000115661.13	STK16	1.3277892859264853	0.25887307110312785	0.18424772738731965	0.0033920118645419106	0.12811773764182854	7.948670048332706e-06	NA	2	2	2
ENSG00000225880.5	LINC00115	-1.3277540196954434	-0.08540548261723016	0.18425938134392073	0.021781995331290407	0.2304594554335404	8.412871648078839e-10	NA	26	31	31
ENSG00000104738.16	MCM4	-1.3276190043033727	-0.16206399837038843	0.18430400310685324	0.007938055766648047	0.1318329459338562	3.290810809308085e-06	NA	32	32	32
ENSG00000245556.2	SCAMP1-AS1	-1.3273226814495358	-0.24628237120828111	0.18440196404541798	0.004726764364500658	0.0448868379721708	0.008637389523261232	NA	14	15	15
ENSG00000140873.15	ADAMTS18	1.3263667969108204	0.030708593376026536	0.18471823121372966	0.21430693334022935	0.4716963150977164	3.7789317697790816e-23	NA	18	18	18
ENSG00000251575.2	C5orf64-AS1	-1.3246630700311746	-0.16395784726643173	0.18528292704368854	0.008535782405079238	0.1441172672414189	2.863772126924505e-06	NA	9	9	9
ENSG00000272732.1	RP5-1159O4.2	-1.3231088589085187	-0.074590465354114	0.18579917907495058	0.02947553679944931	0.06471898350864097	0.002031720467154492	NA	60	65	65
ENSG00000166275.15	BORCS7	-1.3230616287194088	-0.07084232468057602	0.18581488384756195	0.046038287843990666	0.3868426330330249	4.765552748697115e-19	NA	38	38	38
ENSG00000128487.16	SPECC1	1.321925393907691	0.55758140561221	0.186192995459718	0.0008044105175977794	0.071240734612825	0.0010170048290758142	NA	3	3	3
ENSG00000118322.12	ATP10B	1.321268117237231	0.08599836028177811	0.18641198078293086	0.038922239999866756	0.3375941829683409	1.262679917681612e-15	NA	36	36	36
ENSG00000267723.1	CTD-2189E23.1	-1.3212607839755452	-0.13887937919531954	0.18641442508387018	0.011722953700256476	0.06098850632535361	0.0014293411690159735	NA	4	4	4
ENSG00000174899.10	PQLC2L	1.319864887431634	0.09694523853421011	0.18688013259468028	0.02355463959416328	0.10723114791156643	2.4741537785743827e-05	NA	17	17	17
ENSG00000134851.12	TMEM165	1.3191920791760168	0.16024711238848674	0.18710490566824534	0.008976860718120346	0.05965239482224445	0.0032514227063684216	NA	63	65	65
ENSG00000000460.16	C1orf112	-1.3187788751657064	-0.10518395025778578	0.18724304858125584	0.020176295759735143	0.06504723643040218	0.002095432626870535	NA	45	45	45
ENSG00000161542.16	PRPSAP1	-1.3175042474442622	-0.15092085161539504	0.18766965828020188	0.013261668816653712	0.15718366384820615	4.1533236059702475e-07	NA	9	9	9
ENSG00000164530.13	PI16	1.317342777487363	0.05402133858873234	0.187723752394803	0.08512865768962542	0.30028963251372115	3.324133234457534e-13	NA	23	23	23
ENSG00000114999.7	TTL	1.3167097011365851	0.20006501835931137	0.18793595057161738	0.007488136539098273	0.035934022498572395	0.020738320332639032	NA	55	57	57
ENSG00000113971.19	NPHP3	1.3162005208456011	0.03913898051462961	0.18810674894977364	0.12592804950048367	0.5202039390573977	5.872466338162287e-29	NA	66	67	67
ENSG00000165282.13	PIGO	-1.315959796353056	-0.18686779055316072	0.1881875369346374	0.00643517498595788	0.11232333699377796	4.19948817578425e-05	NA	12	12	12
ENSG00000189184.11	PCDH18	1.3157601197066207	0.10734321505941503	0.1882545685396212	0.023521630303977963	0.039255410762899484	0.01738115684391034	NA	47	48	48
ENSG00000167100.14	SAMD14	-1.314942209619522	-0.24119875018379555	0.1885293254479733	0.0036788140111157983	0.028556237300631657	0.03245549880096738	NA	5	6	6
ENSG00000262246.5	CORO7	-1.3146771475289856	-0.4312280359233454	0.18861843000751766	0.0010007787328380308	0.08822890257936672	0.00013691907187267816	NA	4	5	5
ENSG00000198874.12	TYW1	1.3145995399217387	0.03405110968821829	0.18864452483500316	0.1916157566908597	0.542237380698482	1.305697556807181e-28	NA	51	55	55
ENSG00000111452.12	ADGRD1	1.3142766323187658	0.21313826526325738	0.18875312806321742	0.004135680230660592	0.034885187840887746	0.024997626434270982	NA	20	20	20
ENSG00000246465.1	RP11-57A19.2	-1.3124656996958919	-0.17511865733246867	0.18936305189862246	0.0067568776443132	0.07753620696477677	0.0007313458341984062	NA	2	2	2
ENSG00000117906.13	RCN2	1.3123277696248217	0.20031962147146462	0.18940956634218942	0.0045991536220545345	0.07457629897162486	0.00082874374596368	NA	45	45	45
ENSG00000127947.15	PTPN12	1.3087937146893311	0.15846443960666753	0.1906042365970596	0.008026859292612409	0.12031048463606	2.0753496086992868e-05	NA	19	21	21
ENSG00000171574.17	ZNF584	1.3056601810351913	0.221754494314789	0.191668144810345	0.004042717603634654	0.0519359330556137	0.004940481042537129	NA	9	9	9
ENSG00000228421.2	AC005013.5	-1.3055663708829426	-0.09756139378162165	0.19170006276577278	0.0411078725461129	0.2159554727343696	2.332974813534084e-09	NA	21	21	21
ENSG00000002919.14	SNX11	1.3046119781642118	0.20693935624086915	0.19202500747386597	0.004824271420843577	0.032816238361483736	0.023119470565750103	NA	20	20	20
ENSG00000166111.9	SVOP	1.3043000735986838	0.2766955702082793	0.19213129024025122	0.003011874382662956	0.09282685080367943	0.0002160629775985388	NA	40	40	40
ENSG00000254872.3	RP13-870H17.3	-1.3041825598570334	-0.13078181179370668	0.1921713447479353	0.017862496328592315	0.14072631456314622	3.7675362890017717e-06	NA	58	60	60
ENSG00000154447.14	SH3RF1	-1.3040104991026942	-0.14175108026918942	0.19223000265632806	0.010063032096032683	0.06710213168081754	0.0013939650056091618	NA	21	21	21
ENSG00000170260.8	ZNF212	1.302779592262636	0.1354516930960992	0.19265001991981612	0.01868472073568556	0.03572941116169477	0.02199975357826342	NA	46	53	53
ENSG00000115602.16	IL1RL1	-1.3024044756534978	-0.045033017112479	0.19277815340625393	0.10842810257750712	0.507072549996161	2.0347872861008573e-25	NA	43	44	44
ENSG00000006634.7	DBF4	1.3020670663504639	0.13204678431112932	0.1928934602050253	0.012890917348050467	0.07324338642699679	0.0010224316869611066	NA	59	65	65
ENSG00000154305.16	MIA3	1.3020534642106545	0.18219866578875002	0.19289810968462562	0.0075993990181213444	0.12784306331043052	9.588651052568648e-06	NA	30	38	38
ENSG00000176974.19	SHMT1	1.3014413204031925	0.17822316191833534	0.1931074377591806	0.007874608110882492	0.05063290026889479	0.006643093718402372	NA	10	15	15
ENSG00000256050.2	RP11-982M15.6	-1.301360460689379	-0.06956761998105715	0.1931351009376986	0.06016374837505908	0.06858893166513026	0.0014179500442307756	NA	27	29	29
ENSG00000132825.6	PPP1R3D	1.2993774680499122	0.09426035226676653	0.19381442036549146	0.019142965791565516	0.14596790577707328	2.5669320274486803e-06	NA	84	96	96
ENSG00000102886.14	GDPD3	-1.2989265414758395	-0.05900434850345059	0.1939691400831357	0.04588926039945719	0.0601429191887789	0.0028110202139821163	NA	71	81	81
ENSG00000185088.13	RPS27L	1.2982467017418782	0.15961738511995707	0.19420257472666613	0.005553359676409622	0.029802004400474036	0.03912979526719304	NA	37	38	38
ENSG00000274265.4	CH17-189H20.1	1.298153727572902	0.24862200196786868	0.19423451502395783	0.0023681689101118287	0.08231724847174744	0.0004042410074434404	NA	7	17	17
ENSG00000090372.14	STRN4	-1.2974149142009155	-0.19145467570484678	0.19448846363781735	0.00538953632322785	0.08019025136482939	0.0006611551151288531	NA	45	46	46
ENSG00000133028.10	SCO1	-1.295877446647407	-0.10300201889231143	0.195017710484495	0.022708135487153606	0.22786867304279626	1.3003445972599438e-09	NA	22	23	23
ENSG00000205572.9	SERF1B	1.2953735143003164	0.11459911069406446	0.19519141019190822	0.021937553693490867	0.1016861837571949	8.273323735531364e-05	NA	28	31	31
ENSG00000100461.17	RBM23	1.2946836304694191	0.04980899320427784	0.1954293891793074	0.06060805916276199	0.23765344653496515	1.5440781042868062e-10	NA	94	98	98
ENSG00000156711.16	MAPK13	1.2940412912496824	0.08858772834241758	0.19565115858140392	0.03340721261200949	0.11357988282085413	2.8447075892652074e-05	NA	72	72	72
ENSG00000232859.9	LYRM9	-1.2932725489864814	-0.06146203225644336	0.1959168114112555	0.056690343218752846	0.4895131185555001	8.834882725267976e-25	NA	32	32	32
ENSG00000112425.14	EPM2A	1.2931882524021805	0.8821318528499646	0.1959459576991207	0.0002558134325995132	0.04657744301326582	0.006932074519841461	NA	6	8	8
ENSG00000134531.9	EMP1	1.2928522479676092	0.5978003736765508	0.1960621657730246	0.0014196376613989448	0.03089821606200998	0.03260135561988998	NA	8	8	8
ENSG00000116991.10	SIPA1L2	-1.2924904809946307	-0.10291390582667584	0.19618734034092356	0.021264512559994564	0.05069182687773277	0.00635725519553746	NA	51	53	53
ENSG00000278376.1	RP11-158I9.8	-1.2922067631736198	-0.06875523291400211	0.19628555017221538	0.03547339285742905	0.2766852392503203	1.8969018886971154e-13	NA	56	56	56
ENSG00000255198.4	SNHG9	1.2918748244711362	0.2507331889210343	0.19640049752995514	0.003623489012496568	0.07130874615093334	0.0010286698502421118	NA	4	4	4
ENSG00000182013.17	PNMAL1	-1.29154089128912	-0.1967635752882337	0.19651618530577686	0.005133699952985978	0.10758266919473844	5.854620776524617e-05	NA	22	22	22
ENSG00000016402.13	IL20RA	-1.291511794846561	-0.1292887254024802	0.19652626783773897	0.0159557164766852	0.06212865825634225	0.0013805900370804226	NA	39	42	42
ENSG00000198315.10	ZKSCAN8	-1.290339301824933	-0.2595956035946726	0.19693287676159466	0.003106573442833896	0.04635257102206898	0.007611897424604539	NA	40	59	59
ENSG00000263627.1	PPP4R1-AS1	-1.2902608076517452	-0.04414381080297954	0.19696011974305982	0.14587144748728925	0.3604916537289592	2.0789973945320216e-16	NA	4	4	4
ENSG00000156510.12	HKDC1	1.2899595956106849	0.2636636079120877	0.19706468705064362	0.004881500304949036	0.05703623735697305	0.0039057074973441615	NA	33	33	33
ENSG00000146215.13	CRIP3	1.289912549955482	0.1805118272907076	0.19708102286061746	0.0064169566159522	0.05831735725279591	0.003488466072899659	NA	24	24	24
ENSG00000175130.6	MARCKSL1	-1.2895543347085117	-0.21013580645840377	0.19720543957471925	0.005410035479109273	0.07392229068935144	0.0004502855526310461	NA	31	33	33
ENSG00000135549.14	PKIB	1.2892397638040498	0.08847120990277195	0.1973147449722732	0.026410054772116904	0.07320493340397799	0.0010792277775687397	NA	45	45	45
ENSG00000136010.13	ALDH1L2	1.2887073436422	0.12638038351019187	0.19749984848551072	0.015312807876112644	0.06963187634168808	0.0014322416620814599	NA	30	31	31
ENSG00000271751.1	RP11-110I1.14	-1.2886191409548324	-0.04526177991918742	0.19753052568230345	0.11689117899750501	0.13862550456102368	4.931775720164607e-06	NA	46	46	46
ENSG00000187824.8	TMEM220	1.2885046560504683	0.07482628948536164	0.1975703491245181	0.042014818809770156	0.4244372479038759	5.1006735761772176e-20	NA	58	59	59
ENSG00000165502.6	RPL36AL	1.2873031200602567	0.10100461225536035	0.1979886564888481	0.023178585679304153	0.30321797183142923	1.8878751888932672e-13	NA	24	24	24
ENSG00000223802.7	CERS1	-1.2862333569972422	-0.18053151071260126	0.1983616327950135	0.005326158342157982	0.1078675390958528	3.420159503511548e-05	NA	10	10	10
ENSG00000198478.7	SH3BGRL2	1.2825026610775763	0.09479719207724174	0.19966637205840188	0.016658500351327935	0.02733935872665557	0.044810893020330686	NA	92	92	92
ENSG00000005156.11	LIG3	1.2824661783276454	0.07254252617118385	0.19967916207672554	0.03796214825518878	0.2054221966224222	6.489210606548199e-09	NA	22	22	22
ENSG00000198168.8	SVIP	-1.2813586132799386	-0.17273183514640758	0.20006773397498645	0.0066787133824414745	0.03048292733824349	0.03855753500387573	NA	32	35	35
ENSG00000138688.15	KIAA1109	1.2787842848666435	0.07167332024902258	0.20097302940735273	0.011922588547046819	0.040461756897080835	0.015298914084144404	NA	53	53	53
ENSG00000249484.8	LINC01470	-1.2759996751255458	-0.2892491730732074	0.2019556339372639	0.0031924176256304068	0.027903981576456783	0.04491666345403602	NA	13	13	13
ENSG00000162994.15	CLHC1	1.2755090124440915	0.051197905826131776	0.20212913625696982	0.11777070244007713	0.5285889515540557	1.1773454592108144e-27	NA	12	12	12
ENSG00000100739.10	BDKRB1	-1.2751873791451767	-0.09005015280200558	0.20224292734580596	0.024603306554390556	0.07378547755854792	0.0008894061894751922	NA	21	21	21
ENSG00000163576.17	EFHB	-1.2749357195238142	-0.03065475180770988	0.20233199490174703	0.22047541032709325	0.528756995822545	1.6726716034676097e-27	NA	60	65	65
ENSG00000275074.1	NUDT18	-1.2738062189377517	-0.10383985675013396	0.20273210063755398	0.01844665370625162	0.2405815541376357	1.2158369057157214e-10	NA	10	10	10
ENSG00000132128.16	LRRC41	-1.2735676834713656	-0.12981660045381627	0.20281667130020475	0.014214035111095077	0.03838991108761794	0.019844952733203858	NA	47	50	50
ENSG00000112619.7	PRPH2	-1.272773977994379	-0.06357421629269343	0.2030982576468512	0.04482429850419962	0.2473166457130917	1.1712593525146309e-10	NA	18	18	18
ENSG00000108379.9	WNT3	-1.272523135890902	-0.09262004502687295	0.20318730917281358	0.006548555361247741	0.12498460416732594	1.5461128188949523e-05	NA	30	52	52
ENSG00000084628.9	NKAIN1	1.2720977280574115	0.032125595722795865	0.2033383983215179	0.18426589919921374	0.5761472019145351	1.6149526798357846e-31	NA	34	34	34
ENSG00000196235.13	SUPT5H	-1.2719388592021508	-0.18509430850267056	0.2033948436442613	0.00632345179449763	0.03204395410217534	0.033708124062610235	NA	37	37	37
ENSG00000224635.1	RP4-564F22.5	-1.2718320099466147	-0.04187108806788183	0.20343281307503558	0.1200412114774518	0.4155761137468533	1.326843585797338e-19	NA	9	9	9
ENSG00000183019.7	MCEMP1	1.2716463552988981	0.05398497121869032	0.20349879867851117	0.06848669814220193	0.029038846613985127	0.043415741518326466	NA	64	71	71
ENSG00000186687.15	LYRM7	-1.2714796759179987	-0.25385240970413026	0.2035580533422009	0.006016896289168139	0.08982770434070142	0.00027141086456144444	NA	39	39	39
ENSG00000140525.17	FANCI	1.2695982172806637	0.13933394093785398	0.20422778475557968	0.011540993811271195	0.047259270717306116	0.007752527371165702	NA	15	17	17
ENSG00000270091.1	RP11-78O7.2	-1.2692111558425305	-0.2700331987125129	0.20436576326681344	0.003008275513071694	0.10277166375537453	8.353780132769907e-05	NA	7	7	7
ENSG00000196218.12	RYR1	1.2681005728882697	0.16702765400181585	0.20476203698025464	0.010279107231024532	0.03712071601283018	0.018711729903662343	NA	6	6	6
ENSG00000182670.13	TTC3	1.2680981123342747	0.11013562637671905	0.2047629155650984	0.015154328340308514	0.2705628499341381	6.7592514931903305e-12	NA	49	51	51
ENSG00000171497.4	PPID	-1.2678932080545862	-0.14827224089553862	0.20483608992558455	0.01022300740919076	0.10226058763417792	6.188170092310261e-05	NA	16	16	16
ENSG00000120254.15	MTHFD1L	-1.2676710703748282	-0.14860464947937344	0.20491544006794693	0.007137386646412916	0.0629728572343602	0.002295803231364379	NA	29	29	29
ENSG00000092036.18	HAUS4	-1.266899385664476	-0.049022690218109996	0.2051912684306857	0.08295731928228381	0.4770577087462548	1.3120083291346225e-23	NA	38	41	41
ENSG00000186976.14	EFCAB6	-1.266883112667954	-0.1439600176271292	0.20519708789961144	0.009275511026417074	0.06511340961100524	0.0022437542380993455	NA	61	63	63
ENSG00000170889.13	RPS9	1.2654824147914039	0.09240522444592027	0.20569844828556838	0.027870645237098524	0.3292567773855473	6.751089975518859e-15	NA	41	45	45
ENSG00000276085.1	CCL3L3	-1.2617980769274042	-0.04737967750966714	0.20702145435769803	0.0930343853631828	0.07932561223203427	0.0006032217423824014	NA	70	76	76
ENSG00000150459.12	SAP18	-1.26156675110907	-0.6317661266418176	0.20710472654250078	0.002500787150384086	0.07962905449430739	0.0005065164507658346	NA	12	12	12
ENSG00000177613.8	CSTF2T	-1.2603155570168667	-0.20607156396431037	0.2075555500995545	0.0042145953712692565	0.08758104676302929	0.000365727142172	NA	14	14	14
ENSG00000129925.10	TMEM8A	1.2600413088782623	0.13918558318641308	0.20765446076956562	0.011670350734064775	0.21965118845864695	2.7653500675173467e-09	NA	6	8	8
ENSG00000103510.19	KAT8	1.259938785312527	0.12405808258726646	0.20769144582300703	0.01227361306624146	0.14000886415926275	1.6450959092934196e-06	NA	22	22	22
ENSG00000177370.4	TIMM22	-1.259527535710624	-0.09882776829581744	0.20783985084449907	0.016187481316722027	0.2212219227501128	6.488611833991966e-10	NA	6	6	6
ENSG00000136104.19	RNASEH2B	1.2595098108250966	0.09225563666780145	0.20784624883922587	0.02353876713565409	0.3738552675977971	7.055415832000067e-17	NA	6	6	6
ENSG00000125863.18	MKKS	1.2585599134154881	0.168382430409909	0.20818933385169336	0.008681629384056888	0.0442198940794822	0.010503750201929452	NA	57	57	57
ENSG00000141759.14	TXNL4A	-1.2573546584400057	-0.32502274620338056	0.20862523994483662	0.0022417114895851606	0.06566318498980626	0.0020101262576395426	NA	23	24	24
ENSG00000144455.13	SUMF1	1.2563706151945717	0.08517393880537487	0.20898163031358918	0.027467169698098516	0.2454594387593369	1.1801632560960403e-10	NA	44	52	52
ENSG00000138650.8	PCDH10	1.2555960596956586	0.12470891045784646	0.20926246070697352	0.014075272537135213	0.09821304557066038	0.00011123785070400471	NA	85	86	86
ENSG00000124587.13	PEX6	-1.2548263331471545	-0.04827477821300377	0.2095418109672743	0.08623685330612363	0.488996755515867	3.1165451757871977e-24	NA	12	13	13
ENSG00000160294.10	MCM3AP	-1.2538834329145114	-0.10130655250369706	0.20988437755705025	0.023405780528832267	0.13349886234960415	4.121751745811127e-06	NA	42	43	43
ENSG00000107960.10	STN1	1.252695309622845	0.15675554886967583	0.21031661359892706	0.010679093397913649	0.0745439554600753	0.0007872756386445175	NA	52	52	52
ENSG00000144867.11	SRPRB	1.2525216866777686	0.06607088412181956	0.2103798310627214	0.039778297979102775	0.08203064878570278	0.00032034051530806316	NA	101	102	102
ENSG00000112679.14	DUSP22	-1.2524723349654756	-0.12129270174302821	0.2103978029142255	0.012901613962900954	0.09277348449504952	0.00021506587341043983	NA	26	29	29
ENSG00000085514.15	PILRA	-1.2519512015906413	-0.03301587396627949	0.21058764593120638	0.16293447515074702	0.5162320631232432	8.947804720377379e-27	NA	75	76	76
ENSG00000163291.14	PAQR3	-1.2519152652541412	-0.18764333106723383	0.21060074169992293	0.00715217820853641	0.11135943635065856	3.690936990052275e-05	NA	34	34	34
ENSG00000228789.6	HCG22	1.2518266698615337	0.3414651898039429	0.21063302977734166	0.0014850913174107425	0.1268189289378637	8.837587468739772e-06	NA	3	10	10
ENSG00000050438.16	SLC4A8	-1.251079968085947	-0.1587841135168309	0.2109053032108693	0.005505527274158435	0.1653406465720289	9.701159817313002e-08	NA	16	16	16
ENSG00000049860.13	HEXB	1.2508227998434553	0.13105684916052	0.21099913460358388	0.013196331283686283	0.18894219054303346	2.6003359685616658e-08	NA	30	30	30
ENSG00000125872.7	LRRN4	-1.250210454135071	-0.15594540716480695	0.2112226789349425	0.00834274426116442	0.10248441193844422	4.949941468160168e-05	NA	28	29	29
ENSG00000106809.10	OGN	-1.2495990435408928	-0.14202861372553355	0.21144605270171324	0.010709542447627708	0.0745634542008545	0.0008733819059505378	NA	45	46	46
ENSG00000115234.10	SNX17	-1.247857015812011	-0.13844992063424189	0.2120834243668367	0.010045834796870783	0.05952113321063519	0.0030036204264321078	NA	43	43	43
ENSG00000183542.5	KLRC4	1.2470388963527592	0.10943562443325246	0.21238323583134033	0.013587601673128651	0.06944862142404458	0.0012691647034731974	NA	34	34	34
ENSG00000075131.9	TIPIN	1.2467882848468157	0.036995988127958866	0.21247513719360456	0.1233022253950283	0.4075824342554584	2.3789820565033764e-19	NA	32	32	32
ENSG00000036257.12	CUL3	-1.2462221678535446	-0.17925912430389854	0.2126828428105001	0.0048465692310787276	0.041140913466159265	0.014563850364924885	NA	16	17	17
ENSG00000187010.19	RHD	1.2454682186640509	0.025000407389611127	0.21295969078180021	0.28966392173126443	0.5467971323826482	8.969533221431905e-31	NA	27	27	27
ENSG00000107731.12	UNC5B	1.2453975884686388	0.3637848783672226	0.21298563930864312	0.0013483638441306517	0.060359644805345274	0.00319146345300005	NA	20	21	21
ENSG00000188352.12	FOCAD	1.2446400207704735	0.30399694427082524	0.21326410243576788	0.0022056694440675353	0.14091291431513425	2.7481301707726964e-06	NA	14	14	14
ENSG00000138381.9	ASNSD1	1.243464970344236	0.057328696583625646	0.21369654162545904	0.048985055061247396	0.3338978396819625	1.5326575419793887e-15	NA	26	26	26
ENSG00000110871.14	COQ5	-1.243371728362063	-0.0870156217281804	0.21373088338608504	0.02627216501267103	0.1898043883857993	2.7208863863545955e-08	NA	34	35	35
ENSG00000137501.17	SYTL2	1.243282415852966	0.07589550389558267	0.21376378162411303	0.01779193339291991	0.03853293079666042	0.01947453025389937	NA	31	31	31
ENSG00000197226.12	TBC1D9B	-1.242726292725028	-0.05274116612902375	0.21396871162563702	0.06823199216905153	0.24414295466644384	8.203852058558449e-11	NA	70	77	77
ENSG00000186529.15	CYP4F3	-1.2404793789314144	-0.04758738050460598	0.21479813677246973	0.08935026082730387	0.2172880211048602	1.4640671758936777e-09	NA	23	23	23
ENSG00000132199.18	ENOSF1	-1.2401644141419343	-0.1961359280944496	0.2149145877393448	0.005182246684600869	0.06433194095739615	0.0021450613809962447	NA	36	36	36
ENSG00000137142.4	IGFBPL1	1.239403059521786	0.17025973943150963	0.21519626897030464	0.004600702995460412	0.09180529548021804	0.0001786578002502656	NA	21	22	22
ENSG00000106565.17	TMEM176B	1.2388974009682088	0.08896470708400606	0.2153834963201009	0.022021675525109703	0.15871599784370416	5.687329347520826e-07	NA	38	42	42
ENSG00000272221.1	XXbac-BPG181B23.7	-1.2383211870535407	-0.24281297648710992	0.21559699083361727	0.002938741774482298	0.40853433806385175	1.1511558467800822e-19	NA	16	104	104
ENSG00000167840.13	ZNF232	1.2379132060583335	0.03123277089205663	0.21574824507637258	0.19624488343479252	0.07257559326039921	0.0010361493638489474	NA	153	160	160
ENSG00000100395.14	L3MBTL2	-1.2377872589875962	-0.11259969034813157	0.21579495393289316	0.013404551022528653	0.05123645496235149	0.00544119075492995	NA	27	30	30
ENSG00000151704.15	KCNJ1	-1.2370798120049622	-0.22932073613291765	0.21605745377264207	0.004820170494832526	0.06973229832338508	0.0012725558220650973	NA	12	12	12
ENSG00000185619.18	PCGF3	-1.236024346654436	-0.20534623597499793	0.216449513890012	0.004095243838033369	0.07241290212075106	0.0008783814598225776	NA	7	7	7
ENSG00000118514.13	ALDH8A1	-1.2352893547543748	-0.04091382736104541	0.2167228341474201	0.13648536816310808	0.456985885160443	3.1050339772144767e-22	NA	91	92	92
ENSG00000137070.17	IL11RA	1.2345053651577493	0.13518048243353317	0.21701464874669973	0.010270084798776103	0.11984102325448392	1.6918076193462384e-05	NA	22	22	22
ENSG00000242715.7	CCDC169	1.2339168527638313	0.06896092605182179	0.21723388898581386	0.04387746850931136	0.29425923060315845	1.579452914382402e-13	NA	8	9	9
ENSG00000196542.8	SPTSSB	-1.2328057185637078	-0.11825748760500653	0.21764825729672588	0.01152418799601327	0.05770611753723736	0.0027003183497995267	NA	27	27	27
ENSG00000162600.11	OMA1	-1.2321953571656272	-0.5435510149722933	0.21787611722832878	0.0009858427893768586	0.0323486415458032	0.024818632358022688	NA	21	21	21
ENSG00000259823.5	LYPD8	1.2305270202407277	0.06214746798369959	0.21849981510216265	0.03847781745291322	0.1484545454295788	1.861312760257135e-06	NA	77	85	85
ENSG00000009950.15	MLXIPL	-1.2296824437375982	-0.18642843973593962	0.21881604363543983	0.006829114083777639	0.09309046029703484	0.00020036891247499864	NA	6	6	6
ENSG00000188234.13	AGAP4	-1.2294485313784174	-0.3323286569160599	0.21890368381085012	0.001261835572415315	0.6235387976050748	1.8922799779847084e-36	NA	7	33	33
ENSG00000118369.12	USP35	-1.2282790050175267	-0.07869467570855242	0.21934224955144355	0.028692356923752965	0.036393444857919455	0.02241395695471554	NA	44	44	44
ENSG00000186469.8	GNG2	-1.2272133359903679	-0.26696369183630836	0.2197424183350788	0.004762507955458906	0.09001278280307126	0.00020250155975644	NA	16	16	16
ENSG00000083312.17	TNPO1	1.227113073087114	0.2309351518720627	0.21978009495161344	0.003088819892758441	0.0476648182572964	0.008491080495151819	NA	11	11	11
ENSG00000249242.7	TMEM150C	-1.2266008382209703	-0.13923688238340265	0.21997265400949273	0.00981850369900867	0.03782806967115681	0.01720232596243295	NA	36	37	37
ENSG00000086289.11	EPDR1	1.2264600054260446	0.10210046208155583	0.22002561700888368	0.017488730086841677	0.1803534238958941	1.0574202943982568e-07	NA	9	9	9
ENSG00000105877.17	DNAH11	1.225266968249593	0.08066503736909342	0.2204746496653992	0.02595648257897313	0.12209727698944085	9.72484003742315e-06	NA	6	6	6
ENSG00000112139.14	MDGA1	-1.2252040483422937	-0.1289186923652358	0.22049834955113667	0.013254197665168091	0.082852410178776	0.0005423639821435279	NA	35	36	36
ENSG00000235475.1	LINC01372	1.2249846911779312	0.09913392149130981	0.22058098855987596	0.02067448272275987	0.10595528297354946	7.274221811826553e-05	NA	11	11	11
ENSG00000167395.10	ZNF646	1.224897672281851	0.1103181776183558	0.22061377757286948	0.014217367177626247	0.15030416870215635	9.984329020717043e-07	NA	18	18	18
ENSG00000179909.15	ZNF154	-1.2244640532076048	-0.11744916561203482	0.2207772188039946	0.010488571450342661	0.02759905716899668	0.049278020954305404	NA	40	40	40
ENSG00000256427.1	RP11-118B22.4	-1.224181105381833	-0.07100697522333738	0.22088391529586726	0.03911896669888783	0.20290451686671254	1.2005857936241444e-08	NA	19	19	19
ENSG00000204381.11	LAYN	1.223946903266243	0.07375718317620815	0.22097225828034084	0.036655623862265875	0.3775793044459805	8.375323825687812e-18	NA	52	52	52
ENSG00000172890.11	NADSYN1	-1.2234396454467877	-0.1511617536007014	0.221163686983457	0.007247461686135802	0.16343563974210915	4.875250132125975e-07	NA	19	19	19
ENSG00000214039.8	RP11-474D1.3	-1.2233346505895615	-0.08769773105584927	0.22120332473400284	0.03068929708942844	0.07044673265235044	0.0014778410659341333	NA	32	33	33
ENSG00000171109.18	MFN1	-1.222262012768311	-0.0863198333376822	0.2216085596499512	0.02098176145662914	0.1761360871665787	1.0630814991668988e-07	NA	29	29	29
ENSG00000204618.8	RNF39	-1.221148416101631	-0.6609850720374588	0.22202983099604812	0.0011194728141111613	0.2940022070626957	5.588731618456355e-13	NA	11	93	93
ENSG00000105251.10	SHD	-1.219960454209419	-0.0466657354639803	0.22247986652537644	0.10087383862875725	0.06463836310515861	0.002177127207289836	NA	77	87	87
ENSG00000241837.6	ATP5O	-1.219869675214508	-0.18095145765217732	0.22251428316612953	0.004539313012693127	0.1424399644112083	3.001538583550705e-06	NA	19	21	21
ENSG00000151806.13	GUF1	-1.2196559082242702	-0.028437649940756864	0.22259534275954984	0.10928880456441317	0.3048672546888008	1.8346736119101161e-13	NA	62	62	62
ENSG00000204866.8	IGFL2	-1.219157995787722	-0.11542450189694808	0.2227842311334749	0.01672198498597877	0.07176253629450716	0.0009485612448708967	NA	18	18	18
ENSG00000172366.19	MCRIP2	1.2186340669617903	0.16558351645107972	0.2229831129441302	0.0071182746490055845	0.07009547970985593	0.0012968709853057158	NA	35	37	37
ENSG00000010626.14	LRRC23	1.2167814056846245	0.06254519563886042	0.22368739650714475	0.04915345272548293	0.3456375148757124	2.7875480642140355e-15	NA	38	40	40
ENSG00000261794.1	GOLGA8H	1.2155271732793447	0.049248225626278216	0.22416509133159446	0.09004683665789685	0.03710662602373118	0.02239297379512921	NA	54	56	56
ENSG00000111275.12	ALDH2	-1.2150003926476414	-0.2561790435918047	0.22436594162568446	0.002909209256799249	0.10060379254098316	0.00010639153847772516	NA	23	23	23
ENSG00000277782.1	RP11-775C24.5	-1.2126589978547546	-0.07961046990489498	0.22526022221753617	0.040149059979095146	0.17215387308995886	6.6371008043277e-08	NA	35	35	35
ENSG00000172954.13	LCLAT1	1.2107393814442426	0.15162093936896154	0.2259953041127135	0.006818224624331057	0.030670411535983967	0.03643194743585065	NA	12	13	13
ENSG00000132026.13	RTBDN	1.2106046066405365	0.035875408009763674	0.22604697789673445	0.12322494009141008	0.061369674359619326	0.0025318753591324662	NA	92	104	104
ENSG00000188986.6	NELFB	-1.2105741254310427	-0.8041752819864972	0.22605866581582967	0.0003590542366574472	0.14862892065181862	4.9965356553612e-07	NA	6	17	17
ENSG00000123545.5	NDUFAF4	1.2104778111610883	0.15623873812242492	0.22609560003897333	0.008286739176123667	0.19969567193465784	1.2152596725755637e-08	NA	39	41	41
ENSG00000124795.14	DEK	1.2103569336990148	0.3890519066518564	0.22614195975357043	0.0009578810936197133	0.06802815816887531	0.0013459079812160749	NA	2	2	2
ENSG00000135437.9	RDH5	1.2099954225445066	0.16132366883415192	0.22628064935545733	0.00832904116114235	0.1237908630090478	1.1263893144300124e-05	NA	7	7	7
ENSG00000107874.10	CUEDC2	-1.2096023662438402	-0.39729604333970275	0.2264315097437377	0.0010195026426071954	0.06932469198109874	0.000960994588384272	NA	6	6	6
ENSG00000178252.17	WDR6	1.209451726425703	0.050334677884745944	0.22648934638385843	0.024426195540842778	0.19167084743031065	2.5686687648080012e-08	NA	81	84	84
ENSG00000148297.15	MED22	-1.2092162454207318	-0.31434632578097704	0.2265797780554566	0.0024142158896039573	0.04237206655081742	0.013792676152339351	NA	15	15	15
ENSG00000125821.11	DTD1	1.2089696035470985	0.13344054096432498	0.2266745234445342	0.011810049845967978	0.07826787213982929	0.0005318290974785329	NA	53	53	53
ENSG00000105928.13	DFNA5	-1.2088669802463943	-0.04142995602676044	0.2267139536413203	0.11367201765341226	0.3919045110193407	5.426859395666613e-18	NA	17	17	17
ENSG00000179918.18	SEPHS2	-1.207932319204086	-0.23743749903145647	0.22707329677975252	0.003215305662765895	0.06403803816930606	0.002067325221135857	NA	10	10	10
ENSG00000182628.12	SKA2	1.2078532329610687	0.3987910718349393	0.22710372118556177	0.0011645996907399536	0.05596844977011056	0.004292359584895452	NA	11	11	11
ENSG00000163431.12	LMOD1	-1.207510876280266	-0.21491151290185345	0.22723545901368403	0.005051547507448345	0.0842292079223535	0.00044289826406611717	NA	10	10	10
ENSG00000127364.3	TAS2R4	-1.2062097312352558	-0.03892882601028969	0.2277366327112813	0.12391947226414593	0.4554406542736108	1.7957747538918369e-22	NA	22	22	22
ENSG00000169181.12	GSG1L	-1.2058725500582392	-1.529960712075378	0.227866636219474	0.00019562614148721811	0.029118956643575694	0.04195106537445428	NA	3	3	3
ENSG00000106648.13	GALNTL5	-1.2045926502588749	-0.08420520560373868	0.2283605954280804	0.03805488549010059	0.13669331960195236	4.379082893872472e-06	NA	38	41	41
ENSG00000007171.16	NOS2	1.204360042005216	0.0362211371633978	0.22845044912321488	0.1570526319049353	0.5400602032555211	3.0207442246122957e-29	NA	45	48	48
ENSG00000227917.2	RP11-143M1.3	-1.2010458510598445	-0.16435688242097607	0.22973341590986018	0.00656134135627234	0.030049758861183	0.04000512202198541	NA	2	3	3
ENSG00000170322.14	NFRKB	-1.2006086354489085	-0.16257313612291924	0.22990304972396325	0.00783662921988949	0.09702753176043798	7.084166330888728e-05	NA	15	15	15
ENSG00000109576.13	AADAT	1.199011067941811	0.1663879007480076	0.2305236419946205	0.006338782144611414	0.0360525730373092	0.02067800110258531	NA	52	52	52
ENSG00000240849.10	TMEM189	-1.1987726171907402	-0.14020111148462353	0.23061637278960168	0.007519145015506641	0.04108941395885669	0.013430273503404705	NA	24	26	26
ENSG00000054116.11	TRAPPC3	1.1977535228228264	0.16534547382379922	0.23101298583595264	0.007396396696791366	0.0406482874423685	0.014099921364429934	NA	50	68	68
ENSG00000128272.14	ATF4	-1.1970649341240174	-0.08028619949669301	0.23128124629338132	0.03386732782497365	0.188570862602531	2.6697701121633024e-08	NA	61	61	61
ENSG00000213676.10	ATF6B	-1.1967149506752826	-0.3227889438640369	0.2314176776691368	0.0013927592081747122	0.1295305145947579	2.8033898197251404e-06	NA	4	13	13
ENSG00000189190.9	ZNF600	-1.1959141327034462	-0.15746322780854247	0.23173006944365482	0.005710240554096685	0.045779145753294455	0.008176525482014458	NA	11	12	12
ENSG00000063978.15	RNF4	1.195892077517938	0.083415504933956	0.2317386772049599	0.026656071427176416	0.05272148570446993	0.005368631407898842	NA	50	61	61
ENSG00000006715.15	VPS41	-1.195287472761659	-0.12070899852239941	0.23197473251634038	0.013067698331991718	0.14889524500631748	1.910465518041074e-06	NA	28	28	28
ENSG00000171103.10	TRMT61B	1.194761497660317	0.13024429318652436	0.23218022732424148	0.012873418880174814	0.08756050280383007	0.00025593634414743197	NA	15	15	15
ENSG00000170846.16	AC093323.3	-1.1947123495309	-0.2843869952259739	0.23219943575483926	0.002609530631684697	0.06159128439350689	0.0021621687719408254	NA	24	26	26
ENSG00000141510.16	TP53	1.1946878542692028	0.18802823041228528	0.23220900959292878	0.004596094917688199	0.040618578791631804	0.014115691281825254	NA	26	28	28
ENSG00000132471.11	WBP2	1.1945773988658424	0.2447612606577979	0.23225218395900826	0.0029534522215195276	0.029964882434546425	0.0391284714355243	NA	13	13	13
ENSG00000196365.11	LONP1	-1.1945139628739005	-0.06478892499095952	0.23227698214121073	0.04495277396391145	0.3205796338303406	1.4470140792622387e-14	NA	17	17	17
ENSG00000161921.14	CXCL16	1.194319107318372	0.29406302798497913	0.23235316616366064	0.0023757936613398004	0.05213601981566965	0.005571710928720663	NA	7	7	7
ENSG00000263004.1	RP11-166P13.3	1.1940634123526577	0.09161910448323501	0.2324531638910713	0.02910531546127567	0.12470473808322065	9.039115471981031e-06	NA	26	28	28
ENSG00000198453.12	ZNF568	-1.1937625664677338	-0.07927776503758036	0.23257085843520942	0.03210698721754812	0.060521941696941015	0.0030218683706769627	NA	90	92	92
ENSG00000013573.16	DDX11	1.1924450295056543	0.025555350097835834	0.23308679286137546	0.283993477595138	0.6277699025304052	9.804442231064947e-37	NA	33	34	34
ENSG00000229921.6	KIF25-AS1	-1.1915290716271023	-0.032584107538848134	0.23344595088799724	0.18301629399982527	0.31418135478156395	8.895491715007352e-14	NA	64	68	68
ENSG00000185963.13	BICD2	-1.1909726246810752	-0.22598516625420628	0.23366433187674795	0.0036472286751097873	0.04466914160534477	0.010613511065082293	NA	8	8	8
ENSG00000283033.1	RP11-219A15.5	-1.189927375401812	-0.03454389116666046	0.23407493772421128	0.1361363763919686	0.2788472449156158	2.2531582914402234e-12	NA	49	52	52
ENSG00000100522.8	GNPNAT1	1.1889337896910313	0.2476535234848178	0.23446572229522955	0.004129284557601677	0.06238410069832528	0.002450423943477689	NA	11	19	19
ENSG00000148296.6	SURF6	1.1888618037090815	0.08351382227585562	0.23449405285483815	0.01595015938663021	0.17782191971295647	2.3994237256207987e-08	NA	13	14	14
ENSG00000198046.11	ZNF667	-1.188727018241159	-0.25646279360100643	0.23454710508801224	0.003030099812574728	0.13580369906529582	3.71766597771801e-06	NA	12	12	12
ENSG00000170092.14	SPDYE5	1.1872627707624153	0.08832766582272228	0.23512398808774093	0.017408056086146068	0.030285722235829367	0.03788770994183869	NA	30	32	32
ENSG00000225675.2	LINC01771	1.1866317779713802	0.11763269516900922	0.23537289554651708	0.014269941624799715	0.0897413962093099	0.0001852434926210012	NA	14	15	15
ENSG00000128159.11	TUBGCP6	1.1864628402598043	0.2302546013530588	0.23543956797263266	0.0034634354520094125	0.1741338420825942	1.7003095989788476e-07	NA	5	5	5
ENSG00000094963.13	FMO2	1.186453803531694	0.029333165223709615	0.2354431347559096	0.19038130270672338	0.12111939942423887	1.2437198863638913e-05	NA	173	179	179
ENSG00000100997.18	ABHD12	-1.185401815540211	-0.1832899556241902	0.2358586142495701	0.004751916333437936	0.1336020110974452	5.983829533068987e-06	NA	38	38	38
ENSG00000263001.5	GTF2I	1.1852622497610963	0.17517936724332173	0.23591377428299387	0.010183431453543949	0.16462206179527508	1.906385636959147e-07	NA	16	20	20
ENSG00000101019.21	UQCC1	-1.1848686235322916	-0.13953778843909515	0.2360693947916216	0.007483845846930284	0.0749145756014585	0.0008690653291879023	NA	52	53	53
ENSG00000106868.16	SUSD1	1.184818810328825	0.18940531171142555	0.2360890936642942	0.004257453393019798	0.13698624250679045	3.755109620144897e-06	NA	7	7	7
ENSG00000273181.1	RP11-778D9.13	1.1846279066726788	0.16416616932015551	0.23616459820623348	0.010886547655091536	0.03958156243756567	0.014690707349635287	NA	8	9	9
ENSG00000146350.13	TBC1D32	-1.1844999658604032	-0.12627176662534154	0.23621520979317212	0.012794562240108436	0.09111608257607537	0.0001682855218749273	NA	16	16	16
ENSG00000273257.1	RP11-177J6.1	-1.184349227165377	-0.1103023097905836	0.23627484974466606	0.013075893115196998	0.04950412226147103	0.007347086579611353	NA	13	13	13
ENSG00000233670.6	PIRT	-1.1843470227314161	-0.07457691072779483	0.23627572201069347	0.02832063577229706	0.0481252762411697	0.00766770860529582	NA	38	40	40
ENSG00000107719.8	PALD1	1.1838831174655025	0.14431457247211082	0.2364593339976402	0.008540351518523925	0.04643477302881748	0.008689485120511183	NA	36	36	36
ENSG00000139187.9	KLRG1	-1.1836223443042573	-0.0919757948942788	0.23656259133568558	0.023635127965928784	0.1657966091511982	3.387737557566974e-07	NA	18	18	18
ENSG00000138092.10	CENPO	1.1835589807952367	0.18279435299598323	0.23658768595234558	0.004704422989239995	0.10388286450712446	7.789226755167143e-05	NA	8	8	8
ENSG00000248161.5	RP11-499E18.1	1.183440355012687	0.11212381425000696	0.23663467181535192	0.017511071635628463	0.03534547415089751	0.02459868358753926	NA	29	29	29
ENSG00000114473.13	IQCG	1.1833243541394227	0.287882676090017	0.23668062437113624	0.0016720672456195622	0.035997819983644035	0.020766524792015646	NA	4	4	4
ENSG00000164251.4	F2RL1	-1.1831149463482347	-0.04689008965071805	0.23676359509181621	0.08173583368352738	0.14934357847087398	7.118047916997195e-07	NA	55	56	56
ENSG00000023909.9	GCLM	-1.1830363908298906	-0.15056056160839865	0.2367947253489221	0.005410060197223	0.06694883091199012	0.0017845215130052785	NA	15	16	16
ENSG00000177302.14	TOP3A	-1.1828354540618935	-0.15432998060169517	0.23687436644334348	0.00787372073031174	0.06871355748414341	0.0011831659592987556	NA	14	15	15
ENSG00000213930.11	GALT	-1.1820511231026527	-0.4075802112617792	0.2371854164416034	0.0009756290371885155	0.03003377583755745	0.03920831867843835	NA	2	2	2
ENSG00000186174.12	BCL9L	1.181111597863054	0.1164829131650332	0.23755839319323047	0.01219325458485045	0.05165448407609967	0.004464933623886384	NA	86	87	87
ENSG00000125618.16	PAX8	1.1797879675984437	0.030958166300111667	0.23808455630993342	0.15180067409943634	0.2908716954512742	1.825113089485766e-13	NA	27	28	28
ENSG00000103202.12	NME4	1.1797878019027588	0.1566121938148073	0.23808462222795046	0.010207975507515928	0.03226520898974646	0.029023450041340788	NA	28	32	32
ENSG00000153113.23	CAST	-1.179652234849226	-0.06591737528119603	0.23813855861662658	0.05104999280749784	0.3317253741826784	4.285170499892074e-15	NA	67	68	68
ENSG00000048471.13	SNX29	-1.1794111635357294	-0.2917094731600528	0.23823449199065116	0.002174025090605571	0.09553239691590004	0.0001595635556499964	NA	3	3	3
ENSG00000125637.15	PSD4	-1.1789682005657358	-0.15542180687683202	0.23841083846688027	0.00607359140383589	0.14396348891501998	2.194713073232143e-06	NA	28	28	28
ENSG00000105669.13	COPE	-1.178816348208631	-0.31800289585363734	0.23847131309241332	0.001395417470117261	0.0757277397075875	0.0008408006987192117	NA	5	6	6
ENSG00000181896.11	ZNF101	-1.1786392388415976	-0.10210428873484848	0.23854185990352328	0.02144433450191918	0.13221297830758988	3.562773192987676e-06	NA	12	12	12
ENSG00000135898.9	GPR55	-1.1779550574313769	-0.1897127949816895	0.23881452374113032	0.0043679347764368215	0.04599273776386582	0.00807857103586417	NA	15	15	15
ENSG00000178343.4	SHISA3	1.1778106226852085	0.05048768857496861	0.23887211279295717	0.02916679237190168	0.12930197675778748	8.864754962871216e-06	NA	88	88	88
ENSG00000175106.16	TVP23C	-1.1763180928675308	-0.26375888804353037	0.23946778841189442	0.003435151282913722	0.04263282835496357	0.01334408526175445	NA	4	5	5
ENSG00000103549.21	RNF40	1.1758403015755539	0.16900559245244934	0.23965869829899078	0.006503731799439857	0.14818551270487398	1.5166209076846986e-06	NA	11	12	12
ENSG00000213626.11	LBH	1.1754746819967095	0.24270187805510174	0.23980486047082794	0.002917703107973201	0.029865973320666907	0.03802864640646525	NA	13	13	13
ENSG00000119041.10	GTF3C3	1.1748114199289792	0.18011566141697946	0.24007017028333622	0.005665878102198651	0.08742825448923174	0.0003073036682862999	NA	11	11	11
ENSG00000156958.14	GALK2	-1.1743136064783963	-0.10347603247569855	0.24026943526640665	0.015188678330914954	0.1765455666983317	6.61283821274418e-08	NA	28	29	29
ENSG00000215018.9	COL28A1	-1.1742015278618594	-0.05706676482237152	0.24031431421298366	0.05545579058835689	0.2530315538340129	3.0795349475796896e-11	NA	42	42	42
ENSG00000135441.7	BLOC1S1	-1.1731748624322627	-0.14914886653803075	0.24072569038512415	0.010910941461190753	0.2384651834578004	1.231560466227049e-10	NA	11	12	12
ENSG00000120696.8	KBTBD7	-1.1727464086276354	-0.15464998237737673	0.24089751482360544	0.00949485418930056	0.04241417936863266	0.01432122764252662	NA	34	36	36
ENSG00000232677.6	LINC00665	-1.172712851781558	-0.05557217238226228	0.24091097589814592	0.05522048271715612	0.2745941178124633	8.18890773350827e-12	NA	53	53	53
ENSG00000090861.15	AARS	-1.172513373490618	-0.4566233755794605	0.24099100603745416	0.0008571708426334791	0.062403961125316376	0.0026942798897107946	NA	10	10	10
ENSG00000174370.9	C11orf45	-1.1724955687027772	-0.12784646557509316	0.2409981501791737	0.012651058153938787	0.20179046419150345	9.954220501622998e-09	NA	10	10	10
ENSG00000251372.5	LINC00499	-1.1722222398289364	-0.06595675288921383	0.24110784165770982	0.0646249937136931	0.3681767749357214	5.353767185287889e-17	NA	8	8	8
ENSG00000270604.5	HCG17	-1.171625465379717	-0.39051871112224523	0.24134745945190672	0.001176568612907552	0.2032702194561393	5.437709832680484e-09	NA	6	31	31
ENSG00000237940.3	LINC01238	1.1708670635869054	0.06531263744770713	0.24165221594216002	0.06508984657474075	0.2365047519374185	5.167749826262284e-10	NA	16	19	19
ENSG00000099940.11	SNAP29	-1.170273017161156	-0.1483609592121876	0.24189111688889686	0.010175167972076385	0.030288228615990138	0.027838813308433	NA	22	22	22
ENSG00000232063.1	RP11-307E17.8	1.1692595594924347	0.06095945260167733	0.24229907123692984	0.04063048827354575	0.1724911567377928	9.59120965452366e-08	NA	27	29	29
ENSG00000101751.10	POLI	1.1683637848980826	0.050427818939528975	0.24266005649083444	0.05534954220606121	0.28505658047192745	1.5057813998643584e-12	NA	54	54	54
ENSG00000176148.15	TCP11L1	-1.1682620248124191	-0.06029919758916595	0.24270108836023008	0.05218172307537204	0.2336072491079748	4.674688180548603e-10	NA	72	77	77
ENSG00000138400.12	MDH1B	-1.1680732418121156	-0.05645678067296614	0.2427772226724858	0.0428010106401321	0.2731787731595885	9.743995787798588e-12	NA	9	10	10
ENSG00000259459.5	RP11-321G12.1	-1.1664733399725662	-0.042673039569361006	0.24342312143315403	0.10188105240729746	0.4552898299804432	4.6701828253813e-23	NA	20	20	20
ENSG00000176402.5	GJC3	1.1656947060844376	0.14638583264252017	0.24373790132569018	0.008446984670286537	0.0606491147847749	0.002311724816689712	NA	13	14	14
ENSG00000165125.19	TRPV6	-1.165677312782033	-0.09110025985303459	0.24374493621477267	0.0041322582633639745	0.14344882157141708	2.8183866323812802e-06	NA	10	17	17
ENSG00000111671.9	SPSB2	1.1653154779620023	0.05572106513037471	0.24389131614959803	0.05771567483864969	0.35674440404197	9.574567453295496e-17	NA	12	12	12
ENSG00000134815.18	DHX34	-1.1640185467675415	-0.14270794670220704	0.24441649568726542	0.00915422334840128	0.09518811041809516	0.00012346931616240747	NA	29	29	29
ENSG00000110660.14	SLC35F2	-1.163565128734741	-0.04802238375239687	0.24460029003170358	0.06782096850987926	0.23347919468323325	1.83707154771858e-10	NA	15	15	15
ENSG00000119715.14	ESRRB	1.1635166593900033	0.11363421932590641	0.24461994296240208	0.012913700242451295	0.11285571393034992	2.9847700281729523e-05	NA	8	8	8
ENSG00000236948.2	RP11-154H17.1	1.1629395887223266	0.11380585416610967	0.24485401374310944	0.012996374002884031	0.027634184462477604	0.046986280469804964	NA	15	16	16
ENSG00000114115.9	RBP1	-1.162263329122479	-0.15965735643919915	0.2451285174057134	0.008032244380648854	0.11948369712429947	2.2892806773243108e-05	NA	26	27	27
ENSG00000262873.1	CTD-2561B21.11	-1.1607372659275559	-0.09903013953657486	0.24574876195448836	0.017856912688370495	0.1434599795583021	2.3021362164440054e-06	NA	20	20	20
ENSG00000274070.1	GATSL2	-1.1605518744309369	-0.11442886111272743	0.24582418633153258	0.01004425943395301	0.09342002931613867	0.00020705018110504968	NA	10	16	16
ENSG00000257949.6	TEN1	-1.1602640240896305	-0.0967151862007489	0.24594132706253147	0.02703698977561742	0.3207318914566177	1.4322811501557692e-14	NA	6	7	7
ENSG00000272010.1	CTD-3025N20.3	1.1600683872395297	0.05060254131711822	0.24602096383649052	0.07184478421347398	0.41149291400449106	3.2242084996939677e-20	NA	36	36	36
ENSG00000148288.11	GBGT1	-1.159911539946968	-0.16525173077953237	0.24608482382217123	0.006873000170103024	0.09780733072395607	6.976398333642729e-05	NA	12	14	14
ENSG00000266904.5	LINC00663	-1.1598499055519966	-0.11941393008206282	0.24610992129298193	0.015179262411849498	0.12164326589611615	7.684474676137002e-06	NA	10	11	11
ENSG00000088836.12	SLC4A11	1.15950918943728	0.11032001296717345	0.24624869296636342	0.015786166970096282	0.17893793185120327	1.0765685168085816e-07	NA	13	13	13
ENSG00000178078.11	STAP2	1.1589010740500358	0.06755563549699162	0.24649651107137638	0.03059424266741998	0.20005554410237966	1.2550762064418256e-08	NA	16	16	16
ENSG00000204152.10	TIMM23B	-1.1580799132112771	-0.162243939276675	0.24683142633024835	0.007517715894054751	0.11111384086743166	4.483366428672296e-05	NA	12	13	13
ENSG00000164088.17	PPM1M	-1.1579254733286442	-0.15739625122079676	0.24689445113910968	0.011869875905442818	0.12083591590845318	1.5819527375471024e-05	NA	31	31	31
ENSG00000183571.10	PGPEP1L	1.1567087603724644	0.04442393717364947	0.247391369335207	0.09785668303501814	0.27862990044528585	2.2434630501775296e-12	NA	25	25	25
ENSG00000104818.14	CGB2	-1.156443747374485	-0.04194769023737949	0.24749969620263423	0.10213475532049295	0.3066281532019941	1.2633161054391081e-13	NA	29	30	30
ENSG00000203780.10	FANK1	1.15562986400272	0.04238313509445366	0.24783258722837498	0.03593793620509332	0.16147759837292625	1.9592871183178846e-07	NA	32	32	32
ENSG00000162490.6	DRAXIN	1.1549314717357713	0.292927006813193	0.2481184903092476	0.002923969287631031	0.033245227589288696	0.02548196570833973	NA	7	7	7
ENSG00000064309.14	CDON	-1.1537797271963577	-0.09472539888153231	0.2485904876272681	0.018026822906301504	0.12034960025156635	2.1464628806980294e-05	NA	19	24	24
ENSG00000214595.11	EML6	1.153174657074175	0.0787942014302772	0.2488387033435382	0.02802068079618808	0.039981374644055816	0.01530563712448634	NA	133	133	133
ENSG00000108556.7	CHRNE	-1.1531270308463737	-0.03170751160239164	0.24885824823266744	0.14604288952994837	0.2755848529645775	5.374863311419606e-12	NA	61	65	65
ENSG00000092068.19	SLC7A8	-1.1525152096891769	-0.1326325087004216	0.24910942335586228	0.00846186095415076	0.2507155907624356	4.380570701460988e-11	NA	5	5	5
ENSG00000164199.16	ADGRV1	-1.152380621393937	-0.1484776041466795	0.24916470058214557	0.004785061102566166	0.1241135179259727	1.0420369092891851e-05	NA	32	32	32
ENSG00000227467.3	LINC01537	1.1521488050435902	0.077763578674086	0.2492599307830884	0.029582447951264874	0.19975902832049694	1.2205616644763463e-08	NA	11	11	11
ENSG00000122678.16	POLM	-1.1518999820313434	-0.0831108951617481	0.24936217562993745	0.010204320355764523	0.0884323767607647	0.0001930904074306111	NA	11	11	11
ENSG00000165752.16	STK32C	-1.1517928337946097	-0.27313046772097344	0.2494062133631545	0.0019907324463820666	0.03656818616824476	0.02165286636959921	NA	37	38	38
ENSG00000121406.8	ZNF549	-1.1515118797037465	-0.14647721839244324	0.24952171080154772	0.007508610471631602	0.06477816514901416	0.001265609959067079	NA	18	18	18
ENSG00000263874.2	LINC00672	-1.1508604868987409	-0.14582241614357502	0.24978963569318358	0.008981142478768162	0.12864281785098786	5.645074067840281e-06	NA	19	19	19
ENSG00000014164.6	ZC3H3	1.150659737085751	0.20993843710663262	0.2498722467599266	0.003878893575345019	0.05064107169432895	0.007126267723419656	NA	21	21	21
ENSG00000119661.14	DNAL1	1.1504420614753723	0.17245520327331543	0.24996184457110493	0.005626380149296917	0.04663592510989045	0.008152534622036198	NA	22	22	22
ENSG00000110435.11	PDHX	1.1496664137812127	0.14953125002928438	0.25028129263152954	0.006513838915798024	0.16401106243367275	4.915802685873447e-07	NA	23	23	23
ENSG00000184983.9	NDUFA6	1.1491480130387992	0.13808576138951587	0.2504949532277434	0.024174424498072476	0.2908246973135085	1.0955930107666268e-12	NA	8	8	8
ENSG00000123453.17	SARDH	-1.149101813545218	-0.17665315560996048	0.250514000681866	0.0057349313218872195	0.15722080872752078	4.2111334939517456e-07	NA	14	15	15
ENSG00000158717.10	RNF166	-1.1485365877287739	-0.04547282274241929	0.25074711785127246	0.07278278788583353	0.12288888389863528	1.6101902761599176e-05	NA	100	110	110
ENSG00000196357.11	ZNF565	1.146315553974753	0.21037358226516872	0.25166460946527824	0.0037508317086438476	0.060402349674696265	0.002573827410611641	NA	10	10	10
ENSG00000008283.15	CYB561	1.1462901190048074	0.07020080631702043	0.25167512999487085	0.035274807022834274	0.522260835088044	5.373562077645199e-27	NA	53	53	53
ENSG00000137714.2	FDX1	-1.145403239464551	-0.10146293452369502	0.2520421570330097	0.018325854123604674	0.054669683530128	0.003611385961039281	NA	55	56	56
ENSG00000154040.20	CABYR	-1.1453453144831687	-0.22896459626295693	0.2520661417366572	0.0032493265252817828	0.04053473025354711	0.0152928846574113	NA	4	4	4
ENSG00000163412.12	EIF4E3	1.14503957166158	0.24473952785063258	0.25219276548515424	0.003278911065345915	0.17560185498461642	1.0015365697992591e-07	NA	5	5	5
ENSG00000104518.10	GSDMD	1.1450097917635909	0.07442611011624253	0.2522051012343838	0.027705130710961687	0.35831161908207504	4.4147178517917958e-16	NA	15	15	15
ENSG00000167595.14	PROSER3	1.1450038732464345	0.12839216390522004	0.25220755291624075	0.01102921293380755	0.0990466398770146	0.00012963221270846688	NA	30	33	33
ENSG00000051523.10	CYBA	-1.1449741237135176	-0.15264150496738915	0.2522198765908287	0.009225283242892448	0.13780033523508814	3.242153111405818e-06	NA	8	8	8
ENSG00000155508.13	CNOT8	-1.1444139442649177	-0.0916477085611715	0.25245200799578915	0.01966944280078756	0.071863010111418	0.0007559424256525153	NA	70	72	72
ENSG00000162006.9	MSLNL	1.1440728965089135	0.0647473780166864	0.25259340685147946	0.04267800328971813	0.22387372220474105	5.129214983462242e-10	NA	16	18	18
ENSG00000145428.14	RNF175	1.1436806854074169	0.28728989618232065	0.25275608631966506	0.001661711514368286	0.12498875748802725	1.1271885276523687e-05	NA	24	24	24
ENSG00000138135.6	CH25H	-1.1430929899215698	-0.2127023916329943	0.25299998450232986	0.002736986430525178	0.04160910169881806	0.011569393489195605	NA	1	1	1
ENSG00000156052.10	GNAQ	-1.1430697837574626	-0.16388184141275847	0.2530096186039531	0.006454748274284306	0.11220794876360507	2.9959069730585725e-05	NA	23	23	23
ENSG00000132541.10	RIDA	-1.1429586386818793	-0.5331598080296819	0.2530557643250415	0.0006683701640719652	0.04732187373724809	0.009285447632380551	NA	5	5	5
ENSG00000113396.12	SLC27A6	-1.1426777044034615	-0.046689688848883665	0.2531724300412622	0.08257098597522096	0.2084620647010837	6.4676312515436715e-09	NA	45	46	46
ENSG00000203965.12	EFCAB7	1.1423662832322306	0.16456978507203765	0.2533018000572813	0.008108993512897312	0.13157660695925394	3.875342651085898e-06	NA	43	43	43
ENSG00000267272.5	LINC01140	-1.1422537077871369	-0.14552822167968033	0.2533485772713051	0.006631775567638112	0.13191746704317273	8.011388504976587e-06	NA	19	19	19
ENSG00000181798.2	LINC00471	1.1419141332694194	0.04717759234472917	0.2534897133078581	0.12263494055908847	0.22992116033310464	6.665057915006887e-10	NA	39	41	41
ENSG00000135315.11	CEP162	1.1418965680983741	0.17487692624908122	0.2534970153405177	0.009666151361261796	0.06197703928840158	0.0024779222973563358	NA	38	38	38
ENSG00000173272.15	MZT2A	-1.1412623143942524	-0.11864444086493015	0.2537607796350819	0.02690721271979082	0.23843789509992985	1.8124464584814245e-10	NA	22	24	24
ENSG00000234127.8	TRIM26	1.1406061934555625	0.3224814555408275	0.254033838746364	0.0016140994913217837	0.1256061669825196	6.4020279416520675e-06	NA	6	32	32
ENSG00000101282.8	RSPO4	1.1403684234721767	0.32081016814312796	0.25413284239928735	0.0018180156060459665	0.02485623430958339	0.04981440421770597	NA	7	7	7
ENSG00000182362.13	YBEY	-1.1391541772663747	-0.030230313546142112	0.2546388539574842	0.1840781576764522	0.3513797083646199	8.091272312316519e-16	NA	51	52	52
ENSG00000139998.14	RAB15	1.1390513146886463	0.3607887010818718	0.2546817519493475	0.0011705191065666987	0.06275144328407613	0.0023504609212381747	NA	17	17	17
ENSG00000232931.5	LINC00342	1.1384035699526016	0.3372611189431215	0.2549520040559442	0.002711172404863102	0.031024644149395025	0.03099251765225433	NA	12	14	14
ENSG00000166387.11	PPFIBP2	-1.1373578593876479	-0.13517569337182606	0.2553887162136994	0.008883258490710913	0.06369893717756872	0.0019515962817303481	NA	27	27	27
ENSG00000249381.1	LINC00500	-1.1366922762630252	-0.07436601569334571	0.25566694929542466	0.04909449618967741	0.1383982291987076	3.0567832457588227e-06	NA	43	44	44
ENSG00000151023.16	ENKUR	1.1358302159583025	0.168456166132535	0.2560276285507377	0.0048533078775566015	0.061653621623681265	0.002621579812441615	NA	42	44	44
ENSG00000120071.13	KANSL1	1.135723588122129	0.6093235890819635	0.25607226535234207	0.00041524705311491274	0.08714647321622263	0.00019547659297792868	NA	3	10	10
ENSG00000196502.11	SULT1A1	-1.1348967591626182	-0.08011176583168808	0.25641857797943224	0.02149119384111606	0.03475987792770743	0.018060267133067468	NA	13	15	15
ENSG00000090432.6	MUL1	1.1336091386212055	0.10931055289341811	0.2569585379691339	0.012736444383384412	0.12091129436071375	1.3780963787247925e-05	NA	30	30	30
ENSG00000060709.14	RIMBP2	1.1321951093779332	0.1412203346182387	0.25755241577678234	0.008971584515032303	0.07680791062957415	0.0006675443868623367	NA	111	115	115
ENSG00000224940.8	PRRT4	1.1318004885394377	0.13563659108599113	0.25771832230423275	0.009055025029858112	0.0614194382821452	0.002950068676546131	NA	10	11	11
ENSG00000180834.7	MAP6D1	1.1309607578263623	0.192487787407552	0.25807160863345824	0.004256715108576438	0.1475163583957531	1.2261226633898191e-06	NA	14	14	14
ENSG00000178222.12	RNF212	1.130817303979939	0.12003732239638612	0.25813199522000485	0.012237769029724383	0.04733745996457917	0.007754698340835819	NA	81	82	82
ENSG00000271040.1	RP5-933K21.3	1.1304643395599359	0.9514680736528834	0.2582806165369037	0.000204937360127341	0.10441423376214023	8.77673738036965e-05	NA	4	7	7
ENSG00000143416.20	SELENBP1	-1.1298990403002445	-0.07825125982182045	0.2585187684068099	0.01817630565535382	0.1131317888070148	1.6457452912528985e-05	NA	118	124	124
ENSG00000243566.6	UPK3B	-1.129868523294303	-0.06588029899946812	0.2585316290800287	0.03767388586042784	0.19392574857534803	5.902078591451271e-09	NA	22	25	25
ENSG00000119636.15	BBOF1	1.1294203032921974	0.16737779704024117	0.25872057192984876	0.009305681612191901	0.028181882442076544	0.045441743672598615	NA	21	22	22
ENSG00000270001.1	RP11-218C14.8	-1.1287695672417228	-0.11719605059548298	0.25899505376195464	0.011853975965635501	0.11476282809734975	2.7103024590482094e-05	NA	32	37	37
ENSG00000173988.12	LRRC63	-1.1270658017099895	-0.17440825848355568	0.2597146610485882	0.0053103903472940086	0.029023410101809945	0.025017498764968792	NA	11	11	11
ENSG00000100106.19	TRIOBP	1.1261631078866543	0.11994829566373867	0.26009648590846113	0.010549464111543382	0.18387398827616064	1.8141627284497808e-08	NA	34	35	35
ENSG00000117533.14	VAMP4	-1.126141931164941	-0.3014209588302756	0.260105447980412	0.0021281493120075567	0.09851236902113022	0.00011338368445125019	NA	4	4	4
ENSG00000100348.9	TXN2	1.1255967915611054	0.11529575291148382	0.26033622677601165	0.013260066212872379	0.13932852911026328	3.1411973202136125e-06	NA	61	62	62
ENSG00000120539.14	MASTL	1.1253178085078657	0.06948394013326728	0.26045438594674386	0.03762042710683429	0.3100774812275056	2.145100019370865e-13	NA	35	35	35
ENSG00000173918.14	C1QTNF1	-1.1250771154617667	-0.1596366256656471	0.26055635776034114	0.007617656221465901	0.04246325825311612	0.011050131706619138	NA	25	25	25
ENSG00000275557.1	RP11-353N4.6	1.1247462174386924	0.14140789590869784	0.26069659082141183	0.009951165230720888	0.04662967218707455	0.009707332422926766	NA	6	9	9
ENSG00000166971.16	AKTIP	-1.1244464456340686	-0.33208466548009347	0.2608236778006404	0.0024736180051998426	0.09836927431612777	8.095983035732127e-05	NA	6	6	6
ENSG00000197062.11	ZSCAN26	-1.1244403959942764	-0.055692703859713054	0.26082624296069423	0.08280345004246256	0.2392178775989225	3.112728339928383e-10	NA	28	37	37
ENSG00000257335.8	MGAM	1.1240157780296112	0.08058780898123025	0.2610063324898654	0.028137801573236525	0.10553793184806703	7.604393279726188e-05	NA	48	48	48
ENSG00000165568.17	AKR1E2	1.1235084696693525	0.12302127636078117	0.2612216054960922	0.011547667017905975	0.036163289930957784	0.02285231428006321	NA	11	13	13
ENSG00000180185.11	FAHD1	1.1226837766086886	0.03259145024551952	0.26157182057372885	0.09831329636355514	0.4212423411157914	1.1331480762846815e-20	NA	68	68	68
ENSG00000145113.21	MUC4	-1.1216989700530358	-0.05158645726697516	0.2619904546241708	0.06669011122401865	0.17651135371721693	1.218430177294532e-07	NA	70	73	73
ENSG00000270170.1	NCBP2-AS2	-1.121397785309899	-0.4785780089890088	0.2621185784400121	0.0008650431304972187	0.07020785322174683	0.001122674744832668	NA	8	8	8
ENSG00000268836.1	LA16c-OS12.2	-1.1205235952993964	-0.0483091829236775	0.2624907034984105	0.06269748186225216	0.2670364547570357	6.048150275374153e-12	NA	10	11	11
ENSG00000183569.17	SERHL2	-1.118839222562637	-0.05782542669118688	0.26320873537111766	0.04607980325383177	0.1040174266688074	4.2910861779962896e-05	NA	31	31	31
ENSG00000158113.12	LRRC43	-1.1185186700916403	-0.3031201897631864	0.2633455371946444	0.001613537162083857	0.031678419665500265	0.031978250464922184	NA	5	11	11
ENSG00000226578.1	RP11-258F22.1	-1.1184165753142885	-0.0984790541065213	0.2633891183703617	0.024268169824727633	0.09809562435896058	0.00010843771038063534	NA	88	99	99
ENSG00000142534.6	RPS11	1.1179324265091943	0.4069531473836503	0.2635958546253877	0.0011064254615033764	0.051895562650657916	0.006501269102887916	NA	9	9	9
ENSG00000054356.13	PTPRN	1.1175179786947191	0.2548894802895564	0.26377291679321746	0.0029855759334479147	0.17915445962761026	4.677592333381924e-08	NA	15	15	15
ENSG00000213512.1	GBP7	1.1168807970729169	0.07164578834530783	0.26404529624866757	0.03325944775601571	0.19775394152391002	1.8290890496244092e-08	NA	28	31	31
ENSG00000275228.1	RP11-370I10.10	1.1161930264327087	0.09803516624340425	0.26433951887850704	0.015406850689236144	0.12202100240532562	1.3449808518888607e-05	NA	6	6	6
ENSG00000261247.1	GOLGA8T	1.1160253371448525	0.08742191754457637	0.26441128923903223	0.023511819832729406	0.1155347612689623	3.163777073406749e-05	NA	29	29	29
ENSG00000198270.12	TMEM116	1.1159916584538285	0.16770570499900486	0.2644257052071217	0.00446791051168725	0.0309197109056396	0.029887717450144787	NA	9	9	9
ENSG00000127022.14	CANX	-1.11471685518351	-0.07660317817740796	0.264971775796888	0.02902446948755906	0.2438674165811097	1.1110390910757805e-10	NA	36	38	38
ENSG00000100227.17	POLDIP3	1.1134289938478512	0.2946143124067562	0.265524228412254	0.0017252041398670185	0.0350699458677148	0.023215676759841545	NA	7	7	7
ENSG00000232229.5	LINC00865	-1.1119552621090267	-0.02780217581081316	0.266157386315907	0.14037816512543524	0.5358573095700461	1.6249697137312704e-28	NA	21	21	21
ENSG00000197077.13	KIAA1671	-1.11145454865403	-0.17863230977616715	0.26637274366621677	0.005180325573470908	0.09593890455314408	0.00015666076129614088	NA	14	16	16
ENSG00000247400.3	DNAJC3-AS1	1.1113249960621783	0.15832742055104998	0.26642848388504103	0.007251371789857117	0.06527430267155561	0.0020185377449067907	NA	19	19	19
ENSG00000142867.12	BCL10	-1.1111027842309127	-0.06684710058976057	0.2665241095852743	0.044369535857828636	0.032458051185544366	0.024979900810125702	NA	76	77	77
ENSG00000159200.17	RCAN1	-1.1107193757920952	-0.13843515868635972	0.2666891594726263	0.007845353202005937	0.046003668579286935	0.009745347070686826	NA	22	23	23
ENSG00000105607.12	GCDH	-1.11038718211404	-0.06406823832091736	0.26683221924366063	0.04033201376270697	0.4526270963758862	1.4332199139890871e-21	NA	17	17	17
ENSG00000136240.9	KDELR2	-1.1103803643081809	-0.15927496005585917	0.2668351558960338	0.005644710611304304	0.0432608812508103	0.011708745033593352	NA	19	24	24
ENSG00000132507.17	EIF5A	-1.1098101680961878	-0.0982143699303859	0.2670808367700441	0.0177109212174035	0.21153295119047566	5.055947481767378e-09	NA	6	8	8
ENSG00000141959.16	PFKL	1.108123213028425	0.12941563947523227	0.26780860713232213	0.0076710795045991645	0.1392595995549252	2.720560751985501e-06	NA	20	20	20
ENSG00000175318.11	GRAMD2	1.105300034860833	0.16119754416612003	0.26902960283164323	0.0048703940302612415	0.03174321732971773	0.033614604952804966	NA	47	48	48
ENSG00000179630.10	LACC1	1.1042727260764766	0.06243245263419148	0.26947485020144857	0.026461392318938338	0.14143606193982194	1.0447425555081846e-06	NA	34	35	35
ENSG00000036448.9	MYOM2	1.1036235880367589	0.03238554880846726	0.2697564546086034	0.13093518152819894	0.3147629752276099	4.449741784373869e-14	NA	56	58	58
ENSG00000075223.13	SEMA3C	-1.1032715452541926	-0.09589686167786853	0.2699092596839663	0.019567388541233143	0.09926996386010667	0.000103383593587737	NA	32	33	33
ENSG00000137601.16	NEK1	-1.1032291544236348	-0.23403292619800034	0.26992766353721864	0.004795291341357196	0.10860710246548982	3.359725039740774e-05	NA	25	25	25
ENSG00000230606.10	AC159540.1	1.1029570272423819	0.1902972871333335	0.27004582724294324	0.003411643800285177	0.05845012267127162	0.0026454764616037703	NA	28	31	31
ENSG00000196743.8	GM2A	1.1022942468861634	0.3470554932935312	0.27033376969792855	0.0015143479082254236	0.06003332760002183	0.0031843667909689727	NA	5	5	5
ENSG00000185305.10	ARL15	-1.1022141992956713	-0.08389481629875355	0.27036856031758005	0.02622425862629989	0.07640808694673026	0.0005965810939924892	NA	61	61	61
ENSG00000185024.16	BRF1	1.1018154260817397	0.17269013813259182	0.27054192254301956	0.005816033670647705	0.02695988321358293	0.048064946061021324	NA	18	23	23
ENSG00000158161.15	EYA3	-1.101701733989466	-0.21566289354206572	0.2705913628742328	0.0035415758555196767	0.06294849958070284	0.0015984579821728413	NA	30	32	32
ENSG00000118579.12	MED28	1.1015653143028319	0.12635822748962677	0.2706506947385082	0.01075505044036506	0.1306721631959076	5.055808257235579e-06	NA	33	34	34
ENSG00000188372.14	ZP3	-1.1015391661726177	-0.043372259213783695	0.2706620681426982	0.0996035041831041	0.3949217159903536	1.131025097688409e-18	NA	13	17	17
ENSG00000213689.11	TREX1	-1.1013002362903985	-0.10193348079647628	0.2707660083805342	0.013903055578134286	0.18368655026587874	6.73818680711978e-08	NA	12	13	13
ENSG00000180481.10	GLIPR1L2	-1.1006709670529626	-0.03245691608577719	0.2710398865057265	0.14805555644072885	0.5933621954925085	6.327292698715463e-34	NA	37	37	37
ENSG00000132518.6	GUCY2D	-1.1000638337035984	-0.08200388081047177	0.27130431024662793	0.01687449042282909	0.053644044445066166	0.005585377446774585	NA	16	16	16
ENSG00000214435.7	AS3MT	-1.0999164197981082	-0.05956315894234595	0.2713685398246751	0.050623891923995995	0.2149299955763584	1.4740115940835384e-09	NA	35	35	35
ENSG00000174226.8	SNX31	1.099854586932046	0.036475365538310864	0.27139548406678093	0.06756838413613056	0.2538395108236605	7.87170354564916e-12	NA	12	12	12
ENSG00000169957.9	ZNF768	1.0990017122222495	0.7968970562318411	0.27176731905674956	0.00027932312501481946	0.04400549205902557	0.012444166447410256	NA	5	5	5
ENSG00000137944.17	KYAT3	1.0989188675656743	0.04459652337280382	0.2718034561204754	0.0673029958044451	0.3263739345719239	2.3132114076011847e-14	NA	39	41	41
ENSG00000111215.11	PRR4	1.0981735895394753	0.053802027935397824	0.2721286963517078	0.03938414863651206	0.2821461210600526	6.261616939437807e-13	NA	73	77	77
ENSG00000112659.13	CUL9	-1.0972977828133796	-0.36966883628944663	0.2725112398125151	0.0010422657684662105	0.09356170505330938	0.0001336396613323791	NA	3	3	3
ENSG00000150201.14	FXYD4	1.0969930167911444	0.08399827222067179	0.27264444477002847	0.027288617842917497	0.09194547676341808	0.00012843862198977794	NA	46	48	48
ENSG00000153714.5	LURAP1L	-1.0969716256294313	-0.04356699019501543	0.27265379593913386	0.08730223910209807	0.3033370004602183	1.0971868442839429e-13	NA	26	26	26
ENSG00000142856.16	ITGB3BP	-1.0967458678375412	-0.02890144260597497	0.27275249957663905	0.14498997785898976	0.5210175167552562	1.351192488078899e-27	NA	10	12	12
ENSG00000143322.19	ABL2	-1.0966111567852468	-0.10863165316122966	0.2728114082831973	0.015534197845360819	0.15658441755581026	4.4907246523647315e-07	NA	14	14	14
ENSG00000174652.17	ZNF266	-1.096487503991516	-0.02847648373454304	0.2728654889097899	0.18811202711616873	0.6113629447471125	1.6959490616623798e-37	NA	33	33	33
ENSG00000109670.13	FBXW7	-1.0963246454224422	-0.18024438128797615	0.2729367277128678	0.004241866227657174	0.07825772195438449	0.0007473944908784018	NA	19	19	19
ENSG00000038002.8	AGA	-1.0958685894453277	-0.050170139155481075	0.27313628678841706	0.05002454570944021	0.430742852477513	1.8966085997339517e-20	NA	6	6	6
ENSG00000197937.12	ZNF347	1.095834982008171	0.0733642936765112	0.27315099653733466	0.02632164119993769	0.1867264722368898	4.6429804613063286e-08	NA	27	31	31
ENSG00000004534.14	RBM6	1.0929316922929349	0.05209848931424018	0.2744237921500666	0.04918722894172128	0.2538548545371525	5.465152355699049e-12	NA	120	142	142
ENSG00000117877.10	CD3EAP	-1.091851158242777	-0.15712804035631475	0.274898528611744	0.0063219171651105075	0.06324580182374116	0.0021938882442965454	NA	9	9	9
ENSG00000138760.9	SCARB2	1.0906734305068189	0.20750393523281627	0.2754166057643106	0.0032643504104317004	0.11943891185110797	2.232175517467168e-05	NA	9	9	9
ENSG00000113048.16	MRPS27	-1.089802354759302	-0.1637116040000839	0.27580021647390607	0.003772239606201278	0.07221602700586091	0.0011496062809764676	NA	7	7	7
ENSG00000244509.3	APOBEC3C	-1.088225931444474	-0.11846007042853676	0.27649537964725324	0.007553008816687861	0.06868224513665794	0.0015453056624852985	NA	15	15	15
ENSG00000129484.13	PARP2	1.0880880174983203	0.19221182098102374	0.27655625301446196	0.004534876588821062	0.1739548371290882	1.3673039341308172e-07	NA	26	26	26
ENSG00000167535.7	CACNB3	1.0877684095145934	0.0921308189507696	0.2766973588115841	0.02086596105285598	0.33172289092705604	7.7661289600254e-15	NA	15	15	15
ENSG00000233276.3	GPX1	1.0875104854898228	0.19729514688521246	0.2768112671331314	0.004355112376830143	0.09496909973322497	0.00014838918938437073	NA	27	28	28
ENSG00000100416.12	TRMU	1.0872764831885238	0.17979615707693714	0.27691463842714803	0.00562059006769741	0.08980089997320123	0.0002943693499606357	NA	17	17	17
ENSG00000136108.14	CKAP2	1.0871892041700102	0.06554734538300963	0.2769532009585286	0.03463880761560052	0.2354704659362168	2.8698887357041954e-11	NA	8	8	8
ENSG00000196172.9	ZNF681	-1.086565832947648	-0.0441798172412703	0.2772287317764134	0.09357244327292216	0.08145340127420776	0.0005029003091380895	NA	51	54	54
ENSG00000271425.7	NBPF10	1.08437180519104	1.3722186480012952	0.27819997963455356	0.0001974413370376815	0.3542003621672569	2.89211009402448e-16	NA	1	9	9
ENSG00000119723.16	COQ6	1.0836305551696397	0.051418766063699925	0.27852863752110446	0.0727440786448687	0.17521818962122765	1.651124501699189e-07	NA	84	88	88
ENSG00000261064.1	RP11-1000B6.3	-1.0835339568204163	-0.09007587770826629	0.27857148706697876	0.016708162186667427	0.09694613606171637	0.00010460796525156551	NA	12	12	12
ENSG00000164122.8	ASB5	1.0834854988311484	0.034173113941288004	0.2785929839769845	0.12111347845474034	0.3422828739599129	6.374674484351343e-16	NA	21	21	21
ENSG00000205669.2	ACOT6	1.0834206002232316	0.07793667380149386	0.2786217760344293	0.020905482334876043	0.0885489017329099	0.00030808023382504544	NA	18	18	18
ENSG00000177917.10	ARL6IP6	1.0832954997659996	0.2674559947174957	0.27867728216012855	0.002177438082412443	0.06698099520527484	0.00183505579418419	NA	9	9	9
ENSG00000144161.12	ZC3H8	1.0820084970303159	0.0936534901735979	0.2792487523482686	0.015132168882166196	0.06775535687548936	0.0015788976070537414	NA	23	24	24
ENSG00000167566.16	NCKAP5L	1.0818655561841917	0.2774909827568369	0.2793122717668727	0.0014731752067176306	0.03562099216695866	0.02446741115475322	NA	12	12	12
ENSG00000100341.11	PNPLA5	1.0810878749904795	0.13091367513020677	0.2796580264004318	0.008009547924079324	0.027378083134171147	0.04412568114437409	NA	51	55	55
ENSG00000077463.14	SIRT6	-1.0805551730157075	-0.07552958972606665	0.2798950318623613	0.020979189575844426	0.14266111247894855	2.774781399623029e-06	NA	39	39	39
ENSG00000188997.7	KCTD21	-1.0797007989509277	-0.054683035210010264	0.28027543802548216	0.05235938668428354	0.25582079848805883	3.586697596013334e-11	NA	78	78	78
ENSG00000186205.12	MARC1	1.0795844779885835	0.18561327934309527	0.28032725655619417	0.0043586502770477644	0.0665672591799081	0.0018344079559936288	NA	16	16	16
ENSG00000065675.14	PRKCQ	1.0787152600667795	0.20702548361520204	0.28071468078826267	0.0036443149889073072	0.1009135886412822	0.00010828567285361723	NA	15	15	15
ENSG00000180817.11	PPA1	1.0783015738266049	0.12230225743641049	0.28089919495745574	0.00948441206753654	0.12981321742076596	5.921221789881715e-06	NA	46	51	51
ENSG00000137804.12	NUSAP1	-1.0782827817658185	-0.04003740364563804	0.2809075786304147	0.08704281318394506	0.3333611073831981	7.662611201713656e-15	NA	19	19	19
ENSG00000281831.1	HCP5B	1.0781659444171836	0.10982774518904183	0.2809597069072898	0.01652443195379567	0.3133925819577621	2.0707173529861814e-14	NA	9	43	43
ENSG00000120885.21	CLU	1.078050486622302	0.34176938195534756	0.2810112261321447	0.0010877389809089877	0.05938748944030145	0.003682109267752097	NA	10	10	10
ENSG00000149633.11	KIAA1755	1.0764997596644943	0.12488618957465693	0.2817038083263209	0.009857894469155151	0.07765347412609086	0.000607590240235995	NA	23	24	24
ENSG00000270806.1	C17orf50	-1.0760999966152405	-0.04693342333585419	0.28188253718997414	0.0647775791878098	0.3289064813301667	2.1134608415789105e-14	NA	17	18	18
ENSG00000177697.17	CD151	1.076052821765413	0.05381485952860054	0.2819036335251299	0.06429874003388157	0.3953190548037068	3.789959610304995e-18	NA	26	27	27
ENSG00000168476.11	REEP4	-1.0759201397849312	-0.10421603747300663	0.2819629739238918	0.013538069662487006	0.10849296234037382	5.7071123999448496e-05	NA	55	56	56
ENSG00000057593.13	F7	1.0752944330740755	0.20456453780116063	0.28224292780545723	0.006140413341118493	0.0921515379878	0.00022604971707488515	NA	12	12	12
ENSG00000103995.13	CEP152	1.0749597368137538	0.21758981256547053	0.28239275505468886	0.007858558078482276	0.07772787292937597	0.0007932808345744367	NA	17	17	17
ENSG00000126005.16	MMP24-AS1	-1.0748434887469942	-0.0440730650395443	0.2824448062793413	0.08296321932676037	0.3543158293182596	4.215414352356288e-16	NA	99	100	100
ENSG00000132313.14	MRPL35	1.074481023532721	0.10029782198495432	0.2826071454308815	0.015992763712717992	0.054727641892700886	0.003967612166598621	NA	88	89	89
ENSG00000115145.9	STAM2	1.0744780049545204	0.2858790030479482	0.2826084976424623	0.0017091318952798615	0.04428097942632128	0.01160719484969122	NA	6	6	6
ENSG00000133661.15	SFTPD	-1.074158638089493	-0.03892695108606845	0.28275158698513814	0.0877123458674292	0.3630507756914788	1.6650412811395687e-17	NA	22	22	22
ENSG00000159231.5	CBR3	1.07360289642536	0.11673044903029879	0.2830006988997108	0.008846648368183456	0.14579318016326914	2.236060745461276e-06	NA	14	14	14
ENSG00000242110.7	AMACR	-1.072329673952253	-0.03166093781870405	0.2835719830254485	0.13810452287058755	0.5563856043236589	3.7432163406735636e-31	NA	12	12	12
ENSG00000143869.6	GDF7	-1.071212609561016	-0.14472582489625502	0.28407384313214157	0.010906955374815288	0.12002077448617048	1.8644135526386174e-05	NA	35	35	35
ENSG00000165916.8	PSMC3	1.0710607620372101	0.18770969512208344	0.28414210959589836	0.00320987846010676	0.0630857898967377	0.002628447593444965	NA	20	21	21
ENSG00000128536.15	CDHR3	-1.0707718335752834	-0.05517554513069214	0.2842720345373545	0.016595615295261577	0.1914448595672933	3.5836034705587427e-08	NA	29	29	29
ENSG00000170837.2	GPR27	-1.070549542542066	-0.0971997149778076	0.28437202141730966	0.014779013651890448	0.051485337124492325	0.00670436159262906	NA	65	68	68
ENSG00000196284.15	SUPT3H	1.070254774436506	0.04831573686134033	0.2845046453065623	0.037472816153768004	0.08781002861833706	0.00034802716407714737	NA	25	25	25
ENSG00000196968.10	FUT11	-1.0700616887389651	-0.12985163598831354	0.2845915423010956	0.00897550930158765	0.04578268552157915	0.009007668307972509	NA	19	19	19
ENSG00000225431.1	LINC01671	-1.0698300559834755	-0.23442510986839993	0.28469581084559936	0.002805860103257419	0.03085911349008565	0.03627120145818865	NA	4	4	4
ENSG00000268362.5	CTD-2017D11.1	1.0697569851965771	0.057961999132498124	0.28472870872546396	0.04179548713485456	0.18948964279660385	3.952086485725013e-08	NA	37	38	38
ENSG00000008988.9	RPS20	1.0695297232211318	0.1754838920770451	0.2848310428943567	0.006391241952054489	0.21158520651765275	3.964906855144503e-09	NA	22	23	23
ENSG00000110851.11	PRDM4	-1.067905340708942	-0.1257654800647404	0.28556321317553546	0.009140440356970656	0.16921661413798764	1.5706264923685893e-07	NA	23	23	23
ENSG00000185290.3	NUPR2	1.067824547988322	0.03566239488292684	0.28559966267578707	0.09690879157308487	0.4189862216932706	1.4187536448989762e-20	NA	31	33	33
ENSG00000165269.12	AQP7	1.0669333724192582	0.036406534455886076	0.28600192369719324	0.10921886197691077	0.3941152820764657	3.00830627799473e-18	NA	9	9	9
ENSG00000183230.16	CTNNA3	1.0666473615602599	0.1757704952475304	0.28613110509264117	0.003111446084501074	0.04626332480623509	0.010677424669334036	NA	60	60	60
ENSG00000186184.16	POLR1D	-1.0664539041072694	-0.16236372672077679	0.2862185056035672	0.004989036173377857	0.08226797729927397	0.00046745421597658445	NA	7	7	7
ENSG00000143162.7	CREG1	-1.065515765284156	-0.06877123404123911	0.28664259520437385	0.03716798601358765	0.06448100137896212	0.0018747054934161664	NA	84	85	85
ENSG00000066136.20	NFYC	-1.065252485743034	-0.0698162320688242	0.28676168804258706	0.02816651006973058	0.07315604546713901	0.0008922367736079166	NA	90	90	90
ENSG00000176390.11	CRLF3	1.0652406778586574	0.112074321287731	0.2867670300472267	0.012267272212796613	0.05823942964813807	0.003812712802385456	NA	32	32	32
ENSG00000144559.10	TAMM41	-1.0648432484029935	-0.09667360492364686	0.2869468702878951	0.017539351083520394	0.09005041693317384	0.00026591505456849423	NA	43	44	44
ENSG00000137106.17	GRHPR	1.0641632018196931	0.0724163628159778	0.287254773778741	0.025658981271040295	0.07224057783350854	0.0012381225644336072	NA	104	106	106
ENSG00000251287.8	ALG1L2	1.0636735346183699	0.07865505189945594	0.28747661756771914	0.026202437579970827	0.16977433125449876	8.496188560064665e-08	NA	13	14	14
ENSG00000171150.7	SOCS5	1.0631873984767517	0.07531682104278647	0.287696975939024	0.021350153168632997	0.029193802979140787	0.04111701428110905	NA	61	63	63
ENSG00000230368.2	FAM41C	-1.0626717125430485	-0.1169686381059611	0.2879308533172579	0.010795422264351078	0.05510123413906599	0.0035488240253864515	NA	10	11	11
ENSG00000271324.1	RP11-10C24.2	1.0598978833254247	0.13472819071501244	0.289191058727028	0.008124176037049529	0.03493080467989985	0.0273974356721126	NA	8	9	9
ENSG00000188878.19	FBF1	1.0598349803256921	0.08449393977651552	0.2892196798231853	0.024218616978236577	0.2466159500714992	1.8250672842240888e-10	NA	14	14	14
ENSG00000106823.12	ECM2	-1.0592531975528767	-0.29169512502120154	0.28948448356279477	0.0018156487618007338	0.02899620546169845	0.039312359577427	NA	31	31	31
ENSG00000149743.13	TRPT1	-1.0580929345350654	-0.07043656446143605	0.2900130752741308	0.037595023585256154	0.20083133454274885	4.954852855540878e-09	NA	47	47	47
ENSG00000143340.6	FAM163A	1.057785663394935	0.0725532121834726	0.29015317036577726	0.03245345017876646	0.05166149808619527	0.006782096512677321	NA	61	62	62
ENSG00000231439.4	WASIR2	1.0574021718329347	0.04388647992737324	0.29032808076157	0.163230074537771	0.269276326439269	4.744633922511263e-12	NA	90	101	101
ENSG00000196275.13	GTF2IRD2	1.057114933833933	0.041168266086998764	0.2904591364009229	0.13247216719361762	0.444962113053712	4.619247778823328e-21	NA	40	43	43
ENSG00000177432.6	NAP1L5	-1.0570551148599039	-0.09760283791787315	0.29048643450289957	0.011979595547328107	0.05574198508623425	0.004769090409563964	NA	100	102	102
ENSG00000027001.9	MIPEP	-1.0566920893390341	-0.061978334620152835	0.29065213648391763	0.04441075190582605	0.3255709718516445	8.120145091161342e-15	NA	6	6	6
ENSG00000109519.12	GRPEL1	-1.055909058885139	-0.11658714496867352	0.29100976500175113	0.014277618045955006	0.18105269045238567	4.473676482532887e-08	NA	42	43	43
ENSG00000121716.20	PILRB	-1.055780187754525	-0.03056008959308165	0.2910686518414294	0.14139842157707191	0.5870401846671548	1.723338938154831e-33	NA	46	46	46
ENSG00000122033.14	MTIF3	-1.0557064834789325	-0.11447155951799197	0.291102334140964	0.00916261555044591	0.08050821824265361	0.0006044155212990617	NA	26	26	26
ENSG00000166451.13	CENPN	-1.0552741028665746	-0.06034121600977915	0.2912999816162948	0.031622105862662064	0.16727081507030658	1.5001528009325874e-07	NA	49	52	52
ENSG00000280165.1	PCDH20	1.0550198260902515	0.18325054696038653	0.29141625735563736	0.0064707894631081606	0.09188865801793072	0.00019639686704001435	NA	46	46	46
ENSG00000092020.10	PPP2R3C	1.0548254861240793	0.1283136612794553	0.2915051462107807	0.010847799402418049	0.12493391890988187	1.0447214527126816e-05	NA	30	32	32
ENSG00000120693.13	SMAD9	1.0537594882982975	0.09732659801442903	0.2919930454431384	0.021855868850636985	0.09531120429992736	7.269995982502566e-05	NA	10	12	12
ENSG00000081386.12	ZNF510	-1.0531288149760616	-0.14702959860645995	0.29228195808727075	0.006962634566676373	0.029714781051904664	0.03843837044489542	NA	41	42	42
ENSG00000130717.12	UCK1	-1.0531219062515986	-0.10186131137616676	0.2922851240499157	0.015624418845086223	0.15865607346649646	8.460496675166818e-07	NA	56	60	60
ENSG00000185904.11	LINC00839	-1.0529568815333281	-0.05145779650944601	0.2923607544209156	0.05625339834138583	0.11313331514123967	3.912172878022106e-05	NA	39	43	43
ENSG00000160862.12	AZGP1	1.0527091569786893	0.10832098130938998	0.29247431057072315	0.012842109888806429	0.06672534951537375	0.0012449608502851338	NA	33	34	34
ENSG00000105143.12	SLC1A6	-1.0523130305467083	-0.09788929258297681	0.292655955215964	0.010326112353498097	0.1025146138211608	7.727289175887593e-05	NA	82	86	86
ENSG00000023516.8	AKAP11	1.0519940625173672	0.19898138058377238	0.29280227374944245	0.0029359381420760965	0.092069735630534	0.0002342342012652942	NA	32	33	33
ENSG00000177238.13	TRIM72	-1.0518044405413935	-0.06244352190550806	0.2928892813188859	0.02886249044795945	0.13809739307368998	1.696686490467818e-06	NA	32	35	35
ENSG00000173809.17	TDRD12	-1.0515571201960454	-0.09741868409643169	0.2930027897204506	0.013838884991308266	0.13616558940583032	5.052879647982186e-06	NA	45	46	46
ENSG00000126106.13	TMEM53	-1.0513256850295007	-0.09561124163776924	0.293109034312931	0.015113612380992568	0.032774335740436235	0.03278218237685412	NA	44	45	45
ENSG00000259495.2	RP11-210M15.2	1.0513223226245425	0.03955326532085085	0.29311057807763485	0.09014188323563793	0.39774902796783423	3.2773067012524105e-19	NA	10	10	10
ENSG00000139675.11	HNRNPA1L2	1.0501088680373092	0.10787903136367225	0.2936680619776958	0.011963567064264023	0.14231703417767805	1.8673563506829025e-06	NA	7	8	8
ENSG00000170275.14	CRTAP	-1.0499707493280719	-0.1250259635607904	0.2937315613724726	0.005904164021666273	0.20359634895699116	1.0909153155312907e-08	NA	74	76	76
ENSG00000235049.1	LINC00940	1.0496031486706594	0.14839686883414635	0.29390060883310754	0.010512337774997254	0.22229884197818967	1.123308691893894e-09	NA	2	2	2
ENSG00000124613.8	ZNF391	1.0489239812576923	0.06704149034457606	0.2942131072146843	0.03544727939788115	0.2623133242326801	1.843836279718713e-11	NA	61	62	62
ENSG00000273493.1	RP11-80H18.4	1.0487828975259255	0.08867530086565355	0.294278050570126	0.014100988956547053	0.04752662521532212	0.009495649693564468	NA	7	7	7
ENSG00000159063.12	ALG8	-1.0475892465234686	-0.04207755649572121	0.29482789401438125	0.0731507257870307	0.28913451557479514	8.374019136945228e-13	NA	66	66	66
ENSG00000267147.2	LINC01842	-1.0473787468646527	-0.08962254679339723	0.2949249299439809	0.015292354144562148	0.05979037443290607	0.0034838699198237078	NA	5	5	5
ENSG00000183020.13	AP2A2	1.0470332223001386	0.14636741402570255	0.2950842559092851	0.007709023870098669	0.029058071940891137	0.0335987081480132	NA	48	51	51
ENSG00000260257.2	RP5-1085F17.3	-1.0468980811818684	-0.44690381124579975	0.2951465869571631	0.0006384871277680789	0.05052378688117656	0.006812449751953317	NA	4	4	4
ENSG00000236255.1	AC009404.2	-1.0450667633095092	-0.11325736281650027	0.29599211402528325	0.013558297977870408	0.14040038197762508	9.538420725062009e-07	NA	17	18	18
ENSG00000186298.11	PPP1CC	1.0448058901906347	0.13401267535143138	0.29611269202434887	0.007949598534011058	0.05418112018841895	0.004622999696362074	NA	20	21	21
ENSG00000157895.11	C12orf43	1.0447662571443488	0.44371588689797603	0.2961310136657236	0.002196177808369702	0.04540375587895806	0.01059574775584223	NA	3	3	3
ENSG00000064687.12	ABCA7	1.044730004228855	0.07368619285461099	0.2961477733980602	0.017521760550207044	0.16981274947992656	1.299374208637989e-07	NA	6	9	9
ENSG00000152749.7	GPR180	1.044582140459527	0.06583363555657117	0.296216137431884	0.029568793282492924	0.18409130262294726	2.517981067926167e-08	NA	30	31	31
ENSG00000247157.6	LINC01252	1.0442978602023099	0.056186831238607994	0.296347602577387	0.039136935807196294	0.06270309417650112	0.0023030025592364572	NA	33	37	37
ENSG00000196139.13	AKR1C3	1.043338036527129	0.16265603201774742	0.29679176054942635	0.006209240997768559	0.08087927539477381	0.0005531169417193253	NA	33	33	33
ENSG00000108465.14	CDK5RAP3	1.0432936539632978	0.13496151342686505	0.2968123093250066	0.004557212690898935	0.09764496613133276	0.00012666333130292526	NA	16	16	16
ENSG00000169592.14	INO80E	-1.0432340916034233	-0.10395482688269989	0.2968398877212681	0.010669651714060768	0.1026366172728487	7.132823825018258e-05	NA	38	38	38
ENSG00000254997.3	KRTAP5-9	1.043136801089362	0.04742978710909273	0.29688493858706444	0.054196032194554995	0.3222418623016785	7.758960580593024e-15	NA	63	63	63
ENSG00000214872.8	SMTNL1	-1.0429069251196579	-0.0630149996926968	0.2969914019850728	0.032292220455940525	0.18480735029135034	1.2079120558595655e-08	NA	6	6	6
ENSG00000222041.10	CYTOR	-1.042863987398054	-0.07323372592353618	0.29701129073697674	0.026008712963381794	0.3077688330429941	8.254141749967456e-14	NA	36	45	45
ENSG00000162688.16	AGL	1.0427556723819162	0.11325039168177774	0.2970614662076013	0.010022298568241514	0.08044641009672444	0.0003927209490946415	NA	61	62	62
ENSG00000115275.11	MOGS	-1.0423897602165364	-0.13605759104065562	0.29723101199674085	0.013775595981238382	0.03695834083135476	0.01771316066609665	NA	47	47	47
ENSG00000261000.1	RP11-534L20.5	1.0421387950372232	0.032849924696416274	0.2973473343723987	0.1466418205172337	0.3898674815989029	6.835639023872044e-18	NA	29	30	30
ENSG00000100429.17	HDAC10	-1.0417087852638336	-0.05531168510598395	0.29754671465978955	0.05273571067618004	0.13936472599513625	3.9032798591089855e-06	NA	33	38	38
ENSG00000087053.18	MTMR2	1.041637391627407	0.2721373917645015	0.29757982600487454	0.0018654337207744329	0.04016952480761487	0.01711598331031493	NA	16	16	16
ENSG00000186510.11	CLCNKA	1.0415001290352603	0.03073715036962495	0.2976434933457135	0.1415277435352508	0.3526822015369181	5.357761146272348e-16	NA	23	24	24
ENSG00000273198.1	GS1-304P7.3	-1.0407087299307822	-0.0647420163556991	0.2980107503291599	0.025298398756178276	0.14373245185772013	1.878663840997639e-06	NA	66	66	66
ENSG00000146833.15	TRIM4	1.0404804324968768	0.05104579237915799	0.2981167503636797	0.06239524457180141	0.33297616609254216	7.138070573740596e-15	NA	51	51	51
ENSG00000105738.10	SIPA1L3	1.0395532546753328	0.09837130894890175	0.29854750408077557	0.017431364445659153	0.11732823658780255	1.9557632656628165e-05	NA	44	44	44
ENSG00000168350.7	DEGS2	-1.0385311738300709	-0.12588110484555162	0.29902282973734884	0.009715065201621418	0.03164160019778742	0.03299656994002698	NA	18	23	23
ENSG00000181029.8	TRAPPC5	1.0373997940459316	0.2561831206407257	0.29954957428057294	0.0022543446580444737	0.05253946271111337	0.0055591051931384965	NA	10	10	10
ENSG00000007933.12	FMO3	1.0363001461520194	0.03616227732083802	0.30006213799903514	0.10555992429798361	0.08789394303860758	0.00021292394074290933	NA	223	228	228
ENSG00000070785.16	EIF2B3	-1.0360535632804277	-0.1930240328865513	0.30017715449260984	0.0038842936884760995	0.08911150088097433	0.00021937101001902738	NA	5	5	5
ENSG00000198805.11	PNP	1.0359509119761603	0.17482347418699698	0.30022504398805294	0.005638403653692114	0.18514022550665074	5.397446459712208e-08	NA	7	7	7
ENSG00000143036.16	SLC44A3	-1.0356026894480148	-0.08333930202315702	0.3003875367699008	0.02645490383956613	0.204124619319788	2.9385500077419593e-09	NA	84	85	85
ENSG00000141012.12	GALNS	-1.0354293633616378	-0.15008063607921565	0.30046843861570227	0.009099228971901078	0.0460922850441426	0.008077434865159423	NA	17	18	18
ENSG00000140522.11	RLBP1	1.0340658189874816	0.1290220103517082	0.3011053943168216	0.007524664031511394	0.05281981823721755	0.005193634335093621	NA	21	23	23
ENSG00000130764.9	LRRC47	1.0333862151579989	0.08303752588680889	0.30142319485074975	0.019741785967568794	0.1864449160318012	4.7294716641629816e-08	NA	34	38	38
ENSG00000214946.14	TBC1D26	1.0331919215036671	0.046669032082408544	0.3015140926867771	0.061314804136298515	0.33605719848646604	3.5455595072358476e-15	NA	73	78	78
ENSG00000006071.12	ABCC8	1.0329486875485991	0.0703049805279455	0.30162791234822284	0.026230772523270017	0.08604248562510222	0.0002706811830967278	NA	48	48	48
ENSG00000125755.18	SYMPK	-1.0328916556673948	-0.2049298051042182	0.30165460416518863	0.0022612794401165584	0.09173154304281872	0.00022659408412233095	NA	8	8	8
ENSG00000121766.15	ZCCHC17	1.0324107884453735	0.08656817054800367	0.3018797201057998	0.017934254472044917	0.06996389817082588	0.0012152441515522155	NA	53	54	54
ENSG00000226479.3	TMEM185B	1.0306661453534955	0.24415400727903555	0.3026974058875992	0.0021893765132895244	0.09090778065768916	0.00022873491305119189	NA	5	5	5
ENSG00000086504.15	MRPL28	1.0300061102672504	0.1487924065164581	0.30300713725806394	0.008450991650142566	0.1439206622961473	1.6656491848433785e-06	NA	27	34	34
ENSG00000127419.16	TMEM175	1.0292887057878988	0.11197843949570463	0.3033440289753957	0.009074369957807926	0.12848106845531365	7.541974528963121e-06	NA	30	31	31
ENSG00000136869.13	TLR4	1.028946861057433	0.08486340584236991	0.3035046461234987	0.01457979389485715	0.04896531754902987	0.007922781042178586	NA	87	88	88
ENSG00000140718.20	FTO	1.0265668047722742	0.18199477157373856	0.3046244916392947	0.004758395829531204	0.15942389306162946	2.8524319177265023e-07	NA	12	12	12
ENSG00000234104.1	RP5-1177M21.1	-1.0260373920315564	-0.10068997106605174	0.30487395922886307	0.017210353091541588	0.06570910894271888	0.0020453976674194305	NA	21	21	21
ENSG00000203722.7	RAET1G	1.0253099002093913	0.05668175098395038	0.30521698589648105	0.04013459468958	0.15931259470316406	3.651880009869634e-07	NA	53	53	53
ENSG00000160961.11	ZNF333	-1.0251182866556372	-0.11601643051584472	0.30530737803330943	0.008108376260671252	0.18095456976360388	8.763814906140715e-08	NA	18	18	18
ENSG00000055732.12	MCOLN3	-1.0248635264994819	-0.048021420622233635	0.3054275865659565	0.07015910618458986	0.2503529017554585	5.726703873579296e-11	NA	7	7	7
ENSG00000166135.13	HIF1AN	-1.0248605239232689	-0.10412947349411635	0.3054290035181464	0.016661088945977225	0.0927652220670584	0.00012973759722325218	NA	19	19	19
ENSG00000167768.4	KRT1	-1.0247382423863296	-0.06829439976271988	0.3054867133656055	0.026295563663696658	0.02877769683172291	0.039393997492423116	NA	20	20	20
ENSG00000169398.19	PTK2	-1.0243329740022864	-0.140553690070121	0.30567802841946157	0.006653594429269406	0.17635558118697522	8.320624133381273e-08	NA	18	19	19
ENSG00000272541.1	XXbac-BPGBPG55C20.1	1.0243099434590046	0.05553230962641456	0.30568890283384453	0.02769927203401417	0.2731188407014671	2.452509995783017e-12	NA	44	48	48
ENSG00000133460.19	SLC2A11	1.0231993277503741	0.1267011952565318	0.3062136107228488	0.019486877918895626	0.2736374739821688	6.165948618586193e-12	NA	15	15	15
ENSG00000170122.5	FOXD4	1.022785414624829	0.09513158160576547	0.3064093156521357	0.016941481734896506	0.0459694992736599	0.010471964662705495	NA	18	20	20
ENSG00000275830.1	RP11-403A3.3	1.022105074359114	0.20478952182668583	0.3067311717591409	0.0031166380372073437	0.037721912938683454	0.020506826262626083	NA	3	3	3
ENSG00000119977.20	TCTN3	1.0220601708683517	0.11782610216643638	0.3067524226271202	0.010189690581508232	0.13938105928205918	4.052310666438908e-06	NA	76	79	79
ENSG00000197070.13	ARRDC1	-1.0217245934060148	-0.0986689778876305	0.3069112677159551	0.015229833026092838	0.10006769322954376	0.00010298384579456691	NA	35	42	42
ENSG00000150361.11	KLHL1	-1.021698273518622	-0.04271078154831325	0.30692372849890903	0.056336540714202896	0.15244616129319047	1.2351351328612095e-06	NA	64	66	66
ENSG00000028839.9	TBPL1	-1.0215250031080554	-0.09301521716803686	0.3070057693181216	0.012656283431120045	0.04313238509437582	0.01181826519133884	NA	47	47	47
ENSG00000213214.4	ARHGEF35	1.020917227971344	0.06058838188428935	0.30729365611521753	0.03487217744613712	0.15764324834849786	3.2931026387604084e-07	NA	33	34	34
ENSG00000157045.8	NTAN1	-1.0207209599556715	-0.6099279706814931	0.30738666118339286	0.00028288068296133034	0.0314390682216295	0.03280090084112418	NA	15	17	17
ENSG00000167136.6	ENDOG	-1.020476067208665	-0.18370375224261737	0.307502734070611	0.0038146399172997217	0.08748780402249462	0.00029114294375890277	NA	11	12	12
ENSG00000189114.6	BLOC1S3	-1.020352288438583	-0.11778854372377004	0.3075614130734642	0.011618344750173941	0.06839615982452132	0.001481344978420689	NA	29	29	29
ENSG00000169598.15	DFFB	-1.0201422452756332	-0.05896207481706081	0.30766100383973005	0.03962594107306081	0.3033606210939199	1.6642177377986866e-14	NA	28	28	28
ENSG00000125409.12	TEKT3	-1.0199009122784768	-0.05870429390245563	0.30777545684994045	0.03728323153150422	0.22630961831325325	8.794132543458709e-10	NA	40	43	43
ENSG00000184497.12	TMEM255B	1.0195690567391857	0.04039176646621829	0.3079328864980537	0.11607786075378317	0.18348541665901813	7.892306279023638e-08	NA	62	64	64
ENSG00000181404.15	WASHC1	1.0190826193911358	0.064003191240242	0.3081637448155119	0.0325709100564948	0.3681339678323784	1.2277357762565922e-16	NA	30	32	32
ENSG00000164896.19	FASTK	-1.0177588396999129	-0.24057582653890153	0.3087925771014891	0.003003133064165473	0.03806641568652955	0.01491476101059517	NA	6	6	6
ENSG00000125818.17	PSMF1	1.0175573493367285	0.1605913787128404	0.30888836498533967	0.005564819784169994	0.043160397434465536	0.009986380132020736	NA	13	13	13
ENSG00000128891.15	C15orf57	-1.0159688423680537	-0.03588994642426468	0.3096442240187264	0.07925614027174231	0.2585126321749461	4.430084564789196e-12	NA	68	68	68
ENSG00000137507.11	LRRC32	-1.0141565327655528	-0.08062779695765014	0.31050806599649805	0.017941673422944702	0.03794779229801043	0.02064640040419538	NA	63	63	63
ENSG00000166847.9	DCTN5	1.0123780193170315	0.24627294304147573	0.3113573439462578	0.00521868343143384	0.02630035245020905	0.044903652537865664	NA	31	31	31
ENSG00000197375.12	SLC22A5	-1.0123322626698747	-0.13449995604892434	0.31137921391172807	0.009316272015126494	0.17941753635710442	3.7644615277405914e-08	NA	33	33	33
ENSG00000205106.4	DKFZp779M0652	1.0118190610150226	0.048027506797556956	0.311624574503655	0.03755683646255079	0.19808021232448875	4.308569515663455e-09	NA	66	69	69
ENSG00000172164.13	SNTB1	-1.0114773507600208	-0.11038988165211418	0.31178801610882423	0.009402214084528196	0.02794771894564036	0.0486561598059736	NA	77	80	80
ENSG00000131242.17	RAB11FIP4	-1.0108228628988767	-0.09787448102693741	0.31210121844304495	0.016135194743411067	0.049994607899785166	0.00597943664427775	NA	42	42	42
ENSG00000163684.11	RPP14	-1.010593009388067	-0.16513349123602486	0.3122112630253975	0.004030603275700826	0.04624818729440003	0.009079166788045278	NA	11	11	11
ENSG00000124588.19	NQO2	1.01012957156176	0.03683098595592767	0.3124332160847886	0.10722116001018935	0.3690808766743275	6.06358587377682e-17	NA	43	45	45
ENSG00000283183.1	RP11-1263C18.2	1.0077501337417651	0.07371384096195094	0.31357443063266555	0.021074763013014926	0.11306857739379166	2.9881356048524682e-05	NA	70	72	72
ENSG00000187634.11	SAMD11	-1.007204389703579	-0.1279721667770873	0.3138365640242522	0.01117255795226929	0.091907077966446	0.00022819176814512998	NA	13	21	21
ENSG00000181135.15	ZNF707	-1.0071237088927323	-0.2168362113312509	0.31387532909875027	0.0024361761821383512	0.04359439175075662	0.011185674088655522	NA	5	6	6
ENSG00000232629.8	HLA-DQB2	1.0066621048461084	0.06848153589645144	0.3140971786524711	0.025807939348115358	0.2540340647869456	5.0940064754358406e-12	NA	8	16	16
ENSG00000253678.1	RP11-981G7.3	1.0061139383146909	0.059369149366463314	0.3143607645634615	0.03932812060115561	0.2677684546342348	8.724284422241074e-12	NA	7	7	7
ENSG00000267289.1	CTD-2623N2.11	-1.0058976252730796	-0.10174018589898358	0.31446481871547916	0.011350283641609032	0.09868953603267523	5.602118455044784e-05	NA	3	3	3
ENSG00000056558.10	TRAF1	-1.0058473932803471	-0.04871787071178067	0.3144889853036247	0.05098616989640547	0.34650854937316944	1.4745223651133068e-15	NA	69	71	71
ENSG00000111052.7	LIN7A	-1.0050787908389505	-0.31461165103641897	0.3148589118591756	0.002370340286848913	0.06851325204191241	0.001712214897322155	NA	2	2	2
ENSG00000162817.6	C1orf115	-1.0047080193779794	-0.20083597136045725	0.31503746551237966	0.003242704190009115	0.03758304034015288	0.0203196524080022	NA	6	6	6
ENSG00000231852.6	CYP21A2	-1.0035836132300813	-0.12469122039128884	0.3155793563336209	0.00779243535718844	0.10945971050610988	3.5102306089912264e-05	NA	3	12	12
ENSG00000086205.16	FOLH1	-1.0035800192700581	-0.35046847032729	0.31558108937013674	0.0009352518252108371	0.10552814742827624	6.484362265853652e-05	NA	13	16	16
ENSG00000224848.1	RP11-535M15.1	-1.0030751384149261	-0.06496875314927157	0.31582460910921206	0.02657770870194277	0.14959658395907374	4.96645088743398e-07	NA	9	9	9
ENSG00000167644.11	C19orf33	-1.0026548099105277	-0.031364945894054565	0.31602744071934585	0.12849339892364048	0.3316637701852476	5.8116253789141245e-15	NA	48	49	49
ENSG00000143107.8	FNDC7	1.0023077584820859	0.08607571921089777	0.31619497655331497	0.0155636062001969	0.045100772947946816	0.009168625246645941	NA	15	15	15
ENSG00000272130.1	RP11-360I2.1	1.0016108452584416	0.1473118663398193	0.3165315809451633	0.010696493920948052	0.2489261827910611	2.9885954958089464e-11	NA	35	42	42
ENSG00000139053.2	PDE6H	1.0010505912706462	0.05495309820859293	0.3168023502742573	0.035060536844756504	0.04053540384874047	0.015733372289925773	NA	36	37	37
ENSG00000259439.2	LINC01833	0.9998143534301343	0.11577395886154584	0.31740035827238	0.010884947512967695	0.18874411839953156	5.149108026844929e-08	NA	24	24	24
ENSG00000205221.12	VIT	-0.9991832628556961	-0.07549992491615388	0.3177059222288797	0.022303451706677177	0.05151224838465728	0.004729455455710185	NA	31	33	33
ENSG00000163686.14	ABHD6	0.9987492501957174	0.15357276022958874	0.3179161760684541	0.00570406731331082	0.11617628384988073	1.936806239933524e-05	NA	30	30	30
ENSG00000120333.4	MRPS14	-0.9987173547174704	-0.35389181525790964	0.3179316311645699	0.0011298893799979815	0.02853826470715285	0.03830852556483595	NA	8	8	8
ENSG00000153574.8	RPIA	-0.9979884950678357	-0.0656321596014531	0.31828493752422604	0.026474462784291948	0.1057104726871379	4.2490816484944665e-05	NA	27	31	31
ENSG00000132481.6	TRIM47	-0.995461621515091	-0.18200630735426881	0.3195118011478614	0.011440706596896536	0.041180577280862135	0.016114999918071967	NA	45	48	48
ENSG00000153823.18	PID1	0.9954077722315127	0.08959733541655085	0.31953798001870304	0.014606259576418144	0.06848257808458541	0.0014921469674810835	NA	67	70	70
ENSG00000132600.16	PRMT7	-0.9952108017758883	-0.08619171399429974	0.3196337493120617	0.01763706180182705	0.30983152155643673	2.955772676623953e-14	NA	26	26	26
ENSG00000213064.9	SFT2D2	0.9945695089801024	0.29241587329964147	0.3199456832939389	0.0013926660908183557	0.08397695320275744	0.0003834058920711225	NA	7	7	7
ENSG00000263683.1	RP4-777O23.1	0.9939379067181067	0.10616959342609551	0.3202530981915259	0.007761586402147476	0.029551841518644643	0.03778648427773311	NA	5	5	5
ENSG00000117407.16	ARTN	-0.9938668623890569	-0.061104209808290205	0.3202876891283888	0.056259465445825885	0.1260995967440698	1.1632828419786748e-05	NA	42	42	42
ENSG00000128266.8	GNAZ	0.9936546523972722	0.05930641981231489	0.32039102708379763	0.02362681824812101	0.08423352426032274	0.0002572923800509496	NA	73	77	77
ENSG00000267666.2	AC004156.3	-0.9925930535062853	-0.025326767628904266	0.32090831136556897	0.1728721437184691	0.2241767969328787	1.255797047135366e-09	NA	74	95	95
ENSG00000231768.1	LINC01354	-0.9925430090262914	-0.20395894435511022	0.3209327099522781	0.002236138190624785	0.047476784482656735	0.0084644011389043	NA	11	12	12
ENSG00000120915.13	EPHX2	0.9923835996377232	0.12333433684163424	0.32101043616870073	0.00853873027606497	0.2480854606815945	8.722058758433312e-11	NA	26	26	26
ENSG00000122218.14	COPA	-0.9922722694782395	-0.06278602428286045	0.321064726789285	0.01731218572790372	0.25540295504647154	8.924780358541359e-12	NA	56	57	57
ENSG00000072958.8	AP1M1	0.9915950714234538	0.12747378071506107	0.32139509447111536	0.01222366151469757	0.03776645112009913	0.020020375843523917	NA	82	83	83
ENSG00000146830.9	GIGYF1	-0.9912361242246822	-0.06849871691770554	0.32157029505348056	0.036737789545674776	0.213516338890772	1.3137383145733033e-09	NA	90	91	91
ENSG00000100288.19	CHKB	0.9911898944049798	0.06606672973886425	0.32159286416152266	0.02733336759573852	0.2721544495941527	4.4754993017469886e-12	NA	11	11	11
ENSG00000137103.16	TMEM8B	0.9906787482647587	0.04309707444153229	0.32184247143349287	0.06136442479013714	0.36607042379002536	3.648832334364831e-17	NA	9	9	9
ENSG00000277632.1	CCL3	0.98925252900645	0.08604327058385697	0.3225396035963829	0.01660406812750392	0.037268729515008085	0.020344981071585284	NA	16	17	17
ENSG00000274922.1	RP11-88E10.5	-0.9891327297715707	-0.047518839963694395	0.3225982059533664	0.021040449503791962	0.04622312626945043	0.008098415230602053	NA	41	44	44
ENSG00000115561.15	CHMP3	0.9889185197690337	0.13853173269779512	0.32270300866628676	0.008900360097246101	0.1728698792103768	1.371353178436548e-07	NA	59	60	60
ENSG00000137806.8	NDUFAF1	0.9887345649156413	0.0705610528854669	0.3227930267020307	0.024256639819986294	0.1840035693212887	6.860809468957852e-08	NA	26	26	26
ENSG00000124831.18	LRRFIP1	0.9886041773646524	0.09557559421882042	0.32285684157371464	0.013324635596771226	0.08287830737938613	0.0004884405134436569	NA	26	26	26
ENSG00000205084.10	TMEM231	0.9874016562912584	0.1312001116333077	0.32344577272771136	0.0064697841899413	0.047213466176921536	0.00747770721275078	NA	13	13	13
ENSG00000163082.9	SGPP2	0.9872037829410517	0.25932746006924473	0.3235427476583277	0.0019689759514010603	0.18343244822971372	5.846946613059678e-08	NA	9	9	9
ENSG00000130348.11	QRSL1	-0.9864229890866303	-0.03948161077054859	0.3239255885519339	0.09173990315892612	0.3602435228327823	2.9483263170345807e-16	NA	24	24	24
ENSG00000169302.14	STK32A	0.986241837249539	0.09699730218044758	0.3240144535543362	0.01442777862702634	0.07172516324580143	0.001146397638406038	NA	25	28	28
ENSG00000108107.14	RPL28	0.9861957249387525	0.13195227316829988	0.3240370767302757	0.006751137955235977	0.11207569435109267	2.7481179244002318e-05	NA	31	31	31
ENSG00000173262.11	SLC2A14	0.9855600623197552	0.07543269568538553	0.32434904422088784	0.022699730129529656	0.07478238010725809	0.0005983064802487566	NA	13	13	13
ENSG00000128311.13	TST	-0.9846113163884547	-0.1337609247844726	0.3248150289105465	0.006241893724296198	0.054974729582142036	0.005297272791074616	NA	49	49	49
ENSG00000235884.3	LINC00941	0.9845122552842721	0.19678319162115407	0.32486370873032655	0.0031245913121855816	0.027962961139411463	0.044623415500619684	NA	21	21	21
ENSG00000273032.1	DGCR9	-0.9843576011327749	-0.08358910685668992	0.3249397171353531	0.01874218414167762	0.0999490043050472	8.394094424588713e-05	NA	21	21	21
ENSG00000232977.6	LINC00327	0.9835913851787267	0.08051849935046096	0.3253164626000009	0.014137552723122889	0.03833643891045607	0.019326339686057403	NA	16	18	18
ENSG00000241043.1	GVQW1	-0.9831404246879469	-0.06557161333113844	0.32553833093662365	0.031457603716550715	0.16949568347402302	1.2275160018808323e-07	NA	10	10	10
ENSG00000095383.19	TBC1D2	0.9827548707180971	0.04799133464951549	0.32572809789621604	0.05903018562756739	0.3379205485180459	1.4858090506688927e-15	NA	46	50	50
ENSG00000163046.15	ANKRD30BL	0.980621680085433	0.06024268112540608	0.32677933904647416	0.03428674642379537	0.472985461820357	2.8752235061118733e-24	NA	53	64	64
ENSG00000105875.13	WDR91	0.9797132223566534	0.06400821312233533	0.32722769743543134	0.0428845410321488	0.14394384455138712	1.4337776292837903e-06	NA	45	45	45
ENSG00000116985.11	BMP8B	0.9791331813339208	0.21319014874967288	0.3275141785374722	0.0026882621894153487	0.04336355597388301	0.013484818480733915	NA	4	4	4
ENSG00000117305.14	HMGCL	-0.978836800046732	-0.24453676247126443	0.32766062348880076	0.0019831416109926596	0.10264074574184057	7.128730219799262e-05	NA	8	8	8
ENSG00000172000.7	ZNF556	0.9787562190017683	0.06652508797015737	0.3277004467339798	0.02463044505536293	0.037264865648596115	0.020715946745172957	NA	17	19	19
ENSG00000149292.16	TTC12	0.978752279028524	0.03260478654316325	0.3277023939538345	0.10611402928951733	0.4522759720219695	1.431378028741952e-22	NA	22	22	22
ENSG00000070882.12	OSBPL3	-0.9785551814352644	-0.08218232674380427	0.32779981342390896	0.01850058681939337	0.08543231477299637	0.0002592655228266805	NA	27	27	27
ENSG00000138750.14	NUP54	0.9783303693619099	0.054768605000414694	0.327910954276436	0.054391959459822885	0.251118601112161	8.783244020005803e-11	NA	76	77	77
ENSG00000221818.8	EBF2	0.9777490155467048	0.10435342054801353	0.3281984728248828	0.01903470698441571	0.0651840402628622	0.0018712414882322735	NA	61	63	63
ENSG00000168209.4	DDIT4	0.9772719300252025	0.29121096321343193	0.32843454581796117	0.001335990838305592	0.0386518602148994	0.01871779346429228	NA	3	3	3
ENSG00000176105.13	YES1	-0.9767644578286375	-0.3669558105069745	0.3286857756776096	0.0009619846109889008	0.047545749384827515	0.009079089051190032	NA	17	17	17
ENSG00000141504.11	SAT2	-0.9763203516111746	-0.17116876007949663	0.3289057376932374	0.004786930331555297	0.05575554774953955	0.0024645079294415635	NA	15	15	15
ENSG00000134285.10	FKBP11	-0.9758642088109861	-0.1092953013286836	0.32913176063266203	0.008821883357215813	0.17488625573096314	1.4955279184145613e-07	NA	11	11	11
ENSG00000249846.6	LINC02021	-0.9753626133765743	-0.05940751846048972	0.3293804219427555	0.03969937371233222	0.169354702903555	1.5079312400073323e-07	NA	22	27	27
ENSG00000105483.17	CARD8	-0.9743382570335783	-0.11053741868126551	0.32988861514565615	0.010778505787342709	0.13353178679790267	6.357307081809077e-06	NA	25	25	25
ENSG00000242612.6	DECR2	-0.9736234112981451	-0.05204559692504213	0.33024355774285796	0.04660312482221126	0.22697335000867566	3.8520630716106884e-10	NA	12	12	12
ENSG00000272745.1	RP5-1007H16.1	0.9736047791353498	0.15794213730551063	0.3302528124815751	0.004973539736365704	0.054189469218389526	0.004696481553539757	NA	3	4	4
ENSG00000166002.6	SMCO4	0.9726539396056169	0.2538648911518433	0.3307253246879416	0.005588809696432112	0.036100367527952176	0.018205234367426784	NA	20	21	21
ENSG00000164008.14	C1orf50	0.9726439124901413	0.06131289259167762	0.33073030991350894	0.027298190996322837	0.2558649098013028	1.0004204364783622e-11	NA	16	17	17
ENSG00000142156.14	COL6A1	0.9722621360700805	0.046775512144121234	0.3309201555598411	0.03229547253274558	0.16081751722364634	4.006085811650875e-07	NA	25	26	26
ENSG00000105479.15	CCDC114	-0.9721999334529031	-0.0768623436987698	0.3309510936813882	0.018140481685436072	0.1438141310796451	1.3213294008345535e-06	NA	11	12	12
ENSG00000133398.3	MED10	-0.972020854499803	-0.1415137572969072	0.3310401737956975	0.011984095058176653	0.09742609886995976	8.09827426520928e-05	NA	23	23	23
ENSG00000216937.13	CCDC7	0.9715072880526048	0.06496360869851805	0.33129572565559595	0.029087225990293453	0.02843904182924862	0.04575994066385531	NA	32	32	32
ENSG00000043514.15	TRIT1	0.9712026512785356	0.09522861200818374	0.33144737388686396	0.01629489768699931	0.27203928950352513	3.5203030079997727e-12	NA	24	24	24
ENSG00000168003.16	SLC3A2	0.9709919820333772	0.15946472526403993	0.33155227131450815	0.007253501618196572	0.03779305462194934	0.02083490901842619	NA	53	54	54
ENSG00000144320.13	LNPK	0.9698169521111868	0.10101242803981592	0.33213774141850194	0.010329715570106915	0.1607547984917198	5.593012788367065e-07	NA	10	10	10
ENSG00000163605.14	PPP4R2	-0.9690256559627728	-0.21120620686345865	0.33253238858194833	0.003056581183906653	0.05423373346923585	0.00412967656876653	NA	16	16	16
ENSG00000233569.1	RP11-500B12.1	-0.9681926184342425	-0.03760885416967018	0.33294818073721577	0.10505967973951252	0.17390272522874184	1.8654571665755404e-07	NA	50	53	53
ENSG00000101639.18	CEP192	-0.9681737063989082	-0.02729026578376847	0.33295762415378083	0.15319682230602116	0.4800327377584057	1.64697500853461e-23	NA	28	29	29
ENSG00000166435.15	XRRA1	-0.9679280207889914	-0.017307440409318392	0.3330803189720659	0.36702521895200535	0.6305857817363695	7.216290892668975e-37	NA	97	97	97
ENSG00000126457.21	PRMT1	-0.9662568586264313	-0.1594827025177885	0.3339156677330375	0.0075440031066309615	0.1900432287805141	2.345087931965648e-08	NA	5	6	6
ENSG00000149273.14	RPS3	0.9661560976541262	0.11256095518064083	0.33396607736510553	0.0031506809339643437	0.10414363355226627	2.9046439463345274e-05	NA	14	14	14
ENSG00000110104.11	CCDC86	-0.9654318347118135	-0.05988186792791881	0.3343285627513847	0.049585392862202635	0.1908127937072546	3.5764150624101416e-08	NA	42	43	43
ENSG00000135828.11	RNASEL	0.9652722019185916	0.08799635524849367	0.33440849125440864	0.014324990563590158	0.07886772399091413	0.0005243444577161588	NA	26	26	26
ENSG00000103154.9	NECAB2	-0.9641254093822358	-0.18924001547334635	0.3349830549580447	0.00434039012903531	0.08032148640612727	0.00035949779205837897	NA	33	35	35
ENSG00000114735.9	HEMK1	0.9635671382378357	0.09535818184994442	0.3352629888829636	0.023600316872327016	0.062250143209142524	0.002781660325449532	NA	18	18	18
ENSG00000075624.13	ACTB	-0.9627764735757988	-0.2571101491767159	0.3356597096270221	0.0021521967779637792	0.043752618741843684	0.01235448037876147	NA	8	9	9
ENSG00000276791.1	CTD-2270P14.5	0.9624226959130517	0.026190811549845865	0.33583731752695545	0.17732653140579488	0.5592350597064387	1.010997624827178e-30	NA	13	13	13
ENSG00000149089.12	APIP	-0.9622411476438364	-0.0271088061092357	0.3359284841493755	0.19226700544021805	0.6208959482864574	7.881199802193248e-37	NA	65	65	65
ENSG00000105516.10	DBP	0.9616079759785792	0.13505157879501128	0.3362465634718177	0.005673167868981779	0.05812631300724511	0.002964952545184189	NA	14	14	14
ENSG00000078674.17	PCM1	-0.960673976712842	-0.07103745029808596	0.3367161198198051	0.01985734365046321	0.15150536401352432	1.2331228974984349e-06	NA	23	23	23
ENSG00000092203.13	TOX4	0.9605620914445321	0.135856519320633	0.33677239699842043	0.0051875313500544746	0.033413594500017345	0.028243724702532117	NA	36	36	36
ENSG00000250120.6	PCDHA10	-0.9589174590975883	-0.08273052478824147	0.337600328614142	0.01850529580736795	0.057633006669105126	0.003914736438553793	NA	55	56	56
ENSG00000270171.1	RP11-338N10.1	0.9589043557637665	0.024584798225739262	0.33760693026845556	0.19022101967544713	0.3944179895944261	4.973262952112581e-18	NA	27	27	27
ENSG00000112796.9	ENPP5	-0.9581203821208636	-0.12191724888796114	0.3380020587831357	0.007834946695911664	0.09471015321770564	0.00015393904309695327	NA	29	29	29
ENSG00000151689.12	INPP1	0.9579956733182342	0.08319151645625907	0.3380649403141307	0.02719377139397716	0.2564521341568312	1.0535936388291722e-11	NA	70	70	70
ENSG00000065268.10	WDR18	0.9579074174275113	0.0337747992842007	0.33810944584673697	0.08599490205498794	0.3410079838922977	6.043283601033825e-16	NA	23	25	25
ENSG00000261455.1	LINC01003	-0.9576070197673686	-0.09771371630942943	0.33826095807448153	0.012088961567220039	0.08506268803135443	0.0002413009453852578	NA	11	13	13
ENSG00000100336.17	APOL4	0.957111671469224	0.1081589178462531	0.3385108931874209	0.008841678206155132	0.05686196690832701	0.004147427144990961	NA	27	28	28
ENSG00000141753.6	IGFBP4	0.9569783927046686	0.0910022181994374	0.3385781611415941	0.009819971267006924	0.09069583865060074	0.0002308833003161997	NA	42	43	43
ENSG00000164985.14	PSIP1	-0.9564017956740575	-0.2211333656192081	0.3388692778694482	0.0033185858540498232	0.05286717097231225	0.005143273548053417	NA	21	22	22
ENSG00000015676.17	NUDCD3	-0.9559629542623271	-0.18453564320222285	0.3390909511034158	0.003761355514121274	0.08477606915741495	0.00023140346216616513	NA	26	27	27
ENSG00000164542.12	KIAA0895	-0.9553706516029441	-0.24273257347537314	0.3393902901542316	0.001586949960915776	0.0693555159574086	0.0013864869331414484	NA	28	29	29
ENSG00000165474.5	GJB2	0.9552047314994704	0.044771378641278024	0.33947417355332987	0.04998631300984275	0.2378922014861374	3.4142946068544787e-10	NA	28	28	28
ENSG00000126822.16	PLEKHG3	-0.9549411283440966	-0.10163425497360998	0.33960746942669884	0.013849451149115843	0.047940867105587724	0.00857188945784087	NA	77	79	79
ENSG00000140511.11	HAPLN3	0.9547812778037932	0.11487983169549264	0.33968831719189296	0.013295761594468374	0.07148309564713504	0.0008240953746201406	NA	10	10	10
ENSG00000115073.7	ACTR1B	-0.9526655183864994	-0.08182057882269911	0.3407595694309429	0.015430620660976254	0.12804085934705095	7.885974125472301e-06	NA	66	66	66
ENSG00000129204.16	USP6	0.952585756778717	0.15846839259906254	0.3407999966431555	0.007140651797446111	0.06939345873204049	0.0010724760102641716	NA	1	1	1
ENSG00000119820.10	YIPF4	0.9512236898162336	0.0899922598749195	0.3414908350824285	0.015051634308416384	0.11414007776069475	3.4594685729522604e-05	NA	30	31	31
ENSG00000104408.9	EIF3E	0.9505647584847848	0.15953203927218135	0.34182536558393906	0.004594152050486033	0.10104445925217423	5.803571164141532e-05	NA	45	45	45
ENSG00000109534.16	GAR1	0.9503819553942803	0.07015611211092883	0.341918209374678	0.023207192363449997	0.1697477622052011	1.2899397028088946e-07	NA	15	15	15
ENSG00000224790.2	AP000704.5	-0.9487002382388315	-0.04516156427899683	0.34277309283439494	0.051022764965228944	0.2679182945841043	1.0209892936912637e-11	NA	11	11	11
ENSG00000165061.14	ZMAT4	0.948638973062379	0.2714460125198431	0.34280426212188086	0.0030890783740367784	0.025076507277759574	0.04907989909023667	NA	50	50	50
ENSG00000008294.20	SPAG9	0.9484828981902841	0.4122748852156219	0.3428836750012988	0.0006827797961331649	0.03700745923564993	0.02065132925216505	NA	8	9	9
ENSG00000244694.7	PTCHD4	0.9480159680942484	0.049534881092346314	0.3431213251697516	0.04841274286916774	0.07184769523676769	0.0011069181393284298	NA	52	52	52
ENSG00000107611.14	CUBN	-0.9480064450352568	-0.0762713701364712	0.3431261731498483	0.021157176556807874	0.0906938221846692	0.00019836998515012104	NA	29	29	29
ENSG00000143178.12	TBX19	-0.94768587293686	-0.08501386059697982	0.34328939489621124	0.01219820417269927	0.034569428684413955	0.02679301360103113	NA	15	15	15
ENSG00000010319.6	SEMA3G	-0.9473169407699147	-0.13019408243402703	0.3434773009241563	0.00765438901231399	0.08183078871746385	0.0005541523866209635	NA	25	26	26
ENSG00000140025.15	EFCAB11	0.9469386037880377	0.032323353703904135	0.3436700652673552	0.07258920225704704	0.22023516851631325	1.3529051432570064e-09	NA	89	89	89
ENSG00000091127.13	PUS7	-0.9459381172947431	-0.2060072905131466	0.3441801503353672	0.0023225298393332143	0.03599612481991093	0.023607247326818792	NA	10	10	10
ENSG00000204963.5	PCDHA7	-0.9454782293301608	-0.06905436550793445	0.34441478028167694	0.025411066046708286	0.11846644963164404	1.9157399470063558e-05	NA	29	30	30
ENSG00000214530.8	STARD10	-0.9454313090678094	-0.05418688107030904	0.3444387242369431	0.04505502600545216	0.28308730438731816	2.8345320377171367e-13	NA	15	15	15
ENSG00000187091.13	PLCD1	0.9453521219031875	0.16256069710998053	0.3444791367765171	0.005048315071755496	0.07166935048389825	0.0007089717629226026	NA	13	13	13
ENSG00000168491.9	CCDC110	0.9451987163194052	0.046175873288318965	0.3445574347034489	0.042057539070792134	0.19418283893703112	1.3117883668976114e-08	NA	63	64	64
ENSG00000070371.15	CLTCL1	-0.9449978927606415	-0.06544650718216749	0.34465995183790255	0.024768442354204386	0.15960501468915828	1.896968408233868e-07	NA	13	13	13
ENSG00000251396.6	LINC01301	0.9449237660321528	0.13099517515928197	0.34469779723405236	0.00586829590855559	0.062358660210674335	0.002494553544705791	NA	19	20	20
ENSG00000101474.11	APMAP	0.9442744260595729	0.043964222754343446	0.34502943103120987	0.04331830933433737	0.1815653742240536	7.095520826655513e-08	NA	105	105	105
ENSG00000233775.1	RP4-811H24.9	-0.9442281076554442	-0.10190298833783891	0.3450530947447207	0.01655548028308652	0.036294076533173035	0.02161878620678949	NA	41	41	41
ENSG00000162836.11	ACP6	0.9437281511946514	0.03512316465251393	0.3453085844989614	0.1044213262289057	0.4749395053446792	3.3389809412450407e-23	NA	24	24	24
ENSG00000187764.11	SEMA4D	0.9435938426824357	0.04508246788638879	0.34537723991978686	0.049583317172654316	0.2680891137823788	1.7201986551396465e-12	NA	131	134	134
ENSG00000119227.7	PIGZ	0.9429658431945896	0.03506611140693937	0.34569837426787253	0.10588253959594254	0.4741700058016332	8.996096626184393e-25	NA	31	31	31
ENSG00000113716.12	HMGXB3	-0.942348442989407	-0.14544949037534907	0.34601427399539886	0.006346783340944321	0.19935607401743285	1.219531167539888e-08	NA	11	12	12
ENSG00000117118.9	SDHB	0.9421063449270822	0.190455747223655	0.346138196359853	0.002536458104822553	0.0383028458230486	0.019041101706385774	NA	31	33	33
ENSG00000119943.12	PYROXD2	0.9419721076200277	0.037325827306275094	0.3462069203869297	0.06663464364976857	0.342161962285245	2.0520279425012017e-15	NA	26	26	26
ENSG00000106459.14	NRF1	0.9418278204784417	0.08976681020291268	0.34628079921030397	0.017761884713445957	0.06140783148465899	0.002223263406057058	NA	48	51	51
ENSG00000183208.12	GDPGP1	0.9415737998181056	0.11897884405664302	0.34641088888821936	0.015091110745123764	0.056455319403808914	0.0042456306969108105	NA	21	22	22
ENSG00000249790.2	RP11-20D14.6	0.9413661481254914	0.04549148222040301	0.3465172550940979	0.06558369091059223	0.2133883680363984	4.156551747824201e-09	NA	37	40	40
ENSG00000213967.10	ZNF726	-0.9413212599102179	-0.030952397392511245	0.34654025108649245	0.08914750458339707	0.1891317027390458	3.1514026117920177e-08	NA	36	37	37
ENSG00000042317.16	SPATA7	0.9412660829886939	0.036919973515868926	0.34656851925932586	0.08161300439632094	0.5626262856297023	2.1123550158908567e-30	NA	59	64	64
ENSG00000091157.13	WDR7	-0.9410502087407819	-0.30805595852654577	0.34667912979810966	0.0012539187380463954	0.07066912670671434	0.0011699167421812722	NA	5	5	5
ENSG00000272905.1	RP11-265E18.1	0.9410398569553688	0.06317368871541683	0.3466844344533323	0.029736217503807606	0.09669293702238596	0.00017159079238420702	NA	43	44	44
ENSG00000255021.1	RP11-536I6.2	0.9406160368103372	0.07791858572511591	0.34690166065457817	0.015608684683949724	0.1367234920176679	2.6447538107396482e-06	NA	12	13	13
ENSG00000140386.12	SCAPER	-0.9404975862112889	-0.10249467751089034	0.3469623872093126	0.00818647661924406	0.11366404616503567	4.1192159746423624e-05	NA	68	69	69
ENSG00000203963.11	C1orf141	0.9404612663239229	0.036374199769624874	0.3469810088302999	0.08337865411444453	0.1110143237730007	2.3801374816262186e-05	NA	57	62	62
ENSG00000204978.2	ERICH4	-0.9402292370796204	-0.26685716501096757	0.3470999878851131	0.003095463261810026	0.0353680737956962	0.024769829185343737	NA	1	1	1
ENSG00000111834.12	RSPH4A	0.9399530809086798	0.04429717762066193	0.34724162800813696	0.06702016200987289	0.07806674637828519	0.0006446769054973022	NA	67	69	69
ENSG00000166321.13	NUDT13	-0.9395995568754442	-0.04564748457231061	0.3474230036684002	0.04603083132449678	0.164115963093403	2.9905385314271486e-07	NA	65	67	67
ENSG00000167011.8	NAT16	0.9393632874888155	0.07918065731986061	0.3475442553742497	0.03339790976900009	0.08392366927968961	0.00026198104926411194	NA	30	30	30
ENSG00000078369.17	GNB1	0.9392127127183721	0.406492200450325	0.347621543277165	0.0006082572824384359	0.044113948140549177	0.010576259014962326	NA	3	3	3
ENSG00000128928.8	IVD	0.9389082255305091	0.06616158953393726	0.3477778656511443	0.02891123118325199	0.2751348010127028	1.906630207100901e-12	NA	73	75	75
ENSG00000068097.14	HEATR6	0.9388506728998013	0.0633106838267074	0.3478074179395618	0.027351331747455184	0.11249488114844836	2.7376214701007105e-05	NA	13	13	13
ENSG00000160539.4	PLPP7	0.9386918079319704	0.05072618893215245	0.3478890006623312	0.07487992149811067	0.08896653215223706	0.0003139268767186467	NA	87	90	90
ENSG00000212643.2	ZRSR1	0.9385514997586886	0.17577128774063686	0.34796106393959136	0.003804622794684501	0.02648508718038333	0.048938760178268134	NA	3	3	3
ENSG00000090054.13	SPTLC1	-0.9383653464379659	-0.17452321867875972	0.3480566882595293	0.003696284826412092	0.0492786160544915	0.007799368079648008	NA	53	56	56
ENSG00000204267.13	TAP2	0.9382105679275383	0.11153671862143759	0.3481362085036229	0.009485837444036532	0.09308758831944716	0.00010058851163486569	NA	13	64	64
ENSG00000175390.13	EIF3F	-0.9381656964719665	-0.11974781752334454	0.348159264180417	0.006962133527307174	0.10927425759879633	3.895048342042163e-05	NA	11	11	11
ENSG00000167711.13	SERPINF2	0.9378719987193688	0.03527648543657676	0.34831019478423964	0.11627351902395695	0.28766235031767834	1.8354720666084426e-12	NA	83	85	85
ENSG00000138600.9	SPPL2A	0.9378524335115637	0.17497493681838525	0.34832025077704676	0.003664972395400599	0.08033413552989407	0.0005040899072870928	NA	11	11	11
ENSG00000225156.2	AC012354.6	-0.9371853404808456	-0.06819793225282343	0.34866322912713665	0.02789802311311585	0.09844345711137913	0.0001371076464575469	NA	33	34	34
ENSG00000130396.20	AFDN	-0.9369102587357883	-0.08444699457859133	0.3488047217620779	0.008168807799526648	0.02874332350207285	0.04163806006983535	NA	77	82	82
ENSG00000163281.11	GNPDA2	0.9366762210491562	0.0727101367823893	0.3489251314526717	0.022860435832220718	0.2411545180835581	6.441418698667629e-11	NA	23	23	23
ENSG00000205268.10	PDE7A	0.9358120387788456	0.11018101207270298	0.3493699719636717	0.016180086417034244	0.06465156610603437	0.0009883875413598156	NA	36	38	38
ENSG00000068885.14	IFT80	-0.93488611154753	-0.12579497470194134	0.34984699526734075	0.007905788949176627	0.18615753193587184	2.2000121118559943e-08	NA	22	22	22
ENSG00000273125.1	LINC01990	0.9346206635978835	0.08518779126232508	0.34998382611496925	0.01505223425377952	0.17895565390949028	8.626453193863701e-08	NA	13	13	13
ENSG00000186088.15	GSAP	-0.9341742616293859	-0.04018659729726247	0.3502140101538501	0.06405185332404759	0.220663823456985	6.495460562329449e-10	NA	67	72	72
ENSG00000262097.1	LINC02185	-0.933188628302704	-0.0759254122750542	0.35072258506759313	0.019063801693032102	0.090124271497766	0.0002172880630255706	NA	31	31	31
ENSG00000235615.2	AJ239322.1	0.9331507451075777	0.05335609859678916	0.35074214167939133	0.03976522436606813	0.3716102333129437	7.588357916332485e-17	NA	33	39	39
ENSG00000165934.12	CPSF2	-0.9328855811175728	-0.13624074944358727	0.350879047830875	0.0067464960674479425	0.04333630992030901	0.009793847660529915	NA	45	45	45
ENSG00000271643.1	RP11-10C24.3	0.9325599429871346	0.050357733623416216	0.3510472235713412	0.04279095370336355	0.13754679351448165	4.330693953930033e-06	NA	57	58	58
ENSG00000184110.14	EIF3C	0.9324054610221848	0.041997423492953115	0.35112702361170467	0.05734374047041774	0.042633145203303545	0.014592921685578075	NA	56	59	59
ENSG00000237987.1	RP11-503C24.2	0.93233107588589	0.057473058224127675	0.3511654525006954	0.0481692015740467	0.14845008860205205	8.043962190414474e-07	NA	15	15	15
ENSG00000130517.13	PGPEP1	-0.9313835147016546	-0.06866720718134416	0.3516552152762221	0.01718698215345206	0.22869679267554374	1.0443557717154334e-10	NA	27	27	27
ENSG00000054938.15	CHRDL2	0.9309523505771695	0.055944002609048915	0.3518782127858535	0.03433695082600846	0.15863549700656032	6.701912218686439e-07	NA	27	28	28
ENSG00000183495.13	EP400	-0.9306285797532755	-0.4082607791626229	0.3520457254798761	0.0008914205902757138	0.03029693359687584	0.035780337266327684	NA	5	5	5
ENSG00000144741.17	SLC25A26	-0.9305925974628138	-0.032075786201815434	0.35206434513033524	0.11553394142267405	0.42993992185177743	1.3593341061562655e-20	NA	39	39	39
ENSG00000116874.11	WARS2	-0.9297593773651268	-0.040598999335900186	0.3524956834686579	0.07561390295471312	0.34596446069433834	2.3766326849418346e-15	NA	12	12	12
ENSG00000108587.15	GOSR1	-0.9292788729790045	-0.056444522157621003	0.3527445812015022	0.03558836378152033	0.24155462567124586	1.7253096721926252e-10	NA	37	37	37
ENSG00000232504.4	ST3GAL5-AS1	0.9286974499051158	0.09327275580887011	0.35304590270645686	0.009194078194152982	0.07019333654817067	0.001491021061716336	NA	23	23	23
ENSG00000123297.17	TSFM	-0.9284027098303496	-0.11296453986430106	0.3531987134043848	0.009403000488041328	0.10871268487749068	3.1474181154058365e-05	NA	27	27	27
ENSG00000234465.10	PINLYP	0.9282085596078714	0.0613342891044023	0.3532993952169664	0.04095695697731584	0.2650642509446111	1.760782651167378e-11	NA	28	28	28
ENSG00000158747.13	NBL1	-0.9263927589809379	-0.0777415195697485	0.35424190579057846	0.012081459614970352	0.1536405134662032	5.641289863403118e-07	NA	45	45	45
ENSG00000076344.15	RGS11	-0.9263814165468836	-0.060733156531331066	0.3542477981885911	0.027539388029491182	0.09211815763807066	0.00017996210724473174	NA	42	43	43
ENSG00000204657.3	OR2H2	-0.9261547526693318	-0.15115997533053985	0.35436556312452216	0.002470153754325723	0.030559240923444305	0.03711537117962297	NA	5	38	38
ENSG00000180376.16	CCDC66	0.9251890453374925	0.041665989798049335	0.35486758074954783	0.06630513018875883	0.331882966751849	1.3949698159697851e-14	NA	58	61	61
ENSG00000198791.11	CNOT7	0.9251697592506459	0.09533107962706935	0.3548776110858528	0.006747148722967524	0.19521773503827847	7.4019148957805e-09	NA	3	3	3
ENSG00000271743.1	CTD-2541M15.3	-0.9251187479380035	-0.039120028659520516	0.35490414198679654	0.0754197148438475	0.16556439237816245	3.044972950352816e-07	NA	50	53	53
ENSG00000264247.1	LINC00909	-0.9250117325749887	-0.07283026801549523	0.35495980457201615	0.018397711240944706	0.1969152918444516	1.756641601185008e-08	NA	7	9	9
ENSG00000122507.20	BBS9	0.9238547158161928	0.050988036948547456	0.35556196292649955	0.04524526828567303	0.19480895470004897	2.062649530066461e-08	NA	39	39	39
ENSG00000055950.16	MRPL43	0.9237321770324446	0.16724954338317047	0.3556257747862984	0.0037698361003687558	0.12683555763298288	6.534687147063276e-06	NA	9	10	10
ENSG00000250565.6	ATP6V1E2	-0.9232530703060122	-0.043811820827981456	0.35587533811775574	0.10604217820877795	0.3277741338441318	7.638959256076967e-15	NA	63	64	64
ENSG00000173805.15	HAP1	0.9232289776119957	0.13597339601554856	0.3558878907488794	0.0036370124144742546	0.046290023367455926	0.008738056107051329	NA	11	11	11
ENSG00000128510.10	CPA4	0.9230421685763781	0.1005374913920044	0.355985230349275	0.013718024820432573	0.02652724268463099	0.04367364887495297	NA	8	8	8
ENSG00000136490.8	LIMD2	0.9228831658296383	0.19910182605113236	0.3560680942972494	0.004326685378970734	0.0308654365940024	0.03719728495121883	NA	36	38	38
ENSG00000235109.7	ZSCAN31	0.9217896378317851	0.03233312198447192	0.35663831350649644	0.1171407540315115	0.3802546257130931	7.421265053126258e-18	NA	33	36	36
ENSG00000163121.9	NEURL3	-0.9214476005299688	-0.08098132557854447	0.35681678662758864	0.014549099723736789	0.10958143099108507	5.440330466989802e-05	NA	5	5	5
ENSG00000273073.1	RP11-109E12.1	0.9211150502541112	0.06441425512323688	0.35699036341160395	0.05285264328035332	0.1510008885742684	9.784936658450183e-07	NA	34	41	41
ENSG00000182118.7	FAM89A	-0.9206955041760494	-0.05457178121248696	0.3572094240856203	0.038647957335025865	0.19600130246388267	3.216591620989428e-09	NA	18	18	18
ENSG00000079691.17	CARMIL1	-0.9204706314974757	-0.21817522225262267	0.3573268733471636	0.0021906904791834637	0.08932009171528955	0.00025921990233383145	NA	11	11	11
ENSG00000171763.18	SPATA5L1	0.9202735659502661	0.04890026656391975	0.35742981914832295	0.03496238241362848	0.14249633495885125	2.0127757418890598e-06	NA	46	46	46
ENSG00000148384.12	INPP5E	-0.9201217563799727	-0.07582562850911984	0.35750913624400604	0.019329045323211603	0.18079956712669645	6.597023143944796e-08	NA	13	14	14
ENSG00000124374.8	PAIP2B	0.9199899035879336	0.1520294258278895	0.35757803536157695	0.0035469844858912595	0.03155722055309099	0.028548874806089457	NA	30	30	30
ENSG00000111300.9	NAA25	0.9198574515048813	0.1455893476573573	0.3576472560513895	0.00492851190819754	0.18929532280487776	3.1022907845694734e-08	NA	20	20	20
ENSG00000198569.9	SLC34A3	0.919582010996187	0.18364524837157994	0.3577912308278426	0.0024411187906015937	0.04822342396329498	0.008385474518948895	NA	2	4	4
ENSG00000176022.4	B3GALT6	-0.9190159858607698	-0.05084514061323705	0.35808721080494543	0.04246320396574471	0.2912789379037245	5.67828761190063e-13	NA	24	29	29
ENSG00000138794.9	CASP6	-0.9190128649559198	-0.10706510358831242	0.35808884318297596	0.008968346673597898	0.04018470532100188	0.017105639200506603	NA	26	26	26
ENSG00000275491.1	LINC01730	0.9189758224270974	0.02539546977571207	0.3581082185017058	0.15536954899296077	0.4741039269375527	2.3992813546304648e-23	NA	16	16	16
ENSG00000233942.1	AC004012.1	0.9180943550295616	0.19009593294719343	0.3585694699353976	0.0031609176294063977	0.032312706067618234	0.03125100464928053	NA	3	3	3
ENSG00000100814.17	CCNB1IP1	-0.9178724191249877	-0.035483769091892804	0.35868566269348034	0.06026518901443469	0.2563285817348381	6.206286783758286e-11	NA	44	51	51
ENSG00000204653.9	ASPDH	-0.91726586354592	-0.04433206386135261	0.35900334074189943	0.05663062747783	0.2360319737822333	2.0457091598448427e-10	NA	57	64	64
ENSG00000162139.9	NEU3	-0.9165170776376543	-0.21880201696393728	0.3593957544908227	0.0020671866030168365	0.08413717633232956	0.0002637049563180096	NA	18	18	18
ENSG00000134809.8	TIMM10	0.916118828954765	0.06880451171331817	0.3596045731032613	0.02869207843414471	0.2779181739679629	5.363539548161384e-12	NA	13	13	13
ENSG00000128011.4	LRFN1	0.9159321297909105	0.05295808903590165	0.35970249359882733	0.043774112463372664	0.04100341012421694	0.01562577380619718	NA	96	103	103
ENSG00000104731.13	KLHDC4	-0.9155133584680224	-0.12295432784399732	0.35992219285116744	0.007519387570071129	0.11259947509677	1.704159619639739e-05	NA	13	14	14
ENSG00000085465.12	OVGP1	-0.9147176381753304	-0.16997761679702297	0.3603398822905629	0.003593686765192929	0.02666352190771525	0.047513035131752784	NA	35	35	35
ENSG00000177359.17	OVOS2	0.9144607090908058	0.07004515185409545	0.360474814443296	0.03477785757344787	0.04450386089584141	0.010092081325432605	NA	28	29	29
ENSG00000011275.18	RNF216	0.9133797844876632	0.0794880597863531	0.36104283385772606	0.007850515904830019	0.04071631092466925	0.013632538909726663	NA	18	18	18
ENSG00000196993.8	NPIPB9	-0.9133256115166413	-0.06449274553195172	0.3610713161954531	0.02204083395977629	0.06987813844085232	0.001456265573499491	NA	14	14	14
ENSG00000157014.10	TATDN2	0.9132661711074646	0.08681040686473002	0.36110256959760234	0.013430667565198305	0.06379916888291831	0.002372603608393279	NA	63	63	63
ENSG00000078246.16	TULP3	-0.9126922706703168	-0.04345880264347663	0.3614044101914293	0.060543086889839566	0.33858333213826114	7.386361519304516e-15	NA	56	57	57
ENSG00000122741.15	DCAF10	0.9125618426124574	0.07081341517382421	0.3614730303514192	0.01791087292092673	0.1186467674509304	6.926968926369846e-06	NA	49	50	50
ENSG00000228106.5	RP11-452F19.3	-0.9123489766871653	-0.16142777191589378	0.36158503985471313	0.003178468871455923	0.04377092579346872	0.009943338821096685	NA	5	7	7
ENSG00000166796.11	LDHC	0.9123359858096832	0.03663019852071999	0.3615918763254532	0.10855782398266184	0.3496587827616602	5.068057426182644e-16	NA	14	14	14
ENSG00000203688.4	RP11-351J23.1	0.9111184760517008	0.04718962734982761	0.36223295246660636	0.05967285780008608	0.1591161570307138	4.945665430742303e-07	NA	21	22	22
ENSG00000125505.16	MBOAT7	-0.9107322547309201	-0.05476018450806697	0.3624364648206132	0.02963100329750805	0.16046640589022376	6.522265297341211e-07	NA	91	105	105
ENSG00000091640.7	SPAG7	0.9086444186855477	0.07795864457134001	0.36353785185480925	0.014314582302127043	0.2585173654336999	9.017085478066204e-12	NA	13	13	13
ENSG00000168291.12	PDHB	-0.90842180809173	-0.1315183226126008	0.36365540804890883	0.004765854042144404	0.11431853324123567	2.171343825989392e-05	NA	28	28	28
ENSG00000183117.18	CSMD1	0.9082049720857346	0.1519506539180927	0.36376993765691756	0.0036902473851663634	0.12249383617147393	1.5185617196332736e-05	NA	22	23	23
ENSG00000172785.18	CBWD1	0.9079145142140777	0.05809931012010937	0.36392338860259754	0.033344147210924366	0.37581643874116416	1.5307719370720963e-17	NA	10	14	14
ENSG00000107020.9	PLGRKT	0.9073442113331723	0.0907628544133156	0.3642248013877748	0.01323160855755684	0.1471683528920625	1.6973427056962925e-06	NA	23	23	23
ENSG00000102796.10	DHRS12	0.9070952372854675	0.12157759445633179	0.36435643646106664	0.00965235291242916	0.05545527772055744	0.0048190990261245	NA	75	79	79
ENSG00000177984.6	LCN15	-0.9068841623374809	-0.026156441332146202	0.3644680571886101	0.13588522570841927	0.28430806183490404	1.6748451005903386e-12	NA	23	28	28
ENSG00000261037.1	CTC-471C19.1	0.9063552336942337	0.08756163017144102	0.3647478592808229	0.01478525877151549	0.05664159268095562	0.0031967939824321594	NA	16	16	16
ENSG00000123427.16	METTL21B	0.9063232262761187	0.025207651448733562	0.3647647954401174	0.152778650303765	0.4785361093293615	1.4501153191262537e-24	NA	41	41	41
ENSG00000143774.16	GUK1	-0.9057932070095334	-0.17356080458499235	0.36504531718875866	0.003752775998091526	0.08825503299699734	0.00033814054038967204	NA	26	26	26
ENSG00000254427.1	RP11-430H10.1	-0.9056904163975427	-0.03270248198594632	0.3650997364717793	0.08243380037266425	0.3606691513633684	1.501486967742728e-17	NA	16	16	16
ENSG00000159210.9	SNF8	0.9052216720779972	0.09790294340064999	0.36534796275949233	0.009861112424718776	0.17170212438552668	1.4356546644119098e-07	NA	8	8	8
ENSG00000101400.5	SNTA1	-0.9051544971010858	-0.40115483333939156	0.36538354429094677	0.0011811547301588217	0.04228684751517727	0.013873250044833698	NA	12	12	12
ENSG00000244041.7	LINC01011	0.9047152919665182	0.141476717402828	0.36561623767649065	0.00563379650940946	0.047029161933456194	0.009501121309630066	NA	7	8	8
ENSG00000091436.16	MAP3K20	-0.9045690372992928	-0.09814735567846689	0.3656937447592349	0.013860820312188042	0.08063951814872633	0.0004076702299682655	NA	127	131	131
ENSG00000188820.12	FAM26F	-0.9040319820863925	-0.10987911107648722	0.3659784430087646	0.009423834797774963	0.036244859368450365	0.022171020738107748	NA	16	16	16
ENSG00000197774.12	EME2	-0.9037132198520879	-0.06637635694214071	0.36614748738894365	0.02220334976224814	0.2108060168516805	5.138364303292648e-09	NA	20	20	20
ENSG00000108963.17	DPH1	0.9036833821706785	0.10222019793021522	0.3661633132504998	0.022303548702027387	0.03019000018616972	0.03990211028498341	NA	84	92	92
ENSG00000176222.8	ZNF404	0.9031610543878169	0.06201375066950032	0.3664404242428553	0.022685658738056905	0.15847117917302153	2.2889086105124913e-07	NA	32	33	33
ENSG00000177721.4	ANXA2R	-0.9031235975901091	-0.12504739057979178	0.36646030125359197	0.016789828348471657	0.06112706545172687	0.0023567180049865644	NA	40	40	40
ENSG00000165621.8	OXGR1	0.9028064378533617	0.043959660886530805	0.3666286337692872	0.051669731888276366	0.10076514762305368	9.687513055972916e-05	NA	80	82	82
ENSG00000135842.16	FAM129A	-0.9025210756615638	-0.04294306853558315	0.3667801309384958	0.06120093785393309	0.035408735145752275	0.02443137260552796	NA	89	89	89
ENSG00000170175.10	CHRNB1	0.9022407212530635	0.10668542925210421	0.3669290075051984	0.00887788237552076	0.07170396163820056	0.001158632454814319	NA	40	43	43
ENSG00000085063.14	CD59	0.9020958648932536	0.15618987951283184	0.36700594531742403	0.0036550626798402862	0.06541303794194034	0.0005861513847028803	NA	6	6	6
ENSG00000136059.14	VILL	-0.9018886998872605	-0.0378719402801427	0.3671159947018535	0.08715982047180901	0.4717388110096449	1.4981336838245434e-23	NA	21	21	21
ENSG00000223768.1	LINC00205	0.9012473176351963	0.028108782719607935	0.36745683765498327	0.14464214933087077	0.4611013766275573	6.514564324809575e-23	NA	51	53	53
ENSG00000124713.5	GNMT	0.9012039497141177	0.03913187423753089	0.36747989132203784	0.060331429280562364	0.3687601525318343	7.5375929230615e-18	NA	10	12	12
ENSG00000213077.5	FAM106A	-0.9009405308735708	-0.053353199871866756	0.367619939763152	0.053374810768112964	0.1643577246034622	1.4142553380718244e-07	NA	3	3	3
ENSG00000100364.18	KIAA0930	0.8999992912315852	0.20434004575603912	0.3681206278792808	0.01302170666371832	0.1208607675388816	1.3440830092292614e-05	NA	34	34	34
ENSG00000130653.15	PNPLA7	-0.8997667268598744	-0.06060038667554891	0.3682444048083261	0.022448638053492235	0.2461241574114404	1.4210506843743082e-10	NA	18	20	20
ENSG00000168778.11	TCTN2	-0.8989000125147396	-0.06747332648132984	0.3687059213210714	0.017782029153828358	0.057839126212816325	0.00345037184831876	NA	42	42	42
ENSG00000175110.11	MRPS22	0.8985132879648088	0.0379987279218628	0.36891196424319117	0.057085994551535055	0.07663594982268061	0.0009013201914131684	NA	91	91	91
ENSG00000017260.19	ATP2C1	0.8976977588129229	0.08449424233656949	0.3693467046317864	0.01128267591310503	0.08063205535735007	0.0005727694944206684	NA	49	49	49
ENSG00000103932.11	RPAP1	0.8973158908609657	0.03934667445460455	0.3695503793635476	0.11191238212846592	0.36256480744748143	2.2291538476182403e-16	NA	45	45	45
ENSG00000141314.12	RHBDL3	-0.896535089699217	-0.051512422620323184	0.36996704809530123	0.041871513830711256	0.2325245834610765	3.0469902519474886e-10	NA	18	18	18
ENSG00000278311.4	GGNBP2	0.8965068463561917	0.07064732099204764	0.36998212541350783	0.014731797984140241	0.07011154772912419	0.0013253248644984695	NA	39	48	48
ENSG00000136098.16	NEK3	-0.8963991892943044	-0.17563540798994953	0.37003960014867066	0.0036808963323032157	0.12437321674311135	8.429260973234984e-06	NA	18	18	18
ENSG00000204256.12	BRD2	-0.8957215711944839	-0.5895998542186316	0.37040148656505756	0.000474498123748809	0.0504262754214683	0.006924174630631855	NA	2	4	4
ENSG00000112367.10	FIG4	0.8956967640853992	0.1372931181036158	0.37041473913457645	0.016561591614112116	0.14407544210242812	1.8456051406181729e-06	NA	94	96	96
ENSG00000134077.15	THUMPD3	-0.8954242050976752	-0.07977906332169893	0.3705603662594109	0.008854797980092671	0.08192736322723572	0.0005776731387914202	NA	30	30	30
ENSG00000112655.15	PTK7	-0.8953038947200809	-0.20447711717667805	0.37062465889803586	0.002618801893319988	0.030264518433286636	0.037231827559175014	NA	2	2	2
ENSG00000161010.14	MRNIP	0.8951933097532824	0.09161152186436525	0.3706837604848169	0.012444583497661844	0.18216610501030275	6.426132754450129e-08	NA	6	6	6
ENSG00000270195.1	RP11-572O17.1	-0.8942449059864948	-0.19761917761134848	0.3711908704250867	0.0022640965803312095	0.03715241260869522	0.018651904243263084	NA	10	10	10
ENSG00000166900.15	STX3	0.8933845317702371	0.08682511387633822	0.37165128332486996	0.007514872348905717	0.04060741616469758	0.015520545592547869	NA	15	15	15
ENSG00000064999.13	ANKS1A	0.8928547576511697	0.16111172931531811	0.371934957985507	0.0039161966057770095	0.02353403940268996	0.042180996071711836	NA	13	13	13
ENSG00000158050.4	DUSP2	0.8921665763372153	0.21346602081540272	0.3723036543109465	0.004193768679793773	0.06381337019340788	0.0023420367934268637	NA	10	10	10
ENSG00000136883.13	KIF12	0.8921494774005908	0.08781813313252652	0.3723128180285731	0.013791067112636977	0.09163821472378676	0.00020277446476323053	NA	53	53	53
ENSG00000010438.16	PRSS3	-0.8920450601629287	-0.07815254099313836	0.3723687806868764	0.014348635671185881	0.04791031931674065	0.008034144944587917	NA	26	27	27
ENSG00000242866.9	STRC	0.8920312333926878	0.07989177420211913	0.37237619156698454	0.023984453843514622	0.2379711084056537	2.742104284336329e-10	NA	88	89	89
ENSG00000198721.12	ECI2	0.8906841055896096	0.08153182596240255	0.37309866412410275	0.018668937928559618	0.3782785812143824	4.4318466589142776e-17	NA	24	24	24
ENSG00000007341.18	ST7L	0.8906082963383265	0.06516527126414552	0.37313934685310113	0.025564673953305153	0.15053735155826975	1.5571487888964711e-06	NA	13	13	13
ENSG00000226237.1	GAS1RR	-0.8902528201024775	-0.014952178267324832	0.37333014837905565	0.31064695431602524	0.05490787225031007	0.004715309221441879	NA	205	207	207
ENSG00000132793.11	LPIN3	-0.8902172422633144	-0.07494765447863302	0.37334924807451864	0.013214240285509623	0.08901961256350327	0.000260402308399721	NA	27	31	31
ENSG00000136816.15	TOR1B	0.8901712778191366	0.08171844061120603	0.3733739246364133	0.022796812885021823	0.1280473286371082	9.39411525766333e-06	NA	21	21	21
ENSG00000165097.13	KDM1B	0.889704722283225	0.09961386310567494	0.3736244576956317	0.010787203228505005	0.02935040182036762	0.04282509501930759	NA	33	33	33
ENSG00000115380.19	EFEMP1	0.889163996597703	0.07314138407416794	0.3739149491051226	0.012866424808865589	0.05912264315561541	0.0034976477550147673	NA	38	38	38
ENSG00000127804.12	METTL16	-0.8890606103445791	-0.12056661770124028	0.37397050670442733	0.008631666327208794	0.10383492064364364	8.92939157659679e-05	NA	22	23	23
ENSG00000100321.14	SYNGR1	0.8887572396367317	0.24055539614438565	0.37413356122452746	0.001448590782859347	0.07596350653700662	0.0005787673963350137	NA	26	27	27
ENSG00000104899.7	AMH	-0.8886030593865559	-0.030080082258941928	0.37421644628352935	0.07436247918657954	0.28749351051931843	5.489712906606855e-13	NA	8	9	9
ENSG00000168961.16	LGALS9	0.8882967681736439	0.15967866070926492	0.3743811376716376	0.006080893710273544	0.034169642272748865	0.02759271669577759	NA	35	45	45
ENSG00000185519.8	FAM131C	0.8880313964669335	0.050350574882840844	0.3745238630621798	0.05826424157341404	0.3023283754607141	1.0069798902119439e-13	NA	14	18	18
ENSG00000157911.9	PEX10	0.8879724018140961	0.14700468552728416	0.37455559684351747	0.005219851022451354	0.11467246527450925	1.83713723208932e-05	NA	3	3	3
ENSG00000147649.9	MTDH	-0.8879165923788231	-0.1527973852232945	0.3745856187964469	0.0024580880566271563	0.05436112996917869	0.004649492084419072	NA	22	23	23
ENSG00000229891.1	LINC01315	0.8879012208455654	0.07726064566917885	0.3745938879722519	0.011403119876515726	0.07034370187555619	0.001103850424921306	NA	10	10	10
ENSG00000171314.8	PGAM1	0.8870293648887659	0.10951804381757597	0.3750630909863715	0.00688222907833189	0.16436609151190354	4.68558350504853e-07	NA	11	12	12
ENSG00000258586.1	RP5-1021I20.2	0.8862737862204954	0.028413060559935237	0.37547001116209744	0.140833295124398	0.3736950003720812	2.0358611045459587e-17	NA	15	15	15
ENSG00000188766.12	SPRED3	-0.8854448873299368	-0.11837059380423397	0.3759167318057901	0.006164872360318804	0.03387188230638348	0.024671638989222304	NA	15	15	15
ENSG00000278023.5	RDM1	0.8851724594781244	0.10403940700590404	0.3760636236758288	0.009041374606090198	0.05185352431244016	0.005387263876291015	NA	22	22	22
ENSG00000124562.9	SNRPC	-0.8850925190856102	-0.0631375089378587	0.37610673389828253	0.02484674222309728	0.30879621863145396	1.5621445851290286e-13	NA	51	52	52
ENSG00000100258.17	LMF2	-0.885023113181912	-0.11695515849310423	0.3761441655597635	0.009333323995982525	0.08472380231894894	0.00023546102007563678	NA	24	26	26
ENSG00000099800.7	TIMM13	0.8848294222380828	0.0897837451837846	0.37624863819915344	0.011927083478666226	0.1899705773232613	2.017217680757377e-08	NA	26	28	28
ENSG00000167094.15	TTC16	-0.8844906636215034	-0.1944379110272092	0.3764314001989444	0.0026962338202331545	0.03338870585683778	0.02774601811028933	NA	9	9	9
ENSG00000177868.11	SVBP	-0.8842350039528832	-0.04633475070306627	0.37656936615734005	0.047809475995002924	0.2171454236302174	5.788039883586631e-10	NA	23	24	24
ENSG00000168754.14	FAM178B	-0.8838593941798412	-0.0766828690835731	0.37677211940031086	0.022268296877462096	0.16324729323503512	3.671386842127192e-07	NA	28	31	31
ENSG00000018699.11	TTC27	0.8835751920274536	0.07433281585255294	0.3769255757728561	0.02417186788293092	0.06620332757451003	0.0016875909960252535	NA	58	58	58
ENSG00000235209.1	CTA-150C2.13	0.8826953662730899	0.022256693048409274	0.3774008864089813	0.206804995318341	0.3153050086910963	4.4039720168077596e-14	NA	79	82	82
ENSG00000249664.1	CTD-2227C6.2	0.8825809383949067	0.07123972687956823	0.37746273122827667	0.018955067349253327	0.0897047991669541	0.00021578160556322496	NA	17	17	17
ENSG00000196549.10	MME	0.8823179207713466	0.22357673030058375	0.37760490800480784	0.0009849433133258083	0.03952143880996317	0.016941642473402463	NA	28	28	28
ENSG00000168907.13	PLA2G4F	0.8820982610826337	0.14342177149611196	0.3777236725080816	0.00647063327778993	0.032452971690603016	0.029343497195120773	NA	12	12	12
ENSG00000213471.9	TTLL13P	0.880520394011884	0.19718524514487099	0.3785774621287079	0.0022951523032091014	0.03095942651406153	0.03348162567633238	NA	2	2	2
ENSG00000186377.7	CYP4X1	-0.8793734527486884	-0.34876496690593284	0.3791988212734917	0.0006276368206731487	0.06527162937470765	0.002060385305147629	NA	4	5	5
ENSG00000086544.2	ITPKC	-0.8793501324066586	-0.11566514944827602	0.37921146164897723	0.006870422462894005	0.04996942135449517	0.005939460541881252	NA	16	17	17
ENSG00000149084.12	HSD17B12	-0.8792918064553752	-0.033021996118613846	0.3792430773255452	0.09822398535585318	0.5803882056854832	6.8207101746865e-32	NA	35	35	35
ENSG00000070731.10	ST6GALNAC2	-0.8792715185681437	-0.06805492597107897	0.37925407478784523	0.01841925671251286	0.11749699688312193	2.589981130710568e-05	NA	30	30	30
ENSG00000090273.13	NUDC	-0.8788742106276324	-0.12060968949723636	0.37946948318415186	0.006695063961661079	0.09745567777625436	0.00013169114834529817	NA	31	31	31
ENSG00000188277.9	C15orf62	-0.8787164494848088	-0.10693030808949054	0.3795550373903732	0.009423667116611457	0.03574410861540437	0.02346434141490255	NA	15	15	15
ENSG00000182512.4	GLRX5	0.8786691000796882	0.1162715363954689	0.37958071738853405	0.007854868936982673	0.11878862089937485	1.523137044286329e-05	NA	29	29	29
ENSG00000160226.15	C21orf2	-0.8784426221717063	-0.14888140565414118	0.3797035626897347	0.003918712252270066	0.12864179908817602	5.879892513238379e-06	NA	5	5	5
ENSG00000221953.5	C1orf229	0.8783603783473098	0.06056848300992648	0.37974817912759273	0.024865950557175897	0.09090176249745242	0.00023022439829158682	NA	34	34	34
ENSG00000100024.14	UPB1	0.8778559403317236	0.04332629446309945	0.3800219021271095	0.049805317960677324	0.2768586620947283	5.044474225487844e-12	NA	66	69	69
ENSG00000158865.12	SLC5A11	-0.8778155293157316	-0.20764203388570782	0.38004383558611854	0.002647350373386589	0.02774889521234965	0.044831243686542184	NA	10	10	10
ENSG00000090581.9	GNPTG	0.8776999700967991	0.2548116069177718	0.38010656073276905	0.0030144051898783044	0.039194488261381916	0.017245619338302574	NA	11	11	11
ENSG00000117480.15	FAAH	0.8776506821554286	0.13838234326643475	0.38013331599338307	0.004608246566072621	0.0929484129431582	0.00015639222980883932	NA	8	8	8
ENSG00000130584.10	ZBTB46	-0.8764114380838716	-0.06936955304793174	0.38080640242271646	0.02077703449962248	0.13434453358608772	2.124220603144762e-06	NA	22	22	22
ENSG00000173992.8	CCS	0.8755958177059548	0.06166561022877786	0.38124979984623997	0.024340501691092656	0.08402340671276079	0.0004140538899158772	NA	53	55	55
ENSG00000272663.1	RP11-191L17.1	0.8753625590546138	0.036415986794688195	0.38137666499120726	0.03213384658077401	0.04867768529920337	0.005900278886269986	NA	34	34	34
ENSG00000138363.14	ATIC	0.8745276157700667	0.08558404066038906	0.38183098780428715	0.017442539580728923	0.09597311196163033	0.00015203864593590376	NA	26	26	26
ENSG00000267808.1	AC018755.17	-0.8745080565180343	-0.040493589546038974	0.3818416346785082	0.08443023160869355	0.0654830326850496	0.0015524340104670373	NA	92	93	93
ENSG00000160307.9	S100B	0.8739008307338854	0.13856571866103354	0.38217226226588585	0.005135989420226761	0.05667549109284398	0.003170208087984003	NA	35	35	35
ENSG00000259959.1	RP11-121C2.2	0.8738906172197882	0.11265119748917725	0.3821778249098815	0.011015678912122885	0.10056633042977317	8.87259757343489e-05	NA	14	14	14
ENSG00000076604.14	TRAF4	-0.8736477835308811	-0.17204779402072634	0.3823100954194144	0.0029461932607223714	0.06270576152426767	0.002637362116042935	NA	6	6	6
ENSG00000106113.18	CRHR2	0.8731899634314645	0.29044412818017507	0.3825595444709118	0.0015896879370537313	0.07411614427105638	0.0011073797887359636	NA	13	13	13
ENSG00000172613.7	RAD9A	-0.873127827639304	-0.0727613210126693	0.38259340762777194	0.025568802719922675	0.19078189718460506	8.680314379438518e-09	NA	36	39	39
ENSG00000131899.10	LLGL1	0.8730321870387138	0.09039067351858061	0.3826455340372409	0.010257685397016767	0.15032387111162798	3.4527713813789365e-07	NA	19	22	22
ENSG00000136875.12	PRPF4	0.8720510712257598	0.05757244902777545	0.3831805168919522	0.025972862843926147	0.06835139410434808	0.001598993432334991	NA	39	39	39
ENSG00000272360.1	RP11-359I18.5	-0.8715064887303025	-0.14442809181702365	0.3834776644849497	0.0033127616163922237	0.0353777217029916	0.023825192221580544	NA	29	29	29
ENSG00000263667.1	RP3-416J7.4	0.8713240263455296	0.07950297084451008	0.38357725534685383	0.012062665236771039	0.08017300905195954	0.000390507770084544	NA	18	30	30
ENSG00000176428.5	VPS37D	-0.8712654457223277	-0.052299986239036644	0.3836092329376103	0.05541050404057796	0.08314564704965634	0.00046046751414184666	NA	103	113	113
ENSG00000139651.10	ZNF740	-0.8705419228235973	-0.06248781734547721	0.3840043192383632	0.014013608003694467	0.052056494712473166	0.006447296151730916	NA	47	48	48
ENSG00000168393.12	DTYMK	0.8698523700322003	0.12396716746789467	0.3843810875214553	0.006719290994248626	0.0590477731844342	0.0031713480100103624	NA	44	52	52
ENSG00000266490.1	CTD-2349P21.9	-0.8693067540947029	-0.030133308314761367	0.38467936961280325	0.139448965798165	0.2664075101089744	5.237093802166423e-12	NA	62	64	64
ENSG00000109466.13	KLHL2	-0.8689063123905676	-0.25696292680852334	0.38489837662771365	0.0012427371433247861	0.08744275933854964	0.00027976031917348397	NA	10	10	10
ENSG00000120756.12	PLS1	-0.8677344224848682	-0.0730776307946041	0.38553973701887756	0.012442595791632592	0.03694771952499375	0.021410434313060948	NA	14	14	14
ENSG00000138442.9	WDR12	0.8670499241343407	0.39055393623005	0.3859146561252421	0.0006979936054109048	0.0406749893677755	0.015030922052173287	NA	13	13	13
ENSG00000172992.11	DCAKD	0.8664921732834353	0.2633282997628715	0.386220316615676	0.0012589127015436062	0.03515285020479714	0.023116853999564417	NA	6	10	10
ENSG00000151655.18	ITIH2	0.8660652931897315	0.07582366993239571	0.3864543566965386	0.019154686886243694	0.035204731905313265	0.025293223127987343	NA	38	38	38
ENSG00000103342.12	GSPT1	-0.8651628375186294	-0.13285084065217656	0.3869494193637023	0.005692733502609032	0.10721526085159937	4.0097500428209036e-05	NA	21	21	21
ENSG00000145439.11	CBR4	-0.8647576517755033	-0.15870834391104263	0.3871718190429614	0.0047444048066955045	0.09798610806841128	0.00015275688807160558	NA	10	11	11
ENSG00000171130.17	ATP6V0E2	-0.8647563852723704	-0.03504533650659918	0.38717251432754873	0.0874877876835955	0.489040375132195	8.881701890781266e-26	NA	47	48	48
ENSG00000179241.12	LDLRAD3	-0.8646175187531469	-0.10539040399936443	0.38724875385514546	0.007967624162310748	0.041301443834735024	0.014501344631187955	NA	33	34	34
ENSG00000106477.18	CEP41	0.8645778159769754	0.18974091377902857	0.387270552879145	0.0026349196208610057	0.09342711114049254	0.0001946514947217041	NA	20	20	20
ENSG00000138031.14	ADCY3	0.8635168517945029	0.10120557251832511	0.38785335814961686	0.009472384737565322	0.11629840173109905	2.399450643303305e-05	NA	20	23	23
ENSG00000118965.14	WDR35	0.8634701678987927	0.09891408048999285	0.387879014660786	0.010151902148560188	0.02679891219314446	0.04151067847602052	NA	51	51	51
ENSG00000138443.15	ABI2	-0.863457917018205	-0.31271004489690246	0.3878857476646954	0.0008906063829343948	0.07244790795868293	0.0009824554978793269	NA	30	31	31
ENSG00000138593.8	SECISBP2L	0.8634555938296318	0.11846775846464382	0.38788702448198653	0.005577198645112405	0.02963701485934845	0.03946585805938477	NA	33	35	35
ENSG00000185518.11	SV2B	0.8632114989766768	0.2944680007107413	0.388021192533761	0.0011019484022019362	0.028153491914477944	0.04548729991215696	NA	5	5	5
ENSG00000188921.13	HACD4	-0.863029457384661	-0.042783157191773336	0.38812127108155514	0.04592036787073086	0.11209191293585052	1.9611064689078864e-05	NA	63	66	66
ENSG00000166347.18	CYB5A	-0.8618561597362328	-0.09794023681845586	0.3887666763223623	0.01253878566892704	0.06824635591414714	0.0010001381531967231	NA	28	29	29
ENSG00000134160.13	TRPM1	0.8616458518412928	0.029745906252842434	0.3888824310889587	0.141181904251274	0.4466718685667245	2.027411554489641e-21	NA	22	22	22
ENSG00000130312.6	MRPL34	0.8615189267505383	0.0725331266456213	0.3889523015950782	0.021297501459415006	0.22650417561486616	3.1863917852292474e-10	NA	30	30	30
ENSG00000188818.12	ZDHHC11	-0.8614384585793543	-0.06467307016623532	0.3889966021673712	0.028432087002205265	0.1363109450772826	2.2226894957972787e-06	NA	20	23	23
ENSG00000164253.13	WDR41	0.8613682900467908	0.04321115189901433	0.3890352349310773	0.045904421997351924	0.291677004649431	3.586231707842499e-13	NA	56	56	56
ENSG00000051128.18	HOMER3	0.8603731228612983	0.1748581199727819	0.3895833965665618	0.0038621639215961965	0.09850844033180232	0.00012136369671799118	NA	18	18	18
ENSG00000250486.3	FAM218A	0.8602704579273254	0.059521053106640735	0.3896399735626469	0.042129821005140844	0.10265252752764388	9.663191803560786e-05	NA	48	49	49
ENSG00000166263.13	STXBP4	0.8598171251359348	0.08680183272686626	0.38988985772953655	0.009739864479063932	0.07699313186360772	0.0008581696318606193	NA	50	51	51
ENSG00000161036.12	LRWD1	0.8594666408817438	0.1469686644544471	0.3900831169394049	0.004745721320261248	0.052568520255371086	0.00532291726345592	NA	11	11	11
ENSG00000187546.13	AGMO	0.8585547452525774	0.053781156994211515	0.39058621469417365	0.029744902668286784	0.11786468724174275	1.5146898016559115e-05	NA	23	23	23
ENSG00000250506.7	CDK3	-0.8574895540139592	-0.06823202289780772	0.39117438542191396	0.033292947350591	0.24622326006617906	4.424971654332354e-11	NA	20	22	22
ENSG00000196724.12	ZNF418	-0.8567981889052367	-0.057819181255194974	0.3915564267897159	0.02666461008255442	0.16193224546016288	5.117798085756393e-07	NA	22	23	23
ENSG00000065060.16	UHRF1BP1	0.8567304520992443	0.03586977612422132	0.39159386964052656	0.06402969416910798	0.28185743720227713	3.4997983252549735e-12	NA	53	55	55
ENSG00000161798.6	AQP5	-0.8564385033771853	-0.043057993141187384	0.3917552748997155	0.06231058103791825	0.2651873168379965	5.0300050648010794e-12	NA	23	24	24
ENSG00000205181.5	LINC00654	-0.8560745571573564	-0.06773104560656149	0.3919565408425205	0.030138611085772475	0.08338954351268202	0.00024662357659083217	NA	13	13	13
ENSG00000113296.14	THBS4	0.8557266350961603	0.09439977567642757	0.3921490038994764	0.012704098869595042	0.047642945128129464	0.009093872420262857	NA	17	17	17
ENSG00000145247.11	OCIAD2	0.855676273525848	0.12332738423346469	0.39217686759339854	0.005677035387622193	0.05842566683588181	0.003198899018637877	NA	41	44	44
ENSG00000223891.5	OSER1-AS1	0.8553422698036334	0.09384794663146287	0.3923616932023949	0.011103265490332947	0.03321637121845968	0.029274746270099038	NA	40	42	42
ENSG00000129347.19	KRI1	-0.8548977780896778	-0.03862993667928464	0.3926077407821763	0.08653572607118809	0.3974970053438411	9.523429590667856e-19	NA	61	63	63
ENSG00000179632.9	MAF1	-0.8538657374825673	-0.41639156839740676	0.39317938559082166	0.0005639567444173297	0.03770068726704606	0.020020776633358918	NA	11	11	11
ENSG00000108591.9	DRG2	0.8532591887367279	0.00948958333436013	0.39351558662649566	0.031946659497013016	0.028484460800841743	0.04316299267296071	NA	62	67	67
ENSG00000165929.12	TC2N	-0.8529321863123981	-0.04611683689003212	0.39369691146395214	0.039307482957943084	0.11663007615088468	2.966539256223181e-05	NA	29	29	29
ENSG00000112309.10	B3GAT2	-0.8529035397575561	-0.09103711652218763	0.3937127985628992	0.015663367570899034	0.06587391955983796	0.002059740670033374	NA	20	20	20
ENSG00000188269.8	OR7A5	-0.8516034265064018	-0.05363456043965802	0.3944342371702192	0.028909178246743463	0.14085525832496784	2.6713606998475003e-06	NA	19	19	19
ENSG00000185630.18	PBX1	-0.851044263347283	-0.060507685669345106	0.3947447650870606	0.009427001050976215	0.03150097746425316	0.03358335613613776	NA	120	121	121
ENSG00000136205.16	TNS3	0.8506851207978877	0.22176678804385844	0.3949442907106173	0.0018125325515893082	0.06961244245187698	0.0015735563333384294	NA	15	15	15
ENSG00000182134.15	TDRKH	0.850624422611598	0.07044049124105697	0.3949780182836842	0.017039711579655056	0.1432458391054028	2.6696380960279944e-06	NA	17	18	18
ENSG00000136682.14	CBWD2	0.850084038022386	0.046031617421127054	0.39527836531398464	0.024146522437081472	0.21787269425838346	3.28164746176404e-09	NA	48	50	50
ENSG00000262468.5	LINC01569	-0.8488108167310388	-0.03777680357351571	0.39598657030037043	0.03797507574940019	0.1056401931294305	6.36038542726441e-05	NA	23	23	23
ENSG00000126602.10	TRAP1	-0.8487895681395365	-0.09819344616645276	0.39599839592049635	0.009543670275601166	0.1302195552797131	7.084755345956615e-06	NA	17	20	20
ENSG00000204301.6	NOTCH4	0.846527684711662	0.11459248373504326	0.3972584364103626	0.006009719277507652	0.2025431673868432	2.5225499132001665e-09	NA	19	41	41
ENSG00000121289.17	CEP89	-0.846064849055366	-0.056728906812557045	0.397516568646355	0.051116203079351684	0.16222982721551665	5.220820311453693e-07	NA	54	54	54
ENSG00000135502.17	SLC26A10	-0.8448911355662206	-0.08815302556588826	0.3981716241936859	0.012619281007717694	0.05142366069915344	0.006193560422110936	NA	36	37	37
ENSG00000135476.11	ESPL1	0.8446261623304916	0.025959584440078395	0.39831959705429243	0.11554583343652197	0.2624491300585112	9.64756242744503e-13	NA	27	27	27
ENSG00000240344.8	PPIL3	0.844604179194418	0.023659546621627038	0.3983318749048492	0.15310849746812075	0.5039880761321869	2.702111487907778e-25	NA	20	20	20
ENSG00000122729.18	ACO1	-0.8444348589207243	-0.14526289441544038	0.39842644998992316	0.004357268064649443	0.07082214914747538	0.0012622164088099054	NA	7	7	7
ENSG00000166788.9	SAAL1	0.8444074140218776	0.04108250207657155	0.3984417808138244	0.05372221466597617	0.23013235214295366	4.975695683322313e-10	NA	31	31	31
ENSG00000095203.14	EPB41L4B	0.8443836236702219	0.14084929977621904	0.39845507048137063	0.0059354532321150314	0.07079185959649674	0.00135213875571407	NA	34	34	34
ENSG00000122696.13	SLC25A51	0.8443581984839811	0.01700370717596773	0.39846927368854757	0.20433255096313027	0.484413365108458	2.3984964583247967e-24	NA	57	58	58
ENSG00000127054.20	INTS11	-0.8439323669528388	-0.1169745538022426	0.3987072001920735	0.0033668377744684327	0.15126492195970292	5.400950710949835e-07	NA	12	14	14
ENSG00000036672.15	USP2	-0.8438681431042544	-0.13561468434830323	0.39874309165415134	0.0029009412290092193	0.08083090258657681	0.0005946292190052838	NA	12	12	12
ENSG00000059122.16	FLYWCH1	-0.8434940691399078	-0.021303649867675734	0.39895218134124233	0.20773481117628667	0.6554657435975209	2.0282597562041844e-40	NA	13	13	13
ENSG00000053702.14	NRIP2	-0.8429306421213921	-0.044180782400546945	0.39926723498301464	0.047424188764858204	0.2371330926907289	7.998025602931648e-11	NA	65	67	67
ENSG00000203721.6	LINC00862	0.8422194824780738	0.07630541743929214	0.3996651105105714	0.01411968174379094	0.06006583375040023	0.0032659503974697595	NA	34	34	34
ENSG00000166747.12	AP1G1	0.8421852402470266	0.07891536230322856	0.399684274173821	0.015201562074776886	0.04316506661175847	0.012458028879474285	NA	21	26	26
ENSG00000180992.6	MRPL14	-0.8419539874376463	-0.1101992815809091	0.3998137092682815	0.012706401620433452	0.09590789904600593	0.00011483425443305205	NA	56	57	57
ENSG00000204965.8	PCDHA5	-0.8417023408319347	-0.0511604227471183	0.39995458766203773	0.027958450417060805	0.029473994609007043	0.04209164117201848	NA	34	35	35
ENSG00000129595.12	EPB41L4A	0.841586835678449	0.06716624364698551	0.40001926047997527	0.021810873257009884	0.05963905378787127	0.0034235001364383193	NA	61	62	62
ENSG00000235118.7	AC010731.4	0.841319622589871	0.06200972204635368	0.4001689006136424	0.025591593197787053	0.16809524709648896	2.5490235645333273e-07	NA	49	58	58
ENSG00000131626.16	PPFIA1	0.8412176096080276	0.29083024295954263	0.40022603706457993	0.0009552479115837459	0.09968487600143806	9.047723969244152e-05	NA	5	6	6
ENSG00000183379.8	SYNDIG1L	-0.8405883484643885	-0.23691525605824304	0.40057858834065074	0.0027667069959212195	0.08728634110871533	0.00023068818196193442	NA	18	18	18
ENSG00000276070.4	CCL4L2	-0.8401995474199255	-0.029226587126743888	0.40079651212979683	0.07462396184818441	0.0904362910770242	0.00011916188036921216	NA	29	37	37
ENSG00000182197.10	EXT1	0.8400919357598342	0.029147228375793206	0.40085684126878673	0.05903577262199875	0.033981773227739	0.024800889424186002	NA	106	109	109
ENSG00000079246.15	XRCC5	0.8395265940509913	0.1071716082437669	0.40117387214976374	0.009502156582911404	0.05535052447400867	0.003386004294727721	NA	23	24	24
ENSG00000103355.13	PRSS33	-0.8393343106557012	-0.08021244751318844	0.4012817346430566	0.016133078250654097	0.056238271015915185	0.004328541620439012	NA	10	10	10
ENSG00000197563.10	PIGN	0.8391192983167606	0.05171688306732162	0.4014023676877272	0.032042806213321985	0.14873806158530645	1.3078504617629442e-06	NA	71	72	72
ENSG00000164404.8	GDF9	-0.8389960733712738	-0.0888803686457036	0.4014715130686042	0.009899862560134	0.09906782134140336	6.735073178615625e-05	NA	17	17	17
ENSG00000054282.15	SDCCAG8	-0.8388470875976047	-0.08953641436647398	0.40155512320492825	0.010341183830944477	0.034057666821998456	0.027855258699136926	NA	13	13	13
ENSG00000157978.11	LDLRAP1	-0.8376893351375984	-0.05041671213955623	0.40220520468164644	0.03291992630749294	0.37706495428352	5.2562311276566e-17	NA	14	14	14
ENSG00000089050.15	RBBP9	0.8373654837440175	0.14238778339002475	0.4023871611209704	0.004393067085531701	0.05766901164463114	0.003643130193092455	NA	8	9	9
ENSG00000161328.10	LRRC56	0.8373000516895653	0.21169487804771103	0.4024239302215016	0.0023580900360352305	0.058668783519298724	0.0038132706721494673	NA	5	5	5
ENSG00000113494.16	PRLR	-0.8367042873374622	-0.05154526893946092	0.40275880863914637	0.02739026574773828	0.2258991866449	6.250966164077229e-10	NA	36	36	36
ENSG00000120451.10	SNX19	-0.8359978496205559	-0.02954009672679008	0.40315611279667674	0.08136331263979475	0.4146094943061622	8.74478620506226e-20	NA	49	50	50
ENSG00000163568.14	AIM2	-0.8353021564281183	-0.11200817337634689	0.40354760356120134	0.008987930829759242	0.031757686660094195	0.030724372635985438	NA	13	13	13
ENSG00000168582.4	CRYGA	-0.8344434357099966	-0.03376490152150555	0.40403114938710616	0.06913900318049468	0.05913751950974443	0.00349943769595956	NA	68	69	69
ENSG00000138829.11	FBN2	0.8337782205576516	0.08298123210606552	0.40440597044406135	0.012414154388285808	0.07338916210181337	0.001044850977401406	NA	96	96	96
ENSG00000116237.15	ICMT	-0.8337438921976427	-0.1860432080809759	0.4044253186893524	0.0055639767922304375	0.1710066536227974	2.3983871822371275e-07	NA	25	25	25
ENSG00000274029.1	RP11-340F14.6	0.8334677009979354	0.07755093123532174	0.40458100648823214	0.012267985567725202	0.048932639943913836	0.00843512224139171	NA	52	55	55
ENSG00000081138.13	CDH7	0.8331751546351521	0.1722506392562526	0.40474595271206104	0.0030836174183086116	0.06164345933288427	0.0026587998780655004	NA	44	44	44
ENSG00000278090.1	RP11-6O2.2	0.8309975088954289	0.046002256668161524	0.4059750366329813	0.04460514568576596	0.09422253832279642	0.0001989424034573967	NA	29	30	30
ENSG00000065600.12	TMEM206	-0.8305648572410749	-0.0806725032436047	0.40621949447497974	0.017143653853077208	0.2451814192663709	3.718860763679312e-11	NA	50	51	51
ENSG00000257467.5	RP11-121G22.3	-0.8301057185163813	-0.07827042648790351	0.406479014196099	0.010954902150417101	0.034899081619277544	0.025663607687150373	NA	8	8	8
ENSG00000172014.12	ANKRD20A4	-0.8300685882568359	-0.4748228290080024	0.40650000571647527	0.0002098321222409053	0.1842706166820852	8.556569428920318e-08	NA	1	4	4
ENSG00000198547.8	C20orf203	-0.8288734852592351	-0.07278344035347409	0.4071760003784275	0.015279801882678466	0.17307345048979295	1.2249679568650476e-07	NA	9	9	9
ENSG00000101605.12	MYOM1	-0.8282096724787243	-0.05220722959834116	0.40755176698381257	0.0320150585609347	0.12231262771761695	9.048483714675733e-06	NA	60	63	63
ENSG00000144504.15	ANKMY1	-0.8277070952257756	-0.06400199870915578	0.40783639993699927	0.014412752191258843	0.14765399364532866	1.1713147725484506e-06	NA	10	10	10
ENSG00000177058.11	SLC38A9	0.8262891450981573	0.0737897149140243	0.40864008960616405	0.015984864916416246	0.03350597300573134	0.028264850280262137	NA	39	40	40
ENSG00000120306.9	CYSTM1	0.8256378440916643	0.1032894046218008	0.4090095607733786	0.008860433848504939	0.17602929517582108	6.891990471235822e-08	NA	35	35	35
ENSG00000163453.11	IGFBP7	0.8254635858677882	0.0722097668482517	0.4091084479825978	0.014880404743957725	0.1213197773218788	1.7846798920953768e-05	NA	42	44	44
ENSG00000188573.7	FBLL1	0.8250416097122012	0.10168940888166422	0.4093479678887849	0.009389471111733808	0.14649685839252188	1.322667952822045e-06	NA	22	22	22
ENSG00000118096.7	IFT46	0.8249688351046157	0.09239983350592838	0.4093892842648489	0.010242921018259745	0.06562874254473007	0.002000586228030129	NA	39	41	41
ENSG00000106404.13	CLDN15	0.8248413799276201	0.13194063198758324	0.40946165045321203	0.007326797576089219	0.1527628617667755	7.451407320754159e-07	NA	15	16	16
ENSG00000273270.1	RP11-212P7.2	-0.8248057353440199	-0.05706271636346849	0.4094818900090491	0.02158521368290823	0.15014583355819927	1.127005978173524e-06	NA	35	36	36
ENSG00000226490.1	AC138647.1	0.8244778825672445	0.057784907503009006	0.4096680778842611	0.033726066650264	0.16620667972313255	1.552112567158324e-07	NA	9	9	9
ENSG00000154957.13	ZNF18	-0.8235024146445187	-0.13417177413447895	0.41022234461191587	0.003600029509573849	0.03117650917532312	0.03102543224186268	NA	6	7	7
ENSG00000148814.17	LRRC27	0.8229583966718456	0.04456301468972744	0.41053165237470157	0.04680267019434421	0.2963783673348045	8.982265020570196e-13	NA	21	23	23
ENSG00000203867.7	RBM20	0.8223350375976689	0.06225029031881602	0.4108862407275856	0.019992537571426595	0.08794587056043855	0.0002739617786959624	NA	43	44	44
ENSG00000188086.13	PRSS45	0.822220160416978	0.04223277408073087	0.41095160671061126	0.0475317084708406	0.13187259240489074	4.224129056874752e-06	NA	9	9	9
ENSG00000170954.11	ZNF415	0.8206616192809976	0.026099646270774702	0.41183903839241465	0.11295598639504775	0.2340174987508329	6.010288525578533e-10	NA	179	187	187
ENSG00000146834.13	MEPCE	0.820606471376989	0.042677110380071166	0.41187046036049935	0.049161071921303624	0.20372626224153195	1.0822641320575504e-08	NA	88	98	98
ENSG00000144119.3	C1QL2	0.8206043154538286	0.2220034266767956	0.41187168878327973	0.0029334385897124573	0.0506667961048425	0.007352880195803569	NA	4	4	4
ENSG00000215012.8	C22orf29	-0.820059430714128	-0.09078804245567199	0.4121822281684938	0.012712602778152128	0.08339760829121844	0.0004133141131766961	NA	28	29	29
ENSG00000180071.19	ANKRD18A	0.8197328956143146	0.06499938903195857	0.41236839276929305	0.03484090303434442	0.06978272068981528	0.0011294707438643517	NA	47	53	53
ENSG00000138777.19	PPA2	0.8196698773700005	0.0816529854907487	0.41240432654722303	0.012455566232693241	0.177863379502232	8.221200592859085e-08	NA	15	15	15
ENSG00000133665.12	DYDC2	-0.819493750550814	-0.058792529066615064	0.41250476606881537	0.02571657366643049	0.1969129445322964	7.8315708157767e-09	NA	10	10	10
ENSG00000226251.5	RP11-15I11.3	0.8194732742034503	0.022187024996609954	0.4125164440190303	0.1834326157072925	0.4906344715670468	1.4279700401473027e-24	NA	23	23	23
ENSG00000134779.14	TPGS2	0.8192129829899218	0.04913353291426525	0.41266490885293794	0.034634269436929155	0.2762701561311271	5.1672284344853216e-12	NA	54	54	54
ENSG00000126432.13	PRDX5	-0.8190801358626485	-0.09418854260074931	0.412740694365887	0.014395704282097714	0.15245550757269533	1.04406337541733e-06	NA	30	31	31
ENSG00000258818.3	RNASE4	0.8188987341874706	0.13036286526315333	0.4128441921881886	0.00570317012569705	0.06515219346634274	0.0013416434038590135	NA	14	18	18
ENSG00000241233.3	KRTAP5-8	-0.8176189503030629	-0.036320536671089615	0.4135748033272484	0.04032808280311666	0.1399729312169162	3.4200382504218723e-06	NA	75	79	79
ENSG00000262098.1	CTD-2561B21.10	-0.8170059614345159	-0.07177612202663805	0.41392502124878594	0.016854658372060103	0.03665394725775833	0.02096352810772	NA	41	41	41
ENSG00000198231.12	DDX42	0.8167943983192293	0.08473800395762006	0.41404593398126266	0.013259240799435093	0.1131388374680598	3.685514094209191e-05	NA	40	41	41
ENSG00000135972.8	MRPS9	-0.8165446949502478	-0.07826916022126965	0.41418867155014394	0.016280804547043073	0.14456833911634592	2.2116284569674912e-06	NA	77	79	79
ENSG00000129194.7	SOX15	-0.8159126846240373	-0.07405000130663379	0.41455007673973365	0.017000670134204914	0.07906204641127433	0.000674400390302241	NA	19	20	20
ENSG00000167491.17	GATAD2A	0.8152203060890493	0.19369261943271843	0.4149462165116763	0.002470686538023264	0.028725448507013567	0.04331818123134197	NA	24	24	24
ENSG00000174446.12	SNAPC5	0.8150562989546756	0.0799780876637166	0.4150400848693101	0.012916989795956563	0.15368646919440235	1.1310426604101634e-06	NA	57	58	58
ENSG00000166881.9	NEMP1	-0.814541953645644	-0.05429471817681419	0.41533454825928606	0.024566675768561554	0.045302559326453926	0.00997959179301288	NA	27	29	29
ENSG00000116830.11	TTF2	0.813887656434203	0.040261711007740925	0.4157093126237128	0.02610047194258241	0.2396947823992197	8.288935683673857e-11	NA	18	20	20
ENSG00000122912.14	SLC25A16	0.8136190340908166	0.03076978012985329	0.4158632302951054	0.07273679184459335	0.24738798937922205	1.339414449369113e-12	NA	31	33	33
ENSG00000175581.13	MRPL48	0.8126850443957875	0.26406499321169213	0.4163986580239223	0.0016142143226217558	0.03457378831171313	0.020476133042607474	NA	26	28	28
ENSG00000261327.4	RP11-863P13.3	-0.8120520167432432	-0.0504690071906913	0.4167617845873368	0.017941534904027823	0.049369917593140564	0.004516317506196297	NA	13	16	16
ENSG00000163634.11	THOC7	0.8120382350374671	0.10303915028189621	0.4167696923275087	0.007271453053384331	0.08635540289765505	0.00037360119692312217	NA	33	33	33
ENSG00000186446.11	ZNF501	-0.8116137017598651	-0.0898186818119289	0.4170133266294421	0.014229701193174979	0.11533715615538916	2.8951141041674407e-05	NA	9	9	9
ENSG00000132975.7	GPR12	-0.8114208593186397	-0.2873677731610062	0.41712402421040706	0.0008529818061470837	0.12369182529012746	7.821450587206324e-06	NA	10	10	10
ENSG00000162819.11	BROX	-0.8110307729520226	-0.21895920126572332	0.417347998921881	0.004611872180825875	0.0506800097691368	0.006960555624909338	NA	35	37	37
ENSG00000170852.10	KBTBD2	0.8108806086276256	0.23312435186012193	0.4174342372112516	0.0027023588132357697	0.02974391293123383	0.04121786010564203	NA	24	25	25
ENSG00000266472.5	MRPS21	-0.809825160464105	-0.10257917364971839	0.41804066974766707	0.007843872193757515	0.11936649104020253	1.4913696824628524e-05	NA	17	17	17
ENSG00000245571.6	AP001258.4	0.8095720250517409	0.050108191607697174	0.4181861917527936	0.0264781048601593	0.03779415524052992	0.01913812510858673	NA	66	76	76
ENSG00000123739.10	PLA2G12A	-0.8091782861012166	-0.056583739919059906	0.4184126029270756	0.024204893117333363	0.21209585948127035	1.9590570281617994e-09	NA	8	8	8
ENSG00000065457.10	ADAT1	0.8091242339246218	0.05944259944768778	0.4184436901090737	0.018216519863142117	0.14609635346916053	1.234037312788599e-06	NA	14	14	14
ENSG00000243896.3	OR2A7	0.8088423802329897	0.12475110685339294	0.4186058154528296	0.005975507645725039	0.028274763674639783	0.045606631641605236	NA	19	19	19
ENSG00000130540.13	SULT4A1	0.8087095894044085	0.22646890233675446	0.418682211008533	0.0018384650191234596	0.03992496165162111	0.015751116176791098	NA	18	18	18
ENSG00000167216.16	KATNAL2	0.8078951005382453	0.1084271322297828	0.4191509720141897	0.006920988241084274	0.039517111065185635	0.016945109764846804	NA	23	23	23
ENSG00000162391.11	FAM151A	0.8071153759956361	0.16986468086813147	0.4196000142682881	0.002455996114846492	0.07037931768550594	0.0014132086658900044	NA	1	1	1
ENSG00000236173.1	RP1-182D15.2	-0.8055916807365047	-0.09283398553395471	0.4204783240537395	0.015485893547107743	0.05964145315458764	0.0025642845119620795	NA	6	7	7
ENSG00000167693.16	NXN	-0.8048096230485046	-0.10029714991663924	0.42092954769766844	0.008586089824437827	0.041833814376567816	0.013944805117114364	NA	34	35	35
ENSG00000178974.9	FBXO34	-0.8044831667823941	-0.16069748521780572	0.42111798714623416	0.006953113494476324	0.03589637933165148	0.01959377412322419	NA	35	35	35
ENSG00000187535.13	IFT140	-0.8043607562299224	-0.10194446463716507	0.421188658610936	0.007711148113333783	0.09825321792458594	9.4123974265758e-05	NA	32	32	32
ENSG00000173338.12	KCNK7	-0.803950595598741	-0.06922164271609314	0.4214255079729332	0.02625625820559853	0.14298669864407956	2.14991173805992e-06	NA	46	47	47
ENSG00000176715.15	ACSF3	-0.8036078648408725	-0.03701820665190711	0.42162347951562684	0.04915764765853142	0.23224542089430905	3.959249821675852e-10	NA	16	16	16
ENSG00000112319.17	EYA4	-0.8033119756581322	-0.043294704875123685	0.4217944378256817	0.05431185202711822	0.11394418106636996	4.0189499397313255e-05	NA	61	63	63
ENSG00000174963.17	ZIC4	0.8026921182351392	0.04687870752191369	0.4221527096509149	0.04668829988617117	0.08246325824418775	0.0004480933344635438	NA	77	80	80
ENSG00000256537.4	SMIM10L1	-0.8025774968933332	-0.09805412986887363	0.422218979255915	0.015481024968887567	0.18807455930250067	3.66793523796547e-08	NA	54	56	56
ENSG00000160953.15	MUM1	0.8019515017922045	0.04388381678718343	0.42258101285529304	0.03113268530093727	0.1554140101364851	5.128189305466521e-07	NA	37	44	44
ENSG00000136810.12	TXN	0.8014012393181009	0.06353952689630733	0.42289939791547415	0.021896825383292486	0.08762107848604546	0.0002607844981597738	NA	68	68	68
ENSG00000071967.11	CYBRD1	0.799699737881026	0.07483338980641707	0.42388478485907	0.01943363319326971	0.3283433056991035	1.2563400099548427e-14	NA	48	48	48
ENSG00000213625.8	LEPROT	0.7995397856508892	0.06417216574704168	0.4239774866668957	0.01760917763318093	0.33395143858312226	6.687029447961122e-15	NA	16	16	16
ENSG00000133433.10	GSTT2B	-0.7991572912429751	-0.017767014763781164	0.424199212944093	0.22334735847460807	0.6277393054963756	2.4632939673646886e-36	NA	43	47	47
ENSG00000084073.8	ZMPSTE24	-0.7991564688921622	-0.09634127220533037	0.42419968972156774	0.009803381862607315	0.028960005069330306	0.04411385464167069	NA	55	55	55
ENSG00000092148.12	HECTD1	-0.797881258992802	-0.09543410116100023	0.4249393999347979	0.01714508484617573	0.033725588027140214	0.029195739992007176	NA	81	84	84
ENSG00000235098.8	ANKRD65	0.7977364946049573	0.028503398183616246	0.42502342092529466	0.04163073807654822	0.27303026697177885	4.5579602979118135e-12	NA	23	24	24
ENSG00000110060.8	PUS3	0.7975107148881028	0.03692343493476877	0.42515448243580956	0.04644850595465845	0.03000460621186568	0.03857967499285192	NA	90	93	93
ENSG00000131697.17	NPHP4	-0.7969166730890653	-0.12075399293076325	0.42549942692068954	0.007657294104570418	0.09857875262092383	0.00013377754650508602	NA	49	49	49
ENSG00000282142.1	CH17-174L20.1	0.796502862097943	0.04583236119010182	0.4257398126273134	0.026221249128316297	0.12295971862977015	1.182371701726961e-05	NA	6	6	6
ENSG00000255284.1	AP006621.5	0.7945568640232544	0.02976509204757452	0.42687131886893237	0.08565620795586665	0.3575009250341433	7.648512688799489e-16	NA	22	22	22
ENSG00000163931.15	TKT	-0.794382716416681	-0.10737325926242383	0.4269726628796735	0.013950748838545015	0.2066808326085765	4.1648976389239664e-09	NA	30	30	30
ENSG00000267108.1	RP11-861E21.1	0.7939458600531286	0.05655104051503393	0.4272269501566456	0.034006099758790743	0.09861293372646833	0.0001175807150885458	NA	17	17	17
ENSG00000123610.4	TNFAIP6	0.793622051533031	0.05785308338339804	0.4274154909728882	0.021179106358442716	0.11668896036392147	2.0949737854415122e-05	NA	17	17	17
ENSG00000104497.13	SNX16	-0.7935756669704869	-0.04024215932535888	0.42744250282596996	0.05912250157879064	0.2809857313193338	3.613597418458277e-12	NA	109	110	110
ENSG00000196705.8	ZNF431	0.7931352596592346	0.028672269031343896	0.4276990216897416	0.021598693041031722	0.1645788042928965	4.316314587219822e-07	NA	32	32	32
ENSG00000272192.1	CTD-2532N20.1	0.7927779614576428	0.05497844696600485	0.4279071988156007	0.02446798572537214	0.03625219135694331	0.022249690305454446	NA	30	30	30
ENSG00000170802.15	FOXN2	0.7919327839604554	0.09128662869236441	0.4283998698996593	0.014562409547625502	0.2769054546362728	8.563948423250731e-13	NA	7	7	7
ENSG00000087116.14	ADAMTS2	-0.7919086077696202	-0.04052832894796654	0.4284139675445183	0.04211207378937054	0.24855574405346714	1.2292400074312284e-10	NA	11	11	11
ENSG00000092978.10	GPATCH2	0.7915586176368852	0.07214812485580573	0.4286180843795425	0.018191126210414525	0.06709316225478792	0.0018132687495597446	NA	23	23	23
ENSG00000185272.13	RBM11	0.7909300582477539	0.08207269996182624	0.4289848068523303	0.013050417793847552	0.12398850280939222	1.2399517964280685e-05	NA	35	37	37
ENSG00000137261.13	KIAA0319	0.7907700824867352	0.02379372052264023	0.429078171151863	0.01920882501083078	0.08795121424787262	0.0002571973003449757	NA	55	57	57
ENSG00000104524.13	PYCRL	-0.7906180096536912	-0.0749892512377997	0.42916693413269835	0.014965278975355847	0.0739092572927299	0.001117387771437354	NA	37	38	38
ENSG00000089154.10	GCN1	0.7896724137612985	0.14875192316731994	0.4297191059208568	0.0034709165966618693	0.08991324753423008	0.00019089283321745463	NA	10	11	11
ENSG00000230658.1	KLHL7-AS1	-0.789487718744774	-0.01859197241401736	0.4298270049863848	0.23822420479912088	0.4779115631276177	4.959945115052004e-24	NA	37	37	37
ENSG00000170161.6	RP11-262H14.4	-0.7894872991673164	-0.5462144117490846	0.4298272501219871	0.00020102763071756482	0.0958873098481864	0.00015927397629142455	NA	2	3	3
ENSG00000164144.15	ARFIP1	-0.7890339565788161	-0.08311109111657955	0.4300921602371631	0.009733792088790057	0.08127861318391241	0.0005196733096494321	NA	37	38	38
ENSG00000136099.13	PCDH8	-0.7883319381237377	-0.15270571460154933	0.4305025707611776	0.004071533509591291	0.07888255968864727	0.000636151311329992	NA	15	16	16
ENSG00000239704.10	CDRT4	-0.7877835993180331	-0.05595354996995982	0.43082329589445223	0.033475403318856956	0.2649226607100796	2.1577887278606494e-12	NA	21	22	22
ENSG00000120725.12	SIL1	0.7876667743103933	0.05045594674075148	0.43089164512572264	0.030373043373207342	0.16379267492206992	2.199987701736983e-07	NA	64	66	66
ENSG00000065518.7	NDUFB4	0.7871383821548326	0.16708178667580428	0.43120086294945514	0.002773422667802458	0.04451985436190454	0.011314911508609044	NA	12	12	12
ENSG00000260645.1	RP11-250B2.5	-0.7866081189885104	-0.06961170616489142	0.43151130501830126	0.014256468019148474	0.05092381142110803	0.007019417768119781	NA	42	43	43
ENSG00000188321.13	ZNF559	-0.7862218830963604	-0.029004112925563215	0.43173750798306443	0.1416734306324568	0.375744137914704	5.6483735299576274e-18	NA	30	34	34
ENSG00000121101.15	TEX14	-0.7860726202713662	-0.035355286186486236	0.4318249436750593	0.08073306070739392	0.1907079210432083	3.0204409790523434e-08	NA	60	60	60
ENSG00000122417.15	ODF2L	0.7853207029097207	0.14184106583747097	0.432265560421895	0.0036344937871263883	0.1308391689968287	4.7653757511165974e-06	NA	16	17	17
ENSG00000146909.7	NOM1	0.7850332286700666	0.06150512631431861	0.43243408649380355	0.01904756837402928	0.0548061744314292	0.004969145718693418	NA	28	30	30
ENSG00000214078.12	CPNE1	-0.784835185526667	-0.032211105604192984	0.43255020748730166	0.0952127692077395	0.4218921596237183	2.987586578705414e-21	NA	79	79	79
ENSG00000019102.11	VSIG2	0.784548200166277	0.08685754105373167	0.4327185110593039	0.009404623429643915	0.035207466935924574	0.024975578831790454	NA	11	11	11
ENSG00000196208.13	GREB1	0.7843942169153062	0.06247203442574335	0.43280883070029963	0.03366180152675695	0.17794108936357134	8.273065725833585e-08	NA	32	33	33
ENSG00000166130.14	IKBIP	0.7835980567974565	0.05403732968501348	0.43327599638714676	0.027273502781577367	0.1990330378748162	7.747809086111718e-09	NA	19	19	19
ENSG00000162461.7	SLC25A34	-0.783088497509225	-0.032662944265640176	0.43357514530716323	0.07520026138895443	0.28699525032109724	5.781140166895684e-13	NA	37	39	39
ENSG00000162878.12	PKDCC	0.7826219238881963	0.059995314881432525	0.43384916317817446	0.01162144811013375	0.08483346669022608	0.00029796708186394347	NA	16	16	16
ENSG00000134697.12	GNL2	-0.7821287753232152	-0.10911084741455997	0.4341388972553608	0.007584808017900743	0.08497405373989493	0.0002773832691336305	NA	8	8	8
ENSG00000116199.11	FAM20B	0.7812183730321471	0.18751637280982855	0.43467406938112796	0.0021301264149913833	0.07847917324847584	0.0005152338383434141	NA	29	31	31
ENSG00000156150.6	ALX3	-0.7809161897738148	-0.09334229219456033	0.43485178937540026	0.008197172659735375	0.05587065038667341	0.004656788711179436	NA	8	8	8
ENSG00000140463.13	BBS4	-0.7808970626237072	-0.1472857208914875	0.4348630398449469	0.004550523142686157	0.07487442876997036	0.0009947517339393317	NA	8	8	8
ENSG00000118690.12	ARMC2	0.7807719113748735	0.06398973321643099	0.43493665717020635	0.02052935248347178	0.1780428787137338	1.0764243072772029e-07	NA	47	47	47
ENSG00000111725.10	PRKAB1	0.7803732572314989	0.12147869216625476	0.4351712041944237	0.004702996532103024	0.05783449224084505	0.003924483075392875	NA	44	44	44
ENSG00000115677.16	HDLBP	0.7803325014881467	0.09140568363243239	0.4351951868314209	0.008406428771581905	0.07796443090479381	0.0006808820272690681	NA	19	19	19
ENSG00000139343.10	SNRPF	-0.7800649249677779	-0.07068703502859315	0.43535266064996947	0.010155652834097645	0.04161346529370509	0.012134700737442264	NA	18	19	19
ENSG00000283071.1	RP11-736N17.11	0.7797520239713934	0.053316614777746935	0.4355368504718532	0.03248158572170738	0.09867040281543543	0.0001385005649866989	NA	30	30	30
ENSG00000171695.10	LKAAEAR1	0.7789678193951483	0.05129125124248794	0.435998671586761	0.0347794852607505	0.21849490610927114	1.0693758989348323e-09	NA	16	16	16
ENSG00000250312.6	ZNF718	0.778850571147089	0.02182067999987089	0.4360677437875098	0.14181222731892854	0.4558025342660542	1.0128649000940283e-21	NA	26	26	26
ENSG00000246523.7	RP11-736K20.6	-0.7783788873036784	-0.04454798779277154	0.43634568152793196	0.04778258187083415	0.09284512873127372	0.0001996927423875896	NA	53	53	53
ENSG00000257139.1	RP11-320P7.2	0.7783779265129033	0.04241040266150673	0.4363462477740633	0.033851120313419594	0.10675439866509633	3.4531619139814096e-05	NA	71	71	71
ENSG00000136868.10	SLC31A1	-0.7780355392067861	-0.19009207069469575	0.4365480621524823	0.0032730129708119266	0.03944070659715231	0.016256211777151815	NA	32	33	33
ENSG00000185043.10	CIB1	-0.77798829832472	-0.11510900021500689	0.4365759117088701	0.006596399851010082	0.1720887903083292	1.0292372750155755e-07	NA	26	27	27
ENSG00000161904.11	LEMD2	0.7777447227550595	0.09323276230381036	0.4367195211979431	0.008766891581255624	0.08666598291019856	0.00015363708446300777	NA	10	10	10
ENSG00000176125.4	UFSP1	0.7775909033177308	0.027668101702330666	0.4368102254705366	0.10857899964377878	0.1084655619209856	6.009163349277562e-05	NA	100	100	100
ENSG00000101190.12	TCFL5	-0.7768878041732734	-0.044108583020158805	0.4372249672237354	0.0329834808650965	0.36978169569037855	1.3578624862874542e-19	NA	66	70	70
ENSG00000189171.14	S100A13	-0.7767360032925037	-0.045245414510014695	0.4373145407622425	0.03632215430137674	0.4082572211698312	1.4485479055276948e-19	NA	51	52	52
ENSG00000145220.13	LYAR	-0.7765264436754713	-0.08036748446020894	0.43743821350246415	0.008892356136898597	0.08722605904664231	0.0003267608991752913	NA	8	9	9
ENSG00000178021.10	TSPYL6	0.7764587059914955	0.032100576736653945	0.43747819356706075	0.08328571924537775	0.15068411525001452	7.144427837492538e-07	NA	42	42	42
ENSG00000089220.4	PEBP1	-0.7764134233849617	-0.10023176980767423	0.4375049213922073	0.007300335460013125	0.25445450901742345	5.1097936181989655e-11	NA	2	2	2
ENSG00000182240.15	BACE2	0.7753581766236882	0.07443918608093905	0.4381280414174158	0.020856448278991573	0.12003360168760108	1.5758889830819675e-05	NA	55	56	56
ENSG00000117174.10	ZNHIT6	0.7752372955515862	0.07906756011208232	0.43819945389030324	0.013307378280588299	0.04424724172015964	0.011129594630197205	NA	42	43	43
ENSG00000115902.10	SLC1A4	0.7748510111307334	0.2857380715834896	0.43842770259962205	0.0017654167539520825	0.04140877332876722	0.013732162549089023	NA	10	10	10
ENSG00000204839.8	MROH6	-0.7747960382081068	-0.07919070930645315	0.4384601906924681	0.009911012955540071	0.11015739342786153	5.043580466456419e-05	NA	16	16	16
ENSG00000165006.13	UBAP1	-0.7746673718329086	-0.05813328234840951	0.4385362358129895	0.017473848669968862	0.1361601627777787	3.0049243313130952e-06	NA	36	36	36
ENSG00000173113.6	TRMT112	-0.774649909820618	-0.0689828843031361	0.43854655689331923	0.018973106730963387	0.1432063868124218	2.443627508837577e-06	NA	42	42	42
ENSG00000205643.10	CDPF1	0.7734690661200764	0.1859480354287574	0.4392448291233073	0.004349882859780854	0.033378475305502905	0.024789784198345682	NA	9	10	10
ENSG00000197124.11	ZNF682	0.7728688716888428	0.23274456681006564	0.4395999886888383	0.001172551617603668	0.10844123280315453	6.101991800168977e-05	NA	1	1	1
ENSG00000160221.16	C21orf33	0.7726557347593169	0.019209953334171966	0.43972615016947114	0.2314922165838345	0.5320525002662602	1.185727168272519e-30	NA	20	20	20
ENSG00000167280.16	ENGASE	0.7725633046823066	0.06714089834364664	0.439780868477192	0.02662607500182092	0.1935942222426786	2.8785079754170497e-08	NA	32	36	36
ENSG00000240972.1	MIF	0.7723343692536112	0.0756177456589394	0.4399164143376524	0.012857891198371007	0.05448074733946978	0.003886361725451508	NA	27	30	30
ENSG00000109861.15	CTSC	-0.7707453360235993	-0.16952730233921323	0.4408578940611818	0.0033980440988917874	0.02685466285634416	0.0404478889382592	NA	12	12	12
ENSG00000253719.3	ATXN7L3B	0.7704314002629048	0.1186615638008824	0.4410440330805194	0.006773185217873913	0.06833972064758895	0.0014499209575628733	NA	33	33	33
ENSG00000114638.7	UPK1B	0.7703802921184214	0.1209335449896997	0.44107434042063265	0.005509587117561589	0.04024281264559781	0.016350055666127294	NA	37	37	37
ENSG00000118898.15	PPL	-0.7685485547825659	-0.06714447992058169	0.44216135576163407	0.010760724599937838	0.02723853595922092	0.049092586006867216	NA	15	15	15
ENSG00000132698.14	RAB25	0.768328112480189	0.051609098317341597	0.4422922769993598	0.03158636214640517	0.03780835665303861	0.018670061046576984	NA	18	18	18
ENSG00000237440.8	ZNF737	-0.7680935489874092	-0.08871348448875645	0.44243160920015345	0.008513577456436324	0.09478330617390526	0.00017847381044585098	NA	25	25	25
ENSG00000151812.14	SLC35F4	0.7680128418898418	0.26969012441140966	0.4424795555326866	0.0011619570826082138	0.02906470208686205	0.033515431865263665	NA	4	4	4
ENSG00000134884.13	ARGLU1	0.7647338189718182	0.14996281781837964	0.444430063644613	0.004048265044683258	0.03672918759951141	0.020760445263957514	NA	30	31	31
ENSG00000127084.17	FGD3	-0.7643672393094673	-0.1338413625389394	0.4446484259744776	0.005043060133419267	0.10642679370522212	5.895076688125973e-05	NA	4	4	4
ENSG00000226816.2	AC005082.12	-0.7643564734728878	-0.06509409282864252	0.4446548398389064	0.014343411430581963	0.05237077523739988	0.006564914277455128	NA	25	25	25
ENSG00000141556.20	TBCD	0.7640849304165996	0.13458263519528402	0.44481663202647037	0.004335039386545513	0.13352652710728308	5.167465065691929e-06	NA	7	7	7
ENSG00000068615.17	REEP1	0.764022744122636	0.2324955075039599	0.44485368891039234	0.0014073967591386244	0.1375260671897437	3.5546755684851923e-06	NA	43	43	43
ENSG00000127993.15	RBM48	-0.7636479445564273	-0.07070300112430071	0.445077069684214	0.01345962422508149	0.1583713109239705	3.2942977939434106e-07	NA	41	41	41
ENSG00000133313.14	CNDP2	-0.7631366680327865	-0.05000265161845714	0.44538189391627026	0.018168810831828107	0.2250028019307277	9.732691573010102e-10	NA	13	13	13
ENSG00000186153.16	WWOX	-0.761781158785596	-0.05708501406034062	0.4461906273071927	0.024843114111554203	0.25171530253437224	9.723409694236077e-11	NA	48	48	48
ENSG00000155275.18	TRMT44	-0.7616197170474455	-0.0622606964937627	0.44628700349835115	0.016069315296244915	0.09458387459897004	0.00011559204219103552	NA	25	27	27
ENSG00000160282.13	FTCD	-0.7615224698344728	-0.04684794804730505	0.4463450630772504	0.04944103019588866	0.3075358824060808	7.993129616530334e-14	NA	17	17	17
ENSG00000071082.10	RPL31	-0.7611012293936636	-0.16261546319184486	0.4465966062326924	0.003774261249845863	0.03951647552156015	0.016147494537371125	NA	38	39	39
ENSG00000250508.1	RP11-757G1.6	-0.7609790654086335	-0.028062350571262967	0.44666957137875185	0.05750302644996482	0.107656761233273	5.924022512927788e-05	NA	42	43	43
ENSG00000023228.13	NDUFS1	-0.760265122035055	-0.08131803332160137	0.4470961255209144	0.009979108674781557	0.1526124538794182	4.916745170731749e-07	NA	12	12	12
ENSG00000185437.13	SH3BGR	-0.7601608566053025	-0.1098900076382644	0.44715843955144174	0.0153195109032669	0.12121399490151975	8.990879750826364e-06	NA	31	33	33
ENSG00000239713.8	APOBEC3G	0.7597050708081705	0.05919082443390013	0.4474308970259442	0.013711963187393044	0.09011328797031684	0.00023452485194789088	NA	15	16	16
ENSG00000196531.10	NACA	-0.7596102693456535	-0.19470533589949846	0.4474875788499958	0.003683163045979725	0.07734452071889522	0.0008147026665511637	NA	15	17	17
ENSG00000183688.4	RFLNB	-0.7593287287169256	-0.04089684645008105	0.4476559361408774	0.042953006024211135	0.053041146531300654	0.005623574480444199	NA	31	32	32
ENSG00000275759.1	RP11-131L12.3	0.7592861589734528	0.04182095778099214	0.44768139537481977	0.047197984393499134	0.1576747508570249	8.120366811234412e-07	NA	70	70	70
ENSG00000197457.9	STMN3	-0.7591255471187459	-0.09600166751959348	0.4477774582087193	0.008090073925197885	0.0889219649461563	0.00024882729021527924	NA	27	27	27
ENSG00000141956.13	PRDM15	-0.7581770155231511	-0.08553141158840281	0.4483450189904866	0.017347906861814668	0.0672345143994697	0.001604689252465667	NA	25	27	27
ENSG00000135720.12	DYNC1LI2	0.7576075525923848	0.3960288810862286	0.4486859574445635	0.0005777904986638548	0.025951491019366803	0.04731304069864626	NA	4	4	4
ENSG00000166246.13	C16orf71	0.7575028126124007	0.03378541068098914	0.44874868147392133	0.055893562558349735	0.04200289962608734	0.013597681381969741	NA	40	41	41
ENSG00000274292.1	RP11-347I19.7	0.7573507361562666	0.05574548040890063	0.44883976203331255	0.02612783244489657	0.06528334823537618	0.001687394434498424	NA	49	50	50
ENSG00000157379.13	DHRS1	-0.7573225543740071	-0.024858317505200025	0.4488566416199443	0.12900601998202932	0.4487692697110704	1.2799176891967599e-21	NA	32	32	32
ENSG00000064393.15	HIPK2	0.7571706706685001	0.22570328698501949	0.448947619150906	0.0012877870916657977	0.04585899185908991	0.010907113065282777	NA	15	15	15
ENSG00000160223.16	ICOSLG	0.7566097509415601	0.056401134751914224	0.449283697747889	0.04849728485918945	0.11300419667085357	3.399923219423568e-05	NA	16	17	17
ENSG00000218510.6	LINC00339	0.7565685708694444	0.024942240493082534	0.4493083766699374	0.11315804656099204	0.4160006948142805	1.4695659610263032e-20	NA	18	18	18
ENSG00000093072.15	CECR1	0.7556407258256593	0.057611467824231065	0.4498646313530529	0.03675359511566817	0.40898993469162653	4.409068302504832e-19	NA	37	42	42
ENSG00000197150.12	ABCB8	0.755603389110457	0.10275019578728085	0.44988702334661645	0.008193855226259981	0.0676148105439513	0.0008647654278570527	NA	12	13	13
ENSG00000184898.6	RBM43	0.7555191643298311	0.1435361093254964	0.4499375378964581	0.0032695098356333493	0.07597543672811438	0.000892516588672913	NA	16	16	16
ENSG00000186230.6	ZNF749	-0.7554697145956588	-0.019334039811364306	0.44996719730530865	0.18592354020476812	0.5567915325962701	2.726404259931525e-30	NA	10	10	10
ENSG00000242516.1	LINC00960	0.7547904107812492	0.09831952642234723	0.4503747484383609	0.009054996146169685	0.29230257665105325	2.3933070643041085e-13	NA	13	23	23
ENSG00000152910.18	CNTNAP4	-0.7544828736977132	-0.041294179429787595	0.4505593253222626	0.03352062920804175	0.29443384381124205	6.444158846201693e-13	NA	36	37	37
ENSG00000133597.10	ADCK2	0.7543856212729297	0.08378211419891984	0.4506177029684614	0.00948104004351374	0.044559519191760606	0.011228475574490684	NA	16	16	16
ENSG00000095261.13	PSMD5	0.754249382881557	0.08447390983191262	0.4506994898966735	0.01268074447983423	0.034830210517586474	0.02254402969390059	NA	15	18	18
ENSG00000141577.13	CEP131	0.753748893737793	0.14332756181833933	0.4510000167764978	0.0029889206893171823	0.14591840098320882	1.6680192187918972e-06	NA	1	1	1
ENSG00000172361.5	CFAP53	0.753279235821385	0.12330538025216063	0.45128213367330894	0.00424887040135594	0.04059808871794676	0.015765217742005285	NA	4	4	4
ENSG00000204977.9	TRIM13	-0.7531678559796017	-0.10118494044777239	0.4513490526209072	0.006038547351389754	0.0812674612035136	0.0004611310931833424	NA	13	16	16
ENSG00000182698.11	RESP18	-0.7526334242363126	-0.03269170759912568	0.4516702266026784	0.08334877093914705	0.4234346410536485	4.8011025741553385e-21	NA	18	18	18
ENSG00000253807.5	LINC01170	0.7521024623150041	0.04419513885625368	0.4519894433046282	0.03416204580252261	0.19844647828940573	1.7952971913025396e-08	NA	52	53	53
ENSG00000137713.15	PPP2R1B	-0.7520715851735981	-0.045722231890954194	0.4520080107045674	0.040301701964545994	0.2743682148693565	4.639379637373633e-12	NA	27	29	29
ENSG00000111707.11	SUDS3	-0.7519879395187119	-0.14832285760609093	0.45205831164370236	0.0027474011138205624	0.046319491006464535	0.007061292772404213	NA	18	18	18
ENSG00000268038.1	LINC01785	0.7516978411174897	0.04230243843700524	0.45223278899826747	0.040828164072237653	0.04115553251792459	0.01591589898051151	NA	101	108	108
ENSG00000142330.19	CAPN10	0.7515756952657968	0.05754449376948157	0.45230626402438756	0.02306744603353029	0.101892531988154	0.00010478643395823386	NA	30	30	30
ENSG00000170037.13	CNTROB	0.7506996003945019	0.11377331428453162	0.45283346357778254	0.004494603903709089	0.04820420277485634	0.008214489430825075	NA	14	15	15
ENSG00000179133.12	C10orf67	0.7500060718292558	0.08973781705990969	0.45325104785192183	0.009049152579296137	0.09742017080034486	0.00016163243966455762	NA	22	22	22
ENSG00000104760.16	FGL1	-0.7497275406919417	-0.052720272399987535	0.45341881691163255	0.02788859441925279	0.0933143961013097	0.00013499653886664062	NA	60	62	62
ENSG00000141384.12	TAF4B	0.7490861349145552	0.07482514795122522	0.45380529131157876	0.010063728011043417	0.08778212558234261	0.0002902453804862232	NA	46	46	46
ENSG00000259200.1	RP11-718O11.1	-0.7490808794402839	-0.04379361084231431	0.45380845872674	0.0371724268169433	0.1473261975249748	1.860783000591223e-06	NA	36	37	37
[truncated: 2,418 more rows]
