# Supplementary material for: Exploring the Impact of Cerebrovascular Disease and Major Depression on Non-diseased Human Tissue Transcriptomes
Source: Front Genet. 2021 Jul 19;12:696836. doi: 10.3389/fgene.2021.696836 (PMC8327210; doi:10.3389/fgene.2021.696836)
Supplement: Supplementary Data Sheet 2 — All TWAS results. [file Data_Sheet_2.zip › cytokines_TWAS/MCP1/MCP1.en.Brain_Caudate_basal_ganglia.csv]

gene	gene_name	zscore	effect_size	pvalue	var_g	pred_perf_r2	pred_perf_pval	pred_perf_qval	n_snps_used	n_snps_in_cov	n_snps_in_model
ENSG00000178055.11	PRSS42	-6.59129711711445	-0.6352940127663239	4.360003363185248e-11	0.012219506121610746	0.027012151418875238	0.03412812589198539	NA	25	25	25
ENSG00000012223.12	LTF	-5.469460863973813	-0.46391393933884356	4.5140658085247305e-08	0.016493407148857754	0.09218025076407466	7.607249154310812e-05	NA	4	4	4
ENSG00000163820.14	FYCO1	4.980625238864146	1.012623298288269	6.33791704270255e-07	0.002852655283471627	0.03291507662169355	0.01986046304937698	NA	21	21	21
ENSG00000160796.16	NBEAL2	3.9862531261836254	0.4064579713592004	6.712490044645833e-05	0.00870697336206154	0.09424391174383752	6.48352704623063e-05	NA	20	20	20
ENSG00000143387.12	CTSK	-3.9684724966813305	-0.377068865965378	7.233480376444088e-05	0.015387712633416815	0.024201921365996804	0.04370928567430458	NA	26	27	27
ENSG00000204536.13	CCHCR1	3.6753300575864443	1.9160719822853154	0.00023754211844461182	0.0005493683005898039	0.024671756749350016	0.03993512928372557	NA	5	16	16
ENSG00000101052.12	IFT52	-3.5987529794281174	-0.26374651017530953	0.0003197467191995567	0.01843091081576017	0.2004856855959601	1.810312693763313e-10	NA	21	21	21
ENSG00000173715.15	C11orf80	-3.4862760171128246	-0.37596921715528364	0.0004897953533264492	0.012198510902505937	0.09926409166051073	2.5761275849467125e-05	NA	22	26	26
ENSG00000160161.9	CILP2	-3.4271893629492105	-0.31700840617396747	0.000609863622922875	0.02098715467641573	0.09503362360445912	1.5796053574658547e-05	NA	22	22	22
ENSG00000152818.18	UTRN	-3.410728447380513	-0.373972611604276	0.0006478958326242503	0.011461587249722138	0.1336010712799858	1.4546424267982754e-06	NA	10	10	10
ENSG00000173992.8	CCS	3.1979286736056034	0.4525258984192921	0.0013841851225700542	0.005481978941271126	0.0761087831390892	0.00031452264424464973	NA	15	15	15
ENSG00000090263.15	MRPS33	3.1494207572785022	0.2899416596783441	0.0016359446882073924	0.015169097555688096	0.11466590224553372	1.1834138005527715e-05	NA	55	56	56
ENSG00000167272.10	POP5	3.094711987513994	0.4188754572205198	0.001970040963071387	0.007037513159392974	0.061423539997025586	0.0014295619821528044	NA	45	45	45
ENSG00000181220.15	ZNF746	3.0877589415622593	0.33847897709234254	0.002016719881723831	0.011452708158383028	0.061726858938328674	0.0014722290561859034	NA	21	24	24
ENSG00000143437.20	ARNT	-3.0799786036349572	-0.3266286286753561	0.002070154662554025	0.011705263872482951	0.21528835290159404	4.551871662182116e-11	NA	33	34	34
ENSG00000102547.18	CAB39L	3.0597854200105004	0.15426644005941847	0.002214956239065068	0.04960104665323094	0.2601023243974111	2.328935571941748e-12	NA	118	119	119
ENSG00000135299.16	ANKRD6	3.006396948969494	0.1952084764077718	0.002643636430870182	0.030900021121039213	0.07234393165463122	0.0004956676979486005	NA	57	58	58
ENSG00000110074.10	FOXRED1	3.0054707673788683	0.14653979443857487	0.0026517008369914053	0.059144092847227756	0.3857228416107369	6.663960464266031e-20	NA	30	30	30
ENSG00000180096.11	SEPT1	-2.9771488574168767	-0.191922339663354	0.002909427106155905	0.03261030773011184	0.15320549744859302	9.340359638012064e-08	NA	18	18	18
ENSG00000165935.9	SMCO2	-2.9513005621516095	-0.2262792160303545	0.0031643882782310786	0.01867712352129018	0.05437318890278275	0.003056198619482277	NA	9	9	9
ENSG00000071794.15	HLTF	2.8929327555388706	0.25314766544625245	0.003816629997623263	0.01334745964578875	0.16423666067815498	6.952104194364131e-08	NA	28	28	28
ENSG00000188000.3	OR7D2	2.8913382589425747	0.1290406555876409	0.0038360499086859245	0.07863365659981988	0.11519475103938162	7.664878032537686e-06	NA	30	32	32
ENSG00000170100.13	ZNF778	-2.869722725774484	-0.12051416146287339	0.004108318816909847	0.04626158612575238	0.02416189619212317	0.03590961856845765	NA	17	17	17
ENSG00000116863.10	ADPRHL2	-2.844163055003092	-0.8393704340212397	0.004452825427511711	0.0012135206535129686	0.09683834439107583	5.967712347213962e-05	NA	3	3	3
ENSG00000204435.13	CSNK2B	2.842864990234375	1.7052211968913382	0.004471000535069051	0.0003737037481916658	0.05038189808325732	0.004091726523839097	NA	1	5	5
ENSG00000011376.9	LARS2	-2.8343671916585933	-0.11432516503674049	0.004591653895557356	0.08642299290796054	0.4048347108099839	2.306301247568103e-21	NA	60	61	61
ENSG00000173917.10	HOXB2	-2.827361584256877	-0.2999630333359104	0.004693330025326275	0.012023030142082052	0.03138693261704111	0.026057178658377343	NA	35	35	35
ENSG00000089737.16	DDX24	-2.823506093195666	-0.68365976936603	0.004750152302053791	0.0014410796901130867	0.02754287060354183	0.031908666173167524	NA	18	18	18
ENSG00000188921.13	HACD4	-2.8020575068941604	-0.17804534320243443	0.0050777821359323854	0.02406888905182466	0.07532922864889352	0.00037098285822965803	NA	37	37	37
ENSG00000144119.3	C1QL2	-2.7861694817453677	-1.1682439063565286	0.0053334977900248185	0.0008938169470713853	0.030636399431820494	0.022727918356775068	NA	5	6	6
ENSG00000270604.5	HCG17	-2.782185801537337	-0.6422665883165342	0.005399411857656293	0.0035095715424878176	0.16395856496612687	1.2446837968843238e-08	NA	3	34	34
ENSG00000145194.17	ECE2	-2.77924242490781	-0.2657698821296057	0.0054485845434524725	0.01422551509744712	0.212148850434265	4.5452904640801615e-10	NA	9	9	9
ENSG00000153531.13	ADPRHL1	-2.7462930236717864	-0.15202379413111294	0.006027290369188143	0.03979014634885654	0.04072047769402872	0.008111353811933442	NA	34	39	39
ENSG00000122484.8	RPAP2	2.7249457566472297	0.5745541076366969	0.006431205195114901	0.002312171116762649	0.04115835898887267	0.008358158688878152	NA	10	10	10
ENSG00000173262.11	SLC2A14	2.715321035958396	0.10484725382521702	0.006621155149410377	0.09911642131768728	0.13693580691597315	9.637752324824222e-07	NA	45	45	45
ENSG00000150455.13	TIRAP	-2.710897595865729	-0.35753878393143873	0.0067101346245878705	0.008051736285074997	0.11196083967406747	9.682750397017192e-06	NA	11	11	11
ENSG00000065665.20	SEC61A2	2.6975394459218105	0.20461241102561978	0.006985400826949711	0.019818648956731806	0.3013757323285457	8.707048675671815e-15	NA	33	33	33
ENSG00000240053.8	LY6G5B	2.6925201128600844	0.4379199847310481	0.007091425816178267	0.00474790371932772	0.13343432923257276	9.330079661827772e-07	NA	7	42	42
ENSG00000128272.14	ATF4	-2.6887806063491255	-0.25299807145045516	0.007171353441112449	0.015004545847009844	0.14431481783209754	6.406652996392096e-07	NA	34	34	34
ENSG00000254986.7	DPP3	2.6860357428607515	0.3292249457380355	0.007230535348332466	0.006880590778158656	0.034015939831549845	0.015379315658618734	NA	55	60	60
ENSG00000271967.1	RP11-134K13.4	2.6833674742372806	0.12843236828085003	0.007288485559330451	0.054232738226028386	0.15150254822537254	3.330302084633635e-07	NA	70	70	70
ENSG00000273209.1	RP11-107N15.1	2.679052892507789	0.19821363904789147	0.007383073036324873	0.022298528975576326	0.15243416454553582	3.907681949566113e-08	NA	22	22	22
ENSG00000168032.8	ENTPD3	2.6715869120855515	0.41781863036069133	0.007549351968964584	0.005608146741242722	0.21010915085512635	3.378162091608792e-10	NA	29	29	29
ENSG00000137142.4	IGFBPL1	2.671354439534171	0.4001265493597509	0.007554582971948403	0.005073774744375509	0.08670975888077145	0.00010405371450964026	NA	16	17	17
ENSG00000166947.11	EPB42	-2.66752180631655	-0.2246182239935055	0.007641293024264358	0.016307796632472338	0.033017452017031615	0.021532388632446445	NA	7	7	7
ENSG00000100346.17	CACNA1I	2.6661394683885478	1.624513933118348	0.007672785473341127	0.0004962148067029968	0.02662917639843337	0.03990437189038755	NA	6	6	6
ENSG00000163131.10	CTSS	-2.6648251090082016	-0.33380779806129923	0.007702837071226082	0.007621299505464118	0.09265112304736367	6.849350923865462e-05	NA	19	19	19
ENSG00000183336.8	BOLA2	-2.6461840679211184	-0.2520030481848714	0.008140550705795984	0.015153521644499637	0.06282645056301021	0.001467875046419259	NA	11	12	12
ENSG00000165609.12	NUDT5	2.6415384654911356	0.19720567077044182	0.008253043500452265	0.019946010166399266	0.17353712224895854	2.368738802258753e-08	NA	25	25	25
ENSG00000228022.5	HCG20	-2.639738599647735	-0.7021238804556825	0.00829699957956516	0.0019220673692637014	0.10164571549006284	3.621146827843344e-05	NA	3	14	14
ENSG00000151062.14	CACNA2D4	2.6326463366727295	0.1739123163945477	0.008472251677852066	0.03491842329399133	0.2160097318330073	6.223984465349534e-11	NA	11	11	11
ENSG00000177614.10	PGBD5	-2.6216272293790484	-0.8677227969835692	0.00875110913328062	0.0013030911827196308	0.027456752125209444	0.036042393822931416	NA	24	24	24
ENSG00000205078.5	SYCE1L	2.6201132156290785	0.06634164436326019	0.00879005794882198	0.1691393539328112	0.4678429867144405	9.029296132998999e-27	NA	16	17	17
ENSG00000204172.12	AGAP9	-2.607042484394672	-0.18673467423903892	0.00913280280700086	0.025930773845230494	0.3223858395844821	1.0027164635573169e-16	NA	8	22	22
ENSG00000174165.7	ZDHHC24	2.6019696223303375	0.12608251207215346	0.009269006213535104	0.04146799459336702	0.24195157582739604	1.7981861807096648e-11	NA	30	31	31
ENSG00000100249.4	C22orf31	-2.5983693057625987	-0.1658068126329575	0.009366769410195864	0.030302753745744093	0.19061588738450214	1.968403092780442e-09	NA	7	9	9
ENSG00000113716.12	HMGXB3	2.593301604096086	0.22138866255007292	0.00950593668240613	0.01543096561226955	0.042663991622029225	0.0077162065397933235	NA	64	68	68
ENSG00000166478.9	ZNF143	-2.5732183968128486	-0.3643364829572211	0.010075760463495904	0.007077906180127857	0.04673809670571063	0.006149826481375654	NA	15	15	15
ENSG00000137124.7	ALDH1B1	-2.5632472944388116	-0.16817655833825784	0.01036981589137127	0.04205482801470456	0.1001242961138409	3.825295407340503e-05	NA	42	47	47
ENSG00000185437.13	SH3BGR	-2.562363475593244	-0.3273378711087321	0.010396245243713045	0.009321034669316256	0.04735420502885182	0.005362310850274724	NA	13	13	13
ENSG00000174080.10	CTSF	-2.5561912138694214	-0.16239048406666914	0.010582494862604035	0.023503320033083357	0.2556195357567243	2.9184298910326162e-12	NA	32	32	32
ENSG00000272663.1	RP11-191L17.1	2.554512597993531	0.19268217500305349	0.010633658161902532	0.019791674461285783	0.10787121283710396	1.2285534833589607e-05	NA	12	12	12
ENSG00000151914.19	DST	2.5474363232128034	0.2937403179027184	0.010851765578054378	0.007999163744247289	0.03308536642879576	0.0210777625197394	NA	19	19	19
ENSG00000213760.10	ATP6V1G2	-2.539668296933806	-0.7122665208611958	0.011095764697222654	0.0013874795828904157	0.050631147249889895	0.003847903839350149	NA	18	49	49
ENSG00000248174.5	RP11-148L24.1	2.53334215108739	0.0804248934292618	0.01129806126767852	0.11292410086075276	0.44323867187240495	5.949178778498021e-24	NA	2	2	2
ENSG00000231437.3	LINC01750	-2.522175888859039	-0.11888522708108255	0.011663137440919999	0.03707178055885337	0.3027019479215447	7.26011053732954e-16	NA	6	6	6
ENSG00000037474.14	NSUN2	-2.5219906771610767	-0.06676684154603436	0.011669280090003642	0.1699157886205325	0.5187984770321892	1.4572790699836281e-30	NA	25	25	25
ENSG00000237651.6	C2orf74	-2.5149714863153103	-0.11399802942251518	0.011904201107527051	0.059802472448083906	0.4834813831776565	2.3335699214193254e-27	NA	22	22	22
ENSG00000240563.1	L1TD1	2.5142130894404557	0.08495091720979488	0.011929832770395072	0.07590799078244923	0.1478463957942928	2.3064695720977964e-07	NA	41	42	42
ENSG00000234127.8	TRIM26	2.5063059329986577	13.45200232091463	0.01220000092456988	6.614920075907718e-06	0.03737588232632821	0.014570163769864657	NA	1	5	5
ENSG00000104892.16	KLC3	2.5010671939201172	0.09320323081819257	0.012381968330430511	0.07661668302911495	0.2523070129211145	4.087627651303562e-12	NA	33	34	34
ENSG00000112110.9	MRPL18	-2.500822183414881	-0.38287138620519745	0.012390537300790955	0.0058281838596456	0.02663242245375106	0.03531510152162961	NA	15	15	15
ENSG00000175664.9	TEX26	2.5001448893440905	0.21197777237694285	0.012414252243461512	0.01670284873925327	0.1817422348924739	8.349802834282345e-09	NA	13	13	13
ENSG00000115109.13	EPB41L5	-2.4971494473167217	-0.895794620882646	0.012519618122961802	0.0007341007975806266	0.03100857337490989	0.01997200721684495	NA	3	3	3
ENSG00000162869.15	PPP1R21	-2.497101122437925	-0.13239449438728593	0.012521324440941417	0.042071262460697284	0.20113013955905654	7.660719272977322e-10	NA	42	42	42
ENSG00000111581.9	NUP107	-2.4889103833213166	-0.16703977841250017	0.012813525990460489	0.021651636440664083	0.1692611157964774	1.963988926229927e-08	NA	53	53	53
ENSG00000141013.16	GAS8	-2.486658471688783	-0.14461660948955699	0.012894912441813209	0.04179098327223273	0.2194735906945694	6.087136576330742e-11	NA	28	34	34
ENSG00000121570.12	DPPA4	2.4725722384086546	0.0853162206438276	0.013414459969601961	0.13687570424250528	0.2355635624793354	1.9136407675064843e-11	NA	90	93	93
ENSG00000159307.18	SCUBE1	-2.465720579632527	-0.09264098535414293	0.01367379549317646	0.08198492938417425	0.3258795432451639	7.08667201201822e-17	NA	8	8	8
ENSG00000008130.15	NADK	2.4499375381672843	0.2870871539478077	0.014288099815191852	0.009286630399037241	0.04653764774905229	0.005153507960302762	NA	3	4	4
ENSG00000131127.13	ZNF141	-2.4456278232202555	-0.32617059061718445	0.014460018143352144	0.010116600583023713	0.06774871891930484	0.0008782462462343224	NA	101	104	104
ENSG00000118298.10	CA14	-2.419884680489649	-0.21511757980408341	0.015525429789545254	0.011529542364350057	0.16834849173675662	4.5351806186527493e-08	NA	25	31	31
ENSG00000144648.15	ACKR2	-2.408713274817518	-0.3376654277806241	0.016008869545865997	0.0059233928666670025	0.05636837140769493	0.001420782114655697	NA	8	8	8
ENSG00000103942.12	HOMER2	2.405948627399278	0.2588247021440026	0.016130532847925958	0.01105397338277678	0.12690231850292308	2.780357157441806e-06	NA	11	11	11
ENSG00000160193.11	WDR4	2.4003341779761502	0.2882972568934034	0.016380110332422513	0.006675401490152151	0.02750169510496398	0.03458855609784847	NA	22	22	22
ENSG00000142102.15	PGGHG	-2.3945247032047	-0.10652667135193106	0.01664192236343971	0.05851581705412155	0.4978323824322714	4.0668210582332725e-28	NA	18	20	20
ENSG00000187783.11	TMEM72	2.3919321472800887	0.1494418263773465	0.016759940502700455	0.02712361411999311	0.08262426284361403	0.00021463394175575293	NA	20	20	20
ENSG00000213246.6	SUPT4H1	2.3863424164235707	0.969766595445324	0.017016898520956395	0.0026860623075029414	0.02803386001874595	0.03470029807942132	NA	16	16	16
ENSG00000152219.4	ARL14EP	2.3846117990446367	0.34944818658979676	0.017097152168015908	0.006318897515243525	0.1916871302091694	3.977977589820452e-09	NA	15	15	15
ENSG00000267612.1	CTD-3116E22.7	-2.383576672965887	-0.419670090785292	0.017145312452444383	0.00399881478357496	0.03301162392483712	0.016449390282925483	NA	4	4	4
ENSG00000171469.10	ZNF561	-2.374363484625614	-0.14785507957938573	0.017579235435843697	0.03218808764880007	0.2680628615369311	4.092219171001472e-13	NA	34	34	34
ENSG00000197245.5	FAM110D	-2.3693634141637663	-0.20861608373344176	0.017818735249393813	0.017637519809257554	0.1790249762594275	1.819875419952933e-08	NA	12	12	12
ENSG00000244731.7	C4A	-2.3677508836958423	-0.19451100195035176	0.017896581645645195	0.018357222151228314	0.17395924645560726	3.1581490569142067e-09	NA	22	52	52
ENSG00000162066.14	AMDHD2	2.365756723296819	0.4439155867633712	0.017993263526950614	0.005313548318418298	0.07497132319125098	0.0003873599219888591	NA	6	6	6
ENSG00000169026.12	MFSD7	-2.3651922038546043	-0.7448819835469401	0.018020715795676556	0.0009613692949721832	0.056018674488261866	0.002629248710555418	NA	2	2	2
ENSG00000264016.2	CTC-297N7.9	2.3637636726049736	0.08965040151225605	0.018090348418397583	0.07710141163242779	0.07651953432880143	0.0003301849909339648	NA	104	123	123
ENSG00000136297.14	MMD2	2.36163475647196	0.5178782788413027	0.01819455799123809	0.0025988577029331375	0.10728832002849946	1.7073614525841534e-05	NA	5	5	5
ENSG00000134463.14	ECHDC3	-2.3595201940956447	-0.07821068133829079	0.018298584904455784	0.1235285020508215	0.3715794005740897	5.482855322478032e-19	NA	28	29	29
ENSG00000166938.12	DIS3L	-2.3578052849585114	-0.12865144772577325	0.0183833326906272	0.04625736371331521	0.15930947476361554	2.5507514505660372e-08	NA	56	57	57
ENSG00000172954.13	LCLAT1	2.35775243500926	0.21579322637695725	0.01838594989005053	0.01574550839849459	0.11459031349881033	2.2647549293216893e-06	NA	22	22	22
ENSG00000156574.9	NODAL	-2.3537129001700947	-0.12056435402696952	0.018586960635286663	0.03980005346076844	0.2573176058596328	1.6112360929617446e-12	NA	10	13	13
ENSG00000257218.5	GATC	2.350784296512327	0.056264564453021616	0.0187338903812924	0.21240786867837871	0.5312442146469728	4.056769771736073e-34	NA	49	49	49
ENSG00000270629.5	NBPF14	2.349288317136909	0.47234288586456985	0.018809335849458535	0.002511930431888152	0.03387980102791637	0.016356224772618447	NA	16	21	21
ENSG00000169203.16	NPIPB12	2.3478711852653786	0.3324913653566478	0.018881049843293817	0.007015704797255343	0.08019746245325347	0.00021478845781406676	NA	6	6	6
ENSG00000114796.15	KLHL24	-2.346819608639471	-0.33066280085244637	0.0189344193482335	0.006102047136321182	0.17986454967418447	1.1870936802898031e-08	NA	12	12	12
ENSG00000204257.14	HLA-DMA	2.3309620338821198	0.5720481729705716	0.01975536172177093	0.002140451002316685	0.13986468765947446	5.824414115442756e-07	NA	9	14	14
ENSG00000113812.13	ACTR8	2.3250804418068296	0.13705655685277837	0.020067659247399457	0.038552319726421855	0.20837111139073008	6.921783960974872e-10	NA	10	10	10
ENSG00000112144.15	ICK	2.3199252137397335	0.3958554630091313	0.02034492334084943	0.004399748558573906	0.1037745078473582	2.6354768280171414e-05	NA	24	24	24
ENSG00000117834.12	SLC5A9	2.317806462873573	0.13948079906535513	0.020459841711740517	0.031752702185668356	0.15859674871819576	6.709997911954769e-08	NA	18	19	19
ENSG00000120647.9	CCDC77	-2.316434946747395	-0.08972841792735313	0.02053453250819842	0.08152020937641762	0.30977329512568125	3.4637945306687058e-15	NA	20	20	20
ENSG00000095777.14	MYO3A	-2.3103249119055116	-0.23681035987891555	0.020870172731538843	0.016093065591481437	0.13823777191781986	6.923017087324707e-07	NA	21	21	21
ENSG00000277587.1	CTD-3116E22.8	-2.306683662928345	-0.09433282996727287	0.021072461665967233	0.07393751702867127	0.2870049195799144	5.96141896430814e-14	NA	78	78	78
ENSG00000174373.16	RALGAPA1	2.306648692392399	0.2708620681601903	0.021074412701154212	0.008045456429882395	0.08901873427660488	8.739010423173749e-05	NA	52	54	54
ENSG00000160200.17	CBS	2.3025691167602385	0.05978070938528916	0.021303098450089313	0.16792724160335668	0.3797827903352156	5.210040273457272e-20	NA	41	43	43
ENSG00000167186.10	COQ7	-2.301980391388677	-0.30865072770493873	0.02133627800932206	0.011308543125093364	0.0826701110992111	0.00023499316242715337	NA	24	28	28
ENSG00000224164.1	RP3-369A17.4	2.295428860311481	0.2809882597268507	0.02170855898650854	0.007818854594904473	0.05009081074103742	0.004320510413360082	NA	5	5	5
ENSG00000255458.5	RP11-539G18.3	2.2945856738729384	0.7681693408973119	0.021756880056154417	0.0014087046962306387	0.02884889182369978	0.03061176126266913	NA	3	3	3
ENSG00000186198.3	SLC51B	2.292090027319431	0.39541532623239095	0.021900448749297502	0.004186675271738129	0.07736658049978787	0.00026486587353732817	NA	3	3	3
ENSG00000078142.12	PIK3C3	2.291790844531432	0.3632937831051856	0.021917715243978834	0.004309614047558731	0.09457478631577457	6.424193788345105e-05	NA	12	13	13
ENSG00000103316.10	CRYM	-2.290710288567773	-0.3164699311769897	0.021980175174756172	0.006515776560886726	0.10656711822978487	5.3029649415068294e-06	NA	8	8	8
ENSG00000004866.20	ST7	-2.2878382420497805	-0.36810837260160434	0.022146942887263887	0.0053139641353133395	0.04249060599099098	0.006634117455209906	NA	19	19	19
ENSG00000090971.4	NAT14	2.2837473990456982	0.3459169552960317	0.02238638065133325	0.0050457187524946346	0.098690177894926	3.871112228130841e-05	NA	14	15	15
ENSG00000171928.13	TVP23B	2.2833027684551133	0.16146967232211407	0.022412540064187064	0.023615686481480165	0.1957753954651469	6.689870026435347e-10	NA	46	47	47
ENSG00000134545.13	KLRC1	-2.282138494399849	-0.06715351376700404	0.022481164946703117	0.14691628898004327	0.3466997407235168	3.1639069801172196e-17	NA	23	23	23
ENSG00000215440.11	NPEPL1	-2.267284500158951	-0.30037462146187816	0.02337285170690933	0.007876717804332793	0.0958388509940496	3.5732367487359644e-05	NA	14	15	15
ENSG00000145431.10	PDGFC	2.2624342041597836	0.24121003056442417	0.023670589665346395	0.011502243525218208	0.05577249439737852	0.0026986871739968703	NA	52	53	53
ENSG00000188312.13	CENPP	-2.262104445429867	-0.08497903604716928	0.023690951019147588	0.1058818129546643	0.4991757340154697	1.7579477179973068e-28	NA	37	37	37
ENSG00000224924.6	LINC00320	-2.2618815706909583	-0.20224161958706388	0.023704721295426022	0.017397471654574313	0.21595559287523372	3.0068163699961047e-10	NA	30	30	30
ENSG00000013306.15	SLC25A39	2.256497159857492	0.18805367599950118	0.024039512974730167	0.017753758477939256	0.1943549902184555	3.60871294855489e-09	NA	28	29	29
ENSG00000182993.3	C12orf60	2.253978652421234	0.08192072684408619	0.024197510984799022	0.09350408254776005	0.3642657565123069	2.489615485766269e-18	NA	8	8	8
ENSG00000070413.19	DGCR2	-2.250494080754853	-0.16066966734158894	0.02441759883596869	0.025554522113313966	0.26156573260053306	8.927400662025223e-13	NA	49	49	49
ENSG00000092020.10	PPP2R3C	2.2472509818658764	0.2607569161391484	0.024623991645059653	0.011643434162710378	0.0876420390164321	0.00013494727073891038	NA	33	34	34
ENSG00000196655.11	TRAPPC4	2.246835114424555	0.11114425251798749	0.024650566726937585	0.0482555219339328	0.37526602799481423	5.291426757264565e-19	NA	10	10	10
ENSG00000141127.14	PRPSAP2	-2.2443359049316145	-0.146532855251356	0.024810797052819387	0.02962273499220343	0.29890902889059723	5.195897070833161e-15	NA	20	21	21
ENSG00000177239.14	MAN1B1	2.2402325688371674	0.34715865288004094	0.02507582831168803	0.0058482083267365256	0.04517560425304647	0.0067827130546785465	NA	16	22	22
ENSG00000241231.1	RP11-275H4.1	-2.236979199022935	-0.06245779273353124	0.025287699580725128	0.16704697579222874	0.551278234295229	1.3448692931899185e-32	NA	31	31	31
ENSG00000178852.15	EFCAB13	-2.230324811777485	-0.10101122840779696	0.02572588713253781	0.0658228639549041	0.15608413086282186	1.3038223106100506e-07	NA	47	54	54
ENSG00000167384.10	ZNF180	2.225133404424515	0.10762290459866974	0.026072283854493304	0.07113701277357132	0.19567864084798986	1.0806137543410265e-09	NA	76	81	81
ENSG00000226124.6	FTCDNL1	-2.224629238985903	-0.07509156368349523	0.0261061381099569	0.1486870491701818	0.4174222979762388	7.899962155016746e-22	NA	46	46	46
ENSG00000271811.1	RP1-79C4.4	-2.2213703557737903	-0.145792430920975	0.026325887153646043	0.026501750756741382	0.16178193500033747	9.153981347359487e-08	NA	26	26	26
ENSG00000283973.1	RP5-848E13.4	-2.2207661461049746	-0.1291820990064577	0.026366804655553553	0.055189217896553996	0.040419034855277064	0.010229164836464386	NA	44	47	47
ENSG00000103479.15	RBL2	-2.2143774948522634	-0.1255029340776098	0.02680282171674604	0.04450814341734813	0.40991788210165175	3.4679749645455923e-23	NA	55	55	55
ENSG00000171219.8	CDC42BPG	-2.2060097219965167	-0.20186088362384566	0.02738331900502255	0.013433022674156159	0.05201577616041105	0.003243430432378527	NA	17	17	17
ENSG00000174227.15	PIGG	-2.205279716130661	-0.4104648127632353	0.027434472304147313	0.003998875126513726	0.09561963557024017	3.6369099189564836e-05	NA	4	4	4
ENSG00000205464.11	ATP6AP1L	-2.2046826671972934	-0.0681012805147295	0.027476370247974738	0.11104302592652043	0.5017751066601394	3.6791605031814357e-29	NA	47	49	49
ENSG00000271553.1	RP11-274B21.10	-2.204260488697656	-0.06371597508232782	0.02750602995374446	0.1414069249675469	0.2431551837972276	3.0095650055385696e-12	NA	133	136	136
ENSG00000119927.13	GPAM	-2.200039230229073	-0.2421657883827883	0.027804111794297925	0.00833789360263937	0.07812300952872568	0.000346473299214008	NA	70	72	72
ENSG00000026559.13	KCNG1	2.1982796279788386	0.6278140013481616	0.027929185237861077	0.0017257193419758158	0.08079056521138077	0.00014921055390339702	NA	4	4	4
ENSG00000053900.10	ANAPC4	-2.197359389825082	-0.17066758032484944	0.027994789192940586	0.02132443520524427	0.20947230048289173	5.925148552955254e-10	NA	31	31	31
ENSG00000010292.12	NCAPD2	2.1901951067125305	0.5435768249977447	0.028510089975936476	0.0021918684539682333	0.07484760223148064	0.0004104286764611951	NA	23	25	25
ENSG00000281205.1	LINC00950	2.185302926548504	0.17709354080227466	0.02886664296567695	0.015092440650442237	0.18479792610371545	2.3935870220877743e-09	NA	21	21	21
ENSG00000137500.9	CCDC90B	-2.1842690942769503	-0.3280349086750812	0.028942480374307283	0.006460537557118919	0.1576689297454358	1.2328403169309804e-07	NA	20	20	20
ENSG00000277288.3	C10orf142	-2.179335820053875	-0.21411421506984415	0.029306730091475046	0.024594034063325013	0.05838635841411409	0.0020206726310267238	NA	36	36	36
ENSG00000169885.9	CALML6	-2.1792980642748594	-0.29597537129729495	0.029309532939440747	0.0066982507357176806	0.09192175626668853	6.820755047738232e-05	NA	5	5	5
ENSG00000072736.18	NFATC3	2.178208382780536	0.2355938054884429	0.029390526265237023	0.011193351014719483	0.0910972435309708	5.10212011238799e-05	NA	17	17	17
ENSG00000213366.12	GSTM2	-2.17295899403842	-0.11526272316975218	0.02978340368717436	0.050489199081019134	0.06675949717407599	0.0008694520676850349	NA	65	67	67
ENSG00000154845.15	PPP4R1	-2.169767628192912	-0.3999642526298817	0.03002445387938742	0.004147265563593634	0.10933171039361317	1.9698815980861727e-05	NA	14	14	14
ENSG00000100461.17	RBM23	2.169742293416179	0.13674893763182638	0.030026374154337183	0.029159101922493248	0.29378151447626977	1.5573386822725725e-14	NA	18	18	18
ENSG00000167468.16	GPX4	2.168718110509691	0.9500756234333021	0.03010409157092958	0.0006664819233992911	0.03330007292836858	0.018135668341976642	NA	2	2	2
ENSG00000139915.18	MDGA2	2.164734997688585	0.26570094448862086	0.030407985285775263	0.007465797134005657	0.0811812148897392	0.0001724367126915191	NA	10	10	10
ENSG00000023892.10	DEF6	-2.1636229426231672	-0.47217991387468655	0.030493299281930713	0.003952913517863401	0.11151615472064463	1.0615162347177654e-05	NA	10	10	10
ENSG00000281721.1	LINC01080	2.161226803617571	0.11045377633438051	0.03067782389044674	0.045856629234362255	0.2642944466017338	9.328896978590141e-13	NA	8	8	8
ENSG00000158683.7	PKD1L1	2.160067933369085	0.20038038593641133	0.030767410979387136	0.01535993194797767	0.03611676563040004	0.01256650478756144	NA	26	26	26
ENSG00000162729.13	IGSF8	-2.155113112886775	-0.22493657992953392	0.03115298383694345	0.007806518758557339	0.08757500421754201	0.00012061546759801091	NA	49	49	49
ENSG00000085365.17	SCAMP1	2.154033574748322	0.35326614332308137	0.031237539009954796	0.005198131012961032	0.03636850993191719	0.015580798955235856	NA	69	71	71
ENSG00000013293.5	SLC7A14	2.1510819069388956	0.41872367500694024	0.031469735325429314	0.0025935228796171235	0.062204353708446875	0.001439034803292636	NA	22	22	22
ENSG00000233967.6	RP11-250B2.3	-2.148047660027433	-0.1593681477418824	0.03170996950484245	0.020663824774826638	0.0928132856332334	8.37700154566215e-05	NA	38	39	39
ENSG00000103599.19	IQCH	2.1424621243712867	0.21039650957651082	0.03215631337767672	0.014058021752842242	0.038114415188136776	0.01333986903514876	NA	30	33	33
ENSG00000255274.9	TMPRSS4-AS1	2.1412388102418456	0.25792763772709965	0.03225478477398082	0.008489751130357878	0.06028229113606335	0.001823975099050364	NA	12	12	12
ENSG00000236609.3	ZNF853	-2.1400226463756646	-0.6587630550621748	0.032352936619387936	0.001001885933000393	0.05361522222676502	0.003098747235378516	NA	5	5	5
ENSG00000173809.17	TDRD12	-2.1393008943515044	-0.20596310282911479	0.03241130732234692	0.012733953428423983	0.1193179018428996	7.37420240600492e-06	NA	47	49	49
ENSG00000139190.16	VAMP1	-2.1380800766364456	-0.1934970771670565	0.03251024464492611	0.016428248550969596	0.2293661712656136	7.23728248943357e-11	NA	23	25	25
ENSG00000147679.11	UTP23	-2.137178327822961	-0.3396193646156267	0.03258349004652878	0.004716407966795217	0.047798530646336115	0.005524036332235558	NA	15	15	15
ENSG00000112599.8	GUCA1B	-2.1361258071963896	-0.09858035165527416	0.03266916075247023	0.07786755560546335	0.3480118218475342	1.9240579024489893e-17	NA	34	34	34
ENSG00000063978.15	RNF4	2.1355803678590903	0.18492027938961828	0.03271363303271192	0.015757209933890647	0.07967937471602969	0.00023846143817480518	NA	58	62	62
ENSG00000228049.7	POLR2J2	2.1350147327270967	0.07917673705903241	0.03275980672051963	0.13473196370749368	0.4655706379028088	6.396824827529156e-27	NA	19	21	21
ENSG00000265519.1	CTD-3157E16.1	-2.1336802125797276	-0.37896386088122713	0.03286896690766221	0.004181660586331128	0.035163377212299764	0.015754702629659428	NA	5	5	5
ENSG00000099810.18	MTAP	2.130569261330611	0.19482699173695253	0.03312464417036827	0.017782750260943066	0.16231523974744758	6.547613523003771e-08	NA	46	46	46
ENSG00000100300.17	TSPO	-2.1253821808482183	-0.6381805160117663	0.03355473592055128	0.0014498594635914328	0.07784302459856897	0.00028859241117993434	NA	35	36	36
ENSG00000160323.18	ADAMTS13	-2.1247886028211087	-0.15374592819617042	0.03360425625650326	0.021848275685839295	0.13212531120141946	1.6131444176000902e-06	NA	14	14	14
ENSG00000179698.13	WDR97	-2.1244034315933047	-0.1334468306996282	0.033636423303195405	0.083528081487256	0.4612785789987441	2.8697787765968103e-26	NA	9	10	10
ENSG00000239467.5	AC007405.6	-2.12404449888356	-0.23970952182041066	0.0336664227779055	0.010268725291080942	0.058702609532341625	0.0017937687621333274	NA	17	17	17
ENSG00000184984.9	CHRM5	2.1197479625971143	0.04556222990553706	0.034027305846673024	0.18922810132431367	0.38184482147423693	2.3666869783102106e-19	NA	65	68	68
ENSG00000203791.14	METTL10	2.1176741671665655	0.12763287279371593	0.034202672112268614	0.0376732908992717	0.3410042529476063	4.2720298203018784e-17	NA	31	31	31
ENSG00000100036.12	SLC35E4	2.1170157753594068	0.17254732811593404	0.03425850896263913	0.021287695957901403	0.1398747769410107	6.460191885117888e-07	NA	36	36	36
ENSG00000078081.7	LAMP3	2.116516880374895	0.1484766604111009	0.03430087107819469	0.021428488073106003	0.08367076251703359	0.00015919871220044162	NA	19	20	20
ENSG00000099968.17	BCL2L13	2.115478288004163	0.3176636015294412	0.034389203525005206	0.005707155829684578	0.08480924596732922	0.00015698154822424141	NA	11	15	15
ENSG00000135899.17	SP110	2.112197664086764	0.5000867126427467	0.0346694988025576	0.002825295627122644	0.06935632584891879	0.00036316086813627035	NA	15	15	15
ENSG00000256053.7	APOPT1	2.110567962845334	0.18000617344342976	0.034809463793558405	0.021039724632709603	0.1787758280520823	9.222036265705504e-09	NA	22	24	24
ENSG00000181036.13	FCRL6	2.1078141252577756	0.15570242396756487	0.0350470705471261	0.02341788438271107	0.06799524093968322	0.0008417638362185085	NA	42	47	47
ENSG00000183605.16	SFXN4	-2.1066605519205552	-0.0639150534910721	0.035147013933672415	0.13632960845520675	0.4088100987799861	1.1200822662064856e-22	NA	30	37	37
ENSG00000244607.5	CCDC13	-2.1066412811728794	-0.39114877717823854	0.03514868557819673	0.002964961137992759	0.04035919790524766	0.011008113698804544	NA	24	25	25
ENSG00000247157.6	LINC01252	2.105134237854604	0.2184297466216185	0.035279624672680254	0.013671914959702759	0.09460397634480404	6.321784044390993e-05	NA	42	42	42
ENSG00000055483.19	USP36	2.10087334978687	0.10968058079758856	0.03565208541487242	0.04295403216750092	0.3679219312558927	6.27231937517161e-19	NA	14	14	14
ENSG00000231861.2	OR5K2	-2.097139095291101	-0.14512749769690295	0.03598126404206463	0.028401258117259888	0.07924013942757542	0.00032874920366991045	NA	15	15	15
ENSG00000137070.17	IL11RA	2.0931263373444984	0.1834001203755395	0.036337878205684376	0.01598749596073018	0.0851572697044136	6.510417825794784e-05	NA	69	69	69
ENSG00000135976.17	ANKRD36	-2.0895384563194104	-0.19186986793534871	0.03665927996377281	0.01457291712836253	0.0911374632236566	3.9184755734951184e-05	NA	35	36	36
ENSG00000136143.14	SUCLA2	2.089099887271775	0.3773688238424709	0.036698732511886545	0.005300086612888987	0.07793998906071196	0.00015586328284908566	NA	19	19	19
ENSG00000160999.10	SH2B2	-2.0859428596645992	-0.0965792911360543	0.03698379931015623	0.06332462913525774	0.15920879217910106	2.9400992833529604e-09	NA	77	78	78
ENSG00000184517.11	ZFP1	-2.0857093268485647	-0.168504555401496	0.037004961075171074	0.030545871776099392	0.3148011331942944	3.289292457476636e-16	NA	11	11	11
ENSG00000160055.19	TMEM234	2.084840860114733	0.205536017865554	0.03708374838386964	0.014271810898422846	0.15164732144812273	2.0967202050180547e-07	NA	38	38	38
ENSG00000188171.15	ZNF626	-2.0848205815842755	-0.10356389602172242	0.037085589757430475	0.04576223039861035	0.12663623910637034	1.7739823760490662e-06	NA	54	61	61
ENSG00000125656.8	CLPP	-2.080703879582905	-0.37948628731364287	0.03746101876282327	0.0035842124846321584	0.05524088141571284	0.0018873734807314426	NA	21	22	22
ENSG00000144649.8	FAM198A	2.0801884253450935	0.22319172970157689	0.037508253478063865	0.010946633607210703	0.0838228955193607	0.00018786953138260208	NA	21	21	21
ENSG00000213672.7	NCKIPSD	-2.0773809795505946	-0.11910494554012716	0.03776641028976394	0.041175937667211074	0.4793216227635236	1.381201833470567e-26	NA	40	40	40
ENSG00000196821.9	C6orf106	2.0720796013745124	0.16757621549053744	0.038258018327093184	0.015777870359631036	0.1982779218170621	1.3840557788717096e-09	NA	37	37	37
ENSG00000153406.13	NMRAL1	2.0707814225864727	0.1612073424405614	0.03837922708420258	0.02620672909195144	0.248098367202141	4.453675765996412e-12	NA	58	59	59
ENSG00000113013.12	HSPA9	-2.070294820748426	-0.2658657541626561	0.038424744309433274	0.009852304627312444	0.0887861689949066	0.00010103155593735116	NA	22	22	22
ENSG00000253731.2	PCDHGA6	2.0689578427112916	0.10301886520601716	0.038550042881459155	0.04137319168094193	0.09824397420536828	5.3634459316379326e-05	NA	46	47	47
ENSG00000165898.13	ISCA2	2.067891519766562	0.5212497544445371	0.038650225026600316	0.0022703478498843467	0.03844333226804366	0.012707563914566759	NA	4	4	4
ENSG00000093000.18	NUP50	2.066720385417157	0.21138133185419627	0.038760509149493604	0.01158059469211491	0.15988117435305432	7.069479829721639e-08	NA	16	17	17
ENSG00000132518.6	GUCY2D	2.064579491474791	0.0962723548676196	0.03896280539561946	0.05451258702616857	0.026890393979331042	0.03808386216841761	NA	48	49	49
ENSG00000144791.9	LIMD1	-2.0641163531395503	-0.11329606097847138	0.03900668581944122	0.03497271676092799	0.21255808082145275	2.0818936441928596e-10	NA	12	12	12
ENSG00000248698.5	LINC01085	-2.062698369442003	-0.0878773998491946	0.03914129493809022	0.06172240404561895	0.07245565389326235	0.0004526589634731876	NA	94	94	94
ENSG00000241106.6	HLA-DOB	2.0615961165173133	0.054263019798346766	0.03924620408035099	0.14580185173311636	0.4510958985640229	3.31249979836652e-24	NA	31	35	35
ENSG00000139531.12	SUOX	-2.057810598217304	-0.20390898596349394	0.039608318310496576	0.01258239360222832	0.23333944893940564	2.525415183398109e-11	NA	6	6	6
ENSG00000226029.1	LINC01772	2.05653246730454	0.18683727398932906	0.03973122009975134	0.01579968195180847	0.16260601119028553	7.283777547714705e-08	NA	20	21	21
ENSG00000006042.11	TMEM98	2.0537461868202	0.5843684281917998	0.0400002637645003	0.0016893534999669118	0.04191353422268399	0.008912288732632806	NA	3	3	3
ENSG00000222014.5	RAB6C	2.051807710574697	0.05705605889433604	0.04018835366693732	0.1102844115722574	0.4638193957105435	1.2140623067876886e-25	NA	45	47	47
ENSG00000181896.11	ZNF101	-2.0517530436300433	-0.23181249753228902	0.04019366884500505	0.013965679157145972	0.11860566513415224	4.71159476954763e-06	NA	9	9	9
ENSG00000136371.10	MTHFS	2.0509733994705304	0.1457213035388048	0.040269537286327234	0.02591772250404754	0.17818685328234274	1.1107518269081131e-08	NA	37	37	37
ENSG00000109063.14	MYH3	-2.048029462157768	-0.28128577215489436	0.040557112641843224	0.007660897274559226	0.07381105798195697	0.00048533131948388323	NA	13	13	13
ENSG00000100304.12	TTLL12	2.043692648876168	0.14954770688983138	0.04098391989134177	0.021429126869385848	0.07686986901866284	0.0003913743929908797	NA	29	31	31
ENSG00000154305.16	MIA3	2.040429221318688	0.46209170546615536	0.041307593925756135	0.002715821860898348	0.13909111936950513	1.2719934224502143e-07	NA	12	12	12
ENSG00000101166.15	PRELID3B	-2.036900758743286	-0.8401090559653916	0.04165998809138997	0.0006146984005289715	0.03657992789323685	0.014385394109561024	NA	1	1	1
ENSG00000143416.20	SELENBP1	-2.0357299627035994	-0.30905327343091826	0.04177747863790485	0.006636488129771977	0.16961564655265773	5.0871272318431455e-08	NA	4	4	4
ENSG00000142675.17	CNKSR1	-2.0354354590382275	-0.0918075057082099	0.041807076484881675	0.0663147642926234	0.4867013507061827	5.10434879403965e-27	NA	41	44	44
ENSG00000106013.14	ANKRD7	2.0342684246975065	0.16675959613194635	0.041924538930562416	0.02175978784761666	0.07184576278038561	0.0006039067092336878	NA	23	24	24
ENSG00000164930.11	FZD6	2.032964272151595	0.3755359098610928	0.04205613272485949	0.0029020311465356046	0.05782037978063201	0.0021654544939945968	NA	13	13	13
ENSG00000203697.11	CAPN8	-2.030313220552681	-0.1529522004727464	0.04232471122464762	0.03748298268698261	0.10117774895111904	3.5782634738525294e-05	NA	32	34	34
ENSG00000172766.18	NAA16	-2.0246031740139903	-0.15189340387163297	0.042908128083902056	0.01637078630098764	0.02309811663637322	0.04674371944270888	NA	94	99	99
ENSG00000105968.18	H2AFV	2.0240888006628883	0.6630334185300082	0.04296101572632973	0.001281623561950232	0.070975206080093	0.0005909888277013303	NA	10	10	10
ENSG00000162669.15	HFM1	2.0214002335884516	0.12071827625304822	0.04323835055175142	0.020150357940496008	0.05119648915768295	0.0021477536382947635	NA	42	42	42
ENSG00000083123.14	BCKDHB	2.0190444249998243	0.3177013317064543	0.04348260231923062	0.0047046019304456295	0.0619570970097223	0.0015250912123949039	NA	54	55	55
ENSG00000165417.11	GTF2A1	2.0187459462965	0.3226319965160916	0.04351363181901982	0.005195457748288453	0.025239884127632548	0.043311566754164886	NA	25	25	25
ENSG00000167792.11	NDUFV1	-2.0146125656615865	-0.3549891965959315	0.04394525982787967	0.004083297034936901	0.12503437531761386	3.442713280143532e-06	NA	17	17	17
ENSG00000196396.9	PTPN1	2.0110321901499297	0.24962890436368962	0.044322056714559764	0.0070486421588485575	0.09485850701798068	3.280771655342604e-05	NA	15	15	15
ENSG00000215018.9	COL28A1	-2.0084614905846974	-0.09678003333420589	0.04459427428781368	0.052510788221589624	0.3561272691460098	1.21622390898132e-18	NA	37	44	44
ENSG00000272894.5	RP5-1159O4.1	2.0078981015070805	0.1492569299116528	0.044654120976856046	0.018059305411510462	0.103728479569462	1.9402832247144652e-05	NA	19	19	19
ENSG00000260259.1	LINC02166	2.0075198050340126	0.13321505535358363	0.044694343988201914	0.027879238734787974	0.15393167523274293	1.1689825973547961e-07	NA	20	20	20
ENSG00000258986.6	TMEM179	2.0059491402382315	0.16643581552005157	0.044861674602586	0.023641852029954235	0.08054998044075858	0.00020102704480667207	NA	82	89	89
ENSG00000168615.11	ADAM9	-2.0059121443717034	-0.2979187966826171	0.04486562231378469	0.007138585541840141	0.0372749252003123	0.013625898762770646	NA	25	26	26
ENSG00000242268.2	LINC02082	-2.0033888230690238	-0.21082083979282362	0.04513557020833803	0.010625503166096518	0.0756158936248069	0.00039416848277883066	NA	17	18	18
ENSG00000171502.14	COL24A1	-2.0020268096633154	-0.13021020312700046	0.04528184820683977	0.024344979920158355	0.2789004542924229	1.5728101500355097e-13	NA	28	30	30
ENSG00000164045.11	CDC25A	2.0015679737192706	0.1685327290813815	0.045331216333212784	0.020883270816114533	0.049850551115811575	0.004353548263569535	NA	35	36	36
ENSG00000164609.9	SLU7	-2.0013642532185743	-0.5527403761641816	0.04535315003417356	0.0016734471262602926	0.11723357233040878	7.3799689271378005e-06	NA	7	7	7
ENSG00000135898.9	GPR55	-1.9981674411244903	-0.1528611685079675	0.045698510111200547	0.01789805315648453	0.24326465982258866	1.2480620132993242e-11	NA	43	43	43
ENSG00000186204.14	CYP4F12	-1.991642600912767	-0.15795195473068138	0.046410285683832854	0.029584168926352725	0.16654755183225614	6.595339638825907e-08	NA	51	53	53
ENSG00000243795.1	LINC02044	1.988614354374979	0.09792796168098107	0.04674378577223052	0.0546877617396819	0.19434648353232814	2.886794526639023e-09	NA	22	22	22
ENSG00000119139.17	TJP2	1.9860756446848145	0.16636398000313216	0.04702492516353323	0.005399639455134164	0.05059100890466992	0.004178570514709639	NA	26	26	26
ENSG00000172167.7	MTBP	-1.9854447156673176	-0.11182967603508695	0.047095015176374155	0.03587486497165468	0.2748495722477112	2.072148170115549e-13	NA	66	66	66
ENSG00000181817.5	LSM10	-1.9846497708382629	-0.19245346334674013	0.047183450825644214	0.010353542474110106	0.08875119979619311	0.00010037349899916188	NA	75	85	85
ENSG00000107821.14	KAZALD1	-1.9813392676642174	-0.3221919892386906	0.04755323955019095	0.004577006381874057	0.03412573077090498	0.01807241449838077	NA	8	8	8
ENSG00000150361.11	KLHL1	-1.9800996937137572	-0.18479682558063598	0.047692327576451185	0.013885116282841099	0.08785715700489204	0.00010064434461003646	NA	29	29	29
ENSG00000165985.9	C1QL3	1.979725950264027	0.11866476354375095	0.04773433098923578	0.042109641907883445	0.08942961251268043	0.00010055780678880053	NA	22	24	24
ENSG00000083444.16	PLOD1	-1.978415733656729	-0.19250044532247662	0.04788182622993923	0.012350481835040743	0.09266194401969527	8.207714190548515e-05	NA	43	50	50
ENSG00000165684.4	SNAPC4	1.9768506570539042	0.3025881550235813	0.048058513700006085	0.008701773504914414	0.08663868645363003	0.00013790185784521493	NA	67	75	75
ENSG00000163596.16	ICA1L	1.9768371263279534	0.37316678932043357	0.048060043620634124	0.0031961739362554847	0.04643950031366136	0.006249006342816724	NA	44	44	44
ENSG00000163950.12	SLBP	1.9749270202995723	0.47215282715475326	0.04827643054825926	0.003129656797813539	0.03736737262698642	0.011006481933713988	NA	16	16	16
ENSG00000015676.17	NUDCD3	-1.9733324501919538	-0.19859817910997918	0.04845769813193094	0.012901248266336911	0.1997296612273862	4.6469975295774525e-10	NA	107	108	108
ENSG00000125912.10	NCLN	-1.9728436443729342	-0.21174731614842587	0.04851337895329815	0.011795044208042133	0.25217989589785	5.575028915165886e-12	NA	9	9	9
ENSG00000271344.1	RP11-274B21.9	1.9702985874646453	0.09899813845794869	0.04880416023739606	0.0365059904151185	0.17174461997166027	3.2516527400555783e-08	NA	54	55	55
ENSG00000105186.15	ANKRD27	-1.968518244285027	-0.1820888980408196	0.04900843903086545	0.015113428228534499	0.11315729010387501	1.2077761512060253e-05	NA	31	31	31
ENSG00000273424.1	CTA-223H9.9	1.9681152520088807	0.34902234845870805	0.049054778341941024	0.004555458230108825	0.06268136852048989	0.0012433750620328302	NA	5	5	5
ENSG00000204084.12	INPP5B	1.9664070459128282	0.19707065866485593	0.04925161019262106	0.011616868181051778	0.14805886287923298	4.0982794235347427e-07	NA	41	43	43
ENSG00000166260.10	COX11	-1.9515041503785902	-0.14975571777459473	0.05099710297518853	0.02486875776771192	0.3441453277214784	5.735803715571516e-17	NA	40	43	43
ENSG00000198156.10	NPIPB6	1.9463381889573448	0.16228008234010252	0.05161412912300933	0.01773532449935324	0.12149558616063767	3.038194672288388e-06	NA	19	19	19
ENSG00000156171.14	DRAM2	-1.9459211700003336	-0.12061558709567853	0.05166420953653714	0.027840277826093107	0.3293416289697066	9.754970004739588e-17	NA	10	12	12
ENSG00000175826.11	CTDNEP1	-1.945358621395485	-0.5264629444732994	0.05173183123543692	0.0016405005277552172	0.12220048628014875	4.7263542174260665e-06	NA	11	13	13
ENSG00000188732.10	FAM221A	-1.9425989643938077	-0.05042907182055626	0.05206463214161323	0.18629918880777213	0.4438588183565619	4.2075374039467776e-24	NA	58	59	59
ENSG00000160194.17	NDUFV3	-1.9373808397836174	-0.07861123715757035	0.05269880700035661	0.0620580805715397	0.4115327421344946	1.2380414606152595e-22	NA	49	51	51
ENSG00000122515.14	ZMIZ2	1.9372705716764944	0.2020370388429638	0.052712277578919976	0.013030243946050433	0.2025371886626676	9.31289564389682e-10	NA	16	16	16
ENSG00000134202.10	GSTM3	1.9365936535150192	0.05265358058711632	0.05279503436989151	0.17613538312063037	0.5586034106831511	8.690197521882817e-34	NA	22	23	23
ENSG00000143420.18	ENSA	-1.934546897304401	-0.3146232180347783	0.053045921827834776	0.003864926687648771	0.08217110071623775	0.0002333819900899333	NA	9	10	10
ENSG00000085719.12	CPNE3	-1.9338011875033883	-0.5640263859323617	0.05313757674418819	0.001433224671863739	0.1326178414485964	1.182887431595613e-06	NA	22	22	22
ENSG00000231680.1	AP003774.6	-1.9322334228991784	-0.11535438501337344	0.05333070162708292	0.03461046793426524	0.03584743846560008	0.016630118378680555	NA	30	32	32
ENSG00000070476.14	ZXDC	1.930296961563978	0.14921390226787712	0.053570053319076605	0.02120726950560395	0.10190745952721844	2.073677407909869e-05	NA	17	17	17
ENSG00000110944.8	IL23A	-1.9300113460813515	-0.09205579000573089	0.053605431935002765	0.09000021929433354	0.07649412866601235	0.0001479063690769478	NA	62	66	66
ENSG00000206344.7	HCG27	-1.9282592177052023	-0.3174719105589934	0.0538228917490442	0.004121872022673767	0.3167975519953111	1.2737639987074992e-15	NA	7	48	48
ENSG00000143768.12	LEFTY2	-1.9276606466443678	-0.12062325794992504	0.053897350045339965	0.03181384605025592	0.1009500701126074	3.713361047623002e-05	NA	20	20	20
ENSG00000162998.4	FRZB	1.9271030350101699	0.09787226421266275	0.05396679059780691	0.04709384811780228	0.02664161465901952	0.03638823599282308	NA	125	133	133
ENSG00000283051.1	LINC01668	1.9259078203525528	0.09724316608761457	0.054115884795480296	0.05068212554453468	0.2315196217326589	4.406254358214097e-11	NA	21	21	21
ENSG00000204740.10	MALRD1	1.9251184578374247	0.08377632865830935	0.05421454029414779	0.07885142105768887	0.2333009973528585	2.9317463524851124e-11	NA	52	53	53
ENSG00000142794.18	NBPF3	-1.9246504150880859	-0.05512690865431679	0.05427310769613182	0.13750721364808857	0.5008217215341121	2.346929117693891e-29	NA	28	31	31
ENSG00000135940.6	COX5B	-1.9234141803382294	-1.2045001846080996	0.054428054866910734	0.00034181825703265506	0.059795948647729524	0.00174989838207853	NA	7	9	9
ENSG00000168026.18	TTC21A	1.9227273017029731	0.28749750393404455	0.054514306223168295	0.00419496744513749	0.06603700935716103	0.0008409270421559388	NA	17	17	17
ENSG00000162692.10	VCAM1	-1.9200531159582506	-0.23833971751544225	0.05485119050721739	0.008100643174247524	0.030216863398967005	0.025955086471678445	NA	33	33	33
ENSG00000134108.12	ARL8B	-1.919004496475042	-0.67645875783694	0.054983764795100636	0.0010325493285787272	0.03154730046256834	0.02153448672250469	NA	8	8	8
ENSG00000186468.12	RPS23	1.918747252335541	0.0792185282338046	0.05501632829210364	0.07178611444141778	0.4716515480983665	4.300918885682411e-26	NA	39	39	39
ENSG00000176834.13	VSIG10	1.9157624984894395	0.2304651289293444	0.05539533316823953	0.009656554485481791	0.055318500785634515	0.002526520505916513	NA	36	36	36
ENSG00000181061.13	HIGD1A	-1.9154777204762408	-0.16696867087049833	0.0554316077921201	0.015554481129878476	0.3567027764892587	4.214315624201214e-18	NA	7	7	7
ENSG00000143398.19	PIP5K1A	-1.9152339370183167	-0.13558376303976724	0.0554626763107048	0.030573481791286532	0.09191470027888134	9.410217371520264e-05	NA	74	74	74
ENSG00000168081.8	PNOC	1.9149956040838652	0.28927999701930507	0.05549306422404537	0.003872327902381799	0.043527462670980184	0.0066689830686774655	NA	10	10	10
ENSG00000157578.13	LCA5L	-1.9115392085490317	-0.08818338819836506	0.055935323125200484	0.06195192684240999	0.32276779606093403	2.0164445513615606e-17	NA	43	43	43
ENSG00000175170.14	FAM182B	-1.9106706921281813	-0.05764955394848386	0.05604691342845311	0.16934802218024855	0.36889207536001584	5.078650283169793e-19	NA	39	39	39
ENSG00000048544.5	MRPS10	-1.9106590247010216	-0.17406266501861112	0.056048413765082614	0.01930320925613945	0.11026853712004904	1.1704307092700826e-05	NA	29	31	31
ENSG00000187987.9	ZSCAN23	1.9079210641580298	0.16151773420681756	0.056401419333592294	0.019635525044707704	0.128983589126195	2.716106004993008e-06	NA	9	18	18
ENSG00000198478.7	SH3BGRL2	1.9068582303442638	0.07059566591987557	0.05653894838357895	0.07314498251309054	0.04508523485688006	0.00646116875732115	NA	156	158	158
ENSG00000179115.10	FARSA	-1.905496761522668	-0.5016339593140531	0.05671552801418929	0.00205351687162731	0.0715433292379489	0.0005824986912629191	NA	14	15	15
ENSG00000101158.13	NELFCD	1.9022270616147277	0.19654211736608534	0.057141476415727865	0.00949038084349842	0.16476139146178964	7.259526490187804e-08	NA	12	12	12
ENSG00000204371.11	EHMT2	-1.901626455594867	-0.4797407574773966	0.05722000676521354	0.0021494068707475595	0.1688167306479487	4.6839878519198164e-08	NA	5	11	11
ENSG00000100376.11	FAM118A	1.8984728356312963	0.041157000288862614	0.05763382286340707	0.20927138706288237	0.532779980184866	6.585946732110439e-33	NA	45	47	47
ENSG00000163430.11	FSTL1	1.8974003350554083	0.5996993042298394	0.05777512145453267	0.0013417969962585155	0.0911120805599984	9.949482262017388e-05	NA	2	2	2
ENSG00000204152.10	TIMM23B	-1.8955011872110592	-0.15335347938752647	0.05802603460230429	0.024011493560156905	0.1253188644212095	8.6989945996164e-07	NA	17	19	19
ENSG00000262874.1	C19orf84	1.8952820835867288	0.0637579294698242	0.05805504048657052	0.168498341799541	0.3043425552276309	1.755108559029416e-15	NA	95	101	101
ENSG00000032219.18	ARID4A	1.8947976832077975	0.6967360423056178	0.05811921026679128	0.0010640267981283191	0.02443832202313028	0.04767780347996231	NA	5	7	7
ENSG00000213471.9	TTLL13P	1.8935795417442498	0.09422939428887597	0.058280841134872356	0.05797255931064953	0.03726722075758171	0.013669659263963057	NA	58	61	61
ENSG00000170502.12	NUDT9	-1.8917874264065402	-0.5695288617337245	0.05851930923790773	0.0017463267565153069	0.08022380774802343	0.00025688093662068923	NA	6	6	6
ENSG00000136169.16	SETDB2	1.8911401999155875	0.23988045873680774	0.05860563148136659	0.008745663901928373	0.05803744071302306	0.0019048004661971164	NA	16	16	16
ENSG00000164048.13	ZNF589	1.8856089173311048	0.12800914315713754	0.05934767484373527	0.032597347423439796	0.1848667384166097	7.652403070071078e-09	NA	15	15	15
ENSG00000243480.7	AMY2A	-1.8846894405425367	-0.25876618399953866	0.05947177883136467	0.006918713982964234	0.0604079337723071	0.0013800967516776454	NA	15	16	16
ENSG00000268555.1	RP11-678G14.3	1.8820987059302638	0.07266498780106533	0.05982261504639312	0.07935908524776689	0.2114901309287348	4.952352341850221e-10	NA	58	58	58
ENSG00000176953.12	NFATC2IP	1.8782725534347133	0.25851402176712823	0.06034388924674842	0.006704189047291177	0.051543400020950925	0.002274446285399615	NA	12	12	12
ENSG00000163161.12	ERCC3	1.8748811725096548	0.15402254753400652	0.06080907275278596	0.017582065912344055	0.16525425415489806	7.238323652409992e-08	NA	33	38	38
ENSG00000197915.5	HRNR	-1.8743487042637679	-0.07600508765574804	0.06088237867186954	0.10640809962930071	0.26923971635786315	7.161536547315091e-13	NA	27	27	27
ENSG00000022556.15	NLRP2	1.8738388642825767	0.07818871648727613	0.060952637912062006	0.07585458973774958	0.3188337145071379	7.502388769989401e-16	NA	19	19	19
ENSG00000172123.12	SLFN12	-1.8710148648771188	-0.3216858617694771	0.06134302066925993	0.006359804294714878	0.04029922378493914	0.01051718458629005	NA	11	14	14
ENSG00000169087.10	HSPBAP1	-1.870629818038906	-0.26599155539322006	0.06139640864412068	0.008031923985783795	0.06464273924354066	0.0010162240950404057	NA	26	27	27
ENSG00000124743.5	KLHL31	-1.8705703156912064	-0.14448484071669376	0.06140466226593287	0.0206707608019707	0.02649298845717911	0.037816591314696016	NA	65	68	68
ENSG00000272463.1	RP11-532F6.3	-1.870192166000049	-0.08693625839804436	0.06145713720973549	0.0669871794623156	0.26244245726085635	1.423737781886913e-13	NA	9	9	9
ENSG00000163378.13	EOGT	-1.8667309216073895	-0.1989225139845719	0.061939173342261684	0.011277759849260728	0.09309022589410446	7.106112118523297e-05	NA	27	27	27
ENSG00000162994.15	CLHC1	1.8647821669750917	0.14077175797831193	0.06221194392785695	0.02988641209371009	0.21452486145185376	3.0639213517024946e-11	NA	22	22	22
ENSG00000148655.14	C10orf11	-1.864243880145433	-0.0960937051108491	0.06228746379997339	0.05136023178760692	0.37258859402988376	7.732391666129548e-19	NA	27	27	27
ENSG00000274312.1	RP11-167B3.2	1.8640535017195365	0.06203958736884865	0.06231419141460266	0.12919331482782778	0.3695387991512519	8.606931031241398e-19	NA	7	7	7
ENSG00000114650.18	SCAP	1.8637043376968419	0.17907326673008622	0.062363235918912525	0.013510282439629255	0.1608754619782089	2.622342627588337e-08	NA	15	15	15
ENSG00000228716.6	DHFR	1.861346179125539	0.06375703018857616	0.06269530578187213	0.10961375125521222	0.5086347945083545	3.779253945890665e-29	NA	86	87	87
ENSG00000137312.14	FLOT1	1.8564845216247425	1.0222595816937763	0.06338452723655956	0.0007213115778859922	0.08313866504961384	0.0001655042875600105	NA	6	42	42
ENSG00000069431.11	ABCC9	1.8544834332285405	0.19357514082923608	0.0636700281330928	0.013050342683999988	0.09883453067935538	2.926880752623702e-05	NA	48	49	49
ENSG00000110871.14	COQ5	-1.8517004944746542	-0.22170276496767413	0.06406884298288992	0.0089756083374708	0.13297096387451954	1.3268592398315191e-06	NA	27	28	28
ENSG00000130748.6	TMEM160	-1.8493868678278989	-0.1303681853296737	0.06440197030964463	0.05595258198888523	0.15113890011422373	2.3140019220665923e-07	NA	101	103	103
ENSG00000185338.4	SOCS1	-1.84697970124136	-0.20919605742965972	0.0647500822683947	0.01049392967500061	0.10622321374872662	2.077819920476122e-05	NA	22	22	22
ENSG00000137103.16	TMEM8B	1.8451897609198489	0.07144038791480588	0.065009939432178	0.08618778841313333	0.2649779564932265	1.0984028905183856e-12	NA	65	67	67
ENSG00000014164.6	ZC3H3	1.8442719698834014	0.5784604967382965	0.06514351434756303	0.0014375810376804565	0.02955438750646153	0.028853783919609906	NA	27	28	28
ENSG00000175575.12	PAAF1	1.8406192280180784	0.13556196866258832	0.06567737798546158	0.03549381582451107	0.2807922360229683	2.9394871569307427e-15	NA	57	57	57
ENSG00000125337.16	KIF25	-1.8400022615441383	-0.10055161308173913	0.06576790529352519	0.040142288834944764	0.10276046720178512	1.5065733906649146e-05	NA	28	28	28
ENSG00000179979.8	CRIPAK	1.8362655303049709	0.05769147382659821	0.06631839509477451	0.11737557976428797	0.20750548673157596	7.360445949548976e-11	NA	77	79	79
ENSG00000075826.16	SEC31B	1.8353224840389695	0.23752390609267202	0.06645792155478869	0.0051990768379087384	0.10607126092100737	1.3741648220407733e-05	NA	55	57	57
ENSG00000172794.19	RAB37	-1.8344269294540294	-0.6012565273032221	0.06659064522589926	0.0017506089796526865	0.027863782372625115	0.035168529020293327	NA	12	12	12
ENSG00000090054.13	SPTLC1	-1.8335665497920761	-0.4173987521592951	0.06671836140599835	0.002123300685697606	0.035308351151657084	0.01640422387756521	NA	11	12	12
ENSG00000130943.6	PKDREJ	-1.8326353340482617	-0.10039199961856482	0.06685681984273881	0.048669576949453175	0.07375154273902497	0.00033838435139707106	NA	61	67	67
ENSG00000225916.1	AC007879.4	-1.8314986637218043	-0.21916027093727103	0.06702614697392281	0.011979873858009454	0.10745467658626158	1.6692101374813128e-05	NA	9	9	9
ENSG00000070061.14	IKBKAP	1.8308734197660403	0.40321087110883147	0.06711943851394589	0.003135103755666329	0.06871970975654353	0.0005501943851465281	NA	18	18	18
ENSG00000277863.1	RP11-282A11.4	1.8299895850853223	0.07182863800471015	0.06725149622258518	0.09877059036494876	0.2749613988328822	1.8540569282527435e-13	NA	49	53	53
ENSG00000150051.13	MKX	1.8284074236121246	0.33043028859878143	0.06748842806618563	0.00407087939735069	0.040848604098484585	0.009846079532766668	NA	20	21	21
ENSG00000085382.11	HACE1	1.8265116548868865	0.29235056983574714	0.06777322730559575	0.004353733651432292	0.15159290264535286	2.1775737817532653e-07	NA	30	30	30
ENSG00000065621.14	GSTO2	1.8259061615473544	0.14023857592310227	0.06786439793122362	0.021229161355612758	0.25340566115941965	4.441756437819616e-12	NA	11	11	11
ENSG00000278266.1	RP11-575F12.3	-1.8258650379390633	-0.15769038112301942	0.06787059367087844	0.019900912833616995	0.08680554953276608	7.935338690353049e-05	NA	6	6	6
ENSG00000138071.13	ACTR2	1.824527240582177	0.5976025502518094	0.06807240194825173	0.0011282290741013979	0.022778133739999595	0.04994542355844054	NA	19	19	19
ENSG00000184983.9	NDUFA6	1.8233199644945814	0.14753321391379878	0.0682549442740536	0.042616514242648645	0.39053985473109465	6.911555150042839e-21	NA	40	42	42
ENSG00000231500.6	RPS18	-1.8230672900832994	-0.2304899318779385	0.06829319998673475	0.013604634367511574	0.13981032128609233	4.677852233586418e-07	NA	23	55	55
ENSG00000034693.14	PEX3	-1.8222820793175223	-0.13716412333966527	0.06841219592699481	0.025629274179962476	0.042571540079287824	0.008070200667265801	NA	42	42	42
ENSG00000137764.19	MAP2K5	1.8198221229559435	0.4041589834688531	0.0687860975577389	0.002666355886796194	0.06690583542106364	0.0007353566174225883	NA	6	6	6
ENSG00000141971.12	MVB12A	-1.8197322205377024	-0.24972595557231642	0.0687997940397326	0.005180711388991463	0.07439793295180927	0.0003076748954889337	NA	12	12	12
ENSG00000116005.11	PCYOX1	1.8185896773934855	0.1751529329761816	0.06897405385538076	0.015025797159366258	0.09050068733812054	6.69119120284894e-05	NA	53	55	55
ENSG00000103671.9	TRIP4	1.8170544143864784	0.12433969947565274	0.06920878184760015	0.027936731419559657	0.1960089101011488	1.852907307999628e-10	NA	52	52	52
ENSG00000196335.12	STK31	-1.8151706195508162	-0.15018517221466704	0.06949769328638916	0.020209890975225665	0.17255369226869766	1.1243946033880559e-08	NA	21	21	21
ENSG00000275401.1	RP4-564F22.7	-1.8130804878410625	-0.09256919321583539	0.06981940815887616	0.056980228661981894	0.12244977980462968	5.224558430106902e-06	NA	42	43	43
ENSG00000272316.1	XXbac-BPGBPG55C20.2	-1.8111798278818585	-0.10634633659693714	0.07011301969513271	0.029798482119454253	0.4082026428598009	1.4256712602696492e-21	NA	13	17	17
ENSG00000100997.18	ABHD12	-1.8075824013241497	-0.23599720084289333	0.07067151928730112	0.0071754827585958905	0.1181129100515982	7.743532440579623e-06	NA	54	54	54
ENSG00000154229.11	PRKCA	-1.8045511697325805	-0.12780508938756371	0.07114494507936575	0.02546013978472056	0.10438210932603964	2.572020822316709e-05	NA	75	82	82
ENSG00000063046.17	EIF4B	-1.8016936786718623	-0.11863856266408933	0.07159361319106104	0.02025005374339414	0.12214360319153288	5.1708864957357105e-06	NA	72	76	76
ENSG00000127870.16	RNF6	1.800643120471007	0.3688039427917892	0.07175914806156039	0.0029777945002029257	0.060065462510049725	0.0014215326591636235	NA	37	42	42
ENSG00000204618.8	RNF39	-1.8000914426146206	-1.3663767284942419	0.07184620059629798	0.0003913138546734956	0.17096719699116178	1.0215391319334129e-08	NA	7	117	117
ENSG00000249242.7	TMEM150C	-1.7998106734408752	-0.12992479997639347	0.07189053804375722	0.031031041317154548	0.12221183511430342	4.690088933649906e-06	NA	61	67	67
ENSG00000124098.9	FAM210B	-1.7996219950344834	-0.10587372502245183	0.0719203456385872	0.02533235995089231	0.15418626740229466	1.1757179829575074e-07	NA	35	35	35
ENSG00000182087.12	TMEM259	1.7994931632027042	0.11742742499006488	0.07194070443007823	0.034284887463495235	0.22064702228775787	4.899371058540706e-11	NA	41	56	56
ENSG00000272755.1	RP11-326G21.1	1.7978041370540183	0.18768212685764415	0.07220805153383372	0.0061002830923879295	0.2170028697562063	1.6870544457775649e-10	NA	22	35	35
ENSG00000143369.14	ECM1	1.7967989164332843	0.16969388030498445	0.07236754846341403	0.01426309874008105	0.07859763914069792	0.00031772736531724126	NA	9	11	11
ENSG00000103202.12	NME4	1.7965718252895304	0.36861049575472093	0.07240362060774998	0.0029695985902304747	0.12541997740865024	2.3934263720936422e-06	NA	5	7	7
ENSG00000197728.9	RPS26	1.796271855622011	0.03755629914640132	0.07245129165809046	0.2810249721061405	0.6926426371602861	1.0305989550157328e-50	NA	43	43	43
ENSG00000243709.1	LEFTY1	-1.7953848669386916	-0.09581428319574951	0.07259240186474412	0.03376705738667802	0.02749672241386677	0.031168798338987364	NA	65	69	69
ENSG00000250786.1	SNHG18	-1.794669030786517	-0.0813564742062361	0.07270644755094444	0.05769932717318402	0.34808088086904304	2.5699758924327084e-17	NA	32	34	34
ENSG00000117593.9	DARS2	1.7930142650030172	0.09598386714665857	0.07297064314853809	0.052288324373149106	0.1755354435022134	2.294995309484741e-08	NA	58	58	58
ENSG00000124784.8	RIOK1	1.7914184139348197	0.18182723859044647	0.07322617616809353	0.01162209490568902	0.0964927656045354	5.610802741628959e-05	NA	20	20	20
ENSG00000183250.11	LINC01547	1.7912771750404046	0.06688594958762974	0.07324882703062602	0.0805857168413303	0.1931678902934817	4.001748393635951e-09	NA	43	44	44
ENSG00000186716.20	BCR	-1.7895067139147753	-0.10098909536788576	0.07353324719377745	0.04804439599341377	0.3727968925601363	4.706397441748245e-19	NA	48	59	59
ENSG00000138688.15	KIAA1109	1.7892166862730832	0.10094765538275971	0.0735799253936162	0.014975073861413803	0.17182086238037678	3.3857866523770726e-08	NA	23	23	23
ENSG00000078487.17	ZCWPW1	-1.7858988815414536	-0.08092508382126816	0.07411563211871816	0.05162840949024211	0.312511887641466	1.5539418128133014e-16	NA	43	43	43
ENSG00000185627.17	PSMD13	1.7797186550969373	0.0866807739459715	0.07512201588295095	0.054821184661992664	0.3796649348937545	1.8528956079045724e-19	NA	19	19	19
ENSG00000243667.6	WDR92	-1.7766063251472621	-0.3046986906888986	0.07563303423517884	0.00553088347488603	0.0930729203896334	6.407522094355161e-05	NA	11	11	11
ENSG00000162267.12	ITIH3	1.7762392509749807	0.2675606099858933	0.07569349131146916	0.013295388635777634	0.03019860331792124	0.024596824740620648	NA	17	18	18
ENSG00000205106.4	DKFZp779M0652	1.7740367758668172	0.09611073711907527	0.0760570674210466	0.030668773417097964	0.21241163120175027	4.458275455406487e-10	NA	51	51	51
ENSG00000214491.8	SEC14L6	-1.7739054871228408	-0.08061537012208288	0.0760787849758653	0.046087590093410485	0.32240030345296583	1.0250242327338683e-15	NA	18	18	18
ENSG00000103111.14	MON1B	1.772720289945639	0.2137022806539464	0.07627506727143742	0.007396780668588807	0.16202581830628135	1.1658596397410686e-07	NA	20	20	20
ENSG00000104870.12	FCGRT	1.7725413718090581	0.5079278154746332	0.0763047340241836	0.0018918761443170215	0.028797945646130595	0.027799605544424285	NA	19	19	19
ENSG00000107651.12	SEC23IP	1.7687084443424113	0.235568922522566	0.07694254235328465	0.006735161243980936	0.0634035808835782	0.0012846246881125165	NA	22	23	23
ENSG00000261247.1	GOLGA8T	1.7685126960294184	0.10502223156151445	0.07697523161685886	0.0425668638657519	0.023138134640957958	0.049333257566531084	NA	73	76	76
ENSG00000125845.6	BMP2	-1.7676162953680115	-0.41515271600803355	0.07712507193297667	0.0021373075330264456	0.0345559375879827	0.018754114688869027	NA	7	7	7
ENSG00000120539.14	MASTL	1.7668642289963359	0.09528420177958564	0.07725096894470815	0.03341811675714827	0.2442389489465623	1.916196215516876e-12	NA	29	29	29
ENSG00000105576.15	TNPO2	1.7656547620727567	0.28979360938694365	0.07745378662650378	0.00564075862442674	0.13949283143358804	6.312994852049241e-07	NA	12	12	12
ENSG00000138400.12	MDH1B	-1.7654179877971146	-0.12733093693660005	0.07749354245942663	0.027419196231804364	0.2737236130927069	3.8570423827453513e-13	NA	36	38	38
ENSG00000272002.1	RP11-557L19.1	1.7650754974246743	0.08103887201606566	0.07755107807597025	0.05631331694410249	0.291269113754292	3.0806386309494314e-14	NA	49	51	51
ENSG00000119632.3	IFI27L2	1.763633981095635	0.20870030928107308	0.07779362273446137	0.007449522305406293	0.15076205322212538	2.804303124293879e-07	NA	26	26	26
ENSG00000183762.12	KREMEN1	-1.762815029969596	-0.07139665225883603	0.07793169162739476	0.05746313721891844	0.08887914747969552	0.00013399333695351303	NA	158	163	163
ENSG00000103245.13	NARFL	1.7596275903387735	0.1258120637453166	0.07847097034329557	0.015424720196007234	0.19357132330601687	1.0999333808840471e-09	NA	8	8	8
ENSG00000130158.13	DOCK6	-1.7592124921272283	-3.0823566555835424	0.07854142324095435	4.6243916908592256e-05	0.04929576977968199	0.00396727286869164	NA	3	4	4
ENSG00000256427.1	RP11-118B22.4	-1.7587483249378892	-0.052910053557940234	0.07862026536605568	0.14615046125350367	0.19324731257154895	2.492577825683453e-09	NA	45	46	46
ENSG00000023318.7	ERP44	1.7582778920389441	0.21609750824325077	0.07870023746596072	0.005915648778815691	0.03687511034505857	0.011586765420547906	NA	21	21	21
ENSG00000187166.1	H1FNT	1.756962787370637	0.1085427565341296	0.07892415228463419	0.03324398306517381	0.10530120076512116	2.4439314824421186e-05	NA	44	48	48
ENSG00000172247.3	C1QTNF4	-1.7564678055304461	-0.23259658996706484	0.07900856393483853	0.0062494795751297134	0.10232258288991553	2.7274197205262516e-05	NA	15	15	15
ENSG00000125895.5	TMEM74B	1.756341533212154	0.634386510803503	0.07903010951715303	0.006606875571564762	0.1382486369685946	1.0937018793940966e-06	NA	15	15	15
ENSG00000277987.1	RP11-167B3.3	1.7559592059444158	0.09015050250801099	0.07909537436434048	0.05556734965708928	0.0952315640892643	5.9836805931456704e-05	NA	36	37	37
ENSG00000083067.22	TRPM3	-1.755064651128961	-0.09983990781246112	0.07924824985946809	0.03333336351974174	0.10368496457714582	2.305967139972868e-05	NA	66	73	73
ENSG00000106853.18	PTGR1	-1.7531765385562852	-0.13029877888781274	0.07957170886865762	0.018454084785697104	0.08726370269464348	8.32221285774903e-05	NA	16	16	16
ENSG00000153885.14	KCTD15	1.7531689349017177	0.13936164781691981	0.07957301364327758	0.016818680137865243	0.2428725645261471	7.487297654892575e-12	NA	29	29	29
ENSG00000234719.8	NPIPB2	1.7514295015359573	0.03221975942827574	0.07987195496945398	0.3348539528171399	0.6194417715014465	2.027556858542684e-40	NA	41	42	42
ENSG00000170214.3	ADRA1B	1.7494851347321114	0.13013116661389693	0.08020719614959868	0.02242599131679627	0.033132563342728204	0.017952584646190883	NA	40	53	53
ENSG00000196912.12	ANKRD36B	1.7487224354663728	0.181086264596057	0.08033900997036166	0.012555228086037304	0.13323230314296852	1.153328769827383e-06	NA	7	11	11
ENSG00000165863.16	C10orf82	1.7480978692312208	0.15976931296770022	0.08044708190159938	0.0125127723272567	0.027326904763162924	0.03177162122348466	NA	24	27	27
ENSG00000277423.1	RP11-173P15.9	1.7473960846857268	0.161587876961286	0.08056865617545365	0.01760027079303085	0.03907518645519742	0.012679096874805031	NA	12	12	12
ENSG00000152669.8	CCNO	-1.7471007979575128	-0.07531191417524677	0.08061985501882073	0.04761022091019637	0.32066385637065864	4.0977122931697117e-16	NA	16	16	16
ENSG00000160325.14	CACFD1	-1.747046080494624	-0.41339521144539615	0.08062934520995951	0.0021729780755654618	0.026010903002870792	0.04057513415107188	NA	10	11	11
ENSG00000268573.1	RP11-158H5.7	1.7466072877962933	0.1470883939547393	0.08070548218488711	0.015778384698277546	0.03575459302737896	0.01641317715968577	NA	11	11	11
ENSG00000198336.9	MYL4	-1.7412486076354978	-0.3464094632473633	0.08164001031794531	0.0027189179772126866	0.024962263086707383	0.04439040009342319	NA	1	1	1
ENSG00000100564.8	PIGH	-1.7389255084006383	-0.11560397835084872	0.08204786668418249	0.044029456962136226	0.20258541449827505	7.027393650080365e-10	NA	50	50	50
ENSG00000050393.11	MCUR1	-1.73848480575301	-0.15759426401430304	0.08212542508656678	0.01832153573896628	0.22546113729945336	5.4772562092449965e-12	NA	11	11	11
ENSG00000144229.11	THSD7B	1.7351789806592917	0.10000169511027333	0.08270910831829997	0.026616075514396223	0.06834571862397625	0.0008659894424535531	NA	25	25	25
ENSG00000142082.14	SIRT3	1.734939224294741	0.10458122543246175	0.08275157062866988	0.03698634165386713	0.3238704179594388	9.22354889619484e-17	NA	15	15	15
ENSG00000204290.10	BTNL2	1.7345563783518017	0.15088171823875057	0.08281941160364284	0.018937735023748688	0.09361083382368074	5.627038675104885e-05	NA	20	52	52
ENSG00000101413.11	RPRD1B	-1.734505123739652	-0.24913655537187016	0.08282849743123044	0.006188770332274515	0.055497957215544194	0.0024484957568622675	NA	46	46	46
ENSG00000162882.14	HAAO	1.7335277562752658	0.13875816890843892	0.08300190850354451	0.020409563199424448	0.21540649770586956	3.425492478291363e-10	NA	26	27	27
ENSG00000151208.16	DLG5	-1.731762501879945	-0.15504249300205353	0.08331585715054497	0.014568919302204586	0.09248234772168018	7.089811233374068e-05	NA	61	61	61
ENSG00000175322.11	ZNF519	-1.7307402144801458	-0.23811220456371787	0.08349810927835825	0.007440465506816693	0.20871144315022253	6.735075176288408e-10	NA	4	5	5
ENSG00000175166.16	PSMD2	-1.7278532670928555	-0.2719463892244504	0.08401453459613575	0.005659030969057045	0.12720742676634425	1.1594823178399151e-06	NA	5	5	5
ENSG00000050426.15	LETMD1	-1.7235978681781796	-0.38776707853247966	0.08478046366118915	0.0020590625709318573	0.061225579432555535	0.0011360089210622755	NA	12	12	12
ENSG00000122008.15	POLK	1.7235372683588273	0.26294967235970296	0.08479141167418856	0.00403252938863218	0.044127216046439134	0.007687710804228305	NA	22	23	23
ENSG00000166682.10	TMPRSS5	1.7224146269957339	0.08164488957953557	0.08499443588565271	0.050655756698211485	0.32022729328338834	5.653916128623396e-16	NA	5	5	5
ENSG00000255455.2	RP11-890B15.3	-1.7223081470421626	-0.06292594119547867	0.08501371266082981	0.08407779811690527	0.36651313378578104	1.9956415163404342e-19	NA	115	122	122
ENSG00000156113.22	KCNMA1	-1.7217574414492873	-0.4559645145791326	0.08511346699968476	0.0023154706875259086	0.033973095642455604	0.018992270878206617	NA	22	22	22
ENSG00000135541.20	AHI1	-1.7210383199646757	-0.05805530670239124	0.08524387052249624	0.10329258429961255	0.4534813012591121	1.4838380150606398e-25	NA	98	107	107
ENSG00000185271.7	KLHL33	-1.7209488803002067	-0.05733491263911899	0.08526010055558222	0.09142172387925757	0.13119957758705222	1.6924104778252967e-06	NA	126	145	145
ENSG00000185829.17	ARL17A	1.7172952561374917	0.06815201628175262	0.08592523837569992	0.06269276864611176	0.3993615965840169	1.6407358512537642e-20	NA	41	70	70
ENSG00000196260.4	SFTA2	-1.7170825279155308	-0.30876652960879897	0.0859640940919857	0.003562282764097333	0.12758141433629902	2.24663452762236e-06	NA	4	13	13
ENSG00000143850.13	PLEKHA6	-1.713783802882126	-0.2133779548803496	0.08656843918147161	0.010161574622867087	0.13096848306637174	1.5757770624710459e-06	NA	30	30	30
ENSG00000156427.7	FGF18	-1.7128072053432986	-0.16454262651165374	0.08674801412141801	0.01788517931565011	0.037185857577496435	0.015147690760601178	NA	10	10	10
ENSG00000051596.9	THOC3	1.7122067139149624	4.795811988597441	0.0868585806048677	1.5636279073644762e-05	0.4244159297450736	1.0384827993740647e-23	NA	2	4	4
ENSG00000151657.11	KIN	-1.7092626965195206	-0.30710497746569665	0.08740229990208107	0.00427409018607669	0.04687203771504755	0.003685524725335337	NA	4	4	4
ENSG00000180530.10	NRIP1	-1.7063267749371154	-0.10103198185899125	0.08794725564536827	0.03982972233837244	0.06402768759561828	0.001002542523316226	NA	72	73	73
ENSG00000254139.1	CTD-2339F6.1	-1.7062831053127558	-0.20100610864564203	0.08795538208695725	0.009323761107871538	0.042492110625261925	0.00611112677471095	NA	8	8	8
ENSG00000141994.15	DUS3L	1.7054761519348778	0.07592626356756627	0.08810565633423643	0.04805220345762172	0.3999700512424666	6.792774910558941e-21	NA	16	16	16
ENSG00000070950.9	RAD18	-1.7038508398741696	-0.17630611517536554	0.08840895716497275	0.010852883935898557	0.1252355362596344	1.819304407861208e-06	NA	11	13	13
ENSG00000104885.17	DOT1L	1.7029623679994572	0.24529104808994195	0.08857511109915699	0.0044510135222612535	0.11685945094332123	5.488876525939381e-06	NA	10	10	10
ENSG00000177352.9	CCDC71	1.7024536268875508	0.27084702612240574	0.08867036449561351	0.005232891818930522	0.08382809911589388	0.00017742422305093544	NA	21	22	22
ENSG00000228261.1	RP11-127L20.3	1.7011258157489209	0.05074764542381158	0.08891936421360232	0.15358772292689216	0.4368412145705654	1.800515930190213e-23	NA	22	22	22
ENSG00000165699.13	TSC1	-1.699249669001126	-0.285115406119111	0.08927215143228756	0.005351338457614518	0.0924926965669404	5.966091170319023e-05	NA	14	14	14
ENSG00000135074.15	ADAM19	-1.699197437601428	-0.21089179959495125	0.08928198903590258	0.008020755723066075	0.05242409250840418	0.0035531730570630272	NA	22	22	22
ENSG00000118322.12	ATP10B	1.6977159111442526	0.09155104306587714	0.0895613932439124	0.051218672861947236	0.3526934448043466	4.064154811192348e-18	NA	26	26	26
ENSG00000184110.14	EIF3C	1.6973176862141486	0.11482539453312078	0.08963661526453742	0.032758355350435996	0.02729688472970952	0.032120040946048665	NA	49	51	51
ENSG00000226846.1	LINC00348	1.6966076017131575	0.29738799696514534	0.08977087168511486	0.004049191246230854	0.06992924874237262	0.0005212820809347265	NA	8	8	8
ENSG00000212127.5	TAS2R14	1.6952804742867542	0.07921041529048635	0.09002222705414382	0.055619766038821024	0.3524248540922432	2.139693791001419e-18	NA	102	102	102
ENSG00000236502.1	SIX3-AS1	-1.6945164816874254	-0.13512933937503258	0.0901671824919823	0.021489993810834385	0.21383977456059566	2.7730761740960873e-10	NA	17	17	17
ENSG00000121406.8	ZNF549	-1.6919682641640597	-0.31264453276510396	0.09065202478501684	0.0035829239222769874	0.04481965890215303	0.006857665762035244	NA	9	10	10
ENSG00000150316.11	CWC15	1.6916429406312998	0.18831513976186212	0.09071407386782172	0.010570247318669086	0.10297899699340897	3.1058061709228235e-05	NA	23	24	24
ENSG00000137494.13	ANKRD42	1.6903028599372727	0.20428591450606695	0.09097002824700731	0.0076338719907698355	0.058026725580856565	0.0021961951812874006	NA	52	52	52
ENSG00000151725.11	CENPU	-1.6898844013110295	-0.06131813565529824	0.09105007240391787	0.10003244411527486	0.1638489798545194	7.058421427319126e-08	NA	56	56	56
ENSG00000159445.12	THEM4	-1.6893958079655689	-0.19644474397391962	0.09114360381837176	0.011178019035008983	0.04864987530409467	0.004562643954367587	NA	36	36	36
ENSG00000249846.6	LINC02021	-1.689161512771731	-0.07166378959853889	0.09118848233855176	0.08687313492652263	0.22014252992194056	1.5816240554170509e-10	NA	34	38	38
ENSG00000198105.13	ZNF248	1.6888404684308913	0.19241073429875258	0.09125000623929172	0.011155685330679014	0.0638692123131332	0.0010516990998572784	NA	34	45	45
ENSG00000214530.8	STARD10	-1.6887679034139327	-0.08264755705634862	0.09126391698764555	0.05258930599577069	0.36201550661195503	1.61135821849367e-18	NA	38	41	41
ENSG00000183323.12	CCDC125	1.6882167277619589	0.20049656855772355	0.0913696332850907	0.01296887162719023	0.07332134615609433	0.0005335579118621322	NA	25	25	25
ENSG00000172113.8	NME6	-1.6855670019742675	-0.2812542345676861	0.09187922943172457	0.005176274991760398	0.07136824401438534	0.0006618267033145903	NA	35	36	36
ENSG00000167011.8	NAT16	1.6847561545083543	0.08932471573464133	0.09203562740670046	0.05595642707169533	0.14712144619036366	4.503498178498593e-07	NA	46	46	46
ENSG00000151388.10	ADAMTS12	-1.6814290159705412	-0.08825739999183946	0.09267961346875052	0.03525637443136534	0.11426477633791217	5.7327885363641415e-06	NA	44	44	44
ENSG00000115998.7	C2orf42	-1.681391290609623	-0.10703429371643775	0.09268693611057154	0.019299696828193217	0.0717064365508513	0.000447338136520966	NA	25	26	26
ENSG00000136908.17	DPM2	1.6795339267829756	0.1400779028556798	0.09304803255574964	0.016261926277328666	0.2544883055417417	1.804034087833232e-12	NA	17	19	19
ENSG00000196876.15	SCN8A	1.6751416799068297	0.45509452912723564	0.09390643689283144	0.0017575576402341173	0.027146160005867344	0.03765047420056291	NA	40	40	40
ENSG00000111215.11	PRR4	1.6739884072632578	0.07372934637272474	0.09413287771988027	0.05491315370280041	0.3026523322853488	2.8999679048867867e-15	NA	43	45	45
ENSG00000235366.2	LINC01055	-1.6718305326632688	-0.2381217205096722	0.09455774421215023	0.00785606788338003	0.02406515319836737	0.04929336531042842	NA	21	22	22
ENSG00000270171.1	RP11-338N10.1	1.6694601524345178	0.044486062667267394	0.09502622111099808	0.18613038631008755	0.4666749533864594	3.2669119889480477e-26	NA	46	46	46
ENSG00000213462.4	ERV3-1	-1.6684933133006297	-0.051925237033054766	0.09521783822349965	0.1501371959537335	0.3872088716685033	2.023117265584873e-21	NA	41	42	42
ENSG00000167094.15	TTC16	-1.6679828376670298	-0.20792559366641858	0.09531913376874958	0.009898348085615474	0.036860701661533296	0.014094131716034047	NA	46	47	47
ENSG00000167562.12	ZNF701	1.6670041243173062	0.15707110792904894	0.0955135847806393	0.02578845763999174	0.02949606382710856	0.022917423435720147	NA	32	37	37
ENSG00000109919.9	MTCH2	1.66615723150986	0.14607194635155205	0.09568210188489333	0.014234837484233046	0.20680567122975885	6.520089110321327e-10	NA	14	14	14
ENSG00000175054.14	ATR	1.6655550233494751	0.26423855754858616	0.09580207570130937	0.004919387160061501	0.04256931734314254	0.008881022651947616	NA	26	26	26
ENSG00000106868.16	SUSD1	1.6646394033754592	0.2445051009185439	0.09598471912495367	0.006018544443379936	0.09446011898301256	7.11643350091815e-05	NA	52	52	52
ENSG00000183831.6	ANKRD45	1.6638417615565393	0.269276552584336	0.09614405589044343	0.005265470386282454	0.03834629646498894	0.011424392869834502	NA	22	22	22
ENSG00000137860.11	SLC28A2	-1.6625592489877776	-0.24547607983788333	0.09640069405818356	0.005873252369392446	0.046432572813793316	0.0062808059452979705	NA	22	24	24
ENSG00000259820.1	AC083843.1	1.6597723762474326	0.14545908954656894	0.09696025287873711	0.017556848105120614	0.16471071355883785	5.925195176973709e-08	NA	15	15	15
ENSG00000178796.12	RIIAD1	-1.6596757785551077	-0.14420770768631289	0.09697969460303282	0.027100649011820847	0.17807807831418127	8.216455442604151e-09	NA	24	25	25
ENSG00000131871.14	SELENOS	1.6590191149635816	0.1763055252455809	0.09711194056731183	0.006697254054257959	0.07461809774215583	0.00034128598043101923	NA	40	41	41
ENSG00000103811.15	CTSH	-1.6589828366249288	-0.13628468940672098	0.09711925088959249	0.017914872571646825	0.05825006278953385	0.0016304438660210627	NA	33	35	35
ENSG00000281731.2	RP11-384K6.8	1.6588066202669616	0.062180817958122685	0.0971547658964764	0.07852120670410156	0.2814195905902072	8.660449311429304e-14	NA	45	45	45
ENSG00000132744.7	ACY3	-1.6578740939622543	-0.18435629148257654	0.09734288206706837	0.01653308089535732	0.09604256176796087	6.209637560810379e-05	NA	21	21	21
ENSG00000169251.12	NMD3	1.6578049117201856	0.33882993745474427	0.0973568496194319	0.003135616367925963	0.03824172652189045	0.013484430262225313	NA	16	16	16
ENSG00000008517.16	IL32	-1.65766274600369	-0.2893182613536351	0.09738555720289119	0.02245060914887001	0.15397472487018654	1.1652358284859927e-07	NA	14	15	15
ENSG00000278376.1	RP11-158I9.8	-1.6571002388540412	-0.0706912258175334	0.09749921086916848	0.06393384469564625	0.29586940628649083	6.106798727161696e-15	NA	48	48	48
ENSG00000128891.15	C15orf57	-1.6569983293709347	-0.06461262475747052	0.0975198128552298	0.076402826001257	0.3682142595184886	6.408369966259804e-19	NA	28	29	29
ENSG00000108590.10	MED31	-1.6555772654555048	-0.12795879644601352	0.09780745733328798	0.021420143855077848	0.20935590602710627	6.340937629112566e-10	NA	25	25	25
ENSG00000143761.15	ARF1	-1.6554330754649649	-0.4953457378628237	0.09783668137663803	0.0012100293008725405	0.030829311361018893	0.02350487232497786	NA	19	19	19
ENSG00000186732.13	MPPED1	-1.6552903883668602	-0.08619375986282816	0.09786560768557243	0.05328115400227246	0.1218656690083427	3.940181447415322e-06	NA	93	96	96
ENSG00000109775.10	UFSP2	-1.654607852448807	-0.05960341602993454	0.09800406963276942	0.11214810932468833	0.46463429762064395	2.755263869485134e-25	NA	8	8	8
ENSG00000176531.10	PHLDB3	-1.6535797079040173	-0.08225946157105411	0.09821293850530168	0.05031416972149959	0.3062723430111951	5.5629253784114415e-15	NA	29	29	29
ENSG00000141293.15	SKAP1	1.652754815083162	0.10921645799666528	0.09838077347326259	0.03311602148105528	0.032748232608711354	0.022293909028697267	NA	58	60	60
ENSG00000137563.11	GGH	-1.6523982640291537	-0.13262813756273695	0.09845338919749325	0.023789822710472662	0.1828781128763864	1.2183151536735828e-08	NA	29	29	29
ENSG00000106263.17	EIF3B	-1.6512769776164966	-0.21144034732462455	0.0986820310606533	0.00894693261510641	0.06189944608895254	0.001258325444221934	NA	30	33	33
ENSG00000138381.9	ASNSD1	1.6499696932522694	0.075359543855388	0.09894913485682362	0.05213514056261827	0.4215576688577322	1.0810692061722506e-22	NA	19	19	19
ENSG00000135763.9	URB2	1.6490692386466184	0.15980623624573298	0.09913345077360936	0.013810748342532585	0.023721425297509837	0.04905817214048678	NA	43	43	43
ENSG00000168476.11	REEP4	1.6485151360964754	0.2351179176158724	0.09924700728479825	0.007531935779964775	0.042151496297661115	0.009537474485790938	NA	34	37	37
ENSG00000163945.15	UVSSA	1.6479790361111697	0.10188729871579315	0.09935697316337463	0.033750390023057464	0.24919877483119904	6.651107387112031e-12	NA	50	52	52
ENSG00000141295.13	SCRN2	-1.64726850452908	-0.0938249022725886	0.09950286857937021	0.0428503523714013	0.2405297820099344	1.5511519404100116e-11	NA	60	64	64
ENSG00000099624.7	ATP5D	1.6455981134092972	0.3306341451315904	0.09984652782700855	0.0031409771694187356	0.15942296791111726	7.192163609749491e-08	NA	14	18	18
ENSG00000106648.13	GALNTL5	-1.645250143676127	-0.08658437771428672	0.09991823665592366	0.04658415182383853	0.1716439158631291	1.1286232018500562e-08	NA	42	44	44
ENSG00000154040.20	CABYR	1.645035500229332	0.19944264670440745	0.09996249037712228	0.006992478117996016	0.029988551445569795	0.028362576587076638	NA	9	9	9
ENSG00000165695.9	AK8	1.6439884609644997	0.0949368020713202	0.10017858591403991	0.03125697960733772	0.31095262804278834	1.1646380444835336e-15	NA	22	23	23
ENSG00000258498.8	DIO3OS	1.643606132801807	0.23548162456907956	0.1002575863353557	0.005019751369547101	0.03765692370531271	0.011923170072329332	NA	14	15	15
ENSG00000268601.1	AC115522.3	1.6433594947428294	0.13089766327455002	0.10030857547621733	0.019152195710983068	0.047017137353938615	0.0059064399097239146	NA	26	26	26
ENSG00000128536.15	CDHR3	-1.6433378012527837	-0.12884045556538895	0.10031306130592973	0.018431154644389283	0.04948215355967931	0.0038789858354975172	NA	56	56	56
ENSG00000179270.6	C2orf71	-1.6431676668780004	-0.09239813476060432	0.10034824762837229	0.05918058866479748	0.3145509508214025	2.111531487147765e-15	NA	9	9	9
ENSG00000143110.11	C1orf162	1.6431593970751792	0.1615283395274421	0.10034995819746352	0.011891964076170446	0.08301220894552044	0.0001663053360901183	NA	72	72	72
ENSG00000274265.4	CH17-189H20.1	1.6424344778060913	2.800874604979827	0.10049999462147953	3.5827343320608475e-05	0.09937950706295516	3.804122360559876e-05	NA	1	6	6
ENSG00000214193.10	SH3D21	-1.6410753154402293	-0.15875758420598013	0.1007817820787333	0.014123534273737467	0.17678879898062042	1.6482662820088966e-08	NA	23	25	25
ENSG00000118181.10	RPS25	-1.639402528147181	-0.21619797794352316	0.101129455479662	0.0051190329555732186	0.1273072175170586	3.072742569040864e-06	NA	15	16	16
ENSG00000115507.9	OTX1	1.6370131622352673	0.10479314532060194	0.10162771938983145	0.03403246167392165	0.1567490058798068	1.7089113151303914e-07	NA	29	29	29
ENSG00000256269.7	HMBS	1.636958004996805	0.1391299300554435	0.10163924458743775	0.019340953060525613	0.09061653939902806	7.562631786733682e-05	NA	26	26	26
ENSG00000177627.9	C12orf54	-1.6360609281588958	-0.08762734485421708	0.10182683644002206	0.05093664122020897	0.08766190898835134	0.00013272846306884093	NA	39	39	39
ENSG00000134042.12	MRO	-1.6355426909689836	-0.15579269126174514	0.1019353329405285	0.010355043947834762	0.045177104573821	0.0071925887554852045	NA	47	47	47
ENSG00000168116.13	KIAA1586	1.6353867958870572	0.1286970236826482	0.10196798864037933	0.01596908731660004	0.08018926783996784	0.00023314806859170116	NA	41	41	41
ENSG00000165915.13	SLC39A13	1.6347575517536206	0.34532669870218774	0.10209988249652906	0.0022391190254181337	0.039072237658120186	0.01234058943842761	NA	7	7	7
ENSG00000008394.12	MGST1	-1.633931852546879	-0.1874985437270134	0.10227316061810834	0.010455678867102906	0.10309135966906437	2.0288604121099547e-05	NA	40	41	41
ENSG00000157895.11	C12orf43	1.632476030439576	0.2612605920035742	0.10257924391579945	0.010186907241563	0.13617060710285522	1.4455556548210928e-06	NA	28	28	28
ENSG00000114124.2	GRK7	-1.6319003792105278	-0.17479520577134106	0.10270047414695695	0.014834205255738028	0.11757011193597185	2.5666991553398863e-06	NA	2	2	2
ENSG00000086232.12	EIF2AK1	-1.6318367683006256	-0.0716251595472935	0.10271387738230378	0.03689637132843106	0.09395033320741968	5.288171600599001e-05	NA	57	61	61
ENSG00000166349.9	RAG1	-1.6293341095918792	-0.10040949441673186	0.10324230908726166	0.035598709884899965	0.02546657637603396	0.04221882392864328	NA	79	79	79
ENSG00000232903.2	LINC01166	-1.6281175551914768	-0.26900884234405065	0.10349996182763134	0.008810321669012097	0.04267762512555618	0.007788468976606144	NA	11	11	11
ENSG00000259807.1	RP11-426C22.4	-1.6239096118286078	-0.1044346712311568	0.10439510087667085	0.03684349462904558	0.09935982123064756	4.189151150744144e-05	NA	22	23	23
ENSG00000160326.13	SLC2A6	-1.6235358586469961	-0.29778250965994363	0.10447490431048306	0.00460458178447302	0.029196861155071824	0.02634007408414516	NA	12	12	12
ENSG00000183891.5	TTC32	-1.6234773980964552	-0.06774995242207416	0.10448739113360982	0.08043725557954064	0.3819896252171662	1.304039129823662e-19	NA	28	29	29
ENSG00000160191.17	PDE9A	-1.6231285142385923	-0.4583556203801056	0.10456193527808708	0.0019738863811723756	0.0316279053286754	0.024331756012421612	NA	2	2	2
ENSG00000153485.5	TMEM251	1.6229504346847532	0.6236321009127714	0.10460000085816615	0.0009171339975087668	0.030817283283349282	0.024112269485872032	NA	1	1	1
ENSG00000251287.8	ALG1L2	1.6212159451776365	0.13862676117898806	0.10497133426552588	0.015434413733005288	0.05580158670494998	0.0026007231825662023	NA	23	24	24
ENSG00000184293.7	CLECL1	-1.6202142820591883	-0.06696605526419307	0.10518625450746681	0.08084884079681437	0.21129356244686012	3.8608862480128964e-10	NA	48	48	48
ENSG00000124237.5	C20orf85	-1.6200678664328667	-0.5506375601209595	0.10521769917552203	0.0010637686337610754	0.023759496047814	0.04725511989525075	NA	12	13	13
ENSG00000007541.16	PIGQ	-1.6175851190508839	-0.1118708053167134	0.10575203819106019	0.026625472205124266	0.2942294454888596	2.913070861786719e-15	NA	40	43	43
ENSG00000143578.15	CREB3L4	-1.6167634390018772	-0.22262177696618374	0.10592935419130617	0.006416878474889463	0.09207035331760607	7.83652211687707e-05	NA	37	37	37
ENSG00000135951.14	TSGA10	-1.6151475313962644	-0.1973722686325178	0.10627874979678764	0.00869521938115791	0.12557128939741186	1.592909539101264e-06	NA	18	20	20
ENSG00000186088.15	GSAP	-1.6126987791096101	-0.08817274543952257	0.10680996593365137	0.036204791729933905	0.18067995126479136	6.2591442373854755e-09	NA	37	39	39
ENSG00000255693.1	RP11-766N7.3	1.6122892416091077	0.17197543977618868	0.1068990133207399	0.010068021771462436	0.04314865359427957	0.007431929275738307	NA	36	37	37
ENSG00000131591.17	C1orf159	-1.6117367433851113	-0.08500603591156473	0.10701923843560707	0.03565150829966081	0.3748515632504147	3.8125376023726453e-19	NA	21	27	27
ENSG00000137513.9	NARS2	1.609388578650281	0.1525434612389955	0.10753140111570618	0.011035080333983004	0.07564657846687133	0.0002596937581871647	NA	20	20	20
ENSG00000155755.18	TMEM237	-1.6087087237500861	-0.3459001355137003	0.10768004736098596	0.0028975413511365105	0.045696765598990635	0.006563749541622423	NA	12	12	12
ENSG00000108465.14	CDK5RAP3	1.608522275795622	0.132322186443691	0.10772084151846868	0.013591957882284164	0.2539647573204165	2.7402077304986742e-12	NA	9	9	9
ENSG00000253485.2	PCDHGA5	1.6072371794507032	0.06439983845514229	0.10800234902637613	0.06139031507371913	0.039318969007403004	0.011643209033241666	NA	89	91	91
ENSG00000254470.2	AP5B1	1.606891605976327	0.18720038255420376	0.10807814809123882	0.011440772434323416	0.0892518111762677	3.012646560579095e-05	NA	10	10	10
ENSG00000156384.14	SFR1	-1.60598557448221	-0.28508379105335646	0.10827707954192893	0.005024208355944816	0.029412165063268613	0.028625727882467263	NA	18	18	18
ENSG00000166166.12	TRMT61A	1.6048829895870556	0.15180302956274122	0.10851955771953041	0.013560621278643202	0.039574886671860175	0.011443709237058477	NA	74	75	75
ENSG00000004468.12	CD38	-1.6045019685216693	-0.08957765557260151	0.10860345090130222	0.0344490067494017	0.23381288832644195	1.4778536417394307e-11	NA	41	41	41
ENSG00000118939.17	UCHL3	1.6029969840124905	0.11204073281089165	0.1089353199596739	0.037992132484463384	0.3559282647615291	3.168125394574896e-18	NA	34	34	34
ENSG00000280670.2	CCDC163	1.6027872020543446	0.0440253712748817	0.10898164329403656	0.1495989696546357	0.4841477767080454	6.598641599053022e-28	NA	32	33	33
ENSG00000169629.11	RGPD8	-1.6012494338920322	-0.04799824607806959	0.10932168383720801	0.13345372424290253	0.4104287382939448	1.5219670071085604e-21	NA	29	29	29
ENSG00000214087.8	ARL16	-1.6008861595775183	-0.057364838308425974	0.1094021356050266	0.09554082376336741	0.4676950624119777	7.174584083397822e-26	NA	38	39	39
ENSG00000132205.10	EMILIN2	1.6007410066672545	0.27163394790140244	0.10943429466856601	0.004215021524282929	0.08585395588881713	0.00011965788441330718	NA	7	7	7
ENSG00000110628.13	SLC22A18	1.599772995905245	0.2079281330955771	0.10964895151247589	0.00893895138262522	0.03767641056128095	0.013622225034335935	NA	16	18	18
ENSG00000163958.13	ZDHHC19	1.5995809701902355	0.09909446727775643	0.10969157283769863	0.034058686041508864	0.03511555111281238	0.016133833248740174	NA	37	41	41
ENSG00000104613.11	INTS10	-1.5982220892884589	-0.3448499926202652	0.10999355939068814	0.003088489102054593	0.04559148068407833	0.006199880786746837	NA	8	8	8
ENSG00000136425.12	CIB2	1.5980817434907288	0.07271098106962941	0.1100247860824947	0.05119927918083227	0.3184853164863733	1.582441371908508e-15	NA	25	25	25
ENSG00000077514.8	POLD3	1.5968063192350865	0.10162408594763876	0.11030888690603811	0.031330997111808645	0.0486407872972297	0.004367354665022823	NA	70	73	73
ENSG00000174899.10	PQLC2L	1.5964650450851396	0.09315230124586205	0.11038500393549348	0.03888273081423256	0.17845966161857324	3.060400300871188e-09	NA	17	17	17
ENSG00000188266.13	HYKK	1.5949370856864247	0.12290329385498554	0.11072630543539907	0.02161362932500975	0.10419886951152056	2.2602413905516603e-05	NA	24	24	24
ENSG00000246223.8	LINC01550	1.59334094550655	0.15780789756941188	0.11108372588422184	0.010154986054525632	0.13510918163722654	1.1485131709895249e-06	NA	6	6	6
ENSG00000242612.6	DECR2	-1.5932156565932831	-0.07127811204332031	0.11111182008431172	0.06559759283300642	0.2871812723312433	5.189228904170747e-15	NA	10	11	11
ENSG00000183549.10	ACSM5	-1.5927282456076548	-0.16126970127869053	0.11122116820100807	0.012275840281431662	0.057291784601643435	0.002413122427538958	NA	20	22	22
ENSG00000125787.11	GNRH2	1.591854294398499	0.11252043114279542	0.1114174472765443	0.022196718456263052	0.15349017987329533	1.3411099213081384e-07	NA	19	21	21
ENSG00000144218.18	AFF3	-1.5909694068245746	-0.1633748504343799	0.1116164609354426	0.008742258483505738	0.1862650120916253	2.5372732946950604e-09	NA	9	9	9
ENSG00000035115.21	SH3YL1	-1.5909675245035821	-0.1747305630139959	0.11161688457338578	0.010314665616747931	0.08536397720012727	0.00017574910842147368	NA	34	38	38
ENSG00000130332.14	LSM7	-1.5890131734538264	-0.26929838515970383	0.1120574186093588	0.004501174878791579	0.04768963264514752	0.004484341160633504	NA	4	4	4
ENSG00000144028.14	SNRNP200	-1.588297708353396	-0.14005867858937127	0.11221903546514089	0.017728045150936893	0.11855065985304113	6.377820066150536e-06	NA	18	19	19
ENSG00000136783.9	NIPSNAP3A	-1.5864141839337147	-0.07368620476652052	0.11264538495737227	0.058491804544394364	0.17701241816173047	1.0210887957007235e-08	NA	110	112	112
ENSG00000125124.11	BBS2	-1.5863173884531343	-0.2208749257770846	0.11266732976921615	0.007152310151302277	0.08619476987054568	0.00017019079159010642	NA	25	25	25
ENSG00000101138.11	CSTF1	1.5859468420664475	0.32469141719157285	0.11275136866608533	0.0033464106362882094	0.05150861101041653	0.004038408812516657	NA	5	5	5
ENSG00000204176.13	SYT15	-1.5851990155451157	-0.47965256349243346	0.11292112413002488	0.0011412019604419464	0.09760365926926404	4.761316406435148e-05	NA	7	33	33
ENSG00000165916.8	PSMC3	1.585113651934089	0.23982969843673152	0.11294051433918517	0.004457696824528338	0.16264897168582726	7.322050519396473e-08	NA	19	21	21
ENSG00000273456.1	RP11-686O6.2	-1.584727551825464	-0.19321712526757434	0.11302824914412075	0.008040041674081125	0.03624087506815225	0.015074706155324885	NA	16	16	16
ENSG00000255837.1	TAS2R20	1.58329445340571	0.1312396067107224	0.11335436654915584	0.016070321733816853	0.07007197438995126	0.0005441343508526725	NA	19	21	21
ENSG00000177000.10	MTHFR	-1.5827445721278726	-0.16653815110624562	0.11347969472126285	0.009919779387434637	0.09094055029328886	8.100976199619791e-05	NA	11	11	11
ENSG00000145113.21	MUC4	-1.5822698151316688	-0.05878159314564036	0.11358798844921984	0.08886783686769201	0.21684989277854844	1.0852854421462853e-10	NA	67	72	72
ENSG00000249381.1	LINC00500	-1.5822344020339745	-0.058652602420888884	0.11359606956151172	0.14188171177987788	0.443357558310134	6.078695678376355e-24	NA	12	12	12
ENSG00000133740.10	E2F5	1.581649404439724	0.15193755525551633	0.11372962895994915	0.01612341236966871	0.038103683820626184	0.01221935293929091	NA	23	23	23
ENSG00000016402.13	IL20RA	-1.581396337680154	-0.18922192520499845	0.11378744433133511	0.010150980561530932	0.17856705314907514	1.1441651029134896e-08	NA	6	7	7
ENSG00000182308.6	DCAF4L1	1.5803577379489298	0.2326875796461007	0.11402496420130714	0.005918013213194448	0.04352055048055148	0.006720367912170507	NA	11	11	11
ENSG00000128699.13	ORMDL1	-1.579739929049824	-0.07045584365410087	0.11416643745762378	0.05189632571890707	0.2421828694798036	8.784600957341781e-12	NA	62	63	63
ENSG00000127463.13	EMC1	-1.5793736222048258	-0.07303381104774354	0.1142503840010494	0.06391231356565696	0.2901115662891696	1.7073699787642828e-14	NA	22	23	23
ENSG00000151327.12	FAM177A1	-1.5788581830556323	-0.13237700934919466	0.1143685894733793	0.016829315676912714	0.19530591222636912	7.59762958175193e-10	NA	57	60	60
ENSG00000167981.5	ZNF597	-1.5779230988980972	-0.21065269508756962	0.11458327766999986	0.007903770865074773	0.058473661857872374	0.0016828475449868858	NA	22	22	22
ENSG00000083807.9	SLC27A5	-1.5759449414572626	-0.15293862789331766	0.11503849253704654	0.01488997020584231	0.2179935265548892	2.758040237207536e-10	NA	21	21	21
ENSG00000170175.10	CHRNB1	1.575346878183413	0.14061966931229677	0.11517639893927878	0.014211067057741554	0.2366095169020312	2.5871437305189304e-11	NA	11	11	11
ENSG00000128266.8	GNAZ	1.572804633909002	0.13734851072429016	0.11576406234509234	0.016201111417369372	0.08128810967345003	0.00015501170676163783	NA	41	44	44
ENSG00000163798.13	SLC4A1AP	1.57207305883199	0.22647907476340523	0.1159336087334373	0.005595404037355623	0.046533128934765	0.004917882193355747	NA	32	34	34
ENSG00000176715.15	ACSF3	-1.5713463548288042	-0.06806752892528276	0.11610221938578583	0.059327438387356345	0.2392384433314096	2.2196127888351852e-11	NA	17	17	17
ENSG00000157800.17	SLC37A3	-1.5711131823111892	-0.09194118977847918	0.11615636114386008	0.025026028000107496	0.037881794153031265	0.012780896106068682	NA	48	65	65
ENSG00000108187.15	PBLD	1.5700037706502383	0.11582108754786273	0.11641423405656755	0.02105845741080274	0.32227819832435584	3.4137786313741364e-16	NA	13	14	14
ENSG00000173193.13	PARP14	1.5699701652516445	0.27027468354354744	0.11642205234636105	0.006057061519172187	0.06644505233773257	0.0008199144433114013	NA	16	16	16
ENSG00000131669.9	NINJ1	1.5698860116413342	0.41249290968502195	0.11644163247817849	0.001600048462168214	0.07803323174967784	0.00032548982677001566	NA	4	4	4
ENSG00000183207.13	RUVBL2	1.5697969584404803	0.10076059190599705	0.1164623554214546	0.02849731495998052	0.2798071888695193	6.636222666234238e-15	NA	30	30	30
ENSG00000176209.11	SMIM19	-1.5688697301420855	-0.10348669602506777	0.11667829636025932	0.029912647949871564	0.2939243757406052	8.994701766723847e-15	NA	36	36	36
ENSG00000197646.7	PDCD1LG2	1.5687399951629628	0.1008943312215134	0.11670853522616056	0.03312774412542412	0.09534571138128946	5.152729124078953e-05	NA	20	20	20
ENSG00000169884.13	WNT10B	1.5685187296336438	0.330617520725854	0.11676012240051055	0.003039390446511115	0.09231752132432901	6.549154449724879e-05	NA	4	4	4
ENSG00000272823.1	RP11-295M18.6	-1.5680292260284188	-0.058437228765656365	0.11687431184400732	0.0904954824098973	0.22585246782255125	1.0694948785887738e-10	NA	53	56	56
ENSG00000219545.11	UMAD1	-1.5677935649380306	-0.3327362076243277	0.11692931718524426	0.004395969600988625	0.06789025498918898	0.0008027749948954036	NA	2	2	2
ENSG00000147955.16	SIGMAR1	-1.5663161440391349	-0.1987278127423269	0.11727462337569397	0.007821460943210266	0.0521234499192065	0.003495599057880019	NA	28	28	28
ENSG00000104731.13	KLHDC4	-1.5657742986538166	-0.15104763375090846	0.11740146516308585	0.013734097214806076	0.05088632159789468	0.004284111002762964	NA	19	19	19
ENSG00000155749.12	ALS2CR12	1.565480499940963	0.08960755234224016	0.11747028616498782	0.04182087009778592	0.3107621553960424	1.3451695559507135e-15	NA	28	28	28
ENSG00000204520.12	MICA	1.5647079571215032	0.20407501281624446	0.1176514018821396	0.0070588966840599105	0.4895637221959536	1.2402884212441605e-27	NA	7	33	33
ENSG00000134504.12	KCTD1	1.5636482001872714	0.41534469728955037	0.11790020876822221	0.0016889968125212939	0.11737934449624747	5.0918046387204525e-06	NA	42	42	42
ENSG00000136044.11	APPL2	-1.5636341918637051	-0.6449409460001211	0.11790350036715926	0.0007456451464583752	0.0641451095419996	0.001156402014911979	NA	12	12	12
ENSG00000225383.7	SFTA1P	1.5628281703790547	0.08824790445959604	0.11809301632318955	0.03543844961643207	0.17275058104742907	2.6053914978499252e-08	NA	29	29	29
ENSG00000080031.9	PTPRH	-1.5620477340239118	-0.21664144938580662	0.11827674419395325	0.006302703844229697	0.09781226275680577	1.2089992055242775e-05	NA	2	2	2
ENSG00000162753.11	SLC9C2	-1.5607312960843156	-0.16502458656041946	0.11858716380918093	0.011742958366333399	0.14023251781875493	7.547005568370396e-07	NA	3	3	3
ENSG00000102996.4	MMP15	1.5597911614223758	0.45364729231492684	0.11880924083205713	0.0014259956503977719	0.0746635687502968	0.00045014226269957694	NA	2	2	2
ENSG00000182685.7	BRICD5	-1.5594822081233612	-0.16826129603457346	0.11888229239170668	0.009759630781413578	0.19475613132580166	1.8687448527184524e-09	NA	12	12	12
ENSG00000054392.12	HHAT	1.5592433393605067	0.11371107035924222	0.11893879669571641	0.023703070274661626	0.09318246154604468	1.5243386901899961e-05	NA	44	46	46
ENSG00000105793.15	GTPBP10	1.5551636950348984	0.11553207909881479	0.11990708833969015	0.02569689619758306	0.08246921764292403	0.00015946869120635998	NA	32	33	33
ENSG00000196683.10	TOMM7	1.5551326630985536	0.12022209158959554	0.11991447726719727	0.01967108435583248	0.3301148474097652	1.0471180742945103e-16	NA	8	8	8
ENSG00000101096.19	NFATC2	-1.5547985811927139	-0.258091187133646	0.11999404716085288	0.003713864415691767	0.06529334666887213	0.0010396482342637482	NA	9	9	9
ENSG00000172878.13	METAP1D	-1.5545017500426836	-0.2888948285691186	0.12006477954672211	0.004027352213830441	0.03689707639732967	0.015031466540468882	NA	9	9	9
ENSG00000204231.10	RXRB	-1.5538922937413604	-0.2479258349054885	0.1202101102311705	0.0036628283773600763	0.04284122498825209	0.008611851220011752	NA	24	35	35
ENSG00000182149.20	IST1	1.5537584221012395	0.39250074219807	0.12024205164663837	0.0025538148996747676	0.03971260018067866	0.007921434311527378	NA	28	28	28
ENSG00000106565.17	TMEM176B	1.5519278497649684	0.19496439025421144	0.12067948829475299	0.008570880776209456	0.08717928056462551	0.00012732907731559918	NA	25	28	28
ENSG00000115085.13	ZAP70	1.5518958863044485	0.08600818666749839	0.12068713738574319	0.04037921422427505	0.1654333473464055	5.2865561412135396e-08	NA	29	29	29
ENSG00000197070.13	ARRDC1	-1.551895824222342	-0.18032882223819838	0.12068715224281669	0.009084511012379122	0.0960958536360236	5.7797237798531994e-05	NA	29	33	33
ENSG00000237940.3	LINC01238	1.5512062111416074	0.09787485796526028	0.12085227415829665	0.043976743962932094	0.20829752351165293	5.321152235572584e-10	NA	23	27	27
ENSG00000251417.2	RP11-1348G14.4	-1.5493115613241575	-0.10529967144842513	0.12130684185838467	0.028323235304948124	0.14855050616804275	2.2006215388451964e-07	NA	12	12	12
ENSG00000162976.12	PQLC3	-1.5486420266706449	-0.14787721504862325	0.12146779721580007	0.010372053126664322	0.043071666439521775	0.00621228786046671	NA	31	31	31
ENSG00000118762.7	PKD2	-1.5484526240325795	-0.21434911457546557	0.12151335968570354	0.006029000860633063	0.12694850082946282	1.4956984560576843e-06	NA	20	20	20
ENSG00000091490.10	SEL1L3	1.5470050651995595	0.12010297034608736	0.12186202425277634	0.020707655040575684	0.2132486845418065	8.155277270208237e-11	NA	19	19	19
ENSG00000137411.16	VARS2	-1.5465827326200476	-0.18581731432643603	0.12196389614665962	0.008247368796214084	0.4384047835993687	7.413169460769447e-24	NA	11	53	53
ENSG00000080608.9	PUM3	-1.5462771828389457	-0.13610310482655638	0.12203764006735843	0.017209274770686445	0.03710280933370404	0.01314861474605079	NA	34	36	36
ENSG00000127578.6	WFIKKN1	1.5460397489728215	0.031442896997810596	0.12209496838928398	0.28025452977914195	0.5730819489596958	1.767541228735453e-35	NA	94	100	100
ENSG00000164002.11	EXO5	1.5443758889509667	0.18409106946422918	0.12249729760655335	0.006648452387900824	0.06684593261714822	0.0007973942369583882	NA	21	22	22
ENSG00000167711.13	SERPINF2	1.544065916366492	0.06860905458646543	0.12257236478394441	0.06946448176329079	0.30484992722615617	3.024395372914445e-15	NA	22	23	23
ENSG00000118579.12	MED28	1.5438342899404276	0.16146684973815134	0.12262848204962394	0.013259671099302966	0.13876895118686042	7.001350304434518e-07	NA	41	42	42
ENSG00000167766.18	ZNF83	1.5405183635804582	0.07127402892132702	0.12343405009574622	0.05589033462592735	0.2399829958800858	1.4024345913627846e-11	NA	28	28	28
ENSG00000169756.16	LIMS1	1.540305771547186	0.28877401817906034	0.12348583760434013	0.0036259032479895974	0.11823274160691676	3.2776999142772274e-06	NA	20	20	20
ENSG00000170703.15	TTLL6	-1.5397843855043187	-0.09217042287376749	0.12361291927724702	0.03446080500564587	0.1281284867935928	2.7595420129890583e-06	NA	34	35	35
ENSG00000267368.1	UPK3BL	1.5395861098111423	0.10570816730977058	0.12366127341370707	0.03014295459223225	0.1462274512846118	4.1158761363555565e-08	NA	6	8	8
ENSG00000170085.17	SIMC1	1.5392059024772546	0.14742265929250165	0.1237540371084831	0.014920016679243473	0.186473829993336	6.840437236466698e-09	NA	17	18	18
ENSG00000054219.10	LY75	-1.5389886147273815	-0.08540795551853479	0.12380707576286816	0.03899858439595419	0.22995533724542894	5.023661075464578e-11	NA	30	31	31
ENSG00000002919.14	SNX11	1.5389753853039072	0.14090284931961233	0.12381030555974622	0.014348960862851954	0.1715101265582076	1.0282111537676664e-08	NA	21	21	21
ENSG00000278445.1	RP11-255P5.3	1.5386919741189884	0.11181502673825817	0.12387951262098235	0.028481791654681406	0.04418039712407772	0.007177669463696905	NA	57	58	58
ENSG00000219481.10	NBPF1	1.5368616870232226	0.06252028208767697	0.1243271834313321	0.04596865546028939	0.20255465815724288	5.517540348746442e-10	NA	73	82	82
ENSG00000197562.9	RAB40C	1.5357621975491633	0.4696251667351992	0.12459671425583044	0.0012721961295230858	0.0520679429639478	0.003246542969471769	NA	17	18	18
ENSG00000167311.13	ART5	1.5317450524285436	0.5351096420869172	0.12558536015271732	0.0010547792065630293	0.14049067906506682	4.4933109907198227e-07	NA	3	4	4
ENSG00000106686.16	SPATA6L	-1.5299683752519584	-0.1430081711227912	0.12602455705141033	0.016375960963849655	0.031533520736246184	0.020701394803096733	NA	28	28	28
ENSG00000115526.10	CHST10	-1.5298926514996485	-0.2860037803089196	0.12604330260982832	0.0038888251829224964	0.09553110068664447	5.701128015091886e-05	NA	12	12	12
ENSG00000182600.9	C2orf82	-1.5296777914754343	-0.05121137214826253	0.1260965034401581	0.1217214154807593	0.5033766889788366	1.5867383105183163e-28	NA	33	33	33
ENSG00000129595.12	EPB41L4A	-1.5284415434466243	-0.0740207271161111	0.12640294690602258	0.05191702853393863	0.04116265369918847	0.010329585503199306	NA	78	79	79
ENSG00000166261.10	ZNF202	1.5278561517801834	0.10019693754710367	0.12654825704600658	0.03221782248291527	0.10411469626589903	1.8914578027676825e-05	NA	45	49	49
ENSG00000015475.18	BID	-1.5266357679930411	-0.200703448284671	0.1268516076625789	0.008113526725233973	0.1395866278285844	8.133796102939045e-07	NA	18	21	21
ENSG00000148288.11	GBGT1	-1.5256633609481502	-0.163069186108414	0.1270937236602221	0.020210053698318967	0.21523673216354625	2.0444560430946956e-10	NA	38	41	41
ENSG00000163162.8	RNF149	-1.524809670824094	-0.10345224612017279	0.1273065770778137	0.024799775365499502	0.2317589222569772	3.3245238222825324e-11	NA	46	47	47
ENSG00000084652.15	TXLNA	-1.523280872746448	-0.20619828368976525	0.12768845039241744	0.0070234739494937715	0.03997061270461273	0.01135524220426189	NA	64	65	65
ENSG00000276070.4	CCL4L2	-1.5232038939519503	-0.056619112296544885	0.12770770219999109	0.0940554176131744	0.1759285819076838	4.191981217179996e-09	NA	32	35	35
ENSG00000119723.16	COQ6	1.5207300430622102	0.15351867737761138	0.1283275962253759	0.013133275756859691	0.02469945879502413	0.04768540659033686	NA	35	36	36
ENSG00000104442.9	ARMC1	-1.5194381543316438	-0.10854140935048259	0.1286522442076078	0.029093412600573635	0.22974041152110625	1.7626716140540612e-11	NA	55	55	55
ENSG00000164252.12	AGGF1	-1.5189382833811926	-0.1903401618192933	0.12877803148490982	0.008506642567965109	0.06688550026461385	0.0009569505081442467	NA	38	40	40
ENSG00000267723.1	CTD-2189E23.1	-1.5137038928707556	-0.14852378442207692	0.13010095718195164	0.012566137243326787	0.045773465875383015	0.006616452172324437	NA	5	5	5
ENSG00000272130.1	RP11-360I2.1	1.5126856964446878	0.13866857905675023	0.13035951454875366	0.013014738434648877	0.3291272433638779	3.615576997900791e-16	NA	16	22	22
ENSG00000105072.8	C19orf44	1.5117737659549721	0.07770874921065482	0.1305914254106182	0.026826759953829427	0.296604673371352	2.241486143116096e-14	NA	19	19	19
ENSG00000270091.1	RP11-78O7.2	-1.5096390835588704	-0.1712508871089509	0.1311355428440836	0.010738994491663241	0.16315130268920894	6.865551899758036e-08	NA	26	28	28
ENSG00000114331.13	ACAP2	-1.5082669442214334	-0.06848609979932317	0.1314862198222074	0.05131547687912273	0.32185109545805474	7.539534579797557e-16	NA	73	77	77
ENSG00000168306.12	ACOX2	-1.5069900344157305	-0.27101020721398544	0.13181321163283724	0.00408696529467481	0.045941903545217384	0.006172290709891483	NA	23	23	23
ENSG00000177212.3	OR2T33	-1.5063636211750515	-0.10744747602532914	0.1319738541359653	0.02639296400231962	0.0907594111692174	0.00010291467101826974	NA	20	22	22
ENSG00000165730.14	STOX1	1.5056670344410965	0.17035892244270134	0.13215267059351327	0.009853839574618157	0.04182854500964209	0.009731501927962924	NA	58	58	58
ENSG00000251580.1	RP11-539L10.3	1.5055005919957198	0.06243983447198914	0.13219542477126325	0.0740255895351013	0.3329180782428542	1.997319397801777e-16	NA	17	19	19
ENSG00000117601.13	SERPINC1	-1.504643261754856	-0.10798751585544088	0.13241581750829812	0.029622799430178648	0.11907658341201995	4.333465045352882e-06	NA	39	40	40
ENSG00000231887.6	PRH1	1.5042499137285243	0.05231486516328418	0.1325170301503983	0.14327027510329177	0.3403728850752786	1.5354419470441885e-17	NA	29	30	30
ENSG00000153113.23	CAST	-1.503978675642665	-0.11657169648245067	0.13258685749756652	0.02714253286524476	0.3023675373008066	2.031225346858035e-15	NA	30	30	30
ENSG00000051180.16	RAD51	-1.5027822043007448	-0.15367963197455056	0.13289521637907098	0.01166458271256372	0.05307218419362971	0.002984065422686639	NA	14	14	14
ENSG00000111731.12	C2CD5	1.502202052126014	0.33500010803959523	0.13304493502016385	0.003446749701985413	0.029877530214464838	0.029367842221694907	NA	89	89	89
ENSG00000141456.14	PELP1	1.5018726612892612	0.395291584019998	0.13312999830797487	0.002013711705399218	0.02829057287791132	0.03356397299198327	NA	8	11	11
ENSG00000125450.10	NUP85	1.499960712744818	0.07037494345129132	0.1336245796192457	0.08898957039577313	0.4297688770582856	4.152415198653904e-24	NA	20	20	20
ENSG00000237987.1	RP11-503C24.2	1.4979609704625851	0.06929454579832127	0.1341433911329453	0.07036031694439349	0.11795806911526012	4.463568068200025e-06	NA	29	30	30
ENSG00000230725.5	RP4-738P15.1	-1.4940377826012354	-0.20195538441288297	0.13516574422898425	0.010248440426525859	0.096734838078202	4.308482154701854e-05	NA	30	30	30
ENSG00000110911.14	SLC11A2	-1.4939900558392007	-0.41572254469170605	0.1351782184243718	0.0012472959647371698	0.053352112697416014	0.002472691253370716	NA	30	30	30
ENSG00000162873.14	KLHDC8A	-1.4925477438323738	-0.17205824291274804	0.1355556107944572	0.010288471287412313	0.06828393998025213	0.0008696044745197267	NA	34	34	34
ENSG00000204394.12	VARS	-1.4904761801602049	-0.7282405320383618	0.13609907502879443	0.0006528002568671368	0.04727026653538923	0.005719580151664343	NA	6	19	19
ENSG00000148408.12	CACNA1B	1.4902246167784539	0.22656063165003335	0.13616518578554831	0.008048962671406451	0.10504315756397133	1.8823771837751053e-05	NA	18	26	26
ENSG00000170624.13	SGCD	1.489917361532556	0.10438292326866956	0.13624596597034658	0.026294743010183554	0.12174963859976767	4.06089475926312e-06	NA	14	15	15
ENSG00000122490.18	PQLC1	-1.4890787762740387	-0.13773767623816033	0.13646662588980488	0.012790332804057931	0.12525356038183982	3.3617780313231018e-06	NA	28	28	28
ENSG00000204525.16	HLA-C	1.488207431167057	0.3123356706832506	0.1366961981084848	0.0046607606407552404	0.4339217372957641	3.7106746789753295e-23	NA	21	70	70
ENSG00000049323.15	LTBP1	-1.4870047773532595	-0.13120761387734362	0.13701354918730813	0.01586793317195203	0.07143558259972044	0.00047733119478134817	NA	24	25	25
ENSG00000196372.12	ASB13	1.4867567873932646	0.0968451181818636	0.13707905832773568	0.027534061131988752	0.054999425112815296	0.0025665889042163085	NA	129	134	134
ENSG00000069493.14	CLEC2D	-1.485393230556773	-0.09234121909235393	0.13743968784395685	0.03919028330116115	0.1988251193041986	1.4263040244845004e-09	NA	128	129	129
ENSG00000254872.3	RP13-870H17.3	-1.4852116977282632	-0.28609497850225585	0.13748775424714754	0.0057730703069436215	0.13549421643263804	1.2745131318886512e-06	NA	3	3	3
ENSG00000100814.17	CCNB1IP1	-1.4851637289486679	-0.04885645408043857	0.13750045762270074	0.10757946885608369	0.26129369494387544	1.4522082365553382e-13	NA	36	38	38
ENSG00000177663.13	IL17RA	-1.4843938844074132	-0.37255169482275147	0.13770445624180222	0.0019975469448271247	0.09739151785559456	4.752115229069044e-05	NA	5	5	5
ENSG00000143107.8	FNDC7	1.4842848371396689	0.18186828945866776	0.13773337118179294	0.0072875348876080236	0.07118335159603079	0.0006379801104296727	NA	15	15	15
ENSG00000065609.14	SNAP91	-1.483444549877173	-0.670693629252971	0.13795633851679767	0.0010855096647848495	0.03384582212647329	0.02050328883573426	NA	36	37	37
ENSG00000272690.5	LINC02018	-1.4832930411432854	-0.10463696731720176	0.13799657042549512	0.02692621026125295	0.1308275527968744	2.1193812278214654e-06	NA	5	8	8
ENSG00000066735.14	KIF26A	-1.4824124328113515	-0.16890321458568036	0.1382305878371202	0.012101583488149173	0.04281486829485725	0.005382934702403777	NA	44	44	44
ENSG00000106526.10	ACTR3C	1.4823006330917767	0.08743071221456021	0.1382603199366681	0.029657754238201085	0.1342577713015637	1.467029218764963e-06	NA	55	57	57
ENSG00000122678.16	POLM	-1.4822046588970137	-0.10832901229394151	0.13828584731523066	0.019623534615203303	0.11060081971279573	9.005121318346148e-06	NA	22	22	22
ENSG00000174891.12	RSRC1	1.4819062611831253	0.5667502235459102	0.13836523884348764	0.003101622244413411	0.024125446383997242	0.04772692413751374	NA	30	30	30
ENSG00000197859.9	ADAMTSL2	1.4818821943871454	0.13215033878202592	0.1383716435718651	0.019005918606771297	0.025390039598562515	0.03889961861504475	NA	39	48	48
ENSG00000134815.18	DHX34	-1.4804061605965344	-0.1796676183896712	0.13876488691608418	0.0088934682718414	0.1503574205046754	1.5141039478261842e-07	NA	10	10	10
ENSG00000132881.11	RSG1	1.4799334231586068	0.1755968835390068	0.13889101494415806	0.012151748246045887	0.136954821663144	8.799857443155546e-07	NA	19	26	26
ENSG00000241837.6	ATP5O	-1.4771926471417551	-0.12835282459720848	0.1396240042199935	0.016580475915180214	0.2198267225287783	1.4996582533823256e-10	NA	46	49	49
ENSG00000171903.16	CYP4F11	-1.475814120945931	-0.22754840978493515	0.13999379887039953	0.005768111394558144	0.04633309120227868	0.00571393431229049	NA	24	25	25
ENSG00000267072.2	NAGPA-AS1	-1.4751909829582632	-0.08275561883632103	0.14016120499755788	0.048038048788115274	0.17848988634735236	1.7960400754493144e-08	NA	51	54	54
ENSG00000171931.12	FBXW10	1.4750273621518086	0.16608868647232133	0.14020518727239262	0.009277749277892156	0.054314696702049005	0.0026583146909797627	NA	12	13	13
ENSG00000104818.14	CGB2	-1.474295919140927	-0.05904190369934844	0.14040193345927066	0.07374371882130501	0.30253010929465396	4.188492923530739e-15	NA	7	7	7
ENSG00000204052.4	LRRC73	1.473330786933771	0.341650825812229	0.1406618630754178	0.002428902945001174	0.027117471956026776	0.03635680407051462	NA	25	25	25
ENSG00000182165.17	TP53TG1	-1.4732705977701943	-0.6239995153576108	0.14067808548366442	0.0011122715987282473	0.030989604715331312	0.02606513609441841	NA	15	15	15
ENSG00000106341.10	PPP1R17	-1.4713126264746825	-0.07460570952089483	0.14120659018515405	0.040757744769891385	0.08316907417802838	0.0001478068348759103	NA	18	19	19
ENSG00000164176.12	EDIL3	-1.470967173576355	-0.7235154212506425	0.14129999460402112	0.0004902372776532288	0.078588800670035	0.0002600979175646581	NA	1	1	1
ENSG00000276768.1	RP5-1116H23.5	-1.4703874570136355	-0.1281192672790755	0.14145684650901813	0.019315256814623732	0.033742422336272164	0.018371668621106847	NA	17	19	19
ENSG00000236255.1	AC009404.2	-1.4699868223331938	-0.06750700304331463	0.1415653230061289	0.06431628376433787	0.1420340507292666	5.284315045928816e-07	NA	75	77	77
ENSG00000051523.10	CYBA	-1.4695106673256697	-0.17049709412453057	0.14169433061925862	0.01197114553793309	0.2369365752654382	1.0464000260443324e-11	NA	4	4	4
ENSG00000105289.14	TJP3	-1.4681692608139054	-0.20329729895894522	0.14205825179434314	0.009182581136378168	0.06851630824070287	0.0007354990209912526	NA	5	5	5
ENSG00000204138.12	PHACTR4	1.4681495801949511	0.12001349225677845	0.14206359644908306	0.022172439786723563	0.2186815826465357	5.207679933533599e-11	NA	74	74	74
ENSG00000138036.18	DYNC2LI1	1.4677387760997658	0.23595832156482338	0.14217519354721503	0.0037504759439279693	0.08206884630460742	0.00011965897938846171	NA	10	10	10
ENSG00000105928.13	DFNA5	-1.4672445882424605	-0.03881104323586117	0.14230953147348904	0.16940510947689208	0.4599026057307194	1.0090957303141374e-25	NA	27	27	27
ENSG00000151376.16	ME3	1.4664620051564872	0.41609326744771413	0.1425224648811333	0.001624648571665117	0.03429266397870341	0.01951436686180477	NA	57	57	57
ENSG00000263001.5	GTF2I	1.466353800618095	0.18680315945140394	0.14255192554334448	0.0114960001437183	0.1619789636868036	3.887737758332293e-08	NA	10	12	12
ENSG00000175084.11	DES	1.4660859527236518	0.0956014159181009	0.1426248721347473	0.04227373723903293	0.07791667696718516	0.0003518669094442458	NA	32	34	34
ENSG00000204653.9	ASPDH	-1.4636261394538084	-0.12236359155293172	0.14329612642539022	0.01865981973945819	0.16593755926383588	4.0217271746984776e-08	NA	20	21	21
ENSG00000236700.5	LINC01010	1.4635275446454525	0.11574980104901636	0.14332308223025836	0.01223764629807669	0.07047915881051198	0.000575668736625582	NA	18	18	18
ENSG00000255021.1	RP11-536I6.2	1.463518326970527	0.05461858361699738	0.14332560253994134	0.08417243475433511	0.17041239831199806	2.8492831263805015e-08	NA	72	74	74
ENSG00000127554.12	GFER	1.4630807304656874	0.08119687844964874	0.1434452899185395	0.03066820667057999	0.22177452233298867	1.0844951252715636e-10	NA	16	17	17
ENSG00000182179.12	UBA7	1.4620105649997248	0.4717428456871716	0.14373831475527643	0.0011329347080598503	0.05616845209521471	0.002527844720254118	NA	32	32	32
ENSG00000185414.19	MRPL30	-1.4619832583826335	-0.16295269379435798	0.1437457976537965	0.010572593553102746	0.07958412367235004	0.00029516638106222195	NA	46	47	47
ENSG00000114744.8	COMMD2	-1.4615573300239832	-0.09410145652884888	0.14386255450988883	0.03438172126024014	0.30218920742222544	1.500037726473886e-14	NA	16	16	16
ENSG00000223496.2	EXOSC6	1.4614629199737523	0.06445902750122098	0.14388844434064835	0.06335823271014346	0.5641247100721654	1.1700851112660143e-35	NA	12	12	12
ENSG00000133216.16	EPHB2	-1.4610834554824144	-0.08518408173802454	0.1439925399726474	0.04114987208590054	0.300935507326799	6.344825153830326e-16	NA	17	17	17
ENSG00000105419.17	MEIS3	1.460814878254793	0.15843041386289286	0.1440662516267345	0.011270292722321874	0.07381244516846651	0.0004541888426674173	NA	12	12	12
ENSG00000166199.12	ALKBH3	1.4599846954290125	0.08290896532413247	0.1442942801811414	0.05354287415517199	0.17293390297581804	3.0043014205991125e-08	NA	70	71	71
ENSG00000146833.15	TRIM4	1.459867739565336	0.07881576294385402	0.144326426983891	0.04130283189355345	0.31200845477542044	6.650917616661795e-16	NA	43	43	43
ENSG00000196275.13	GTF2IRD2	1.4598325843904612	0.07451905502699296	0.14433609090260308	0.07060095722759402	0.5080866695085514	2.2156416730235928e-29	NA	10	12	12
ENSG00000271643.1	RP11-10C24.3	1.459520424393661	0.05107302368132417	0.14442192332082038	0.0944727069982271	0.10918552440735202	1.5008134523593726e-05	NA	83	85	85
ENSG00000102606.17	ARHGEF7	-1.4594022905647561	-0.10199427694024539	0.14445441594275274	0.030416488243790906	0.33241098691752474	5.0133157305974335e-17	NA	35	35	35
ENSG00000108592.16	FTSJ3	-1.4591299170516756	-0.06300557908282031	0.14452935342561887	0.07660468427016481	0.4081751170499265	4.983776897018558e-22	NA	66	67	67
ENSG00000173272.15	MZT2A	-1.4579893579549372	-0.15393153558911335	0.14484347637169495	0.022368589899539215	0.2268775440820325	6.885050241427797e-11	NA	27	35	35
ENSG00000090316.15	MAEA	-1.4578501145036618	-0.22536586591893468	0.1448818614008868	0.004340051128496907	0.07062999302384752	0.0007026579853035852	NA	11	11	11
ENSG00000174567.7	GOLT1A	1.4571806754524903	0.145537237347201	0.14506651344837146	0.012478021372970367	0.11456921622999693	1.122106327105556e-05	NA	34	37	37
ENSG00000125630.15	POLR1B	1.4571430781679633	0.05649322964958711	0.14507688928921056	0.10529677910396676	0.3742703518753681	1.540117253363764e-20	NA	10	10	10
ENSG00000158161.15	EYA3	-1.455908482320101	-0.15375887918126865	0.14541792049686064	0.01051981566480558	0.09662852713498153	4.707610236278581e-05	NA	13	13	13
ENSG00000083544.13	TDRD3	-1.4556801936160642	-0.1500686710596247	0.14548104765947673	0.011415645152788492	0.06289184163944593	0.0011825122542231596	NA	41	42	42
ENSG00000177697.17	CD151	1.4544929827504725	0.07443886453209633	0.14580967757739338	0.06052937442699491	0.4246109517010369	2.1160717240797948e-23	NA	6	6	6
ENSG00000196365.11	LONP1	-1.4532515552580507	-0.12203409293143075	0.14615392258374363	0.016689141226801183	0.18061812448714065	7.483825459791152e-09	NA	6	6	6
ENSG00000205085.10	FAM71F2	1.4529939050154719	0.14722427720469652	0.14622544628152498	0.01075043311393645	0.03145652747233061	0.02463731955459296	NA	19	20	20
ENSG00000167377.17	ZNF23	-1.4514067781863182	-0.1591297469010986	0.14666662342582729	0.012411572578170839	0.04326229645443258	0.007783762891377839	NA	27	29	29
ENSG00000167081.16	PBX3	-1.4513247342577837	-0.1463708789072985	0.14668945700415345	0.00976435463753825	0.024979845003498317	0.039145508449441965	NA	48	48	48
ENSG00000235597.1	LINC01102	1.4512639442743986	0.4286565647952114	0.14670637716814627	0.001645044041813	0.07893234134142472	0.0003170667843497148	NA	3	3	3
ENSG00000182175.13	RGMA	-1.4506663384510696	-0.22937680478767117	0.1468727930755798	0.005226883428589546	0.033265782027200444	0.01856761497878117	NA	27	27	27
ENSG00000154781.15	CCDC174	-1.449878195900718	-0.06264959927659093	0.14709248864801225	0.05965381413510471	0.31379416140161265	1.4678160989673342e-16	NA	12	12	12
ENSG00000167904.14	TMEM68	-1.4494040545643934	-0.24588905543907577	0.147224777051859	0.005032885253416879	0.03715417496593318	0.015107936475776646	NA	21	21	21
ENSG00000160392.13	C19orf47	-1.4486914981543413	-0.24422674998195773	0.1474237557993605	0.004140381410979388	0.08730502933351783	0.00012585955878394886	NA	14	14	14
ENSG00000188818.12	ZDHHC11	-1.4486711852289822	-0.10383411054048308	0.14742943112097054	0.02935630478493503	0.05298465833104408	0.002685097730686087	NA	41	47	47
ENSG00000147588.6	PMP2	1.4480699687805418	0.2269285427588852	0.14759748338334275	0.0049055925954667335	0.04532556177805803	0.006036008398345957	NA	19	19	19
ENSG00000114686.8	MRPL3	1.4459254873139509	0.29897378788528006	0.1481981023328906	0.003063738620234094	0.0269755408010689	0.03686496761988649	NA	15	16	16
ENSG00000104979.8	C19orf53	1.4458862628109632	0.1448716604685702	0.14820910555749167	0.011205871244667707	0.28371083807782466	5.600977443371559e-14	NA	14	16	16
ENSG00000183166.10	CALN1	-1.444905229129761	-0.34451905749852163	0.1484845073382388	0.003231049712653763	0.06657035808172466	0.0010429918364932775	NA	44	45	45
ENSG00000111775.2	COX6A1	1.44479791031394	0.30230771637040704	0.14851465823331053	0.0032688132544020448	0.08399447287283038	0.00012674119628994774	NA	12	12	12
ENSG00000214376.5	VSTM5	-1.4445433093295814	-0.182913064994709	0.1485862063094468	0.014197255390484984	0.03500848482263565	0.01784855044250151	NA	35	36	36
ENSG00000086619.13	ERO1B	1.4441523972468266	0.07107654297524438	0.1486961118171821	0.04622092531947664	0.2216973967677144	4.4301396612779524e-11	NA	25	25	25
ENSG00000145826.8	LECT2	1.443311831939905	0.14275159220153813	0.14893264822014957	0.012967140230261999	0.03632851789657317	0.015724204385846072	NA	6	6	6
ENSG00000198093.10	ZNF649	-1.4420402240896328	-0.08388496567992025	0.14929102649487247	0.044048154465449456	0.2292533870602109	8.359070703637256e-11	NA	65	67	67
ENSG00000138029.13	HADHB	1.4420054730929304	0.22500532550944613	0.14930082962713426	0.006059299884104452	0.14752389739497812	2.431841485575047e-07	NA	13	13	13
ENSG00000145979.17	TBC1D7	-1.441826867724425	-0.0473068509635859	0.14935122131581538	0.12214506699976194	0.3034339799751719	1.7793727617383093e-15	NA	79	85	85
ENSG00000119673.14	ACOT2	1.4409781514732738	0.08373035708736143	0.1495908553728706	0.050807916550049924	0.23914185125902399	1.186987107464143e-11	NA	28	30	30
ENSG00000124783.12	SSR1	-1.440952632014384	-0.13252886763233307	0.14959806530308442	0.014422175538174514	0.2082577558331842	3.2108794935984316e-10	NA	14	14	14
ENSG00000089063.14	TMEM230	-1.440872657589329	-0.11683052642608416	0.14962066193623222	0.017560021981424243	0.1949072856015455	2.7479521706453437e-09	NA	23	25	25
ENSG00000142156.14	COL6A1	1.4404396067752887	0.09631929927869552	0.1497430649123805	0.040648675896880454	0.18008151349401708	5.7153859262045425e-09	NA	56	57	57
ENSG00000108846.15	ABCC3	1.4399682091394999	0.09247028867527042	0.14987639354257093	0.026733717041555548	0.08076075360478485	0.00020893367140860058	NA	31	31	31
ENSG00000176945.16	MUC20	1.4380678929437312	0.03805059057495259	0.1504147914560933	0.17410353985485108	0.32125608919528914	3.382708038874066e-17	NA	61	64	64
ENSG00000196666.4	FAM180B	1.4378709272619281	0.12181865512771987	0.150470680040592	0.0160622416273343	0.07464827793034255	0.0003170358461505893	NA	70	70	70
ENSG00000185972.5	CCIN	1.4375153107158118	0.09498221521972158	0.15057162555737258	0.03451990227682335	0.033734465512328934	0.020005522720835348	NA	53	53	53
ENSG00000262877.4	RP11-1055B8.4	-1.4374403003295537	-0.0551796635264186	0.15059292464024832	0.052482243680102555	0.18413919322377775	2.2606243721474314e-09	NA	63	66	66
ENSG00000141519.14	CCDC40	1.4362267285088197	0.08587056306088636	0.15093783572097821	0.028115909858982383	0.3361888743855427	7.304326729880799e-17	NA	25	27	27
ENSG00000164346.9	NSA2	-1.436008600053999	-0.04217430054109257	0.15099989411669593	0.15418250857194465	0.648410387675797	6.265676293020572e-45	NA	22	22	22
ENSG00000235478.4	LINC01664	-1.43438176946634	-0.1081335557359369	0.15146334718795423	0.025300837110381447	0.1347474496547825	5.243250154161684e-07	NA	41	51	51
ENSG00000067533.5	RRP15	1.433510809458551	0.041137916352488584	0.15171191203383752	0.1277976142998758	0.3826472867807639	2.5698792430263764e-19	NA	112	120	120
ENSG00000101224.17	CDC25B	1.4333207665309315	0.1664340208171425	0.1517661899921239	0.008134361047434384	0.02776865777197253	0.03420864897401109	NA	23	26	26
ENSG00000108469.14	RECQL5	1.4333152675592162	0.18771157280333517	0.15176776076769583	0.008926807987287705	0.0509232014122791	0.003768407421323615	NA	22	23	23
ENSG00000205208.4	C4orf46	-1.4332566692149928	-0.1337524330677507	0.15178450009291122	0.017134181437360837	0.031000404224486237	0.02205563086441225	NA	51	51	51
ENSG00000145375.7	SPATA5	-1.4322692502195506	-0.11687947249520667	0.15206677975928537	0.008166909372488887	0.13202340759130834	2.1718806964892502e-06	NA	7	7	7
ENSG00000118849.9	RARRES1	-1.4308704294956553	-0.12104877793010842	0.15246735333139155	0.013866579772585971	0.030326019957862795	0.027018758530138826	NA	22	22	22
ENSG00000129451.11	KLK10	1.43041559086823	0.09264605467875948	0.15259777615164563	0.029964051926545537	0.08895891295630103	6.439392280624719e-05	NA	15	15	15
ENSG00000196118.11	CCDC189	-1.429524356881331	-0.12188354671669381	0.15285357940908784	0.017153246027305363	0.1849390342237069	5.2570460578570645e-09	NA	12	19	19
ENSG00000151893.14	CACUL1	-1.4292848997142862	-0.151952591394771	0.1529223643206204	0.011550728525500818	0.1355310932112071	1.5053329899556625e-06	NA	35	36	36
ENSG00000270111.2	RP11-271F18.4	-1.4292391715465311	-0.5793368410916364	0.1529355025747119	0.0007466395679218074	0.06814004309303127	0.0008017517872665412	NA	35	35	35
ENSG00000178952.10	TUFM	1.4290041331914765	0.20176577388626732	0.1530030454789935	0.00635687608738068	0.15501189452032252	1.240337908541088e-07	NA	33	33	33
ENSG00000119729.11	RHOQ	-1.428923484322431	-0.4627117839082612	0.1530262267494739	0.0013153891388487052	0.04888614564561968	0.004334233524679593	NA	6	7	7
ENSG00000152990.13	ADGRA3	1.42881403263515	0.2518350009887592	0.15305769121791707	0.0036846925802506	0.04179771355513084	0.00897262801179538	NA	37	38	38
ENSG00000173535.13	TNFRSF10C	-1.4266224460688437	-0.045296109718521896	0.15368875074115584	0.12259852666698474	0.4707635604726486	7.885729819744939e-26	NA	16	16	16
ENSG00000187664.8	HAPLN4	-1.425431022930753	-0.2816083908034105	0.15403264573855607	0.003772885524219893	0.044585250462042716	0.006951437603503143	NA	8	8	8
ENSG00000213171.2	LINGO4	1.4238364963214654	0.1537913651817272	0.15449380813752142	0.01007794485733405	0.07863492439368383	0.00033337554906982613	NA	9	9	9
ENSG00000107147.12	KCNT1	-1.4233396726589984	-0.2814206458147877	0.15463771154599426	0.004392433406140518	0.17458073260773152	1.4832100126560542e-08	NA	11	11	11
ENSG00000235209.1	CTA-150C2.13	1.4231335215621992	0.04254927828043988	0.15469745244271263	0.1686139324116686	0.26338758900875114	8.697498914747437e-13	NA	52	52	52
ENSG00000129484.13	PARP2	1.422337769170171	0.25158801652781276	0.15492821940688994	0.003792965841575062	0.07470057308415584	0.00044277557262976876	NA	18	19	19
ENSG00000178252.17	WDR6	1.4219829680837388	0.17890994592236112	0.15503119540244445	0.009123066794328737	0.0746018799688713	0.00036657214491503577	NA	30	30	30
ENSG00000262246.5	CORO7	-1.4215627509508209	-0.22083245806073132	0.1551532247029122	0.005392220160920124	0.19534842770690128	1.3018146412504411e-09	NA	27	30	30
ENSG00000170291.14	ELP5	1.4215276140351505	0.09544093932737	0.1551634316196372	0.018891245721968465	0.08496510678495296	0.00011550769840911241	NA	56	61	61
ENSG00000165555.9	NOXRED1	-1.421405797569558	-0.1395001338046836	0.15519882201202254	0.013569223789455877	0.14471839714983753	6.081472260995561e-07	NA	27	28	28
ENSG00000251372.5	LINC00499	-1.4205607275892125	-0.04857963680845728	0.1554445023869771	0.17568816034363266	0.6078805396493159	1.1744246742831784e-38	NA	23	23	23
ENSG00000186529.15	CYP4F3	-1.4198594320111602	-0.04742800820427435	0.1556486084515235	0.12202951409639325	0.274798631048485	1.5414909298922642e-13	NA	63	65	65
ENSG00000108219.14	TSPAN14	-1.419590607572253	-0.15337062391857942	0.15572690140519888	0.009175077064007362	0.08620328317394631	0.00016282786579270458	NA	17	18	18
ENSG00000164880.15	INTS1	-1.4190536510121465	-0.04962899018739916	0.15588337514573083	0.0908237940487072	0.38067840464586894	3.1546213206743503e-21	NA	47	53	53
ENSG00000114520.10	SNX4	-1.4188654245924903	-0.1969471322425498	0.1559382541676965	0.007078658643822677	0.1001183523651958	3.7151477725433665e-05	NA	14	14	14
ENSG00000090565.15	RAB11FIP3	-1.4183661800407668	-0.26767338013523473	0.15608388419120098	0.003843753635889821	0.09254024731457168	6.613519869838956e-05	NA	20	20	20
ENSG00000075975.15	MKRN2	1.4178973367017107	0.11547830386164439	0.15622074008406975	0.023619406167826984	0.1804571535997295	1.0939344844185896e-08	NA	12	12	12
ENSG00000115594.11	IL1R1	-1.4174956014325764	-0.27928149013826603	0.15633807945614336	0.0032306955070273233	0.09825343852602927	2.5005980520649e-05	NA	22	22	22
ENSG00000141665.11	FBXO15	-1.416966161634163	-0.15589627731734937	0.1564928210263981	0.013230637363242703	0.09646821319021967	4.4756556062314985e-05	NA	48	49	49
ENSG00000237491.8	RP11-206L10.9	-1.4162579774856567	-1.5369170773024443	0.15669998651738373	0.00011414519419884071	0.3131012597005238	3.4970740618904605e-15	NA	1	7	7
ENSG00000221953.5	C1orf229	1.416068575897768	0.06344531517825713	0.1567554274956507	0.06221736128748425	0.2572261510210108	1.876815781819097e-12	NA	27	27	27
ENSG00000261794.1	GOLGA8H	1.4155738433633804	0.08208859469003857	0.15690031405555557	0.04135762486114941	0.0641069815118413	0.0009922033111997187	NA	23	24	24
ENSG00000198046.11	ZNF667	-1.4150890233792557	-0.298228106536734	0.1570423961157413	0.0028918353265195563	0.10708758129737547	1.3386877220713072e-05	NA	11	11	11
ENSG00000283597.2	FAM169B	1.4149617143155415	0.23706785202982159	0.1570797216610649	0.007120811090519418	0.10598367367458313	1.8846891501180805e-05	NA	10	10	10
ENSG00000102967.11	DHODH	1.4126317354032265	0.05306575587587514	0.15776403285748763	0.09193793956282333	0.2566064820622951	2.211146405448372e-12	NA	30	30	30
ENSG00000196353.11	CPNE4	-1.4118300676345827	-0.6513100951435202	0.1580000029057571	0.0004448592065933889	0.025800470199245418	0.04234977177588788	NA	1	1	1
ENSG00000183354.11	KIAA2026	1.4116373767657684	0.21274635228682487	0.15805676108573152	0.005180678177230234	0.07838281354099583	0.0003456438810048675	NA	22	22	22
ENSG00000163629.12	PTPN13	1.4113777242953303	0.09462395713808056	0.15813326760468494	0.030440760609309545	0.2451165602871471	5.087502403161021e-12	NA	32	32	32
ENSG00000227888.4	FAM66A	1.41125732761396	0.045744270675644426	0.15816875196473879	0.12418185122976458	0.2822327291548159	8.605277173693776e-14	NA	28	30	30
ENSG00000267065.2	LINC02080	1.4103823130592688	0.0523035571731698	0.1584268250746107	0.06564587725524687	0.1704620220949309	2.2946702815169915e-08	NA	30	30	30
ENSG00000034239.10	EFCAB1	-1.4102948573273881	-0.05889079000444954	0.15845263641458396	0.05254053918674385	0.32068947458019625	4.1040419601544686e-16	NA	46	50	50
ENSG00000225498.1	AC002064.5	1.4090497365789518	0.08671896947676	0.1588204618662855	0.04346132769917106	0.1754169808486904	2.0159689769871296e-08	NA	44	44	44
ENSG00000160352.15	ZNF714	-1.4089405105473123	-0.10289350199004696	0.15885275951520172	0.0333014622201047	0.05750105074702529	0.0016017560098874385	NA	36	36	36
ENSG00000135773.12	CAPN9	-1.4085863757994606	-0.08602403519866977	0.15895750976227008	0.035420984966547935	0.2716171650842732	5.654935815988085e-13	NA	10	10	10
ENSG00000150867.13	PIP4K2A	1.408527544768729	0.18355727286946624	0.15897491657631857	0.00913115387965386	0.1993348008004037	2.3944407708871403e-10	NA	24	24	24
ENSG00000041802.10	LSG1	-1.4075565938359518	-0.0441622336553011	0.15926240810255243	0.15239609066982848	0.4438850500340341	2.375513288369556e-24	NA	27	27	27
ENSG00000234917.2	RP5-994D16.3	-1.4063808489563379	-0.17147733869903314	0.1596110639684417	0.007893697922862748	0.038677984695080055	0.0131653003542659	NA	21	21	21
ENSG00000112530.11	PACRG	-1.4059551420951282	-0.2473920276914243	0.15973744550873858	0.0032787872756363558	0.09443528355421194	7.534466125762715e-05	NA	13	13	13
ENSG00000104714.13	ERICH1	-1.4040113523862747	-0.07433855990803376	0.16031546907671468	0.04653796016865652	0.09800560703728342	3.751401592062201e-05	NA	36	36	36
ENSG00000124380.10	SNRNP27	-1.4039911698455945	-0.10619945634070244	0.16032147902885197	0.017437840342969486	0.13039084780073038	8.694840246228656e-07	NA	31	31	31
ENSG00000176749.8	CDK5R1	-1.4039769341365078	-0.5663388995373452	0.1603257182373239	0.000809704439767984	0.03701036000732179	0.014755932765506413	NA	25	26	26
ENSG00000120451.10	SNX19	-1.4039246079398802	-0.05690632985927995	0.1603413010242194	0.07087221737830365	0.38620167796834093	9.673521099033851e-20	NA	34	35	35
ENSG00000247982.6	LINC00926	1.4025768937606864	0.1283750172844301	0.16074304604935996	0.016771905805370718	0.14442056302286746	3.23644561885297e-07	NA	17	17	17
ENSG00000130764.9	LRRC47	1.4017086894180852	0.19985871153601534	0.16100225476223218	0.007159623957892917	0.11804527285623227	2.3459167410195448e-06	NA	32	33	33
ENSG00000269949.1	RP11-738E22.3	1.3992948580347155	0.10799744961918993	0.16172458095066222	0.02769169029634406	0.032957159211144144	0.01795206545238866	NA	15	15	15
ENSG00000087884.14	AAMDC	-1.3984214157256671	-0.20686457146446247	0.1619865558554361	0.0066611620778552535	0.06447572226677789	0.0009982514718197813	NA	38	38	38
ENSG00000203666.12	EFCAB2	-1.3983689296420736	-0.040670130437429154	0.16200230840419305	0.176470247266692	0.5121878413603023	4.823809377180154e-30	NA	98	98	98
ENSG00000106100.10	NOD1	1.3979674373437796	0.17456389203023587	0.16212284577909197	0.00772917371372523	0.10289647463315832	3.285463985440783e-05	NA	15	15	15
ENSG00000086205.16	FOLH1	-1.3979455211759668	-0.20499711931542464	0.1621294274727636	0.005607589488115948	0.10283464456530964	2.198919057311851e-05	NA	14	14	14
ENSG00000115677.16	HDLBP	1.3971692050829896	0.06911336612790897	0.16236269480703147	0.04385421427217395	0.17514724780012592	2.9293932883025772e-08	NA	86	87	87
ENSG00000172428.10	COPS9	1.3968876888026867	0.27707713825466274	0.16244734731111354	0.0023535879984579663	0.028573868801385863	0.03254206402120385	NA	24	24	24
ENSG00000196235.13	SUPT5H	-1.3966687300409042	-0.13009575492160302	0.16251321166452892	0.014953414527038604	0.08241893878186933	0.00021012554772471	NA	56	56	56
ENSG00000057294.14	PKP2	-1.3950109659733827	-0.13808713009133775	0.16301253274738092	0.01699216315768313	0.07308238533887147	0.000498240368420222	NA	26	26	26
ENSG00000177868.11	SVBP	-1.3949710817401297	-0.0626309332197235	0.16302456017598288	0.06802765391637403	0.33560852779963873	1.0344446088894355e-16	NA	43	44	44
ENSG00000115266.11	APC2	1.394938068201926	0.09947793459049677	0.1630345161944583	0.02607392318770168	0.3110760036070186	2.4787568085856914e-15	NA	2	3	3
ENSG00000204463.12	BAG6	-1.394546837424374	-0.21483220593296934	0.16315253606542768	0.004932873232008797	0.36081275538490704	3.5162233851764095e-18	NA	19	65	65
ENSG00000113722.16	CDX1	1.3930324344268377	0.19109025602750607	0.1636099828417661	0.007661529920294372	0.04706266812592784	0.005829429926449263	NA	10	10	10
ENSG00000054356.13	PTPRN	1.3928507017222373	0.3391283568638487	0.1636649426684338	0.0032847528792474857	0.04879328118533727	0.00507420652717261	NA	26	27	27
ENSG00000274070.1	GATSL2	-1.3920739889144897	-3.5940523802902846	0.16389999393469068	2.6243205660912263e-05	0.13041941583864974	1.5700270636468427e-06	NA	1	3	3
ENSG00000103253.17	HAGHL	-1.3915166012028446	-0.30349660696911884	0.16406882906133913	0.002593438441095677	0.029157478709188125	0.0209064771349514	NA	4	4	4
ENSG00000137200.12	CMTR1	1.391121508581967	0.18280491394181553	0.16418858364564182	0.007692391983672419	0.045784936514764896	0.0066705600769626575	NA	17	17	17
ENSG00000005059.15	MCUB	-1.3907541036605835	-0.46824399166059405	0.1643000050256569	0.0011073150680298114	0.0342703184090284	0.0172807092622217	NA	1	1	1
ENSG00000161542.16	PRPSAP1	-1.3903938077990696	-0.14738929570645182	0.16440932577555467	0.013787134250962724	0.16305323176970354	5.536933056322832e-08	NA	12	12	12
ENSG00000101353.14	MROH8	-1.389739685971888	-0.24411777844375024	0.1646079390317866	0.006591223268779341	0.02971892729564993	0.028444117869601264	NA	26	26	26
ENSG00000119431.9	HDHD3	-1.3890512620137985	-0.05905256937190278	0.16481716265352886	0.0704639403456177	0.037056847064107175	0.014986656287845469	NA	122	127	127
ENSG00000162722.8	TRIM58	-1.3886593562364251	-0.15015605109343017	0.1649363588166476	0.015319265720721755	0.05218079505335687	0.00350515914401924	NA	17	18	18
ENSG00000174348.13	PODN	-1.388228911537393	-0.125847914086474	0.16506735117078564	0.010442066709415932	0.061345595831453624	0.0014098606377432078	NA	65	66	66
ENSG00000260025.1	RP11-490M8.1	-1.3876224067302612	-0.1273600642869766	0.16525205479298766	0.012650754894297662	0.02430005151459301	0.04617496014814134	NA	63	63	63
ENSG00000146856.14	AGBL3	-1.3869979571996494	-0.17784066019521402	0.1654423857436529	0.006262091686903625	0.06136752872164019	0.0008124673781556048	NA	4	4	4
ENSG00000120322.3	PCDHB8	1.3867770817354776	0.04538325778999963	0.16550974761733916	0.10397842752946844	0.3738448969385022	2.3001361332397746e-19	NA	23	23	23
ENSG00000108784.9	NAGLU	-1.3865628867356328	-0.239372794146444	0.16557509181456953	0.0047271896332553645	0.051291577415562686	0.0030661156149472376	NA	20	20	20
ENSG00000115271.10	GCA	-1.3865311231043003	-0.3725293337568002	0.16558478355785622	0.005669355135094697	0.038108365392281365	0.010732601866592622	NA	32	32	32
ENSG00000122477.12	LRRC39	-1.3862925945209637	-0.14053335902952274	0.16565757721889995	0.016844408446351745	0.1420445001302703	3.501252377696313e-07	NA	48	49	49
ENSG00000171695.10	LKAAEAR1	1.386083911781033	0.14997003875425882	0.16572128233152372	0.012572109868509092	0.052612608224748315	0.003266047435287805	NA	14	15	15
ENSG00000261150.2	EPPK1	1.3846306444106062	0.4281679906925232	0.16616543617360102	0.0011835061077119043	0.025598805214642768	0.04223333368018481	NA	4	4	4
ENSG00000124191.17	TOX2	-1.383842740321642	-0.0849173744316108	0.16640661276962687	0.05366736103445571	0.09474496748568802	7.074693917884829e-05	NA	36	36	36
ENSG00000102802.9	MEDAG	-1.3837906214041957	-0.04681252059790535	0.16642257559054985	0.06561471313570548	0.043869003412070964	0.006352240107801045	NA	72	74	74
ENSG00000157315.4	TMED6	1.3807809521155836	0.18867399237294136	0.16734632189693355	0.006434968705190906	0.05562973060071779	0.0025517129229615442	NA	2	2	2
ENSG00000181315.10	ZNF322	-1.3798103496465404	-0.059835814187527155	0.1676450451655378	0.05387418774442208	0.5016929824530173	4.223831212649848e-28	NA	60	64	64
ENSG00000084234.16	APLP2	1.378823179494416	0.45586864788369463	0.16794927812845084	0.0024707099404246385	0.035462066761723934	0.016159381251155094	NA	7	7	7
ENSG00000214046.8	SMIM7	1.3778201905004805	0.12020055021283692	0.16825881065057313	0.013982371231487399	0.2124888510700804	2.5365330350022605e-10	NA	19	20	20
ENSG00000273565.1	CTD-3075F15.1	-1.377743031383476	-0.10639716450009844	0.16828264046033947	0.03659328127787554	0.06721747676943234	0.0006800726820063253	NA	34	35	35
ENSG00000179583.18	CIITA	-1.3773293577334298	-0.1343969631993662	0.16841044256985005	0.015015960598004554	0.06609332172133282	0.0010853186681213868	NA	42	44	44
ENSG00000140368.12	PSTPIP1	-1.3771010565560136	-0.0570566339421148	0.16848100610393968	0.07357405815603463	0.2688300882982061	5.862267820609686e-13	NA	18	18	18
ENSG00000088986.10	DYNLL1	-1.3751238693188985	-0.2445880898164637	0.16909304544546278	0.0038199475791420487	0.039451746506966666	0.011413020932922959	NA	11	11	11
ENSG00000272361.2	GS1-166A23.2	-1.3744968353290508	-0.10127162220336708	0.1692874920617421	0.02371076720512061	0.1630821999925199	7.569595827803475e-08	NA	18	18	18
ENSG00000102580.14	DNAJC3	1.374383156656825	0.5056463540800096	0.16932276238115163	0.0007280498501601965	0.0313503683877402	0.023691080586087297	NA	13	13	13
ENSG00000171109.18	MFN1	-1.3742630141554093	-0.14003364073034344	0.16936004417945483	0.013101929414778928	0.145442392656682	5.86297210454645e-07	NA	27	27	27
ENSG00000141569.10	TRIM65	1.3738275061086702	0.12601673662750973	0.1694952396605316	0.014763230226686689	0.21282883995579466	3.651221065144488e-10	NA	21	21	21
ENSG00000237880.1	LINC01885	-1.373822439581978	-0.041824535971134155	0.16949681294685548	0.022594831323305146	0.0908228037473472	8.555323876888083e-05	NA	35	36	36
ENSG00000143774.16	GUK1	-1.3732677391087527	-0.3568170371149924	0.16966912789265687	0.0014748303679228691	0.028124019672072557	0.03394295807662913	NA	8	8	8
ENSG00000225742.5	LINC02036	1.371911595369041	0.18453040393086917	0.17009096025243942	0.006214481786505104	0.11631454324070276	6.968407188803874e-06	NA	6	10	10
ENSG00000157322.17	CLEC18A	1.3702703631283468	0.044612690359240224	0.17060252088361116	0.11243149522815749	0.3819429165693377	9.943504781142437e-20	NA	20	21	21
ENSG00000132434.9	LANCL2	1.368261999486513	0.26778098326537425	0.17123008096753978	0.00397182122558459	0.033448190303804484	0.016667306180547767	NA	30	31	31
ENSG00000165282.13	PIGO	-1.3681948149498315	-0.24869315295689137	0.17125110418189182	0.003735554489599795	0.07262553224759108	0.00046055487523964666	NA	5	5	5
ENSG00000042429.11	MED17	1.3680315777202041	0.07604977454604125	0.17130219201292307	0.04258621342368958	0.16738508719400313	4.5851633385752355e-08	NA	30	30	30
ENSG00000151690.14	MFSD6	1.3680266463333028	0.2164327267969747	0.17130373555077616	0.007301570985936465	0.1690938956439292	3.639745359897462e-08	NA	43	43	43
ENSG00000104738.16	MCM4	-1.367769481538496	-0.11374411229569431	0.17138424328019375	0.017543080912876985	0.3529527187927333	5.6768333509752875e-18	NA	11	11	11
ENSG00000239282.7	GATSL3	-1.3666481119205287	-0.17049472343431743	0.171735629105212	0.013424536787513063	0.0390486246855027	0.011169048676006424	NA	42	42	42
ENSG00000097046.12	CDC7	1.3661137015771274	0.08406162541462646	0.1719032783961879	0.030790490136493945	0.08454807570500711	0.00017373751258881577	NA	55	57	57
ENSG00000215114.8	UBXN2B	-1.36502336872655	-0.12676633626590786	0.1722457053201364	0.01153335582149152	0.07834379124499745	0.00031341041140985337	NA	40	46	46
ENSG00000089050.15	RBBP9	1.364893460834832	0.14134432861877244	0.1722865378304288	0.011465219253188696	0.09590174302410008	5.323049057738798e-05	NA	32	33	33
ENSG00000116151.13	MORN1	1.3646362535617185	0.3298244259179591	0.17236740430739694	0.0022900452382532254	0.030328585068785063	0.02578406854949377	NA	6	7	7
ENSG00000115073.7	ACTR1B	-1.364204283805747	-0.1892217994725021	0.17250328033329565	0.005299675855291042	0.055074921281431474	0.0026542994828321073	NA	17	17	17
ENSG00000142599.17	RERE	1.363164116938007	0.11084850106628222	0.17283079335524143	0.0187971627790844	0.1494252063715877	2.3454209661324496e-07	NA	15	15	15
ENSG00000107902.13	LHPP	-1.3628944085619217	-0.1917523496649701	0.1729157911703122	0.007062361071161524	0.1131144514478816	9.157845937424357e-06	NA	22	22	22
ENSG00000182362.13	YBEY	-1.3617725845202369	-0.03940624564286282	0.1732696661416835	0.16365882560410105	0.4947293000663678	1.6451923147369182e-28	NA	30	30	30
ENSG00000274104.1	CTD-2553L13.10	-1.3609838744087337	-0.1632319861729115	0.173518785509006	0.00796187144400128	0.07079284513266493	0.0006181131952185103	NA	9	9	9
ENSG00000175643.8	RMI2	-1.3609683968292607	-0.04774375881777549	0.17352367688238002	0.10819653961531545	0.5198405163433264	7.985828937999406e-32	NA	30	30	30
ENSG00000115524.15	SF3B1	1.3608891501600862	0.37501793242494913	0.17354872279052902	0.0012881984285528375	0.07100166588500427	0.0006689870899410758	NA	10	11	11
ENSG00000254880.1	PKNOX2-AS1	1.360242106966485	0.3264078673068824	0.1737533218587749	0.0021042912041579096	0.02454000564514089	0.045231159152852134	NA	2	2	2
ENSG00000233232.6	NPIPB7	-1.3602088017672394	-0.14017512863712164	0.17376385804376648	0.011645553373236193	0.0564992456078453	0.002510592046712159	NA	6	6	6
ENSG00000273356.1	LINC02019	-1.3595526102389806	-0.13896699420795677	0.17397154327154007	0.010333398472028842	0.04400275083742626	0.00569804944767101	NA	45	46	46
ENSG00000136870.10	ZNF189	-1.3591745718423172	-0.22734805372043887	0.17409127692662785	0.0052630826461438724	0.08100210895706471	0.0002298346411588125	NA	10	11	11
ENSG00000180801.13	ARSJ	-1.3583075949773051	-0.2154763340763707	0.17436610131349106	0.005044908207036885	0.02408187556761371	0.049918101227446735	NA	7	8	8
ENSG00000272168.6	CASC15	-1.3578701099560309	-0.189362229062368	0.1745049033134114	0.00867807572607791	0.13641120623232025	9.97732373809892e-07	NA	13	13	13
ENSG00000158411.11	MITD1	1.3572882091491167	0.16273204525264728	0.17468965229923739	0.008980688052883311	0.04517811473102417	0.0056070399770359845	NA	39	40	40
ENSG00000164823.9	OSGIN2	-1.3563008311812215	-0.10494302241515208	0.1750034711493188	0.019986332091676502	0.08290567401345544	0.00021866658561906128	NA	24	25	25
ENSG00000100614.17	PPM1A	-1.35538301714846	-0.25028390898743924	0.17529555759535542	0.004502324692401311	0.08312014943952746	0.00013008172189276054	NA	14	14	14
ENSG00000185305.10	ARL15	-1.3546979263579708	-0.28010506897982723	0.1755138188353632	0.0034015800039221126	0.056066265115517815	0.0023409697925905106	NA	17	17	17
ENSG00000185519.8	FAM131C	1.3545595553097733	0.17940325412604605	0.17555792669401282	0.009736635925275716	0.09622817306268776	5.1003900681475406e-05	NA	8	9	9
ENSG00000213699.8	SLC35F6	1.3544843182206014	0.19477313320380008	0.17558191312093374	0.006606645684406897	0.09445205975298678	6.596557243707406e-05	NA	29	29	29
ENSG00000108091.10	CCDC6	1.354297015094186	0.5432349808205496	0.17564163807421274	0.0009252760641444181	0.032070968766651366	0.019863568567831648	NA	12	13	13
ENSG00000078246.16	TULP3	-1.3542520212574316	-0.06224493003886591	0.1756559874211493	0.06409169879364768	0.4227872038854274	3.639383026874817e-23	NA	38	38	38
ENSG00000148600.14	CDHR1	-1.3535200390890112	-0.0901198051100883	0.17588955258866779	0.024296738147236728	0.25013455455604505	2.7401660056604403e-12	NA	81	81	81
ENSG00000231838.1	RP11-449H15.2	1.3528276261285304	0.263053029433639	0.17611070486438818	0.00403919761043064	0.0473151096038881	0.003806237054677389	NA	3	5	5
ENSG00000120915.13	EPHX2	1.3523676131171813	0.20408915020413662	0.17625774466005895	0.0072770061691009936	0.19960496711131287	1.7959154368478365e-09	NA	28	28	28
ENSG00000115602.16	IL1RL1	-1.3519523080740583	-0.040121246830123115	0.17639057247535983	0.12657719178539234	0.5184934352045992	4.29115383742655e-30	NA	67	68	68
ENSG00000155926.13	SLA	-1.350471429007087	-0.25967262994194734	0.17686481228466866	0.0032760835658165884	0.09723184578190353	3.658265644141194e-05	NA	10	10	10
ENSG00000251015.1	SLC25A30-AS1	1.3501766915029396	0.11953837181536636	0.17695931289190425	0.01487237030564803	0.04688048684574746	0.004134104341917811	NA	17	17	17
ENSG00000081377.16	CDC14B	1.3501236915403285	0.21801420460576118	0.17697631006574754	0.003497923747568403	0.11876865669559387	6.969289231950133e-06	NA	28	28	28
ENSG00000183476.12	SH2D7	1.3494960943537064	0.07663384596657771	0.17717767398718332	0.035301446148051654	0.11599397586793014	5.336526751980434e-06	NA	15	15	15
ENSG00000172236.16	TPSAB1	1.348819067166863	0.15354583861377005	0.1773950887772774	0.011011513515982495	0.09547068213311892	4.4626316959207533e-05	NA	10	12	12
ENSG00000173209.22	AHSA2	1.347429461938536	0.04493756325106204	0.1778419571907135	0.11789222994240069	0.5111089869560355	2.5671777623863154e-29	NA	48	48	48
ENSG00000103494.12	RPGRIP1L	1.3472558206839367	0.2595747530488335	0.17789785549067316	0.0036499866818417706	0.046456232586510764	0.005803847544776626	NA	37	39	39
ENSG00000186193.8	SAPCD2	-1.346909128489494	-0.23588786209569043	0.17800950118274683	0.006028049385357739	0.05475903800827642	0.0024737156747655768	NA	13	16	16
ENSG00000010322.15	NISCH	-1.3465132400317044	-0.5296881209087888	0.17813705337668995	0.0011370894105038843	0.04109073045580326	0.0102798658668995	NA	16	16	16
ENSG00000111058.7	ACSS3	1.3458089176401302	0.29935830831401333	0.17836414874023065	0.0023992663597978926	0.03636679783465832	0.016064317073771376	NA	13	13	13
ENSG00000129493.14	HEATR5A	1.3447721854181371	0.39371776278103576	0.17869881516900854	0.0013166130608852158	0.03443419787712243	0.016858448848463426	NA	32	32	32
ENSG00000147408.14	CSGALNACT1	1.3442044037624092	0.0494094514921697	0.17888229801979927	0.09187919589211234	0.3815537245852159	7.811483224654425e-20	NA	87	89	89
ENSG00000135506.15	OS9	-1.3434221858981257	-0.16402708781498662	0.17913530697465563	0.007595027351443435	0.053509236399354884	0.0032934077480583266	NA	20	21	21
ENSG00000197937.12	ZNF347	-1.343264120133942	-0.06190490462842765	0.17918646576900987	0.04341012505814139	0.13373488683840412	1.0629894204485683e-06	NA	83	90	90
ENSG00000137944.17	KYAT3	1.3429273179832413	0.04380572047903877	0.17929550974648312	0.10539920948790057	0.4315064306918624	6.0229945693934964e-24	NA	111	114	114
ENSG00000036448.9	MYOM2	1.3427426031803813	0.038526326791309025	0.17935533445803398	0.14767426851134688	0.3587843087917629	9.23636047792523e-19	NA	36	36	36
ENSG00000249484.8	LINC01470	-1.3426815482071224	-0.1410739341408024	0.17937511196831357	0.010919961367280497	0.06418201441911042	0.0010714317537552196	NA	34	34	34
ENSG00000167103.11	PIP5KL1	1.3425945343522696	0.10678400273477423	0.17940330112952407	0.020944660696988315	0.1410701483397739	1.8193098748661987e-07	NA	13	15	15
ENSG00000095383.19	TBC1D2	1.342276992167691	0.08165056627404561	0.1795062005937217	0.04348165026631183	0.3684285343848472	1.3473957436068386e-19	NA	25	25	25
ENSG00000277135.1	RP11-327J17.9	-1.3422488646076118	-0.14077501030402254	0.1795153174372911	0.010094184299991494	0.0902381459689215	0.00011129770805304397	NA	8	8	8
ENSG00000005156.11	LIG3	1.3416901863148827	0.053388746143455526	0.17969647032472336	0.07980718609410134	0.37761084441147136	2.6982825739969458e-19	NA	18	18	18
ENSG00000148358.19	GPR107	-1.3406123307910598	-0.16081301537304357	0.18004635166069605	0.004939761312637247	0.07419679491367308	0.00040581686532866786	NA	15	17	17
ENSG00000149292.16	TTC12	1.3402965570826133	0.040599059014343415	0.1801489503786492	0.1389545593493021	0.4740742954220836	2.393156903764124e-26	NA	30	31	31
ENSG00000171574.17	ZNF584	1.3402165185931714	0.178270835399555	0.18017496275637068	0.006742889963625627	0.08158666832086353	0.0002560942639695484	NA	8	8	8
ENSG00000230453.9	ANKRD18B	-1.3398579911038373	-0.12631214956391956	0.18029151784969388	0.014628536062858431	0.035552110791659965	0.01598994443956658	NA	22	22	22
ENSG00000188269.8	OR7A5	-1.3392047674548102	-0.13793963248868968	0.18050402084179928	0.010623568743425266	0.0382535983677515	0.010488422458678736	NA	13	14	14
ENSG00000100288.19	CHKB	1.335930378628427	0.08795862862035661	0.18157203043982661	0.030582754529791218	0.2422177433471268	6.110108735860412e-12	NA	12	12	12
ENSG00000111300.9	NAA25	1.3357810863490462	0.14697331858171891	0.18162083673822937	0.010977179952793346	0.11558212701124775	6.01533379955227e-06	NA	32	32	32
ENSG00000140521.12	POLG	1.3352796720139215	0.1545591023669659	0.18178482924464923	0.009589451956363619	0.07626951981454726	0.00026128871770658257	NA	32	32	32
ENSG00000146535.13	GNA12	-1.3345111077989404	-0.2609145134587736	0.18203640896880136	0.003795380910044455	0.15131623196864186	2.7642222920151445e-07	NA	15	15	15
ENSG00000224635.1	RP4-564F22.5	-1.334234884632246	-0.03430705865960609	0.18212689017088046	0.21542021434965092	0.5225329044449305	4.8861957137887254e-30	NA	25	25	25
ENSG00000187824.8	TMEM220	1.3338648752898388	0.07023470574568318	0.1822481447585751	0.04874203796402261	0.3983708907842982	1.6378836280193355e-20	NA	65	65	65
ENSG00000142230.11	SAE1	1.3333858100186846	0.3008713952507034	0.1824052266437649	0.0029306807430428544	0.0293364854878529	0.02254094691732638	NA	8	9	9
ENSG00000165806.19	CASP7	1.3332782455235193	0.10083564603336873	0.18244051002696682	0.02664714837856949	0.25933618439233364	6.594658885700467e-13	NA	56	57	57
ENSG00000154957.13	ZNF18	-1.3326702417768317	-0.2269120544739545	0.1826400430070696	0.0038777756429756046	0.026503541308964304	0.03779118393192474	NA	7	7	7
ENSG00000151917.17	BEND6	1.3324357245194263	0.07421366907118722	0.18271704945057254	0.029296268927754145	0.3440680501714189	8.279133837793519e-18	NA	32	32	32
ENSG00000160111.12	CPAMD8	-1.330705991903547	-0.11607085818119	0.18328577068193408	0.015413007441412033	0.02719475768531709	0.035030281487925106	NA	32	32	32
ENSG00000169105.7	CHST14	1.329929460956254	0.39074732669350437	0.18354151355476267	0.0013135767925691795	0.034562908180911074	0.0183097381825757	NA	22	24	24
ENSG00000116406.18	EDEM3	1.3290028993895544	0.17588596225602418	0.18384701331905084	0.00759365463476981	0.05278168370798268	0.0031296798662464056	NA	26	26	26
ENSG00000164251.4	F2RL1	-1.328967775053919	-0.15204518049535293	0.18385860168717727	0.01113341527008205	0.05056779267769376	0.002808355438687484	NA	16	16	16
ENSG00000273295.1	AP000350.5	1.3287910238341083	0.029408112799877047	0.1839169244013137	0.24474206681607333	0.6153559308250601	2.318468916759525e-43	NA	50	53	53
ENSG00000176148.15	TCP11L1	-1.3285405302814024	-0.20035180103850023	0.18399960338629673	0.005905464158347889	0.10863800817747933	1.9436343296353386e-05	NA	18	18	18
ENSG00000120158.11	RCL1	1.328469258059217	0.21956192634068664	0.184023132832847	0.005141392732227454	0.03804740604111085	0.012360541141163629	NA	17	17	17
ENSG00000166669.13	ATF7IP2	-1.3279464155789333	-0.13558414657541032	0.1841958094984718	0.013251101793383364	0.09592898087908178	6.329519617133846e-05	NA	25	27	27
ENSG00000134201.10	GSTM5	-1.3279375632342394	-0.039438933005979754	0.18419873415206744	0.14550805822675378	0.38368755541494975	4.6865476882602334e-20	NA	54	55	55
ENSG00000230606.10	AC159540.1	1.3277664528928153	0.10708207412218887	0.18425527265028618	0.019371638079044715	0.12974012039135685	2.079316899969724e-06	NA	38	42	42
ENSG00000122756.14	CNTFR	1.3276170756402543	0.25372710638198653	0.18430464057618845	0.004269644254043609	0.028717349944562574	0.0324049782462555	NA	12	13	13
ENSG00000214435.7	AS3MT	-1.326393555854901	-0.09839620926513734	0.1847093722018106	0.027023650700207284	0.12916350455950926	1.3277682251900556e-06	NA	34	34	34
ENSG00000075399.13	VPS9D1	-1.322741041048843	-0.1812496164983319	0.18592151017568048	0.007810780630634033	0.16734369786126052	1.2536246806933764e-08	NA	15	15	15
ENSG00000113396.12	SLC27A6	-1.3217114463926782	-0.05370502563476085	0.1862642556199583	0.08600277484265192	0.2642323127832828	1.1532823737034478e-12	NA	51	51	51
ENSG00000197181.11	PIWIL2	-1.321053835298468	-0.058549342121707426	0.1864834143656482	0.05930446148377572	0.13957548371007078	6.611929477954907e-07	NA	23	23	23
ENSG00000131459.12	GFPT2	1.3202686467070175	0.16504575068703586	0.18674533971644536	0.009505855960329716	0.057205200712159884	0.002392719656297647	NA	15	19	19
ENSG00000257335.8	MGAM	1.319343198270501	0.06507520853928822	0.18705440213354418	0.05274158156416902	0.26570942541640097	1.4438592078912554e-13	NA	48	50	50
ENSG00000110446.10	SLC15A3	1.3178276324161495	0.6176091352980737	0.18756135555004627	0.0004815852006369957	0.06309914072182438	0.0012790092341531806	NA	5	6	6
ENSG00000164934.13	DCAF13	-1.3176592754358776	-0.12706496031596878	0.18761773311814522	0.010736031538117613	0.02760906221232456	0.035899782577470375	NA	49	52	52
ENSG00000131730.15	CKMT2	-1.3173777673675988	-0.10820463176737197	0.18771202944447096	0.013824142480500106	0.11570847083371542	7.687638528872901e-06	NA	29	29	29
ENSG00000035687.9	ADSS	1.3165360391377	0.08803889094460597	0.18799419052666821	0.014562305809011043	0.06709372675837569	0.0008753456855891029	NA	56	57	57
ENSG00000006459.10	KDM7A	-1.3161968484982791	-0.14091805300778196	0.18810798121018224	0.011375356317074429	0.11880783575919505	5.905021438623777e-06	NA	13	13	13
ENSG00000165633.12	VSTM4	1.3159919115084941	0.37631167646323943	0.18817675749616825	0.001576126747149415	0.04551444831969268	0.004425113923795961	NA	7	7	7
ENSG00000182272.11	B4GALNT4	-1.3155201952034716	-0.08034773873071133	0.18833513467791363	0.037816401901297245	0.05994507545602969	0.0013087455170862573	NA	62	66	66
ENSG00000232859.9	LYRM9	-1.3153225876891605	-0.07837489308354971	0.1884015099608658	0.03945552568070937	0.435396527758951	3.0968116124776424e-23	NA	12	12	12
ENSG00000197165.10	SULT1A2	1.3142882778076859	0.04283755839561819	0.18874921054498484	0.1115486834609345	0.26841081970362224	9.632326904559824e-14	NA	24	25	25
ENSG00000254281.1	KB-1507C5.4	1.3141189359617171	0.11624136812337788	0.18880618269300364	0.016402349715692432	0.10278959112271016	3.0628399562991355e-05	NA	6	6	6
ENSG00000151239.13	TWF1	1.3134479054528319	0.18723226541457147	0.18903206403510409	0.006370661764131792	0.04087584363812647	0.00879302185111335	NA	39	40	40
ENSG00000204967.10	PCDHA4	-1.3121622935436275	-0.10361784339796094	0.18946538129453006	0.020565938714858376	0.10548951085970244	2.0302938814575694e-05	NA	44	45	45
ENSG00000127616.17	SMARCA4	1.312142359519418	0.1750831979180582	0.18947210584322305	0.006623480074889616	0.0843612315725656	0.00017356086619671384	NA	29	30	30
ENSG00000186522.14	SEPT10	-1.311332825349645	-0.25548425227316107	0.18974534293723677	0.00294907120239022	0.12299798049907555	3.6547286150882715e-06	NA	10	10	10
ENSG00000168040.4	FADD	-1.311322520973279	-0.21608327238882163	0.18974882278034544	0.0045320796305500476	0.025397889280619423	0.03768610427534316	NA	5	5	5
ENSG00000067208.14	EVI5	1.3109276403934351	0.08144994834109016	0.18988221149780116	0.03773897983600219	0.1269301175229788	2.1175086512825835e-06	NA	129	134	134
ENSG00000185163.9	DDX51	-1.310231180904839	-0.1546817530190299	0.1901176404298851	0.00802733901233168	0.16164802037323575	4.61808743770904e-08	NA	27	32	32
ENSG00000114491.13	UMPS	-1.3101354791362583	-0.09811327413197293	0.19015000794329484	0.02982818954506107	0.12451806289492795	3.466799260273445e-06	NA	44	44	44
ENSG00000162600.11	OMA1	-1.3100015505333866	-0.18688686612993913	0.19019531105561083	0.00799623593979706	0.1354684754911387	1.5624449272535338e-06	NA	33	33	33
ENSG00000161267.11	BDH1	-1.3090442138011886	-0.091345060839824	0.19051937432642985	0.023417008665341715	0.16627913472755418	6.923914462789236e-08	NA	52	54	54
ENSG00000168028.13	RPSA	1.3087993427245308	0.25262876036070936	0.1906023296665923	0.0041354545642087424	0.05952499041775783	0.0017273851482371655	NA	43	44	44
ENSG00000006625.17	GGCT	1.3084335449506979	0.07111996806366544	0.19072630105532762	0.029561823771730385	0.2559687582883247	4.1587719539261695e-12	NA	42	42	42
ENSG00000261064.1	RP11-1000B6.3	-1.3080790849315496	-0.11042191514675183	0.19084648661955372	0.014002610932056665	0.030661583403197006	0.02248587521701073	NA	5	6	6
ENSG00000153037.13	SRP19	-1.3076007056613608	-0.33562404820391945	0.19100877744238065	0.002271188277491526	0.05750574431058551	0.002219364731653824	NA	18	18	18
ENSG00000100068.11	LRP5L	-1.3067871688772057	-0.05676025971899962	0.1912850041173797	0.08710031233613069	0.12671906800720215	2.758633000650926e-06	NA	106	111	111
ENSG00000228140.1	RP3-467K16.4	1.3065787819794108	0.10976226801237216	0.19135580665817065	0.01979349545435092	0.08936796169397197	8.247692679366877e-05	NA	22	22	22
ENSG00000111275.12	ALDH2	-1.3062120624507148	-0.3740738653436032	0.1914804518805091	0.0013586998410891641	0.06513401809590018	0.0009676934174346883	NA	9	9	9
ENSG00000260418.1	RP3-406A7.7	-1.3057022894863217	-0.22329064615003805	0.19165381910695967	0.004608272809401266	0.049808963708172165	0.003202148943965405	NA	30	30	30
ENSG00000223802.7	CERS1	-1.3046535136492572	-0.1647666522010009	0.19201085734869905	0.006482320499328176	0.12116553493771175	4.799710204963175e-06	NA	15	16	16
ENSG00000168071.21	CCDC88B	1.304244682764621	0.08543868367825276	0.19215016941707141	0.031973842950865826	0.1525901953875096	2.0104310645580852e-07	NA	76	78	78
ENSG00000176406.22	RIMS2	1.304148837888964	0.508283876791565	0.19218283999968533	0.0008015553186078357	0.043394068707498734	0.008154699305790152	NA	2	2	2
ENSG00000030582.17	GRN	-1.3039747306327443	-0.18435296286013947	0.1922421982785767	0.008297560896418173	0.15115283221181522	2.733279298789516e-07	NA	25	25	25
ENSG00000163291.14	PAQR3	-1.303924643318575	-0.10347845754848971	0.1922592770118311	0.023353485365626973	0.3264017012395011	2.7266509483721963e-16	NA	22	22	22
ENSG00000204991.10	SPIRE2	-1.3039033638847088	-0.217055692315836	0.19226653319417852	0.003337476741866798	0.07291177203447298	0.00044720734555894217	NA	6	6	6
ENSG00000169752.16	NRG4	1.3030720586403768	0.05279531899204543	0.19255016178681883	0.06941708577913883	0.3742631863495625	9.764627674285539e-20	NA	24	25	25
ENSG00000185298.12	CCDC137	1.30298709347814	0.18428511097675848	0.19257916790924823	0.006847308021922949	0.10692049126367094	1.2560641715039144e-05	NA	20	20	20
ENSG00000272112.1	CTB-113P19.5	1.301167838497596	0.07313234489803089	0.19320101126690092	0.030635910532486755	0.039293656303180116	0.011924498786281018	NA	67	68	68
ENSG00000160321.14	ZNF208	1.3010091965216386	0.05796746065106283	0.19325530685225611	0.06116928230520917	0.16342592145692064	4.241274155198341e-08	NA	64	65	65
ENSG00000184923.12	NUTM2A	1.2993783446329943	0.06319003729391724	0.19381411968486362	0.050521510851946685	0.33292788523705125	1.236745362854061e-16	NA	40	43	43
ENSG00000119782.13	FKBP1B	1.297637904976116	0.16099785912556683	0.1944117904817696	0.011171295222730825	0.0256030621255892	0.04473829642855863	NA	57	57	57
ENSG00000115946.7	PNO1	1.2974908888765322	0.1253259916360911	0.19446233801105606	0.011451060836720775	0.047795443479590985	0.005101429000264882	NA	21	22	22
ENSG00000182450.12	KCNK4	1.297369133927809	0.3449123530240078	0.19450420747337505	0.0018502129405352182	0.028103161591747982	0.03158585849525647	NA	11	12	12
ENSG00000088035.15	ALG6	1.296930567924772	0.09503346589752741	0.1946550777097309	0.03467385015355798	0.04290668266515275	0.004907221322673496	NA	97	98	98
ENSG00000084207.15	GSTP1	1.2967267995146206	0.20571402729338406	0.19472520488867784	0.005242312432025017	0.12201113671517028	3.5480123700495658e-06	NA	13	13	13
ENSG00000175221.14	MED16	-1.29641419751968	-0.40760704025882716	0.19483282331926566	0.0015816883212835605	0.02768419518961653	0.035116776068727235	NA	9	10	10
ENSG00000103485.17	QPRT	1.2955494015088669	0.16524330195327788	0.19513077100196075	0.007959935769448565	0.16528250186734342	4.435924378938461e-08	NA	15	17	17
ENSG00000133958.13	UNC79	1.294594700592676	0.5368785035312252	0.19546008147045946	0.0006651822550149395	0.044318762901903515	0.006826580939951751	NA	2	2	2
ENSG00000214946.14	TBC1D26	1.2941708864000236	0.06438358989247579	0.19560640064735102	0.05931711409368276	0.3671143182155027	1.108894859240209e-18	NA	48	52	52
ENSG00000167088.10	SNRPD1	1.29252784353152	0.23820159953991463	0.19617440986247525	0.003596140783599585	0.0467201794639223	0.005855753512144578	NA	14	14	14
ENSG00000106638.15	TBL2	1.2924872589724417	0.24839061961700676	0.1961884554520662	0.003340242449217229	0.03996060562113147	0.009337704280879143	NA	3	3	3
ENSG00000142694.6	EVA1B	-1.292109056129404	-0.17706670514473455	0.19631938011436667	0.007409617203606716	0.026994270473595275	0.03605274496350055	NA	31	34	34
ENSG00000169302.14	STK32A	1.2918105499327677	0.13083678374101523	0.1964227609161453	0.012788288472361593	0.1146820330841207	8.162929085448308e-06	NA	7	7	7
ENSG00000177710.5	SLC35G5	-1.2915217403233616	-0.08626540819147376	0.19652282147732492	0.030216530643724086	0.06094493047419336	0.0015638923469862914	NA	24	24	24
ENSG00000100726.14	TELO2	-1.2914716293843334	-0.132731254163839	0.19654018664135298	0.01065139431983571	0.13219612756309115	9.292128423981077e-07	NA	16	16	16
ENSG00000119231.10	SENP5	-1.2905076934495525	-0.2087483788718194	0.196874442370095	0.0048713828812217246	0.030267605133144693	0.027753912096002614	NA	8	8	8
ENSG00000139220.16	PPFIA2	-1.2902102116492118	-0.09824250890031186	0.1969776815658103	0.014359624896570054	0.08388688692777131	0.00017543985315490233	NA	68	69	69
ENSG00000119227.7	PIGZ	1.290191676484086	0.03978050061895363	0.19698411539033145	0.1444400933718368	0.5668966746613939	8.394200309492127e-35	NA	35	35	35
ENSG00000042286.14	AIFM2	-1.2901249417020568	-0.14195473023531466	0.19700728127488187	0.009593451433049328	0.11027289603740552	1.279229415015518e-05	NA	3	3	3
ENSG00000151806.13	GUF1	-1.2891801749912055	-0.04725003797114926	0.19733545556566345	0.11271460789544205	0.5311275753877175	5.9154248528015844e-31	NA	91	91	91
ENSG00000132781.17	MUTYH	-1.2886561298841148	-0.19161018760033985	0.19751766038147445	0.005594652026470089	0.052219368742114684	0.003026073860611689	NA	33	33	33
ENSG00000149488.12	TMC2	-1.2885045618994646	-0.07004673943434864	0.19757038187725418	0.040384782594111046	0.09735230803183244	2.6587757631872832e-05	NA	45	49	49
ENSG00000005882.11	PDK2	1.2882799203690756	0.1449994539715301	0.19764854025865097	0.013605180335711366	0.031335953828045285	0.021210226186388386	NA	32	33	33
ENSG00000275700.4	AATF	-1.2880719164691636	-0.10715214316749573	0.1977209301653362	0.01694552540151766	0.20000621380004613	1.2244421089741141e-09	NA	33	36	36
ENSG00000196735.11	HLA-DQA1	-1.287616370083301	-0.0984174256719995	0.19787953803553693	0.022245510251142513	0.2505973370883436	4.377329447057568e-12	NA	21	36	36
ENSG00000124275.14	MTRR	1.2873973328118018	0.10795409563593694	0.19795583350871182	0.020307356794155962	0.29106434947347154	1.5760530561723118e-14	NA	37	38	38
ENSG00000258144.1	RP11-554L12.1	1.2869118433372622	0.13371723044721498	0.19812501681756578	0.00919438947141764	0.04371830048884523	0.007040963237449564	NA	5	5	5
ENSG00000245156.1	RP11-867G23.3	-1.2863366172148478	-0.15742458562742165	0.19832560840172198	0.009913216947800153	0.04849094833232885	0.004903298064133714	NA	17	17	17
ENSG00000162039.14	MEIOB	-1.28555877464089	-0.037421242352347485	0.1985970920966641	0.08842250534885268	0.24309448724929825	1.395411624723441e-11	NA	37	49	49
ENSG00000126005.16	MMP24-AS1	-1.2852749548901174	-0.06379890789025461	0.19869621888764755	0.05121849158271955	0.32413323566984065	3.9060021597323795e-16	NA	75	75	75
ENSG00000082805.19	ERC1	-1.2840775257596757	-0.07967441009362006	0.19911483081843928	0.05059570077848705	0.04600819532434915	0.006156234090107844	NA	90	92	92
ENSG00000119682.16	AREL1	-1.2840321033532467	-0.2952131494380567	0.1991307228175343	0.0021085566919599227	0.08640885254368226	0.0001492824519574671	NA	21	21	21
ENSG00000126267.8	COX6B1	-1.2836893862273102	-0.26568447350286467	0.19925065960653932	0.002463317299160897	0.12131925651998372	3.1618737777605185e-06	NA	6	6	6
ENSG00000220161.4	LINC02076	-1.2824242018658327	-0.12377021987723492	0.19969387880526668	0.010047336658764191	0.035109478672544506	0.01840693773136061	NA	16	19	19
ENSG00000197599.12	CCDC154	-1.2820735439765925	-0.06735960888684984	0.19981684858577142	0.07062719611064242	0.3720409100288989	3.4291237815023157e-19	NA	8	10	10
ENSG00000186567.12	CEACAM19	-1.2816934853917878	-0.056276153426137815	0.19995019113696377	0.04458657412925017	0.20520977812936897	3.766184080863591e-10	NA	40	41	41
ENSG00000009950.15	MLXIPL	-1.280673207487046	-0.2059415275443666	0.20030847429441712	0.0075499643560152235	0.14729465259177674	3.5693927230100594e-07	NA	5	5	5
ENSG00000108107.14	RPL28	1.2795872959361474	0.13352515277382732	0.20069032014719101	0.014121264199150997	0.21145313186462805	5.074089935731964e-10	NA	55	57	57
ENSG00000112619.7	PRPH2	-1.2794707473590339	-0.04165281708471462	0.20073133439632285	0.1133145317677505	0.3369059086583792	6.873544723342884e-17	NA	26	26	26
ENSG00000183908.5	LRRC55	1.2773663434682176	0.12933318872794888	0.20147294127860849	0.01563582089637299	0.03391470371630358	0.019123059983036542	NA	31	32	32
ENSG00000197935.6	ZNF311	1.2772347034756637	0.2677883540105897	0.20151939846667177	0.0031009991058997457	0.032494158410031025	0.023025226100824542	NA	18	48	48
ENSG00000273073.1	RP11-109E12.1	1.2771645330802344	0.07449537138566244	0.20154416555577503	0.05981485576352946	0.28149275019005443	2.5079413386586342e-14	NA	32	38	38
ENSG00000114805.16	PLCH1	1.2760213424922306	0.10825434558284106	0.20194797468374404	0.017729057439670463	0.07780620332732034	0.00026716094729925343	NA	46	50	50
ENSG00000128340.14	RAC2	-1.2746155507824506	-0.25337145050562415	0.20244535056787583	0.0025917308507500754	0.07672670921025149	0.0003724069506905316	NA	7	7	7
ENSG00000100528.11	CNIH1	1.2731754145911034	0.1226587386894958	0.20295580267429225	0.01254494704922374	0.06265315889807672	0.0013409016084051342	NA	35	37	37
ENSG00000113532.12	ST8SIA4	-1.2707344218259844	-0.0982746539084482	0.20382314544414126	0.01815393724819036	0.07246366048620552	0.0003507474761598671	NA	44	44	44
ENSG00000232001.1	AC108868.6	-1.2695780356075466	-0.09432511739108802	0.20423497738322371	0.02526051664817658	0.1270171313204367	2.481472531159679e-06	NA	6	7	7
ENSG00000135540.11	NHSL1	-1.2690114015095444	-0.24824668611846915	0.20443699762109435	0.0024527453019821503	0.04526517892274052	0.007128702164038355	NA	42	46	46
ENSG00000235109.7	ZSCAN31	1.2687052390368323	0.03878916438314495	0.20454621321439337	0.12112934253109413	0.2237650537337879	2.0678737131502923e-11	NA	49	69	69
ENSG00000071051.13	NCK2	1.2686476943422835	0.3582014476090168	0.2045667455420156	0.00163816605289642	0.031052333492686705	0.0268966315863693	NA	8	8	8
ENSG00000124587.13	PEX6	-1.2684203826768512	-0.04846877716133912	0.20464786650383526	0.0874100871621677	0.5339122064874042	5.286824215183214e-33	NA	13	15	15
ENSG00000106153.12	CHCHD2	-1.267874738534705	-0.12226587040367433	0.2048426865994476	0.02042628013087664	0.14337589092841596	5.780492775794951e-07	NA	47	47	47
ENSG00000178202.12	KDELC2	1.2678649403785567	0.16064318931912144	0.20484618622473583	0.00908417613325765	0.06538773105385293	0.0008616372853625836	NA	49	50	50
ENSG00000204514.9	ZNF814	-1.267538378563719	-0.09217886389701098	0.20496284977551193	0.021357350818429172	0.2184394978796782	9.068029807219876e-11	NA	13	14	14
ENSG00000185860.13	CCDC190	1.267331929389786	0.10832012489149201	0.2050366282462549	0.020501352924369397	0.08755541883032016	4.1522652531378974e-05	NA	31	32	32
ENSG00000104412.7	EMC2	-1.2667833888773883	-0.1606234646410664	0.2052327532512439	0.0074958564565220384	0.15839613149735954	8.299215751443484e-08	NA	32	39	39
ENSG00000186496.10	ZNF396	-1.2666257288738936	-0.2750527858228955	0.20528914818153687	0.00250218979169465	0.02793708445659035	0.03241248174103305	NA	10	10	10
ENSG00000117868.15	ESYT2	-1.2666141522306784	-0.14621775722000416	0.20529328958678772	0.005763047015900085	0.026190211193835636	0.0412078795484414	NA	24	25	25
ENSG00000213214.4	ARHGEF35	1.2663196854356105	0.07050707401988053	0.2053986519690456	0.03965518732613765	0.10168650083667427	2.9537291869572834e-05	NA	26	27	27
ENSG00000188511.12	C22orf34	1.2653845768772514	0.10321869282681749	0.20573350123830858	0.018013580576039735	0.19002340360481754	5.3004742399917136e-09	NA	15	15	15
ENSG00000006744.18	ELAC2	-1.2651537046521142	-0.05095965763747333	0.20581623436355567	0.08891723714303931	0.35265976331526383	4.6257997133288095e-18	NA	42	43	43
ENSG00000257261.5	RP11-96H19.1	1.2650233023750415	0.05704690866395849	0.2058629747360452	0.0647562847607697	0.26459077751910065	1.2421611104326722e-12	NA	10	10	10
ENSG00000140284.10	SLC27A2	-1.263430656863377	-0.13445902335526813	0.20643445247982584	0.014406171440674253	0.026984704220463614	0.03968342665728522	NA	30	30	30
ENSG00000270659.1	RP11-105N14.1	1.263216289563782	0.0728332042991683	0.2065114602591187	0.035600183062852196	0.14126457846310506	6.119909231683442e-07	NA	27	27	27
ENSG00000148296.6	SURF6	1.263137350888637	0.09232111888060043	0.20653982287951378	0.02218669464914059	0.18188403746877832	4.2313166488772256e-09	NA	42	46	46
ENSG00000070808.15	CAMK2A	-1.26313624078621	-0.40083307072838836	0.20654022175884024	0.0013061236669270483	0.06641033746479624	0.0009635805016001061	NA	13	13	13
ENSG00000124164.15	VAPB	-1.2624992676436855	-0.07699615523691673	0.20676918965664548	0.03194065274688955	0.3296022957434029	2.0843606959394115e-16	NA	42	46	46
ENSG00000007171.16	NOS2	1.261872190487566	0.030280220175034532	0.2069947802536517	0.1753245906028247	0.5226214952620832	3.0407686291770324e-30	NA	48	50	50
ENSG00000160305.17	DIP2A	-1.261809969929868	-0.13975559993993988	0.2070171737963824	0.013023615881793712	0.030189880367647377	0.027184021916678302	NA	45	47	47
ENSG00000142185.16	TRPM2	1.261560811625196	0.049488938805180106	0.20710686494552455	0.07315844758213677	0.518402973643537	1.6530805467785997e-30	NA	37	37	37
ENSG00000087076.8	HSD17B14	1.260853598096735	0.15579553338691352	0.2073615988513141	0.006670639869088933	0.1855535763307315	3.939999722192536e-09	NA	4	5	5
ENSG00000169371.13	SNUPN	1.2605379013653082	0.07076905224780525	0.20747538420432032	0.035493456380899624	0.19026987430028927	3.097342582166959e-09	NA	22	22	22
ENSG00000116688.16	MFN2	-1.2604003078011414	-0.1275913133176879	0.20752499069166297	0.01468730814204547	0.09382658376376707	5.478853960220739e-05	NA	59	65	65
ENSG00000008283.15	CYB561	1.2599824047022397	0.057474725325741834	0.20767570968161042	0.060883287861406954	0.515399200131851	9.258364565751502e-30	NA	28	28	28
ENSG00000010626.14	LRRC23	1.2591204162185439	0.08820678155509497	0.20798684119589594	0.026667483489055156	0.2642972830721975	5.986790135193304e-13	NA	33	33	33
ENSG00000006715.15	VPS41	-1.2588381805256819	-0.098452413239438	0.2080887865295027	0.019225726995700715	0.10883653843391244	1.5191689660226165e-05	NA	46	47	47
ENSG00000175390.13	EIF3F	-1.2584789236882858	-0.12181655650896912	0.20821860479728604	0.01748364194922454	0.2654442676956514	5.298576662262681e-13	NA	25	28	28
ENSG00000033178.12	UBA6	-1.2583605885056488	-0.21363218949681204	0.20826137833505853	0.004947409621849518	0.08717536866720534	8.692975220442728e-05	NA	44	44	44
ENSG00000090432.6	MUL1	1.258352923487975	0.04849726255907564	0.20826414915865343	0.06990862745419937	0.3144909810235108	2.0012820425684247e-15	NA	67	71	71
ENSG00000175548.8	ALG10B	-1.2582912883115642	-0.1322740868188589	0.20828643060076157	0.012256811671958636	0.14020229874435267	2.251097981015904e-07	NA	22	22	22
ENSG00000107625.12	DDX50	-1.2571853787812692	-0.15406231368623152	0.20868651647069414	0.008787111562576395	0.0902592792701887	8.682724892682196e-05	NA	9	9	9
ENSG00000259959.1	RP11-121C2.2	1.2569998058835217	0.1253154079041395	0.2087537058735811	0.01645199930129692	0.10499675353323884	2.0103869338665257e-05	NA	28	28	28
ENSG00000250060.1	RP11-332J15.2	1.2566664768085916	0.07857540951096245	0.2088744319432948	0.03748764175791462	0.2835555050888014	2.2867739833777056e-14	NA	20	21	21
ENSG00000100100.12	PIK3IP1	1.2564427424840228	0.41775034090463053	0.20895549304415872	0.0011436154212679235	0.02453696746284533	0.04425947603448735	NA	6	6	6
ENSG00000276234.4	TADA2A	-1.2556318567129998	-0.09506730157689543	0.2092494757696689	0.02331566214364451	0.07650020101168041	0.00031502702565133886	NA	37	38	38
ENSG00000136560.13	TANK	1.2538607886978375	0.1290201816606017	0.20989260944590693	0.0072381980898259726	0.0679843921457846	0.0004894115221799565	NA	24	24	24
ENSG00000013573.16	DDX11	1.2530795943022386	0.025533166290087072	0.21017674144799858	0.2667335327009377	0.6244875233773849	3.839805052837465e-42	NA	26	27	27
ENSG00000261000.1	RP11-534L20.5	1.252467882167103	0.03644789637320953	0.21039942449377902	0.15870189647820654	0.4315441897846489	1.6397432290747872e-23	NA	19	20	20
ENSG00000004534.14	RBM6	1.2509442122722751	0.07926998293787749	0.21095483183695152	0.029280457959936647	0.28416004869027034	1.4179243038724073e-14	NA	46	46	46
ENSG00000151468.10	CCDC3	1.2509211685999266	0.11011328671509711	0.2109632398363548	0.02036490387173926	0.1259740050318469	3.5189987164919344e-06	NA	28	28	28
ENSG00000084072.16	PPIE	1.2507638985660354	0.041889046987811034	0.21102062979864433	0.11936059740543026	0.4786018304439922	7.811338436847032e-27	NA	24	24	24
ENSG00000205726.14	ITSN1	1.2492916865089356	0.1218132029887736	0.21155840751413157	0.013408960581334575	0.09927995586632077	4.0496469213212954e-05	NA	38	38	38
ENSG00000146828.17	SLC12A9	-1.2486209993928705	-0.12290673707590864	0.21180372798932423	0.01349775208777131	0.032013664337195366	0.0220492523632006	NA	40	42	42
ENSG00000184743.12	ATL3	-1.2485616223988834	-0.2221894984517616	0.21182545650232765	0.003920957465048173	0.028952974414477174	0.0299518889080618	NA	24	24	24
ENSG00000163686.14	ABHD6	1.2483589239077633	0.19797207777981013	0.21189964445180476	0.004432653911504892	0.044488959675533984	0.007026632918883911	NA	17	17	17
ENSG00000176840.11	MIR7-3HG	-1.2478879977631094	-0.12511205821898605	0.2120720766046187	0.008494261093761606	0.07836013898910796	0.00021103960476724542	NA	15	15	15
ENSG00000122481.16	RWDD3	1.2474974211364533	0.04841325137528133	0.21221516524189754	0.07581294446023149	0.2577498035358425	1.907143119819518e-12	NA	97	98	98
ENSG00000278611.1	CTC-543D15.8	1.246209106327503	0.06653425411765275	0.21268763675186908	0.07110680389721435	0.2640704757298864	7.067291726954734e-13	NA	78	88	88
ENSG00000178935.5	ZNF552	1.2461948174695676	0.07862163347065428	0.2126928812473704	0.03197514301657809	0.08896256226297522	0.00010903883683592125	NA	29	29	29
ENSG00000183346.6	C10orf107	-1.2460754429388514	-0.08035098488160326	0.2127366993981955	0.012655728000040313	0.24024506524823616	3.908573864126087e-12	NA	8	8	8
ENSG00000197062.11	ZSCAN26	-1.2459159932911141	-0.0764712475284849	0.21279523786950838	0.05909611504645227	0.25098554797951805	2.711898001302764e-12	NA	41	59	59
ENSG00000141504.11	SAT2	-1.2457007501442703	-0.30695815426878015	0.21287427815801585	0.001970552919218783	0.026207942439466118	0.04029590232437418	NA	4	4	4
ENSG00000092068.19	SLC7A8	-1.245194863884491	-0.07944399624308107	0.21306013010898006	0.029209213432517138	0.2951069856452341	3.639694485678782e-15	NA	25	25	25
ENSG00000164494.11	PDSS2	-1.2451706511736853	-0.08951155140926326	0.21306902828516527	0.024032963685267666	0.07913714603287947	0.0003150639229174707	NA	52	52	52
ENSG00000135632.11	SMYD5	-1.2449396216674986	-0.2535622989558401	0.2131539451686716	0.004180540581450412	0.02906348983779342	0.0317312060486859	NA	7	11	11
ENSG00000178078.11	STAP2	1.2449217098228356	0.03667143714325567	0.213160529841655	0.11473760746660212	0.3063415512029215	7.285761882806159e-15	NA	51	55	55
ENSG00000174799.10	CEP135	1.244717966088	0.12716708752563124	0.21323543954525448	0.011552965283547288	0.030034767618068732	0.027885607937426633	NA	63	65	65
ENSG00000150401.14	DCUN1D2	-1.2445030450406682	-0.20110688038804558	0.2133144793617764	0.005404211054296367	0.059247337433455574	0.0013663069823816713	NA	11	11	11
ENSG00000259330.2	INAFM2	1.243897195648261	0.12863264912406788	0.21353740162467183	0.01568799092053319	0.17760519494978355	2.0659983436181203e-08	NA	4	4	4
ENSG00000188404.8	SELL	-1.2438084626053354	-0.1267289112499587	0.21357006505330922	0.012625274822959928	0.11143021079135307	8.27759607410962e-06	NA	11	11	11
ENSG00000232629.8	HLA-DQB2	1.2437268517072904	0.06670992475583422	0.21360010993928125	0.04013464967226654	0.4122875017176081	1.2733689270412193e-21	NA	17	37	37
ENSG00000182093.14	WRB	-1.243592649679566	-0.12774167859619182	0.21364952277358462	0.013406430538530429	0.03744437710784546	0.014284886117064112	NA	44	44	44
ENSG00000079101.16	CLUL1	-1.2429647660158352	-0.07569213193635609	0.2138808174571828	0.03158961861839968	0.096158809481224	4.720873498760813e-05	NA	34	34	34
ENSG00000166275.15	BORCS7	-1.242319237294448	-0.04951229577920975	0.21411880034918673	0.07725962953164447	0.4077680791635277	4.909205370843253e-21	NA	43	43	43
ENSG00000065268.10	WDR18	1.2410651697719688	0.04077032171825566	0.21458167509223947	0.11712375444091921	0.4800182586736972	6.757285999568731e-27	NA	24	25	25
ENSG00000197893.13	NRAP	1.240958576296887	0.11491906240009418	0.21462105184905111	0.014728287890838538	0.07269600346760431	0.0005316974408478902	NA	24	24	24
ENSG00000177302.14	TOP3A	-1.2395757610531533	-0.10128853839653959	0.21513235061943348	0.021443315687744893	0.11430126938102032	8.513363169358167e-06	NA	16	16	16
ENSG00000090487.10	SPG21	-1.2394599181971506	-0.05196595858358946	0.2151752235652491	0.07406416208912968	0.3671627802579923	1.2826387819624614e-18	NA	8	8	8
ENSG00000197977.3	ELOVL2	-1.2388585842054103	-0.18178031721165513	0.21539787363329155	0.005904719939440645	0.09165175585054176	8.166122860971615e-05	NA	26	26	26
ENSG00000126246.9	IGFLR1	1.238089500029402	0.24196289797662612	0.21568287674804731	0.0032926079123638922	0.07648690275791904	0.00038175211509619783	NA	15	15	15
ENSG00000247624.6	CPEB2-AS1	-1.2377883970827888	-0.08573422611825214	0.21579453182516806	0.028600907722252114	0.03473764056880252	0.017569109316778464	NA	34	35	35
ENSG00000058091.16	CDK14	1.236472637412266	0.3042855489682064	0.21628293058417336	0.0021395144881462937	0.046473375424916336	0.00548039363932396	NA	11	13	13
ENSG00000204977.9	TRIM13	-1.23514528558698	-0.07544341053666438	0.21677643801635926	0.017530216216774204	0.23849932719345485	2.764765140677291e-11	NA	48	51	51
ENSG00000115604.10	IL18R1	-1.2351068833832106	-0.03950573862888182	0.21679072794892396	0.1202341377864485	0.6040505378030495	1.607374051294813e-39	NA	27	27	27
ENSG00000162006.9	MSLNL	1.2337135233939696	0.05856416215677858	0.21730967288550185	0.05757384600462808	0.2728099089028711	2.5274212213284857e-13	NA	16	17	17
ENSG00000124570.17	SERPINB6	1.2334840601235615	0.63461836744208	0.2173952201165964	0.0003097579403517866	0.033473665997810265	0.020675173752012437	NA	5	5	5
ENSG00000164690.7	SHH	-1.2333130225338853	-0.15838019527677494	0.21745900116008055	0.006763354568576813	0.043975718568220634	0.007435395980910594	NA	22	23	23
ENSG00000104823.8	ECH1	-1.2322069822392203	-0.17739411957382029	0.21787177575803518	0.005343027077503736	0.06398846331258752	0.0011549661260360426	NA	66	66	66
ENSG00000228421.2	AC005013.5	-1.2318737197422622	-0.06057429848895623	0.21799625978312254	0.07359254358471097	0.14250562529672514	4.55901967846118e-07	NA	42	42	42
ENSG00000204571.6	KRTAP5-11	1.231659058514063	0.10266453518166997	0.21807646956951698	0.01785279305691563	0.11271304118816708	1.2326403904255933e-05	NA	16	17	17
ENSG00000105143.12	SLC1A6	-1.230683554480893	-0.10377381246929934	0.21844124122972675	0.014251553066319927	0.22355372067709964	3.220958655886209e-11	NA	60	61	61
ENSG00000164078.12	MST1R	1.2303068459489321	0.11470489302955765	0.21858222167505992	0.014796799722057006	0.04054046108850265	0.0089574171590347	NA	36	36	36
ENSG00000087338.4	GMCL1	1.2300678121963313	0.1412768725605435	0.21867171222053072	0.007063060243918661	0.037514901326213164	0.01295477947709729	NA	14	15	15
ENSG00000233087.7	WTH3DI	-1.229731490377749	-0.10819791370133289	0.21879767047881726	0.020191724166348114	0.07707419143621838	0.00032415918568509515	NA	30	40	40
ENSG00000164106.7	SCRG1	1.229504294256934	0.07239296865510295	0.21888278878963896	0.03610618458679252	0.3918309502223977	2.3763813960747016e-20	NA	10	10	10
ENSG00000125618.16	PAX8	1.2280795111707627	0.030542575334753748	0.21941712154447301	0.16526489451546983	0.33316740653009996	8.352534554554099e-17	NA	41	42	42
ENSG00000166341.7	DCHS1	-1.2278371786241802	-0.15990030550393539	0.21950809599853305	0.009764041942352248	0.09979236834867754	2.668654142744864e-05	NA	22	23	23
ENSG00000267508.5	ZNF285	-1.2274508382644187	-0.28017964842005655	0.21965318864604777	0.0020633188496669355	0.042963535558792336	0.008331985620614563	NA	6	6	6
ENSG00000160310.17	PRMT2	-1.2263866469767752	-0.1402311998242198	0.22005320855012622	0.01360840897818533	0.0687551720773902	0.00016737352977792502	NA	22	24	24
ENSG00000084628.9	NKAIN1	1.224846525808056	0.04142124429695944	0.22063305136725497	0.10786475196465004	0.547642683259965	1.3090739392039395e-32	NA	13	13	13
ENSG00000239642.5	MEIKIN	1.2216844851913558	0.06883874180852434	0.22182696561088644	0.02974334774097154	0.06320166909402097	0.0009865384895608956	NA	21	21	21
ENSG00000070882.12	OSBPL3	-1.2216752656975731	-0.07843410198875889	0.22183045343444718	0.028109930246110623	0.18894852544100751	2.714264421820187e-09	NA	26	26	26
ENSG00000135441.7	BLOC1S1	-1.2212476433379291	-0.16462987637509982	0.22199227027431134	0.009927963739765372	0.19561211956810787	1.975275615143256e-09	NA	37	38	38
ENSG00000076554.15	TPD52	1.2207627925272624	0.3029659853306683	0.22217584522189326	0.0034936496904766443	0.03607785304778716	0.015701693691423674	NA	67	67	67
ENSG00000186523.14	FAM86B1	1.2184172254879404	0.14716339547610333	0.2230654624803151	0.01573993009528218	0.0861829019407017	0.00016309843355428007	NA	7	9	9
ENSG00000169727.12	GPS1	1.2181082785883737	0.8092109013314519	0.22318282833261893	0.0002496825189752669	0.05653485533803459	0.002404869189573182	NA	3	4	4
ENSG00000167397.14	VKORC1	-1.2171967725370931	-0.11652692327313609	0.22352935787017636	0.011268068869951514	0.11556019046652588	6.080551480540801e-06	NA	24	26	26
ENSG00000140848.16	CPNE2	-1.2168930225177739	-0.11903817765542493	0.2236449207234532	0.013820403927480077	0.0711101229106615	0.0006054425487082227	NA	27	27	27
ENSG00000093167.17	LRRFIP2	-1.2165402571155617	-0.10548258866576891	0.22377918528750684	0.013861216859527358	0.10349871584777014	1.649752689039027e-05	NA	35	38	38
ENSG00000169122.11	FAM110B	-1.2160122947860226	-0.11768642346189054	0.22398023849738613	0.015006913117306526	0.05267476536129211	0.0024423471789483987	NA	81	83	83
ENSG00000129474.15	AJUBA	1.2148990386958387	0.07957169952784918	0.22440460049032473	0.022232048746807367	0.04473090793517637	0.006780788270980787	NA	46	55	55
ENSG00000184939.15	ZFP90	-1.2146977550748117	-0.13204234574477927	0.2244813890786016	0.021442098795947728	0.050669262046901864	0.004027786410553813	NA	37	37	37
ENSG00000023516.8	AKAP11	1.2130924986630034	0.5014625951545923	0.22509445764874525	0.0005868847444179808	0.06922280693816536	0.0006350507547698331	NA	7	7	7
ENSG00000111671.9	SPSB2	1.212705252428049	0.041015975696721156	0.2252425309701347	0.11438347933994117	0.4998008086539114	3.3978927326396983e-29	NA	17	17	17
ENSG00000169857.7	AVEN	-1.21263213248164	-0.14340157221887706	0.22527049802380805	0.007484344513737081	0.0409296424459323	0.008774031825657941	NA	25	26	26
ENSG00000161905.12	ALOX15	-1.2118201901866377	-0.11891184097693538	0.22558121790399632	0.013903339869486383	0.19127023851195926	3.409575447240329e-09	NA	20	22	22
ENSG00000151694.12	ADAM17	-1.211621971469278	-0.07921537150372074	0.2256571201073313	0.024580405100007734	0.14323244875896946	1.527746504422882e-07	NA	39	42	42
ENSG00000197020.10	ZNF100	1.2114248442320588	0.06450849235552591	0.22573262244050096	0.04839716190701112	0.3588653762846148	1.932850243131524e-18	NA	20	20	20
ENSG00000225190.10	PLEKHM1	1.2110724579393215	0.32440552063697525	0.22586763597092963	0.004122370721674141	0.1412691450503954	5.046714756264415e-07	NA	6	17	17
ENSG00000232112.3	TMA7	-1.2104716228289267	-0.15897616774379392	0.22609797326384784	0.006128610476376965	0.14848178158632264	3.838003748493133e-07	NA	30	34	34
ENSG00000174307.6	PHLDA3	-1.2102305816568373	-0.13028728812187912	0.22619042636585074	0.01487558053727391	0.1819128061729077	3.899235240111278e-09	NA	30	30	30
ENSG00000239389.7	PCDHA13	1.2090761509756807	0.04923961539920543	0.22663359068481714	0.07740431731665234	0.357993782857086	3.586642626245077e-18	NA	81	82	82
ENSG00000086289.11	EPDR1	1.2080040451283791	0.08295168057833113	0.2270457063950606	0.02348544496626983	0.17302314864405613	2.011543646167312e-08	NA	11	11	11
ENSG00000139324.11	TMTC3	1.2071996377089684	0.07343054495209511	0.2273552699559499	0.029976947658255655	0.047906337045926485	0.005048382043898718	NA	85	85	85
ENSG00000204161.13	C10orf128	1.2058067040960592	0.14977402237437126	0.2278920299458942	0.014237961193840656	0.05222264640634537	0.003514979725770492	NA	75	77	77
ENSG00000136104.19	RNASEH2B	1.205438996389281	0.0675475265865676	0.22803387478373283	0.044166157024527614	0.4472555603206572	1.2309251972244136e-24	NA	12	12	12
ENSG00000135437.9	RDH5	1.2053722791152581	0.11808082901062593	0.22805961800065522	0.016389136866723893	0.14510171157468735	1.9710722044097144e-07	NA	8	8	8
ENSG00000081853.14	PCDHGA2	-1.2038768907593702	-0.19639358974087887	0.22863716493806074	0.0035970259039110036	0.03391309234449676	0.019401879886578904	NA	4	4	4
ENSG00000271952.1	LINC01954	1.2036678909594634	0.0592597106410624	0.22871796744231188	0.04454543600983113	0.2732373282638128	1.478960446203902e-13	NA	26	26	26
ENSG00000122417.15	ODF2L	1.2030073774369434	0.085291822097177	0.22897346568238974	0.0288571737418649	0.12051601289127355	5.815230432517193e-06	NA	77	78	78
ENSG00000155254.12	MARVELD1	1.201700061226892	0.16722175240261292	0.22947975742321136	0.006075406326445215	0.03523684766802383	0.014142449560097322	NA	23	23	23
ENSG00000170776.21	AKAP13	-1.2014743966546888	-0.18845854129059728	0.2295672323688579	0.0041406707532705795	0.08351198727250936	0.00019948095053754408	NA	20	20	20
ENSG00000158710.14	TAGLN2	1.2011529355428308	0.8016755089382331	0.22969188213888247	0.0005201134791649094	0.07333399300716076	0.000301733816405352	NA	5	5	5
ENSG00000160072.19	ATAD3B	-1.2010991268910194	-0.04789559259816631	0.22971275168649796	0.02680305627586331	0.029355292639061108	0.011846042391812164	NA	12	13	13
ENSG00000149922.10	TBX6	1.2010709092491552	0.06666546012409509	0.2297236963656657	0.03972461086382491	0.25453967926370263	3.1845386136827286e-12	NA	18	19	19
ENSG00000163576.17	EFHB	-1.2006938081178717	-0.042117529378783304	0.2298699968815886	0.09716707491715461	0.483906705636211	9.182965808415249e-28	NA	28	29	29
ENSG00000102978.12	POLR2C	1.2004611585355185	0.1612222529275097	0.22996028888355802	0.007889050464604409	0.06862216455015828	0.0006640998073022662	NA	22	22	22
ENSG00000242498.7	ARPIN	1.199824117620267	0.1044139419278738	0.2302076554629785	0.019250078685380513	0.04180534132104825	0.008696224605486821	NA	66	69	69
ENSG00000132793.11	LPIN3	-1.1996456359780046	-0.1539687049597489	0.2302769948092328	0.006573096187942088	0.12800488731085571	1.6360019102493375e-06	NA	6	6	6
ENSG00000198874.12	TYW1	1.19961939504584	0.03816119007445835	0.23028719054987778	0.14634243335268982	0.4760837245997466	1.6314328985668512e-26	NA	52	56	56
ENSG00000152749.7	GPR180	1.1994321317841041	0.07466640392612581	0.23035995976983625	0.039401405062582176	0.10699523970364656	2.005303603261335e-05	NA	77	77	77
ENSG00000281920.1	RP11-418H16.1	1.1993094389192875	0.044808803187613204	0.23040764623964383	0.1225949834564842	0.06675617906262504	0.0007319455480835808	NA	101	105	105
ENSG00000275074.1	NUDT18	-1.1991800150581415	-0.10183025767761994	0.23045795642020506	0.016909127243952396	0.2104843316053637	2.3646520939033617e-10	NA	14	14	14
ENSG00000136682.14	CBWD2	1.1991371327728821	0.2048172119422152	0.23047462752242143	0.004670168630321977	0.13243854488604856	8.283476872252852e-07	NA	3	5	5
ENSG00000005801.16	ZNF195	-1.1987325900259782	-0.09623693864500996	0.23063194149893151	0.023136337576510027	0.08034208175525019	0.0002478347856708888	NA	53	59	59
ENSG00000128791.11	TWSG1	1.1984595640076803	0.13726658024414193	0.2307381558748971	0.01837302802743285	0.2576686945388779	1.1266481269860158e-12	NA	14	14	14
ENSG00000069974.15	RAB27A	-1.1978455061493027	-0.12754643537793525	0.23097716770788923	0.011079390753984397	0.053168570259683474	0.0027534305115024327	NA	35	36	36
ENSG00000259448.2	RP11-16E12.1	-1.1969492458768396	-0.08005293470841972	0.2313263378362661	0.02897561560671513	0.06488172278805034	0.0009009331953162863	NA	47	47	47
ENSG00000162971.10	TYW5	-1.1963694508050022	-0.06294476173811912	0.23155241730569598	0.05006008068439454	0.26723132349035	5.756330722639113e-13	NA	18	18	18
ENSG00000087237.10	CETP	1.1956618325817914	0.11894837901611563	0.23182855141866465	0.014781166924104082	0.045466443900569885	0.006203400371799976	NA	25	25	25
ENSG00000176022.4	B3GALT6	-1.1955559473230453	-0.11450657686322853	0.23186989116349843	0.011918766960269033	0.096273080402285	6.269220590462159e-05	NA	17	28	28
ENSG00000171759.9	PAH	-1.1952201827813131	-0.045985347374058134	0.2320010150378311	0.09995064101361265	0.2177579625985722	3.126912438834235e-10	NA	81	84	84
ENSG00000164197.11	RNF180	1.1946273577121636	0.25360982670140453	0.2322326555394223	0.003853669044429725	0.034079348550021066	0.01661257781929467	NA	43	43	43
ENSG00000159337.6	PLA2G4D	-1.193888992059114	-0.18783792565755789	0.23252139406697647	0.004882473087976717	0.03547512051802893	0.01591776184701464	NA	10	11	11
ENSG00000171246.5	NPTX1	1.19294775741539	0.20172981994839165	0.23288983389842555	0.0037233027476351933	0.04331759820837497	0.008029528044065709	NA	26	29	29
ENSG00000171943.11	SRGAP2C	1.192844364831774	0.14059659265690183	0.23293033144425757	0.00510870245965129	0.042817506337655416	0.008546458625681036	NA	7	9	9
ENSG00000136014.11	USP44	1.1928101753462574	0.11041984579533626	0.23294372412514086	0.01928955066615773	0.10761515572219266	1.6502233833137548e-05	NA	18	18	18
ENSG00000127364.3	TAS2R4	-1.1926899498590147	-0.04535453945189381	0.23299082310452235	0.08700311664256757	0.4051392259471695	2.6312383896494487e-22	NA	31	37	37
ENSG00000163285.7	GABRG1	-1.1917689533585536	-0.35488396748299683	0.23335185249393675	0.0014481347734821434	0.03724765214931506	0.014941448349196222	NA	18	18	18
ENSG00000131711.14	MAP1B	1.191275444445809	0.10945575149771211	0.23354547046482288	0.013452049375014812	0.07910219431311205	0.00012719729003169423	NA	26	26	26
ENSG00000272049.1	RP11-480D4.6	-1.1910183651007193	-0.041360898081900646	0.23364637531013466	0.08098604692547502	0.09628704630530653	5.260187511937406e-05	NA	62	64	64
ENSG00000270607.1	RP11-359E10.1	-1.190845162776202	-0.26789478312911236	0.23371437545474116	0.0024983195719579803	0.05086141413591627	0.003464363191869037	NA	14	14	14
ENSG00000127804.12	METTL16	-1.19056071962711	-0.2721976312244274	0.2338260797666396	0.002538361588217965	0.0933652469892087	4.465517281992865e-05	NA	5	5	5
ENSG00000197226.12	TBC1D9B	-1.1900119999860552	-0.06347968570931839	0.23404167559340128	0.04114303335425162	0.24033954888271303	3.7309400428320336e-12	NA	29	33	33
ENSG00000101751.10	POLI	1.1897791460661873	0.051200889690308275	0.23413320810384153	0.05313002763068381	0.31347825747804303	9.335713951449937e-16	NA	93	95	95
ENSG00000250565.6	ATP6V1E2	-1.1876939836429137	-0.039324354234884326	0.23495399494612434	0.1783715821141393	0.22425809119922688	1.0957488952543601e-10	NA	127	135	135
ENSG00000231768.1	LINC01354	-1.1873840661552038	-0.17336223048593985	0.23507616210657523	0.005804692737030845	0.07200668890129068	0.000530677379881689	NA	14	14	14
ENSG00000164978.17	NUDT2	1.187221875253967	0.05390421549516731	0.23514011447224548	0.05117262760749849	0.4298466935059007	1.424146840451859e-22	NA	53	54	54
ENSG00000058404.19	CAMK2B	-1.1868524423514757	-0.17147526115091738	0.23528582896460581	0.006805914366547489	0.05982541575731271	0.0016606714073441786	NA	62	64	64
ENSG00000232229.5	LINC00865	-1.18635907829681	-0.027667184830945032	0.23548052496804384	0.151591595973886	0.5097348416333535	1.0090921843108371e-30	NA	27	27	27
ENSG00000100591.7	AHSA1	-1.1852069065418287	-0.39433964815726785	0.23593564989239035	0.001264930897820417	0.07289194760947397	0.0004971295540629703	NA	14	14	14
ENSG00000163125.15	RPRD2	1.1851871753753198	0.11931740236937248	0.2359434494114776	0.00911659247825725	0.10497665198584442	7.287020527187056e-06	NA	37	39	39
ENSG00000170955.9	PRKCDBP	1.185178388230422	0.10544312400387514	0.23594692293457453	0.013838500155982814	0.1622615755351559	1.0162818618783056e-07	NA	11	11	11
ENSG00000140386.12	SCAPER	-1.1845893458620547	-0.08332794263063752	0.23617985151336462	0.02535152295916178	0.14452009348001604	4.713849571004013e-07	NA	37	37	37
ENSG00000165102.14	HGSNAT	1.1842559568046722	0.14175449881308239	0.2363117576111755	0.016780374151342037	0.03885845986175037	0.012512147933677355	NA	58	65	65
ENSG00000204070.9	SYS1	1.1828653703693994	0.14466711958653372	0.2368625079442711	0.008626696460283509	0.06688182444183638	0.00046155336221695946	NA	39	39	39
ENSG00000145220.13	LYAR	-1.1826840919427897	-0.12725954059262157	0.23693437117457938	0.008434833069037456	0.08941259005732359	0.0001194334649475696	NA	4	4	4
ENSG00000130518.16	KIAA1683	1.1820169382961005	0.06251067193321587	0.23719898001421846	0.05051423092310813	0.2825567947459246	1.9893684285032943e-15	NA	15	15	15
ENSG00000065457.10	ADAT1	1.1819735541071046	0.059778012669388945	0.2372161944329717	0.04118361757171141	0.2842887748344058	3.7182486216015416e-14	NA	10	10	10
ENSG00000127022.14	CANX	-1.1819157495755563	-0.0834428428781389	0.23723913207322767	0.026115911092144117	0.2905711614567812	4.072752104582942e-14	NA	24	26	26
ENSG00000139624.12	CERS5	-1.1811929067199003	-0.06653942923952137	0.23752609848849104	0.044580725816873015	0.3267990086346647	2.9266063030671005e-16	NA	43	43	43
ENSG00000188997.7	KCTD21	-1.1809234912335522	-0.04601260979787635	0.23763311832024425	0.0970096228977036	0.4281116597805146	4.7611467399156436e-23	NA	70	73	73
ENSG00000110660.14	SLC35F2	-1.1805315953520759	-0.05344926029460779	0.23778885179954934	0.05885699794336717	0.364621845151424	9.76418541216235e-19	NA	10	10	10
ENSG00000163684.11	RPP14	-1.1797812548340112	-0.1072940560246003	0.2380872268310712	0.015056247225574235	0.09660312657498404	3.596910650365657e-05	NA	25	26	26
ENSG00000188554.13	NBR1	1.179093221789828	0.185119454597217	0.23836105736387536	0.004305645130064521	0.043947681664928656	0.007761413379640431	NA	29	29	29
ENSG00000263508.5	RP11-963H4.3	-1.1774103314942637	-0.08219276853792658	0.23903176818483163	0.03552730114703688	0.096110939738382	3.8618742997981664e-05	NA	43	44	44
ENSG00000167747.13	C19orf48	1.177376832561401	0.14121429322985066	0.23904513258419213	0.011758830296810883	0.15007117585108015	3.015635150230699e-07	NA	57	60	60
ENSG00000142494.13	SLC47A1	-1.177296041805169	-0.062480143673768786	0.2390773662252399	0.04395944556589633	0.16151057419008288	8.136166570356214e-08	NA	36	38	38
ENSG00000272479.1	RP11-301G7.1	-1.1771505310955404	-0.17287347696508826	0.23913542936321341	0.005918524090265199	0.08396686473723076	0.00015867832910071517	NA	9	9	9
ENSG00000136100.12	VPS36	-1.1766486293945575	-0.11370711845579096	0.23933577952130292	0.012993161313019802	0.09015005449074404	9.564102463722438e-05	NA	23	23	23
ENSG00000125166.12	GOT2	1.1763480388056218	0.23583788127927863	0.23945582655974118	0.003082216835011644	0.042188035637811865	0.0071657676758320734	NA	30	30	30
ENSG00000085998.13	POMGNT1	1.1762590612617716	0.10865801126821822	0.2394913697167379	0.008019866180498995	0.04949150200745974	0.003586023630578098	NA	12	12	12
ENSG00000114861.18	FOXP1	-1.1753580144429614	-0.16895205078577055	0.23985151338158872	0.004860218653066099	0.048253654582781705	0.004886990350208933	NA	24	26	26
ENSG00000141837.19	CACNA1A	-1.1753257809504856	-0.4322827886429598	0.23986440400797004	0.001076126339809917	0.02926933367383552	0.02984934664798295	NA	6	7	7
ENSG00000149600.11	COMMD7	1.1743692816506837	0.1083642209228908	0.24024714379758028	0.014763787213065965	0.12098474288241365	3.3045600248690896e-06	NA	41	43	43
ENSG00000112308.12	C6orf62	1.1740683570688462	0.1598805747938006	0.24036764664775934	0.002823285897466956	0.08768993508753092	8.561912477253822e-05	NA	12	12	12
ENSG00000205853.10	RFPL3S	-1.1739635655008285	-0.04406433486368119	0.24040961959173535	0.09944657225202261	0.2371058804524598	9.492234017594101e-13	NA	78	80	80
ENSG00000251600.5	RP11-673E1.1	1.1733789353272983	0.04352532847721037	0.24064388062397746	0.10731471273587555	0.20081289441536168	1.11205265501498e-09	NA	144	151	151
ENSG00000224877.3	NDUFAF8	-1.172856810189578	-0.32222511721288793	0.2408532318118447	0.0030832457830951452	0.043958897548252815	0.007423337448253784	NA	23	23	23
ENSG00000120725.12	SIL1	1.171550803976441	0.05234108807045531	0.24137744940826777	0.0537505180062798	0.04877984946997222	0.005111814432747842	NA	105	107	107
ENSG00000164111.14	ANXA5	-1.1711289988998017	-0.05121084548966194	0.24154692914483356	0.05435938793873264	0.5503462606588619	2.966518606435651e-33	NA	37	37	37
ENSG00000104524.13	PYCRL	-1.1711021042829999	-0.08264627953076908	0.2415577381432883	0.027391235423679113	0.16433203396800228	7.42274816196858e-08	NA	43	45	45
ENSG00000265203.1	RBP3	-1.1707482337951658	-0.8157158669402299	0.24169999108692042	0.0002337461940389378	0.05493197505040098	0.0017374226857143267	NA	1	9	9
ENSG00000168569.7	TMEM223	1.1707271283364054	0.13489544796416675	0.24170847716548138	0.013937517149501198	0.17593540621009754	1.8201991046030887e-08	NA	30	30	30
ENSG00000166900.15	STX3	1.170059601561914	0.1482358727190608	0.24197698439547333	0.006414278000249742	0.052792425996835785	0.002916066664379365	NA	26	26	26
ENSG00000149218.4	ENDOD1	1.1692832689477997	0.2535776142271024	0.242289521775516	0.002361127876358312	0.052786468484144485	0.002909607122414364	NA	17	17	17
ENSG00000263627.1	PPP4R1-AS1	-1.1692567704877743	-0.038835819384215535	0.24230019458221885	0.14627248055307332	0.3449132389985716	2.812110485933609e-17	NA	8	10	10
ENSG00000178449.8	COX14	1.1688373232560303	0.2982741295301306	0.2424691797388846	0.002590063300390865	0.03131585106315847	0.025160373254627496	NA	20	21	21
ENSG00000131876.16	SNRPA1	1.1684420545427467	0.20618846796869084	0.2426284997947411	0.004241592919779638	0.061511871801215326	0.0016111341281826372	NA	22	24	24
ENSG00000242110.7	AMACR	-1.1683884335044619	-0.0309887892323862	0.24265011837306372	0.1604851807586618	0.6002696859573239	2.3334827662139355e-38	NA	26	26	26
ENSG00000196724.12	ZNF418	-1.167184185460989	-0.12475720215566848	0.24313599603016456	0.012087470311237447	0.05256616940948551	0.00316099918486394	NA	30	30	30
ENSG00000165917.9	RAPSN	-1.167136688281511	-0.053540411477389936	0.24315517371269135	0.06563644899407822	0.13732410402978093	7.988627494258179e-07	NA	60	62	62
ENSG00000242259.8	C22orf39	-1.1668550738144272	-0.2924384701535747	0.24326890152167158	0.004469997038243275	0.09824377930304866	4.593939574245629e-05	NA	21	22	22
ENSG00000125991.19	ERGIC3	1.166707406371118	0.13498402092630585	0.2433285508064018	0.013229284475340726	0.21707645309177315	1.6261050490416427e-10	NA	11	12	12
ENSG00000143036.16	SLC44A3	-1.166373960926893	-0.0698809336106748	0.24346328168974807	0.039189550659610196	0.3779419708738361	9.501559237204433e-20	NA	64	65	65
ENSG00000164683.16	HEY1	1.1657915997580097	0.48710755251963267	0.24369871435439017	0.0008645115535793846	0.035438111652947565	0.01692299787770126	NA	3	3	3
ENSG00000143252.14	SDHC	1.1655978606213735	0.20762112042989236	0.2437770732221377	0.002892931820520897	0.08871350740938723	7.828362585604368e-05	NA	50	50	50
ENSG00000277462.1	ZNF670	-1.1647227957495598	-0.047115483525791355	0.24413121855950115	0.08547740492043157	0.1839308144928816	8.211812086634047e-09	NA	45	45	45
ENSG00000272010.1	CTD-3025N20.3	1.163877792956532	0.05923089820957323	0.24447354028165602	0.04849753179722423	0.32825058524483525	2.1505214911703568e-16	NA	50	50	50
ENSG00000171103.10	TRMT61B	1.1637789311398032	0.047408113009843246	0.24451361250877612	0.07444961284778842	0.3305426735546137	3.111861770956509e-16	NA	47	47	47
ENSG00000104044.15	OCA2	-1.1616987362002191	-0.32687576341889685	0.24535785925263165	0.0018917256421118324	0.03059400317261564	0.02715874710099075	NA	9	9	9
ENSG00000112053.13	SLC26A8	-1.161223966907995	-0.18479664825284747	0.24555083053860938	0.005039461238129113	0.0625642546267244	0.0012075546138823673	NA	13	13	13
ENSG00000174917.8	C19orf70	-1.160843907612789	-0.08989597550861914	0.2457053833761269	0.02620879045765436	0.039717052671477134	0.008288652405777303	NA	142	153	153
ENSG00000198756.10	COLGALT2	1.1608083731709185	0.07355893984057457	0.24571983710454015	0.03138583707861227	0.31320285674849024	2.484346988422199e-15	NA	46	46	46
ENSG00000181619.11	GPR135	1.1602843420713487	0.07472269467215972	0.24593305737396354	0.04128725931776402	0.1284321587882387	2.575693632909677e-06	NA	92	92	92
ENSG00000271324.1	RP11-10C24.2	1.1601380877681413	0.051569628929214156	0.24599258916811784	0.11851187379764208	0.15283806194785735	1.19355659841341e-07	NA	79	80	80
ENSG00000267014.5	LINC01532	1.1594326937775197	0.11414076387219506	0.246279856736898	0.01159349673381797	0.05382572474840322	0.0017985705081621655	NA	44	44	44
ENSG00000184465.15	WDR27	1.1589627887148215	0.15855038153004838	0.24647135325551384	0.007075268141265883	0.07302350557817179	0.0003989726332416347	NA	25	26	26
ENSG00000105750.14	ZNF85	1.158765888722083	0.046151105542610454	0.24655162529172914	0.025597021690569703	0.1202066077321676	3.7224307763399948e-06	NA	93	93	93
ENSG00000167523.13	SPATA33	-1.1586559105756375	-0.202688107139201	0.24659646906975785	0.0041125920980545645	0.06583150239963294	0.0007952842494738162	NA	6	6	6
ENSG00000265369.3	PCAT18	1.1582153106574566	0.1384811098726768	0.24677618175217841	0.011347507894124826	0.03242523534612963	0.02186493472415372	NA	35	35	35
ENSG00000126247.10	CAPNS1	1.1570158501877479	0.15250566382074954	0.24726588465077537	0.006910958852298002	0.032995693834311536	0.016847096000081038	NA	21	24	24
ENSG00000255198.4	SNHG9	1.1569847434467135	0.1414328943119617	0.24727859362471272	0.008816660403183784	0.09063167527894923	8.998125753393662e-05	NA	6	7	7
ENSG00000224177.6	LINC00570	1.15547226151395	0.20688049332248137	0.24789708531040355	0.004022979098935038	0.025742750158033945	0.04253639484912458	NA	9	9	9
ENSG00000105875.13	WDR91	1.1553834207318707	0.22618721315932364	0.24793344816231588	0.003364415777526591	0.07428515163739367	0.00043459613921075657	NA	5	5	5
ENSG00000196839.12	ADA	-1.1552885151170509	-0.0673472060383191	0.24797229749568606	0.029851859899362912	0.03534392113003427	0.014466573461774225	NA	84	85	85
ENSG00000152465.17	NMT2	-1.153973172838942	-0.06273052725308417	0.24851116766935555	0.0460045216676652	0.19929462900886974	3.849065399730785e-10	NA	39	40	40
ENSG00000124440.15	HIF3A	1.1537096677315717	0.3465733033120804	0.2486192189988521	0.001275121410359816	0.041507382820852916	0.00970326736598715	NA	9	9	9
ENSG00000270996.1	RP11-342K6.4	-1.1536021382878696	-0.07268804500056936	0.2486633213185181	0.029423776534459767	0.1214139734546666	2.9516829982601056e-06	NA	15	15	15
ENSG00000248184.1	RP11-231C18.1	-1.1530272909957415	-0.11045664340918347	0.24889918302953573	0.013489719109543843	0.09483624006101744	3.7989446387071016e-05	NA	7	7	7
ENSG00000262873.1	CTD-2561B21.11	-1.152863939090031	-0.11308857263082543	0.24896623537946316	0.014425635952306573	0.20841174862832024	2.517602332514301e-10	NA	3	3	3
ENSG00000204947.8	ZNF425	-1.1527821828083735	-0.06661424166840622	0.2489997992695473	0.046740557690048465	0.059621138960866175	0.0015084076970775372	NA	34	36	36
ENSG00000165269.12	AQP7	1.1527477262691825	0.027883478210101724	0.24901394586404357	0.22036579949932195	0.510134571166977	6.646992490111046e-29	NA	31	33	33
ENSG00000081087.14	OSTM1	1.1526654577334068	0.16257437777669384	0.2490477245877133	0.005301094442500155	0.08309580134771574	0.00021298897061101932	NA	17	17	17
ENSG00000119977.20	TCTN3	1.1525831158431867	0.14407292069869707	0.2490815366376703	0.007994537970115205	0.1049073693505383	2.960704660436154e-05	NA	51	52	52
ENSG00000239961.2	LILRA4	1.1522875097328817	0.10086648940667936	0.2492029478136084	0.017406556274620125	0.10554098628992484	2.435740087588589e-05	NA	11	11	11
ENSG00000174226.8	SNX31	1.1519617049339463	0.030709421603423142	0.2493368100947997	0.1850909543615306	0.4109161749738635	3.046049926963316e-22	NA	47	48	48
ENSG00000118369.12	USP35	-1.1508254792647798	-0.08462501322631633	0.2498040403999563	0.027628524820457592	0.1467148367238698	3.408449042604919e-07	NA	15	15	15
ENSG00000179057.13	IGSF22	-1.1508113010738383	-0.165412518916724	0.24980987451212855	0.007931200830701963	0.130879100617343	1.5368812459976137e-06	NA	3	4	4
ENSG00000113273.15	ARSB	1.1496381527304123	0.050011754773368576	0.25029293723697676	0.056418569499651613	0.19691851968114404	6.300114585243549e-10	NA	40	40	40
ENSG00000179409.10	GEMIN4	1.1494312680592786	0.06439874130483188	0.25037819294894226	0.04016822390528017	0.06279961402186413	0.0008660577408364758	NA	41	45	45
ENSG00000219435.5	TEX40	-1.1486498863293024	-0.05916350310759401	0.25070037776141996	0.042436573776527334	0.2513280612542527	2.094372671196124e-12	NA	25	26	26
ENSG00000243414.5	TICAM2	-1.1473843470458358	-0.1786595750321667	0.25122280757138815	0.008242208908934488	0.029527624331441092	0.02827893393001612	NA	12	12	12
ENSG00000139192.11	TAPBPL	1.146325582882572	0.045274677425359344	0.2516604613464827	0.06748282119657592	0.3927933260942244	3.409005323074916e-21	NA	33	34	34
ENSG00000216490.3	IFI30	1.1458644765268287	0.1893558641738173	0.2518512317186027	0.004835564437786976	0.06302063023384402	0.0010350586625763156	NA	24	25	25
ENSG00000168268.10	NT5DC2	1.1455710448469414	0.3701671511614908	0.25197268369028736	0.001740165391346869	0.05418263046666872	0.003079730579674509	NA	4	4	4
ENSG00000160299.16	PCNT	-1.1444957885631544	-0.15867926201852386	0.25241808344999606	0.013303672515279107	0.14699969761106374	4.249313725510689e-07	NA	39	41	41
ENSG00000165502.6	RPL36AL	1.144356678640714	0.061276697782856736	0.25247574654543214	0.03883857186645117	0.3678478866323344	7.475001457595989e-19	NA	37	38	38
ENSG00000132507.17	EIF5A	-1.1442832196071875	-0.08963560043901922	0.25250620009197156	0.02469267551817847	0.09906793062608199	4.9926105797443325e-05	NA	36	37	37
ENSG00000164167.10	LSM6	1.1439982695517812	0.08914097213757399	0.25262435464600774	0.018021055135233624	0.14009316809499694	7.472768723146247e-07	NA	27	27	27
ENSG00000179639.10	FCER1A	1.1429749210121027	0.14542490154338583	0.253049003786168	0.007416950488405365	0.06641342980435046	0.0009334117715044815	NA	12	13	13
ENSG00000172346.14	CSDC2	-1.1424768787765407	-0.12778994564584273	0.2532558513867754	0.006816190778321727	0.09680130757439168	4.321088062476101e-05	NA	21	21	21
ENSG00000157542.9	KCNJ6	-1.1418288433175452	-0.06284423137748633	0.2535251706395574	0.060378893456808844	0.19850838398563772	2.101324360963156e-09	NA	28	29	29
ENSG00000143322.19	ABL2	-1.1411409909772274	-0.12591811454182641	0.2538112556307168	0.010279410615388455	0.2081572381398622	2.9821639942036686e-10	NA	24	24	24
ENSG00000186051.6	TAL2	1.140737215461578	0.1013618168926645	0.25397929473232195	0.015922565137140285	0.042324271880043104	0.00731196247652576	NA	31	31	31
ENSG00000130433.7	CACNG6	-1.1403419760469495	-0.2582459196043076	0.25414385634723935	0.0025912600625560053	0.027023700471974964	0.033664895707878825	NA	2	2	2
ENSG00000250673.2	RP11-6L6.2	1.140005706886504	0.04581549143081066	0.2542839235554992	0.07317603858210786	0.2515703674431972	2.1567500279165513e-12	NA	19	20	20
ENSG00000271947.1	RP11-439M11.1	-1.138461398194217	-0.0593067235500319	0.2549278688487807	0.05492456615996452	0.3791440143025119	4.12005403205511e-19	NA	32	33	33
ENSG00000261787.1	TCF24	-1.1369155968791709	-0.23960927444687544	0.2555735713177538	0.006857776241390259	0.08349072996707088	0.00014923578888250257	NA	21	22	22
ENSG00000105058.11	FAM32A	-1.1368201528498483	-0.40834348257094977	0.2556134768257864	0.0010274373553993148	0.04171111956228467	0.007912362311558478	NA	10	10	10
ENSG00000198885.9	ITPRIPL1	-1.1366176848599931	-0.08382552660257242	0.2556981437903555	0.021966011277496054	0.09776208181973732	3.2468408408669346e-05	NA	19	21	21
ENSG00000173611.17	SCAI	1.1364354693710135	0.26724104781941305	0.255774358334277	0.0017637813182774596	0.07450505361165452	0.0002868704501630056	NA	12	12	12
ENSG00000180875.4	GREM2	-1.1362115484947395	-0.055056166740371185	0.2558680384400165	0.068464176238286	0.08944266084748449	0.00010715027616700252	NA	258	270	270
ENSG00000224790.2	AP000704.5	-1.134975669503769	-0.03974948772039483	0.256385512797349	0.10276119581906434	0.2655470925500297	9.986442532428126e-14	NA	31	31	31
ENSG00000134207.14	SYT6	-1.1335856867858691	-0.1352954176229606	0.2569683797419402	0.007807051129450413	0.19925270573291454	1.871859468300948e-09	NA	18	18	18
ENSG00000139197.10	PEX5	-1.133217834035941	-0.05535544940486463	0.2571227866836343	0.05441840627164353	0.4319570740920424	2.811939788315453e-23	NA	46	47	47
ENSG00000182013.17	PNMAL1	-1.133133401481595	-0.11860731473359065	0.2571582365044828	0.011221501495931738	0.32321984727559394	6.420991326254335e-17	NA	26	27	27
ENSG00000105668.7	UPK1A	1.131095964473526	0.07157808877606876	0.25801470265537896	0.029431027120123306	0.02991427591352485	0.0280579508201103	NA	34	37	37
ENSG00000079263.18	SP140	-1.1306719086478538	-0.08864012816486457	0.25819320906723653	0.02224175486548928	0.08549667649407015	0.00013939500441517792	NA	69	69	69
ENSG00000186868.15	MAPT	-1.1305137373991032	-0.1142628766671004	0.2582598132167654	0.009368204680330571	0.08392667441280491	0.00016953744781852913	NA	20	33	33
ENSG00000177238.13	TRIM72	-1.1300179727313269	-0.06652207324874626	0.25846865136730657	0.03327696145397457	0.1482898936093215	8.366090134964633e-08	NA	18	21	21
ENSG00000107779.13	BMPR1A	-1.129848244688545	-0.16725051874724872	0.2585401752659314	0.005956557080314454	0.1137396295608877	1.0821881368400526e-05	NA	15	15	15
ENSG00000228789.6	HCG22	1.1294876244680927	0.18730298140922816	0.258692187227352	0.00364954832362393	0.27899628334055443	3.828516800821035e-14	NA	3	12	12
ENSG00000187790.10	FANCM	-1.1291632119453352	-0.18221025642841487	0.2588289895006579	0.011420257684989006	0.14548931286920824	3.277779107050619e-07	NA	27	27	27
ENSG00000229694.6	LINC00484	-1.1277053406152748	-0.01760156799933989	0.2594443814441527	0.353597974396999	0.1461429132000925	3.732840683444931e-07	NA	189	195	195
ENSG00000166035.10	LIPC	-1.127525813573188	-0.0801974071538322	0.2595202328357056	0.02708216363356019	0.02558471760616076	0.04115009448068432	NA	35	37	37
ENSG00000104980.7	TIMM44	-1.127390872919897	-0.07131593127097878	0.2595772562845351	0.02841465775024586	0.1068792741926626	2.2483199623638057e-06	NA	28	29	29
ENSG00000058799.14	YIPF1	-1.127112736789618	-0.1843999757418347	0.2596948188899292	0.004142036588704637	0.028264066828131245	0.03135860930733663	NA	39	39	39
ENSG00000141314.12	RHBDL3	-1.1262548882721517	-0.07570013635889629	0.26005764655865515	0.02142133651538583	0.13579178522965096	9.83268932022603e-07	NA	24	24	24
ENSG00000114841.17	DNAH1	1.1262216237855251	0.5489016861136689	0.26007172286105995	0.0011219742697556694	0.0565580652644433	0.002411052280145195	NA	4	4	4
ENSG00000165105.9	RASEF	-1.1259287330243595	-0.12989458535739598	0.2601956861798106	0.011865052347856515	0.032962315557484155	0.019160746633780413	NA	33	33	33
ENSG00000215595.1	C20orf202	-1.1253014109453245	-0.10802039863361915	0.2604613320476866	0.02571996089820451	0.03533453327413956	0.011757456621722777	NA	32	33	33
ENSG00000170322.14	NFRKB	-1.1252749909428952	-0.0978326113215922	0.26047252398090925	0.018714810142215016	0.2093595803224709	4.864907123460271e-10	NA	19	19	19
ENSG00000104518.10	GSDMD	1.125260052281767	0.07326494288978676	0.26047885238261326	0.026684905029138516	0.29302163099295503	1.3763945896427396e-14	NA	20	21	21
ENSG00000038002.8	AGA	-1.123338921634248	-0.05218759930722362	0.261293579466196	0.049572561167708876	0.3632982228056931	2.5775696628573698e-18	NA	7	7	7
ENSG00000028277.21	POU2F2	-1.1230555622671006	-0.23951306767698347	0.26141389750577937	0.0029324690726965025	0.027576722927606257	0.035589435540290475	NA	28	28	28
ENSG00000243566.6	UPK3B	-1.1229038987036075	-0.054329146815587426	0.2614783115430662	0.053846375076819934	0.2299308312482425	1.5211464660389617e-11	NA	9	9	9
ENSG00000182670.13	TTC3	1.1226701109795452	0.0974343727517105	0.26157762656722916	0.01680743912870801	0.2795777513639637	1.4677794443272822e-13	NA	85	88	88
ENSG00000266472.5	MRPS21	-1.1210437855502493	-0.13746011893952037	0.2622692250643539	0.00805637595368269	0.0687293322336266	0.0005887711128955541	NA	6	6	6
ENSG00000115761.15	NOL10	-1.1209967945744623	-0.16990197194131862	0.2622892268385766	0.005289668371730047	0.1107992494743762	4.3279801534928845e-06	NA	5	5	5
ENSG00000163121.9	NEURL3	-1.120034923936756	-0.05821443625147255	0.2626988799497091	0.04087134564498996	0.0847301061680771	8.804067175724971e-05	NA	22	24	24
ENSG00000147419.17	CCDC25	1.1197773303364482	0.048971408806496426	0.26280866198818154	0.06824188506651449	0.3483213258646136	5.408597565835691e-18	NA	146	148	148
ENSG00000179965.11	ZNF771	-1.1191233799229838	-0.42361054854023233	0.26308750686531424	0.0008596786300796726	0.030660863114611223	0.022382558752942296	NA	4	4	4
ENSG00000182628.12	SKA2	1.1190169521518563	0.15457378900718288	0.2631329070502678	0.0071291265301704956	0.1410140939905208	2.5040962060637673e-07	NA	29	30	30
ENSG00000131626.16	PPFIA1	1.1189435078368006	0.19224026206324804	0.2631642402356156	0.0035832208629736967	0.11057508944458924	1.661405362653181e-05	NA	8	10	10
ENSG00000087191.12	PSMC5	-1.118726200055976	-0.19267326296618412	0.26325696426226086	0.0045286701100774925	0.08481737585363933	0.00014639723929519614	NA	14	14	14
ENSG00000130348.11	QRSL1	-1.1185043854447418	-0.040404086464973094	0.2633516345793685	0.10629109143315936	0.47111793744925295	1.1085913486056607e-25	NA	17	18	18
ENSG00000238142.1	RP11-108M9.4	-1.1174046186924877	-0.06431302483642032	0.2638213612240734	0.04266597390725493	0.1944933050984024	1.0648954253973074e-09	NA	41	48	48
ENSG00000174718.11	KIAA1551	-1.1170294832637588	-0.10284892746234017	0.2639817192188786	0.014395416279741991	0.07392585675178873	0.0004746444821523619	NA	29	29	29
ENSG00000152670.18	DDX4	-1.1159461713597458	-0.08791618161363769	0.26444517655366806	0.022552030317736553	0.08549935695452192	0.00016615899072515195	NA	31	31	31
ENSG00000162543.5	UBXN10	-1.1158904750788292	-0.0954014172760476	0.2644690194224588	0.006992604238486841	0.027682190940462526	0.03269695104297833	NA	30	31	31
ENSG00000101204.16	CHRNA4	-1.1139502761639222	-0.09170702930821034	0.26530051896107176	0.025738577887233615	0.1611005343677705	4.9628233616132266e-08	NA	20	20	20
ENSG00000185666.14	SYN3	1.1125849651742297	0.15262276866583144	0.26588672057488305	0.010422952603181618	0.06345832295752693	0.0011297461524246105	NA	54	54	54
ENSG00000142856.16	ITGB3BP	-1.112288857771473	-0.02114245852412947	0.2660139730292348	0.3033333073958514	0.6747547503950708	7.636649469518339e-48	NA	12	12	12
ENSG00000180185.11	FAHD1	1.1116177960583071	0.0294475909655018	0.26630251762609713	0.1282138564664105	0.5624989564569306	6.926373239470038e-35	NA	72	72	72
ENSG00000164946.19	FREM1	-1.1111242572723354	-0.06420758957843391	0.2665148679367597	0.03143821083575521	0.13721271988992045	1.0824713975603255e-06	NA	28	29	29
ENSG00000272787.1	KB-226F1.2	-1.1095983463128505	-0.03707237155374283	0.2671721441991949	0.11396617937276421	0.12650508103302208	3.5967282317621215e-06	NA	76	85	85
ENSG00000137877.9	SPTBN5	1.109378236426849	0.04965110336231103	0.26726704701884296	0.07779478490753466	0.2718044467449377	2.275423994632609e-13	NA	25	27	27
ENSG00000126858.16	RHOT1	1.108661969295615	0.4102191012234966	0.2675760339690576	0.0011352512163784858	0.029592403101854594	0.028602494478800044	NA	2	2	2
ENSG00000183628.12	DGCR6	-1.1081622945786695	-0.10123319516815633	0.26779173152946745	0.018280228839220414	0.07876907345496326	0.0001994926455139147	NA	9	9	9
ENSG00000149474.13	KAT14	1.1079726841872308	0.12055863200937456	0.26787361304441504	0.009226372889707714	0.07098696239658663	0.00043638440067892494	NA	13	13	13
ENSG00000109072.13	VTN	-1.107041820078672	-0.09606444550474888	0.26827584776589986	0.011125208664678914	0.1352891493714697	4.136133011714631e-07	NA	25	25	25
ENSG00000162302.12	RPS6KA4	-1.1058416763972059	-0.1724152247142977	0.2687950526398937	0.003909349497621247	0.02639451514526609	0.03864128873199807	NA	25	27	27
ENSG00000122694.15	GLIPR2	1.1050530861534344	0.1740450257840672	0.2691365870878819	0.005638895174574051	0.02662046184738949	0.0370318676271391	NA	36	38	38
ENSG00000103647.12	CORO2B	1.1036580084191017	0.31406511023180594	0.26974151753863596	0.0013755636772671165	0.05256291462369445	0.003688644387037124	NA	5	7	7
ENSG00000090382.6	LYZ	-1.10340555716503	-0.09782068978475177	0.26985108447209927	0.0172408586457517	0.12477357713416455	3.64370034013354e-06	NA	14	14	14
ENSG00000184492.6	FOXD4L1	1.102331859802553	0.06607266782020375	0.27031742327444874	0.04518565226839084	0.28061612193165764	1.8799440443782215e-13	NA	22	24	24
ENSG00000144792.9	ZNF660	-1.1022650006496806	-0.03228206352592688	0.2703464804640573	0.08145689330047788	0.3559796652427357	1.52822449480827e-18	NA	92	94	94
ENSG00000138363.14	ATIC	1.1014897041119158	0.07969402504438546	0.27068358308204554	0.026474658411363296	0.2360746934397479	4.1959261245489676e-11	NA	15	15	15
ENSG00000170439.6	METTL7B	-1.1012629128552078	-0.14283277667964975	0.2707822474415328	0.0050226587125918485	0.06765767666591188	0.0006754574964509567	NA	5	5	5
ENSG00000163946.13	FAM208A	1.1008180708951105	0.07445255166353996	0.27097584520839424	0.02447019898681591	0.034033915693935365	0.019631244298820332	NA	79	79	79
ENSG00000166548.15	TK2	-1.1005691703631268	-0.1808450476985749	0.27108420951623946	0.005957950415989728	0.044996012579181004	0.007233647622025997	NA	21	22	22
ENSG00000232653.8	GOLGA8N	-1.100210548846297	-0.06190449782458726	0.2712403954668695	0.031395425923236145	0.23264722358067075	3.0873302841658954e-11	NA	9	9	9
ENSG00000020922.12	MRE11	1.0999971515123272	0.0541440758834983	0.2713333629931912	0.0508954522848733	0.33053272515916804	2.7552970799521973e-16	NA	72	72	72
ENSG00000132394.10	EEFSEC	-1.0997236659821383	-0.1314726068510661	0.2714525401266743	0.007583590086308836	0.05119857919146846	0.003054299961976821	NA	23	23	23
ENSG00000259129.5	LINC00648	1.0997057712210279	0.060656099123217004	0.2714603393987898	0.039046702829851995	0.10205364621014447	3.864364833006015e-05	NA	30	30	30
ENSG00000161204.11	ABCF3	-1.0993011638285601	-0.04066564345806698	0.2716367248928283	0.021021469254396276	0.11287971527065728	3.589749243117573e-06	NA	21	22	22
ENSG00000134443.9	GRP	-1.0988518667877933	-0.09951287942515419	0.2718326844477681	0.014972059636915013	0.02899121867837293	0.03169164100502568	NA	17	17	17
ENSG00000276600.4	RAB7B	-1.0984685583796239	-0.07031329766615953	0.27199993975413717	0.03208559276095862	0.13605913085196655	1.0328033132757945e-06	NA	31	31	31
ENSG00000109667.11	SLC2A9	1.0973713600165407	0.14383590072629499	0.27247908788815123	0.00683900090595781	0.0772816414844762	0.00030393687837593913	NA	14	14	14
ENSG00000166664.13	CHRFAM7A	1.0972569127441274	0.031155245053686248	0.2725291004246767	0.23949848818926575	0.29709944859952353	2.1465902022875592e-14	NA	102	104	104
ENSG00000183281.14	PLGLB1	-1.0966738354396566	-0.02941392663653291	0.2727839980281578	0.1243053070449426	0.2474300603241412	1.0090258192200431e-11	NA	81	94	94
ENSG00000146700.8	SSC4D	1.0963983077320734	0.11704374727291254	0.27290450422351675	0.013487901833063923	0.10953270053867352	1.7056746977781988e-05	NA	29	44	44
ENSG00000167395.10	ZNF646	1.0962020192022601	0.092340024359521	0.27299037617849287	0.013529023246942346	0.05086141726236816	0.003422328045401002	NA	33	35	35
ENSG00000168582.4	CRYGA	-1.0947211861651698	-0.06059257445164838	0.2736388039861142	0.05096921148492387	0.09656168879762522	5.841066596788362e-05	NA	32	32	32
ENSG00000111639.7	MRPL51	1.0939766427014324	0.29466613836640526	0.273965222423586	0.0012036907535523619	0.030822982165433818	0.02682891986174961	NA	12	12	12
ENSG00000100106.19	TRIOBP	1.0938847531860287	0.1389847236572479	0.2740055265315082	0.007252282280128672	0.20351308034135648	8.320987538880309e-10	NA	43	45	45
ENSG00000123124.13	WWP1	1.0936901340481104	0.12359706666993509	0.27409090275696313	0.011017777036040285	0.062474143818898875	0.0012115518018558505	NA	60	62	62
ENSG00000261587.2	TMEM249	-1.0932443576606647	-0.07858454820661818	0.2742865260416628	0.025800562354900344	0.04207864419329254	0.008044583604774868	NA	34	38	38
ENSG00000085832.16	EPS15	1.0930870699116475	0.27005892570974127	0.27435557252385623	0.0034545775222018897	0.05038467022006225	0.0034845424816094327	NA	22	22	22
ENSG00000161010.14	MRNIP	1.0929559017315775	0.13149613093983945	0.27441316206537736	0.008681425867352821	0.08407990314277808	0.00014178765676339529	NA	7	7	7
ENSG00000176473.13	WDR25	-1.092639668607123	-0.0636381039617754	0.27455203853437404	0.05838475031103109	0.2471239421671027	9.106636301425132e-12	NA	73	85	85
ENSG00000198231.12	DDX42	1.0915348605825204	0.08367700876844605	0.2750376011378789	0.022644046499519413	0.12070277221583928	5.6953315121331784e-06	NA	47	47	47
ENSG00000007933.12	FMO3	1.0913764252449083	0.0752422369055082	0.2751072814270704	0.02619689321735897	0.04344396730894727	0.006749926103387807	NA	76	77	77
ENSG00000177409.11	SAMD9L	1.0912060554435163	0.07657599864519743	0.27518222397098235	0.024327103240912036	0.16642641127340382	2.5871342824793955e-08	NA	25	29	29
ENSG00000099800.7	TIMM13	1.0910672868224276	0.12035448788043279	0.2752432760332295	0.00806042330133029	0.2435456093399244	3.91598017415524e-12	NA	10	10	10
ENSG00000117625.13	RCOR3	1.0910066645237853	0.09735472910907872	0.27526995006758126	0.013541180545533445	0.03498401599036382	0.017506920287706455	NA	48	48	48
ENSG00000085514.15	PILRA	-1.0903823454916315	-0.023997730777843566	0.27554475538381784	0.23298085529502216	0.6258120604963049	1.3700214948707486e-41	NA	25	25	25
ENSG00000226562.3	CYP4F26P	-1.090202717272735	-0.10678394308019781	0.27562385666012035	0.01571621510162758	0.07668568601644428	0.00037196855889275486	NA	23	23	23
ENSG00000161798.6	AQP5	-1.089447079274793	-0.04793423046296698	0.2759567798892246	0.07724001179685609	0.3500967364569923	1.1975686398878587e-17	NA	13	13	13
ENSG00000123219.12	CENPK	1.0888311641916644	0.10138244561183389	0.2762283460345849	0.010107991570500772	0.12216274101395524	2.536862784800114e-06	NA	5	5	5
ENSG00000233379.1	RP11-318G21.4	1.0881490092121682	0.0817801125421336	0.2765293309628257	0.02372137804720782	0.04418292159973177	0.004288271885290864	NA	39	39	39
ENSG00000092203.13	TOX4	1.0879413647484393	0.10020460506409869	0.27662099359463477	0.013115595425232605	0.17290484863205968	1.2858279743561996e-08	NA	43	43	43
ENSG00000100034.13	PPM1F	-1.08717955514008	-0.16779915642265264	0.27695746441877334	0.006579675230784262	0.10914312297693778	1.2925049886400806e-05	NA	6	7	7
ENSG00000167965.17	MLST8	1.0867903879089753	0.07344292444636107	0.277129456706256	0.03000360441416477	0.2811245239781243	3.3085823436018015e-14	NA	18	19	19
ENSG00000151892.14	GFRA1	-1.0866638415697267	-0.03579761985384304	0.27718539948139664	0.09208610377675636	0.3914304487997013	2.3895278845609583e-20	NA	24	24	24
ENSG00000158747.13	NBL1	-1.0863427571660742	-0.0931698783490686	0.2773273768922795	0.018396370193269174	0.21387423450977647	1.9710221680052718e-10	NA	48	49	49
ENSG00000014824.13	SLC30A9	1.0858186495231392	0.1775844683743493	0.2775592337273546	0.005096176736888636	0.1131491496790563	1.1490180113468526e-05	NA	11	11	11
ENSG00000172375.12	C2CD2L	1.0852321332305366	0.4238759236726151	0.2778188556448803	0.001557276834510712	0.05612653181892552	0.002086342451661657	NA	15	15	15
ENSG00000151743.10	AMN1	-1.0846058059858092	-0.18470756963742657	0.2780962824282356	0.006914208798255463	0.04330467396061658	0.00782882897420073	NA	33	33	33
ENSG00000180979.9	LRRC57	1.0842148609937854	0.1290432499162726	0.2782695440345452	0.00927513401228423	0.06606450995390006	0.0009364469360481568	NA	12	13	13
ENSG00000167695.14	FAM57A	-1.0840897458247813	-0.03131186157574916	0.27832500892433276	0.14831740337504645	0.4379214915776816	3.53553878246256e-23	NA	97	103	103
ENSG00000115963.13	RND3	1.084013960381747	0.09835510988532127	0.2783586090788974	0.010586439751843434	0.054837247016150184	0.0028071070047321336	NA	23	23	23
ENSG00000099940.11	SNAP29	-1.083796335927355	-0.06532172447303634	0.27845511017371927	0.03966866479739877	0.2375044591953121	2.0521156395238525e-11	NA	63	64	64
ENSG00000000460.16	C1orf112	-1.0831506007981238	-0.1088341833460742	0.2787415821378951	0.013634014620849965	0.10476857697216617	2.294916824193204e-05	NA	27	27	27
ENSG00000100097.11	LGALS1	-1.0827737748672375	-0.22233446457478248	0.2789088486560307	0.0021983392076011027	0.12370865936054055	2.4534630773764008e-06	NA	9	9	9
ENSG00000213780.10	GTF2H4	1.0826353941265001	0.2186790117220876	0.278970290611512	0.002070381218636615	0.028149928549919982	0.032883045969592385	NA	11	79	79
ENSG00000079257.7	LXN	-1.082487504561048	-0.05656220183905479	0.27903596472372294	0.04902257030231427	0.23809516634838335	3.0661581571757685e-11	NA	68	68	68
ENSG00000268362.5	CTD-2017D11.1	1.0818302395168653	0.041236430325820174	0.2793279671441027	0.08437219773342244	0.26104844641089603	1.0276805558145949e-12	NA	22	22	22
ENSG00000115239.21	ASB3	-1.0812902674332467	-0.10986526098802346	0.27956801535926834	0.009919274271580205	0.023301710588938124	0.04814471103759668	NA	47	48	48
ENSG00000144182.16	LIPT1	-1.0811494063930207	-0.049489954335891456	0.27963065913670315	0.05999726558297391	0.2784942276156305	1.2573551203495828e-13	NA	37	38	38
ENSG00000276791.1	CTD-2270P14.5	1.0808946582021273	0.03112629279377152	0.27974397508289683	0.16573112738145057	0.5248983449010577	1.8172759143361225e-30	NA	9	9	9
ENSG00000232677.6	LINC00665	-1.0805251013266608	-0.0449985855626783	0.27990841518455334	0.07240105092156773	0.36018994266893506	1.1308713206597695e-18	NA	46	46	46
ENSG00000125611.15	CHCHD5	-1.079606990766639	-0.16135256043575413	0.28031722708143025	0.0036028670460830957	0.049249844941671686	0.003004916592981167	NA	25	25	25
ENSG00000227467.3	LINC01537	1.0793389527527653	0.06579302673018507	0.2804366542255413	0.039953182517597524	0.19862194231550087	3.387580388031931e-10	NA	10	10	10
ENSG00000121716.20	PILRB	-1.078992623754649	-0.025051900894881303	0.28059101590763036	0.2184739847137161	0.6891057493452707	1.9736151763552358e-50	NA	36	38	38
ENSG00000163913.11	IFT122	1.0789547250727383	0.1389210644330848	0.28060791116385453	0.014341026529315336	0.10675439401803656	2.4016703606332602e-05	NA	29	30	30
ENSG00000198315.10	ZKSCAN8	-1.0779828624049268	-0.18235347814975297	0.2810414041820627	0.0049413112071308735	0.1338786304345214	1.2035205912400962e-06	NA	31	49	49
ENSG00000215305.9	VPS16	1.0775888114974566	0.1134843428326667	0.2812172974890579	0.013687273541197675	0.0946157675397708	6.176393084485524e-05	NA	23	24	24
ENSG00000071539.13	TRIP13	1.0773494449577183	0.13224704879224916	0.28132418049167873	0.01290614674085702	0.047660533972733087	0.005254873601491472	NA	10	10	10
ENSG00000155542.11	SETD9	1.0767751892394706	0.03306738076668863	0.28158071208590174	0.09536953195187106	0.3991491262898917	8.262158882610812e-22	NA	70	70	70
ENSG00000150594.6	ADRA2A	1.0760798465961232	0.0743022157539817	0.2818915480374333	0.022083323522642147	0.13776715396382772	1.0115968066497165e-06	NA	38	38	38
ENSG00000112339.14	HBS1L	-1.0756812905553859	-0.04585096647469269	0.2820698176830436	0.07406330346133212	0.3428950134519198	1.241996446003596e-17	NA	123	123	123
ENSG00000171130.17	ATP6V0E2	-1.0754976594666952	-0.04481624045393313	0.2821519795328813	0.07177807878027996	0.5477665676609845	1.5007304177020388e-32	NA	13	13	13
ENSG00000196531.10	NACA	-1.0750994232792617	-0.1945620288807196	0.28233021765783184	0.004121766934051146	0.12840987958628944	9.670629993463771e-07	NA	24	24	24
ENSG00000129673.9	AANAT	1.0750452986051224	0.06380723719341092	0.2823544480694473	0.032739933829267445	0.12714563087794414	3.127065326451676e-06	NA	26	26	26
ENSG00000169679.14	BUB1	-1.0736567798316796	-0.15689869569874373	0.2829765390850252	0.011535746058062825	0.048303398967305976	0.005285753746425684	NA	5	12	12
ENSG00000077585.13	GPR137B	-1.0732553231637958	-0.08335879266896186	0.28315657462993604	0.02342784285111233	0.20381238564530896	3.885252369070298e-10	NA	79	82	82
ENSG00000273487.1	RP4-621B10.8	1.0726556390801585	0.06318837470679241	0.28342565090953	0.036942693180403816	0.0606441686774729	0.001721291133904395	NA	61	61	61
ENSG00000103932.11	RPAP1	1.0720480199609943	0.05203914319413814	0.28369846420543754	0.05427879680973456	0.3400977268070631	1.1691627627999962e-17	NA	14	14	14
ENSG00000136943.10	CTSV	1.0719740784972749	0.219410217730225	0.2837316751192738	0.003096213811200236	0.033619961023837755	0.019425092763423312	NA	30	30	30
ENSG00000141198.14	TOM1L1	1.071950479861437	0.11578743239685546	0.2837422750343589	0.012508489547325384	0.1342585085576918	1.1626368414896903e-06	NA	33	33	33
ENSG00000161217.11	PCYT1A	1.0716148285314282	0.0955124008061151	0.2838930702203606	0.015908063680257458	0.05820221269677395	0.0019237474409206255	NA	42	45	45
ENSG00000136051.13	WASHC4	1.0715862095863065	0.08155321853993562	0.28390593011758014	0.013694758022075737	0.13186612068000134	8.99965670944644e-07	NA	103	104	104
ENSG00000257431.1	RP11-263K4.3	1.070571289582059	0.04271245300583238	0.2843622385120512	0.08956782739494185	0.27618559707390805	1.9467701109593692e-13	NA	107	108	108
ENSG00000197766.7	CFD	-1.070433424294783	-0.10059792679085879	0.28442426106205076	0.018167092928992636	0.16729885366333966	5.711875719160718e-08	NA	3	3	3
ENSG00000011275.18	RNF216	1.0702328545474524	0.10979441998934189	0.28451450931022093	0.008713254336054235	0.08915113848972757	0.0001030501701462771	NA	7	7	7
ENSG00000163964.14	PIGX	1.0700193826914284	0.0670168249975395	0.2846105842677925	0.03264601200894706	0.0770665290067744	0.0003757483335807713	NA	61	67	67
ENSG00000215866.7	LINC01356	1.06919257779136	0.20475012255319155	0.28498290249173963	0.0043907166172736396	0.04745638780220998	0.003765570299751178	NA	2	2	2
ENSG00000223675.1	RP11-86H7.6	1.0691339824789448	0.09762859006594395	0.2850093010207173	0.014209054096648487	0.02695336549443669	0.03836774435485508	NA	25	25	25
ENSG00000117407.16	ARTN	1.0685390957960823	0.08698695379729576	0.285277404712199	0.02985159406179016	0.10567114516230287	2.4231084420258624e-05	NA	21	21	21
ENSG00000125818.17	PSMF1	1.0675754660539385	0.11260201383013647	0.28571205536483735	0.010857263639929829	0.12737877541605966	2.7800249940993077e-06	NA	13	13	13
ENSG00000105088.8	OLFM2	-1.0671055688327313	-0.1003113094045967	0.28592416743144045	0.012671465248911407	0.024523301647182333	0.04947278084574542	NA	67	68	68
ENSG00000131941.7	RHPN2	1.0667677634891934	0.12914110886714833	0.2860767188249824	0.0083561034192344	0.1379758455408998	7.095150810003376e-07	NA	11	11	11
ENSG00000164122.8	ASB5	1.0666201255588335	0.033412669506131296	0.286143408725288	0.12564062671004272	0.3084201367437796	1.8840780236566894e-15	NA	21	24	24
ENSG00000174177.12	CTU2	1.0664788728976184	0.10938611806679277	0.2862072241508201	0.013437675418094791	0.1878366641508188	7.864796445571952e-09	NA	12	13	13
ENSG00000130695.14	CEP85	1.0657296654494635	0.13881605509368922	0.28654586340918575	0.008107584153611097	0.124313679893164	3.102681842169206e-06	NA	10	10	10
ENSG00000101752.11	MIB1	1.0656421328528776	0.1255184941957642	0.28658544549691967	0.010847081978390514	0.15996714872581674	9.228181563707857e-08	NA	15	15	15
ENSG00000224939.1	LINC00184	-1.06449316933829	-0.06822854196983447	0.2871053471304157	0.03498418536320312	0.14323052885022716	2.669979139113513e-07	NA	11	11	11
ENSG00000245694.9	CRNDE	-1.0640951978207052	-0.05097613231989189	0.28728557608859784	0.04100323045086453	0.19536315221344416	2.6554704807635677e-09	NA	52	53	53
ENSG00000165568.17	AKR1E2	1.0636837525031915	0.06532715717667811	0.2874719871729965	0.03249443914853525	0.024942419753269184	0.04483023388607213	NA	40	40	40
ENSG00000237720.1	AC011995.1	-1.063160221043118	-0.061068122528390834	0.2877092984328138	0.039161736900464095	0.12328861111586975	4.162514340128742e-06	NA	61	61	61
ENSG00000146425.10	DYNLT1	-1.0628630932238587	-0.3034544492114021	0.2878440420943956	0.001372293047215575	0.03862331504851988	0.009910746176524972	NA	13	13	13
ENSG00000137310.11	TCF19	1.062834220291642	0.4907090381293477	0.2878571378682092	0.0004710382868811816	0.11050600135563624	1.1893062487954096e-05	NA	4	17	17
ENSG00000146830.9	GIGYF1	-1.0621125546430017	-0.09690720661416471	0.28818459126390183	0.011920054249256044	0.11871651627281493	6.77086358677065e-06	NA	40	40	40
ENSG00000144746.6	ARL6IP5	1.0610444586376804	0.08983751603333116	0.2886696971061715	0.01650452658509565	0.2767616110782977	1.7523398117670334e-13	NA	36	37	37
ENSG00000204681.10	GABBR1	-1.0608980852916203	-1.3524448845875099	0.2887362195339096	9.724418888206878e-05	0.10180866451129636	3.922875829694715e-05	NA	7	55	55
ENSG00000170889.13	RPS9	1.0608905777030677	0.08092986104134448	0.2887396317930351	0.025309503150877773	0.3027082779998802	5.463562470484874e-15	NA	58	67	67
ENSG00000239704.10	CDRT4	-1.0604739903996523	-0.05228492796941547	0.2889290166540156	0.06545491020892394	0.4132631818406266	1.81645624794882e-22	NA	39	41	41
ENSG00000110619.17	CARS	1.0604714967169173	0.1980144974655287	0.2889301505597274	0.0034225837662998967	0.03994369046447392	0.010647441271723415	NA	10	10	10
ENSG00000105479.15	CCDC114	-1.0597279033308797	-0.1553360676986526	0.2892684046381854	0.005590335844435882	0.07433019996547613	0.00040715138889525353	NA	12	12	12
ENSG00000078237.6	TIGAR	1.0579639026767231	0.09836424279482776	0.29007189962607705	0.01698073970200507	0.04521126300215423	0.006356908471451061	NA	25	25	25
ENSG00000102452.15	NALCN	-1.057450344224917	-0.28722193290876996	0.2903061054509576	0.0019012131796098848	0.03410457647278598	0.019187779643148842	NA	9	9	9
ENSG00000158864.12	NDUFS2	1.0572703020758474	0.0919188465558398	0.2903882429126634	0.014681473643436714	0.1535051921902653	2.4626540262775077e-07	NA	53	60	60
ENSG00000198755.10	RPL10A	1.0570150680039707	0.23267137693533416	0.29050471065821515	0.002489212791422546	0.05416377620897382	0.0019018574658387823	NA	4	5	5
ENSG00000172890.11	NADSYN1	-1.0558218658621004	-0.20768295510038332	0.291049606419843	0.0026463794668795367	0.14676990420618802	4.5122719455305903e-07	NA	15	15	15
ENSG00000011028.13	MRC2	1.0556711776950307	0.18518230366012137	0.2911184695470672	0.005405311294441926	0.05152802346950463	0.0040466737722325286	NA	14	14	14
ENSG00000197054.11	ZNF763	-1.054819502751727	-0.10514986296049361	0.2915078832253346	0.010412671764294347	0.06394702029854814	0.0011586947352393206	NA	18	18	18
ENSG00000135972.8	MRPS9	-1.0547003166244866	-0.1329358949480183	0.2915624069422368	0.009482362792251887	0.11743825204341805	7.341226746441467e-06	NA	38	41	41
ENSG00000132313.14	MRPL35	1.0537674113002897	0.15406919611664194	0.29198941712173976	0.0033838553896812173	0.06902088198600645	0.0006674177366804582	NA	37	37	37
ENSG00000115935.17	WIPF1	1.0536302112761367	0.10182498216206023	0.2920522518517542	0.01374301727845346	0.2597208490698255	1.7128316050498138e-12	NA	29	29	29
ENSG00000136108.14	CKAP2	1.0511321492295673	0.05897968276592829	0.29319790035027005	0.03882528816348986	0.2855619257715214	1.3319426843276154e-13	NA	22	22	22
ENSG00000109180.14	OCIAD1	1.0511023768633845	0.2678478833068943	0.2932115725636262	0.001970584083465894	0.08366611478322829	0.00015938086177206092	NA	32	33	33
ENSG00000267666.2	AC004156.3	-1.0506667502915064	-0.03551097235126665	0.293411672086077	0.09858690762886729	0.20551722736316064	6.751765523571992e-10	NA	30	31	31
ENSG00000119326.14	CTNNAL1	-1.0506599181803655	-0.0853590687230845	0.2934148110589957	0.0255274718214843	0.20036890008237612	5.789369925200199e-10	NA	45	49	49
ENSG00000105483.17	CARD8	-1.0505873817077755	-0.1594764534301095	0.29344813890040533	0.006733506429918568	0.1179149159694798	5.0391762806798925e-06	NA	23	23	23
ENSG00000242715.7	CCDC169	1.0501863437314078	0.08429660265842567	0.29363244694152835	0.023649017598933945	0.1662621214396406	5.4077018819086466e-08	NA	14	14	14
ENSG00000126583.10	PRKCG	-1.050154833340402	-1.3725109797127568	0.29364693169888134	0.0001481848473008645	0.03153540079442094	0.02427221306908169	NA	2	2	2
ENSG00000163394.5	CCKAR	1.0500218416961806	0.07837305544947155	0.29370807083519435	0.02635165616342775	0.08533162481850079	0.0001466714975205337	NA	17	20	20
ENSG00000134809.8	TIMM10	-1.0493387083907622	-0.046792957132244815	0.2940222565709766	0.05708782198341606	0.3718008008163699	3.345591331968846e-19	NA	63	63	63
ENSG00000008226.19	DLEC1	1.0482646164642402	0.1165295759579466	0.29451670707480204	0.008153818178011425	0.08798640257531765	9.762348082094888e-05	NA	41	43	43
ENSG00000228570.7	NUTM2E	1.0479478708772803	0.03903892879703177	0.29466262498221985	0.08961286812520841	0.4380080983706721	3.0856863266450517e-24	NA	58	60	60
ENSG00000152932.7	RAB3C	1.0462690596727342	0.13225509456971027	0.2954368261877187	0.006540805457869298	0.025701716160727237	0.040009465123489525	NA	102	105	105
ENSG00000253764.1	RP11-439C15.4	1.0461920758961742	0.06310341582922638	0.2954723606911648	0.04025639107560239	0.11240502532168198	1.0595524641908176e-05	NA	91	93	93
ENSG00000250584.2	LINC01511	-1.0458460773224894	-0.16075207676164815	0.29563210354299185	0.006201830506219553	0.04059504821455097	0.008710593768114118	NA	7	7	7
ENSG00000184584.12	TMEM173	1.0458074679848803	0.15085894930516267	0.2956499325365253	0.0060383513033398315	0.02692935928924032	0.03922127018608937	NA	15	15	15
ENSG00000171798.17	KNDC1	-1.0445766948915758	-0.264873185968338	0.29621865536311753	0.002046107387210375	0.08022432414086389	0.00017819677488210733	NA	4	4	4
ENSG00000167535.7	CACNB3	1.0445386409708524	0.14847930344832794	0.29623625120129504	0.007978903335543875	0.2258332820166445	1.2652750126253756e-10	NA	13	13	13
ENSG00000089335.20	ZNF302	1.0444925360860167	0.04319712077975576	0.29625757067996017	0.06880963390677045	0.2839990427641886	1.4974226074994944e-14	NA	68	69	69
ENSG00000180929.5	GPR62	-1.0435852941283543	-0.2331584234931168	0.29667729965432255	0.0023336804528971645	0.03072857472844366	0.021953844804804182	NA	51	52	52
ENSG00000225706.1	PTPRD-AS1	1.0434694471533212	0.030851067967416896	0.29673092404959645	0.11714157821974175	0.2964531567506931	1.1751109780978215e-14	NA	34	37	37
ENSG00000164440.14	TXLNB	1.0423608054983986	0.09118248417631476	0.2972444309576274	0.014417611516877683	0.0538195043303167	0.0017434516443276358	NA	22	22	22
ENSG00000140265.12	ZSCAN29	1.0423500241182218	0.07361541367399062	0.2972494276533101	0.022096259861778426	0.1302258275352596	1.6749726246764819e-06	NA	65	69	69
ENSG00000112357.12	PEX7	1.041904589207356	0.12036123966461823	0.2974559162355592	0.01184620986059634	0.16880752104810676	1.5362835648491128e-08	NA	11	11	11
ENSG00000133665.12	DYDC2	-1.0418334772950661	-0.09519615227412298	0.29748889018938063	0.01618798959166757	0.2371723606439196	3.764936624352963e-11	NA	19	19	19
ENSG00000085644.13	ZNF213	1.0417624179628349	0.1500990260542339	0.29752184220261724	0.006738547387070278	0.09020378079030604	5.205000742667137e-05	NA	4	4	4
ENSG00000073050.11	XRCC1	1.0415725509998046	0.12652898916423336	0.29760990029220913	0.007603202833588544	0.12489119924445775	4.291497234356664e-06	NA	5	5	5
ENSG00000166347.18	CYB5A	-1.0413368015369497	-0.06783338589393607	0.2977192623894078	0.03449860839101837	0.18249214816957587	9.149794851837128e-09	NA	51	52	52
ENSG00000085465.12	OVGP1	-1.0412698698571254	-0.15610842951938247	0.2977503162993318	0.006207529110632538	0.10785885750163887	1.6922990269673427e-05	NA	17	17	17
ENSG00000261478.1	RP11-429B14.4	-1.0408876082080325	-0.05600773979229657	0.297927713536697	0.04222526849636637	0.3057274757710279	2.045612239322874e-15	NA	11	11	11
ENSG00000110025.12	SNX15	1.0403820122188217	0.10700177692692962	0.29816245532906627	0.013031376480994923	0.07537409226464706	0.00026810622930081184	NA	22	22	22
ENSG00000065308.4	TRAM2	-1.0396997302706577	-0.3860427224472789	0.2984794259617316	0.0006679561010979611	0.057739833751994075	0.0021846056932285024	NA	7	7	7
ENSG00000249685.1	RP11-360F5.3	1.0390826552946837	0.0843705734700594	0.2987662968237321	0.013867733540803034	0.052094385581814714	0.0033515761803067194	NA	35	35	35
ENSG00000053108.16	FSTL4	-1.0390022352109773	-0.1508873480049367	0.29880369672214513	0.0074209839750063854	0.08635408726755615	6.994614791794634e-05	NA	32	32	32
ENSG00000198252.11	STYX	1.038895016736004	0.26473337068058556	0.29885356425259835	0.001896287967903415	0.048824759396738034	0.004711017226243351	NA	11	26	26
ENSG00000105669.13	COPE	-1.037893240108419	-0.18913205671998712	0.2993197610224433	0.003363606059416275	0.08936235323209232	3.9067295190206606e-05	NA	11	12	12
ENSG00000139675.11	HNRNPA1L2	1.0374499761002278	0.07525295574839107	0.2995261975541543	0.024954418330523365	0.12000009683208494	5.596633440965654e-06	NA	26	26	26
ENSG00000135597.18	REPS1	-1.0373351091317593	-0.13789600127679474	0.2995797087910078	0.009758011828271978	0.09292645060422347	8.596855773884114e-05	NA	13	13	13
ENSG00000113048.16	MRPS27	-1.0370417601044988	-0.09649500614693841	0.2997163955452613	0.011116605061064648	0.104627369670189	1.9189631516710384e-05	NA	14	14	14
ENSG00000110900.14	TSPAN11	-1.0366289103332849	-0.04610004916685224	0.29990883443903826	0.0804958276795387	0.3717693364191577	5.828886972617518e-19	NA	16	16	16
ENSG00000113621.14	TXNDC15	1.0365628348700822	0.082247700690948	0.2999396413983624	0.02058415169576879	0.26602922485822417	9.774750304632387e-13	NA	40	42	42
ENSG00000241233.3	KRTAP5-8	-1.0365601957294603	-0.12136589678293208	0.29994087191252694	0.007516764971102969	0.06940820281125366	0.0005965651995995482	NA	12	12	12
ENSG00000196236.12	XPNPEP3	-1.0359086077075617	-0.04828941226748332	0.3002447815083348	0.006196557208453208	0.03267363550282229	0.019812275010653423	NA	20	20	20
ENSG00000012061.15	ERCC1	-1.0358664683178078	-0.12277609404664691	0.300264442962517	0.009060400570897843	0.0972550603563584	5.359843124467361e-05	NA	19	19	19
ENSG00000115685.14	PPP1R7	1.0353617668151855	2.935077837978985	0.30049999397852345	3.717013901436167e-05	0.029623157241598325	0.02984792452992238	NA	1	2	2
ENSG00000119574.12	ZBTB45	1.0353374616559068	0.1458305840488661	0.30051134063230356	0.007430560026522587	0.0407839089687703	0.008882544954257611	NA	12	13	13
ENSG00000254997.3	KRTAP5-9	1.0352031545222984	0.0428134946375277	0.30057404590643855	0.06111674426423375	0.2848074566097151	1.861213482440559e-14	NA	25	25	25
ENSG00000104783.11	KCNN4	1.0351289686846705	0.06902983892801694	0.30060868550602104	0.023916470070926565	0.2420182929061495	6.1532206219982535e-12	NA	11	12	12
ENSG00000136144.11	RCBTB1	1.034735723824217	0.10814839869810211	0.3007923477866161	0.010373461634103616	0.12392174598163393	4.3105701734419945e-06	NA	28	29	29
ENSG00000158113.12	LRRC43	-1.033251816490475	-0.4648082391204332	0.30148606962682334	0.0006800146859915043	0.03480680528376145	0.017814419630356734	NA	6	6	6
ENSG00000166987.14	MBD6	-1.033231253212421	-0.19214406171036766	0.3014956903696536	0.003197599102684967	0.03677680253896931	0.013431207959635785	NA	24	24	24
ENSG00000182667.14	NTM	-1.0330777764282093	-0.06742834835075143	0.3015675025306086	0.03438085729785584	0.048536986706072746	0.004096889282579628	NA	72	75	75
ENSG00000197782.14	ZNF780A	1.0330169208318367	0.1359259674441622	0.3015959801649797	0.007888212299441507	0.03171625386938348	0.02100507638845668	NA	21	22	22
ENSG00000233276.3	GPX1	1.0329520489530417	0.10794434307086144	0.3016263392071701	0.012293814434763062	0.2427713120102929	1.0336627418267413e-11	NA	43	43	43
ENSG00000111554.14	MDM1	1.0327835236913692	0.11475372131457012	0.3017052159467002	0.010195750533789278	0.03125577504750817	0.024671755104441837	NA	60	61	61
ENSG00000159461.14	AMFR	1.032066034915886	0.16979622860033602	0.30204118380309475	0.005349917504072621	0.1092178567301412	9.011895870705523e-06	NA	9	9	9
ENSG00000157870.14	FAM213B	1.0319366219521957	0.04910930519851455	0.30210180859013924	0.056452463982043066	0.28241986930150365	2.2266062976108175e-14	NA	42	46	46
ENSG00000183571.10	PGPEP1L	1.0318925198985538	0.028544754945585105	0.3021224704845834	0.18663729912413435	0.4162712679497951	3.0388143713332646e-22	NA	38	39	39
ENSG00000186470.13	BTN3A2	-1.0316412044114063	-0.0336535095121192	0.30224023020601054	0.15123773862032047	0.4856616545922986	1.5963750525059522e-28	NA	56	58	58
ENSG00000167136.6	ENDOG	-1.0308669513401882	-0.13238807907866443	0.3026032164535276	0.00748736603869179	0.1217477271363324	4.917297953334333e-06	NA	6	6	6
ENSG00000226995.7	LINC00658	-1.0299632885742307	-0.0550451667165156	0.3030272392563488	0.051163383112068944	0.14958263361488724	2.0186133927538322e-07	NA	20	22	22
ENSG00000205209.7	SCGB2B2	1.0290416796961839	0.07358874153882898	0.30346008953449166	0.021289229047803733	0.029004064805097162	0.03150749001056171	NA	41	41	41
ENSG00000111364.15	DDX55	1.0282246507468817	0.062447366039965826	0.30384416539349623	0.055749302059163425	0.2586224128038166	1.3130812825634429e-12	NA	21	21	21
ENSG00000081237.18	PTPRC	-1.0276063948346659	-0.2461300756609015	0.30413501489500383	0.0017443328563862752	0.03022807974906938	0.02585055692691161	NA	18	19	19
ENSG00000146733.13	PSPH	1.0266997136578582	0.052460757064428036	0.304561884172705	0.03677917936653324	0.2254016740751856	7.973837721579696e-11	NA	24	25	25
ENSG00000100413.16	POLR3H	-1.0261328146005257	-0.09936175413471947	0.3048289846034854	0.004985309037062223	0.17951266366077165	1.216385228268117e-08	NA	13	14	14
ENSG00000130653.15	PNPLA7	-1.0256124784617242	-0.04388022751963858	0.30507428322410335	0.06090813565121607	0.3359819091655313	1.4145057938224428e-17	NA	33	37	37
ENSG00000140379.7	BCL2A1	-1.0252236934125605	-0.2527278778463437	0.3052576510549748	0.007346997624241611	0.06878427707639763	0.0007670790421964956	NA	19	19	19
ENSG00000196387.9	ZNF140	1.0248494724514732	0.20676867636648688	0.3054342188794985	0.0026303934772449224	0.0924517401662955	8.496160369478649e-05	NA	7	7	7
ENSG00000182902.13	SLC25A18	1.02455077856812	0.20615314937117302	0.3055751995399969	0.0036450878378771873	0.05066078424839751	0.004195839516744289	NA	34	34	34
ENSG00000116783.14	TNNI3K	1.0240333975966367	0.03731595622987468	0.3058195005222497	0.050062722618251114	0.19379847407169504	3.101622566426521e-09	NA	87	88	88
ENSG00000283033.1	RP11-219A15.5	-1.0239885450693236	-0.036683698820803086	0.3058406854367861	0.13208741905045623	0.3986859427982309	7.384806608905408e-21	NA	41	43	43
ENSG00000206187.3	RP11-1084I9.1	1.0239722525732151	0.04785113993932937	0.3058483810107919	0.053999855097591705	0.3815143121114604	2.9008322692520896e-19	NA	20	21	21
ENSG00000116741.7	RGS2	1.0236816418956405	0.15930814420445183	0.305985669206173	0.00443656446061951	0.029008759807481382	0.030750396094024662	NA	12	12	12
ENSG00000168765.16	GSTM4	-1.0229860412345095	-0.06798271899202413	0.30631444574463307	0.030110523046355545	0.18327497872890772	6.872750818902406e-09	NA	31	31	31
ENSG00000198892.6	SHISA4	-1.0225559867936211	-0.08166634267441922	0.3065178285983152	0.01652933200606157	0.17914659617107673	5.9018048936783685e-09	NA	28	28	28
ENSG00000179104.8	TMTC2	1.0223466965133907	0.0830172416741477	0.3066168392525991	0.009941424385672129	0.10618709983961	2.2378233159301214e-05	NA	58	58	58
ENSG00000268836.1	LA16c-OS12.2	-1.021612581239659	-0.04279266336475349	0.30696430063261315	0.07538907710069252	0.16139459658415287	5.988051524021351e-08	NA	20	22	22
ENSG00000047662.4	FAM184B	1.0212274728692627	0.1536869167009091	0.3071466790943377	0.006473143219306814	0.05586256810727152	0.0023907479033503662	NA	19	20	20
ENSG00000095917.13	TPSD1	1.0209586024798245	0.13194048296485875	0.30727405245120887	0.008454335769249014	0.1942735382364497	1.8085786042034793e-09	NA	4	5	5
ENSG00000259685.2	CTD-2315E11.1	-1.0207101241454086	-0.04232887856302982	0.3073917964663868	0.06404284805456514	0.2612965321807608	3.463545623821822e-13	NA	30	33	33
ENSG00000154258.16	ABCA9	-1.0203939655271486	-0.24765691633595407	0.30754165465738525	0.001958353396769555	0.046275989644349584	0.005851254876252307	NA	3	3	3
ENSG00000073921.17	PICALM	-1.0199623837884604	-0.11742917599524272	0.30774630109905743	0.009561510873937328	0.045121600074578265	0.0070249092251746465	NA	66	68	68
ENSG00000119446.13	RBM18	-1.019667427673037	-0.2123194807912778	0.3078862145481299	0.0029453814408066962	0.03780666632626378	0.00805534572702358	NA	12	13	13
ENSG00000198131.13	ZNF544	1.019058794589491	0.14616284015416947	0.3081750547694613	0.005628410867046076	0.07020730199214219	0.0005915510542583468	NA	8	9	9
ENSG00000134697.12	GNL2	-1.0185939560883248	-0.07550334838402623	0.3083957748052589	0.023398012091184032	0.1429094592144345	6.133034899861747e-07	NA	45	47	47
ENSG00000105605.7	CACNG7	1.018324120433825	0.20586142960841755	0.30852394926822313	0.004316394362338924	0.03918718687549917	0.01241484476069742	NA	14	15	15
ENSG00000271904.1	CTC-498M16.4	1.0181625069441016	0.042106581256566133	0.3086007340558743	0.08185867948687278	0.18560945995990805	4.889872883983734e-09	NA	34	34	34
ENSG00000162004.16	CCDC78	-1.0179004239591276	-0.13295326862403822	0.30872528014052947	0.0078021366545075	0.1600271776767552	1.0761402759896052e-07	NA	6	6	6
ENSG00000145476.15	CYP4V2	-1.0178946357296699	-0.0706464611533876	0.3087280311760904	0.032645339971676804	0.22056892822739613	4.070820984263528e-11	NA	54	57	57
ENSG00000133028.10	SCO1	-1.0178588113453746	-0.07866876613790463	0.30874505818635545	0.022075500823925575	0.16854723371053826	4.8322855654056235e-08	NA	33	34	34
ENSG00000100024.14	UPB1	1.0170807756502367	0.057168844977997034	0.3091150047829415	0.03623055087416267	0.2757364830630861	3.4432226711713147e-13	NA	16	16	16
ENSG00000197774.12	EME2	-1.016751589653382	-0.06066540857791539	0.3092716169251877	0.03251598418724734	0.29050383716993605	4.666431868775382e-14	NA	10	10	10
ENSG00000156931.15	VPS8	1.0162540019227624	0.05060266701691182	0.3095084466837651	0.06560294286104772	0.2816100814735822	6.413760917692839e-15	NA	8	8	8
ENSG00000100239.15	PPP6R2	1.0159620227612116	0.10535299474451512	0.3096474716230381	0.010512935428128459	0.2371133047167393	2.1614280449293585e-11	NA	14	14	14
ENSG00000270806.1	C17orf50	-1.0147667856933782	-0.040327485134461494	0.3102170099274383	0.08008372863080339	0.3008601139742517	1.328233914525926e-15	NA	9	11	11
ENSG00000175773.12	RP11-121M22.1	-1.0139604047318471	-0.03133087542172041	0.3106016462166079	0.11874891304065367	0.20774807814673346	1.264323224350087e-10	NA	31	33	33
ENSG00000196126.11	HLA-DRB1	1.0138668736878715	0.101818471054432	0.31064628002536765	0.011468871756471752	0.39872113074442794	1.3296980787005449e-20	NA	25	57	57
ENSG00000170027.6	YWHAG	1.0135410571352652	0.29956739160891316	0.310801795506478	0.000905408655259891	0.06934839363375404	0.0005953494930495603	NA	22	27	27
ENSG00000128159.11	TUBGCP6	1.0133088506849146	0.11749493935184396	0.31091266130272144	0.010439075699715687	0.1419282553459816	8.651051626885223e-07	NA	31	35	35
ENSG00000160803.7	UBQLN4	-1.0129046624181275	-0.10415095427420665	0.3111057011777175	0.010692304827940948	0.21683301889366674	5.119465358704538e-11	NA	14	14	14
ENSG00000105355.8	PLIN3	1.0128355090187398	0.07495019392838298	0.3111387366849121	0.0172420349667144	0.07603569377845275	0.000353719153583456	NA	50	50	50
ENSG00000184925.11	LCN12	1.0126973067766503	0.08441830304656027	0.3112047646841939	0.016992659580950205	0.2924250259449302	8.776588228337203e-15	NA	18	18	18
ENSG00000203279.3	RP11-498P14.5	1.0125337282413478	0.02788297386999418	0.311282928495349	0.19714144110799403	0.4835524122620276	6.298970769774635e-27	NA	72	73	73
ENSG00000197251.3	LINC00336	1.0113538811697957	0.07199425035095476	0.31184708608429224	0.032516443797829364	0.15652077457201902	1.515101389137812e-07	NA	6	7	7
ENSG00000137601.16	NEK1	-1.0107440725776302	-0.15758949119911417	0.31213893718860297	0.00686455903879162	0.10481831599515533	2.1843856616286365e-05	NA	33	33	33
ENSG00000251655.6	PRB1	-1.0105109310048956	-0.06658418417841001	0.3122505650364015	0.03454639314145874	0.1924120607584928	2.1782879275350994e-09	NA	41	48	48
ENSG00000115840.13	SLC25A12	1.0103758732299062	0.26910669912815727	0.31231524253514464	0.002326924560045803	0.10981536644654667	7.234548886231691e-06	NA	28	28	28
ENSG00000108823.15	SGCA	-1.010151480370415	-0.03763635321795236	0.31242272101624935	0.09754087426054972	0.3408580663840827	5.5212851113818196e-17	NA	13	13	13
ENSG00000086544.2	ITPKC	-1.0092769776359563	-0.2722879584522697	0.3128418181254152	0.0020838523270283052	0.0908664367770078	0.00010190299512079793	NA	7	7	7
ENSG00000181409.11	AATK	-1.0091736377857805	-0.19101840981379242	0.3128913672136424	0.0030706426173573273	0.04548680899351973	0.0071788221469772295	NA	28	28	28
ENSG00000260423.1	RP13-735L24.1	1.0073416247194842	0.0458168801559833	0.3137706333307039	0.04716083786621591	0.13631520547500942	1.3966013190573023e-06	NA	37	37	37
ENSG00000102886.14	GDPD3	-1.0070334017711844	-0.09011790062311592	0.3139187231065217	0.012932777389362795	0.15698845235338993	4.3763990834331176e-08	NA	8	8	8
ENSG00000184967.6	NOC4L	1.0060408154659153	0.07580985969753228	0.3143959366822854	0.020378792079027708	0.06369782047987813	0.001002740635768882	NA	29	32	32
ENSG00000180767.9	CHST13	1.0056609163525174	0.10409668929310142	0.3145787099465588	0.009223010941633178	0.034570580655147565	0.015601646321857971	NA	5	5	5
ENSG00000122674.11	CCZ1	1.005541996703665	0.025223092389576266	0.3146359377324631	0.27010515600974383	0.5000618973224467	9.009569496371879e-29	NA	57	62	62
ENSG00000106771.12	TMEM245	1.0055236910689047	0.16063095449252732	0.3146447475737102	0.006917121172523485	0.16633262354969466	2.8633736069505488e-08	NA	16	16	16
ENSG00000171596.6	NMUR1	-1.0050219485612684	-0.053940711105760084	0.31488628126732565	0.025813532517350093	0.07766952214281381	0.0001814619469850156	NA	21	22	22
ENSG00000154328.15	NEIL2	1.0044748930888674	0.051040838171764025	0.3151497669845016	0.040969921858566426	0.1900044120497787	3.275159314933309e-09	NA	45	46	46
ENSG00000141698.16	NT5C3B	1.004447374047213	0.1407815886717088	0.3151630251781754	0.005218621395365776	0.23440460902120325	3.182732729850962e-11	NA	30	30	30
ENSG00000123685.8	BATF3	-1.0035746411042186	-0.06877359325690807	0.3155836827767666	0.02266686474932816	0.1321521119781508	1.681533273294709e-06	NA	43	44	44
ENSG00000230051.1	CTA-929C8.8	1.0019096414989672	0.16042043349868138	0.3163872355902827	0.005344469904442841	0.11475427095512565	1.0918927421846504e-05	NA	27	28	28
ENSG00000063322.13	MED29	1.0016843534744069	0.16474074377730055	0.31649606588372026	0.005647296384163086	0.05846815673565441	0.0017665668097163773	NA	35	35	35
ENSG00000116221.15	MRPL37	-1.001184815256089	-0.13483222223398547	0.3167374663263641	0.012559783243639558	0.17920852699786036	1.795728555752176e-08	NA	26	26	26
ENSG00000196220.15	SRGAP3	1.001026673812316	0.07292553991933887	0.31681391290189576	0.021895369577619686	0.06916590047607685	0.0006829427600760476	NA	69	73	73
ENSG00000273449.1	RP11-218F10.3	-1.0006667623253371	-0.052938967468941125	0.316987941510427	0.048281273897796725	0.19350282078965467	6.765375936071442e-10	NA	13	14	14
ENSG00000130540.13	SULT4A1	1.000430333836225	0.36979274968311315	0.3171022962925232	0.0011165272774025905	0.13376494720427407	5.260070235161824e-07	NA	32	32	32
ENSG00000198721.12	ECI2	1.0004123964028853	0.0826686663384585	0.31711097330227556	0.024125144728714354	0.3268823656226635	2.0341719518079755e-16	NA	43	43	43
ENSG00000180777.13	ANKRD30B	1.0003955470408885	0.09688268244708588	0.3171191241129081	0.014633787385222296	0.03737096589761139	0.012488987028721123	NA	27	31	31
ENSG00000254532.1	RP11-624D11.2	-1.0002540067935575	-0.02652469079724633	0.3171875990589925	0.17201449731408475	0.3115561370776638	1.5137797861194944e-15	NA	63	65	65
ENSG00000267939.1	CTD-2325M2.1	0.9996785225713832	0.12135801407980935	0.3174661091226785	0.016671105025034924	0.0707404751718863	0.0005958572688048771	NA	21	21	21
ENSG00000283503.1	LINC01902	0.9989908578810907	0.19722149239782039	0.3177991199773811	0.0036062493327659044	0.055808081386712026	0.00192122794409398	NA	47	47	47
ENSG00000197417.7	SHPK	-0.9980378433286504	-0.036959201768759845	0.3182610084066072	0.10952040412338944	0.3747471395992089	1.6853989305655559e-19	NA	35	37	37
ENSG00000231439.4	WASIR2	0.997737193650962	0.05184215291104526	0.3184068126062064	0.10708258983335436	0.30494150803343234	4.99866761416325e-15	NA	35	43	43
ENSG00000198791.11	CNOT7	0.9976825306787869	0.08878519048289486	0.3184333268666325	0.01740254073118108	0.1425704303722173	4.344419850963423e-07	NA	40	42	42
ENSG00000185532.15	PRKG1	-0.9976592323931991	-0.07502118014156667	0.3184446281334973	0.02663379303436806	0.2404252510386989	5.196999264687392e-12	NA	32	32	32
ENSG00000158825.5	CDA	0.9976192693804321	0.07673538367293559	0.3184640135480361	0.019546422492969985	0.15418928212336053	2.3004403468815994e-07	NA	32	32	32
ENSG00000161996.18	WDR90	0.9964444651698503	0.1558701322837071	0.31903423748653625	0.00393490783210937	0.03307128691029644	0.02211397677497754	NA	21	22	22
ENSG00000111665.11	CDCA3	-0.9962889829425084	-0.06472983495626224	0.3191097551630159	0.030123571254643128	0.2218684734783304	4.7326380331396384e-11	NA	21	22	22
ENSG00000162779.21	AXDND1	-0.9951749662205503	-0.11729531586933185	0.3196511749884948	0.01000650107214133	0.03956396992863657	0.012078827325215794	NA	14	15	15
ENSG00000160959.7	LRRC14	0.9950565982381144	0.18496819404312567	0.31970873794269805	0.003495057278154348	0.042352182029191617	0.00819989978130509	NA	5	5	5
ENSG00000203908.3	KHDC3L	0.9944621000780702	0.05839491364522841	0.31999794797716075	0.030848416562455756	0.14359287881686156	2.3526713314873305e-07	NA	21	22	22
ENSG00000180481.10	GLIPR1L2	-0.9943171915600821	-0.021928355074476668	0.3200684686498434	0.26706990767861616	0.526659914023659	1.9850607110268764e-35	NA	61	68	68
ENSG00000167799.9	NUDT8	-0.9941045924245685	-0.19110068449283107	0.32017194979234964	0.004260421845067778	0.04271082860755058	0.007896471850260024	NA	15	16	16
ENSG00000227124.8	ZNF717	-0.9930852680784833	-0.10271301461554656	0.32066840262788343	0.009243995744434654	0.1288650711304664	1.2727293143785557e-06	NA	28	41	41
ENSG00000112378.11	PERP	0.9928552074853514	0.10469046958024074	0.32078052113637157	0.014185813796281265	0.047109646683593284	0.003674097025254946	NA	43	43	43
ENSG00000241043.1	GVQW1	-0.9923161518457113	-0.05010685223973304	0.3210433266520605	0.04973267614847984	0.2315461234105156	6.269621162663908e-11	NA	21	21	21
ENSG00000250056.5	LINC01018	-0.9921776997498627	-0.1076204726573337	0.3211108488264842	0.011307839881014622	0.03397078576865747	0.01849449748408343	NA	28	28	28
ENSG00000136932.13	TRMO	0.9918739513716965	0.02900310100076842	0.32125901740703044	0.09118415882941185	0.5371237608302722	1.201422456962297e-31	NA	60	63	63
ENSG00000134440.11	NARS	-0.9916455982880834	-0.14820836489686184	0.32137043753189576	0.004888588721044237	0.05613941832530263	0.002496121242363354	NA	48	48	48
ENSG00000124713.5	GNMT	0.9916112950485539	0.036057899893911054	0.32138717726223	0.10165347304043543	0.4741921500641362	5.1100934705003245e-28	NA	21	23	23
ENSG00000112874.9	NUDT12	-0.9914749935819263	-0.17911998963316603	0.3214536970086851	0.0034375452828087735	0.07061903156824001	0.0007126851285757733	NA	7	7	7
ENSG00000105792.19	CFAP69	0.9911005669672497	0.27551207871076044	0.3216364761861834	0.0026075319292346473	0.03280298676971095	0.022667815800524304	NA	19	20	20
ENSG00000058085.14	LAMC2	0.9906667414458917	0.10965614649812758	0.32184833622616194	0.00862690257623046	0.14986621003375086	1.8112958777504551e-07	NA	13	13	13
ENSG00000259915.2	RP11-410E4.1	-0.9897535561760236	-0.03827715389020821	0.322294590701389	0.08149310017752985	0.24508435886973756	3.682551721590315e-12	NA	41	42	42
ENSG00000103355.13	PRSS33	-0.9896867708680972	-0.08452277200980046	0.3223272431144998	0.018839071755506708	0.13500431428341456	1.455192084579693e-06	NA	3	3	3
ENSG00000203965.12	EFCAB7	0.9894789347823805	0.0967329043006857	0.322428871334817	0.01663522348253492	0.11305068068452324	5.87027207064789e-06	NA	116	118	118
ENSG00000166135.13	HIF1AN	-0.9891073224701366	-0.10488344628235939	0.32261063537065604	0.008857305484100747	0.051451403427321116	0.003935733000870275	NA	59	60	60
ENSG00000158966.13	CACHD1	-0.989079950817209	-0.30168635453667525	0.32262402611100705	0.0016966100502010235	0.037339433489342065	0.013634463012539023	NA	5	5	5
ENSG00000100083.18	GGA1	-0.9886067057042073	-0.3108605475315174	0.32285560406399116	0.0038946719408283785	0.03498337686692593	0.016115867162538808	NA	13	15	15
ENSG00000147789.15	ZNF7	-0.988226260353196	-0.1566970176535242	0.3230418499219925	0.00477260084443662	0.062465336913972234	0.0012783753324543744	NA	7	7	7
ENSG00000138193.15	PLCE1	0.9879885937441975	0.1755738131762052	0.32315823442522684	0.0041297303948943705	0.04368120912404086	0.00820936281149362	NA	10	10	10
ENSG00000176222.8	ZNF404	0.9873190484354639	0.0432348128597147	0.3234862553659653	0.055867700515897706	0.3476766469698867	1.3866529267835334e-17	NA	37	38	38
ENSG00000144847.12	IGSF11	0.9870892555928563	0.08652878327252359	0.32359888454794916	0.024786959531821622	0.06843034511191083	0.0007959027267570508	NA	59	61	61
ENSG00000144161.12	ZC3H8	0.9870878028666804	0.13643358909510525	0.323599596659062	0.006970494450028496	0.044464097737583634	0.007641112209989584	NA	28	32	32
ENSG00000105287.12	PRKD2	0.9869072591042575	0.07577390613254747	0.3236881052644861	0.03306267826711272	0.15381831937510612	7.15463654029043e-08	NA	47	47	47
ENSG00000113494.16	PRLR	-0.9866129018673313	-0.07864738909800911	0.3238324428702942	0.017799623711800366	0.23447881728728176	3.518750043415015e-11	NA	18	18	18
ENSG00000103404.14	USP31	-0.9864998074609493	-0.1108116853709878	0.3238879096818279	0.006144196450926968	0.12603547151010447	1.854054137446359e-06	NA	16	16	16
ENSG00000185838.13	GNB1L	0.9840345103894018	0.0528043298362764	0.32509854498866686	0.04656072884967762	0.2558519524493401	3.978426378977222e-12	NA	41	42	42
ENSG00000156136.9	DCK	-0.9836227757134095	-0.4135320513948742	0.32530102241375236	0.0009763007064763618	0.030328884977705844	0.02782568525074029	NA	12	12	12
ENSG00000186081.11	KRT5	0.9824971588666902	0.12816097626271458	0.3258549819631231	0.00814407708634663	0.027180937958931152	0.03270493638423466	NA	7	7	7
ENSG00000138182.14	KIF20B	0.9823574485800961	0.06919213608793587	0.3259237815569186	0.01819898124711368	0.13931146039966322	9.19231495378485e-07	NA	61	62	62
ENSG00000164053.19	ATRIP	0.9820067602519981	0.05733516968467625	0.3260965177748295	0.03897427494075342	0.1166182804532344	5.851633673811844e-06	NA	16	17	17
ENSG00000197928.10	ZNF677	0.9809102794098861	0.054036428877514774	0.3266369878812567	0.04726546820838954	0.05188726116752507	0.003238776045110535	NA	78	87	87
ENSG00000275636.1	RP11-521C20.5	-0.9808759179196458	-0.030641275561460467	0.3266539345194823	0.08873079772347697	0.1446730080681253	2.8756210485430666e-07	NA	62	64	64
ENSG00000114021.11	NIT2	0.9807346919473702	0.2054691750291528	0.32672359132265394	0.0028768131209275373	0.10381938694627138	1.638310083493674e-05	NA	17	17	17
ENSG00000122741.15	DCAF10	0.9797221123913846	0.06720403234031971	0.32722330793137366	0.026777646394360897	0.16904643846352566	2.6846293823634898e-08	NA	45	49	49
ENSG00000163634.11	THOC7	0.9793296613375441	0.0641426513969505	0.32741711922868777	0.024000290754360897	0.17695836658745126	6.722164819199413e-09	NA	94	97	97
ENSG00000174652.17	ZNF266	-0.9791669655212053	-0.02898444161235683	0.32749748813127044	0.14666593125921515	0.5246802984679384	2.0974589973966253e-31	NA	24	24	24
ENSG00000273038.2	RP11-479G22.8	-0.9788422580596432	-0.08086780884785474	0.3276579262461158	0.01741369456341913	0.06006004338178244	0.0012224180331625429	NA	36	36	36
ENSG00000267838.2	AC008746.12	-0.978492965207933	-0.05532091048796704	0.32783056895409723	0.036705919329657166	0.2534755237256588	1.6482219007477292e-12	NA	22	22	22
ENSG00000150556.16	LYPD6B	0.9781503264355293	0.017460110234006072	0.32799998013387144	0.11216889679644353	0.0448880138804198	0.00666086345224027	NA	94	100	100
ENSG00000166435.15	XRRA1	-0.9766975761482899	-0.017541942921206675	0.32871889550112465	0.3230797375974947	0.6544530428669979	1.1250548300609773e-44	NA	31	31	31
ENSG00000140873.15	ADAMTS18	0.9763624529389688	0.022585395237216872	0.32888488117218395	0.21518613875763856	0.5159626912904811	2.0518924456195887e-29	NA	33	33	33
ENSG00000055732.12	MCOLN3	-0.9763313997399241	-0.028528964930304202	0.3289002644923904	0.1626779061077404	0.3916972365676644	1.3035018299956235e-20	NA	41	41	41
ENSG00000166321.13	NUDT13	-0.9757842071504244	-0.0691430998718065	0.329171412561614	0.024087393284184716	0.14454164461073676	4.0745049974599756e-07	NA	115	116	116
ENSG00000170954.11	ZNF415	0.975401898292797	0.04818427539856188	0.3293609424159051	0.04669219980108949	0.025465674511364816	0.038963667266164216	NA	66	74	74
ENSG00000175463.11	TBC1D10C	0.9751070982359874	0.12178404496349278	0.3295071379984936	0.008799349155062124	0.047800187168552284	0.0032552212029406773	NA	40	42	42
ENSG00000106261.16	ZKSCAN1	-0.9728753115449518	-0.23768263173997561	0.33061527660266365	0.0043956349016215195	0.05396929401441335	0.0024423904907390835	NA	13	14	14
ENSG00000092036.18	HAUS4	-0.9714589296526226	-0.030216155776171802	0.3313197954779551	0.06943013521822783	0.3972402354347358	1.0672658060363263e-22	NA	49	53	53
ENSG00000066583.11	ISOC1	-0.9713348248049415	-0.32654343961633364	0.3313815723746649	0.0010006414540537074	0.026959824494368057	0.03477263815001033	NA	11	11	11
ENSG00000177917.10	ARL6IP6	0.9712564016208273	0.24143419625069445	0.33142061369818465	0.002085776610957817	0.04043892034982309	0.010420871115286959	NA	16	16	16
ENSG00000139684.13	ESD	0.9695034881578177	0.25350661407864367	0.33229404068555224	0.0017047438129306224	0.058782340636208914	0.0020622907857549572	NA	9	9	9
ENSG00000137841.11	PLCB2	-0.969089492410054	-0.3499165791637407	0.3325005398789965	0.001290341104592993	0.027879729527978615	0.03460370497101923	NA	6	7	7
ENSG00000183850.13	ZNF730	-0.9689949006884239	-0.05707363390763597	0.33254773342853927	0.03503329002908004	0.08720290857654656	0.00010687635598627672	NA	42	42	42
ENSG00000205810.8	KLRC3	0.9685935073138685	0.08508197497808788	0.33274804409075254	0.014942976507846229	0.08912528234583775	8.836797568497233e-05	NA	7	7	7
ENSG00000176927.15	EFCAB5	0.9685412483835405	0.08856942396989445	0.3327741290286641	0.016995659374267814	0.027507195763784242	0.036008186554972316	NA	21	21	21
ENSG00000174990.4	CA5A	-0.9677478652756438	-0.0791484577772554	0.3331703067577243	0.021255691086866417	0.2129105584262921	2.2265122834090795e-10	NA	24	26	26
ENSG00000111405.8	ENDOU	0.9673439697470433	0.2072961627158868	0.3333721098331197	0.0025495192521596335	0.03601927956515687	0.015070464940137059	NA	13	13	13
ENSG00000139629.15	GALNT6	-0.9673307239472484	-0.04923637256062114	0.3333787293234767	0.03413404983068456	0.23907294963747214	2.2266648809884878e-11	NA	57	57	57
ENSG00000236173.1	RP1-182D15.2	-0.9671164605943353	-0.04726238615449085	0.33348581762992735	0.07564935914454113	0.2210197146774356	8.593259448532109e-11	NA	12	12	12
ENSG00000171160.17	MORN4	-0.966676957059305	-0.07059557470030946	0.3337055498853675	0.023139465250147397	0.2820895120689306	5.97582198443285e-15	NA	75	76	76
ENSG00000170802.15	FOXN2	0.966115987699975	0.09202144384214825	0.33398614530993775	0.022569008411336106	0.3675044896330519	2.2415352191212207e-20	NA	15	15	15
ENSG00000142347.16	MYO1F	0.9652766113539757	0.13019868063994544	0.3344062832746575	0.009086570421223072	0.027949710415549514	0.029749198088503525	NA	58	65	65
ENSG00000253678.1	RP11-981G7.3	0.9649268299558881	0.046702432031127984	0.33458146193403226	0.05995939081700693	0.2301331843059583	5.92562606522859e-11	NA	11	11	11
ENSG00000049245.12	VAMP3	0.964728546839745	0.18865891984275984	0.3346807929930711	0.0037684930827736876	0.1170856749479198	5.555921498720124e-06	NA	25	26	26
ENSG00000198719.8	DLL1	-0.9646672336593154	-0.21824338933063778	0.3347115120273826	0.002488972787445411	0.0361151066026231	0.01651307568413779	NA	15	15	15
ENSG00000070731.10	ST6GALNAC2	-0.9645000906190868	-0.13639088805329802	0.3347952630014055	0.006606003221802541	0.0782802572932263	0.0002988097924117545	NA	17	17	17
ENSG00000064726.9	BTBD1	-0.9639732965085804	-0.09970459718942823	0.33505931399340017	0.009903144979498082	0.08067319547972714	0.0002070389876755059	NA	28	28	28
ENSG00000143631.10	FLG	-0.9639695753215859	-0.045210015905340906	0.33506117968326354	0.06798582500940764	0.1514505073578171	1.7315319403028654e-07	NA	51	52	52
ENSG00000203688.4	RP11-351J23.1	0.9631714461373585	0.045942405539509054	0.33546149200638	0.07049987754257801	0.28493866511196736	1.2375974479616332e-14	NA	4	4	4
ENSG00000100341.11	PNPLA5	0.962757488771863	0.09657272623106902	0.3356692390806444	0.014647971153595084	0.13562782591329572	1.0296298652122286e-06	NA	54	54	54
ENSG00000127951.6	FGL2	-0.961536448041571	-0.1749681948146511	0.3362825083350911	0.0024849249477753178	0.043515399068586834	0.008137639790958709	NA	12	13	13
ENSG00000137731.13	FXYD2	-0.9613925811474074	-0.18031667045854521	0.33635481310977666	0.004763465781178843	0.024920470647906527	0.03903801665764932	NA	6	10	10
ENSG00000120318.15	ARAP3	-0.9610814507116375	-0.11908699134885727	0.33651121557316077	0.00803572475106432	0.03601262839881878	0.015904305541027286	NA	12	13	13
ENSG00000171763.18	SPATA5L1	0.9609615498200613	0.04720854886631792	0.33657150115592405	0.03347933918733139	0.12069452713324598	3.086802651033458e-06	NA	33	33	33
ENSG00000261824.6	LINC00662	0.9609100879655864	0.15130397267990642	0.3365973780556111	0.008864262580655907	0.0476435934589004	0.004955672801798654	NA	59	59	59
ENSG00000168066.20	SF1	-0.9607286401537926	-0.1194176372376627	0.3366886268514515	0.006498018640264721	0.030745500169782208	0.02627826038884828	NA	15	16	16
ENSG00000188687.17	SLC4A5	-0.960516609083708	-0.12564952257271306	0.33679527590331226	0.010643259717229714	0.08617828206302347	0.00011765254044706167	NA	16	16	16
ENSG00000170681.6	MURC	0.9603827360752256	0.09265017857900151	0.3368626235872104	0.013261130967293696	0.0417932407917567	0.00896868386078609	NA	45	45	45
ENSG00000174953.13	DHX36	0.9601165439654832	0.28048462429814625	0.3369965629561199	0.0012418988504603848	0.061909977355499676	0.0013960723868974064	NA	15	15	15
ENSG00000091140.13	DLD	0.9598941822220601	0.09067844160633237	0.3371084745287325	0.014925447176777556	0.2412820378532181	8.384326371380587e-12	NA	15	15	15
ENSG00000269364.1	LINC01233	-0.9593416946283747	-0.09510380080964774	0.33738663726668794	0.013270466782184163	0.04233694995214374	0.009193285684861649	NA	12	12	12
ENSG00000283674.1	RP11-419I17.1	-0.9588168125147366	-0.04421477735840753	0.33765103798666807	0.03727925604695839	0.1226426790210625	5.5453076412455635e-06	NA	28	33	33
ENSG00000235098.8	ANKRD65	0.9587887095014717	0.035301986348198255	0.3376651981706934	0.05173661380835849	0.3036290898996534	6.887010401479708e-15	NA	48	64	64
ENSG00000188089.13	PLA2G4E	0.9582723672819966	0.07444758434109969	0.3379254339364829	0.022923441196139156	0.15834236010853614	8.15689319991163e-08	NA	15	16	16
ENSG00000115648.13	MLPH	0.957529604434967	0.1690237472865769	0.3383000112801845	0.0038553772983682118	0.049113368368813866	0.004752230825174532	NA	1	1	1
ENSG00000263958.1	RP11-676J15.1	0.9574742621950827	0.08130752635218756	0.33832793119200777	0.01542737521878327	0.17630330356110785	2.2915619935697986e-08	NA	30	31	31
ENSG00000166928.10	MS4A14	0.9569703924945816	0.0493201594345731	0.3385821992503616	0.03798728354658113	0.25292795879452223	2.7169104709439912e-12	NA	38	40	40
ENSG00000173581.7	CCDC106	-0.9567824717145269	-0.24018292526748652	0.3386770612201462	0.0017405324431125086	0.03310853803723182	0.019371804544398817	NA	18	19	19
ENSG00000259495.2	RP11-210M15.2	0.9550876920605117	0.03837745646514961	0.3395333525958354	0.0808544236788474	0.43391661715007995	6.877581754277322e-23	NA	13	13	13
ENSG00000157978.11	LDLRAP1	-0.9543241632465316	-0.04378329703824446	0.3399195805709908	0.0466834189135332	0.4536235237760653	7.6570255667542465e-25	NA	58	61	61
ENSG00000272549.1	RP11-351J23.2	0.9537772062668647	0.09937912217799942	0.34019642962969643	0.015013555869378926	0.11072108740271693	8.000458721901198e-06	NA	8	10	10
ENSG00000168913.6	ENHO	0.9537675361189137	0.212147326216167	0.3402013255946582	0.0027110256739489936	0.12135667982238744	6.065697053535597e-06	NA	5	5	5
ENSG00000129925.10	TMEM8A	0.9533980401326637	0.052002641167386794	0.3403884340563219	0.04549304758277365	0.3605092268352165	1.3012220802978387e-18	NA	40	45	45
ENSG00000147571.4	CRH	-0.9533090551028999	-0.19165831688274548	0.3404335048886792	0.0037915785061211045	0.03703182681190921	0.01448252884009335	NA	12	12	12
ENSG00000100373.9	UPK3A	-0.953137761846556	-0.04319201629770941	0.34052027552307795	0.06860856473676147	0.20124032960107288	1.2209869467545653e-09	NA	11	12	12
ENSG00000127084.17	FGD3	-0.952826275572073	-0.11565381820519151	0.3406780989027508	0.019143438985133654	0.17061843313132696	3.192875298207343e-08	NA	46	48	48
ENSG00000066379.14	ZNRD1	-0.9524620785673017	-0.23516649884384216	0.3408626890830029	0.0021364430770266724	0.03095755350877231	0.02375658294974057	NA	9	49	49
ENSG00000160075.11	SSU72	0.9522847564362619	0.09843655947666366	0.34095258649126126	0.012237920722904094	0.23254823091568486	4.033567876197254e-11	NA	31	34	34
ENSG00000273442.1	AC006946.17	-0.9519402552928967	-0.14798791315129875	0.3411272824255507	0.00624330307149608	0.0330970666898521	0.020941966206095296	NA	7	7	7
ENSG00000196878.14	LAMB3	0.9518666011315641	0.09149105005282317	0.3411646397584568	0.015319540296331362	0.06629252307972322	0.0008589619063027437	NA	91	96	96
ENSG00000105607.12	GCDH	-0.9518388484004866	-0.044229412853396696	0.3411787166012913	0.06038965175997801	0.4808396822115776	1.0174292060148131e-26	NA	8	9	9
ENSG00000133863.7	TEX15	0.9513628968240376	0.08473196146588206	0.3414201883913679	0.015316238272635256	0.09565527662272316	6.834116080748736e-05	NA	23	23	23
ENSG00000163046.15	ANKRD30BL	0.9510967236854723	0.06569484016270793	0.34155527776212513	0.02150780858431433	0.4055985494658383	1.6376798437836647e-22	NA	20	28	28
ENSG00000157911.9	PEX10	0.9507745692614733	0.26572237159523215	0.3417188247527201	0.0017689321689405334	0.03223955519773032	0.0217935698939413	NA	2	2	2
ENSG00000273674.4	CTD-2378E12.1	0.9504001284310509	0.04972007034794629	0.3419089787559516	0.06955400179999925	0.1533513762712787	1.4981659893005527e-07	NA	55	56	56
ENSG00000189190.9	ZNF600	-0.9501977461854212	-0.06809422420442249	0.34201178363633167	0.021423230431970773	0.09856517531444664	5.0937707336719237e-05	NA	31	34	34
ENSG00000185155.11	MIXL1	-0.949873316541613	-0.09593876232010107	0.3421766266502142	0.012820378989940854	0.06946375605127332	0.0007001960200858318	NA	15	15	15
ENSG00000105341.18	ATP5SL	0.948716428208727	0.11862522032858319	0.342764856323618	0.007870221355847654	0.12998709533652944	1.4042606532651666e-06	NA	21	21	21
ENSG00000205669.2	ACOT6	0.9481207888849015	0.014697721259363077	0.34306796610050927	0.14407386867713717	0.2176012071667943	1.5286689525778612e-10	NA	79	82	82
ENSG00000149743.13	TRPT1	-0.9480958374967379	-0.07809434009606953	0.34308066713465624	0.02129535848770922	0.2550259931092481	1.2561987026883765e-12	NA	18	18	18
ENSG00000168385.17	SEPT2	-0.9473882932388358	-0.06885524357597549	0.3434409542718675	0.02629983971414427	0.485451547469725	4.3149363565290866e-27	NA	14	14	14
ENSG00000136897.7	MRPL50	0.9470832041531706	0.10674812180040519	0.34359638259537206	0.015714355008052475	0.04374960712082167	0.007589755116746778	NA	88	89	89
ENSG00000174749.5	C4orf32	-0.946699586299797	-0.07709898193844403	0.3437918813233919	0.015269354396244265	0.14829758471815355	2.1016927152302028e-07	NA	53	53	53
ENSG00000026297.15	RNASET2	0.94652168340131	0.10457456428264511	0.34388256802143635	0.01541950507060019	0.09058487104939146	6.776200362889197e-05	NA	48	56	56
ENSG00000230658.1	KLHL7-AS1	-0.9460120845756083	-0.020803030989123054	0.3441424225420354	0.2863721141111449	0.5089510268448316	4.470471818626359e-29	NA	62	63	63
ENSG00000150687.11	PRSS23	0.9459011323302751	0.08394364006895477	0.344199015897363	0.01900058519464267	0.07958855053025475	0.00025650237578113064	NA	29	29	29
ENSG00000146109.4	ABT1	0.9455781201500753	0.08143927051235722	0.3443638083729662	0.017975363098289524	0.13922850671453318	1.112751983832749e-06	NA	39	41	41
ENSG00000275764.1	RP11-582E3.6	0.9451242163256343	0.032038292939494444	0.34459546345868863	0.08445875010465133	0.35847513050027385	1.0854237429519205e-18	NA	31	31	31
ENSG00000110955.8	ATP5B	0.944743989487469	0.2790647723535655	0.3447895931474433	0.0018551669348306533	0.02528839537701515	0.044595692051472666	NA	23	26	26
ENSG00000156650.12	KAT6B	-0.9444717213694305	-0.06088685815807318	0.3449286459806078	0.031864086480081655	0.0774733652344732	0.0002849121416239749	NA	141	146	146
ENSG00000231713.2	AF064860.7	-0.9442769996964081	-0.039172793071372516	0.3450281162104579	0.07614960073732566	0.023170730090501083	0.04496572010471269	NA	53	53	53
ENSG00000171791.12	BCL2	0.9438569722638688	0.20451305243171383	0.3452427423082771	0.0021363302563445694	0.03342176487439202	0.019428394884942937	NA	44	47	47
ENSG00000173988.12	LRRC63	-0.9432915156011411	-0.12844026991213064	0.34553181440490166	0.005838351982379381	0.049778025099555666	0.0044280798602030465	NA	16	16	16
ENSG00000165131.6	C7orf34	0.9428402675110249	0.11983815266762493	0.34576261157786903	0.0020132214510968673	0.0273187307696688	0.029695460567689614	NA	5	7	7
ENSG00000040531.14	CTNS	0.9425024940002086	0.15133001726236964	0.34593543485714184	0.005509950280242574	0.08191181197313267	0.0002084643390528711	NA	17	18	18
ENSG00000116771.5	AGMAT	0.9419940612146773	0.07381510868376565	0.3461956804473031	0.018891126147427433	0.1666321732499984	3.8701294698425984e-08	NA	20	20	20
ENSG00000196418.12	ZNF124	0.9410745099723573	0.041320743396619876	0.34666667711019417	0.0667804555491725	0.25287114269128685	2.9006661999268573e-12	NA	8	8	8
ENSG00000064687.12	ABCA7	0.940341248238082	0.1205064927120711	0.3470425479971655	0.0046009351324216175	0.07271218649228389	0.0005250227143042981	NA	3	4	4
ENSG00000137713.15	PPP2R1B	-0.9399603944387289	-0.0560521839106912	0.34723787643454274	0.03526945681931641	0.2404348313719968	1.4691111204417695e-11	NA	32	32	32
ENSG00000134575.9	ACP2	-0.9395679895385503	-0.10169419378321207	0.34743920223500824	0.0180268168234915	0.06347443445605408	0.000916435190736308	NA	35	36	36
ENSG00000164733.20	CTSB	-0.9395388572341489	-0.07075336359930422	0.3474541517073596	0.025263511492518112	0.19406067119860568	2.6352180374902772e-09	NA	23	23	23
ENSG00000136059.14	VILL	-0.9381680020061245	-0.042813234012490084	0.3481580795361685	0.06821001603521573	0.4425293821511437	1.2140795020783572e-24	NA	16	16	16
ENSG00000171492.14	LRRC8D	-0.9363222175703217	-0.3557147715481951	0.3491073123241891	0.0008351803951487872	0.04682302599349003	0.005804027702730617	NA	3	3	3
ENSG00000198648.10	STK39	-0.9356322126751877	-0.2357680935174275	0.3494625832477045	0.002026510200347757	0.03617035900889656	0.013643327131361791	NA	13	13	13
ENSG00000070614.14	NDST1	-0.935186322224613	-0.2536163161647989	0.3496922861380707	0.004807004046352107	0.07693032642207487	0.00034178774512267875	NA	33	34	34
ENSG00000276085.1	CCL3L3	-0.9347076029292365	-0.03396277804918688	0.3499390076301926	0.07482803560947954	0.14598249559087678	4.111925542864083e-07	NA	43	49	49
ENSG00000100033.16	PRODH	0.9336815106764005	0.0795683863780545	0.35046820520184985	0.025452288222742626	0.09053974179054987	7.4683453933257e-05	NA	56	58	58
ENSG00000084734.8	GCKR	0.9329922085291068	0.08532062631293488	0.35082399122910835	0.01327758139285359	0.04235975276271462	0.008800853960769064	NA	11	11	11
ENSG00000257906.1	LINC02156	0.9318690321077658	0.04966837254396482	0.35140421349680295	0.04554189567233011	0.19108485127627026	4.9298739647714395e-09	NA	15	15	15
ENSG00000112852.6	PCDHB2	0.9309726227556846	0.160623879050369	0.35186772603642413	0.0046126367649683055	0.05273624468411938	0.003606358121708093	NA	11	11	11
ENSG00000115561.15	CHMP3	0.9309016243923229	0.11917145773964583	0.35190445418707883	0.008238305605543537	0.24046512292683805	1.7887507254819393e-11	NA	44	44	44
ENSG00000165929.12	TC2N	-0.9306284411655463	-0.06143769862055925	0.35204579719326634	0.02474049867693591	0.1555989279073207	1.9801395468050662e-07	NA	36	39	39
ENSG00000160223.16	ICOSLG	0.9301887391522436	0.03217797502468898	0.35227337127717573	0.09695866235611342	0.11845969617757088	6.94844904145525e-06	NA	35	35	35
ENSG00000144043.11	TEX261	-0.9301421471769299	-0.14145956199910698	0.35229749107752073	0.006269385466201118	0.13006167834614304	2.184042342285437e-06	NA	16	16	16
ENSG00000184232.8	OAF	-0.929977741094091	-0.13507248673534458	0.35238260940526456	0.0067936570131174445	0.043282774182549805	0.008089248825425879	NA	7	8	8
ENSG00000173480.10	ZNF417	0.9296494388810548	0.08191236601627201	0.3525526209858916	0.014209279176778397	0.06924439356634528	0.0007528984250767702	NA	26	27	27
ENSG00000229178.1	AC069513.4	0.9294626493683517	0.03990233972557255	0.3526493732574182	0.07822339467267342	0.24925417387572685	5.746350208084597e-12	NA	18	18	18
ENSG00000187486.5	KCNJ11	0.9291336077159007	0.17583430840813813	0.3528198494214977	0.0035585629884778347	0.07971415564273204	0.00021411785010991123	NA	5	5	5
ENSG00000163281.11	GNPDA2	0.9288550407014587	0.05630620883219604	0.35296421546983414	0.052594639752448935	0.30836745353570605	2.68658649094843e-15	NA	48	48	48
ENSG00000169398.19	PTK2	-0.9287098381251496	-0.1250580309375146	0.35303948083588266	0.007631065915504891	0.16493321367308428	1.582209242095906e-08	NA	27	27	27
ENSG00000183508.4	FAM46C	0.928256088416848	0.1146242388399943	0.35327474619912247	0.00410907352650678	0.04148522094384554	0.00985605465751309	NA	2	2	2
ENSG00000120160.10	EQTN	0.9280951126815103	0.1010676741710932	0.35335823456705184	0.009971803681000443	0.06390595768671238	0.0009405058385884056	NA	2	2	2
ENSG00000153714.5	LURAP1L	-0.9279949031789418	-0.029222239981358495	0.3534102134687196	0.14949702913321417	0.3951535314875917	6.962040161617677e-22	NA	29	30	30
ENSG00000068615.17	REEP1	0.9279185201484516	0.16111272217797654	0.35344983677055775	0.00494535331750443	0.1125260666486292	1.3732773934159774e-05	NA	44	44	44
ENSG00000116874.11	WARS2	-0.9278142397855725	-0.03572424138032142	0.35350393620363696	0.08789866719064975	0.3550226866399468	3.3623598773714723e-18	NA	13	13	13
ENSG00000152292.16	SH2D6	-0.9277538067024867	-0.0511664868817216	0.3535352905763752	0.06350478616863002	0.05266096523541747	0.002544698824153136	NA	146	147	147
ENSG00000189171.14	S100A13	-0.9277116487955837	-0.0704099036477118	0.3535571643178228	0.023634475113816538	0.3271327910670754	3.827911437383305e-17	NA	28	28	28
ENSG00000113971.19	NPHP3	0.9273599377605679	0.03899852227282772	0.3537396838582153	0.05603666260337001	0.4101824755521976	1.1190698637402738e-21	NA	10	10	10
ENSG00000023572.8	GLRX2	0.9272145154055446	0.11896261546968898	0.35381516781559685	0.020559958602635105	0.04146223993246896	0.009959959718709357	NA	102	103	103
ENSG00000175356.12	SCUBE2	0.9262367773940202	0.08156149406861594	0.3543229437022123	0.017600323812657238	0.10187127056109116	2.5720064421099705e-05	NA	9	9	9
ENSG00000137185.11	ZSCAN9	-0.9261235988171392	-0.2710136192529326	0.3543817512772952	0.0015243251679841483	0.03339737166603848	0.021238820653096863	NA	40	49	49
ENSG00000214022.11	REPIN1	-0.9254345318892808	-0.10977706499056587	0.3547399233817474	0.008422535726234043	0.1627479438031695	8.641280722975923e-08	NA	16	16	16
ENSG00000102710.19	SUPT20H	-0.9254288860215277	-0.08456657060041245	0.35474285900748737	0.013707292843758016	0.09176336644941284	9.130551196452434e-05	NA	51	63	63
ENSG00000107020.9	PLGRKT	0.9253229115891576	0.10903765639479558	0.35479796432572297	0.008653419637410627	0.13326283625081553	1.246838406762644e-06	NA	15	15	15
ENSG00000163354.14	DCST2	-0.925212059649927	-0.04359333953851245	0.35485561166642965	0.03845187721678918	0.13326402560344167	1.8325565424762936e-06	NA	75	79	79
ENSG00000227533.5	SLC2A1-AS1	-0.9246232017932873	-0.02240552507617212	0.3551619398914867	0.26241777101969094	0.4101097340720918	1.2637746954348234e-21	NA	62	67	67
ENSG00000198039.11	ZNF273	0.9244278509061611	0.0799891205394323	0.3552635997261242	0.014350850794086828	0.2704126959150301	6.871811573491978e-13	NA	12	12	12
ENSG00000186153.16	WWOX	-0.9243332440064148	-0.05449711076739903	0.3553128393842585	0.02732920275024869	0.10839485708047253	2.0590904167807307e-05	NA	60	67	67
ENSG00000144285.17	SCN1A	-0.922811431907482	-0.10909979054472176	0.35610548226096705	0.005060810764649034	0.03947969608035154	0.011249398418515884	NA	28	28	28
ENSG00000101577.9	LPIN2	0.920509451516685	0.12530050937545525	0.3573065962148989	0.006149848203102803	0.06862075600821461	0.0008019623443107633	NA	31	31	31
ENSG00000163918.10	RFC4	0.9202866717530003	0.09268671157789332	0.3574229721799045	0.01303053700565752	0.09985358753686097	4.2990305670093546e-05	NA	52	53	53
ENSG00000145675.14	PIK3R1	0.9191146244611725	0.18096289520564787	0.35803562065305017	0.0035296235706453434	0.05291360857619482	0.0035877395237220635	NA	15	16	16
ENSG00000107165.12	TYRP1	-0.9184922164345658	-0.04268768005809842	0.35836123205478454	0.06449157828390756	0.13442277242307593	6.787456651940204e-07	NA	34	35	35
ENSG00000196993.8	NPIPB9	-0.9181479832099931	-0.047777624182787894	0.35854139688400577	0.049971259352509276	0.16342327621973882	5.1600427058356784e-08	NA	23	23	23
ENSG00000160867.14	FGFR4	-0.9179723023928918	-0.03922851662831604	0.3586333666822906	0.08694344693241915	0.2934621472510611	2.7709022721367297e-14	NA	73	79	79
ENSG00000227345.8	PARG	0.9178379407115976	0.07613902050178216	0.3587037157139724	0.012827041791259102	0.026428090288982773	0.03879554098691308	NA	52	56	56
ENSG00000162458.12	FBLIM1	0.9178115622361211	0.20224091702561994	0.35871752796376943	0.0051354917669752635	0.02674863163373373	0.03547310524064157	NA	16	17	17
ENSG00000006611.15	USH1C	0.9172809316395496	0.14986937002053452	0.3589954468213856	0.010376975896832778	0.02554052122467135	0.04314954606696692	NA	28	29	29
ENSG00000116922.14	C1orf109	-0.9170769831846932	-0.0979317760837352	0.3591023012381216	0.015609787801489727	0.11524586580054615	4.553597856389688e-06	NA	17	17	17
ENSG00000109270.12	LAMTOR3	0.9169878403159961	0.13693156508716595	0.359149012008825	0.00597043040062057	0.10004536258597367	2.1654970274507674e-05	NA	5	5	5
ENSG00000165650.11	PDZD8	0.9167569137549835	0.10620977454164905	0.35927003504527955	0.009281934566892292	0.14463057916996444	5.476231051765989e-07	NA	9	9	9
ENSG00000188321.13	ZNF559	-0.916277105112605	-0.03565833220801968	0.35952157310128907	0.1277874831764289	0.4306789021653034	3.0066726201502153e-23	NA	32	33	33
ENSG00000132600.16	PRMT7	-0.915540313724105	-0.05065959603208596	0.3599080488263181	0.04062789529568015	0.2189286010822447	1.819555524065093e-10	NA	62	65	65
ENSG00000116991.10	SIPA1L2	-0.9154513525895438	-0.09391418143515101	0.3599547300453192	0.008903687094163705	0.030628549734875762	0.023216864783281152	NA	52	54	54
ENSG00000145777.14	TSLP	-0.9152664582029142	-0.02993189452153811	0.360051763174997	0.1090580212326168	0.2828707949150662	2.7659172596306143e-14	NA	24	24	24
ENSG00000254081.1	LINC01299	0.914422896146782	0.029570367284631804	0.36049467544748337	0.1041838075791914	0.32029257184716065	1.93817409867352e-16	NA	90	90	90
ENSG00000152382.5	TADA1	-0.9139293067653319	-0.20377979620896658	0.3607539930651331	0.003227590536626783	0.03693805435543273	0.01243582091137773	NA	18	20	20
ENSG00000032444.15	PNPLA6	-0.9134134678393712	-0.3459823448574236	0.3610251249876252	0.0010306433806385276	0.10733538991724266	1.829308926958144e-05	NA	3	3	3
ENSG00000128040.10	SPINK2	-0.9133171626224051	-0.0675959641806037	0.3610757584687201	0.024819836091283756	0.04723748029735506	0.005687614535384446	NA	18	18	18
ENSG00000134748.12	PRPF38A	-0.9131909648295883	-0.16955161212104788	0.3611421150280336	0.0053749249437327305	0.041019007474229666	0.008458259352339986	NA	35	35	35
ENSG00000135956.8	TMEM127	-0.9126885283109961	-0.16674867610267294	0.36140637898905026	0.0028721016137704027	0.035845294989833625	0.014483937411493616	NA	4	6	6
ENSG00000116830.11	TTF2	0.9122713237913543	0.04333760242667606	0.3616259060248278	0.055318390130541996	0.3481832307118014	5.3201960090195175e-18	NA	39	40	40
ENSG00000273230.1	RP11-1246C19.1	-0.9121394721427925	-0.10689721970365015	0.36169530185066234	0.008338023605166694	0.02465948649180333	0.048855215629144716	NA	21	24	24
ENSG00000261037.1	CTC-471C19.1	-0.9118085119789703	-0.030708695592282988	0.3618695287349697	0.08814695855061536	0.08407156669249784	0.00014558556863561542	NA	78	79	79
ENSG00000278090.1	RP11-6O2.2	0.9112912183154721	0.0393603489786805	0.3621419522224798	0.07455834288964928	0.1912901617130696	2.717751297085714e-09	NA	63	65	65
ENSG00000135828.11	RNASEL	0.9105484889387747	0.08803718500526547	0.36253332202573707	0.012662876802306763	0.1165288799353066	4.158244852035095e-06	NA	17	19	19
ENSG00000164654.15	MIOS	-0.9104378927649864	-0.047397138775706685	0.3625916216247548	0.03715917717638634	0.09219839310322847	7.958995442837506e-05	NA	48	53	53
ENSG00000213533.11	TMEM110	0.910342070875034	0.1461158072437534	0.36264213786345634	0.007006600301319437	0.03918309752389421	0.01103584407505034	NA	17	17	17
ENSG00000130517.13	PGPEP1	-0.9103289127504033	-0.06812052655154494	0.3626490750250875	0.017596848906441115	0.2469942372374827	4.976063651499809e-13	NA	20	20	20
ENSG00000240771.6	ARHGEF25	-0.9100103703998619	-0.20069764891420136	0.3628170407085296	0.002903583671886917	0.029529417685184457	0.02655547976015533	NA	12	12	12
ENSG00000177692.11	DNAJC28	-0.9097512674374626	-0.08285751481296044	0.3629537002337909	0.01169696520340547	0.025161037446530032	0.036953863638769985	NA	15	16	16
ENSG00000112659.13	CUL9	-0.90940506040167	-0.08479435664097972	0.36313635162934466	0.015570816710496605	0.3068379612216886	9.729779168500487e-16	NA	15	17	17
ENSG00000160949.16	TONSL	0.9093720575699749	0.08546922182151724	0.3631537662172174	0.015556800872310893	0.1023421690540236	1.2115945563817227e-05	NA	30	31	31
ENSG00000107611.14	CUBN	-0.9082062625520142	-0.08637612801355452	0.3637692559847737	0.013050429947949022	0.11684601397183313	6.100533204113021e-06	NA	31	31	31
ENSG00000259224.2	SLC35G6	-0.9081410369351012	-0.09600291530626195	0.36380371157474056	0.012092561944811312	0.04431190120441508	0.007847042397164621	NA	16	16	16
ENSG00000197943.9	PLCG2	-0.9077552516788113	-0.025134162942454057	0.36400754530498514	0.15564583904831894	0.4189200091273969	1.0406372485268698e-21	NA	31	32	32
ENSG00000225506.2	CYP4A22-AS1	-0.9075811133971411	-0.04577415867762362	0.3640995764992955	0.03924680492553796	0.10756680494130172	2.0024997217578343e-05	NA	47	49	49
ENSG00000123545.5	NDUFAF4	0.9072196996855791	0.10438317601422928	0.36429062822661906	0.010106491605743648	0.2503372805079082	1.9431058257674493e-12	NA	45	45	45
ENSG00000067365.14	METTL22	-0.9070817287749515	-0.06374942790256549	0.3643635793962696	0.04802183245272773	0.09294251683764514	9.024323889431418e-05	NA	64	66	66
ENSG00000145781.8	COMMD10	-0.9070277426575082	-0.050515092615193234	0.36439212666969134	0.05419497442012834	0.15868550400119094	1.1490225846759696e-07	NA	124	131	131
ENSG00000198547.8	C20orf203	-0.9066263196768822	-0.04506524337729457	0.36460443862912795	0.04977154030609901	0.350162262944862	1.2180498965178099e-17	NA	12	12	12
ENSG00000273344.1	PAXIP1-AS1	-0.9052970116669878	-0.08356337189526816	0.3653080591351211	0.016230104395782388	0.1326505441436263	2.008714765520382e-06	NA	44	46	46
ENSG00000196937.10	FAM3C	0.9052489499892388	0.1524395255465125	0.3653335146954997	0.002775959788578145	0.07525775427698897	0.00035446521780624964	NA	26	26	26
ENSG00000115107.19	STEAP3	-0.9051904843059376	-0.138591429565895	0.3653644821640245	0.006954827491941567	0.05834789423082502	0.001957436144307388	NA	15	15	15
ENSG00000187010.19	RHD	0.9049105496524026	0.020769421218988154	0.36551277762228485	0.2554049932410771	0.44091786064387184	1.8230819110224996e-23	NA	77	88	88
ENSG00000160117.14	ANKLE1	-0.9044258536312892	-0.0706570853508364	0.3657696343120259	0.03533547396294512	0.08452879886182492	0.00015860190470575968	NA	33	33	33
ENSG00000161328.10	LRRC56	0.9035411811848345	0.15936543007199688	0.36623874230353326	0.004380243078778317	0.12979415289859034	2.4234274463296997e-06	NA	10	10	10
ENSG00000087157.18	PGS1	-0.9033971055151223	-0.09078045117315706	0.3663151756479631	0.018427738695322243	0.15037209993557624	3.218669258116576e-07	NA	27	30	30
ENSG00000167123.18	CERCAM	-0.9026292061771575	-0.25883235243914027	0.3667227204691209	0.0012777867940196653	0.0384677748199404	0.01279172757448905	NA	12	12	12
ENSG00000077943.7	ITGA8	-0.9025104119321911	-0.043177134006099877	0.36678579300831815	0.05962378133599841	0.11101417543800624	9.983142850966437e-06	NA	59	61	61
ENSG00000145284.11	SCD5	-0.9024404409509355	-0.13278077188485313	0.36682294652031433	0.0072965222046724966	0.03268459784426005	0.020383150100836762	NA	27	28	28
ENSG00000138658.15	ZGRF1	-0.9023614928926129	-0.07207245496623436	0.3668648695387209	0.01843406908623161	0.1142822705281458	9.205169462724604e-06	NA	60	62	62
ENSG00000004142.11	POLDIP2	-0.9022062248506255	-0.09408300029530903	0.36694732872776714	0.012027470704800076	0.18078679976367115	6.237705209033461e-09	NA	12	12	12
ENSG00000116237.15	ICMT	-0.9021500804052726	0.011376276894940335	0.3669771485601673	0.017391465074409463	0.21145787129648447	2.5060232440482986e-10	NA	85	87	87
ENSG00000167491.17	GATAD2A	0.9018515900902133	0.21585095084659298	0.3671357101948709	0.0017808890971305557	0.03449876224231025	0.018267834915661533	NA	13	14	14
ENSG00000271751.1	RP11-110I1.14	-0.9004781170883777	-0.06160703226602925	0.36786586562888446	0.030531893686974922	0.1110592709291832	1.0103477580400627e-05	NA	11	13	13
ENSG00000242247.10	ARFGAP3	-0.9004393476231716	-0.09210406731705757	0.3678864890760528	0.011282491514968188	0.12463345164710067	2.119886052294676e-06	NA	36	37	37
ENSG00000147316.12	MCPH1	0.9002516568279207	0.1510327289852539	0.3679863415202339	0.011873047259401671	0.08823146123017304	0.0001189016096575244	NA	18	18	18
ENSG00000130193.7	THEM6	-0.9001383220386422	-0.045229297235025175	0.3680466443670313	0.05385091418779679	0.2586316762836251	1.178614806623278e-12	NA	57	59	59
ENSG00000008382.15	MPND	0.8997132708368539	0.28330454249293713	0.3682728591834262	0.0013363741373800485	0.043724924671344284	0.0069873430800830956	NA	4	4	4
ENSG00000239713.8	APOBEC3G	0.8995037586136116	0.05276949964835273	0.3683843946905355	0.028657798581040096	0.2448340301915464	5.184275777398984e-12	NA	20	21	21
ENSG00000181392.14	SYNE4	-0.8990357734599641	-0.06965008309269098	0.36863360624747354	0.019189602071935413	0.06666355189537795	0.0006493450386871012	NA	19	19	19
ENSG00000169604.19	ANTXR1	0.8988563378251738	0.17737302333581134	0.36872918716614866	0.003920354000659567	0.05487187246339133	0.002979443805871589	NA	19	20	20
ENSG00000149089.12	APIP	-0.8984206172344501	-0.024882482207438168	0.36896134890526666	0.19145372247537396	0.6156971051960226	1.2195715975467574e-41	NA	55	55	55
ENSG00000273448.1	RP11-166O4.6	0.8983383386583264	0.057760751116467154	0.36900519898615525	0.03616523010759727	0.08046097762873879	0.00023367255447225864	NA	18	20	20
ENSG00000214160.9	ALG3	-0.8978070638294282	-0.1509090355812896	0.36928841808886526	0.004088348576797348	0.06535754379454753	0.0006763219835018164	NA	6	6	6
ENSG00000132953.16	XPO4	-0.8977472067420025	-0.11905336198529745	0.3693203359767001	0.007091403780901402	0.060271162981329736	0.0015219473055187874	NA	14	15	15
ENSG00000167280.16	ENGASE	0.8973239524309771	0.1891436483447019	0.36954607888866464	0.006753767918004701	0.08876130529452061	0.00012695154146507627	NA	5	5	5
ENSG00000121933.18	TMIGD3	0.8972576912068152	0.21480800680411113	0.36958142711121744	0.001845649139916921	0.029970809237967137	0.02658300549895909	NA	2	2	2
ENSG00000006453.13	BAIAP2L1	-0.8966784977234292	-0.0737109958865158	0.3698904975948717	0.015859445462451993	0.11005375656083796	1.5794546812369515e-05	NA	45	45	45
ENSG00000177156.10	TALDO1	0.8961424767899819	0.2386955241827888	0.3701766733010421	0.0018961170306689827	0.04969963452191259	0.003094018101871169	NA	38	39	39
ENSG00000234745.10	HLA-B	-0.8960836988136255	-0.11520807165033599	0.37020806258461725	0.003862531860742714	0.12061206438152072	5.572477726890062e-06	NA	19	62	62
ENSG00000152910.18	CNTNAP4	-0.8957144965059896	-0.0698934044561172	0.3704052660081275	0.02179241526838937	0.20653105699733107	1.1806407178476006e-10	NA	14	14	14
ENSG00000088833.17	NSFL1C	-0.8956238790738406	-0.29562448674145575	0.3704536778089511	0.0012143335386963457	0.054531676802410924	0.002320372334540628	NA	8	8	8
ENSG00000160862.12	AZGP1	0.8954071544129608	0.08217030206457752	0.37056947755019287	0.016040163924934063	0.05836018548450346	0.0021359435006990967	NA	20	21	21
ENSG00000101639.18	CEP192	-0.8953260470944676	-0.02257609570540805	0.3706128203749143	0.19564619084391754	0.5988401280830077	1.8656912248060234e-39	NA	24	24	24
ENSG00000250863.1	RP11-663P9.1	-0.8946281061407703	-0.08197960215401684	0.3709859221228473	0.0148509430954298	0.026644182927065867	0.0356282808250552	NA	30	31	31
ENSG00000143819.12	EPHX1	0.8945535320065433	0.09724683456275167	0.37102580136738117	0.005734037804443868	0.09495853782658738	7.105954044290001e-05	NA	49	49	49
ENSG00000140718.20	FTO	0.8944890588707098	0.0805530808897652	0.3710602811489808	0.01879492043933313	0.3203686819429473	2.420306909687477e-16	NA	47	47	47
ENSG00000103197.16	TSC2	-0.8942890589764211	-0.10007380359902758	0.37116725234377124	0.007978747997185747	0.056956810047401586	0.0021609109614789727	NA	27	27	27
ENSG00000163479.13	SSR2	-0.8939713214720794	-0.12538104909825742	0.37133723558171083	0.005667003993919088	0.1422712658369597	6.972653846109953e-07	NA	6	6	6
ENSG00000164211.12	STARD4	0.8936808341454942	0.14834311102533385	0.37149268277284586	0.00714878494271534	0.06175929450723114	0.0015108442860359227	NA	39	40	40
ENSG00000240972.1	MIF	0.8924329213264395	0.0860691961019423	0.3721609318879008	0.012028760491565978	0.10604259497649854	2.409699253375086e-05	NA	17	18	18
ENSG00000092094.10	OSGEP	0.8920965919683159	0.028128484496451573	0.3723411614459362	0.13811951720906315	0.6172875500570479	6.159498943113654e-42	NA	20	20	20
ENSG00000255874.2	LINC00346	-0.8915039602908067	-0.1021846149172348	0.3726588679034676	0.014932211880835296	0.024246340386485918	0.048327110449615934	NA	26	28	28
ENSG00000104899.7	AMH	-0.8911470433311793	-0.03690762664805361	0.37285029005753756	0.05183901096602098	0.34163938161047497	2.2968815197360575e-17	NA	8	8	8
ENSG00000103510.19	KAT8	0.8908318390202963	0.09430530602479241	0.3730193914666542	0.010728561588767114	0.07143220926056404	0.0006082527358878247	NA	22	22	22
ENSG00000137364.4	TPMT	-0.8907895193333779	-0.06411536622330827	0.3730420988289892	0.021819310915286626	0.14658983000009795	3.768458720663953e-07	NA	32	38	38
ENSG00000125755.18	SYMPK	-0.8904240740821686	-0.0613796040508076	0.37323822043183097	0.019326151161559366	0.16527815097402065	2.5299527443943417e-08	NA	74	76	76
ENSG00000143153.12	ATP1B1	0.890294196593438	0.17340251323835518	0.373307936481842	0.003758255657246604	0.13799631725328615	6.1569064233408e-07	NA	46	47	47
ENSG00000167525.13	PROCA1	0.8901732679668578	0.09131067015943246	0.37337285618088156	0.01228689611878003	0.1322571865123181	1.3185428754353755e-06	NA	20	20	20
ENSG00000125821.11	DTD1	0.8899536010209411	0.1227887545483027	0.3734908007434471	0.008169274996585072	0.12507538162859194	2.4645978717595743e-06	NA	21	21	21
ENSG00000001084.10	GCLC	-0.8898605227826186	-0.11002301888986434	0.3735407836845681	0.008694075839235054	0.054054728757616015	0.0028724996233418067	NA	22	23	23
ENSG00000118004.17	COLEC11	-0.8892693787020454	-0.025606094373405445	0.37385832423318965	0.13186680017871016	0.2414604319660064	6.322707953022233e-12	NA	35	37	37
ENSG00000168748.13	CA7	0.8885431358396453	0.17958576748168703	0.37424866337504015	0.0026283293681497277	0.028045917687691053	0.028122602201230862	NA	7	7	7
ENSG00000011590.13	ZBTB32	0.888363487902023	0.06062905555150224	0.37434525896010395	0.022940451349137518	0.07590098879221775	0.00024830581865378163	NA	11	12	12
ENSG00000153310.19	FAM49B	0.8880800938398222	0.21956077793075343	0.3744976695375699	0.004487123717691151	0.1185123444200382	7.924741505280258e-06	NA	112	115	115
ENSG00000154079.5	SDHAF4	0.8879625966467533	0.12574903265225748	0.37456087129681703	0.004696186800750063	0.0551219688604681	0.002096173066225732	NA	22	22	22
ENSG00000140474.12	ULK3	-0.8877329182106786	-0.4597581041536059	0.3746844344087512	0.0013807661606572157	0.0353873978621644	0.015562029570517971	NA	13	13	13
ENSG00000133398.3	MED10	0.8869863307530347	0.11752276475297734	0.37508625988588795	0.008193901499726387	0.08979117481412334	9.330941372364802e-05	NA	43	44	44
ENSG00000112041.12	TULP1	-0.8863018535527368	-0.038295709194165466	0.37545489050325764	0.06413581810058037	0.2508019749733182	6.104092893544138e-12	NA	15	15	15
ENSG00000165621.8	OXGR1	0.8861535107484827	0.09398900682655678	0.3755348111906427	0.008949720685546734	0.02937365615937252	0.026037104650466332	NA	16	16	16
ENSG00000122507.20	BBS9	0.885457979831148	0.04863040646099155	0.37590967328036473	0.02273452210228949	0.14247943507268165	5.65876276476701e-07	NA	25	25	25
ENSG00000188493.14	C19orf54	-0.8854403147276121	-0.0949716981018677	0.37591919704002374	0.011593304467931605	0.14117731930845898	3.266707823701233e-07	NA	20	22	22
ENSG00000068383.18	INPP5A	0.8853873873437836	0.10982960350277529	0.3759477325895326	0.008239755251055452	0.09735362354543192	5.730154071471574e-05	NA	89	92	92
ENSG00000177370.4	TIMM22	-0.8853603174075959	-0.08234250907439868	0.37596232773490146	0.01408799718701492	0.1230914051455618	3.791912850468045e-06	NA	9	10	10
ENSG00000135930.13	EIF4E2	0.8850634776569571	0.14419420347449935	0.3761223961035218	0.004847273473654022	0.051934352352932166	0.003708697076946687	NA	24	24	24
ENSG00000106809.10	OGN	-0.8848813004470666	-0.09081960915423169	0.3762206544773027	0.012967010275342649	0.05599584010448677	0.0026261440703132114	NA	26	26	26
ENSG00000164896.19	FASTK	-0.8842896460313272	-0.16075593036010863	0.3765398761057852	0.005202542715021914	0.10884184821115256	1.2763746592541267e-05	NA	13	13	13
ENSG00000100151.15	PICK1	-0.8838045279964565	-0.06954962748941469	0.3768017416681644	0.020602067834392085	0.12372143042279404	3.3991849005809103e-06	NA	62	63	63
ENSG00000143067.4	ZNF697	-0.8833303038668617	-0.08952490779501411	0.3770578352708741	0.018177826118410997	0.04718280953200695	0.00542538582935385	NA	30	35	35
ENSG00000242791.2	RP11-651P23.5	-0.882824650079003	-0.06312091917435109	0.3773310199238945	0.05291404653432306	0.034654322016373286	0.012711901657436195	NA	48	50	50
ENSG00000260807.6	RP11-161M6.2	0.882695729261391	0.1093555871222844	0.3774006902346836	0.012864850109490464	0.1585968480884025	5.7741572731378914e-08	NA	7	7	7
ENSG00000132199.18	ENOSF1	-0.8825390694913876	-0.08539912583691146	0.37748536166955127	0.018627204188133406	0.15651032353322453	1.5177467710330182e-07	NA	54	56	56
ENSG00000170445.12	HARS	0.8825266579752171	0.1050957320460984	0.3774920703433411	0.010660265763322197	0.13818702166383995	9.935114774274051e-07	NA	22	22	22
ENSG00000152642.10	GPD1L	-0.8818551267351772	-0.13929731787934557	0.3778551560073984	0.002962240947284596	0.06913708010607593	0.0006553499624083973	NA	4	4	4
ENSG00000025423.11	HSD17B6	0.881376900512425	0.11147221999183413	0.3781138560198659	0.008153381993211762	0.15522867163469878	4.920019836532204e-08	NA	3	3	3
ENSG00000112992.16	NNT	0.8808423165833038	0.11939297730069298	0.3784031722510127	0.005437950476523337	0.06679594964088187	0.0007385628105839077	NA	30	30	30
ENSG00000129422.14	MTUS1	-0.8803628181555843	-0.07095913912414786	0.3786627921981096	0.016818594465061655	0.17874886270524526	8.273563865349727e-09	NA	44	45	45
ENSG00000133466.13	C1QTNF6	0.8788424867396206	0.03983957855993298	0.3794866861639167	0.05162541571598002	0.3173192029047625	1.2133174460213116e-15	NA	28	28	28
ENSG00000256463.8	SALL3	-0.8781562713934254	-0.1646221947472354	0.3798589189983774	0.002562603285642793	0.027432022109364882	0.035224503856031035	NA	24	24	24
ENSG00000174482.10	LINGO2	-0.8781473693406114	-0.06931921284237856	0.37986374933056377	0.024864611667993	0.042142354903910384	0.007892535789701706	NA	65	68	68
ENSG00000010017.12	RANBP9	0.8779906558877334	0.4296646902097297	0.3799487896124273	0.00055900726435479	0.02535608838676984	0.04567926075466287	NA	4	4	4
ENSG00000050748.17	MAPK9	-0.8778388431772961	-0.18124354531082848	0.38003118167352234	0.0030409028204005147	0.02607861227915375	0.03867980540274448	NA	70	72	72
ENSG00000011454.16	RABGAP1	-0.8773816002602302	-0.10405840231374608	0.38027940369450863	0.007045289128293479	0.11163879059852977	1.4631927727459619e-05	NA	12	12	12
ENSG00000257086.1	RP11-783K16.13	0.8773614596017539	0.05141045918688312	0.38029033968060744	0.04070044774804131	0.23507237761034705	2.559431627377696e-11	NA	21	21	21
ENSG00000175395.15	ZNF25	0.8770226940877506	0.1306257097250313	0.38047431173087576	0.006855136259855409	0.16801993248899422	5.5311664867356515e-08	NA	117	123	123
ENSG00000160360.12	GPSM1	-0.8762907751931036	-0.4274111561636865	0.3808719786765944	0.0006272680632888261	0.025261293135103887	0.044834989445031684	NA	8	8	8
ENSG00000177990.11	DPY19L2	-0.8754081401938837	-0.11567124771722975	0.3813518722005744	0.00625037035077671	0.15550555937190638	7.257973096079304e-08	NA	8	9	9
ENSG00000206538.8	VGLL3	0.8748203343373798	0.05432322027608693	0.3816716712721375	0.030038929804515595	0.14020312784153485	5.652327424528719e-07	NA	24	24	24
ENSG00000079332.14	SAR1A	0.8748091491800576	0.09290803851580398	0.38167775821456673	0.010201231310941968	0.2112443287121139	3.2883316880392894e-10	NA	9	9	9
ENSG00000141012.12	GALNS	-0.8738390898610684	-0.16822312460011088	0.38220588930401234	0.0048376293416413415	0.035648402791750994	0.015924102292010158	NA	15	17	17
ENSG00000164347.17	GFM2	-0.8736287009134808	-0.20480898425282407	0.38232049083183217	0.002113492970301664	0.05323480188308317	0.003063845502429645	NA	13	13	13
ENSG00000173113.6	TRMT112	-0.8734415889467498	-0.11855528973460264	0.3824224307918338	0.008873903527374495	0.04789807975778821	0.004641841918518656	NA	30	30	30
ENSG00000164404.8	GDF9	-0.8733448883311349	-0.04400534688171127	0.3824751205208534	0.04738410347838828	0.18217871654620646	9.091575535442529e-09	NA	43	43	43
ENSG00000225877.1	PSG8-AS1	-0.8730912173540455	-0.12414805806124575	0.38261336059263784	0.007994879069448636	0.061048093993100024	0.001314380927537025	NA	28	29	29
ENSG00000277494.1	GPIHBP1	-0.8721745201168765	-0.05114438210161571	0.3831131774911014	0.03489602612395659	0.11720809849581695	6.6760925622527684e-06	NA	23	24	24
ENSG00000214113.10	LYRM4	-0.8721396411450568	-0.08871840194633249	0.3831322026790296	0.013898975374470946	0.06661412105449792	0.0008639477892154937	NA	43	44	44
ENSG00000127399.14	LRRC61	-0.872081610189353	-0.02468439020909695	0.3831638576995682	0.13910002839338437	0.4359629845587524	9.175850832205807e-24	NA	46	54	54
ENSG00000151364.16	KCTD14	-0.8711723131728244	-0.09567887817561721	0.38366007485812237	0.018479591055373397	0.029528362008149924	0.02834837221873301	NA	22	25	25
ENSG00000183044.11	ABAT	-0.8700594002330092	-0.1346747838745668	0.38426794348045	0.007231753858572564	0.07533775028886239	0.0003045419098217735	NA	31	32	32
ENSG00000105650.21	PDE4C	-0.8697908214147378	-0.07936237581719785	0.38441472837586743	0.031132503068912652	0.051360903628949975	0.0037938755002544884	NA	51	54	54
ENSG00000162377.5	COA7	0.8693682973045284	0.1260091161660288	0.38464571755163324	0.005232965679352775	0.06698912547213053	0.0008269165697398706	NA	17	17	17
ENSG00000223685.5	LINC00571	0.8692853490557672	0.04344986919600886	0.3846910743914915	0.06354751374370005	0.1591075407331582	1.5524019852576712e-07	NA	25	25	25
ENSG00000008838.19	MED24	-0.8671226523321451	-0.07294247983967972	0.3858748102654005	0.02002010430756275	0.0645061663279236	0.0010143198276863325	NA	38	38	38
ENSG00000181938.13	GINS3	-0.8661218486437995	-0.14291578817576364	0.3864233447886779	0.0032723916704985936	0.09454022960106452	6.334722851331816e-05	NA	3	3	3
ENSG00000106077.18	ABHD11	-0.8657414420767093	-0.1863101349039476	0.38663196813028544	0.00261085458061344	0.06470526641912082	0.000821700164966884	NA	7	7	7
ENSG00000115368.9	WDR75	0.8656883594419912	0.08406278480543254	0.38666108528028353	0.016646516966690145	0.10903087875400326	1.0435531033899997e-05	NA	62	62	62
ENSG00000181894.14	ZNF329	-0.8655937927926742	-0.06532005405967937	0.38671296076283035	0.02035807176354481	0.09178572630532424	4.83154100823347e-05	NA	43	43	43
ENSG00000075131.9	TIPIN	0.8649681080249835	0.03910165036093693	0.38705629339830827	0.05028472022450851	0.2311321179105172	5.833214478110684e-11	NA	37	37	37
ENSG00000167842.15	MIS12	0.8645318535115358	0.05428285985231527	0.3872957897539506	0.030338050354821143	0.16922926828233545	3.6974346065119e-08	NA	37	37	37
ENSG00000137804.12	NUSAP1	-0.8644920122649233	-0.02128125141006702	0.38731766642738086	0.1835898317181301	0.4793405747354733	9.018481547531108e-27	NA	36	37	37
ENSG00000181016.9	LSMEM1	-0.8640891636718123	-0.06308112562836161	0.3875389113482933	0.02712372035788408	0.11468273240087462	2.3483748577376043e-06	NA	49	49	49
ENSG00000175449.13	RFESD	-0.8632159693636421	-0.07383562210830655	0.3880187351073049	0.014025494327918699	0.0614848566118641	0.0014554941989368634	NA	21	22	22
ENSG00000232504.4	ST3GAL5-AS1	0.8626105728179603	0.06591141328211574	0.38835161531129225	0.01626887136731004	0.10203319309872863	2.0900048661002534e-05	NA	18	18	18
ENSG00000109794.13	FAM149A	-0.8620973415754306	-0.03179583301928056	0.3886339541709547	0.141254251871184	0.4306559997571371	6.974767510145709e-23	NA	160	167	167
ENSG00000141577.13	CEP131	0.8616235112022328	0.12877562416005317	0.3888947287475334	0.005079536835483661	0.07474824764343199	0.00043713231529012616	NA	8	9	9
ENSG00000225975.6	LINC01534	-0.8615688931933811	-0.12397857062391313	0.38892479484780706	0.006269827487086793	0.04457505708825752	0.006459671819435256	NA	38	38	38
ENSG00000066382.16	MPPED2	0.8612619985578226	0.09559479735540151	0.3890937603969935	0.006986315096961805	0.16135076933648124	4.66925987329338e-08	NA	32	33	33
ENSG00000263146.2	LINC01896	0.8612415906734671	0.1677032928305337	0.3891049978546831	0.004454066006421446	0.0234386611516684	0.04956292478366387	NA	30	30	30
ENSG00000271860.6	RP11-436D23.1	-0.8607059717178344	-0.4794021199957688	0.3894000032728675	0.00023331896969299264	0.03553973761969798	0.016785540357050283	NA	1	1	1
ENSG00000073060.15	SCARB1	-0.860578956998766	-0.06065037654209503	0.38946997973283914	0.029670127632597763	0.05881411959193389	0.0018681662449967255	NA	53	53	53
ENSG00000166796.11	LDHC	0.8604934646503302	0.026175952421300292	0.3895170845015382	0.20874900613096203	0.4683866235925144	4.4699259116639316e-27	NA	29	31	31
ENSG00000125246.15	CLYBL	0.8596844230982205	0.05269858726047231	0.3899630236135829	0.010368867297417705	0.04838067933745055	0.005414659375885671	NA	20	21	21
ENSG00000168397.16	ATG4B	-0.859607609142005	-0.1790275030889206	0.390005379159038	0.0038316371805981676	0.037158057733826	0.013952073504389937	NA	21	29	29
ENSG00000104228.12	TRIM35	0.8577089083647259	0.11703954986648837	0.3910532197391068	0.008796753042887245	0.0834149781282201	0.0001408424803262791	NA	11	11	11
ENSG00000177565.16	TBL1XR1	-0.8574415880609527	-0.1436061657251716	0.3912008836135744	0.005477326280105039	0.03896078784123284	0.011416742112202585	NA	6	6	6
ENSG00000281005.1	LINC00921	0.8573504209809286	0.06409627665457576	0.39125125073251765	0.020744842621998594	0.14124152432836398	6.870849559838259e-07	NA	5	5	5
ENSG00000135823.13	STX6	-0.857050734384572	-0.059313211086066714	0.3914168464665525	0.032427916919107666	0.22081141793674344	1.186381353653072e-10	NA	37	37	37
ENSG00000170074.19	FAM153A	0.8569704054573388	0.028751336765702254	0.391461240491379	0.11255775354250024	0.5459171645595062	1.732854743046996e-33	NA	25	27	27
ENSG00000143344.15	RGL1	-0.8565945757028758	-0.22974792984638406	0.3916689845402874	0.0016629838467339766	0.026738595503376483	0.024959034925267198	NA	22	22	22
ENSG00000148110.15	MFSD14B	-0.8561315189587927	-0.09320553969992076	0.39192503624984665	0.011362813832535418	0.1593369774501393	1.263156680324868e-07	NA	32	32	32
ENSG00000166974.12	MAPRE2	0.8560286492677024	0.06267093184450723	0.39198193282474736	0.013255191802739846	0.0308095417230061	0.02538927555382437	NA	51	53	53
ENSG00000225194.2	LINC00092	0.8558721745540645	0.43354703974537384	0.39206848760541335	0.001129169238264149	0.025282405330536502	0.04489649118160425	NA	8	9	9
ENSG00000138316.10	ADAMTS14	0.8555917760607342	0.04301403809572779	0.3922236204515288	0.04077028216167525	0.26518053272923625	5.0634758922104835e-14	NA	33	33	33
ENSG00000127666.9	TICAM1	0.8550626034317531	0.25930882095076735	0.39251649110413545	0.00166435288217109	0.047149456222921785	0.0051442632781525935	NA	11	13	13
ENSG00000119383.19	PTPA	-0.8550533353975797	-0.11278986139937786	0.3925216216798383	0.00552724722978167	0.04808869459680275	0.004910222056993573	NA	15	17	17
ENSG00000231133.6	HAR1B	-0.8541408859440562	-0.0501638605579395	0.39302693224346885	0.033556742420581855	0.2395810538619319	8.711445932424192e-12	NA	29	30	30
ENSG00000165474.5	GJB2	0.8536902698141111	0.049384460494275605	0.39327662684118214	0.03622256954278409	0.1124604219554425	1.0493329238073334e-05	NA	37	37	37
ENSG00000124588.19	NQO2	0.8529535333452186	0.0193250076915541	0.3936850728608846	0.2330573409338429	0.4546659092963864	1.0557228665464921e-24	NA	103	105	105
ENSG00000274723.1	RP11-618L22.1	0.8522332287699315	0.0914918565558477	0.39408465727749153	0.011720587877989895	0.08501039168270211	0.00017725852497571773	NA	5	5	5
ENSG00000152348.15	ATG10	-0.8519464962638483	-0.033228600865787994	0.39424378860589604	0.10148543486728248	0.256553363071412	1.854053415204041e-12	NA	37	37	37
ENSG00000197580.11	BCO2	0.8516010358683068	0.05204969083482164	0.39443556448213735	0.03820523961206543	0.2704906460478964	5.757273206606634e-13	NA	54	55	55
ENSG00000087365.15	SF3B2	-0.8511848533568472	-0.09045103944354754	0.3946666753553104	0.009298593107890848	0.17309751207005736	1.3178617936128709e-08	NA	8	9	9
ENSG00000137074.18	APTX	0.8508764121674607	0.05426582728792287	0.39483800908127487	0.03947984394679149	0.08102229333625366	0.00017336185236570728	NA	64	65	65
ENSG00000263603.1	CTD-2349P21.5	0.8507167148592746	0.12330099363451315	0.3949267358337817	0.008926535256606962	0.05306479136838354	0.002406138191921307	NA	16	16	16
ENSG00000146648.17	EGFR	0.8500082264816874	0.10684424767880532	0.39532051258622514	0.012968165301531779	0.07896732385450014	0.0003260105695770476	NA	60	63	63
ENSG00000226508.1	LINC01918	-0.849704526108375	-0.1339498961933354	0.3954893814259648	0.006345893623368745	0.025234125783576925	0.044044717102985	NA	6	6	6
ENSG00000234155.1	RP11-30P6.6	0.8496523103186014	0.060414462432614086	0.39551841976159674	0.0339489326304317	0.0547174872151856	0.002870471632469739	NA	35	35	35
ENSG00000083845.8	RPS5	0.8487072895272216	0.268398070670437	0.39604418899641136	0.0011550948453657906	0.0559050967169446	0.0021690615695506856	NA	6	6	6
ENSG00000178295.14	GEN1	-0.8485817496290581	-0.04656791624157141	0.3961140657836335	0.03631556899033576	0.19274586083838371	1.975762734882284e-09	NA	39	40	40
ENSG00000197858.10	GPAA1	0.8485199342774271	0.0821923908168159	0.39614847557386035	0.013501020012969642	0.0559823144018964	0.0020716748490881647	NA	40	43	43
ENSG00000251396.6	LINC01301	0.8475481575249569	0.0400224422559083	0.3966896566149045	0.057682503932951074	0.25986929912531576	1.876832722164243e-12	NA	43	44	44
ENSG00000134020.7	PEBP4	-0.8470544761349688	-0.05130301555167258	0.3969647578708443	0.04435469920571008	0.22142617483334265	1.1764514028918993e-10	NA	69	71	71
ENSG00000160224.16	AIRE	0.846726342333272	0.07517719949191688	0.39714767229587056	0.01957662829830097	0.06361107047873545	0.0013188461569613149	NA	22	25	25
ENSG00000173699.15	SPATA3	0.8463095602111067	0.05107168112400985	0.3973800759900967	0.03608777442724753	0.24868578219073145	3.5133746245412082e-12	NA	11	11	11
ENSG00000234224.2	TMEM229A	0.8462899254451722	0.053006281199460235	0.39739102663978887	0.053090138261932686	0.2830882430920593	4.5444525069984596e-14	NA	38	38	38
ENSG00000184454.6	NCMAP	0.845860843602858	0.06802802223079067	0.39763037846520966	0.017782286635539806	0.18010419803735664	1.3564746273245678e-08	NA	7	7	7
ENSG00000111321.10	LTBR	-0.8452502244328979	-0.06683804479200596	0.3979711458326193	0.020565977262431926	0.33348726861870065	7.682194226422792e-17	NA	14	15	15
ENSG00000182986.12	ZNF320	0.844971045679718	0.04159483923730156	0.39812700532675094	0.057908020090762194	0.3846286654340908	6.290473799263494e-20	NA	31	32	32
ENSG00000122863.5	CHST3	0.844749188996554	0.14816078606294797	0.3982508893634211	0.0031605731947404645	0.06236535094018195	0.0007976228186157067	NA	12	12	12
ENSG00000152154.10	TMEM178A	0.844555096503123	0.10892393709818163	0.39835928901139084	0.006254870065547594	0.07247159079708017	0.0005258242724855137	NA	23	23	23
ENSG00000196704.11	AMZ2	-0.8435636542231402	-0.2142025094763593	0.3989132815688292	0.002171252040180404	0.02643667891693329	0.037081437202734685	NA	3	3	3
ENSG00000112763.15	BTN2A1	0.8431722923196077	0.07123186922359281	0.3991320921857383	0.01867032785925125	0.08248930362300086	0.0002428584528059076	NA	38	38	38
[truncated: 2,986 more rows]
