# Supplementary material for: Exploring the Impact of Cerebrovascular Disease and Major Depression on Non-diseased Human Tissue Transcriptomes
Source: Front Genet. 2021 Jul 19;12:696836. doi: 10.3389/fgene.2021.696836 (PMC8327210; doi:10.3389/fgene.2021.696836)
Supplement: Supplementary Data Sheet 2 — All TWAS results. [file Data_Sheet_2.zip › cytokines_TWAS/MCP1/MCP1.en.Artery_Tibial.csv]

gene	gene_name	zscore	effect_size	pvalue	var_g	pred_perf_r2	pred_perf_pval	pred_perf_qval	n_snps_used	n_snps_in_cov	n_snps_in_model
ENSG00000172215.5	CXCR6	-7.347700381105056	-1.0736588890203016	2.01645870676308e-13	0.004907335120038081	0.03423536762478313	6.313158530931958e-05	NA	12	12	12
ENSG00000179639.10	FCER1A	5.836415567394306	0.5510613336639719	5.333577058597215e-09	0.013155873745013862	0.11187319235094706	8.095664213012227e-14	NA	22	24	24
ENSG00000143457.10	GOLPH3L	4.663362122838514	1.0701449491611916	3.110846361221494e-06	0.0023959737355649406	0.05691950072121488	1.7691287048848837e-07	NA	23	23	23
ENSG00000163131.10	CTSS	-4.4429161991158885	-0.29442682593578223	8.874773818221577e-06	0.02822719206317751	0.2769688361442662	5.306180270074574e-37	NA	86	92	92
ENSG00000143437.20	ARNT	-4.366040181009901	-0.5177847528133932	1.2651921571689759e-05	0.009639661118538992	0.1651070245623782	3.417429686583991e-21	NA	16	17	17
ENSG00000163820.14	FYCO1	4.041231376947702	0.4718416713380882	5.317126414848456e-05	0.009314287429976975	0.17051253503618222	4.47169206252585e-21	NA	13	15	15
ENSG00000143418.19	CERS2	-3.964686094557696	-0.5403787559380373	7.349259413318195e-05	0.006624385607719892	0.1377890037037612	5.935384953507467e-17	NA	31	31	31
ENSG00000177465.4	ACOT4	-3.826048304785528	-0.3124881443287035	0.00013021674862897584	0.0204791645371281	0.051562879994266335	7.163287084982551e-07	NA	24	27	27
ENSG00000159352.15	PSMD4	3.6144060579997506	0.9553957198718352	0.00030103694248888676	0.0015928662921032846	0.037212859681436665	2.8735985042042517e-05	NA	22	22	22
ENSG00000114745.13	GORASP1	-3.5297362048679743	-0.4852834536069459	0.00041597419985790393	0.005798212947318024	0.05202678875792149	5.559990568119842e-07	NA	48	48	48
ENSG00000196405.12	EVL	-3.5221799958386795	-0.5105670139108351	0.0004280134297385072	0.008388034127448752	0.07944536614442728	4.842371354123535e-10	NA	4	5	5
ENSG00000143398.19	PIP5K1A	3.4944782030060098	0.9074961622524572	0.0004749893936745729	0.0015654477213508447	0.036176293140750965	3.395758542897328e-05	NA	12	12	12
ENSG00000178038.16	ALS2CL	-3.482954453967221	-0.23241180838243095	0.0004959127270714082	0.0335432438530745	0.2677313873753368	6.256786002434928e-35	NA	16	17	17
ENSG00000090263.15	MRPS33	3.431841053579249	0.5929327500777485	0.0005994988060605117	0.005121932801574063	0.06191542856220718	3.9179334933486586e-08	NA	26	26	26
ENSG00000151150.21	ANK3	-3.3963859266104377	-0.38889612747664987	0.0006828201194822715	0.008891453684219305	0.05968949290529287	9.342501916525512e-08	NA	23	24	24
ENSG00000196345.12	ZKSCAN7	-3.365360327494859	-1.6172282299114775	0.0007644375866953489	0.0005575172865814649	0.012478604029166722	0.015962182602117826	NA	13	13	13
ENSG00000163754.17	GYG1	-3.3506184506877545	-0.39425602602662474	0.0008063131655035354	0.008284357641000658	0.14154845459838994	2.716211575841863e-17	NA	28	29	29
ENSG00000132383.11	RPA1	3.3412621177705835	0.32398596799463536	0.0008339844814777869	0.014265934435976266	0.16210530048598498	5.570122805332563e-20	NA	37	38	38
ENSG00000249992.1	TMEM158	3.3196766216413276	0.26570437721828616	0.0009012177600537562	0.019614328108139296	0.0911964859101333	2.283555640907729e-11	NA	23	23	23
ENSG00000101052.12	IFT52	-3.31418307105722	-0.26158587076266265	0.0009191130846638472	0.016148823553704707	0.2517528014350161	3.15564990909002e-32	NA	20	20	20
ENSG00000132849.19	PATJ	-3.251999265829844	-0.3234183934166145	0.0011459631785306018	0.018382113657393923	0.2308754146774292	3.032527856132749e-29	NA	19	19	19
ENSG00000090971.4	NAT14	3.248314968370197	0.16420991993004702	0.0011609068597740696	0.04649599583325882	0.2686351358942153	8.642587452218205e-35	NA	63	67	67
ENSG00000010327.10	STAB1	-3.2474427855885417	-0.6789616526249049	0.0011644707380818417	0.0035676735550760666	0.023662010646433255	0.0008232932447548036	NA	27	27	27
ENSG00000180432.5	CYP8B1	3.2202041550031395	0.3059220131324942	0.001280993351710879	0.014449417890417808	0.03928948279333653	1.7532790085591875e-05	NA	27	28	28
ENSG00000160161.9	CILP2	-3.21798061998619	-0.41939097402381115	0.0012909654022611396	0.011275871962813776	0.06427483607241846	1.0343509091946152e-08	NA	9	9	9
ENSG00000211456.10	SACM1L	3.209359856100003	0.9554331391982656	0.0013303088051629538	0.001421772698250369	0.0246584334031612	0.0006580280730137723	NA	39	39	39
ENSG00000135899.17	SP110	3.19523084721012	0.2904274629964843	0.0013971903586219281	0.016016531421123553	0.09813236358320823	3.483016987582032e-12	NA	40	40	40
ENSG00000079335.18	CDC14A	-3.1863115563084143	-0.3186252928744819	0.0014409932739792711	0.012837385733326424	0.1299734061468563	4.308349097812691e-16	NA	12	12	12
ENSG00000170581.13	STAT2	3.1779379205698675	2.3388316223481427	0.0014832650584712345	0.00029246618652175303	0.01457013745459462	0.008680359049942077	NA	2	2	2
ENSG00000114857.17	NKTR	-3.144142554239652	-0.34386025123157116	0.0016657427267858058	0.009849292502384456	0.2195884854732311	5.288635456396629e-29	NA	26	26	26
ENSG00000111731.12	C2CD5	3.1277748865946817	0.3064068620264311	0.0017613502862783884	0.016323639801404912	0.1745635967892705	4.136951301316874e-23	NA	61	63	63
ENSG00000160746.12	ANO10	-3.0827994676649304	-0.7812766872925171	0.0020506328822684438	0.0021377595275713255	0.023025506111439074	0.0010298127503353498	NA	26	28	28
ENSG00000100418.7	DESI1	-3.0744103068646114	-0.174459244524496	0.002109191323578442	0.04453127172518878	0.0877494328625901	4.7906463400235094e-11	NA	106	111	111
ENSG00000021776.10	AQR	-3.0565264692665686	-0.5080453541864003	0.0022391770935469733	0.005605202932650115	0.044769264871607685	4.08209781287431e-06	NA	51	51	51
ENSG00000160200.17	CBS	3.046869509908332	0.09489457920429743	0.0023123807045135297	0.13629393728026468	0.2931498179515162	1.3356344036467378e-38	NA	27	29	29
ENSG00000204920.10	ZNF155	3.038118955528444	0.09406607507890442	0.0023805996109830317	0.12970993555445692	0.3104630878630362	2.9751427082483686e-42	NA	99	106	106
ENSG00000142230.11	SAE1	3.0370763706166195	0.5819304177668683	0.0023888492351117987	0.003429041485814884	0.07995181640561103	5.061915990018178e-10	NA	25	25	25
ENSG00000143756.11	FBXO28	-3.011824051798144	-0.624818077049646	0.0025968306718167746	0.0033170359541568033	0.046904681864057725	1.8072281133105164e-06	NA	26	26	26
ENSG00000205085.10	FAM71F2	3.0015714388201302	0.15204853615821495	0.002685900092445391	0.04861743197443193	0.13126345301922013	3.8766099387475336e-16	NA	57	58	58
ENSG00000237927.1	RP3-393E18.2	-3.000805327559549	-0.2885501902221708	0.0026926665006173954	0.013697840301031178	0.07870016346907241	5.410382718760347e-10	NA	13	13	13
ENSG00000072756.16	TRNT1	-2.994255044150226	-0.6201231371216792	0.0027511586713474955	0.002669792436367442	0.029260800141041512	0.000223579899930636	NA	12	14	14
ENSG00000138688.15	KIAA1109	2.973795538561758	0.547873465282207	0.0029414099862904454	0.00346313912289915	0.038489500728693456	1.941320176724176e-05	NA	49	49	49
ENSG00000163902.11	RPN1	2.937122610955389	0.2420838339963249	0.0033127309940340637	0.015607362661819845	0.17973034356933434	2.286365221292852e-22	NA	23	24	24
ENSG00000110074.10	FOXRED1	2.9315105921146025	0.09112691339845395	0.003373178630269313	0.1412367688682385	0.4594366544697207	6.545944548951659e-71	NA	56	57	57
ENSG00000115129.13	TP53I3	2.9298344903843003	0.38867391302917254	0.0033914258867904644	0.007966785020037587	0.030270387354432958	0.00015561904552049939	NA	67	69	69
ENSG00000109390.11	NDUFC1	2.9296443551548284	0.8198319093611212	0.003393501502151339	0.0015889945015336326	0.0935987565762916	1.0070933914016643e-11	NA	9	9	9
ENSG00000023892.10	DEF6	-2.9222453072610346	-1.1517645036513935	0.003475177152909923	0.0010671038026438997	0.03165159500432036	0.00011067444623805813	NA	15	15	15
ENSG00000159307.18	SCUBE1	2.9200559260773726	0.20299803648465314	0.003499685748774067	0.02042246831988414	0.0990728943990129	3.054657393947826e-12	NA	10	10	10
ENSG00000178093.13	TSSK6	-2.918568128137572	-0.370020479786919	0.003516430258020897	0.010982522535482816	0.027430497129179568	0.00032997295989155577	NA	41	43	43
ENSG00000196329.11	GIMAP5	-2.9170284828888002	-0.8507165067525526	0.0035338350091888996	0.0017484910058416553	0.021558932446818068	0.0012477005553294196	NA	21	21	21
ENSG00000204305.13	AGER	2.914280774573992	0.4591108559412933	0.0035650910465529996	0.006476362517713475	0.09237233575259253	1.6424514641767957e-11	NA	6	18	18
ENSG00000240053.8	LY6G5B	2.912444593728179	0.8263090834550374	0.0035861181385374165	0.0014714391946210885	0.29586731439801384	1.3152104179430217e-39	NA	35	90	90
ENSG00000187758.7	ADH1A	-2.911726108191994	-0.19144739641466868	0.003594376563091228	0.036801109451657495	0.1904663313723999	1.80282061278997e-24	NA	63	66	66
ENSG00000104613.11	INTS10	-2.91109490539622	-0.7192475668709667	0.003601646011386104	0.0023686044415542865	0.018684696601576626	0.003270770909157492	NA	24	26	26
ENSG00000181555.20	SETD2	-2.908715495057382	-1.0926873834978101	0.003629169623290282	0.0009291927414536388	0.022275878556913847	0.0012426225176347836	NA	23	23	23
ENSG00000141294.9	LRRC46	-2.9073062106271848	-0.19840732769813235	0.0036455614536599567	0.02535509340797327	0.0949169902243574	9.406097483727597e-12	NA	12	12	12
ENSG00000163827.12	LRRC2	-2.9034111992642577	-0.20789440482191146	0.0036912163392685297	0.02196721201327944	0.13485791900162314	1.0695838781576788e-16	NA	6	6	6
ENSG00000163904.12	SENP2	2.895317203991485	0.8631253773765015	0.0037877556430751537	0.0015701252498865755	0.022159294289728616	0.001336184114761668	NA	19	19	19
ENSG00000111581.9	NUP107	-2.8947043727686212	-0.12417358025468939	0.003795157675383117	0.0527244907772559	0.2613821643066626	2.6056514614183807e-35	NA	36	36	36
ENSG00000143374.16	TARS2	2.888691262893832	0.14365558986522348	0.0038684868794129383	0.04021338172451855	0.052464983222047866	6.112781291296631e-07	NA	87	102	102
ENSG00000131042.14	LILRB2	2.8767566029965406	0.8567305807484028	0.0040178537407192395	0.0009983385392299546	0.040347075940377265	1.252728370853744e-05	NA	2	2	2
ENSG00000107185.9	RGP1	2.8764563710423974	1.564969016015981	0.004021677873013916	0.000436579752780193	0.04939140192473717	9.424430895386532e-07	NA	8	10	10
ENSG00000204257.14	HLA-DMA	2.868211030960083	0.8659985416082334	0.004128000935845551	0.0014935633125486693	0.06526807664268443	2.3660924826091664e-08	NA	1	13	13
ENSG00000185480.11	PARPBP	2.8581788253610934	0.4463599217372053	0.004260801965488062	0.004949340969714335	0.016143435415471592	0.005922797404424661	NA	15	15	15
ENSG00000179256.2	SMCO3	2.8538156910073464	0.3880248560683245	0.004319758479485447	0.006273332924713522	0.04830372537619813	1.6548474866534646e-06	NA	22	25	25
ENSG00000117407.16	ARTN	2.8487511258756775	0.4619085929483897	0.004389119932776535	0.00616740007834763	0.02291754769232025	0.0010638308723827717	NA	38	38	38
ENSG00000231861.2	OR5K2	-2.847759674872161	-0.16304382383238522	0.004402815867537197	0.042839860271873115	0.09346055220224196	1.055181185017855e-11	NA	35	38	38
ENSG00000257218.5	GATC	2.831471548218099	0.12853719781759662	0.004633435562275234	0.059655070056516185	0.3714877284957835	1.3543588746757597e-52	NA	52	53	53
ENSG00000150455.13	TIRAP	-2.803191365374993	-1.004899866643841	0.005059963607669016	0.0010797753667084286	0.01571380399139183	0.00704415929967373	NA	15	15	15
ENSG00000236255.1	AC009404.2	-2.8008976571759545	-0.2243102536188542	0.005096067782880457	0.019985338832217467	0.1052717698055383	5.650710848512083e-13	NA	10	10	10
ENSG00000156127.6	BATF	2.7909651726089817	0.8116316041381048	0.005255112653160631	0.0019740905984975605	0.04078959895567291	1.1051801551879647e-05	NA	7	7	7
ENSG00000180096.11	SEPT1	-2.787745766676544	-0.165704156943116	0.0053076178281536105	0.03370911052566423	0.1766976221632474	7.294158762414663e-22	NA	17	17	17
ENSG00000111802.13	TDP2	2.770747454764633	0.6474921062176486	0.00559277857823448	0.0023482698258400925	0.035885234927246094	4.2208410593352524e-05	NA	36	36	36
ENSG00000254986.7	DPP3	2.752110253573762	0.2580439264365195	0.0059212581995779995	0.010422716605359057	0.11635514905790685	1.0604668445577022e-14	NA	21	21	21
ENSG00000184984.9	CHRM5	-2.7480700071249404	-0.6123085748921511	0.0059947207839117864	0.002204348224790476	0.030367584613256407	0.00013671131319474575	NA	3	3	3
ENSG00000087502.17	ERGIC2	-2.7417477844652165	-0.3724928285260232	0.006111324741978284	0.006046192154455474	0.16227994689019967	5.3285927865450464e-20	NA	6	6	6
ENSG00000236782.6	RP11-96L14.7	-2.7251673215646477	-0.17220031496731047	0.006426890797478175	0.030098712391972773	0.07079455780016565	5.178076644845312e-09	NA	40	44	44
ENSG00000168679.17	SLC16A4	-2.718601265317809	-0.4539368071464126	0.00655585846977884	0.005387233202523752	0.03835439565087193	1.880809795980648e-05	NA	42	42	42
ENSG00000229891.1	LINC01315	-2.7077253309024925	-0.1850620255904448	0.00677460643718309	0.028313798687039003	0.14876725471804872	2.6238586772744583e-18	NA	22	22	22
ENSG00000235997.2	LINC01936	-2.697507052860869	-0.2059976178762078	0.006986080486708003	0.019590875040577643	0.13452882851295433	8.510327117857273e-17	NA	22	23	23
ENSG00000006125.17	AP2B1	2.691317021664156	1.2390610996822145	0.0071170527975906615	0.0005376384064997847	0.011457680613107792	0.019329796534232918	NA	6	6	6
ENSG00000088205.12	DDX18	2.691085533639809	0.48817570129327836	0.007121993238817482	0.003636942167833673	0.08246835816560265	2.1938194381125326e-10	NA	62	63	63
ENSG00000114270.17	COL7A1	2.685516897105281	0.33117470224023227	0.007241771294744577	0.006093336957865407	0.019589583039402225	0.002405144075281632	NA	28	31	31
ENSG00000277587.1	CTD-3116E22.8	-2.682857242641261	-0.13544613860431332	0.007299614260733224	0.04638120303208133	0.101761820509795	1.0123862587818342e-12	NA	43	44	44
ENSG00000169203.16	NPIPB12	2.674292078028589	0.14878562685444344	0.0074887197580572095	0.04045924584258934	0.12832617712514024	6.80862208412217e-16	NA	16	16	16
ENSG00000237651.6	C2orf74	-2.6695067111691206	-0.048467206511720005	0.007596275504757581	0.37357187966800914	0.7332394290773354	5.814784287561933e-166	NA	54	54	54
ENSG00000112290.12	WASF1	-2.668485470788329	-0.1467468449484829	0.007619407392183836	0.044394174821268215	0.2789659991016761	1.7254030108662492e-36	NA	30	31	31
ENSG00000140403.12	DNAJA4	-2.657577287649432	-0.31104074448201663	0.007870454177838089	0.008465843790676098	0.1170230772568847	2.3675512336261718e-14	NA	7	8	8
ENSG00000073614.12	KDM5A	-2.6541030799878094	-0.38631851481299156	0.007951953106242221	0.00548794736821657	0.10773260512284936	3.1695415018571194e-13	NA	17	17	17
ENSG00000184374.2	COLEC10	-2.652675148350008	-0.21953979143231747	0.007985668500434393	0.01649610536261001	0.06786588476263146	8.701591868676488e-09	NA	21	21	21
ENSG00000047662.4	FAM184B	-2.640802145004273	-1.103432159673888	0.008271000571358968	0.0010798594418742933	0.01138252807147123	0.02131408188997104	NA	1	1	1
ENSG00000082781.11	ITGB5	-2.6360669590769175	-0.13367786224915323	0.00838731789971489	0.046921068506716214	0.3691983248547668	8.769601268641483e-52	NA	26	27	27
ENSG00000140534.13	TICRR	2.6309130383661157	0.2952100457990671	0.008515582258460988	0.01052498364528456	0.06316723146662456	2.5814864501661374e-08	NA	46	48	48
ENSG00000159164.9	SV2A	-2.6302504990586697	-0.24832537121300605	0.00853219730034708	0.015677627689166883	0.17195817240204628	2.6524478953307168e-21	NA	8	8	8
ENSG00000173531.15	MST1	-2.6292482359660623	-0.24349652609999936	0.00855738696661395	0.017314135347413093	0.09179515529635697	1.3560573613871841e-11	NA	28	29	29
ENSG00000119927.13	GPAM	2.6289607923748837	0.37311483625307473	0.00856462348374124	0.0069480483380366205	0.04390368849939676	4.7735757853043585e-06	NA	19	23	23
ENSG00000228022.5	HCG20	-2.627961539837142	-0.38768809328250586	0.008589822687056865	0.006409537741452593	0.08250062434848505	1.7804672634121932e-10	NA	5	23	23
ENSG00000172568.4	FNDC9	2.6256225196934975	0.07601315108113203	0.008649067556650196	0.17882542588565808	0.3732711267407853	1.5369755104626684e-52	NA	18	18	18
ENSG00000178467.17	P4HTM	-2.618633026821248	-0.3691728264150299	0.008828286258790915	0.005992164655631353	0.051048622493783086	7.886745645699417e-07	NA	43	43	43
ENSG00000112293.14	GPLD1	2.617011228107523	0.15210390398094595	0.00887034234328815	0.02582588864058265	0.17295525624119146	1.1349783808824834e-21	NA	35	36	36
ENSG00000065029.14	ZNF76	-2.616639368228149	-1.1601602924327195	0.008880010507767438	0.0008620532372912486	0.03547180588780887	4.340354419930357e-05	NA	9	9	9
ENSG00000154175.16	ABI3BP	-2.592795336051011	-0.38182047164857574	0.009519940427307295	0.00641183185009107	0.020873765354506482	0.001857918914183341	NA	43	43	43
ENSG00000144218.18	AFF3	-2.5921232828765115	-0.23281059266041892	0.009538558329205984	0.013872916007389116	0.08835713775521467	5.077102676532268e-11	NA	23	24	24
ENSG00000187664.8	HAPLN4	-2.5913584706673096	-0.20224157696520537	0.009559785430454599	0.027387193169443744	0.0983371756774638	3.362845524759357e-12	NA	20	20	20
ENSG00000157303.10	SUSD3	2.582220570538347	0.2654553074331358	0.009816682200183483	0.012896971115690716	0.04714006020944966	2.2815047837876307e-06	NA	27	27	27
ENSG00000213203.2	GIMAP1	-2.5813162887585013	-0.945070939209312	0.009842436091722449	0.001160650002715963	0.01131501224852847	0.021767163436706632	NA	28	28	28
ENSG00000171115.3	GIMAP8	2.5770963708485732	0.28367351081303005	0.009963416806350794	0.011463037069522328	0.17170380374425773	1.9188006724105144e-21	NA	10	11	11
ENSG00000237232.7	ZNF295-AS1	2.571066256475296	0.20801235016846337	0.010138592795930735	0.018740786816096585	0.05258261554977536	5.382112754015356e-07	NA	50	51	51
ENSG00000066294.14	CD84	-2.5702461499203415	-1.2059504236962357	0.010162627683508209	0.0006008056082582734	0.013613953856132337	0.01171969541198392	NA	15	16	16
ENSG00000197948.10	FCHSD1	-2.5658001169276745	-0.26958364651205197	0.0102938127914746	0.012581060117666928	0.1929452989020429	4.6260714111822126e-24	NA	12	12	12
ENSG00000166971.16	AKTIP	-2.5638394041405603	-0.5982322497874142	0.010352143150271375	0.001959551448850381	0.07201992601124246	2.815063126352435e-09	NA	11	11	11
ENSG00000154845.15	PPP4R1	-2.562291559964123	-0.2138474857383897	0.010398398413570174	0.019649763089008062	0.266494523618235	2.3051553552433015e-34	NA	54	55	55
ENSG00000170175.10	CHRNB1	2.5609965546404565	0.21302516494736623	0.010437239125882724	0.016993306749004358	0.2520842712485486	1.39402511331684e-32	NA	37	39	39
ENSG00000101193.7	GID8	-2.5582668992574384	-0.2559593240718769	0.010519531934932649	0.01705991633766469	0.0931062724164484	9.557684305287513e-12	NA	102	104	104
ENSG00000162804.13	SNED1	-2.554901636533843	-0.7495204311508261	0.010621780934907387	0.0014752084530951085	0.029706869990007226	0.00019030997585028732	NA	3	3	3
ENSG00000110619.17	CARS	2.5530334669639245	0.5003853263499822	0.010678923467227106	0.002851348195433134	0.04024239965582968	1.2788997455733686e-05	NA	18	18	18
ENSG00000273313.1	RBAKDN	2.551008159209709	0.2163282682218033	0.010741181117249863	0.02166710990079989	0.01712658805445564	0.0044920568763265455	NA	61	64	64
ENSG00000070214.15	SLC44A1	-2.5476867602009827	-0.406761751060026	0.010843979158745118	0.004905397250826015	0.019933159556184462	0.0021989755577255486	NA	24	29	29
ENSG00000145681.10	HAPLN1	-2.5436811570669824	-0.13746406564779368	0.010969116059752766	0.034615505021600795	0.1679268892223265	3.451697508051206e-21	NA	23	23	23
ENSG00000124191.17	TOX2	-2.5415954469721718	-0.31976397829743	0.011034781287003076	0.008577787740553237	0.09278414618534228	1.1968400178165014e-11	NA	5	5	5
ENSG00000097046.12	CDC7	2.539397404888811	0.16987447284541593	0.011104360856408032	0.022257264264366756	0.14044073699931944	2.698662014245239e-17	NA	63	65	65
ENSG00000179965.11	ZNF771	-2.529638060457958	-0.7202797392297401	0.011418024311222833	0.00158053837511102	0.03880315399507566	1.6403708148262837e-05	NA	10	11	11
ENSG00000164136.16	IL15	2.5266430870083014	0.7050577241816945	0.011515846744293411	0.00213866504232417	0.013269590113115523	0.0131427076202949	NA	11	11	11
ENSG00000065665.20	SEC61A2	2.5230367394284174	0.21425991805875544	0.011634624488938667	0.0159552588294715	0.19938144470280536	9.605815570988703e-25	NA	10	11	11
ENSG00000226479.3	TMEM185B	2.5194055114127227	0.8568673961506323	0.0117553186528653	0.0009970506190191178	0.017676665086810726	0.0037193764132304728	NA	22	23	23
ENSG00000170776.21	AKAP13	-2.5188806944595172	-0.6036246212448946	0.011772853975158334	0.00236541945265111	0.03013031197043605	0.0001532848081280664	NA	23	23	23
ENSG00000153558.13	FBXL2	2.5152787050424155	0.5896554006339966	0.011893831890612444	0.0030373625623507155	0.08158641792618944	2.7678608246475503e-10	NA	8	8	8
ENSG00000179954.15	SSC5D	2.508486653887428	0.15779852985291043	0.012124954839470152	0.028450763430631947	0.2866594990598734	2.198194063046074e-37	NA	40	41	41
ENSG00000070610.14	GBA2	2.501478970427218	0.6137762847275897	0.012367578727711903	0.002191835594921207	0.10623633448906213	3.5718711615746977e-13	NA	24	26	26
ENSG00000141579.6	ZNF750	2.495664836661714	0.26256757264454894	0.01257213279774608	0.012209384269738298	0.014469583054527559	0.009444024565561987	NA	18	18	18
ENSG00000176978.13	DPP7	2.4944563166346025	0.16432982799865534	0.012615025302514736	0.026551686789048692	0.3350375886105647	1.7175758229485697e-46	NA	16	17	17
ENSG00000248174.5	RP11-148L24.1	2.494357921114813	0.09283591736185655	0.012618523229435099	0.09366444069354889	0.27511861433302026	7.10609133851805e-36	NA	3	3	3
ENSG00000162927.13	PUS10	-2.4935226934063426	-0.17671178497748535	0.012648249882810518	0.021802099500224135	0.10848124642596896	2.3777960164769273e-13	NA	14	14	14
ENSG00000105755.7	ETHE1	-2.49233900477724	-0.18807949788330985	0.012690484814394705	0.020097601825592674	0.18351784620935035	1.1352919034150795e-22	NA	15	15	15
ENSG00000250986.1	AC141928.1	-2.485670299480306	-0.13943029482662395	0.012930770171822982	0.03860427748500566	0.18078610654706484	1.92643744956464e-22	NA	47	52	52
ENSG00000112799.8	LY86	2.48302448936818	0.399141485149913	0.013027213131851834	0.0044676774191016524	0.05659917437317316	2.0909330249705105e-07	NA	11	11	11
ENSG00000162669.15	HFM1	2.4825684469716514	0.06271574386151103	0.01304390055483594	0.13983329252109256	0.3221623664592514	1.3036658996652832e-44	NA	50	50	50
ENSG00000104853.15	CLPTM1	2.4823948298780576	0.5076025429079573	0.013050258488150869	0.0033061282208741603	0.013388638667742096	0.012769344152775973	NA	61	63	63
ENSG00000196196.2	HRCT1	2.4822403347589925	0.22139154585898596	0.013055918471026884	0.013228146127901356	0.13053881765329062	4.737197104540501e-16	NA	31	31	31
ENSG00000128272.14	ATF4	-2.4808367940805005	-0.23082523786923081	0.013107437211098505	0.015095957345525041	0.21793671618163704	1.759987713408342e-27	NA	11	12	12
ENSG00000203734.11	ECT2L	-2.480501919025754	-0.3447142593557413	0.013119755757133653	0.007452872234954384	0.04092973878733565	9.935181049827913e-06	NA	15	15	15
ENSG00000100568.10	VTI1B	-2.4775806439322197	-0.31501595925914244	0.013227651251640896	0.010646696883789608	0.15647364309089634	1.2925694644103384e-19	NA	23	23	23
ENSG00000165282.13	PIGO	-2.4753774018388035	-0.5716947783978145	0.013309544843435323	0.0025126664795275125	0.03521638997677752	4.929057725390062e-05	NA	13	14	14
ENSG00000204084.12	INPP5B	2.470158427724432	0.0931260109179915	0.013505322577025866	0.07862014101303036	0.430945826553275	7.340323411880963e-64	NA	35	36	36
ENSG00000115109.13	EPB41L5	-2.463849906265106	-0.4870065800740042	0.013745365778257709	0.0023006743471161335	0.0308176560456472	0.00014360592238318938	NA	50	50	50
ENSG00000035862.12	TIMP2	-2.4612775817533055	-0.8246886991884006	0.013844320777660821	0.001046800335050337	0.0462319351749955	2.5901997673754693e-06	NA	6	6	6
ENSG00000188958.9	UTS2B	2.460247605204479	0.24463933228837104	0.013884119066322477	0.01629324004189002	0.04572068534654376	3.1931613063614482e-06	NA	23	23	23
ENSG00000140948.11	ZCCHC14	-2.454873824147735	-0.35191809426036463	0.014093404582356868	0.006722620897054608	0.09702325510906884	4.359188902762853e-12	NA	8	8	8
ENSG00000224389.8	C4B	2.452012311813647	0.2450484425409081	0.014205980122937842	0.01027567490615609	0.12045384137764285	7.041232489863162e-15	NA	48	94	94
ENSG00000132670.20	PTPRA	-2.4515806716412953	-0.5489089856322572	0.014223030084931657	0.002311932560369188	0.03332289583067823	7.63942670177335e-05	NA	16	16	16
ENSG00000186448.14	ZNF197	-2.4475084185521143	-0.3126547565149536	0.014384776468180803	0.007014207300478598	0.12591985607597514	2.1183233308511512e-15	NA	32	32	32
ENSG00000138246.15	DNAJC13	2.4474130831921967	0.5845143564978549	0.01438858246283963	0.0019792387697985946	0.028186391881129463	0.00029055288234337866	NA	42	42	42
ENSG00000113578.17	FGF1	-2.4460745125330625	-0.735545994433915	0.014442114969194297	0.001523710734588202	0.016002257713188774	0.005398224518850293	NA	15	15	15
ENSG00000126217.20	MCF2L	2.4459406300943303	0.17291724276229692	0.014447478884755829	0.022501853017958005	0.11472956511583232	6.587138349652218e-15	NA	8	8	8
ENSG00000100865.14	CINP	2.445161467480524	0.35949016383553883	0.014478730422356142	0.005332487306032049	0.058474732583967674	1.253914793196768e-07	NA	19	19	19
ENSG00000174744.13	BRMS1	-2.4425582261032264	-0.6624200078487505	0.014583576904678203	0.0018361159234839615	0.03874933523427236	2.0231607668327522e-05	NA	29	31	31
ENSG00000099341.11	PSMD8	2.4402883499464263	0.6572288275297767	0.014675542673440994	0.0016968202319366924	0.08161934889006403	1.276506471702489e-10	NA	8	8	8
ENSG00000273032.1	DGCR9	2.439561721525038	0.12790749353942585	0.014705090402819958	0.055035542349325194	0.1589522646347655	1.3035927921645002e-19	NA	29	29	29
ENSG00000167183.2	PRR15L	-2.436487253999105	-0.19102928664987798	0.014830692116263516	0.026202344344934358	0.038690677253844175	1.817291698698193e-05	NA	38	38	38
ENSG00000102882.11	MAPK3	-2.434031182747274	-0.5068887354893161	0.014931708675521472	0.002899896223663958	0.05977864943506165	8.597062233536226e-08	NA	6	6	6
ENSG00000139985.6	ADAM21	-2.429450542905924	-0.4517463437496436	0.015121727872092287	0.005043029825936855	0.02636957745337468	0.00043935011904588673	NA	19	19	19
ENSG00000197915.5	HRNR	-2.4257194932438706	-0.07028679892488654	0.015278073928280733	0.1606230796688682	0.3553043375708471	4.566681621412247e-49	NA	30	30	30
ENSG00000170837.2	GPR27	-2.421636607792143	-0.09296823715466601	0.015450792518269297	0.0796683014121411	0.22948351217274726	6.332422259617777e-29	NA	35	35	35
ENSG00000145335.15	SNCA	-2.4215369410651673	-0.1927293977773425	0.0154550301276552	0.01944875233653836	0.09736731153329213	3.2465892021156293e-12	NA	29	29	29
ENSG00000054523.17	KIF1B	-2.421298610829498	-0.48902987666535874	0.01546516755135394	0.0026149181682169594	0.031128938591167887	0.00013572769825698797	NA	18	18	18
ENSG00000198807.12	PAX9	-2.4193381090511714	-0.13758686246678514	0.015548780188644187	0.03223894157221685	0.11294453035113998	6.572315042429479e-14	NA	63	64	64
ENSG00000137815.14	RTF1	2.4193373682871537	1.2683050199746562	0.015548811856216767	0.00038240048528346703	0.010890708797180878	0.024654964761496225	NA	6	6	6
ENSG00000164296.6	TIGD6	-2.4192823400833405	-0.2784914210357902	0.015551164464012227	0.01052102272969526	0.06474231109289802	2.149476114138278e-08	NA	12	12	12
ENSG00000184207.8	PGP	-2.4162257157997016	-0.18067429286521663	0.015682336494900088	0.020086717545889303	0.2294552543909461	6.114719714174947e-29	NA	8	9	9
ENSG00000122484.8	RPAP2	2.414256505122744	0.4575898273329151	0.01576735786920789	0.003160103192995472	0.022910175444920883	0.000998348102326361	NA	27	27	27
ENSG00000007255.10	TRAPPC6A	-2.41313115368669	-0.5916379458307056	0.015816127149109047	0.0016471248600837011	0.0378880087997913	2.385808983832301e-05	NA	6	6	6
ENSG00000083828.15	ZNF586	-2.4100867213295976	-0.09176112381327299	0.015948729050664887	0.07978828125936022	0.2588801830787974	1.5078618527012964e-33	NA	29	29	29
ENSG00000197070.13	ARRDC1	-2.4061173396456508	-0.3484619030772803	0.016123085143354792	0.005838229593586371	0.0461028557698517	3.0761384365836393e-06	NA	36	43	43
ENSG00000028528.14	SNX1	2.4055365291446633	0.39549066746850625	0.016148737402384813	0.004782315669854466	0.07066740806601829	3.6021725247809962e-09	NA	12	13	13
ENSG00000188732.10	FAM221A	2.3930099130594185	0.18716045072516552	0.01671078958512	0.022074762078144988	0.19345198245485665	6.936632147369098e-25	NA	26	26	26
ENSG00000141431.10	ASXL3	-2.3906152162261023	-0.31239458799845127	0.01682017067497608	0.009360209631429162	0.04830325385629924	1.470770365601136e-06	NA	19	21	21
ENSG00000068745.14	IP6K2	2.389970741828811	0.18015371773207942	0.016849715055660575	0.013480865297189247	0.12228776174509892	4.965225625336591e-15	NA	28	30	30
ENSG00000243284.1	VSIG8	2.3876889308388813	0.20481620375253212	0.0169546856624278	0.018004622196622626	0.05148308264096813	7.160817906845947e-07	NA	48	50	50
ENSG00000234754.1	C1orf140	-2.3870740729971653	-0.3506446079496485	0.01698306906599573	0.005378362306644182	0.06471543084399915	2.2091878538843064e-08	NA	11	11	11
ENSG00000080371.5	RAB21	-2.3845939439361947	-0.9445288820295393	0.017097981887898975	0.0007344045227594946	0.014517247751856826	0.009525473220667229	NA	46	47	47
ENSG00000227888.4	FAM66A	2.3834589797785077	0.10104459045982885	0.017150795774693497	0.08576005451110194	0.28214349810684297	2.2941592045835652e-37	NA	30	37	37
ENSG00000110958.15	PTGES3	-2.3832602712259194	-0.8869287602643291	0.017160057091980627	0.0009427154657552499	0.02784329656819273	0.0002695082646657095	NA	14	18	18
ENSG00000066185.12	ZMYND12	2.3816704956334	0.13250580443543283	0.017234310719846997	0.0489377455863521	0.17960863081669515	1.4313929725076294e-22	NA	86	86	86
ENSG00000142102.15	PGGHG	-2.3752605152816164	-0.06321890066578721	0.017536568135669554	0.15575433822364915	0.557812649819721	1.5227441789664874e-96	NA	49	54	54
ENSG00000056972.18	TRAF3IP2	-2.373285953371468	-0.21824625036390935	0.017630608541591666	0.02011845873709888	0.20710281407854994	3.931975959874248e-26	NA	52	53	53
ENSG00000141556.20	TBCD	-2.362157369232774	-0.4482952375563295	0.0181689277497011	0.0035235313120157556	0.03399879172201906	5.366001919114498e-05	NA	9	9	9
ENSG00000156171.14	DRAM2	-2.360834734309758	-0.1081702591009282	0.018233854411922296	0.06301105231478844	0.3985699042425962	8.410252147940051e-57	NA	64	64	64
ENSG00000074657.13	ZNF532	-2.3571118727070752	-0.21598033022006546	0.01841769732499827	0.015232303178345032	0.11415396999423975	6.8546078547103034e-15	NA	42	43	43
ENSG00000214491.8	SEC14L6	-2.3550422558187254	-0.1517658577806215	0.018520599490183337	0.02154618407399015	0.05285744664615589	4.984072345956257e-07	NA	27	27	27
ENSG00000135333.13	EPHA7	-2.3508506741538553	-0.24261817214451184	0.018730548955835927	0.010777402820515196	0.043383290031098976	5.439236781459021e-06	NA	44	44	44
ENSG00000100599.15	RIN3	2.3507703354070673	0.3580687620551206	0.0187345932444369	0.005778551795025153	0.07054164422640402	4.769311217201759e-09	NA	32	32	32
ENSG00000112110.9	MRPL18	-2.348215388747833	-0.20256741189043997	0.018863609466348828	0.01798605695038584	0.27621979994325885	6.084171459450682e-36	NA	38	41	41
ENSG00000244731.7	C4A	-2.3477987769237574	-0.18487636152237316	0.018884720481729556	0.01996193480573187	0.20516673789522652	1.4718363939615989e-25	NA	26	55	55
ENSG00000176788.8	BASP1	-2.3464622349015225	-0.4286470571460159	0.018952586751930588	0.00593936499408643	0.016020158120435984	0.006306414242254454	NA	33	35	35
ENSG00000025423.11	HSD17B6	-2.3429950108391155	-0.7224343064857713	0.019129638900452925	0.0015415656379358872	0.025683128338486357	0.00043931542557095696	NA	23	23	23
ENSG00000087077.13	TRIP6	-2.3367961454598007	-0.3049981078158129	0.019449786361355362	0.0068862166135458	0.09809556601507087	1.7813178789452734e-12	NA	34	34	34
ENSG00000113722.16	CDX1	2.3350274741483563	0.18807373684477643	0.01954198552955279	0.019497426561833876	0.050118691150048106	1.0479997803791809e-06	NA	29	30	30
ENSG00000213658.11	LAT	2.334731884944394	0.2632078130180794	0.019557431494033023	0.00888730200779617	0.09931732430242056	2.0762808801964563e-12	NA	15	16	16
ENSG00000169857.7	AVEN	-2.334614061952849	-0.17746957475310507	0.019563591286767833	0.018978153775807267	0.24112622999553715	8.880566035751897e-31	NA	47	49	49
ENSG00000170379.19	TCAF2	2.3327801977124394	0.20942309078863433	0.019659684505597116	0.023617928867779508	0.05609306177221562	1.3078611172214347e-07	NA	74	80	80
ENSG00000171469.10	ZNF561	-2.332509026959311	-0.1636784874820302	0.019673928593335027	0.018971260018938254	0.17623214587355218	9.380499226734269e-22	NA	28	28	28
ENSG00000143512.12	HHIPL2	-2.332159747242632	-0.22541651843432342	0.01969228887827983	0.014368993549108585	0.02403160755254192	0.0008254124462165023	NA	62	73	73
ENSG00000163945.15	UVSSA	2.3304390228981253	0.10011148059586364	0.019782959318312324	0.059780161925430605	0.3793781837375084	1.2535989251546183e-53	NA	62	65	65
ENSG00000151893.14	CACUL1	-2.32707370814286	-0.2954604726184232	0.019961342582522947	0.007578746188262294	0.14052910573416408	2.938959609727679e-17	NA	14	14	14
ENSG00000167914.11	GSDMA	2.3268207505530802	0.0771525396786462	0.019974807516196184	0.11203284873460212	0.30082910546572483	5.915750545339901e-41	NA	15	15	15
ENSG00000150433.9	TMEM218	2.326347827911377	0.46356949522625895	0.020000002458898207	0.0031950062409957353	0.07170283236591575	1.8600774190370724e-09	NA	1	1	1
ENSG00000163807.5	KIAA1143	2.324298626363807	0.1451644312991852	0.020109494391360557	0.030217510210412853	0.31917283264508145	6.493884327665975e-43	NA	29	30	30
ENSG00000153391.15	INO80C	-2.3231247999007882	-0.2406130934821689	0.02017244906552067	0.012947543213218494	0.0360207366497621	3.340454307444029e-05	NA	44	45	45
ENSG00000103671.9	TRIP4	2.3218707856373917	0.11839021887185235	0.020239894307047066	0.04477853842450688	0.2603118572498556	7.077565446962548e-34	NA	46	46	46
ENSG00000103479.15	RBL2	-2.3178530450549313	-0.20974251038627909	0.020457309079033658	0.01635503167003849	0.308558561645195	6.254465468934879e-41	NA	26	26	26
ENSG00000164292.12	RHOBTB3	2.315558142455843	0.5683447102449624	0.020582406510162552	0.0022511221150958646	0.017033919351790782	0.004761526845736494	NA	16	16	16
ENSG00000113319.12	RASGRF2	-2.3141529068303925	-0.3523027017774218	0.020659336149451625	0.005738360020181009	0.010956432780275029	0.024694234138236376	NA	45	46	46
ENSG00000105088.8	OLFM2	-2.311810858850227	-0.5671032537461597	0.02078810875189921	0.0022021418331536367	0.012057290352521469	0.018119570565278943	NA	19	20	20
ENSG00000118363.11	SPCS2	2.3117430303537803	1.5920176950318392	0.0207918485616285	0.00018471018060865595	0.011431960938280458	0.021274460767175915	NA	2	2	2
ENSG00000163811.11	WDR43	-2.308462318999292	-0.7898080252738874	0.02097343630339386	0.001315042025907382	0.01865132651815461	0.0030627791454171573	NA	13	13	13
ENSG00000171928.13	TVP23B	2.307700263544428	0.08536596389800157	0.02101581341758838	0.08570856619189646	0.5937878315008298	4.144274785647482e-106	NA	18	24	24
ENSG00000137312.14	FLOT1	2.3053455318331086	1.2090354571285866	0.021147229406990608	0.0004314716086595701	0.0558731498410872	2.420996627382367e-07	NA	12	63	63
ENSG00000106524.8	ANKMY2	-2.3039603494034173	-0.500064858781717	0.02122486946704718	0.0029603919633954157	0.037026639707538785	3.0417096758829803e-05	NA	18	18	18
ENSG00000143416.20	SELENBP1	-2.2988935358486176	-0.16306411474435042	0.02151098556520027	0.021074307068376562	0.15772582064790971	1.1187018942183084e-19	NA	36	39	39
ENSG00000178057.14	NDUFAF3	-2.2970281389092255	-0.7934778322065692	0.02161716457150246	0.0009708168717772385	0.029232754250755336	0.00021225897515032982	NA	11	11	11
ENSG00000078804.12	TP53INP2	-2.296982965302722	-0.24580941929545294	0.02161974151597443	0.01182898788388935	0.1415897096204074	2.1553489121513825e-17	NA	19	19	19
ENSG00000136143.14	SUCLA2	2.2953927592854297	0.4033477897194138	0.021710625937441476	0.004163864448601045	0.1214841145086452	4.977992620417168e-15	NA	19	19	19
ENSG00000066855.15	MTFR1	-2.2942561827764796	-0.212136135498669	0.02177578785171761	0.015155800260330922	0.14069754724365502	1.3692390098882286e-17	NA	20	20	20
ENSG00000228049.7	POLR2J2	2.2925954320836763	0.07607341918023924	0.021871307615197434	0.13521430731568956	0.3946925581980055	3.00001631918421e-57	NA	25	27	27
ENSG00000198830.10	HMGN2	2.2919805625791945	0.6665726407264192	0.021906764826017604	0.0014448561071737078	0.02058649980542668	0.0019118440103053226	NA	18	18	18
ENSG00000164048.13	ZNF589	2.2908207632286475	0.07287372504004992	0.021973782252483587	0.13683539776091455	0.4797286497807656	4.2361143265229855e-76	NA	46	49	49
ENSG00000196655.11	TRAPPC4	2.2894105945992607	0.08422543145157059	0.022055507146778175	0.0766375595086039	0.4443433281052441	1.3758178160768876e-66	NA	20	20	20
ENSG00000274478.1	RP11-58A18.2	-2.2871016153853607	-0.20854416194708914	0.02218989262784244	0.012460471995846531	0.07230282789084534	3.4714476267804423e-09	NA	48	50	50
ENSG00000049323.15	LTBP1	-2.285339133154338	-0.4127089218131043	0.0222929500003218	0.003908808802777651	0.07534091837499945	1.6259433462333513e-09	NA	21	21	21
ENSG00000135457.9	TFCP2	2.284104189855006	0.7581469173082831	0.022365408408487854	0.001110690046598856	0.029564871591741218	0.0001927146530520271	NA	9	9	9
ENSG00000183336.8	BOLA2	-2.284024065120441	-0.11330533722591615	0.02237011667022377	0.051426142894960516	0.13594830334419306	8.442923668736177e-17	NA	14	16	16
ENSG00000182685.7	BRICD5	-2.2776833984604288	-0.1416827383457389	0.022745447559117934	0.03240587443806488	0.2304861952027495	1.1854762064641756e-29	NA	14	14	14
ENSG00000170955.9	PRKCDBP	2.2762583242709997	0.13444725507744845	0.0228305529178821	0.045666704152743445	0.4771930657769798	4.0777069366914715e-75	NA	83	86	86
ENSG00000274209.4	ANTXRL	-2.276014397380311	-0.1490616396080638	0.022845147915531567	0.038410600306961876	0.12510403772555298	2.3696856950987997e-15	NA	10	18	18
ENSG00000072682.18	P4HA2	-2.2719700023563845	-0.17017255686020025	0.023088322219001624	0.02262980981497884	0.25794216623078264	2.351758117452136e-33	NA	29	30	30
ENSG00000162368.13	CMPK1	2.270324430543634	0.4045517535941336	0.023187905818409425	0.004745702201973102	0.1053065559326202	1.8275037562309085e-13	NA	23	23	23
ENSG00000174080.10	CTSF	2.268870827979877	0.14309890104371992	0.023276182200139016	0.03370387977258454	0.4080644546463793	3.3355832835244848e-59	NA	8	8	8
ENSG00000279636.2	LINC00216	-2.268168066066364	-0.24942933500233302	0.023318965021599046	0.010119395860717102	0.011107172598728085	0.022129981961134762	NA	40	40	40
ENSG00000136051.13	WASHC4	2.2673098676917562	0.23683819816801288	0.02337130309264551	0.00982201229959338	0.14511772014078864	6.7873140958446835e-18	NA	63	63	63
ENSG00000075673.11	ATP12A	-2.267252425782266	-0.06568161326723963	0.023374809882038956	0.15837284173991573	0.4317232711489757	1.57195600388908e-64	NA	22	22	22
ENSG00000205078.5	SYCE1L	2.2660408030297203	0.04699224521099634	0.02344888512112319	0.26189857595865046	0.5454458548370783	1.890511699180946e-91	NA	31	31	31
ENSG00000177666.16	PNPLA2	-2.263408626938931	-0.6200519794359052	0.02361051144304225	0.0019120304289478027	0.06563822389142104	1.4671831053044272e-08	NA	4	4	4
ENSG00000197442.9	MAP3K5	-2.2631895263031345	-0.24568124997244328	0.02362400859165058	0.014540931243343219	0.14647138184703445	5.730852015495333e-18	NA	24	24	24
ENSG00000134222.16	PSRC1	2.2592236246167063	0.16430788970171503	0.023869477986293762	0.02395681581117564	0.12771740019233951	8.515808276605185e-16	NA	30	32	32
ENSG00000073146.15	MOV10L1	2.2582933673389785	0.3138883848158501	0.02392737553310619	0.00664949667905484	0.03480091502607833	3.9894616484462696e-05	NA	6	6	6
ENSG00000182993.3	C12orf60	2.2580413488955036	0.13506792893427055	0.023943081662176163	0.03468615119400508	0.20564759363172025	1.140491921902717e-25	NA	25	25	25
ENSG00000095209.11	TMEM38B	-2.2575286184557988	-0.15040755804661135	0.023975063316128038	0.027481124561678585	0.34389493911606017	1.0759139848562867e-47	NA	16	16	16
ENSG00000162882.14	HAAO	2.254850842806218	0.2990925576787991	0.024142692712137367	0.007912805860313767	0.1872977326562863	1.4855999760394212e-23	NA	27	27	27
ENSG00000078142.12	PIK3C3	2.254421819662169	0.5832008195938282	0.024169643891348593	0.0016283017316406595	0.036123639679400785	3.686695536804739e-05	NA	15	15	15
ENSG00000163162.8	RNF149	-2.2517050746118152	-0.320773233910699	0.02434091576914937	0.005896350642822143	0.1167348435226102	1.9925637967488467e-14	NA	16	16	16
ENSG00000013306.15	SLC25A39	2.25056255139142	0.17138934829750813	0.024413257531865705	0.020231678170542264	0.2397695494123733	1.6826938504703272e-30	NA	27	28	28
ENSG00000183092.16	BEGAIN	-2.250271059530267	-0.12343918108313924	0.02443174388603459	0.041754132427205534	0.18674871031263865	4.054620217918917e-23	NA	11	11	11
ENSG00000243709.1	LEFTY1	-2.2497520320788076	-0.13127738839399347	0.024464690532838673	0.033359114713570975	0.12604356016568016	1.256919501661494e-15	NA	23	24	24
ENSG00000185499.16	MUC1	2.2473079150626374	0.25458647928257633	0.024620355388328224	0.011644525939897182	0.11598506525799612	1.6287900183970938e-14	NA	22	23	23
ENSG00000197483.9	ZNF628	2.244500245435034	0.5433065932202137	0.024800233148685787	0.0018683624637588843	0.01756672211114144	0.003733405574398883	NA	7	7	7
ENSG00000110448.10	CD5	2.244304013274733	0.2115732688566141	0.024812847518736438	0.015112460715708893	0.118081200986275	1.7452140122837426e-14	NA	28	28	28
ENSG00000142583.17	SLC2A5	-2.2426090299499157	-0.19759297159810293	0.02492203743638941	0.017885257759475658	0.10265066704641998	5.727908692759605e-13	NA	8	8	8
ENSG00000101181.17	MTG2	-2.242299189576604	-0.12806401036951437	0.024942042105189823	0.03704885565203997	0.1776124281646404	8.8683312826651e-23	NA	30	31	31
ENSG00000115524.15	SF3B1	2.240410607362465	0.44614671735149536	0.025064278279720225	0.0026298939088039274	0.054203437064416216	3.219893937573394e-07	NA	14	14	14
ENSG00000228126.1	FALEC	2.236973811939686	0.14382949436917927	0.025288051688068032	0.03162532925766483	0.07468459912255923	1.3211505633445848e-09	NA	29	31	31
ENSG00000166881.9	NEMP1	-2.23690331766803	-0.15788818173524524	0.025292659683952414	0.024704200522094787	0.169143902774896	5.9153331548592144e-21	NA	49	51	51
ENSG00000183624.13	HMCES	2.2345897546479163	0.7965226789547857	0.025444294074839197	0.0010458880588742185	0.01513607198820331	0.007620288571304193	NA	22	22	22
ENSG00000068383.18	INPP5A	-2.233475678632347	-0.2675162745063573	0.025517592448337578	0.009881659739262054	0.11862693088443498	1.3336247741355598e-14	NA	54	55	55
ENSG00000112530.11	PACRG	2.233424924223578	0.0868641413219593	0.025520936078225857	0.1460264359540387	0.3488684677235547	3.7188603685396604e-48	NA	21	21	21
ENSG00000277200.1	RP11-74E22.8	2.230410249904351	0.3451948041732183	0.025720219726983455	0.004782271643664453	0.09574703056318104	7.337612365885529e-12	NA	19	20	20
ENSG00000276409.4	CCL14	2.2295179655288764	0.2777223215631218	0.02577946130973463	0.005461812384400983	0.05958587093060577	8.280976642230251e-08	NA	17	19	19
ENSG00000225643.1	RP11-70P17.1	-2.226217032582783	-0.4875675710099777	0.02599964762346028	0.00420970959179762	0.03615128723701205	3.746733646960831e-05	NA	19	19	19
ENSG00000169087.10	HSPBAP1	-2.2256212643378537	-0.4263337033413093	0.026039560636766802	0.006266386224106423	0.055260917143727134	2.518675183976241e-07	NA	51	54	54
ENSG00000143434.15	SEMA6C	2.2194389036965285	0.34905961416248976	0.0264568794177779	0.005302270367216529	0.07380821516729033	1.8205757628008026e-09	NA	9	9	9
ENSG00000166166.12	TRMT61A	2.2193638275626935	0.47998636037147685	0.026461982476726938	0.0027612512119705563	0.0532802301601971	2.907614904190389e-07	NA	18	19	19
ENSG00000250889.2	LINC01336	-2.2165406500740894	-0.2012563486127427	0.02665449711247923	0.0156755583599786	0.05328201507688477	3.996939134582757e-07	NA	29	29	29
ENSG00000272463.1	RP11-532F6.3	-2.2157155524126697	-0.088314926223108	0.026710989089845236	0.08319356011809037	0.3746476978737223	2.307240675997887e-53	NA	47	50	50
ENSG00000114784.3	EIF1B	2.2122866661403484	1.102576090157322	0.0269468638267619	0.0005035968460312897	0.03200711666642405	0.00010067098852166738	NA	5	5	5
ENSG00000253764.1	RP11-439C15.4	2.211675298305469	0.16788077055427192	0.02698910847066458	0.02195101222528014	0.07363276485772842	2.442804595147603e-09	NA	19	20	20
ENSG00000167182.13	SP2	-2.2102166844573303	-0.46336484584216936	0.027090127584848005	0.003382475928244798	0.011487957814114194	0.02132913273852461	NA	37	37	37
ENSG00000134545.13	KLRC1	-2.209733784969812	-0.09898246209859426	0.02712364355169863	0.0668900417736091	0.2019786881066109	2.7716411257001407e-26	NA	37	40	40
ENSG00000037474.14	NSUN2	-2.207756412343039	-0.15051049180269663	0.027261258025867065	0.024988222130776387	0.23663160807831946	3.720686900852683e-30	NA	36	36	36
ENSG00000235387.2	SPAAR	2.2070437397222453	0.14181136281871295	0.027311003691610422	0.025700226154833805	0.07687745386993344	1.0144297741495987e-09	NA	37	38	38
ENSG00000164494.11	PDSS2	-2.2021813423448466	-0.17737187890752898	0.027652501446587787	0.02011873095943123	0.1535880223176103	3.820013772270968e-19	NA	22	23	23
ENSG00000157999.5	ANKRD61	-2.2020694890487125	-0.5944200942993003	0.027660400308069686	0.0025183265417221554	0.05520435814940716	2.7062096729654553e-07	NA	4	6	6
ENSG00000267506.5	RP11-13K12.1	2.201287466068029	0.527438385584621	0.02771567962447252	0.002814562305035854	0.02748819822973025	0.00031283315102249046	NA	14	14	14
ENSG00000144035.3	NAT8	-2.1997991158918033	-0.1443253838557424	0.0278211507406854	0.03740069783965044	0.1274053136795991	1.2285708491513336e-15	NA	31	31	31
ENSG00000169641.13	LUZP1	-2.1917722751422133	-0.35826642455353963	0.028395953982830825	0.004735765049833612	0.08618827379342885	1.006407435301741e-10	NA	15	15	15
ENSG00000079691.17	CARMIL1	2.1914502809728225	0.25702430633283935	0.028419223915983536	0.0072987246707228535	0.11460991954888118	8.85874355514118e-15	NA	20	20	20
ENSG00000196605.7	ZNF846	2.1883782800038687	0.2236011935373021	0.028642059068482037	0.00885089949001357	0.03712691600955975	3.00876006342018e-05	NA	15	15	15
ENSG00000139624.12	CERS5	-2.1869507913857618	-0.34394871520369774	0.028746116489986095	0.006292537696587939	0.0802591055007153	3.5706893531408927e-10	NA	31	35	35
ENSG00000137699.16	TRIM29	-2.1833721637355388	-0.08097364951379107	0.029008414155861875	0.09196318279802818	0.4306006809515048	1.0137482515282276e-63	NA	17	19	19
ENSG00000163029.15	SMC6	-2.182989405904349	-0.413456770693514	0.029036590196538023	0.005384274502438507	0.06565295787190525	1.6600665361708446e-08	NA	34	36	36
ENSG00000213672.7	NCKIPSD	-2.1819222952276145	-0.11361568746170778	0.02911526807499926	0.04513807842099957	0.2891823452134836	7.358996210875119e-39	NA	24	25	25
ENSG00000228789.6	HCG22	-2.181512811337505	-0.8084057671974993	0.029145507922084733	0.0011745543787649848	0.10866172805769203	2.1387988069293296e-13	NA	7	31	31
ENSG00000048544.5	MRPS10	-2.1810954511165628	-0.07423013644703348	0.029176357235862493	0.12980684088696506	0.5864393032555507	2.669412251784246e-104	NA	32	32	32
ENSG00000177600.8	RPLP2	2.1808841946178608	0.42027603486173515	0.02919198303563052	0.0036571008595297754	0.1438482250722235	1.3092555657484906e-17	NA	8	8	8
ENSG00000153012.11	LGI2	2.1807976117298695	0.0957388126234024	0.029198389306434872	0.05701908936816852	0.2612436564025535	1.5339256738644832e-33	NA	21	22	22
ENSG00000167565.12	SERTAD3	-2.1806153786516327	-0.15076319909833222	0.029211876690851287	0.029641028983505607	0.16476157673685468	2.2074088932739432e-20	NA	47	49	49
ENSG00000169682.17	SPNS1	2.1795927560204427	0.28911633234346457	0.029287662249253707	0.006670746484531736	0.05467701327836179	2.707866365433343e-07	NA	10	11	11
ENSG00000113811.10	SELENOK	-2.17839938147375	-0.3444237306283189	0.029376315904359438	0.005311359805111425	0.09617364783862713	5.736819560042529e-12	NA	32	33	33
ENSG00000084463.7	WBP11	2.174557528947621	0.4423802485337414	0.02966328991906038	0.0029332965306429126	0.09089285949116473	2.2591444469870625e-11	NA	13	13	13
ENSG00000272316.1	XXbac-BPGBPG55C20.2	-2.1732402432693374	-0.1453888388075575	0.029762240379706574	0.02710028180042927	0.2992377530663545	1.0557895459287693e-39	NA	52	60	60
ENSG00000164707.15	SLC13A4	2.1728195714200487	0.37455058069140607	0.029793899689703963	0.003406925094898175	0.02268250205820273	0.0010278219318521286	NA	5	5	5
ENSG00000173327.7	MAP3K11	-2.17257119924265	-0.11375088475510735	0.029812605503518844	0.04041487161942376	0.32209879888682297	1.897666277034765e-43	NA	17	17	17
ENSG00000142252.10	GEMIN7	2.169506259161794	0.15582269166216678	0.03004426968227976	0.021047091318327563	0.14384163399620056	1.1047983837723622e-17	NA	60	62	62
ENSG00000144649.8	FAM198A	2.167416494828536	0.32993166664399903	0.030203110654763922	0.005146091297933792	0.05655531441799249	1.6786405304245894e-07	NA	16	16	16
ENSG00000248485.1	PCP4L1	-2.1627849557910865	-0.20368492696979013	0.03055772323325444	0.014824298611618273	0.05874808870307259	6.716865046132187e-08	NA	16	17	17
ENSG00000278737.1	RP11-325L12.7	-2.1585705931991312	-0.4924183430537493	0.030883496218612007	0.002297009585729082	0.017493910229740714	0.004303568905537922	NA	3	3	3
ENSG00000119969.14	HELLS	2.1571270353836867	0.28516095014019865	0.030995767630780942	0.006863957095074567	0.0582969276975991	1.3807378209945276e-07	NA	17	17	17
ENSG00000224877.3	NDUFAF8	-2.1567067420047774	-0.25458856185426865	0.031028521347082737	0.012609554563072174	0.13182875481690445	2.4101133521415005e-16	NA	29	30	30
ENSG00000197077.13	KIAA1671	-2.1565191009855944	-1.6301725488996892	0.031043153914231153	0.0005906886365464607	0.016442011692769314	0.004906491092296928	NA	4	4	4
ENSG00000261794.1	GOLGA8H	2.1564347550587364	0.049583578309405206	0.031049733282922258	0.2782865041514558	0.5094572975540984	7.576492175740161e-84	NA	57	58	58
ENSG00000120647.9	CCDC77	-2.153379765180041	-0.07124419564488778	0.03128884454444176	0.09352069911947344	0.2985045020935489	3.512673781661316e-40	NA	19	19	19
ENSG00000010292.12	NCAPD2	2.152928937305056	0.4846146426845291	0.03132426386546077	0.0027200765994612897	0.053448306891328234	4.143394782291821e-07	NA	18	19	19
ENSG00000123989.13	CHPF	2.1468264348398582	1.061467197488627	0.03180710198498494	0.0007360334692387079	0.011099894255848293	0.023471985137495682	NA	19	22	22
ENSG00000116574.5	RHOU	2.1442300243337815	0.16778851797365843	0.03201446048160821	0.019102799609332217	0.09558052435745136	5.961138442301991e-12	NA	23	23	23
ENSG00000108591.9	DRG2	2.14417331220176	0.2456866947042842	0.032019002613162484	0.009015946157337138	0.08908630726312755	4.025204327523517e-11	NA	19	21	21
ENSG00000102572.14	STK24	-2.1438559428759967	-0.2355781417243124	0.032044431236996296	0.010555912243878854	0.13530381165483982	5.1592275083622776e-17	NA	25	26	26
ENSG00000149292.16	TTC12	2.1426134591833748	0.05329932162147424	0.032144149517960866	0.20502830702931224	0.592941926358366	1.4886074709331512e-105	NA	34	34	34
ENSG00000142949.16	PTPRF	2.142236225360603	0.4875255949025354	0.032174477833458046	0.002408451743901349	0.05787617335563878	1.4735273433294586e-07	NA	9	9	9
ENSG00000122966.15	CIT	2.1421598798593235	0.44331355032115694	0.032180618734663456	0.002805017233310743	0.044356479553334494	4.617519861197215e-06	NA	6	6	6
ENSG00000116745.6	RPE65	-2.1420434556669394	-0.353689957980835	0.03218998532579992	0.0036280259182761847	0.03873195130331194	1.662675433882487e-05	NA	23	24	24
ENSG00000214842.5	RAD51AP2	2.141709030329669	0.2982453456364127	0.032216903599928626	0.006318708196075936	0.04197168093419072	8.349349109267293e-06	NA	9	9	9
ENSG00000203697.11	CAPN8	-2.138276280568606	-0.1016035738989599	0.03249432648995572	0.10071904985441994	0.2167081006825749	3.407324355155494e-27	NA	21	23	23
ENSG00000180448.10	ARHGAP45	-2.1374038327322724	-0.8166779249129236	0.03256515995594838	0.0009677614505037033	0.02414670226447286	0.0007257117538210687	NA	18	19	19
ENSG00000101752.11	MIB1	2.136956229239171	0.4384644057183663	0.032601551892077724	0.0034210771718626767	0.036989150160112984	3.030963779081344e-05	NA	48	48	48
ENSG00000163161.12	ERCC3	2.1344470180681925	0.11389515583533902	0.032806206266364	0.05026845141819174	0.29908642452822115	2.252235821625068e-39	NA	32	32	32
ENSG00000153113.23	CAST	-2.134367378273209	-0.11873902295402998	0.032812719757005684	0.049676219245581514	0.4375237236350877	1.795108131609706e-65	NA	96	96	96
ENSG00000197245.5	FAM110D	-2.1336419473210104	-0.2658066727430482	0.032872101490963375	0.007550419544847539	0.09056778681447064	1.9681944292937052e-11	NA	7	7	7
ENSG00000136869.13	TLR4	2.1332171040693106	0.2552862613055078	0.03290692066401681	0.008899323046869762	0.094169284453015	7.558362775563607e-12	NA	50	50	50
ENSG00000075826.16	SEC31B	2.1323459004933656	0.0934982378229961	0.032978421273047655	0.06436353692038181	0.4335223367554989	5.802768071843628e-64	NA	69	70	70
ENSG00000183520.11	UTP11	2.131911273943537	0.1953073404287971	0.033014141234443656	0.016052823927814184	0.20198690206716535	2.5514609706844037e-25	NA	15	15	15
ENSG00000055483.19	USP36	2.1316073897487557	0.20591355711631273	0.03303913575010226	0.01400372487851295	0.17735460377985934	6.617392175872133e-22	NA	12	12	12
ENSG00000099810.18	MTAP	2.1312334316081025	0.15450176289302633	0.03306991608633942	0.023858889739968275	0.2269894832275152	4.702673876641165e-29	NA	24	24	24
ENSG00000267368.1	UPK3BL	2.1306837143978896	0.05413217580768737	0.033115207635156844	0.21323112266914637	0.3368005398044145	9.550012028783656e-46	NA	62	63	63
ENSG00000172113.8	NME6	-2.130501313760135	-0.12065942814304814	0.03313024746486459	0.043997699937718786	0.2378217702702529	4.2262644270789536e-30	NA	28	28	28
ENSG00000083844.10	ZNF264	-2.1273904865916573	-0.5419702700079672	0.033387651942111046	0.0018406135637681234	0.03890437208762385	1.7021043635315378e-05	NA	14	14	14
ENSG00000126878.12	AIF1L	-2.127076700006619	-0.14771547091851953	0.03341371086844133	0.025823264605606144	0.3063296417967992	7.790717264151996e-41	NA	37	38	38
ENSG00000176720.4	BOK	2.126065804815574	0.25425236150069164	0.033497780692856444	0.008736485463631247	0.049596159716112066	1.0969090398921528e-06	NA	31	38	38
ENSG00000113851.14	CRBN	-2.124459389352198	-0.35307008284147307	0.03363174843326704	0.0039449475499977425	0.09401330596171567	1.1364977173216169e-11	NA	12	13	13
ENSG00000184160.7	ADRA2C	-2.123356359779415	-0.2115077768696501	0.03372400120474983	0.012835137380176116	0.14587253226109273	7.790757283680868e-18	NA	10	10	10
ENSG00000142794.18	NBPF3	-2.1208954200248153	-0.044895663207673686	0.03393060417949668	0.2702961953431505	0.6973208695769343	4.90696553450576e-147	NA	24	26	26
ENSG00000129007.14	CALML4	-2.118715447763366	-0.3178101073340343	0.03411452203711362	0.005419990556148968	0.014576968450693575	0.009306199245684764	NA	21	21	21
ENSG00000106355.9	LSM5	-2.1150542251143833	-0.38837315989511273	0.03442532598290874	0.0036924512076083786	0.048566188144839206	1.1313866571983178e-06	NA	27	28	28
ENSG00000124532.14	MRS2	2.1133272688108793	0.14177006653965024	0.03457276631962673	0.016594113157365933	0.13175500292226333	4.154734455113699e-16	NA	11	11	11
ENSG00000183386.9	FHL3	2.1123190262586893	0.09883499069623486	0.03465909501193651	0.06394453670697389	0.3853735918364669	8.633700039164797e-56	NA	21	23	23
ENSG00000039600.10	SOX30	-2.112271748967625	-0.39681601963928237	0.034663147547787716	0.003102104499599792	0.0127707816841717	0.015240296072557412	NA	18	18	18
ENSG00000179218.13	CALR	2.1119017370969373	0.3251390332611616	0.03469487837101803	0.00576005298291936	0.08990944757856406	2.3011569881338306e-11	NA	8	10	10
ENSG00000136240.9	KDELR2	-2.1118721469473876	-0.3959273889244312	0.034697416981659915	0.0034937494041916966	0.08239019350623063	2.0535184553009228e-10	NA	13	15	15
ENSG00000141580.15	WDR45B	2.1115611061731503	0.1363200633678081	0.03472411152342711	0.03234631565136635	0.2210505346971611	9.331630908109137e-28	NA	63	65	65
ENSG00000113249.12	HAVCR1	-2.1114204325970323	-0.42350024442961104	0.03473619035132033	0.004364020650526865	0.0209041257025146	0.0018419718606607284	NA	11	12	12
ENSG00000153406.13	NMRAL1	2.1088289634195876	0.06986097087819435	0.03495934761400532	0.11497602001357883	0.4904314177323261	3.7677623062247466e-77	NA	40	40	40
ENSG00000236882.7	LINC01554	2.105372672349444	0.9388056918376694	0.035258880669154086	0.0005902962414789112	0.02796466072981309	0.0003084125482454448	NA	4	4	4
ENSG00000126778.8	SIX1	2.1041539339984996	0.18148171700880164	0.0353650214190473	0.014865148936338744	0.0850318816258097	1.332380106677563e-10	NA	23	24	24
ENSG00000059573.8	ALDH18A1	2.1031900544279933	0.24683181685416408	0.035449159326690065	0.009038780021329022	0.1486177224973372	1.9478634329112515e-18	NA	25	25	25
ENSG00000178096.8	BOLA1	-2.101607596482052	-1.0849458762624686	0.03558766387609699	0.0005542740058557032	0.013767164546803004	0.011205012862241898	NA	3	4	4
ENSG00000165617.14	DACT1	2.1013399051099024	0.2514661489231823	0.03561113914348526	0.006085040583483516	0.015205960451524702	0.007728712137282555	NA	32	33	33
ENSG00000148187.17	MRRF	2.1012913031372187	0.26457217220992396	0.03561540272327617	0.006322509009384261	0.03072170076015365	0.00014105675288943902	NA	65	67	67
ENSG00000014914.20	MTMR11	-2.1003587141545443	-0.5310621836697841	0.03569729793164913	0.0015501551588092883	0.039637616331710916	1.5515246535471552e-05	NA	9	10	10
ENSG00000154079.5	SDHAF4	2.100262433109407	0.33070296961111456	0.035705761982338	0.004606919321761642	0.05556323975172352	1.6979285748082527e-07	NA	19	20	20
ENSG00000168528.11	SERINC2	2.100012140601045	0.09299837827033916	0.03572777316466452	0.06001969683767012	0.1314580785028286	1.6435088615939554e-16	NA	89	93	93
ENSG00000198000.11	NOL8	2.099800451825023	0.486203451885585	0.03574639849659171	0.0029557422171341387	0.06057031638578799	5.8970577898975813e-08	NA	25	25	25
ENSG00000187391.19	MAGI2	-2.098923881672958	-0.23015096662448994	0.03582361125753749	0.008970415772985598	0.021748042508789818	0.0014973487165450279	NA	111	113	113
ENSG00000151849.14	CENPJ	-2.0987286131189316	-0.21834048959694172	0.035840830864178906	0.011943424484925894	0.13519982552814205	1.0616263324041329e-16	NA	25	25	25
ENSG00000255874.2	LINC00346	-2.0982573532321642	-0.20900158744400152	0.035882417630403354	0.01841858076275648	0.16504948564435132	1.4222527412531702e-20	NA	12	12	12
ENSG00000172775.16	FAM192A	2.0964067912738735	0.05507430721728949	0.03604612047397724	0.10095296691940306	0.3743012075527816	8.521389290075009e-54	NA	13	13	13
ENSG00000250056.5	LINC01018	-2.0961622325375098	-0.07986417553880977	0.03606780198322675	0.04707484525595683	0.10519695441890513	3.82100492737718e-13	NA	102	115	115
ENSG00000163071.10	SPATA18	-2.0956004113028586	-0.4463780146090184	0.03611765271349791	0.0023635222621796064	0.02568896577487272	0.0004776987321653843	NA	10	11	11
ENSG00000225434.2	LINC01504	2.094395955312795	0.040510022575030266	0.03622472277939579	0.2856231710810714	0.4846524911147823	4.113150618896888e-76	NA	38	38	38
ENSG00000186340.14	THBS2	2.0939755536419886	0.2608122120065762	0.0362621580115982	0.009664458048348572	0.09938489888663174	1.7328161258548418e-12	NA	76	82	82
ENSG00000114268.11	PFKFB4	2.093642458755607	0.3773885857538928	0.03629184230247769	0.005060918210790091	0.010150859130939398	0.029619701883530282	NA	21	22	22
ENSG00000143248.12	RGS5	-2.093579421784053	-0.30518661326362156	0.03629746227439871	0.006368633526183307	0.09850419647927763	2.3975795513910917e-12	NA	60	61	61
ENSG00000255150.2	EID3	2.09353769530971	0.13167536355149181	0.036301182747106725	0.03309156075225028	0.15547988739348384	4.33052724600566e-19	NA	12	12	12
ENSG00000165152.8	TMEM246	2.092492800475965	0.6242267549602336	0.036394455115842744	0.001213813354632871	0.02847395354251675	0.0002489745625983857	NA	24	25	25
ENSG00000235641.4	LINC00484	-2.0900139480127007	-0.15735601173776087	0.036616546777950426	0.01378372225000762	0.03900781924895071	1.6649822045132105e-05	NA	26	26	26
ENSG00000246223.8	LINC01550	2.088600513442543	0.19923818791095946	0.03674369893573573	0.01241351563497196	0.04414457126812178	3.9577615146874905e-06	NA	55	55	55
ENSG00000143126.7	CELSR2	-2.088295673792917	-0.40777858481557056	0.036771171472427804	0.003153125076929657	0.07059374236440974	2.0063860465677548e-09	NA	9	9	9
ENSG00000227388.2	RP11-112J3.16	2.088207370042904	0.14877250347038173	0.03677913278605483	0.024515963004568195	0.11433634317538854	4.2818962430662694e-14	NA	7	7	7
ENSG00000009413.15	REV3L	-2.08545452585052	-0.16836427606136142	0.03702806183503024	0.023965252863672595	0.2479723901905156	9.395802848037538e-32	NA	40	40	40
ENSG00000122378.13	FAM213A	-2.0852084114281264	-0.3181501912008598	0.03705038671048986	0.005054252773258857	0.03602940433738625	3.7894586886871295e-05	NA	83	84	84
ENSG00000163479.13	SSR2	-2.081987751122824	-2.0095876951085914	0.03734358856369347	0.0007660864393144062	0.015842483420872574	0.006424073104276938	NA	16	17	17
ENSG00000088970.15	KIZ	-2.0819573811238508	-0.3124919136317022	0.03734636275423999	0.006384534550612331	0.10793129423104364	2.6076865599132404e-13	NA	28	33	33
ENSG00000222014.5	RAB6C	2.081905550032047	0.05979299393857969	0.03735109774384421	0.13741244268782848	0.4201052721639191	2.4078003665268416e-61	NA	14	14	14
ENSG00000183098.10	GPC6	2.079717251099336	0.10548087960084698	0.03755147483504455	0.05030379948139786	0.2779955538092637	4.322313513559978e-36	NA	53	54	54
ENSG00000179950.13	PUF60	-2.0760158329990097	-1.4615288708266987	0.03789248665982433	0.0005348026784321783	0.015337566143669473	0.007272478774889234	NA	6	7	7
ENSG00000134899.18	ERCC5	-2.075281726990865	-0.35598611275505093	0.03796043197792818	0.0028323328779651675	0.02922691168557365	0.00022411955679530317	NA	5	5	5
ENSG00000204172.12	AGAP9	-2.075010388000418	-0.13699221776602047	0.037985572023200284	0.03072788557705397	0.4887907348790053	9.460687688606798e-78	NA	10	27	27
ENSG00000142082.14	SIRT3	-2.0748437774010355	-0.10913849025451292	0.03800101581042923	0.04795982786010787	0.23619810236946515	6.2379870283670526e-30	NA	25	26	26
ENSG00000161929.14	SCIMP	-2.074499209158176	-0.22947421346529928	0.03803297212896454	0.012086337497814372	0.10336985567596683	8.987947361151653e-13	NA	20	21	21
ENSG00000034239.10	EFCAB1	-2.073901251386418	-0.08959738548914728	0.038088482814511035	0.06987821797790278	0.21057929396256805	1.2346576218174819e-26	NA	12	13	13
ENSG00000110871.14	COQ5	-2.073763484151229	-0.06075451658524049	0.03810128202981556	0.1457807618166967	0.5333769642355494	7.637939510424093e-89	NA	50	51	51
ENSG00000069431.11	ABCC9	-2.073708191713334	-0.48080195196471376	0.03810641998223057	0.0025992657885601815	0.04388223372066472	4.9591000869188116e-06	NA	20	20	20
ENSG00000180011.6	ZADH2	2.071203626557783	0.17104283918391497	0.0383397708447834	0.01896378572656441	0.0807641265810533	3.859943432758602e-10	NA	46	48	48
ENSG00000167785.8	ZNF558	-2.067894124202366	-0.3373753772997756	0.03864998006789799	0.004278194512166512	0.07033701776006428	6.014695188726713e-09	NA	27	27	27
ENSG00000181061.13	HIGD1A	-2.067495884064691	-0.4601882540302823	0.03868745163887798	0.002176664128724007	0.06908738343375684	8.155424948268077e-09	NA	12	13	13
ENSG00000121766.15	ZCCHC17	2.0649369535435547	0.19930828374589635	0.03892896603429513	0.013330051821202633	0.045376164464106125	2.2878611603705967e-06	NA	76	79	79
ENSG00000184602.5	SNN	2.0620178713008572	0.28423532987557426	0.03920603455248607	0.007168327554753606	0.033171290215588574	7.707668313015672e-05	NA	46	47	47
ENSG00000166359.10	WDR88	-2.0599642238332208	-0.19171339348129268	0.0394019611159135	0.015829948439858525	0.03410209631984643	5.9287176062780515e-05	NA	25	27	27
ENSG00000173917.10	HOXB2	-2.057869689290132	-0.08666132109932662	0.03960264407704167	0.07175841011946543	0.1456501674773499	6.484847016564871e-18	NA	54	56	56
ENSG00000014164.6	ZC3H3	2.057152198853355	0.16271049472758348	0.039671587946900295	0.021189002949581894	0.1580076983290394	5.747509127863322e-20	NA	26	28	28
ENSG00000053900.10	ANAPC4	-2.056442603702076	-0.06804338729085864	0.03973987331666364	0.12418357923629325	0.5429460793535599	1.1008963233190127e-90	NA	62	62	62
ENSG00000261115.5	TMEM178B	-2.054137876903147	-0.20199869721367344	0.039962348997941294	0.023199960127471414	0.03878613388713008	1.930115827147555e-05	NA	60	62	62
ENSG00000156030.13	ELMSAN1	2.0536488428866315	0.33346215298690013	0.040009691183154665	0.004303796764350745	0.048412893471958034	1.3587106981441623e-06	NA	15	16	16
ENSG00000271383.6	NBPF19	-2.0533709003019105	-0.1375090355898422	0.04003661932281636	0.0363064182373939	0.1154795596501777	1.3055427798002544e-14	NA	25	37	37
ENSG00000146918.19	NCAPG2	-2.0521542928440994	-0.18720700866006973	0.04015466990539397	0.02580425969436176	0.08796098591888997	6.177946172766144e-11	NA	34	36	36
ENSG00000259863.1	SH3RF3-AS1	-2.05198853465663	-0.2565663753470781	0.0401707766826631	0.006967855476826685	0.06969306899409773	6.25835230298613e-09	NA	21	22	22
ENSG00000136371.10	MTHFS	2.0517042642979675	0.05130397905099631	0.040198412083423354	0.217006982536374	0.6132854605681199	2.6132117852459804e-114	NA	43	43	43
ENSG00000204514.9	ZNF814	-2.0515350719035905	-0.38004746747322454	0.04021486780965099	0.003736194897559275	0.024567552842924015	0.0006063885298781709	NA	11	12	12
ENSG00000125445.10	MRPS7	-2.0502760363835044	-0.3641746060318747	0.04033750168701801	0.005088114248613854	0.11632896192746417	3.1651243360569734e-14	NA	16	16	16
ENSG00000135472.8	FAIM2	-2.0499987508945097	-0.08188093926335294	0.04036455270432144	0.07749194362315048	0.2488458297979524	3.160743674991678e-32	NA	23	24	24
ENSG00000101413.11	RPRD1B	-2.0486543376699644	-0.6567267101839757	0.04049592722469163	0.0012587876320550638	0.028491877697875905	0.00023818988516282182	NA	13	13	13
ENSG00000136068.14	FLNB	2.0481040180483827	0.1633548038219174	0.040549808299478046	0.02207376741523463	0.15641213135733548	1.601524785284276e-19	NA	46	46	46
ENSG00000004777.18	ARHGAP33	-2.047068314882034	-0.3992442773384343	0.040651377474971086	0.0029759594196160635	0.08202251257275515	2.6163275518818305e-10	NA	6	6	6
ENSG00000271811.1	RP1-79C4.4	-2.045819537980373	-0.0978479009259861	0.04077412902020832	0.05186440665201391	0.22037956694914246	7.599170420310062e-28	NA	18	18	18
ENSG00000164111.14	ANXA5	-2.045047509600983	-0.13080108865658444	0.04085017444729285	0.027785787163735358	0.28754933905666097	1.757144831472447e-37	NA	19	19	19
ENSG00000119711.12	ALDH6A1	-2.0441030966772384	-0.9254000763342239	0.040943363305756895	0.0007055143973118104	0.0259987485679156	0.0004053517714797435	NA	31	31	31
ENSG00000100401.19	RANGAP1	-2.0438687992241116	-0.42259150181576316	0.040966510205524345	0.0022215427187728563	0.03457517780663892	5.4007558870450264e-05	NA	32	33	33
ENSG00000105072.8	C19orf44	2.0437812600094323	0.07761588635651574	0.040975161293869314	0.055897426294925126	0.3258251839241437	1.3042189965710658e-44	NA	13	14	14
ENSG00000085365.17	SCAMP1	2.0435415284413603	0.39238137998223915	0.04099886076040543	0.0034533734697959335	0.045189526578446805	3.939354785005303e-06	NA	30	31	31
ENSG00000151690.14	MFSD6	2.042891439514258	0.10984789417856375	0.04106318593468465	0.0442833510837263	0.26576614039861435	3.639806422963308e-34	NA	63	71	71
ENSG00000128536.15	CDHR3	-2.0411736924804793	-0.11140718506184882	0.04123356561901625	0.03316703235301688	0.13496586383484038	1.5417789139955746e-16	NA	13	13	13
ENSG00000140988.15	RPS2	2.0411088466644287	0.7513404507981789	0.04124000924999672	0.00038841048511041224	0.01990718988103675	0.0023460685713449113	NA	1	1	1
ENSG00000234465.10	PINLYP	2.039588503949018	0.10621116003270144	0.041391328017182434	0.03809540996652171	0.16309733054472014	1.8709834088930962e-20	NA	40	41	41
ENSG00000188171.15	ZNF626	-2.0376634101814317	-0.19041622139634423	0.041583605815824716	0.014237509481925967	0.10837718448626506	2.3853384816654144e-13	NA	14	14	14
ENSG00000134463.14	ECHDC3	-2.0355394650685343	-0.0729208611104057	0.04179662177141814	0.11016562863777236	0.4389373674291529	2.5234966541240584e-65	NA	57	62	62
ENSG00000125458.6	NT5C	-2.0350549902303765	-0.24838371054422276	0.04184534017092436	0.008270323949121038	0.1273181245332632	1.100923886328092e-15	NA	22	22	22
ENSG00000158683.7	PKD1L1	2.0333781499887853	0.31504282249023424	0.04201433311800922	0.005292506418596945	0.03501298941302283	4.993792540075334e-05	NA	30	30	30
ENSG00000112308.12	C6orf62	2.0325059564792194	0.16424115719801557	0.04210246138782023	0.015970028095320585	0.14115236443851065	2.640484090313313e-17	NA	25	25	25
ENSG00000275142.1	RP5-999L4.2	-2.0321574026657987	-0.08688444824299109	0.042137723718266636	0.06185715706878178	0.15374420091522406	8.195326229717781e-19	NA	30	34	34
ENSG00000205106.4	DKFZp779M0652	2.029715012217894	0.07531821270517147	0.04238551604796712	0.07833351200179056	0.1582479903088064	1.0428936830622648e-19	NA	72	72	72
ENSG00000111696.11	NT5DC3	2.0278388959977454	0.24057464368534595	0.04257669314695222	0.013107040023431136	0.16255166940494611	1.5029775297808953e-20	NA	39	40	40
ENSG00000151239.13	TWF1	2.02710042194148	0.4673412992919256	0.04265214374262069	0.0033957685337095583	0.09932382457808632	2.772646375031793e-12	NA	20	20	20
ENSG00000169862.18	CTNND2	-2.024414498594134	-0.10569477966803717	0.04292752121277009	0.0606007691704655	0.14773159157853485	3.200692036579003e-18	NA	30	31	31
ENSG00000170291.14	ELP5	2.0241704390407502	0.10972215193134083	0.04295261802718007	0.04282738071515963	0.22570946677632134	5.681513959446532e-29	NA	53	59	59
ENSG00000222041.10	CYTOR	-2.0233775967909513	-0.5732709033987342	0.0430342321535374	0.0014302536440830543	0.08770180301534296	3.445189010857197e-11	NA	12	21	21
ENSG00000197136.4	PCNX3	-2.021701768541751	-0.7314284153019687	0.04320717106586625	0.0010053050865094055	0.031053453864338276	0.00012336212600029485	NA	9	10	10
ENSG00000204463.12	BAG6	-2.0205616424450983	-0.4029628422221281	0.04332516300094491	0.003110952762806575	0.5018673730895883	1.191407863218766e-80	NA	6	23	23
ENSG00000143924.18	EML4	-2.020391018146631	-0.21928134197696847	0.04334284435082243	0.010073883586168637	0.09084653619312126	2.451277261047491e-11	NA	25	25	25
ENSG00000167186.10	COQ7	-2.01995476775562	-0.2856559650448849	0.04338807956159173	0.011828712147161854	0.13362844652365238	1.5819994084660503e-16	NA	19	19	19
ENSG00000181817.5	LSM10	2.019487787710959	0.9239716824865533	0.04343654535125604	0.0007049520966772458	0.017011083907946804	0.0046770920118927185	NA	12	13	13
ENSG00000197766.7	CFD	-2.015884785480555	-0.5419933098223212	0.04381202492142687	0.0015955106681039585	0.015473522117508891	0.007509071517773705	NA	12	14	14
ENSG00000136261.14	BZW2	-2.015237784102367	-0.26989597174316715	0.04387974031132473	0.0053876404953082276	0.03479391811600573	5.2917213467120847e-05	NA	33	34	34
ENSG00000106809.10	OGN	-2.015048199232744	-0.297178793521005	0.0438995990629636	0.006332734925784499	0.08492380800099153	1.291517380223447e-10	NA	17	19	19
ENSG00000104660.17	LEPROTL1	2.0150454833158222	0.07690937196947219	0.0438998836066113	0.07216042512437504	0.4493123079602562	1.5050685010620346e-68	NA	16	16	16
ENSG00000138363.14	ATIC	2.0146594992427675	0.14791383406456263	0.043940338576164015	0.025991598309476407	0.2635472620104013	7.692822276998312e-36	NA	26	26	26
ENSG00000144791.9	LIMD1	-2.0134155347854956	-0.07562613107545285	0.04407093266915157	0.07901131522215703	0.4255811827160159	2.635235383716752e-63	NA	37	38	38
ENSG00000067208.14	EVI5	2.0112152398757774	0.2551941719149246	0.044302726735789555	0.0074997091732383015	0.049190700261196506	1.4353065783071276e-06	NA	42	42	42
ENSG00000198093.10	ZNF649	-2.0109023475421917	-0.13812350599840828	0.044335772357179684	0.022783856886483496	0.13580165518680498	7.401343183812388e-17	NA	32	32	32
ENSG00000126231.13	PROZ	-2.010345000847656	-0.10098725710664293	0.044394687160291525	0.0453631268363989	0.15651447209499764	2.612337168221901e-19	NA	41	41	41
ENSG00000148450.12	MSRB2	2.008120417201235	0.5816234279961701	0.044630497134337956	0.0021710779617676603	0.0436236272802125	5.101349960201909e-06	NA	32	33	33
ENSG00000127884.4	ECHS1	-2.006013915592752	-0.6010122768386532	0.04485476333611242	0.001628388977769971	0.041876075608526686	8.128968558266036e-06	NA	23	25	25
ENSG00000021645.18	NRXN3	2.002489164578404	0.20443690244988738	0.04523214731083046	0.01618608421179029	0.09735910466927412	4.068206967048419e-12	NA	44	45	45
ENSG00000186790.5	FOXE3	2.001816617469869	0.13566222354928215	0.045304458057886396	0.02244199501762913	0.037404383345682725	2.445238545471209e-05	NA	45	46	46
ENSG00000079950.13	STX7	1.9986345644467545	0.3669144694395844	0.04564790772735354	0.004566510665995302	0.09388641552746203	9.683517967612626e-12	NA	27	28	28
ENSG00000137094.14	DNAJB5	1.997396394450747	0.49275067140435885	0.04578213919352521	0.0019216561277174068	0.014525320777106887	0.009226473987845568	NA	26	28	28
ENSG00000127463.13	EMC1	-1.9939330720220507	-0.0827380049644312	0.04615936913320753	0.07918689661694257	0.4858656212481314	7.454514507839956e-76	NA	17	18	18
ENSG00000128342.4	LIF	1.992165001435607	0.3115854085312648	0.046352956897128185	0.005376849400074505	0.012043824605712305	0.01823528001877728	NA	24	24	24
ENSG00000070950.9	RAD18	1.9891550488599763	0.18188011611873203	0.046684091749012536	0.01421776805367277	0.1150024471823222	2.0613612893983282e-14	NA	22	22	22
ENSG00000243649.8	CFB	1.988928141717197	0.28862837751569165	0.04670913504811761	0.005576203190975409	0.10557180938893794	4.791218297868112e-13	NA	14	36	36
ENSG00000110906.12	KCTD10	1.9846779131210168	0.20650633455150533	0.04718031768301937	0.012040473795954052	0.15695928785374938	1.5358969869847983e-19	NA	49	51	51
ENSG00000103381.11	CPPED1	-1.982004439340244	-0.22586112267227224	0.04747874379096589	0.012797239099341707	0.07164707374271427	3.115161310120768e-09	NA	49	52	52
ENSG00000184923.12	NUTM2A	1.9814733635242243	0.062092234363846616	0.0475382136097052	0.11355517180355391	0.4103160472133462	3.042992646068881e-59	NA	67	71	71
ENSG00000125743.10	SNRPD2	-1.9812490552046484	-0.5519696597785531	0.047563350438782445	0.0014862722415354994	0.08522332659519807	1.266831594697566e-10	NA	8	8	8
ENSG00000188603.18	CLN3	1.9795862830644275	0.44373448246477243	0.04775003556196522	0.002227915553709829	0.025586291202673462	0.0005361213012194172	NA	25	26	26
ENSG00000239282.7	GATSL3	-1.9778573613006507	-0.2557639476420285	0.047944800273189724	0.011297810376739591	0.10835853450077423	2.343443047312916e-13	NA	33	33	33
ENSG00000058262.9	SEC61A1	-1.977068956423077	-0.9353830786840784	0.04803383622243998	0.00047060081545016865	0.024049098284198496	0.0007897265361585338	NA	24	24	24
ENSG00000117475.13	BLZF1	-1.9770196395867843	-0.6527562655355386	0.04803941027355465	0.0011533404273324846	0.01688348325090009	0.004998975400573497	NA	10	10	10
ENSG00000160408.14	ST6GALNAC6	-1.9765843911065268	-0.4512436387771581	0.04808862794099501	0.0027120707921626137	0.04551588306281866	2.986464357248072e-06	NA	25	28	28
ENSG00000235475.1	LINC01372	1.9762471551003464	0.19985565685052892	0.04812679153433966	0.013589809554404114	0.07021370092230887	5.462002667163034e-09	NA	7	7	7
ENSG00000039560.13	RAI14	-1.9748432327603862	-0.17978385569300087	0.04828594115158821	0.009829854595642961	0.10504623181384476	5.04647732859238e-13	NA	58	59	59
ENSG00000113597.17	TRAPPC13	1.9738545858819485	0.20187670922213438	0.04839827993710625	0.014757242335972705	0.1303335697379838	6.137225953821236e-16	NA	48	48	48
ENSG00000167981.5	ZNF597	-1.970765963463423	-0.201152592452062	0.04875065155012801	0.01197284616231907	0.09232015469465234	1.1683347070983062e-11	NA	11	11	11
ENSG00000178449.8	COX14	1.9673325926774845	0.37564960537165953	0.04914487990598658	0.003552418048272353	0.08606847112909681	8.920467005569986e-11	NA	21	22	22
ENSG00000144057.15	ST6GAL2	-1.9658147927266831	-0.37086667908484067	0.049320008415189985	0.004822743687616184	0.060827169617680275	5.77060679226614e-08	NA	16	16	16
ENSG00000008128.22	CDK11A	1.96567269304522	0.16234040360738677	0.049336431093639437	0.016115938093047247	0.030611753811611287	0.00013783658180691592	NA	32	37	37
ENSG00000212864.3	RNF208	-1.965225667105962	-0.28608496421461005	0.04938812449055137	0.006096429735098217	0.12101614430083435	5.609040014232874e-15	NA	20	32	32
ENSG00000100196.10	KDELR3	1.9648168689464087	0.38070458713228555	0.04943543705588959	0.0033614776405073744	0.030051911683095355	0.00016523550611073436	NA	26	27	27
ENSG00000164930.11	FZD6	1.9603982303515652	0.27035518153708615	0.0499492625426061	0.007369494540183802	0.08585473332557837	7.920121515461155e-11	NA	14	14	14
ENSG00000182870.12	GALNT9	-1.9599048855197807	-0.2200518246045576	0.050006908492830945	0.008780875249167402	0.02705275706069046	0.0003780520161884748	NA	25	26	26
ENSG00000132196.13	HSD17B7	1.9576763266874062	0.7197918406467242	0.050268004793447854	0.0012280354766698478	0.010847926105438891	0.024312517701603583	NA	10	11	11
ENSG00000168333.13	C8orf22	-1.9565888604091028	-0.1360403639188017	0.05039582575494655	0.028585833758292288	0.11124195657011274	9.975245716800247e-14	NA	8	8	8
ENSG00000107736.19	CDH23	-1.9562327831694981	-0.1870472009911629	0.05043773827888672	0.014060532217575798	0.09544376336565873	5.7372256889845995e-12	NA	9	9	9
ENSG00000119333.11	WDR34	1.9555015336483839	0.44847206106239335	0.05052390252240963	0.003023530868144898	0.01376612237604465	0.011567509263440598	NA	30	31	31
ENSG00000162650.16	ATXN7L2	1.954905421165804	0.1717429572759913	0.05059423458298347	0.017939550573103105	0.14845844866639873	2.316131314769703e-18	NA	14	14	14
ENSG00000110435.11	PDHX	1.9546640389626242	0.11993623982887067	0.05062273727576402	0.03312294355561822	0.2259056533265656	4.925266475239461e-29	NA	97	97	97
ENSG00000100056.11	DGCR14	-1.9535080400911211	-0.2501609111785485	0.05075942552125114	0.008065550408561512	0.07795013504712307	3.7485189531499236e-10	NA	26	27	27
ENSG00000182902.13	SLC25A18	1.950959906997256	0.3594929814444557	0.051061815321422094	0.003943628234845132	0.013975060596391595	0.010198583695907109	NA	12	14	14
ENSG00000271553.1	RP11-274B21.10	-1.9503425549209035	-0.07187205208165583	0.051135303757885865	0.08022067192656868	0.33443961523205473	2.3938144494017962e-45	NA	69	71	71
ENSG00000259548.1	RP11-38G5.2	-1.9501151761671958	-0.06444372284263003	0.05116239280511708	0.11989793670417839	0.3017869495738118	1.1224616754373685e-40	NA	14	14	14
ENSG00000160392.13	C19orf47	-1.9493097725686328	-0.30757328292889635	0.05125844222727777	0.0055156832823523095	0.09973164245454008	2.4646029547600495e-12	NA	35	35	35
ENSG00000120549.17	KIAA1217	1.949007203831386	0.9118163912851187	0.05129456443086901	0.0005502031509248426	0.011108237701375085	0.02351895645462683	NA	14	14	14
ENSG00000213780.10	GTF2H4	1.9488406747611935	0.4663569285154043	0.0513144546136007	0.0022470514606079415	0.17080817021788836	4.37748116078776e-21	NA	22	113	113
ENSG00000165219.21	GAPVD1	-1.9487161003159568	-0.2002948277124174	0.05132933796955007	0.011766629644629517	0.15512088682100808	2.8794667027979247e-19	NA	23	23	23
ENSG00000164830.18	OXR1	-1.9485718434906498	-0.37727779934245514	0.051346577365126524	0.0033355526358219674	0.051310344398355766	6.822403868332631e-07	NA	40	40	40
ENSG00000110200.8	ANAPC15	-1.9485305701563762	-1.1962282808145113	0.05135151062191903	0.0005409996166616681	0.011061166309768871	0.023000587351608173	NA	3	4	4
ENSG00000130340.15	SNX9	-1.948468428209202	-0.16308237593409775	0.051358938979169204	0.02182375305009266	0.10821124516296103	2.0245185538677569e-13	NA	64	67	67
ENSG00000134247.9	PTGFRN	-1.948165160419856	-0.5912520880910476	0.051395204073899504	0.0018510766672430812	0.012524631828098496	0.015555290044658075	NA	27	27	27
ENSG00000153246.12	PLA2R1	-1.9464317240242872	-0.18958740786889988	0.05160290194033375	0.011388891684660174	0.16257133278197494	1.0630475744129236e-20	NA	42	44	44
ENSG00000070778.12	PTPN21	1.9411088805705308	0.7447813306112321	0.052245072126747574	0.0009607271307743811	0.028355661359660764	0.0002743928738959859	NA	20	22	22
ENSG00000087266.15	SH3BP2	1.9406537688154126	0.09558320838583738	0.05230028750562881	0.04451439887406419	0.2384531903852685	1.4431021732880583e-30	NA	39	45	45
ENSG00000244953.1	RP11-613D13.8	-1.9393035059868065	-0.18571313803159104	0.05246439223879212	0.016155564447531395	0.10178646678180203	4.895029207145442e-13	NA	18	18	18
ENSG00000151657.11	KIN	-1.9372096087448365	-0.44907614354859904	0.052719726171252944	0.00283730174751654	0.030894931508419907	0.00014414666352095918	NA	9	11	11
ENSG00000182606.14	TRAK1	1.93632792227934	0.19347387210918368	0.05282755107204435	0.01578915204491368	0.14657736436924482	4.7811193497425515e-18	NA	59	61	61
ENSG00000136425.12	CIB2	1.9357628944227792	0.08845610232089567	0.05289674740061602	0.056639004405284084	0.2727407913436318	1.843445362495133e-36	NA	23	23	23
ENSG00000103202.12	NME4	1.9342339908882542	0.07366491035781324	0.05308436494295486	0.08352105437809756	0.4703721507310553	2.4635230811945586e-72	NA	29	31	31
ENSG00000169905.12	TOR1AIP2	-1.9341915589419234	-0.2650514857535147	0.05308957984678863	0.006449265737342543	0.06807598288983054	1.0805692104933021e-08	NA	14	14	14
ENSG00000178078.11	STAP2	1.9318349098239693	0.05142386727689312	0.053379885754806275	0.1678912657140558	0.4379339000315065	2.8258912185098717e-65	NA	52	53	53
ENSG00000146674.14	IGFBP3	1.93079236777357	0.43545460135512876	0.053508734587064455	0.002270844626088006	0.018202461870708262	0.003459040299275006	NA	9	9	9
ENSG00000173457.10	PPP1R14B	1.9298691350038981	0.11040373412277676	0.053623054609533385	0.03349409924277573	0.32011098867864257	4.9453062153866645e-43	NA	27	27	27
ENSG00000153936.16	HS2ST1	-1.9288618615305713	-1.0425669622207576	0.053748013596308555	0.0005959950957019923	0.01585992534179119	0.0061364099100157405	NA	4	5	5
ENSG00000248333.8	CDK11B	1.9280525532394943	1.5639232893409143	0.053848589735283045	0.00022615633319911306	0.09077655179375814	1.0181669625431707e-11	NA	6	15	15
ENSG00000154102.10	C16orf74	1.9267995447795816	0.6205596521565339	0.05400461624772525	0.0015668759710490542	0.02779041917719708	0.0002472553767304554	NA	2	2	2
ENSG00000197728.9	RPS26	1.9252596785595877	0.03370418493183118	0.05419687933956201	0.43567096022613366	0.7939331347590584	6.24207047475964e-206	NA	48	54	54
ENSG00000075790.10	BCAP29	1.9247866987535556	0.3134175039955787	0.054256048722520184	0.0045798125996598625	0.0828198450903204	2.4142517075572157e-10	NA	40	41	41
ENSG00000254852.8	NPIPA2	1.9231472365316107	0.14148457927442357	0.05446156146870151	0.01933437714402859	0.05230567402312282	5.611982529191556e-07	NA	28	32	32
ENSG00000166333.13	ILK	-1.922967367854322	-0.33743848987700104	0.05448414816268824	0.0034175704419777304	0.1181137726723815	8.244112359906481e-15	NA	16	18	18
ENSG00000106605.10	BLVRA	-1.9207846806910411	-0.14544816579899517	0.05475885857484517	0.024262655576862874	0.21370637265542108	7.755172870543622e-27	NA	44	44	44
ENSG00000256269.7	HMBS	1.9200388583763266	0.1464664465587464	0.054852991267907096	0.02561301301160073	0.2301198783122596	2.737496972775025e-29	NA	60	62	62
ENSG00000151725.11	CENPU	-1.9198727972541674	-0.07552916893486585	0.0548739687459156	0.08476039289641592	0.2742235880196836	1.603257893695701e-35	NA	20	20	20
ENSG00000127481.14	UBR4	-1.9195702663696501	-0.27538767674794556	0.05491220280232896	0.007148057331365151	0.07461782848855326	1.9907791671026273e-09	NA	63	66	66
ENSG00000113580.14	NR3C1	-1.9193658176882504	-1.323193226687563	0.054938053739826714	0.00026701757018797315	0.02494202174609415	0.0006359642603463594	NA	4	4	4
ENSG00000106013.14	ANKRD7	1.9170222393341394	0.16747232673691492	0.05523510637517528	0.022358017398615405	0.05548550966811445	2.2614228836434431e-07	NA	52	53	53
ENSG00000100139.13	MICALL1	-1.9169387221936167	-0.303818761462921	0.05524571697465941	0.0043301709495165005	0.0639618615539732	2.7328514790416157e-08	NA	22	23	23
ENSG00000049246.14	PER3	-1.9168291200339977	-0.5732202512077818	0.055259644174401594	0.0012910770114694101	0.013042885302912142	0.014089915875970848	NA	3	3	3
ENSG00000172167.7	MTBP	-1.9163378002408744	-0.34026913833127376	0.05532211238644271	0.0038647270511109628	0.059499592766307924	7.270487563316945e-08	NA	7	7	7
ENSG00000256870.2	SLC5A8	-1.916036554916234	-0.0841348206072779	0.05536044292663602	0.06578492868214404	0.109692506657856	7.969956588106751e-14	NA	107	111	111
ENSG00000160785.13	SLC25A44	-1.9148883980563767	-0.19041703147969108	0.05550673772453008	0.014213190158558365	0.12443613845847085	2.7149008394322263e-15	NA	39	39	39
ENSG00000265519.1	CTD-3157E16.1	-1.913998799879526	-0.07563372106573005	0.05562030909596514	0.08367452553518757	0.3426151507618767	1.1289962301827921e-46	NA	25	26	26
ENSG00000172456.17	FGGY	1.9132131405317363	0.22028791788205618	0.05572077195626455	0.01240147983229965	0.1506420168287779	1.1962415534368455e-18	NA	24	25	25
ENSG00000198929.12	NOS1AP	1.9101248384335052	0.36494338069292553	0.05611714162220661	0.003311200583535726	0.03070215990993032	0.00011843307411693063	NA	12	12	12
ENSG00000188000.3	OR7D2	1.9092719304498433	0.0661142835526823	0.0562270213556905	0.06965375093144051	0.12224177951491925	3.8277225075916596e-16	NA	23	23	23
ENSG00000173486.12	FKBP2	1.907707551093615	0.5021590890838458	0.05642902521815006	0.0017361656647864685	0.018117291959750044	0.0035743046490725227	NA	25	26	26
ENSG00000110395.6	CBL	-1.906805085610466	-0.313238600311116	0.056545832550871686	0.004670359810158082	0.13984522498853094	1.6260711155595943e-17	NA	28	28	28
ENSG00000100376.11	FAM118A	1.9046973608537008	0.037148593145705684	0.05681942226827317	0.26596900480605495	0.592215360864982	1.2693689233893341e-105	NA	22	22	22
ENSG00000103269.13	RHBDL1	1.9043062345080537	0.07960268062361407	0.05687031274243028	0.07559931688345115	0.2268640636743001	1.3169340353401577e-28	NA	56	66	66
ENSG00000124212.5	PTGIS	-1.9033971077689598	-0.2662421581355419	0.05698874814148874	0.005867056882716687	0.06129061979060646	5.354784167200767e-08	NA	12	12	12
ENSG00000224961.1	LINC01752	-1.9033951606298487	-0.2656236977996394	0.05698900202274871	0.0049372383592861165	0.05095484825489685	8.466897339356319e-07	NA	9	9	9
ENSG00000187051.8	RPS19BP1	-1.9028566176827442	-1.5106256604720907	0.05705925704878667	0.00022996638166209414	0.016752513781225952	0.005313516083976187	NA	7	7	7
ENSG00000106665.15	CLIP2	1.9019518768308965	0.10114900676959794	0.05717744620122731	0.05024989356970395	0.3065473236553227	4.348769018813525e-41	NA	65	71	71
ENSG00000234719.8	NPIPB2	1.901922905616005	0.03594074884379469	0.057181234164480677	0.3671516738202359	0.6183258164217444	4.3062970643716055e-115	NA	54	57	57
ENSG00000205038.11	PKHD1L1	1.8998150536606873	0.1984817715995896	0.05745739470620941	0.011233254745316059	0.015042995645927053	0.00801937894788757	NA	85	87	87
ENSG00000165061.14	ZMAT4	1.8980610261877517	0.12265750965722214	0.057688043453208694	0.02817283583857346	0.10870510329788613	1.0304532886539728e-13	NA	25	26	26
ENSG00000130413.15	STK33	1.8966572601336835	0.07603146024419588	0.057873188016719423	0.07435632874009848	0.280570735931142	1.2159743499605216e-37	NA	35	38	38
ENSG00000205133.11	TRIQK	-1.8965217800097414	-0.6502395121828415	0.057891082772348536	0.0016813595370457814	0.024134112993665063	0.000783161218686974	NA	17	17	17
ENSG00000157578.13	LCA5L	-1.893381049187708	-0.06681364836412888	0.05830721375716878	0.10614435449852269	0.2793395460910574	2.9964961826009732e-36	NA	25	25	25
ENSG00000231437.3	LINC01750	-1.8919378383444738	-0.11392454327579735	0.05849926354480526	0.017774229225103983	0.06232516747810617	3.622178872306017e-08	NA	40	45	45
ENSG00000137656.11	BUD13	-1.8909640327367563	-0.4615138948130818	0.058629145646736956	0.0021878826700538557	0.013534379971145595	0.012166929676130814	NA	12	12	12
ENSG00000228065.10	LINC01515	-1.889062956307797	-0.049244220802661956	0.05888339336899999	0.1271456067109547	0.3047051259073389	3.7859231643666054e-41	NA	27	28	28
ENSG00000204438.10	GPANK1	-1.8889660231510248	-0.5205607030404633	0.05889638158406279	0.0014522079709023287	0.01842033051570465	0.0034795598204005037	NA	21	59	59
ENSG00000223658.7	C1GALT1C1L	1.8888398473021237	0.67156239526993	0.058913291633050514	0.0013417107462581092	0.01530022542092371	0.007488723747645052	NA	10	12	12
ENSG00000167792.11	NDUFV1	-1.8880321504907558	-0.3786186853788017	0.059021634426152804	0.002963670692161073	0.037927185261444375	1.98393616534298e-05	NA	10	10	10
ENSG00000177963.14	RIC8A	1.8877691822771603	0.10439563327442283	0.05905694411351088	0.04252516415117625	0.37237352766347787	7.955541524879004e-53	NA	27	29	29
ENSG00000167363.13	FN3K	-1.8876594015454744	-0.44546955452965536	0.059071689954155404	0.0026170257263160718	0.03942637344749403	1.3529238320051118e-05	NA	8	8	8
ENSG00000184983.9	NDUFA6	1.8864534059671219	0.08679601585859995	0.059233881590738814	0.09466269175667026	0.5643265079976664	9.587383845443868e-97	NA	34	35	35
ENSG00000177383.4	MAGEF1	1.8860192115340788	0.3603724234507572	0.05929236583548605	0.0035636252070274013	0.0523785530765311	3.8786077688202186e-07	NA	8	8	8
ENSG00000174132.8	FAM174A	1.8860032682443668	0.2604640616009886	0.05929451424430058	0.007645418829378154	0.044273360377942696	3.5950887931163247e-06	NA	39	40	40
ENSG00000116031.8	CD207	-1.885859088366351	-0.16832235424039554	0.05931394587366083	0.020356413068650533	0.08752577548623887	6.252253128325848e-11	NA	14	14	14
ENSG00000215018.9	COL28A1	-1.8855693643411833	-0.311230754537323	0.05935300897872783	0.004298441321533423	0.03714557922578937	3.013950658601952e-05	NA	8	8	8
ENSG00000258659.6	TRIM34	-1.8853007146857748	-0.4460210474672804	0.05938924972760789	0.0027332095786380683	0.010079885438753978	0.030455027056047787	NA	29	30	30
ENSG00000198920.9	KIAA0753	-1.8850090799774324	-0.11661853101258668	0.0594286119362005	0.03388646728950408	0.22067808587462587	4.7423026152589425e-28	NA	23	23	23
ENSG00000144815.15	NXPE3	-1.8846523007319114	-0.1915087526790043	0.05947679620170143	0.011348132079626691	0.08722238698563416	5.5266259780963614e-11	NA	18	18	18
ENSG00000065802.11	ASB1	1.8837481399976659	0.19628276249168938	0.05959905139971226	0.0115728465081331	0.18060197851031976	1.4846942631781297e-22	NA	61	61	61
ENSG00000119242.8	CCDC92	-1.88146566287421	-0.20200191270144224	0.059908601952826934	0.009488724674213175	0.11186865662573338	8.331606045840221e-14	NA	33	34	34
ENSG00000170011.13	MYRIP	-1.8806278805058538	-0.25796889648899685	0.06002255637991319	0.006526671899803599	0.06012895419755774	7.366684444710615e-08	NA	35	35	35
ENSG00000212127.5	TAS2R14	1.8804418001134375	0.07932528373611614	0.060047891252400044	0.07317662972549141	0.3416758243068373	8.706785570950795e-47	NA	73	74	74
ENSG00000261587.2	TMEM249	-1.878901428182191	-0.1475571952112703	0.06025795381202369	0.020168270274657393	0.04077368328166809	1.0998429893097166e-05	NA	23	23	23
ENSG00000163251.3	FZD5	-1.8779347697487714	-0.7833560279656279	0.06039008914915693	0.0006503350175993487	0.01799980223978722	0.0036172427554596116	NA	14	14	14
ENSG00000170899.10	GSTA4	1.8777399843471854	0.3074061840833959	0.06041674398234063	0.004521137616822367	0.05817978666439684	1.4046748767736902e-07	NA	41	41	41
ENSG00000179115.10	FARSA	-1.876934463830356	-0.3451421367048007	0.060527076628921476	0.0037993344671865916	0.06844358536941565	9.137435125602844e-09	NA	22	22	22
ENSG00000121940.15	CLCC1	1.8764537036466058	0.21526041225559622	0.060593006188763746	0.00852223383578647	0.04329564925132138	6.429264101805412e-06	NA	25	25	25
ENSG00000163380.15	LMOD3	1.876116439105242	0.09163269038755406	0.06063929283199682	0.08886975216223841	0.2596191259255843	1.8971529247047327e-33	NA	16	16	16
ENSG00000114405.10	C3orf14	1.87544125213655	0.126387840807262	0.06073204445495426	0.022984601993012454	0.097815389558629	3.255705837319885e-12	NA	57	57	57
ENSG00000179387.9	ELMOD2	-1.8744917326834722	-0.5111068131859515	0.06086268048840652	0.0018556350763620172	0.028102039271058175	0.0002733151998337838	NA	26	26	26
ENSG00000071054.16	MAP4K4	-1.8739657140134947	-0.34988701960334984	0.06093515092655083	0.0034392595552466265	0.019978765367615132	0.002205573756823205	NA	32	46	46
ENSG00000254281.1	KB-1507C5.4	-1.8732307866375473	-0.17900567207725063	0.06103652275109965	0.011843269774759186	0.016916773755926113	0.005158828153917185	NA	35	36	36
ENSG00000113716.12	HMGXB3	-1.8725213013863489	-0.10958478876973518	0.06113451771324003	0.03849470219535581	0.27510266526280996	3.9670762206953605e-36	NA	24	24	24
ENSG00000239941.1	RP11-246A10.1	-1.8702005845895238	-0.42054157809656595	0.0614559685778924	0.002645252310808803	0.01709420042231079	0.0047538199051296096	NA	15	15	15
ENSG00000181885.18	CLDN7	1.8688161475134721	0.20133862548608678	0.06164839752390416	0.01025650244372659	0.07161855931373523	3.1625029225924034e-09	NA	17	18	18
ENSG00000176125.4	UFSP1	1.8675146050717566	0.20974565571281464	0.06182975919497618	0.009169340006271683	0.07583983064485313	1.1761172038508314e-09	NA	15	15	15
ENSG00000100890.15	KIAA0391	-1.867459547936	-0.19306026221104025	0.06183744078173598	0.010076836443481998	0.07104764948725589	4.656943754881152e-09	NA	50	53	53
ENSG00000167103.11	PIP5KL1	1.8669162362729277	0.06629512516501096	0.06191328613836788	0.09928212626623692	0.3779995026580632	3.6442235209845314e-53	NA	12	13	13
ENSG00000099957.16	P2RX6	-1.8644147705837268	-0.20280351161447546	0.06226348022132719	0.011148824938845113	0.0896742183840859	3.7698546874091754e-11	NA	8	10	10
ENSG00000196663.15	TECPR2	-1.8622705457798139	-0.2176521632414174	0.06256496500896318	0.009037769556907924	0.05733405458453019	1.5283948184375806e-07	NA	80	84	84
ENSG00000136840.18	ST6GALNAC4	-1.8621823113051734	-0.20641413461872782	0.06257739687189534	0.011353233106922178	0.13819254179150553	3.439097729846608e-17	NA	13	13	13
ENSG00000269930.1	RP11-932O9.9	1.860759299611668	0.18666055327272477	0.06277817548849572	0.023933471540287993	0.10000622851578386	2.3013253089868197e-12	NA	9	9	9
ENSG00000106049.8	HIBADH	-1.8607278304985733	-0.12559177301866173	0.0627826216087731	0.02000706115977239	0.1874509830797106	2.5017159260215247e-23	NA	65	68	68
ENSG00000101150.17	TPD52L2	1.8602712813887012	0.2542389828126755	0.06284715453923273	0.0047564003550563585	0.0831783768853726	1.270732418752828e-10	NA	18	18	18
ENSG00000154229.11	PRKCA	-1.8602125422050717	-0.12621576905759413	0.06285546126641281	0.026223316788053584	0.1863910404246353	4.766025485025513e-23	NA	63	64	64
ENSG00000153233.12	PTPRR	1.8599898842747147	0.3514983752363838	0.06288695715574306	0.005051202588990472	0.0191527196321986	0.0027314118177055114	NA	14	15	15
ENSG00000276855.1	CTD-3157E16.2	-1.8596011893770206	-0.08424205450102755	0.0629419709332845	0.06464994938445276	0.3189682168009674	1.25507053609488e-42	NA	10	10	10
ENSG00000164291.16	ARSK	1.8583159100367026	0.2940360045346319	0.06312416578547139	0.004939471515369068	0.0601355253604742	7.668353968418754e-08	NA	15	15	15
ENSG00000171700.13	RGS19	-1.8559276586738078	-0.3141653204873528	0.06346387000560355	0.004236631893543587	0.08366133143515214	1.2411121697995221e-10	NA	6	6	6
ENSG00000158062.20	UBXN11	1.8548745458346425	0.10176144398645698	0.06361414363093472	0.03945794106416915	0.2103574016025896	5.937102307842834e-27	NA	45	50	50
ENSG00000197181.11	PIWIL2	-1.8541308592307801	-0.05976520705717256	0.0637204407604578	0.11963367330056963	0.3825957673017979	7.302454939436919e-54	NA	25	25	25
ENSG00000135549.14	PKIB	1.853598648592459	0.10889620909211405	0.06379660109330867	0.028845922317074363	0.09028608591634617	1.4292954532386814e-11	NA	36	37	37
ENSG00000124253.10	PCK1	1.853180220027666	0.2660544809761246	0.06385653177860959	0.006797420109404315	0.07979970710210177	3.272519122714374e-10	NA	4	4	4
ENSG00000148356.13	LRSAM1	-1.8522120697848474	-0.4985247058760355	0.06399537626785735	0.0017396294121436893	0.024992570661612052	0.0006052758642442403	NA	21	21	21
ENSG00000198176.12	TFDP1	1.852167964770649	0.25652938900786915	0.06400170739443156	0.00674517635272417	0.017268297800580267	0.004526812007343968	NA	33	34	34
ENSG00000184371.13	CSF1	1.8520129414132256	0.16494849006050247	0.06402396458048569	0.014719310434414334	0.11977567493490685	3.876822368676723e-15	NA	27	28	28
ENSG00000165125.19	TRPV6	-1.8511366196926744	-0.09275058815295806	0.06414990103185136	0.02913780486224668	0.02724104812230648	0.0003483846977243832	NA	42	48	48
ENSG00000260418.1	RP3-406A7.7	-1.850375269411286	-0.1266714911175838	0.06425948087729459	0.035912617294851526	0.1351432390557418	1.0511323297404931e-16	NA	25	25	25
ENSG00000115423.18	DNAH6	-1.8501349848950142	-0.20477594379874658	0.06429409668130492	0.00907686485554318	0.046480492111425284	2.0042735222757227e-06	NA	30	31	31
ENSG00000106636.7	YKT6	1.8489533902384805	0.20969489514812414	0.06446454329751321	0.00836708708238283	0.19100267392438355	1.0145254540071036e-23	NA	13	13	13
ENSG00000100991.11	TRPC4AP	-1.8477697432100215	-0.32727104204125146	0.06463565972732219	0.004244066542920715	0.015597553417675816	0.006821417492793548	NA	51	51	51
ENSG00000272541.1	XXbac-BPGBPG55C20.1	1.8471378520611916	0.04288309566072052	0.06472716376205517	0.22515268017391926	0.5860544001455847	5.349839773712551e-105	NA	36	42	42
ENSG00000118181.10	RPS25	-1.8471052523831823	-0.3038759188154492	0.06473188741318218	0.003850628655067807	0.12352918519126299	1.9114978323460364e-15	NA	14	14	14
ENSG00000136542.8	GALNT5	1.84657380292824	0.3359139032325846	0.06480893387573446	0.005076247196810758	0.062441361574168484	4.274148583884239e-08	NA	14	14	14
ENSG00000146267.11	FAXC	1.845324554704799	0.350575072583582	0.06499034064370639	0.00262735864510308	0.03939712692314232	1.6822669084628054e-05	NA	8	8	8
ENSG00000184110.14	EIF3C	1.8449205291621156	0.12147285686946824	0.06504909986898764	0.027370476061487622	0.10226537448401696	9.387031679989711e-13	NA	15	15	15
ENSG00000108219.14	TSPAN14	-1.8442622179432098	-0.37461546028146053	0.06514493485527273	0.003022789673982727	0.09232293107217512	1.6774351362554838e-11	NA	10	10	10
ENSG00000188612.11	SUMO2	1.8424328342237777	0.4915129453186738	0.06541186269389831	0.001827117529426541	0.07269908554976663	2.659019602132745e-09	NA	7	7	7
ENSG00000225383.7	SFTA1P	1.8412943173984901	0.09658344490815464	0.0655784400369647	0.03903389868053231	0.1153664735067642	3.763331697384945e-14	NA	37	37	37
ENSG00000138821.12	SLC39A8	-1.840622187715054	-0.18845031074121932	0.0656769439576903	0.013005217137223683	0.07135689948812457	3.968532138599347e-09	NA	30	30	30
ENSG00000013364.18	MVP	-1.839623145403416	-0.58670491380209	0.06582358389328653	0.0013335274437173332	0.013590056743731671	0.011616881093819956	NA	19	20	20
ENSG00000129353.14	SLC44A2	-1.8393980436199593	-0.29738744957848856	0.06585666167168873	0.0047657114609413655	0.04468531691533285	4.269003626144035e-06	NA	23	25	25
ENSG00000126226.21	PCID2	1.838549563866446	0.4163919646542784	0.06598146543575399	0.002236903957654083	0.044732517336152834	3.6371500359506515e-06	NA	12	12	12
ENSG00000164587.11	RPS14	1.837788843295782	0.27291741383399964	0.06609352626001153	0.005952539170300936	0.08900865505105805	3.6096034550479994e-11	NA	87	88	88
ENSG00000125457.13	MIF4GD	-1.8370149883301352	-0.5044036921628887	0.06620768275609573	0.002266514738137013	0.02736713403581939	0.00035516309158049734	NA	15	15	15
ENSG00000121236.20	TRIM6	-1.8366152823104578	-0.12493623554146212	0.06626670964407648	0.02365696352281952	0.1464474689492398	6.741375311928497e-18	NA	40	41	41
ENSG00000142675.17	CNKSR1	-1.8365986901812645	-0.11350249164586719	0.06626916083616846	0.035782600289521814	0.495021720691515	4.319784255127688e-79	NA	55	56	56
ENSG00000126453.9	BCL2L12	1.8356851504971095	0.2570948629364436	0.06640423540271685	0.0059202934221996555	0.01963162855292287	0.0023701909239872113	NA	29	31	31
ENSG00000274414.1	RP5-965G21.4	1.8347194994669918	0.11794464811189577	0.0665472615510511	0.03254097168067177	0.05085311955343731	6.367405981198785e-07	NA	81	82	82
ENSG00000205464.11	ATP6AP1L	-1.8337007915536037	-0.06713623704480119	0.06669842106641047	0.06792246286516965	0.3473138729865716	5.189857231516867e-48	NA	58	59	59
ENSG00000167766.18	ZNF83	1.8333586634431098	0.07266504403320555	0.06674925063718411	0.07764252547038739	0.39691147583300257	3.8830432324318464e-59	NA	75	83	83
ENSG00000272129.1	RP11-250B2.6	-1.8331518127015136	-0.15501719353405555	0.06677999767768333	0.017055144984009393	0.07067443880875192	5.736573698495564e-09	NA	24	24	24
ENSG00000164576.11	SAP30L	1.8328891799232663	0.2878082054437571	0.06681905316396666	0.005240271350387432	0.09089604999158203	1.0047538651164251e-11	NA	17	17	17
ENSG00000185803.8	SLC52A2	-1.831003559089871	-0.6032765868058548	0.06710001185352159	0.0013603247992675488	0.020213381666041426	0.002164148558457105	NA	14	17	17
ENSG00000127995.16	CASD1	1.8309378168006376	0.2737466861515507	0.06710982501220558	0.004139280092400169	0.046123521685068385	2.9313807789642923e-06	NA	21	22	22
ENSG00000180525.11	PRR26	-1.8286758526369036	-0.2696078069243318	0.06744818197311943	0.007387305430870196	0.010253786963217774	0.02724587841146739	NA	30	32	32
ENSG00000225087.1	RP4-660H19.1	1.8277227115364718	0.22454429192271264	0.06759117779045316	0.007830349870166193	0.03005225382408828	0.00018012206098990728	NA	56	57	57
ENSG00000125450.10	NUP85	1.8270964085571193	0.08113504582592988	0.06768527515903178	0.08806374630773	0.4752993018589085	7.405800530112677e-74	NA	13	13	13
ENSG00000151689.12	INPP1	1.8263087530190987	0.3745052729646943	0.06780376750982563	0.005092643182596366	0.05148879467828185	7.258236535540036e-07	NA	28	28	28
ENSG00000146410.11	MTFR2	1.825844048357618	0.6394451884461713	0.06787375616955006	0.0012790704051733495	0.010336422423470678	0.028742962233027657	NA	6	6	6
ENSG00000022556.15	NLRP2	1.8257237560453918	0.1550873267551057	0.06789188294108653	0.01715623218773567	0.09150813834099088	2.307482671827171e-11	NA	5	5	5
ENSG00000145692.14	BHMT	-1.8248581576701897	-0.1504580651936066	0.06802243684686465	0.018377335647847694	0.07689184149361207	9.1726982395328e-10	NA	14	14	14
ENSG00000135541.20	AHI1	-1.8248292296491169	-0.09721933173829717	0.06802680347932044	0.0471749132898934	0.23539419103327214	1.7067772931821e-30	NA	23	23	23
ENSG00000173258.12	ZNF483	1.8215127069862067	0.2916059304978021	0.06852895687640678	0.004118850908010118	0.05565540767162089	1.8420776539552984e-07	NA	36	36	36
ENSG00000162434.11	JAK1	-1.8214611476365448	-1.0301865432467079	0.06853678744323465	0.0005825918706254961	0.03603219817842741	3.543930161065916e-05	NA	3	3	3
ENSG00000148296.6	SURF6	1.8211669993126032	0.06361807023206932	0.06858147523376958	0.08881057824086674	0.4638177911233806	9.779632517767821e-71	NA	51	56	56
ENSG00000177685.16	CRACR2B	-1.821084566869261	-0.5216403776005966	0.06859400288348089	0.0015476851950900873	0.0326121698456774	9.062215404559488e-05	NA	5	5	5
ENSG00000163554.12	SPTA1	-1.819866389347408	-0.1095736350991943	0.06877935447081489	0.03946327248158368	0.091832324983796	2.2459225925180035e-11	NA	30	31	31
ENSG00000136478.7	TEX2	-1.8194305057086002	-0.20096473047414404	0.06884577616704846	0.009602804848058553	0.10729554811742532	2.603240622611964e-13	NA	29	29	29
ENSG00000110628.13	SLC22A18	1.817845143837979	0.05692013599209201	0.06908780457075187	0.1326569786569155	0.466534342234236	8.906123704047495e-74	NA	24	25	25
ENSG00000113282.13	CLINT1	1.8171623372696593	0.42779084275804363	0.0691922599909274	0.0023072379272141325	0.01856548966820221	0.003317240256885021	NA	20	23	23
ENSG00000160233.7	LRRC3	1.8165158031262152	0.08377161709312754	0.06929128600593808	0.055392835486281676	0.14874952612360928	3.6970209949097134e-18	NA	59	61	61
ENSG00000131730.15	CKMT2	1.8151372522215703	0.30960985408127617	0.06950281963686074	0.0038034461369301623	0.020417537757865648	0.002003420716114345	NA	48	50	50
ENSG00000165730.14	STOX1	1.8134163041986564	0.1351328260614735	0.06976763673983455	0.021224690742992294	0.1888128135860785	1.803142356422597e-23	NA	12	12	12
ENSG00000183576.12	SETD3	1.8131720713017394	0.8203337238893692	0.06980528598905378	0.0005007424448049909	0.017920369266755658	0.003658360644850515	NA	13	14	14
ENSG00000272391.5	POM121C	-1.8130341932109235	-0.29377102972936275	0.06982654768326688	0.007101539482147229	0.1037031045744026	9.157391371484527e-13	NA	26	31	31
ENSG00000066926.10	FECH	-1.8103307640779036	-0.16751774793200502	0.07024450902152773	0.008342672511845827	0.03863384137773459	1.8132016995530483e-05	NA	32	33	33
ENSG00000115085.13	ZAP70	1.8073608801157175	0.2309945860237699	0.07070602932122128	0.00777359447918276	0.05204228834204853	5.212782137889296e-07	NA	18	18	18
ENSG00000259820.1	AC083843.1	1.8068718317653807	0.18842984434550328	0.0707822654337791	0.012489591895398947	0.115487300036771	2.6904090828184207e-14	NA	10	10	10
ENSG00000133962.7	CATSPERB	-1.8065659405362238	-0.09653906259888088	0.07082998405329079	0.0379767799351483	0.1959688149648105	2.203991990851684e-24	NA	19	19	19
ENSG00000125637.15	PSD4	-1.805857118037966	-0.16335891374704517	0.07094066080329292	0.01409043762696518	0.14300852680868253	1.7797223928233478e-17	NA	33	34	34
ENSG00000143498.17	TAF1A	-1.8056292790973996	-1.089666159454648	0.0709762660633362	0.000298547095694995	0.04685591362909408	1.603048959838364e-06	NA	8	15	15
ENSG00000165685.8	TMEM52B	-1.805122636792043	-0.17060406037479484	0.0710554935061709	0.022569759697153052	0.017463239814525227	0.004169778058859886	NA	77	81	81
ENSG00000144331.18	ZNF385B	1.8037077570138622	0.18925149803470492	0.0712771328709893	0.01142622907713469	0.07388271419581473	2.27179371733295e-09	NA	9	9	9
ENSG00000204991.10	SPIRE2	-1.8034758058680305	-0.05735674573885883	0.07131352177038751	0.12153710486967459	0.3376610094138047	2.6662872040394347e-46	NA	27	28	28
ENSG00000119632.3	IFI27L2	1.802383722523231	0.07855705003258222	0.07148505437593586	0.04964737004707343	0.33799832320977363	3.9827390130058714e-46	NA	56	57	57
ENSG00000172086.7	KRCC1	1.8023276758409852	0.2481331248406617	0.07149386669441196	0.005676102835726929	0.027424382814229542	0.00032217518487538416	NA	49	55	55
ENSG00000151247.12	EIF4E	-1.8019788654628022	-0.8258029748526893	0.07154873077687954	0.0006550096693339138	0.02123785809332874	0.0016242736714369651	NA	6	6	6
ENSG00000184939.15	ZFP90	1.800295746847818	0.2154815790780632	0.0718139521332686	0.01035647356816715	0.04895034725893259	7.600897764200969e-07	NA	39	41	41
ENSG00000106123.11	EPHB6	-1.8000653861012705	-0.2628399939170356	0.07185031434731325	0.006849794646418913	0.11535291747323324	2.2979445178284113e-14	NA	13	14	14
ENSG00000206562.11	METTL6	-1.8000300573340353	-0.1532534587508037	0.07185589229167823	0.015217528491842769	0.09648493149978662	3.879062828556982e-12	NA	6	7	7
ENSG00000147655.10	RSPO2	1.7983726628269663	0.15686888576801114	0.07211797187494783	0.016328534443467484	0.08037496719328523	3.8116178579762767e-10	NA	27	27	27
ENSG00000196616.13	ADH1B	-1.798059176897778	-0.3086659445185475	0.07216763053937457	0.004195667555385364	0.0556745151111708	2.3499223923390755e-07	NA	28	28	28
ENSG00000140199.11	SLC12A6	1.7980391862302805	0.18357567558131802	0.07217079816963766	0.01379266784930513	0.10278115379095254	9.342717626690278e-13	NA	58	59	59
ENSG00000187741.14	FANCA	-1.7973820421911622	-0.05574180895574475	0.0722749896322613	0.09236253747805737	0.3076692914021267	7.614915504700055e-41	NA	24	24	24
ENSG00000169379.15	ARL13B	-1.7970728541222338	-0.6908321642156949	0.07232405459229477	0.0010711471295205693	0.016590325795366262	0.005369656272439921	NA	4	4	4
ENSG00000228716.6	DHFR	1.7967148368872345	0.05708174114904407	0.07238090230815053	0.12890083772445932	0.4392053594713323	1.3435884815116431e-65	NA	113	117	117
ENSG00000107819.13	SFXN3	-1.7955297052500583	-0.16792715441301123	0.07256934431525587	0.017062427936715314	0.12128148154741858	4.574505340519797e-15	NA	27	27	27
ENSG00000166352.15	C11orf74	-1.7954345087378296	-0.4080696720521608	0.0725844984581783	0.0035180695082478023	0.040901771490282714	1.0693709323879963e-05	NA	56	56	56
ENSG00000139531.12	SUOX	-1.7937496281543783	-0.1032147313524033	0.07285314016150596	0.03990646994155335	0.2456449110413561	1.1462286368297567e-31	NA	35	36	36
ENSG00000205531.12	NAP1L4	1.7937230154334607	0.3580319426773649	0.07285738988101467	0.003125033210560259	0.04268693525117079	7.249114213185894e-06	NA	6	8	8
ENSG00000131844.15	MCCC2	-1.792994554997643	-0.2832369765494912	0.0729737947245031	0.005612361609295307	0.07358433411667542	1.9327931452961312e-09	NA	14	15	15
ENSG00000206344.7	HCG27	-1.7927982589077376	-0.31221963602662844	0.073005188011181	0.004864279842646155	0.3323768292330704	3.1828332254602248e-46	NA	15	57	57
ENSG00000142733.14	MAP3K6	1.7922341327711786	0.12430969073906922	0.07309546922468346	0.0229961630851952	0.21159806063063874	1.6149816657172267e-26	NA	40	43	43
ENSG00000124788.17	ATXN1	-1.7915205340766294	-0.4589909140374829	0.07320980245495948	0.001986753792182481	0.01755675140220056	0.0039750219599595975	NA	39	40	40
ENSG00000183617.4	MRPL54	-1.7910842424363211	-0.0777318208388418	0.07327977741478757	0.058826569568696904	0.498543770667207	1.4084921772651438e-79	NA	30	34	34
ENSG00000113812.13	ACTR8	1.7910402694307803	0.10958398471214847	0.07328683309206564	0.03631045633657372	0.17437509349972624	9.033712008945799e-22	NA	53	54	54
ENSG00000123416.15	TUBA1B	1.7907215996477652	0.5567317365325088	0.07333798177789175	0.0015844153715152496	0.024347346602741852	0.0007240545652763817	NA	21	21	21
ENSG00000076201.14	PTPN23	1.7903540620737122	0.34880212537886945	0.07339701033547565	0.003463026844214527	0.07182869806565988	3.706696301011232e-09	NA	13	13	13
ENSG00000272334.1	RP11-129K12.1	1.7881612777709963	0.35069277005043215	0.07374999159632901	0.0029247920159467217	0.03817780854912762	2.016631778906125e-05	NA	1	1	1
ENSG00000143125.5	PROK1	1.78804844862988	0.15997371741400637	0.07376819163641396	0.01683990443916733	0.01970031479283007	0.0024407296416566666	NA	49	51	51
ENSG00000104472.9	CHRAC1	1.7875855370407245	0.08178376583743176	0.07384290059038767	0.050158457277591	0.4066698399764987	9.364202928032276e-59	NA	34	34	34
ENSG00000156521.13	TYSND1	-1.7875383015296284	-0.42254685410327825	0.07385052737088714	0.0021158027416945955	0.010440582822501814	0.028048943220144174	NA	21	22	22
ENSG00000042062.11	FAM65C	-1.786489394573664	-0.45089411215883635	0.07402005287935996	0.002027178971388198	0.014536009746882857	0.009387554018406016	NA	12	12	12
ENSG00000185875.12	THNSL1	-1.7864350856874835	-0.23068924030324195	0.07402883899619388	0.008053338154736639	0.01969104677475933	0.002549282723758098	NA	56	62	62
ENSG00000214026.10	MRPL23	1.786293283949825	0.06409282444731697	0.07405178376603963	0.10069235773795297	0.3140842137608953	1.9512644259475536e-42	NA	55	56	56
ENSG00000073921.17	PICALM	-1.785324702630459	-0.2818651572285125	0.07420866425461844	0.00676639532361073	0.07645889072279198	9.416438001824825e-10	NA	31	31	31
ENSG00000125656.8	CLPP	-1.783664053205316	-0.4211859488991405	0.07447827057727646	0.0025398640470096845	0.06722472459947858	9.884971302504221e-09	NA	17	18	18
ENSG00000101158.13	NELFCD	1.7826955260305086	0.05285122245169672	0.07463588003595333	0.07952767578686826	0.3748348530870031	1.1542850799100057e-54	NA	38	40	40
ENSG00000089486.16	CDIP1	-1.7823815435008235	-0.10306732903312799	0.07468703319181924	0.041705211616477444	0.18545787821122076	2.887352458916853e-23	NA	48	51	51
ENSG00000175315.2	CST6	1.7804581009133238	0.23044786305370626	0.07500102049982686	0.008497747599530255	0.08096280773185874	2.7646513798026177e-10	NA	35	35	35
ENSG00000100156.10	SLC16A8	1.7783146186307461	0.17544497649754337	0.07535219672859605	0.011212561728597423	0.017301759950926206	0.004359773440377211	NA	85	92	92
ENSG00000181830.8	SLC35C1	-1.7779801682231464	-0.261406131611046	0.07540711209411673	0.0063120014431995095	0.11362086724672872	3.1019203084219385e-14	NA	13	13	13
ENSG00000099308.10	MAST3	-1.7772342657447902	-0.4891028257076639	0.07552970385942259	0.0017350222548665726	0.06734040441176496	1.1522186585930171e-08	NA	4	4	4
ENSG00000187866.8	FAM122A	-1.7767508810159147	-0.20034887192028816	0.07560923671723867	0.01234463343647594	0.13808961690225915	3.50347883334633e-17	NA	23	23	23
ENSG00000154040.20	CABYR	-1.7763758020069	-0.15126720981680986	0.07567099676637254	0.017022420586732614	0.08375116090860787	1.8538484797977088e-10	NA	21	22	22
ENSG00000166260.10	COX11	-1.7761748936627026	-0.12315139325561665	0.07570409501602379	0.026271432874429915	0.2634709244691043	8.139945044100446e-35	NA	37	37	37
ENSG00000251417.2	RP11-1348G14.4	-1.7741581736311431	-0.051871669972482576	0.07603699051530516	0.15298471841993605	0.3371857054323511	2.34288182517829e-46	NA	57	58	58
ENSG00000109794.13	FAM149A	-1.773864053259323	-0.0992123896236307	0.07608563994331365	0.03996361217577524	0.2447141161398995	2.289401742650344e-31	NA	36	38	38
ENSG00000174574.15	AKIRIN1	-1.7727524329335458	-1.1894940342654605	0.0762697385791148	0.0002831993649732912	0.013642456077576907	0.01201812554069167	NA	8	9	9
ENSG00000037637.10	FBXO42	-1.772438725069873	-0.4974594410981431	0.07632175832084379	0.0014663333112724837	0.02954837915549527	0.0001756155891770829	NA	20	20	20
ENSG00000198075.9	SULT1C4	-1.7723283526302207	-0.18377278167280459	0.07634006740623102	0.009315392561814127	0.0556615478851997	2.262830686118937e-07	NA	34	34	34
ENSG00000111859.16	NEDD9	1.7723183920434218	0.4311508394796247	0.0763417198901556	0.0023594580544560994	0.03785873665221672	2.428759062993693e-05	NA	16	16	16
ENSG00000160959.7	LRRC14	-1.771491840627642	-0.487813975581814	0.07647894832734935	0.002561900914679024	0.018970153458240914	0.0028927526077097807	NA	26	26	26
ENSG00000246067.7	RAB30-AS1	1.7698889036630616	0.08408511131659434	0.07674564968117546	0.06675952706216684	0.3661011263111351	3.8562690225090293e-51	NA	17	17	17
ENSG00000169507.9	SLC38A11	-1.7698876013004885	-0.08978934461106768	0.076745866679947	0.05121568578100791	0.2757452384292853	9.997331264924556e-37	NA	52	52	52
ENSG00000105793.15	GTPBP10	1.76938590661713	0.1293519919311085	0.07682949592527472	0.023246093272135553	0.20006690874872216	6.352079430141081e-25	NA	27	28	28
ENSG00000228434.1	AC004951.6	-1.769145822332124	-0.10838818216927605	0.07686954268850746	0.03626312377798342	0.03151872090430373	0.00011430916685577805	NA	62	62	62
ENSG00000004399.12	PLXND1	-1.767718644383061	-0.32435367078562005	0.07710795149085985	0.004704783954559233	0.0716332890308313	4.532844839831496e-09	NA	20	20	20
ENSG00000166347.18	CYB5A	1.7676850671009372	0.139884187857777	0.07711356779281989	0.016513591340461833	0.16957888500326504	3.9566388858079816e-21	NA	31	31	31
ENSG00000244411.3	KRTAP5-7	-1.7655161728660267	-0.6002815331950752	0.07747705457558726	0.001185765940420808	0.020003859781215886	0.002311018121798457	NA	6	6	6
ENSG00000090659.17	CD209	1.7653137911051688	0.3384971518713799	0.07751104298071076	0.0029693729301119116	0.02198797701950821	0.0012587137969170144	NA	18	18	18
ENSG00000112303.13	VNN2	1.7645564469389743	0.09559831343171346	0.0776383406893547	0.041477391868662575	0.11336814023918168	5.862354236908492e-14	NA	53	54	54
ENSG00000226124.6	FTCDNL1	-1.7641941359912388	-0.24894366254778633	0.07769929968216571	0.008408266984399275	0.05859331617463194	1.0320399213894008e-07	NA	7	7	7
ENSG00000140511.11	HAPLN3	1.763926737004307	0.3786837219274044	0.07774431468893378	0.0023111427918214977	0.0575935188734639	1.2576348759122016e-07	NA	16	16	16
ENSG00000132881.11	RSG1	1.7629639589823258	0.11413057666332238	0.07790656850250798	0.03683220779935535	0.23894489576426398	1.5322681176893174e-30	NA	13	13	13
ENSG00000167613.15	LAIR1	1.7628623092347113	0.5006233996492099	0.07792371528157105	0.002398539928424899	0.04640859469454542	2.58338144058291e-06	NA	35	42	42
ENSG00000254533.1	AF186192.1	-1.7621646941118396	-0.2596215736447085	0.07804147535977393	0.010711567315692068	0.030800564446117944	0.00012525931251210865	NA	12	13	13
ENSG00000112339.14	HBS1L	-1.7618143697182405	-0.1314442488676789	0.07810066607350392	0.02119544189557395	0.22369091257516768	1.5438077201921022e-28	NA	89	92	92
ENSG00000091513.14	TF	1.7613724732515113	0.2653200595525603	0.07817538090273816	0.0040647815512632034	0.010328029432102695	0.026189101403719016	NA	6	6	6
ENSG00000083444.16	PLOD1	-1.7611688389811462	-0.4275702453718327	0.07820983049223515	0.0019734363903438747	0.030520505504929064	0.00014438284836369234	NA	26	31	31
ENSG00000178252.17	WDR6	1.7608307965716605	0.11066007835087818	0.07826704570598783	0.031081844230794475	0.34559235270004457	1.8343421374384545e-48	NA	55	56	56
ENSG00000120322.3	PCDHB8	1.7604645131556653	0.06646707851838583	0.07832907929342303	0.09014136077741326	0.28473180616107835	2.2958503151127502e-37	NA	33	34	34
ENSG00000121289.17	CEP89	-1.7602515682042394	-0.308443736533793	0.07836516194282889	0.004249486262404972	0.048329128542441584	1.498505828496727e-06	NA	11	12	12
ENSG00000003987.13	MTMR7	1.7590687902796167	0.3528708782143149	0.07856582515080525	0.002096044211212441	0.012820224841488492	0.013323480525073804	NA	8	8	8
ENSG00000156535.13	CD109	1.758912430262027	0.16570185267258833	0.0785923835438355	0.014837384703270297	0.13406091129156228	1.5837606156033563e-16	NA	54	55	55
ENSG00000196935.8	SRGAP1	1.7588094224480095	0.15590553032182744	0.07860988383674981	0.02133937137354587	0.12238084574071202	3.4221856329412455e-15	NA	35	37	37
ENSG00000163866.8	SMIM12	1.7585523693319591	0.19330574640118348	0.0786535691579826	0.013532244765792019	0.07447659338082911	1.802473453509884e-09	NA	140	150	150
ENSG00000107593.16	PKD2L1	1.7585076431600244	0.15643019290994825	0.07866117223919852	0.012881274010812599	0.012091868485577166	0.01772559983107184	NA	37	37	37
ENSG00000130038.9	CRACR2A	1.7582477295134853	0.1978960089177495	0.07870536725669885	0.007124538972748678	0.03403613224672445	6.487915386256909e-05	NA	35	37	37
ENSG00000075945.12	KIFAP3	1.7577877999249731	0.12898576470604164	0.07878362195302467	0.025302837364841575	0.2912326176890959	1.0691564061778452e-38	NA	32	33	33
ENSG00000277152.1	RP11-622C24.2	1.7573992709168833	0.20382533951395804	0.07884977751554587	0.008968089158758873	0.060779391965692826	6.077850695014143e-08	NA	8	8	8
ENSG00000197045.12	GMFB	1.757145221765256	0.3684722542742799	0.07889305937243588	0.0033830809847573704	0.05747197119496754	1.5461267340509802e-07	NA	7	7	7
ENSG00000175575.12	PAAF1	1.7558819356888087	0.09525929247319348	0.07910857004050025	0.045341039563808375	0.3270155652042582	9.314166812901152e-46	NA	10	11	11
ENSG00000033327.12	GAB2	1.755843867462469	0.3204208647988611	0.07911507172542677	0.0027737131224707147	0.06833714751107522	8.82684784778017e-09	NA	7	7	7
ENSG00000142173.14	COL6A2	1.7549246099793474	0.1510419458384311	0.07927220401644215	0.015105671709588802	0.06336546158745117	3.1760341755896835e-08	NA	50	52	52
ENSG00000133805.15	AMPD3	-1.7546218227763626	-0.16631968369661973	0.07932401615170132	0.013258211120327396	0.08998190375004791	3.163703182224262e-11	NA	26	26	26
ENSG00000185163.9	DDX51	-1.7540156119766106	-0.32291259813802237	0.07942783207660316	0.002931906071468423	0.06544046869906334	2.072147519664842e-08	NA	12	12	12
ENSG00000174891.12	RSRC1	1.7534320935961845	0.1424362736904327	0.07952786615905293	0.020715126315478945	0.13924507595799526	3.851158402638388e-17	NA	30	30	30
ENSG00000148399.12	DPH7	1.750629277934017	0.4882973374791325	0.08000978867574672	0.001346200686235111	0.04512759505002376	3.7279094926401427e-06	NA	6	7	7
ENSG00000093183.13	SEC22C	-1.7504323246438085	-0.35950892346233426	0.08004374232042866	0.0025219907921900367	0.05529569712086425	2.5761786809906315e-07	NA	26	26	26
ENSG00000185684.12	EP400NL	1.7502961014194973	0.05543263724839438	0.08006723329073985	0.09078297160249728	0.3916876957246669	6.854355946712635e-58	NA	31	36	36
ENSG00000119599.16	DCAF4	1.750099058121519	0.07468214006072856	0.0801012222708563	0.06484095032862468	0.3219560624740361	7.379664475365799e-44	NA	57	58	58
ENSG00000204179.10	PTPN20	-1.749369895559259	-0.1838294065934077	0.08022710113186837	0.012043213684096016	0.06452868843394265	2.591968201271485e-08	NA	19	42	42
ENSG00000141994.15	DUS3L	1.749089478980395	0.0758537593272709	0.08027555357117064	0.054553079923233105	0.4702607994779092	2.1512352600840704e-72	NA	23	24	24
ENSG00000148925.10	BTBD10	1.7485804296726526	0.44362466725330385	0.08036357160333933	0.0019632967031479364	0.059811216705888126	8.967584067621223e-08	NA	41	41	41
ENSG00000160299.16	PCNT	1.7480773097940057	0.34486462501434945	0.08045064141412503	0.0026967367575168838	0.07215973835064422	3.786458025893485e-09	NA	6	6	6
ENSG00000185437.13	SH3BGR	-1.7475221842582662	-0.15409017585907803	0.08054680021249708	0.019821258305146732	0.1932286149247027	2.995925897069988e-24	NA	21	22	22
ENSG00000219200.11	RNASEK	-1.746935239734512	-0.24556011571301564	0.08064857220037797	0.003860756762988957	0.08823524738663265	3.136500103094286e-11	NA	17	17	17
ENSG00000145248.6	SLC10A4	1.7458845764446989	0.1822709088200251	0.08083101047715961	0.013800539538646147	0.03013514742066873	0.00015382455033922417	NA	17	17	17
ENSG00000007923.15	DNAJC11	-1.7442459386167664	-0.37094820169574994	0.08111621401197304	0.003010593877869913	0.0564710631077908	2.1143045649994547e-07	NA	8	8	8
ENSG00000105835.11	NAMPT	-1.742175564070192	-0.37905471944324715	0.08147772844274583	0.0030286162354315133	0.08487268462384831	1.226119740318506e-10	NA	22	22	22
ENSG00000224843.6	LINC00240	1.7416863764669153	0.0977281607466193	0.08156333766189874	0.04198378394743345	0.09815884756588901	2.746662729514727e-12	NA	80	86	86
ENSG00000124784.8	RIOK1	1.7413024018210699	0.17232303074624664	0.08163058543001689	0.013395450493054864	0.1663566283584104	1.1618331650754197e-20	NA	7	8	8
ENSG00000165280.15	VCP	-1.7411085751907986	-0.2512219130888185	0.08166454852437595	0.005216672396995396	0.1245263381571729	2.321108527435037e-15	NA	18	19	19
ENSG00000164096.12	C4orf3	1.7410778714922226	0.2552157548419949	0.0816699296036541	0.006132395022571473	0.07243162942933437	2.813931160456895e-09	NA	21	22	22
ENSG00000100116.16	GCAT	-1.7405796922345063	-0.13446158671025468	0.0817572798810258	0.020924042537446064	0.17143966336708513	3.666685266620959e-21	NA	5	7	7
ENSG00000167775.10	CD320	-1.7402441420501296	-0.2451335577171332	0.08181615763702628	0.006148325283207026	0.07714220006034374	8.135111090548596e-10	NA	53	54	54
ENSG00000112599.8	GUCA1B	-1.7373690988381234	-0.3385440205107703	0.08232204199215236	0.004247767447129239	0.04184387262032111	8.984593173185765e-06	NA	27	27	27
ENSG00000156968.8	MPV17L	1.7371188379166784	0.4043300001290841	0.0823661969143623	0.002195769317782528	0.05492436522461227	2.368164637180757e-07	NA	19	25	25
ENSG00000187987.9	ZSCAN23	1.7366456473041534	0.05299069939826695	0.08244973703452463	0.14373234152374142	0.4096468269474084	2.7997342604409097e-60	NA	26	37	37
ENSG00000141295.13	SCRN2	-1.7345022684653069	-0.10786913951801233	0.0828290036051485	0.04453079441647886	0.28091588526426514	2.810610403033333e-38	NA	27	28	28
ENSG00000182141.10	ZNF708	1.7344169927731812	0.13582350881890626	0.08284412216302262	0.02278448138852808	0.15622828120639334	1.8933850826493488e-19	NA	20	20	20
ENSG00000196912.12	ANKRD36B	1.733493299772262	0.11964296797088446	0.08300802737096973	0.02829016317332239	0.32971795758714595	1.974097705979021e-46	NA	8	11	11
ENSG00000104888.9	SLC17A7	-1.7333868589458634	-0.32039044935054606	0.08302693169355248	0.004140661383316855	0.04899905613083083	1.4049334884126141e-06	NA	8	8	8
ENSG00000176476.8	SGF29	-1.7333460167281936	-0.2788661374840516	0.08303418636309833	0.005074881812935125	0.10465438950632397	3.3558802304589173e-13	NA	15	15	15
ENSG00000249096.6	RP11-290F5.1	1.732602454377237	0.1367395232748799	0.08316635272767767	0.025610548796550073	0.016218580251403113	0.005892562797150839	NA	56	56	56
ENSG00000105366.15	SIGLEC8	1.7325837546391973	0.4103185522533332	0.08316967875544624	0.0023373906379944164	0.01068088675847724	0.0257951547930164	NA	9	9	9
ENSG00000116198.12	CEP104	-1.7324791793680117	-0.21225448460130777	0.08318828101615341	0.00782011944807532	0.22264406657665928	5.4352441078925345e-28	NA	40	43	43
ENSG00000069122.18	ADGRF5	-1.7303984775417607	-1.873516001250229	0.08355910567441953	0.00016087574343903822	0.01868533150499237	0.003197386553303412	NA	10	10	10
ENSG00000274736.4	CCL23	-1.729071993315088	-0.15640747957669573	0.08379621091214805	0.00903461686323236	0.10797769002251316	1.9805498586418173e-13	NA	3	3	3
ENSG00000145476.15	CYP4V2	-1.7287039155807755	-0.10947763055017538	0.08386210021006398	0.03239282029320082	0.19375055155325915	1.0520150744929776e-24	NA	89	90	90
ENSG00000116005.11	PCYOX1	-1.7286572894404761	-0.2008357133800233	0.08387044971016792	0.008778910398800644	0.15476211630435002	4.761351217298524e-19	NA	53	54	54
ENSG00000118292.8	C1orf54	-1.7268748074397913	-0.2478951088857322	0.08419014975795376	0.005597043682110595	0.07383618038718331	1.7751757277332574e-09	NA	20	21	21
ENSG00000164062.12	APEH	-1.7263226187121032	-0.6609024498132353	0.08428938835287737	0.0008767524248122046	0.026182029444356984	0.00045468475794005887	NA	9	9	9
ENSG00000178075.19	GRAMD1C	1.7249731701601005	0.10072784231555776	0.0845323077714721	0.04502455098359602	0.2050174398327891	8.538237725421821e-26	NA	50	52	52
ENSG00000136271.10	DDX56	-1.723003257982599	-0.20386563506467148	0.08488793587289487	0.008822587590208427	0.0837300039483836	1.2780341784786014e-10	NA	33	34	34
ENSG00000188825.13	LINC00910	-1.7209925476541315	-0.45811313944849785	0.08525217621331639	0.0018395379617541974	0.010089297015268209	0.031259761088983144	NA	8	9	9
ENSG00000173281.4	PPP1R3B	1.7190862504141082	0.22982977850714761	0.08559866802903557	0.007383328794207537	0.036217342856364784	3.846465232337408e-05	NA	40	41	41
ENSG00000125503.12	PPP1R12C	1.7190009403528606	0.6709478239536484	0.08561420069993192	0.0008290640740088571	0.026745018845427716	0.000394291834797445	NA	4	4	4
ENSG00000164078.12	MST1R	-1.71887306495788	-0.14538678974165847	0.08563748764141774	0.01846816805622611	0.06423857467861885	2.9050426025409068e-08	NA	39	39	39
ENSG00000154511.11	FAM69A	-1.7186882258634846	-0.04185669026851385	0.08567115709091903	0.2088050382550018	0.5323499339021373	4.445568931151494e-88	NA	44	47	47
ENSG00000282057.1	RP4-621F18.2	1.7179979471493585	0.4152737167964196	0.08579698971633848	0.0023521111612254285	0.05523283721866939	2.823269509828257e-07	NA	19	19	19
ENSG00000188529.14	SRSF10	1.7179266214370725	3.0827938558764556	0.08581000036729254	0.00018273274584602685	0.09608755170991974	6.139103231980088e-12	NA	1	6	6
ENSG00000132522.15	GPS2	-1.7174735482958616	-0.4383623152710235	0.08589268348525762	0.0019430668257516734	0.04873013975795494	1.5053738764372758e-06	NA	12	15	15
ENSG00000139974.15	SLC38A6	1.7173236822999987	0.17580179913920316	0.08592004729098116	0.008165573800449678	0.05883952288791089	9.297766418696467e-08	NA	8	8	8
ENSG00000165621.8	OXGR1	1.7166472784500308	0.17779671097999647	0.08604363850066618	0.011891312766339972	0.07237125277557989	2.6144354935852753e-09	NA	18	19	19
ENSG00000115295.19	CLIP4	-1.7164286975274763	-0.48052911707212487	0.08608360787903022	0.0025105395528972727	0.018383885351568163	0.003470669137905871	NA	15	15	15
ENSG00000084234.16	APLP2	-1.71624809437925	-0.48643926263556647	0.08611664401455107	0.0019790313494832765	0.0274003952570818	0.00034142201765016564	NA	20	21	21
ENSG00000141519.14	CCDC40	1.7151882865331864	0.04819842605096715	0.08631071173587967	0.11916290027560435	0.4111304842973794	4.1482599897986905e-60	NA	20	20	20
ENSG00000100528.11	CNIH1	1.7142416320555949	0.08888482567535877	0.08648435781341711	0.051914304307545886	0.4045052117665745	1.7471848282390664e-58	NA	30	30	30
ENSG00000164978.17	NUDT2	1.7136566341655652	0.040669789908517995	0.08659180571567932	0.20306722950087167	0.6572164002453618	8.038796732300002e-129	NA	33	44	44
ENSG00000168071.21	CCDC88B	1.7132604645056972	0.2238445882530598	0.086664632304049	0.006415172949731848	0.07041139137838373	6.097890487843646e-09	NA	27	30	30
ENSG00000166664.13	CHRFAM7A	1.7129012095430354	0.06022092293763305	0.08673071573304708	0.11202465715979942	0.30500564392206064	1.2531260307261049e-40	NA	31	32	32
ENSG00000114867.20	EIF4G1	-1.7123289050138848	-0.48326378737113534	0.08683607275060279	0.0013748934865863167	0.04177201017738712	6.446947362408253e-06	NA	23	23	23
ENSG00000135473.14	PAN2	-1.7121642166639621	-0.3734291038052144	0.08686640979055253	0.00352776837767278	0.03708961254490373	2.847879010165855e-05	NA	27	29	29
ENSG00000166272.16	WBP1L	1.7120993803953672	0.4069890635795244	0.08687835554748898	0.004647512405615176	0.0510742438603003	6.897785015518028e-07	NA	30	30	30
ENSG00000273033.2	LINC02035	-1.7109336465321712	-0.3696709659414455	0.08709336252084954	0.0024710469314845026	0.043776356483504364	5.712855561573498e-06	NA	23	24	24
ENSG00000134762.16	DSC3	1.7108614823619772	0.07747326661121266	0.0871066865229074	0.047148802407452735	0.12772821522743313	6.996807276256987e-16	NA	83	84	84
ENSG00000176994.10	SMCR8	-1.7100001995785914	-0.4913799640198925	0.08726583614234285	0.0013498236522154893	0.01992248051930854	0.002320682249554882	NA	9	10	10
ENSG00000178217.13	SH2D4B	1.7099450469259172	0.25858568643834445	0.08727603535274023	0.008125237886844914	0.02231259056559382	0.001136597899211466	NA	18	18	18
ENSG00000279968.1	GVQW2	1.7091382996961844	0.12737936513896894	0.08742533461006681	0.02201859351065037	0.07190711412081477	3.0752008246650995e-09	NA	24	25	25
ENSG00000180917.17	CMTR2	-1.7086251800674142	-0.16319364475304884	0.08752040136044617	0.012470335768616067	0.14807815844423775	2.394440492391935e-18	NA	29	29	29
ENSG00000125912.10	NCLN	-1.7076968012045353	-0.09518525465094867	0.08769261600601651	0.03903640302882619	0.394235779705677	1.143321373862007e-56	NA	12	12	12
ENSG00000138385.15	SSB	1.7072899536738522	0.8395708879535301	0.08776817247734894	0.0009506143248164524	0.032634936576574014	7.088329209337819e-05	NA	4	4	4
ENSG00000167272.10	POP5	1.7056798123899852	0.33737253418989877	0.08806771031150758	0.0034421744560156863	0.03588482508934062	3.861070499239806e-05	NA	45	46	46
ENSG00000236104.2	ZBTB22	-1.7055342786336798	-0.7137865791704983	0.0880948248216443	0.0006933858552272965	0.06379456554650527	2.119818379196995e-08	NA	4	10	10
ENSG00000113971.19	NPHP3	1.7041332371967421	0.05550066765073411	0.08835619843559063	0.10266556706154682	0.552221737149315	9.953894087755095e-96	NA	44	44	44
ENSG00000020922.12	MRE11	1.7039965993891095	0.055421854942449104	0.08838172255108746	0.10604281219390486	0.5622477795980738	1.2573025545642017e-96	NA	29	29	29
ENSG00000175166.16	PSMD2	-1.7038498962843573	-0.2202205739584294	0.08840913349319543	0.007749277815712281	0.17493762308968852	4.323118527533494e-22	NA	3	3	3
ENSG00000100429.17	HDAC10	-1.702086400693488	-0.10563477041294733	0.0887391728418315	0.032071639631050156	0.13143317374289978	1.927487487417957e-16	NA	23	25	25
ENSG00000089063.14	TMEM230	-1.7016685832518448	-0.1036233270449049	0.08881751295375709	0.03527172448024673	0.32987793010722843	1.8074150432842653e-44	NA	62	70	70
ENSG00000143353.11	LYPLAL1	1.7015009933212757	0.41366626473540286	0.08884895145700515	0.0026488940752139372	0.019123914576184998	0.0027559776494112628	NA	41	42	42
ENSG00000114166.7	KAT2B	-1.701317415730268	-0.6600033928918739	0.08888339940485696	0.0007441232455272951	0.02795584486137244	0.0002906070946040724	NA	10	10	10
ENSG00000117139.16	KDM5B	1.7012868622262503	0.4420138057386277	0.08888913374989792	0.0024675124659269392	0.030411247782268124	0.00013872623489486518	NA	21	22	22
ENSG00000258100.1	RP11-121E16.1	-1.701178572064792	-0.1909095338583558	0.08890946027267392	0.011990175174957965	0.059341931321753076	9.410210394656457e-08	NA	23	23	23
ENSG00000142875.19	PRKACB	1.6995610504692948	0.5238071101424433	0.08921352192466331	0.001500269760458083	0.059127250656836924	9.97973428779052e-08	NA	23	24	24
ENSG00000125864.13	BFSP1	1.6976924333710046	0.4335486728294329	0.08956582662746207	0.0019444487144579742	0.023712971751907255	0.0009070619447836682	NA	3	3	3
ENSG00000164045.11	CDC25A	1.6973937972355606	0.04604538579924178	0.08962223447187659	0.18172785491029667	0.3296630600773118	1.9272029237924687e-44	NA	24	24	24
ENSG00000135314.12	KHDC1	1.697187076291368	0.23542259728544962	0.08966129767883306	0.007852908936643378	0.043818525866406166	5.012860731112999e-06	NA	18	19	19
ENSG00000186439.12	TRDN	-1.6969795826650182	-0.15819966060456359	0.08970052068081444	0.01563999842829777	0.07296273343019401	2.7872213848499235e-09	NA	44	45	45
ENSG00000169410.9	PTPN9	-1.6955097754763564	-0.5178228263096424	0.08997875741626699	0.001215798344504452	0.03387747584209271	6.13536193672228e-05	NA	2	2	2
ENSG00000171453.17	POLR1C	1.6948232885268604	0.4350612608500968	0.09010894822233462	0.0018258936066158817	0.01434586364560221	0.010011274796475185	NA	29	36	36
ENSG00000242611.2	AC093627.8	1.694807161088947	0.05032769121865641	0.0901120085786861	0.14170788761288927	0.20553267736121075	9.387595537916876e-26	NA	37	57	57
ENSG00000123473.15	STIL	1.6944582927889213	0.1895483091822923	0.09017823060321356	0.012637741428824043	0.05016445397332319	1.0165877628798756e-06	NA	17	17	17
ENSG00000117593.9	DARS2	1.6936373855983002	0.61689734908908	0.09033420934351917	0.001086972904491806	0.012977831921726229	0.012980408663628993	NA	6	6	6
ENSG00000160191.17	PDE9A	1.6929699649637495	0.6295134682273756	0.0904611843791511	0.0008321501939737158	0.03885987258704311	1.8525307268210655e-05	NA	4	4	4
ENSG00000117155.16	SSX2IP	-1.6928334572370836	-0.44791743550134466	0.09048717229787884	0.0020710018898825173	0.044265132791410734	4.508306206172264e-06	NA	12	12	12
ENSG00000242498.7	ARPIN	1.6917195880742308	0.2525697160269608	0.09069945179619875	0.005448437534470461	0.060766359396013214	6.115014350599463e-08	NA	13	14	14
ENSG00000007080.10	CCDC124	1.6901854477283198	0.20090625715332847	0.09099248153125428	0.00917118846371813	0.21408989626844988	4.651334761355442e-27	NA	20	21	21
ENSG00000063978.15	RNF4	1.6901354048196533	0.5077193502938486	0.09100205282443574	0.001712928742032619	0.02110320890788769	0.0015768643118391436	NA	4	4	4
ENSG00000211448.11	DIO2	-1.6901161545897692	-0.3361632552349223	0.09100573487227134	0.002480507387939145	0.037485007440190884	2.753083555007669e-05	NA	5	5	5
ENSG00000197937.12	ZNF347	-1.6894205057960177	-0.38969884749008354	0.09113887406012383	0.002653589564812116	0.0394960100794866	1.024619248739439e-05	NA	13	13	13
ENSG00000075413.17	MARK3	1.6885464396155614	0.29978698425397665	0.09130638224498754	0.004272767608469448	0.0383528701822517	1.9713133204918347e-05	NA	15	15	15
ENSG00000171446.6	KRT27	1.6870132550923123	0.19502070192760707	0.0916008032288119	0.008323007412668223	0.04332069674423573	5.430407267122946e-06	NA	10	10	10
ENSG00000105321.12	CCDC9	1.6865635565854609	0.39760038854969837	0.09168730444495672	0.0014105607701742785	0.02062261420725884	0.001929238942050528	NA	38	38	38
ENSG00000140548.9	ZNF710	-1.6863697031550713	-0.29850327699057894	0.09172461313078142	0.004347135927800316	0.03322262098490993	6.484443961795096e-05	NA	13	15	15
ENSG00000160323.18	ADAMTS13	-1.6860780293188808	-0.19391566342617636	0.091780771143272	0.01963853395747281	0.194580739845316	6.306386928513727e-25	NA	11	15	15
ENSG00000183496.5	MEX3B	-1.6852243274160235	-0.13167041045763556	0.09194529915317463	0.018974631914429756	0.06623842861287357	1.7424359640278663e-08	NA	24	25	25
ENSG00000026950.16	BTN3A1	1.685147332105691	0.1789045111236779	0.09196014956389235	0.009969424532660502	0.19410785967443872	2.8323275047551404e-24	NA	44	46	46
ENSG00000085719.12	CPNE3	-1.685003679817651	-0.2174644195344677	0.09198786153893325	0.007503367399119575	0.1423366544614536	9.874452388633824e-18	NA	23	24	24
ENSG00000144959.9	NCEH1	-1.6840240879095087	-0.09703305925469279	0.09217701360483312	0.045620751289049535	0.2097620557815027	1.1204407325541385e-26	NA	21	22	22
ENSG00000273342.1	KB-1440D3.14	1.6839136112366035	0.131838681552972	0.09219836543587032	0.01349046449745955	0.03426150157129819	6.13482085382896e-05	NA	26	26	26
ENSG00000154127.9	UBASH3B	-1.6836481544631223	-0.4174569511612639	0.09224968651862854	0.0015594973274928713	0.03638716153292774	3.611643129788963e-05	NA	21	21	21
ENSG00000185963.13	BICD2	-1.6815495861360739	-0.4509719634186648	0.09265621343689459	0.0022845804631930625	0.03468482504000653	4.991779705038344e-05	NA	7	7	7
ENSG00000196458.10	ZNF605	1.681142768755535	0.2898310420792455	0.09273518679560133	0.004260742920960671	0.3552494460531379	3.3082182742628286e-49	NA	23	34	34
ENSG00000157181.15	C1orf27	-1.6800086048342873	-0.21492878345598257	0.09295564154392784	0.010817081248945419	0.057743114612807976	1.1781229642648178e-07	NA	53	54	54
ENSG00000145113.21	MUC4	-1.6799513605861889	-0.053588710254713776	0.09296677961920731	0.12280628975100762	0.3616260548415497	9.387703065239486e-51	NA	49	56	56
ENSG00000115665.8	SLC5A7	-1.6790024666265608	-0.1679005838306647	0.09315156303564576	0.012694713655481405	0.048846569788988166	1.5400925187055715e-06	NA	26	27	27
ENSG00000115310.17	RTN4	-1.6763320184454829	-0.34200578971622136	0.09367317664069941	0.002904497528117781	0.07193210057396764	3.998375127252066e-09	NA	10	10	10
ENSG00000170689.9	HOXB9	-1.6754338727820863	-0.2220122871321631	0.09384913531252198	0.008424108575456418	0.011918832412470295	0.01882048982023338	NA	13	14	14
ENSG00000186522.14	SEPT10	-1.6748497182156818	-0.1850946431321916	0.09396372115657772	0.010958091632181897	0.1495099692947493	1.9095123022793594e-18	NA	33	33	33
ENSG00000154645.13	CHODL	-1.6747668609742317	-0.11736868415440882	0.09397998324262086	0.026256526606977904	0.16128889870849816	7.5625805076755e-20	NA	33	34	34
ENSG00000171843.15	MLLT3	1.674694999146749	0.18997368347972476	0.09399408912663361	0.006839961976867869	0.04064394783484513	1.1190173462389051e-05	NA	35	38	38
ENSG00000267414.1	RP11-456K23.1	-1.6731788735843847	-0.24472968793581076	0.09429208802032023	0.005564407675995796	0.0592240068802268	4.006299099912922e-08	NA	5	5	5
ENSG00000175040.5	CHST2	-1.6728114017558033	-0.2764761230231516	0.09436442959188125	0.007565220573050141	0.033892420890918235	6.413281961279994e-05	NA	22	22	22
ENSG00000113621.14	TXNDC15	1.6711214655133844	0.13358079784573448	0.09469768829154421	0.016002947948789925	0.17760428074461804	6.849348511618173e-22	NA	48	49	49
ENSG00000158825.5	CDA	1.6709111811679733	0.10941935598527157	0.09473922267141259	0.02834461590396403	0.2055632755195365	1.0752224564168799e-25	NA	18	18	18
ENSG00000272573.5	MUSTN1	-1.670730221115834	-0.6093163537850211	0.09477497673904564	0.0015055736358260087	0.04135014335718832	9.224489941788127e-06	NA	24	25	25
ENSG00000119673.14	ACOT2	1.6694184217660306	0.07674182393404641	0.09503448529663296	0.079622238754569	0.36390807338666425	1.3607043423596657e-51	NA	103	105	105
ENSG00000081026.18	MAGI3	1.6686055833289393	0.19117738981189294	0.0951955716422854	0.00857579501099885	0.05353412098789692	4.324584372089704e-07	NA	31	33	33
ENSG00000122515.14	ZMIZ2	1.668298713423391	0.4241524798812013	0.09525644321418117	0.0020349228993397596	0.05478167053440478	2.487690170785997e-07	NA	4	4	4
ENSG00000276085.1	CCL3L3	-1.6676855616623578	-0.13273138172492632	0.09537816308529243	0.01766713297797917	0.07713673147050562	9.456706536219082e-10	NA	16	25	25
ENSG00000173621.8	LRFN4	-1.667414544300559	-0.19486498890818058	0.09543200379934341	0.009535760259125274	0.10115470507386126	1.0887283325037665e-12	NA	15	16	16
ENSG00000169251.12	NMD3	1.6657824835568962	0.2586575487281071	0.09575674621359127	0.0032276801634577466	0.05049868108823509	8.251288787131557e-07	NA	29	29	29
ENSG00000260838.3	RP11-531A24.3	1.6651111061650288	0.23638801341756496	0.09589059136942045	0.006324716123687649	0.03514748941214859	4.467987944141509e-05	NA	13	13	13
ENSG00000136104.19	RNASEH2B	1.6650497738129402	0.04908670326192158	0.09590282598996001	0.14897663728513566	0.4097651291832696	1.1266827761880854e-59	NA	110	113	113
ENSG00000011376.9	LARS2	-1.6645462209508393	-0.23142714132688735	0.09600332231659676	0.007242422087031771	0.09704997908951582	5.230374880854481e-12	NA	21	22	22
ENSG00000168016.13	TRANK1	1.6642754990957505	0.24553263723332086	0.09605738633260663	0.007052348151130805	0.03670293920855342	2.990892988192285e-05	NA	50	50	50
ENSG00000169629.11	RGPD8	-1.6639509576762215	-0.037003347980103976	0.09612223039877808	0.2334533732224499	0.5659376062439733	1.698846323814211e-97	NA	31	33	33
ENSG00000135926.14	TMBIM1	1.6627762732479345	0.12319052050463357	0.09635722776561927	0.02481211631992113	0.2918298589493605	1.813591043739216e-38	NA	55	58	58
ENSG00000134202.10	GSTM3	1.6623380625042168	0.037079708844950224	0.09644501011408908	0.23610785916711813	0.6475634805760492	7.828997963781471e-127	NA	30	31	31
ENSG00000140395.8	WDR61	-1.6623206270092086	-0.5649288997411923	0.0964485041143749	0.001019130079323995	0.053511997222943086	4.3311965220122793e-07	NA	3	3	3
ENSG00000176148.15	TCP11L1	-1.6618740687895424	-0.06863651149730854	0.0965380270313471	0.07731836357323602	0.4268344376378279	3.460157467291932e-63	NA	31	32	32
ENSG00000114124.2	GRK7	-1.6611703867132854	-0.1305139958025862	0.09667923126174802	0.02426242649242026	0.08206909926671785	2.387030766179961e-10	NA	20	20	20
ENSG00000223806.7	LINC00114	1.6610026036242533	0.07932953075772786	0.09671292380302125	0.05705029349505033	0.1140106078180365	4.240144123896397e-14	NA	91	91	91
ENSG00000181778.4	TMEM252	-1.6591537682650213	-0.24951879328742138	0.09708481089424624	0.0043190368977379335	0.06096052500637698	3.290452036928083e-08	NA	6	6	6
ENSG00000175274.18	TP53I11	-1.6580193440796036	-0.22208257975846663	0.09731356199922292	0.008012499911255428	0.024774744360328727	0.0006748540160917068	NA	41	42	42
ENSG00000115363.13	EVA1A	-1.6573912933118122	-0.46411787020334216	0.09744039055474163	0.002327273236843811	0.016961871360422227	0.004899250159198266	NA	14	14	14
ENSG00000149294.16	NCAM1	-1.6572487441716521	-0.08380505034927134	0.09746919531355498	0.055290403920950644	0.15920983866647406	3.612743712573333e-20	NA	48	50	50
ENSG00000259417.2	LINC01314	-1.6570489226785392	-0.1572842500984187	0.0975095844947041	0.009518129013195301	0.02796699855655369	0.0003087777064467725	NA	27	27	27
ENSG00000167815.11	PRDX2	1.65646061599197	0.2412157617661883	0.09762857442585846	0.006444335012356051	0.13203232541095908	2.653740412682413e-16	NA	20	23	23
ENSG00000255374.3	TAS2R43	-1.6562005302180052	-0.04897621907936978	0.0976812159186461	0.14177674756614317	0.3302822649654905	8.097458049405199e-45	NA	37	39	39
ENSG00000126858.16	RHOT1	-1.6559377762470284	-0.10984779463578669	0.0977344204865227	0.024694868374798652	0.160216861053715	9.450774261854256e-20	NA	61	61	61
ENSG00000100625.8	SIX4	1.6559314684570288	0.11885031863196012	0.09773569802388368	0.015314818014347828	0.11136345053363048	8.165377086573025e-14	NA	16	16	16
ENSG00000133808.4	MICALCL	1.655816683651896	0.46402117780626095	0.09775894809721566	0.0016288887654507147	0.026197921678869772	0.0004367415605977969	NA	15	15	15
ENSG00000258499.1	RP11-862G15.2	-1.655629724531129	-0.23801916796535788	0.09779682679813277	0.005871856644455834	0.03730813005853695	2.6149754981667332e-05	NA	15	15	15
ENSG00000197415.11	VEPH1	-1.6555154323577883	-2.4783122003982427	0.09781998864656205	6.61423734076996e-05	0.03189619158881268	9.789226524413704e-05	NA	1	2	2
ENSG00000065621.14	GSTO2	1.6539960262020799	0.13570172355135202	0.09812832011583746	0.01797114582854712	0.07293372925449589	2.164438104385933e-09	NA	17	17	17
ENSG00000196372.12	ASB13	1.653584726150764	0.21099578309807687	0.09821191817929338	0.007647268968078208	0.09466486822349134	7.440684644764433e-12	NA	19	20	20
ENSG00000102910.13	LONP2	-1.65269661651872	-0.1180006793316934	0.09839262335858678	0.024749914238258487	0.2354418883184147	4.740259123373268e-30	NA	27	27	27
ENSG00000260613.1	RP3-522J7.6	1.652609981093596	0.0863832147863133	0.09841026542139335	0.04136060416713333	0.11448081600881585	3.672916142540776e-14	NA	36	38	38
ENSG00000214087.8	ARL16	-1.6514632989777407	-0.0525886187442119	0.09864400887149526	0.11224409341883405	0.5046872722732625	7.009180921140393e-83	NA	13	13	13
ENSG00000179979.8	CRIPAK	1.650841973664052	0.05160049689321503	0.09877084690683235	0.13062972892653152	0.4533941530623739	4.374697476757813e-70	NA	117	125	125
ENSG00000137500.9	CCDC90B	-1.6508202590980952	-0.06090158991877928	0.09877528209586425	0.08803656815976754	0.5374198405634587	1.4354391613949188e-89	NA	27	28	28
ENSG00000105325.13	FZR1	1.6500703730338364	0.3623354416290981	0.09892854351693013	0.002995745347773619	0.047598000341025716	1.4983807608900273e-06	NA	6	7	7
ENSG00000206052.10	DOK6	1.64917615098421	0.20891133382180824	0.09911155234150777	0.009911446491863998	0.03935960587494167	1.5977217239891487e-05	NA	19	19	19
ENSG00000253972.5	MAL2	-1.6486519196131835	-0.403528155283613	0.09921896553873799	0.0024435555634253485	0.011708384114906913	0.019963295326313538	NA	3	3	3
ENSG00000142669.14	SH3BGRL3	-1.6466679618239752	-0.3925122121308912	0.0996263129047084	0.0018729482481602694	0.058642530290782084	1.0329697448312401e-07	NA	33	33	33
ENSG00000131370.15	SH3BP5	-1.6454972380185224	-0.19965196441038857	0.09986731177737768	0.008978342950918261	0.09621578715434577	6.063336336732295e-12	NA	19	19	19
ENSG00000196460.12	RFX8	-1.6442768801176955	-0.222055413315677	0.10011902274885456	0.009226858089711298	0.03812352806185346	2.192549586839331e-05	NA	37	38	38
ENSG00000166479.9	TMX3	1.644031234265793	0.15949095840189345	0.10016975075979209	0.010562283113230903	0.140047493625755	1.6035267953322478e-17	NA	23	23	23
ENSG00000171236.9	LRG1	-1.6436346875809908	-0.40711615414289115	0.10025168434914529	0.002574277437800772	0.022857014383438262	0.0010987555382275917	NA	6	6	6
ENSG00000136378.14	ADAMTS7	-1.643535286278198	-0.08974723805240556	0.10027223079682239	0.045010279281908386	0.29918340730228155	4.682458434851086e-41	NA	43	43	43
ENSG00000278376.1	RP11-158I9.8	-1.642836286407166	-0.05287634427488637	0.1004168102890445	0.13222898048487605	0.4393728889378856	7.951127879286976e-66	NA	37	38	38
ENSG00000236990.1	RP11-433J20.1	1.6428255526912101	0.2895393041314814	0.10041903172040156	0.00523280351690409	0.02243825743863145	0.0011074934949046077	NA	48	53	53
ENSG00000020426.10	MNAT1	1.6422091946463677	0.23973076438579088	0.10054665784001582	0.00354610926527461	0.07965635668670795	2.4664284491337893e-10	NA	2	2	2
ENSG00000126218.11	F10	-1.6415058368623743	-0.25844706319243793	0.1006924564568009	0.007237993556744903	0.110844010196326	9.6318253742543e-14	NA	8	8	8
ENSG00000124177.14	CHD6	-1.6414958448535752	-0.7484031039739798	0.10069452890745012	0.0007791222312191229	0.011887495468228149	0.019025992289855846	NA	10	11	11
ENSG00000259807.1	RP11-426C22.4	1.6412035361804194	0.3907285193304705	0.10075517193058427	0.0021987407005936476	0.023970744933410587	0.0008297696401805403	NA	7	8	8
ENSG00000125970.11	RALY	-1.640950521133994	-0.8493849235589886	0.10080768650315583	0.0004902155726768886	0.01541821381275538	0.007333743272875789	NA	23	24	24
ENSG00000011028.13	MRC2	1.6406832038863994	0.5489831280392726	0.10086319326290073	0.0011330763373887257	0.03480191315023945	4.889186796451909e-05	NA	5	6	6
ENSG00000198707.14	CEP290	-1.6396431615807034	-0.24783711292572078	0.10107938328662291	0.008652137541726926	0.08009334285499478	2.235535782543116e-10	NA	43	43	43
ENSG00000182093.14	WRB	-1.6372371641733008	-0.04916221350101307	0.10158092450237269	0.1475043162055198	0.5507982159641499	1.2759159307459352e-92	NA	9	9	9
ENSG00000058335.15	RASGRF1	1.636891339377428	0.11302612208319161	0.10165317586957333	0.02552657312465136	0.044892153987320126	4.140164713160112e-06	NA	45	47	47
ENSG00000241106.6	HLA-DOB	1.636871067313423	0.03791191324750752	0.10165741247521036	0.2138441485078969	0.5692761451219983	1.9341118677977507e-99	NA	29	51	51
ENSG00000204604.9	ZNF468	1.6355963905791295	0.06919113276965942	0.10192408628803948	0.08623765664937001	0.2751378546433935	3.797645752024879e-36	NA	91	99	99
ENSG00000261229.6	RP11-38G5.4	1.6334264328414665	0.15614803208532546	0.1023793415006012	0.015711657141256268	0.033886474446447615	6.110356157293437e-05	NA	28	28	28
ENSG00000110925.6	CSRNP2	1.6330167456946265	0.33044120765356677	0.10246547480016038	0.0027084219711701013	0.026516134472788697	0.0004323334471597591	NA	9	9	9
ENSG00000180914.10	OXTR	-1.6322601288075642	-0.12268463590883733	0.10262469873161295	0.020186829388529483	0.12593836386790735	1.1211586172005235e-15	NA	15	15	15
ENSG00000173535.13	TNFRSF10C	-1.6317048804886798	-0.13927270987261436	0.10274167144118632	0.015980563788166716	0.014564298479601868	0.009267264860954262	NA	61	61	61
ENSG00000186020.12	ZNF529	-1.6310418167348513	-0.20192755078901972	0.10288149625675519	0.007764828432994714	0.07942143332133572	4.1192814355496624e-10	NA	34	35	35
ENSG00000158863.21	FAM160B2	1.6308233075699765	0.22965050770159168	0.10292760792834016	0.00696880023092593	0.1023627532244859	1.1545619115752292e-12	NA	40	40	40
ENSG00000033178.12	UBA6	-1.6302340636818762	-0.212794416868552	0.10305203713630394	0.006827808624453654	0.1559028607790726	1.4398211567367105e-19	NA	10	10	10
ENSG00000198538.10	ZNF28	1.6301038971261097	0.2714850892178373	0.10307954021703038	0.006081985194651782	0.10579385392047028	3.017992188053324e-13	NA	27	32	32
ENSG00000120327.6	PCDHB14	1.628711601544763	0.16421901266134373	0.10337408561252445	0.01268182759962384	0.036848393905131664	2.8924139637073134e-05	NA	47	48	48
ENSG00000083123.14	BCKDHB	1.6285881245118685	0.24046226113698155	0.10340023991298479	0.00554852021464557	0.06564748872286316	1.619730310982429e-08	NA	51	52	52
ENSG00000115556.13	PLCD4	-1.6282882231578397	-0.16497878880364636	0.10346378545279482	0.011875761353269157	0.09008688590741044	2.735887344271054e-11	NA	34	35	35
ENSG00000128923.10	MINDY2	-1.6270182185858388	-0.12918265933380688	0.10373322849825964	0.01847041104753868	0.2117458973216002	1.3880206999180005e-26	NA	23	23	23
ENSG00000273456.1	RP11-686O6.2	-1.6256030701816635	-0.09113720464018765	0.10403412167657593	0.04023971759625977	0.15351640204850173	4.940854757937515e-19	NA	19	19	19
ENSG00000159873.9	CCDC117	-1.6253580083789532	-0.22514372763172744	0.10408629783181655	0.00551202067342082	0.049990995614223516	9.294482016652243e-07	NA	12	12	12
ENSG00000173436.13	MINOS1	1.625099396854382	0.2545541111168251	0.10414138140336078	0.0047032179910253165	0.05627188840502936	1.7826180781610147e-07	NA	46	48	48
ENSG00000059691.11	GATB	-1.6248367676924402	-0.09458705019688976	0.10419734441826344	0.034644436378164015	0.2577149314258558	8.447426458395106e-34	NA	32	33	33
ENSG00000135454.13	B4GALNT1	1.6246081268493384	0.10949316320038933	0.10424608439335911	0.026039414932181447	0.16454234938510284	2.3670052606069555e-20	NA	17	18	18
ENSG00000123453.17	SARDH	-1.623862659458539	-0.10205588891628271	0.10440512344358409	0.037046012132801995	0.21057257112279815	2.7263782725643606e-26	NA	51	58	58
ENSG00000175322.11	ZNF519	-1.6233353868261553	-0.05442507068123548	0.10451772882603794	0.12388573479212578	0.5401226064090842	1.988517860032978e-90	NA	17	19	19
ENSG00000204104.11	TRAF3IP1	-1.6231885550097767	-0.24271437843226407	0.10454910368057695	0.006208184182227513	0.10633012183046417	4.0666614431661404e-13	NA	19	22	22
ENSG00000041802.10	LSG1	-1.6229869571558027	-0.07961647289419038	0.10459219306257131	0.06488561563026325	0.4890190265486973	6.016916645993097e-78	NA	14	16	16
ENSG00000256087.6	ZNF432	-1.6226990041079714	-0.15491805468508055	0.10465376439758743	0.015502531983674971	0.055122474863710635	2.205597156789032e-07	NA	129	135	135
ENSG00000226742.3	HSBP1L1	-1.62217861746871	-0.09586656714453846	0.10476510866287872	0.045655845993029034	0.2310831370285417	1.2980829165447971e-29	NA	21	22	22
ENSG00000196363.9	WDR5	-1.6212402882403778	-0.28780007248277806	0.10496611547718977	0.004445905331156523	0.10455385417139468	5.044365932249641e-13	NA	6	7	7
ENSG00000093167.17	LRRFIP2	-1.6212158119207019	-0.2292109736190773	0.10497136283438518	0.006344547272035699	0.11418101465948162	3.7113603404600965e-14	NA	25	25	25
ENSG00000103245.13	NARFL	1.6206180986115228	0.0842591296359908	0.10509956827813739	0.029102543029260138	0.2438615531842862	3.2557911491192555e-31	NA	6	6	6
ENSG00000128891.15	C15orf57	-1.6191617931845306	-0.040349518300129	0.10541245620037619	0.19718457596147645	0.5411993476007481	3.0757335548104196e-90	NA	39	39	39
ENSG00000115145.9	STAM2	1.6188303702175006	0.2731038694960684	0.10548376572503185	0.005280745955583506	0.030753203410285267	0.00014254329700017496	NA	33	34	34
ENSG00000219481.10	NBPF1	1.6184353755596965	0.2081658332044066	0.10556880342690096	0.00826524297372354	0.2569540127222477	1.1226133528194423e-33	NA	45	54	54
ENSG00000213988.10	ZNF90	1.6176411325657214	0.185875837112576	0.10573995922578064	0.015396293450992533	0.02136983368657663	0.001625209807791367	NA	52	52	52
ENSG00000129484.13	PARP2	1.6175856931306856	0.25000223511516506	0.10575191438877883	0.004763817756744908	0.07934538368936793	5.795976567652459e-10	NA	24	26	26
ENSG00000198286.9	CARD11	1.617502661428575	0.49645163225244515	0.10576982165479377	0.001374196246909311	0.03863154980843445	1.990190873786492e-05	NA	5	5	5
ENSG00000170855.3	TRIAP1	-1.6172214756155885	-0.1984453216241119	0.10583048225090559	0.00792738221621072	0.0549960411569036	3.1572724723588904e-07	NA	36	36	36
ENSG00000188322.4	SBK1	-1.6168245404125254	-0.2227926507410254	0.10591616058688703	0.006516015905233763	0.022487772266414862	0.0010512430796645075	NA	8	8	8
ENSG00000156050.8	FAM161B	-1.6167482125502484	-0.24005708049147761	0.10593264223610287	0.006811455878265385	0.038701522303337454	1.805320309749773e-05	NA	46	47	47
ENSG00000187109.13	NAP1L1	1.6166635639610158	0.4545147242192813	0.1059509229775511	0.0025048185658673745	0.03795117985945532	1.9636290230184486e-05	NA	12	13	13
ENSG00000215790.6	SLC35E2	1.615991881580144	0.07820156754775195	0.10609606846560111	0.03519544234829744	0.026185189722489625	0.0004603140195521425	NA	53	70	70
ENSG00000282556.1	RP11-304C12.5	-1.6155378016267459	-0.4525377631282971	0.10619428100904565	0.0021078028591732826	0.029203780442369244	0.00021136435192938284	NA	10	10	10
ENSG00000145740.18	SLC30A5	1.6150085884410907	0.2526229897891052	0.10630883500210715	0.004846404882794579	0.07490462383269465	1.5330974119884866e-09	NA	17	17	17
ENSG00000275481.1	RP11-474P2.6	1.614700386392174	0.14826088016648908	0.10637559384169717	0.014192782516617378	0.011241020546527244	0.022377440088820512	NA	49	50	50
ENSG00000155749.12	ALS2CR12	1.6145017613667185	0.09537105702115102	0.1064186350973331	0.032619062653907224	0.1916286102947304	6.0959519441027636e-24	NA	22	22	22
ENSG00000138381.9	ASNSD1	1.6136654485696948	0.07170216216735514	0.1066000122272763	0.05827006183314215	0.4118637576115014	3.88706627375253e-63	NA	18	18	18
ENSG00000163347.5	CLDN1	-1.6126192678911422	-0.25909544010718355	0.1068272497779436	0.0052368212642447155	0.022433241922936463	0.001125818141062485	NA	21	21	21
ENSG00000122481.16	RWDD3	1.6123414467273962	0.08114547050014917	0.10688765888133325	0.04475332042051665	0.17043877406617658	5.19053448188502e-21	NA	90	92	92
ENSG00000137411.16	VARS2	-1.6115386555377043	-0.11413512174402937	0.10706236897077688	0.025286161774878888	0.5050974578874105	5.4748230124343195e-81	NA	20	92	92
ENSG00000111863.12	ADTRP	1.6108797823456213	0.1954527968124116	0.10720592740993916	0.008182922229298336	0.036567616475953545	2.971471164288574e-05	NA	10	10	10
ENSG00000124357.12	NAGK	-1.6105922299847903	-0.3209866360761362	0.1072686284716294	0.0040622862415368045	0.019806260086741984	0.002353254488976446	NA	41	44	44
ENSG00000196419.12	XRCC6	1.610226977015929	0.45417530402107564	0.10734831410331683	0.0015575856035399446	0.03579124991229676	3.3238586023135064e-05	NA	18	18	18
ENSG00000167077.12	MEI1	-1.609456257979898	-0.0759684709361564	0.10751661232960906	0.04307512892699871	0.1649284315427699	9.791169530087724e-21	NA	47	50	50
ENSG00000123892.11	RAB38	-1.6090058779082708	-0.1383407566391311	0.10761505636082462	0.013619669979837632	0.0993652603788318	2.259306096575783e-12	NA	37	38	38
ENSG00000204308.7	RNF5	-1.6076688100860492	-0.7715543530900282	0.10790773305369675	0.0005366840012135439	0.08365899436233913	9.402143530876036e-11	NA	14	59	59
ENSG00000145685.13	LHFPL2	-1.6066733209131523	-0.1615917044119297	0.1081260490512358	0.009711987185968201	0.02257816962405664	0.001121825335524013	NA	48	49	49
ENSG00000065320.8	NTN1	-1.6056287003997352	-0.05606015136193037	0.10835551557159155	0.12001834292643336	0.4047009083023202	1.8040824188204773e-58	NA	88	93	93
ENSG00000135387.20	CAPRIN1	-1.6053931623622917	-0.7324136590648488	0.1084073082291804	0.0015281007762187097	0.014318952371793838	0.009901799009538094	NA	11	12	12
ENSG00000156218.12	ADAMTSL3	1.6047820950802139	0.14998020489715172	0.10854176766955617	0.017143142573747147	0.08087795829200056	3.0516894680265635e-10	NA	30	31	31
ENSG00000223547.9	ZNF844	-1.6047737479101607	-0.46158287713126944	0.10854360529666453	0.0015173367661563061	0.016658704897836663	0.005434202905047084	NA	6	7	7
ENSG00000123191.14	ATP7B	-1.6042772299576102	-0.055633628764761134	0.10865295787026089	0.10647089228693525	0.4134056541623122	7.811009041731995e-61	NA	11	11	11
ENSG00000087448.9	KLHL42	-1.6041312757437907	-0.13634157956260545	0.10868511923807274	0.01837227316356863	0.2640079973930168	8.412317733101812e-35	NA	17	17	17
ENSG00000233048.1	LINC01722	1.6039757075562986	0.10010381214939733	0.10871940735974216	0.03020638114629787	0.09140148921449118	2.195318628326137e-11	NA	33	33	33
ENSG00000149089.12	APIP	-1.6038191165769995	-0.043693809730505205	0.10875392955207253	0.1661252004796457	0.5351173920386296	4.832032891772503e-91	NA	57	57	57
ENSG00000167107.12	ACSF2	1.6035339717022865	0.6536199070904647	0.10881681512719033	0.0008116319147085516	0.023505927192095717	0.0009327375261219776	NA	4	6	6
ENSG00000271303.1	SRXN1	-1.6029016361255086	-0.3959710804218986	0.10895637242295529	0.002379160067937587	0.011993875416230938	0.017442873740260458	NA	18	19	19
ENSG00000074047.21	GLI2	1.6024538625840323	0.1894147321048167	0.10905528221993341	0.008994408931822644	0.05336295352088204	3.752493491373097e-07	NA	74	82	82
ENSG00000107614.21	TRDMT1	1.6024056328424963	0.11747511175087325	0.10906594004077964	0.02319901733265983	0.21072141358821112	3.203508620231403e-27	NA	18	18	18
ENSG00000175395.15	ZNF25	1.6021974989053145	0.13952856419810125	0.10911194298031587	0.0187991232849712	0.17490291922005075	1.704292055963709e-21	NA	140	156	156
ENSG00000140090.17	SLC24A4	1.6020935988283695	0.2171715194028489	0.10913491330396906	0.007088690440143415	0.021316613428569543	0.0014866076321915006	NA	22	22	22
ENSG00000013523.9	ANGEL1	-1.6012755037749906	-0.21258587397489706	0.10931591212581311	0.007399083109220315	0.06445485375336114	2.3424206581201098e-08	NA	23	23	23
ENSG00000148300.11	REXO4	1.600895431401489	0.2878191048021422	0.10940008165845634	0.0034371362516285465	0.08171073042953472	2.6050439953251933e-10	NA	5	5	5
ENSG00000088280.18	ASAP3	-1.6007293339164594	-0.25707315762791516	0.10943688112621963	0.00462428895582289	0.02577015089890381	0.0005157715723013987	NA	39	39	39
ENSG00000129197.14	RPAIN	1.6004990737099933	0.2300583977914971	0.10948791225108202	0.005915279622344543	0.059090746503106126	9.157292087563477e-08	NA	17	17	17
ENSG00000111432.4	FZD10	1.6003854348673388	0.1819247486095148	0.10951310424685885	0.008361757178979908	0.010234527906774014	0.029646281274557137	NA	31	32	32
ENSG00000124602.9	UNC5CL	-1.6002502241682093	-0.29727997329669786	0.10954308436300715	0.0024628577039740897	0.026877867909749983	0.0003661698583731511	NA	19	19	19
ENSG00000075568.16	TMEM131	-1.5992259182479782	-0.23986439671366544	0.10977041335643245	0.005907576377965197	0.017752445600187426	0.003993826772359536	NA	35	38	38
ENSG00000138640.14	FAM13A	1.5973337259618958	0.2549725638027497	0.11019133683664831	0.004334369366489273	0.061514864786804686	6.01095539771909e-08	NA	21	21	21
ENSG00000166900.15	STX3	1.596628653597365	0.1367306532324672	0.1103485078801654	0.014179592072251859	0.10926343002886292	1.3775486910987327e-13	NA	31	38	38
ENSG00000148384.12	INPP5E	-1.5963203083545274	-0.429344620417258	0.11041729822117663	0.0029139539886107947	0.036275428183727636	2.767927971387325e-05	NA	11	13	13
ENSG00000178149.16	DALRD3	-1.5956103105783113	-0.23464219967538896	0.11057582410474906	0.007671056694349929	0.02803547095320229	0.00029663646308969986	NA	41	42	42
ENSG00000182511.11	FES	1.5942988981494044	0.18274720890927887	0.11086910436995531	0.00934865324384186	0.07262547020007606	3.610887864906087e-09	NA	33	34	34
ENSG00000277462.1	ZNF670	-1.5941389561246213	-0.14555984939799227	0.11090491529657368	0.014705265915391688	0.10345857220457677	5.450857054915564e-13	NA	14	14	14
ENSG00000077147.14	TM9SF3	1.5940702277687724	0.596370981429711	0.11092030634063192	0.0013543632689627424	0.0540885619841217	3.673445485136624e-07	NA	19	19	19
ENSG00000105185.11	PDCD5	1.593616177184604	0.14422815095424485	0.11102202890947076	0.019625223842559568	0.2202796951413926	1.4192632351159412e-27	NA	44	47	47
ENSG00000156467.9	UQCRB	1.5932427805540983	0.6950134043563371	0.11110573745852172	0.0006322466626674027	0.03295071034321312	6.458046422750736e-05	NA	6	6	6
ENSG00000162971.10	TYW5	-1.5925759945631475	-0.16645873207734968	0.1112553423345278	0.010694087327863176	0.09599942844780414	5.847466759232156e-12	NA	11	11	11
ENSG00000283267.1	CTB-16J4.1	1.5924432402880344	0.09784437989830534	0.11128514700389862	0.032409227318540346	0.13028919385189716	4.660920325429234e-16	NA	29	29	29
ENSG00000145040.3	UCN2	-1.5922239510747815	-0.5604931117457292	0.11133439343881454	0.0011067740935281109	0.0142309586880871	0.010016782044038022	NA	2	3	3
ENSG00000137672.12	TRPC6	-1.5902148490321342	-0.1929756890812144	0.1117863845308457	0.007792764058779348	0.06838990337954018	7.656454474355196e-09	NA	33	33	33
ENSG00000128346.10	C22orf23	-1.5884998890604831	-0.3121312092013968	0.11217334611806731	0.003111627428019603	0.04017051517879692	1.2696455823468318e-05	NA	8	8	8
ENSG00000100031.18	GGT1	-1.5880239167133587	-0.27143868891966316	0.11228093103749787	0.0058954900973060016	0.019897605663597173	0.0023120899209982896	NA	36	40	40
ENSG00000160194.17	NDUFV3	-1.5880065341670473	-0.04365870162135479	0.11228486158640244	0.10012615394224049	0.5136269620762379	4.7084525816971635e-87	NA	36	36	36
ENSG00000033800.13	PIAS1	1.587222824360616	0.10282309978910634	0.1124621871363315	0.029944941066380536	0.27829275967172584	2.949794310244253e-36	NA	69	75	75
ENSG00000121871.3	SLITRK3	1.5868725459226913	0.14883614362409872	0.11254151400170724	0.015183042436595491	0.04486302616490255	3.5294818347149316e-06	NA	22	23	23
ENSG00000170502.12	NUDT9	-1.586830573736587	-0.23515254585131776	0.11255102231856466	0.006531129658134325	0.057839635361981626	1.4551566407289273e-07	NA	50	51	51
ENSG00000250303.3	RP11-356J5.12	-1.5832082472854152	-0.38414937724455145	0.11337400731713336	0.002403016221377501	0.06791087555534266	8.446163679806833e-09	NA	10	10	10
ENSG00000108448.20	TRIM16L	-1.5812560422976005	-0.07469825256068614	0.11381950604072891	0.051114165037449366	0.14678033389748596	4.761235063796513e-18	NA	33	38	38
ENSG00000105792.19	CFAP69	1.580758168328605	0.21029638376375728	0.11393334261945882	0.006876932863194067	0.06469257922867795	1.4762156140757968e-08	NA	38	38	38
ENSG00000261070.1	RP11-554A11.8	1.5807417477173207	0.1969664182618565	0.11393709864275542	0.007664231970472359	0.03724034978356678	2.768235297697817e-05	NA	16	16	16
ENSG00000125755.18	SYMPK	-1.5801279589442667	-0.2251078607830182	0.11407756561093199	0.006762303415279892	0.047552809877111565	1.9749459383194364e-06	NA	59	62	62
ENSG00000143252.14	SDHC	1.578811947449043	0.25221491171756966	0.11437919737089645	0.0033925099310037447	0.04797735259650788	1.8045554848126167e-06	NA	46	47	47
ENSG00000071246.10	VASH1	-1.5774899473893478	-0.19196104521211899	0.11468283337073795	0.008144407014351564	0.1049358976168717	6.310844534057931e-13	NA	38	39	39
ENSG00000164161.9	HHIP	1.577316402245572	0.19622163341196625	0.11472274014224601	0.007868355330131475	0.07296144463103221	2.355268747311349e-09	NA	3	3	3
ENSG00000169490.16	TM2D2	-1.5773159722969654	-0.28636671612078934	0.1147228390226571	0.004847574176539213	0.029600537038555717	0.00015496568277411854	NA	19	19	19
ENSG00000272720.1	CTA-228A9.3	1.5773121073509984	0.4699801345169332	0.11472372789340818	0.0013415110779370863	0.04666578724357694	2.2321030885765135e-06	NA	8	9	9
ENSG00000174032.16	SLC25A30	1.5769276357714221	0.12712796395382814	0.11481217679329254	0.020964465433952074	0.18454218643765372	5.960844278079176e-23	NA	10	11	11
ENSG00000184203.7	PPP1R2	1.5764403648771037	0.19220632297854556	0.11492435207500407	0.008970119413352698	0.14857467612777506	2.354691433037484e-18	NA	25	26	26
ENSG00000178381.11	ZFAND2A	-1.5761720114555404	-0.1151269413701671	0.11498616688015377	0.023400023973157248	0.20460831958003414	4.833408812674183e-26	NA	23	23	23
ENSG00000182173.12	TSEN54	1.5757602459168505	0.4095979592913132	0.11508106730144901	0.0019258860000730706	0.040552714319957966	8.028299726097889e-06	NA	6	6	6
ENSG00000182175.13	RGMA	-1.5754944773317685	-0.45532221730820494	0.11514235222146053	0.0015590066421764868	0.016549203425356037	0.00553691353923713	NA	4	4	4
ENSG00000169313.9	P2RY12	1.5752098531005512	0.08047110005808815	0.11520801362275183	0.048812304553101385	0.13088063132202055	4.589233642706762e-16	NA	77	78	78
ENSG00000140848.16	CPNE2	1.575002651197668	0.2663385117354248	0.11525583259603575	0.005295805227850598	0.04498178913661231	2.851535355025048e-06	NA	19	20	20
ENSG00000116032.5	GRIN3B	-1.574687133127916	-0.09228141503440686	0.11532867923462425	0.03939762080133874	0.17979147298503978	7.379303385064603e-23	NA	24	29	29
ENSG00000277135.1	RP11-327J17.9	-1.5739564218338908	-0.0779200758651333	0.11549752447970885	0.047907805529076614	0.3090425143180931	1.9669177356644837e-41	NA	33	34	34
ENSG00000169756.16	LIMS1	1.5734833470555285	0.16773873852697568	0.11560694133993885	0.010877929676012964	0.12143869200409005	5.330724565933653e-15	NA	27	28	28
ENSG00000092036.18	HAUS4	-1.5729921176963808	-0.04510068957564849	0.11572064337808	0.1314339488825207	0.6105674705049126	3.346962241265696e-111	NA	73	78	78
ENSG00000273759.1	RP4-563E14.1	1.5717499467512563	0.7220750283311533	0.11600855377229445	0.0008843464226656522	0.024766994668122745	0.0006969554710649233	NA	10	10	10
ENSG00000227107.1	AC096574.5	-1.5711968878089826	-0.20868496627474428	0.1161369227682666	0.007053802357107637	0.025798361491100024	0.0004599377911417128	NA	15	15	15
ENSG00000159445.12	THEM4	-1.571087854067031	-0.0864979395562976	0.11616224345873831	0.04457190083375441	0.23749887551780666	4.056819632158488e-30	NA	31	31	31
ENSG00000100461.17	RBM23	1.5689411227358427	0.07245518694358392	0.11666165866925195	0.06130724880395501	0.2972916078092027	5.9386901578230356e-40	NA	34	36	36
ENSG00000256980.4	KHDC1L	1.5683733242641051	0.09940825144716327	0.11679403283173398	0.024714680769040244	0.06710941480384926	8.675002812326425e-09	NA	24	25	25
ENSG00000176046.8	NUPR1	-1.5681704005195807	-0.07998559361080887	0.11684137022783682	0.04733472172349669	0.28411845240433475	3.206247580465645e-37	NA	25	25	25
ENSG00000143727.15	ACP1	-1.5675542323141132	-0.19956913472994542	0.11698520029820857	0.0075997956527377114	0.11087716332469168	9.913452215840357e-14	NA	18	18	18
ENSG00000135074.15	ADAM19	1.5669216205660759	0.11062368125509715	0.11713301333264789	0.02020989166346924	0.16879799616718882	7.254963402278599e-21	NA	32	32	32
ENSG00000233590.1	RP11-153K11.3	-1.5664992430528737	-0.21570602227837077	0.11723178564881788	0.005964835999157344	0.06438831195231834	2.595484883892697e-08	NA	4	5	5
ENSG00000256806.5	C17orf100	-1.5661824256222026	-0.1883447442313387	0.11730591581335649	0.007573947250185498	0.05875143499267897	9.425823786957485e-08	NA	17	18	18
ENSG00000108588.13	CCDC47	-1.5660602166699524	-0.5052402749693479	0.11733452056813612	0.0015337223008873365	0.035637164160307815	3.864932237377117e-05	NA	19	19	19
ENSG00000198792.12	TMEM184B	1.5660564261034968	0.19466981617695614	0.11733540789202075	0.006817359497228573	0.0877739227529046	6.185825990719396e-11	NA	26	26	26
ENSG00000277782.1	RP11-775C24.5	-1.5655176792639833	-0.10495816198041201	0.11746157532939082	0.03490238549517221	0.1103817038322975	1.0071000728264742e-13	NA	40	45	45
ENSG00000164393.8	ADGRF2	-1.5654194552304892	-0.05327305894669027	0.11748458958092829	0.10353444904967804	0.30880214550318785	2.2827552336311587e-41	NA	43	43	43
ENSG00000016391.10	CHDH	-1.565201512250476	-0.24200437615703102	0.11753566705931452	0.007347352496040942	0.04644809663455357	2.4506450633044245e-06	NA	17	17	17
ENSG00000164251.4	F2RL1	-1.5644589186625621	-0.0686695095854084	0.1177098333934852	0.07562775052862242	0.2735338611464897	1.788205957010286e-35	NA	30	31	31
ENSG00000111647.12	UHRF1BP1L	1.564374002480848	0.44874066968302834	0.11772976235226977	0.001543335049378135	0.02221834072765393	0.00120824920564309	NA	21	22	22
ENSG00000084207.15	GSTP1	1.564011990362254	0.18304916083663827	0.11781475259668105	0.008937570592716118	0.2331933411072332	6.821994634012619e-30	NA	19	19	19
ENSG00000151466.11	SCLT1	1.5635147036175763	0.29971582029816946	0.11793157998948639	0.0027562722161277083	0.013849977839051866	0.010071157151175791	NA	12	12	12
ENSG00000204176.13	SYT15	-1.5635066604997048	-1.0617743872633632	0.11793347030286461	0.0001820698536031029	0.06139191388163616	6.234175992589348e-08	NA	3	15	15
ENSG00000184908.17	CLCNKB	-1.563348370210207	-0.18830185845494382	0.11797067691434975	0.0075881574388680555	0.060564430382657575	5.585064507057813e-08	NA	8	8	8
ENSG00000245556.2	SCAMP1-AS1	-1.5611072619742747	-0.1764254819301946	0.118498444941593	0.012431463069886196	0.11421603031774218	3.613702766224077e-14	NA	31	31	31
ENSG00000243667.6	WDR92	-1.5607431218741572	-0.2552357046376665	0.11858437241533905	0.0060803276583026224	0.07531316297355918	1.3726362150089676e-09	NA	51	52	52
ENSG00000231500.6	RPS18	-1.5606715886674802	-0.11608787859478578	0.11860125810831976	0.029434678146277767	0.25264667632308985	3.4793761137705016e-33	NA	66	129	129
ENSG00000185920.15	PTCH1	-1.5606497558068355	-0.520638461838556	0.11860641221589571	0.0013059604813329205	0.018619502030862687	0.0030881701646259183	NA	17	18	18
ENSG00000131711.14	MAP1B	1.5601633268436175	0.049026720611980865	0.11872128959023592	0.12169439680193059	0.5803025291774333	4.938188716332852e-102	NA	71	76	76
ENSG00000273257.1	RP11-177J6.1	-1.5599902254755047	-0.11773053114980106	0.11876219106994655	0.03224013786786762	0.025398631857400992	0.0005320199742393898	NA	66	66	66
ENSG00000260011.2	RP13-20L14.1	-1.559018158492663	-0.12567993797793875	0.11899208240840527	0.015694497295684774	0.06658464184963647	1.3789683346420565e-08	NA	12	12	12
ENSG00000185024.16	BRF1	1.5588730882138362	0.41816649546824314	0.11902642104758676	0.001556441233842735	0.022096052788581698	0.001215254248451701	NA	11	11	11
ENSG00000177239.14	MAN1B1	1.5576526524889007	0.18365210204902346	0.11931561002485135	0.00795385854572167	0.1470956725824885	3.519091528358553e-18	NA	21	27	27
ENSG00000161813.21	LARP4	1.557596931882886	0.2484004500338748	0.11932882646044558	0.00529284951681692	0.015960655580454626	0.0065217865230891865	NA	73	75	75
ENSG00000164535.14	DAGLB	1.557170377110533	0.1054639988379656	0.11943003949171718	0.027292625710357267	0.2964589894564005	1.5925930962841614e-39	NA	13	15	15
ENSG00000161533.11	ACOX1	1.5570194152315646	0.2358036926162108	0.11946587587745469	0.006168541602967345	0.09432863969285868	1.0056436733167337e-11	NA	14	15	15
ENSG00000183431.11	SF3A3	1.5562152921251153	0.09710196727623614	0.11965690621824601	0.03176605634452291	0.27753552064957376	1.8787606256595258e-36	NA	27	27	27
ENSG00000187231.13	SESTD1	1.556093214417042	0.24223380763113667	0.11968592834154825	0.005188679359014084	0.0963044449117269	5.5619549858547444e-12	NA	41	41	41
ENSG00000234807.5	LINC01135	-1.5559622116411553	-0.17499486256234695	0.1197170783974386	0.010516865264100972	0.027822782657845945	0.0003138905601996056	NA	32	32	32
ENSG00000114948.12	ADAM23	-1.5550790385832007	-0.1077590643893485	0.11992724649097496	0.02998128464628309	0.16852260328761998	5.2147553520829275e-21	NA	16	16	16
ENSG00000092529.23	CAPN3	1.5544878706289866	0.2353777386382495	0.12006808769401693	0.003940963746963882	0.08053435749528717	3.919781545085306e-10	NA	12	12	12
ENSG00000130856.15	ZNF236	-1.553409190079582	-0.3934817186635543	0.12032540875201868	0.001972025604863787	0.06302890564829193	4.0102428364229986e-08	NA	4	4	4
ENSG00000130758.7	MAP3K10	1.5533759364272914	0.20844697068194876	0.12033334832127557	0.007009218161010103	0.13320941444184115	1.897114589247332e-16	NA	16	16	16
ENSG00000137494.13	ANKRD42	-1.553363629142688	-0.10912233414573487	0.12033628688560156	0.02443765312590481	0.1916616601208982	6.291191346349242e-24	NA	14	14	14
ENSG00000105993.14	DNAJB6	1.5529167138496622	0.35192981499262455	0.12044303324404083	0.0024470374138264475	0.022974501859753402	0.001097320510443277	NA	33	36	36
ENSG00000166148.3	AVPR1A	1.5528094024104935	0.22435135139140303	0.12046867576792294	0.005960605642946344	0.06331225746743753	3.5262379729956014e-08	NA	25	27	27
ENSG00000163281.11	GNPDA2	1.5525684985446062	0.11208712542189411	0.12052625633418432	0.024888677672173194	0.2568326516759009	1.4817987683438404e-33	NA	44	44	44
ENSG00000127837.9	AAMP	1.5523961461456282	0.2832178826904342	0.12056746502517934	0.004293631317976011	0.04536141338644265	2.951763281558664e-06	NA	43	44	44
ENSG00000185340.15	GAS2L1	1.5523919336387826	0.17247584548046324	0.12056847235485141	0.011156692399611442	0.14980655170268453	7.360139385839896e-19	NA	15	15	15
ENSG00000159733.13	ZFYVE28	-1.5506948515406267	-0.11859275333644118	0.12097482891825416	0.02171078009580616	0.095636742616637	3.9448453183181984e-12	NA	26	27	27
ENSG00000183208.12	GDPGP1	-1.5500063084916968	-0.07100534634423539	0.12114000185995188	0.05204640585626491	0.14954273482561858	2.653845622354106e-18	NA	49	53	53
ENSG00000118729.11	CASQ2	1.549972080147348	0.13478764067666124	0.12114821741635323	0.016856531245903514	0.25952038394807714	1.4048402621727373e-33	NA	55	56	56
ENSG00000130348.11	QRSL1	-1.5499115993164572	-0.06117631673242875	0.12116273521318222	0.08335708710324188	0.38808496779434826	4.0012430399163625e-55	NA	15	15	15
ENSG00000090857.13	PDPR	1.5498360216956062	0.27889930192048384	0.12118087875096561	0.009326060410624823	0.04210080772432224	7.658851585068736e-06	NA	11	15	15
ENSG00000178952.10	TUFM	1.54970100229173	0.09056179743274383	0.12121329746755627	0.035564593207057286	0.35459040043943835	5.691718281086187e-49	NA	35	35	35
ENSG00000141504.11	SAT2	-1.5495592083501109	-0.5493784623037125	0.12124735008176472	0.0009848473852574766	0.016004175250439342	0.006203820770374838	NA	13	13	13
ENSG00000153294.11	ADGRF4	-1.5490427988982243	-0.07666927822697155	0.12137143198099208	0.04886835768214674	0.1651958389842601	2.6712662169218938e-20	NA	45	45	45
ENSG00000165084.15	C8orf34	-1.5484568889683894	-0.08179887158157864	0.12151233357082149	0.04475362480825653	0.1581622100054249	1.2544337000859884e-19	NA	69	69	69
ENSG00000260135.6	RP11-212I21.2	-1.54796699872302	-0.11018017085305604	0.12163024219189286	0.026143206325749208	0.0991409832039526	1.6526151971009843e-12	NA	21	21	21
ENSG00000164332.7	UBLCP1	-1.5475624659869662	-0.5199056699119101	0.12172767407376882	0.0015533998514735978	0.06283752256404139	4.289953865059431e-08	NA	6	6	6
ENSG00000249459.8	ZNF286B	-1.5467271419623647	-0.08796586517541018	0.12192905532195528	0.04309068516899481	0.12585713199012832	3.837068817588613e-16	NA	31	36	36
ENSG00000214946.14	TBC1D26	1.5466912016690417	0.15614326331588047	0.12193772570577026	0.012839164627512938	0.06394589423108497	2.3457865894927413e-08	NA	11	12	12
ENSG00000189045.13	ANKDD1B	1.5460208099126738	0.11512675994206145	0.122099542124929	0.02738079733935126	0.0685701927603567	7.757733909170171e-09	NA	36	36	36
ENSG00000156574.9	NODAL	-1.5459018321518678	-0.14394728264975806	0.12212827801988929	0.014825207918987306	0.08601263122598572	8.079668384854212e-11	NA	39	41	41
ENSG00000108187.15	PBLD	1.5457899242709459	0.15527463667102437	0.1221553111985148	0.01142185405865325	0.17559062650449642	1.027488239270213e-21	NA	21	22	22
ENSG00000196335.12	STK31	1.5456545156736992	0.16192217339948892	0.1221880276125882	0.012004963090620779	0.061568274158707435	4.604914711485564e-08	NA	10	10	10
ENSG00000184887.13	BTBD6	-1.545549846781716	-0.13282451438153103	0.12221332162121913	0.015284981598553569	0.1092475560093368	1.170597272760599e-13	NA	12	12	12
ENSG00000164934.13	DCAF13	-1.5454869189938734	-0.34100824240104904	0.12222853055426966	0.0023336005935272507	0.05640238431689895	2.1990370944746838e-07	NA	12	12	12
ENSG00000230499.1	AC108463.1	-1.545200318535473	-0.2890260911981118	0.12229781734769091	0.004678255679086017	0.017115828402754024	0.004637437735230815	NA	41	46	46
ENSG00000160796.16	NBEAL2	1.5443775575659247	0.16272696637625964	0.12249689360928745	0.01076397975422429	0.11110290802582808	1.1319954210092719e-13	NA	35	36	36
ENSG00000152672.7	CLEC4F	-1.5443112274351194	-0.0867984122219001	0.12251295395286815	0.04069342942000363	0.08903409843173772	3.284843077835369e-11	NA	38	41	41
ENSG00000101306.10	MYLK2	-1.5439561233287709	-0.053983225097530965	0.1225989623777079	0.12509924911168455	0.4305095677989834	1.000436845084093e-63	NA	13	13	13
ENSG00000183207.13	RUVBL2	1.5437202734264017	0.26685440373138514	0.12265611275859746	0.003320031794896596	0.08471081277637442	6.649200084981253e-11	NA	12	12	12
ENSG00000172007.5	RAB33B	1.5434438375046209	0.5259806223102523	0.12272312430354898	0.0010772027705918256	0.01086612770216066	0.02472047007964501	NA	6	6	6
ENSG00000035720.7	STAP1	1.5432646921997442	0.1749637665228722	0.12276656665005832	0.012099256146889894	0.026451059845154997	0.00040039990323015805	NA	32	35	35
ENSG00000158792.15	SPATA2L	-1.542711668084964	-0.28761528932366454	0.12290074957904594	0.0038801097964230313	0.06249845286529845	3.135878346460381e-08	NA	11	11	11
ENSG00000164983.7	TMEM65	1.542269769861922	0.3440570252176167	0.12300805180992547	0.0021590712747826014	0.014881323154573824	0.007941927332732837	NA	42	42	42
ENSG00000250673.2	RP11-6L6.2	1.541791245294497	0.041017328665581505	0.1231243301929257	0.16531778422788507	0.4859962137025594	3.071410759532411e-76	NA	99	101	101
ENSG00000157617.16	C2CD2	-1.5417314670705784	-0.1622875351197025	0.12313886194500617	0.012030785046367225	0.05486063346486299	2.5332165210015736e-07	NA	53	56	56
ENSG00000104518.10	GSDMD	1.54039371631724	0.0704567771009554	0.12346441216467481	0.05376013232385307	0.4059850587432709	2.6814392901289905e-59	NA	25	25	25
ENSG00000176194.17	CIDEA	-1.5403663181324312	-0.16206053331226575	0.12347108670349981	0.011077769621591273	0.026735746841605863	0.00041460454400916514	NA	28	30	30
ENSG00000197971.14	MBP	1.5402252437690318	0.2321485001574198	0.12350545863386166	0.006571815241159351	0.0554932866492656	2.842243503934009e-07	NA	10	10	10
ENSG00000185519.8	FAM131C	1.5401151350666549	0.5904337940850501	0.12353229115489175	0.0010719089465481713	0.011543894146194486	0.02098542546093835	NA	11	12	12
ENSG00000137513.9	NARS2	1.5400851328570289	0.061751328716422256	0.12353960321803185	0.05660175464382171	0.31962729060028444	3.659558931419771e-44	NA	20	20	20
ENSG00000166140.17	ZFYVE19	1.5394405532745261	0.060140389659539786	0.12369678015515921	0.0703151577455369	0.4981347734799169	1.0853970145637384e-78	NA	19	20	20
ENSG00000141759.14	TXNL4A	-1.5384753227068746	-0.13321134661072445	0.12393243776269137	0.02220866359850221	0.32433356504720595	2.089143454610575e-44	NA	23	24	24
ENSG00000214194.8	LINC00998	1.537179767007623	0.5809273133569394	0.12424929361866084	0.0010439561251408681	0.022393981140083237	0.0012323933702196527	NA	21	21	21
ENSG00000273674.4	CTD-2378E12.1	1.536826527568506	0.08128021120494902	0.12433579543759232	0.050021921635844624	0.13562751523965785	1.2647318350208715e-16	NA	45	45	45
ENSG00000168060.15	NAALADL1	-1.5365772493018246	-0.23024619609821947	0.12439686735314669	0.0056270105266978355	0.05925938295294211	1.0486486432822495e-07	NA	27	28	28
ENSG00000077312.8	SNRPA	-1.5365601681044538	-0.48636726767199173	0.12440105301666712	0.0043382544785105885	0.012439316908064078	0.016067885106229102	NA	57	58	58
ENSG00000256436.1	TAS2R31	1.5363873001888948	0.12028196280436956	0.12444341963252219	0.020606173693536217	0.07154541104785613	3.7177543379270294e-09	NA	18	19	19
ENSG00000120693.13	SMAD9	1.535955256194048	0.276877995988455	0.12454935455672221	0.004740748698012797	0.07443771141311017	1.7480886259077764e-09	NA	11	11	11
ENSG00000125510.15	OPRL1	-1.5358663730437827	-0.10848320608259224	0.12457115696033756	0.025025029286262764	0.18257652128556284	6.855205921925091e-23	NA	11	12	12
ENSG00000235162.8	C12orf75	-1.5356235434565026	-0.053832268144816446	0.12463073650308809	0.09331178133396274	0.4435961815808249	4.183944101475424e-66	NA	11	11	11
ENSG00000272514.5	CFAP206	-1.5355847485815053	-0.2549105694613223	0.12464025709241534	0.006209540055918143	0.0208718992959193	0.0016316950321942625	NA	12	12	12
ENSG00000129187.14	DCTD	1.535290407691725	0.08748203596521856	0.12471250930559571	0.03670097792989657	0.2542956624695269	1.43062409953216e-32	NA	31	36	36
ENSG00000104885.17	DOT1L	1.5334430010096547	0.14886114987182783	0.12516674053733615	0.012692329265406886	0.08442578218430796	1.3407645445334709e-10	NA	44	49	49
ENSG00000141959.16	PFKL	1.5327284156521583	0.12903620338449392	0.12534278476137659	0.01434463048872113	0.11662098336248945	2.3317076031226685e-14	NA	27	27	27
ENSG00000112977.15	DAP	1.5326834528205457	0.08699420252491234	0.12535386819017022	0.04199594110100631	0.31036184305771863	2.1725655061825046e-42	NA	47	50	50
ENSG00000270195.1	RP11-572O17.1	-1.5314674952837524	-0.11035037510025672	0.12565389392170934	0.025021969502423483	0.11019716104905107	6.325286955791798e-14	NA	59	64	64
ENSG00000070413.19	DGCR2	-1.5302680668108621	-0.11525535331773878	0.12595038914147427	0.029778033133068878	0.28820580353600417	7.807860168474529e-38	NA	29	29	29
ENSG00000155506.16	LARP1	1.5301324793438844	0.4903348462507736	0.1259839402248856	0.0012163978379568301	0.02108948501199229	0.0017293911853675805	NA	8	8	8
ENSG00000100412.15	ACO2	-1.529678827162443	-0.15667662146363215	0.1260962469549373	0.005512922312496814	0.04925805032774275	1.323431238319087e-06	NA	35	35	35
ENSG00000259134.5	LINC00924	-1.5293457620447868	-0.13626459280417383	0.12617875062213668	0.016329746024257727	0.10575060696296636	3.802273451296283e-13	NA	25	28	28
ENSG00000206077.10	ZDHHC11B	1.5291947160400379	0.10529746484513496	0.12621618013002248	0.024868742459592773	0.07090216916148212	3.930829977393732e-09	NA	54	63	63
ENSG00000230606.10	AC159540.1	1.5283965568007238	0.0569728860814895	0.12641410920501944	0.09633660750723488	0.3759292581810405	3.9170749745602703e-53	NA	21	28	28
ENSG00000056736.9	IL17RB	1.527580398759873	0.07260069322730099	0.12661675149452334	0.06151110965583584	0.2421667297161098	4.436896334502222e-31	NA	19	19	19
ENSG00000164306.10	PRIMPOL	1.526888063064756	0.17137605445942583	0.12678884834843593	0.00953057751078351	0.11671957025612717	2.0993718339875357e-14	NA	8	8	8
ENSG00000176595.3	KBTBD11	1.526534782813336	0.2225424524855477	0.12687673486740653	0.005711624117231749	0.032379295282221235	9.519189711805636e-05	NA	19	19	19
ENSG00000103066.12	PLA2G15	-1.526456242468265	-0.1320790742655997	0.12689628001040032	0.015825821803215567	0.14255983105293038	2.096300381950205e-17	NA	17	17	17
ENSG00000261701.6	HPR	-1.52626208805234	-0.13729178816291773	0.12694460632845825	0.013490300125694812	0.1238189177404263	3.854802479907672e-15	NA	11	12	12
ENSG00000139112.10	GABARAPL1	-1.5258110592445466	-0.27378108063411294	0.1270569256679198	0.002742129907768928	0.044643847751153584	3.472360412444348e-06	NA	21	21	21
ENSG00000108590.10	MED31	-1.5254830475452252	-0.18429026585592792	0.12713865871915578	0.009011831062943435	0.0194256643991586	0.0026806594607274702	NA	30	32	32
ENSG00000128159.11	TUBGCP6	1.5254648560010398	0.7927177148190462	0.12714319283517073	0.0005688791369062537	0.027672027546389324	0.000303823861605657	NA	5	5	5
ENSG00000155265.10	GOLGA7B	1.5249930991681167	0.14991051022566676	0.12726081889533722	0.018948269612857258	0.09845684592389266	8.789025249341822e-13	NA	20	20	20
ENSG00000224939.1	LINC00184	1.5249326884799808	0.1490013273834883	0.1272758875807831	0.015243740317392911	0.0389629748932731	1.7834804234248027e-05	NA	24	24	24
ENSG00000105894.11	PTN	1.524888148018025	0.13759338405031932	0.12728699852723382	0.01613943762035823	0.12186462103917445	4.694889128666806e-15	NA	39	39	39
ENSG00000132256.18	TRIM5	-1.5247747090055372	-0.17001754522162	0.12731530013353992	0.013792649385577345	0.1199694151953343	5.764935988906474e-15	NA	16	18	18
ENSG00000169760.17	NLGN1	1.524242532543486	0.18383684151597757	0.1274481368297163	0.0100447152851285	0.08830669955465789	5.6683589836667246e-11	NA	33	35	35
ENSG00000154252.11	GAL3ST2	1.524081379227008	0.39369233020082156	0.12748838360981118	0.0018055561765957435	0.14575072917268966	3.7226031469733545e-18	NA	3	8	8
ENSG00000109814.11	UGDH	-1.5236508422906647	-0.17200340563567942	0.12759595533269386	0.009463096174078377	0.04301881290972423	6.4387414981007066e-06	NA	42	44	44
ENSG00000167081.16	PBX3	-1.5235821158591574	-0.15155218002360776	0.12761313349464787	0.014413491868070592	0.09752637127990024	3.5362723864215782e-12	NA	47	47	47
ENSG00000182247.9	UBE2E2	1.523236079938221	0.2101134158348889	0.12769965245645604	0.005973894626272524	0.11984740644845425	8.063110241670884e-15	NA	6	6	6
ENSG00000078304.19	PPP2R5C	-1.5231219796693085	-0.5201942201007854	0.12772819081463366	0.0014313902558515767	0.07190329228454373	3.1986701727981707e-09	NA	7	8	8
ENSG00000162734.12	PEA15	-1.5228008198132559	-0.5221524915554071	0.1278085448194897	0.0009949687151145808	0.03375080907253214	7.095474359618697e-05	NA	19	21	21
ENSG00000143155.12	TIPRL	-1.5222291106790293	-0.3176454861423459	0.127951683379329	0.0032317989428152097	0.05780061257814904	1.541262284065882e-07	NA	18	18	18
ENSG00000136146.14	MED4	-1.5220992779850566	-0.18497715233339604	0.12798420689488244	0.005552540627597642	0.05502911217912073	3.020231127667058e-07	NA	48	49	49
ENSG00000215271.7	HOMEZ	1.522095972007687	0.3217582402290686	0.12798503513697213	0.002920798146168962	0.040575686567248234	9.677997060647454e-06	NA	32	33	33
ENSG00000136531.15	SCN2A	-1.5216897126757705	-0.21947475937843078	0.12808684647249932	0.007133411663818562	0.043710694673745096	3.989244317743268e-06	NA	31	32	32
ENSG00000165915.13	SLC39A13	1.5216300164413663	0.22622322209839393	0.12810181205730764	0.004992606432583777	0.11680607418818716	2.614354439573994e-14	NA	19	19	19
ENSG00000139187.9	KLRG1	-1.5215416744375236	-0.10319957019237407	0.12812396150573474	0.021062894549358356	0.111263715298211	8.021019959633438e-14	NA	32	36	36
ENSG00000131941.7	RHPN2	1.5210566065511308	0.12845392546228668	0.12824563266332006	0.021982814461313782	0.12669551917232902	1.3184161515706325e-15	NA	22	22	22
ENSG00000196683.10	TOMM7	1.520942547657002	0.17418595005288773	0.12827425546670979	0.008957798785446348	0.2290865946008242	7.593842938269605e-29	NA	15	15	15
ENSG00000186567.12	CEACAM19	-1.520710424608793	-0.08888228757501247	0.12833252152079672	0.03842677966077743	0.18263043055309428	1.119799026034191e-22	NA	91	95	95
ENSG00000185414.19	MRPL30	-1.5206130176144845	-0.1714096820931004	0.12835697813334107	0.009483454657972644	0.07912809216139878	4.996913817162492e-10	NA	53	53	53
ENSG00000181754.6	AMIGO1	-1.5199326307767458	-0.13808869456362685	0.12852790836275196	0.018775574411864927	0.1736382847182707	8.25833261971405e-22	NA	68	71	71
ENSG00000119723.16	COQ6	1.519803493104973	0.07586739967750632	0.1285603709493215	0.04652271643726087	0.17625348006724534	1.0507243931333607e-21	NA	48	49	49
ENSG00000183114.7	FAM43B	-1.5194728888286002	-0.315094788886875	0.12864350718518178	0.0023817168171942275	0.05015493820695765	7.51562478411673e-07	NA	6	7	7
ENSG00000106799.12	TGFBR1	1.5186820103277296	0.19723118383217356	0.1288425569537097	0.004173956859491498	0.07367533569153548	2.0224407661515954e-09	NA	25	25	25
ENSG00000175664.9	TEX26	1.517070416379831	0.2562184670449062	0.12924890647816145	0.004417159942084563	0.0296016843559728	0.00019644190556604156	NA	8	8	8
ENSG00000163918.10	RFC4	1.51701968246991	0.14082918286395868	0.12926171473883982	0.012137795717042793	0.11516025131798968	2.3100163188202717e-14	NA	20	23	23
ENSG00000162998.4	FRZB	-1.5169000009116438	-0.11365809264592613	0.12929193339846293	0.022323283985831558	0.20711177785615484	3.1358664318374196e-26	NA	48	48	48
ENSG00000225706.1	PTPRD-AS1	1.5163801518491473	0.05133385184474448	0.1294232549104549	0.11268791265460837	0.37583263750772095	2.068917813622922e-53	NA	29	29	29
ENSG00000144152.12	FBLN7	-1.5163540758470229	-0.05993923475468033	0.12942984481898256	0.07511824872907175	0.404557579713701	4.989195452085351e-59	NA	16	16	16
ENSG00000008517.16	IL32	-1.5150171427575507	-0.3026497848076027	0.12976806288102302	0.014529097429545196	0.1593372124552818	8.927560329988891e-21	NA	14	14	14
ENSG00000168556.6	ING2	1.5148604066260465	0.25414006334479894	0.1298077589674233	0.007908958635878061	0.04787946042374566	1.5452821471066342e-06	NA	23	24	24
ENSG00000247982.6	LINC00926	1.514470477779314	0.04814576302547628	0.12990655596672537	0.1396302585291679	0.4929296649974486	4.003882797051301e-78	NA	53	56	56
ENSG00000136828.18	RALGPS1	-1.5144049131823554	-0.18688736590444888	0.12992317392194586	0.008006495736576365	0.09728826273059593	3.562941542070524e-12	NA	14	14	14
ENSG00000135976.17	ANKRD36	-1.514334119129079	-0.15397511805893158	0.1299411191841457	0.010844104303868155	0.16032757582438809	4.8635505795596395e-20	NA	46	50	50
ENSG00000269973.1	RP11-95D17.1	1.5140238871694498	0.12180218177141704	0.13001978116115512	0.01946934717285307	0.13918110599004455	3.344685402869003e-17	NA	15	15	15
ENSG00000177191.2	B3GNT8	-1.5139547820739259	-0.25043023766480255	0.13003730838401587	0.005046388033713964	0.05240237901403367	3.963890308984179e-07	NA	14	15	15
ENSG00000113205.5	PCDHB3	-1.5129121765794415	-0.06250571809200546	0.1303019684942705	0.07171913422718895	0.07894843009126913	4.6051981542898174e-10	NA	81	81	81
ENSG00000223382.4	LINC01778	1.5127461670956759	0.07066841383848406	0.13034414770720104	0.05784951819049365	0.14642762485327215	2.3077351854113468e-18	NA	38	40	40
ENSG00000050327.14	ARHGEF5	1.5125800543117764	0.2936782592153534	0.13038636377002802	0.0038550001850379888	0.04821214506676425	1.4819620996044304e-06	NA	36	38	38
ENSG00000157184.6	CPT2	1.511482111026665	0.20088973835327256	0.13066566299060398	0.007155961032902001	0.08151318355237705	3.0198963064883816e-10	NA	17	17	17
ENSG00000184492.6	FOXD4L1	1.511215095562826	0.41854436177286897	0.1307336575657379	0.0020279760371189857	0.01060232576585825	0.026908219781807987	NA	6	8	8
ENSG00000137857.17	DUOX1	-1.5110228702051773	-0.18954986688695522	0.13078262408482394	0.0075905010077880015	0.046351480566122163	2.6010978285763163e-06	NA	34	34	34
ENSG00000117519.15	CNN3	1.5108991965518912	0.5132007536963761	0.13081413560799507	0.001153843168095513	0.02352725965561185	0.0007494482678588032	NA	7	8	8
ENSG00000132950.18	ZMYM5	-1.5100784836785652	-0.4370966023959298	0.13102339900590587	0.002071243179218186	0.042102724451268274	6.9329046857384095e-06	NA	18	21	21
ENSG00000172296.12	SPTLC3	1.51002832474268	0.1050902126020529	0.13103619682390266	0.02665090523286969	0.13870964084888573	5.907936521860007e-17	NA	39	40	40
ENSG00000136999.4	NOV	1.5099571254880195	0.27906312410506845	0.13105436464545717	0.0040838638571200625	0.061771535114454185	2.7812692153723563e-08	NA	38	38	38
ENSG00000145945.5	FAM50B	1.5094883628426776	0.3481121281835017	0.13117402697198505	0.0027158762425820724	0.04278708251535025	7.251458965631693e-06	NA	8	8	8
ENSG00000140675.12	SLC5A2	1.5086413386427675	0.10247245241643092	0.13139046398869533	0.025914474716929703	0.05913388358930052	7.799693394939332e-08	NA	15	16	16
ENSG00000136122.15	BORA	-1.5083168971092187	-0.25360114491170843	0.13147344064960237	0.005519373688882097	0.02529832629978121	0.0005453830385252454	NA	11	15	15
ENSG00000146904.8	EPHA1	1.507998523364097	0.10619971422879411	0.1315549049428878	0.03147598001472727	0.20035864551112445	5.880320332160809e-25	NA	4	7	7
ENSG00000111907.20	TPD52L1	1.5079888141578417	0.22200183291136855	0.13155738991323987	0.010839226114997607	0.10618826623716704	3.3642686790157464e-13	NA	37	38	38
ENSG00000055163.19	CYFIP2	1.5072950469421027	0.22031429759479548	0.13173504661703775	0.005501774190530618	0.06090533483976526	6.665786012255398e-08	NA	55	60	60
ENSG00000149256.15	TENM4	1.5069064616025394	0.302397884199807	0.13183463496043032	0.003192864038740135	0.04425115990838023	3.4031879063737802e-06	NA	4	4	4
ENSG00000151376.16	ME3	-1.5067056276540935	-0.17950047299671934	0.13188612842308756	0.01085375873208872	0.15925778573800814	1.2729824867404714e-19	NA	29	29	29
ENSG00000183605.16	SFXN4	-1.5050783209579732	-0.03624204884864858	0.13230394188168437	0.21315884889612016	0.5856880480639288	1.599766873358974e-103	NA	87	90	90
ENSG00000135913.10	USP37	1.504986174583346	0.4294864782829519	0.13232763124058197	0.0014850143567056002	0.03248676593315058	8.731495195872409e-05	NA	8	8	8
ENSG00000251287.8	ALG1L2	1.5047762782227485	0.32283917605308576	0.13238160450306918	0.0028997625645917286	0.039351407504779085	1.6149606670119957e-05	NA	6	8	8
ENSG00000151611.13	MMAA	1.502074542316571	0.18488359568932275	0.13307785870210487	0.012495622327623076	0.06154981388820752	5.402832738885447e-08	NA	29	29	29
ENSG00000087085.13	ACHE	-1.5020291417646703	-0.05797643257477043	0.13308958287817604	0.0713050650890481	0.2830879948166132	5.638126027556472e-37	NA	17	17	17
ENSG00000149300.9	C11orf52	1.5017324994127796	0.09885222374382002	0.13316620707123145	0.034393256254258577	0.06570694432097451	1.747422262902377e-08	NA	117	128	128
ENSG00000109775.10	UFSP2	-1.501612645289233	-0.050102297804000245	0.1331971756702742	0.11236902598410589	0.426028893812365	1.1848990042011022e-62	NA	34	36	36
ENSG00000189171.14	S100A13	1.5012787804994348	0.29389928692959094	0.1332834709697066	0.003463974075179391	0.08983629597901227	3.58717647849519e-11	NA	19	23	23
ENSG00000107611.14	CUBN	-1.501270375283252	-0.20471158837449888	0.13328564405609433	0.006690989952711	0.10326321580247376	1.0100001797665189e-12	NA	14	14	14
ENSG00000266970.1	RP11-806H10.4	1.5011571543910138	0.3702850259563744	0.1333149188823132	0.0025858972754940128	0.017672000720257156	0.0036195976471029455	NA	8	8	8
ENSG00000132613.14	MTSS1L	1.500540177200721	0.32531853079907547	0.13347453431284964	0.0024568755211909227	0.010424451159679358	0.027329418676465385	NA	33	39	39
ENSG00000189114.6	BLOC1S3	-1.5004734279761516	-0.4656277211795818	0.13349181156955955	0.001437101670547977	0.015329216619496256	0.0072415961526037	NA	8	8	8
ENSG00000184500.14	PROS1	1.4998784255531123	0.2380707477884033	0.133645897469396	0.005893581435531477	0.030001391240836662	0.00018030224061927412	NA	8	8	8
ENSG00000133067.17	LGR6	1.4990787091115174	0.17591379405825455	0.1338532142387925	0.007283126012479529	0.05831298508019396	1.0341343651204267e-07	NA	27	27	27
ENSG00000224950.2	RP5-1086K13.1	-1.498521520589147	-0.23604812676243034	0.13399780557816965	0.007653810542797512	0.0927471084810262	1.6700489817452454e-11	NA	9	9	9
ENSG00000154518.9	ATP5G3	1.4984614966682512	0.1479182782590115	0.1340133890898416	0.015722111820320128	0.2753258907501149	1.0245667130909089e-36	NA	11	11	11
ENSG00000278053.4	DDX52	1.4976324257919136	0.2186478070123282	0.13422877728988633	0.0054058583076641575	0.06408589060009154	2.9423721957100445e-08	NA	15	15	15
ENSG00000140374.15	ETFA	1.4974714642820013	0.22527347254284705	0.13427062524787609	0.005230946720009259	0.07172142068433622	3.978928246998119e-09	NA	15	15	15
ENSG00000124444.15	ZNF576	1.4973659954042506	0.6981223815108778	0.13429805129353717	0.0005542036831158311	0.012267530197325351	0.016967971674608354	NA	3	3	3
ENSG00000168917.8	SLC35G2	1.496730394562248	0.2784019497240683	0.13446342416950063	0.003952415222739859	0.01412407497765481	0.010446235839977648	NA	48	48	48
ENSG00000185187.12	SIGIRR	1.4966930224650776	0.05506606273811145	0.13447315267258753	0.09021750941202715	0.4529273925704742	6.699824488447807e-70	NA	37	39	39
ENSG00000213213.13	CCDC183	1.496354594723541	0.14558972924258667	0.13456127513816682	0.015914144422381572	0.0915730372347057	1.6008261085538178e-11	NA	14	18	18
ENSG00000088053.11	GP6	1.4960202548162835	0.13880479831483672	0.13464837701311294	0.014366458752345702	0.03861666206954434	1.9963326945241288e-05	NA	23	25	25
ENSG00000256060.2	TRAPPC2B	-1.4955160759883028	-0.30141301898291817	0.13477980755069052	0.003078237192930846	0.022656491479753318	0.0010790756146961047	NA	11	11	11
ENSG00000150556.16	LYPD6B	1.4952170204833943	0.2127516946090674	0.13485781289073684	0.008681609138324754	0.0604706333063056	7.230371261522978e-08	NA	4	4	4
ENSG00000148848.14	ADAM12	-1.4948968031647343	-0.19001935426051617	0.13494137673602724	0.008043463963847966	0.030007536629121537	0.0001543687489404821	NA	43	44	44
ENSG00000176953.12	NFATC2IP	1.4938171993945901	0.3224919222868561	0.13522340482066936	0.002915154657723593	0.02644280753327896	0.00041342586387517206	NA	19	20	20
ENSG00000175334.7	BANF1	-1.4938108352056545	-0.34189437934727096	0.1352250687057642	0.0023006126653029734	0.11502027764661313	2.2456698625538243e-14	NA	19	19	19
ENSG00000017427.15	IGF1	1.493136674175755	0.15074183928487858	0.13540141431208355	0.005058877703655479	0.012514899359702996	0.016378483080578012	NA	25	25	25
ENSG00000171824.13	EXOSC10	-1.4926643236812576	-0.209987010282139	0.13552507655379994	0.00495734651497087	0.06471401838588417	2.206748502544552e-08	NA	30	30	30
ENSG00000228043.5	AC097721.2	1.4925327913419297	0.23050143363858228	0.13555952748987662	0.008029383007882819	0.01344613946649684	0.012595466399839576	NA	28	30	30
ENSG00000104450.12	SPAG1	1.4918767163677604	0.19611919458664573	0.13573146760150037	0.0065879547382531895	0.02695396786855827	0.0003696960520652915	NA	40	40	40
ENSG00000156170.12	NDUFAF6	1.4916653624425908	0.15236531628650232	0.13578689379735548	0.012065814377500612	0.05929003200274885	5.6628129052464996e-08	NA	36	36	36
ENSG00000198791.11	CNOT7	1.4907356250092663	0.20108535440002367	0.1360309189859014	0.005469536093292383	0.0986298919303559	1.7419093880521231e-12	NA	32	32	32
ENSG00000203791.14	METTL10	1.4906841051773658	0.07049781773778732	0.1360444511248028	0.055248399768291725	0.31640003651206305	2.741010142095428e-42	NA	60	64	64
ENSG00000139044.10	B4GALNT3	-1.4900718109121114	-0.05210485977004385	0.13620535520786156	0.1044803224444967	0.48147547427926	2.569032395705351e-75	NA	20	20	20
ENSG00000151366.12	NDUFC2	-1.489078552852856	-0.6774969619790066	0.13646668471614487	0.0008045604681930659	0.03699833906425266	2.6730144536552116e-05	NA	8	8	8
ENSG00000124678.17	TCP11	1.4890057115241233	0.12376634625573932	0.13648586473223592	0.03013704435082811	0.08091214071664482	2.4800209519417253e-10	NA	18	19	19
ENSG00000108510.9	MED13	-1.4877874104538724	-0.3783811197784733	0.1368069668392617	0.0008937394202093221	0.02196825534792425	0.001390665102285121	NA	21	21	21
ENSG00000266714.6	MYO15B	1.487363546244312	0.08187590734030335	0.13691881937941208	0.04950361319556924	0.3913069640714928	1.6766696714473047e-55	NA	53	54	54
ENSG00000060339.13	CCAR1	1.4870658286115477	0.36155072239974123	0.1369974255643271	0.002105887937136727	0.01566775199473478	0.006342986383077011	NA	25	25	25
ENSG00000104313.17	EYA1	1.4867995538756844	0.10804265151911299	0.13706775939065244	0.04127285153973007	0.09395390120726377	5.811647294724378e-12	NA	49	58	58
ENSG00000101290.13	CDS2	1.4867305384437575	0.19747756769424987	0.13708599367590543	0.007071747209659895	0.062034038152643835	4.0065493137267066e-08	NA	100	108	108
ENSG00000063046.17	EIF4B	-1.4866381441789418	-0.10886670736894717	0.1371104077162329	0.011940730581385658	0.2735838369163148	1.1289663853949148e-35	NA	48	49	49
ENSG00000176531.10	PHLDB3	-1.486545523143092	-0.18387274429171313	0.1371348850440207	0.008107559320144153	0.06658996698180306	1.2679073742998252e-08	NA	26	27	27
ENSG00000105486.13	LIG1	1.4863097188570342	0.13234591020975484	0.1371972171899364	0.014670265998542455	0.12091000498917433	1.4282083299285518e-15	NA	60	61	61
ENSG00000100034.13	PPM1F	-1.4849224236473273	-0.3953421303059162	0.1375643752463205	0.0019641247582283484	0.05033260773009323	1.075776173937719e-06	NA	13	16	16
ENSG00000106603.18	COA1	-1.4837298857600278	-0.07375639744766617	0.1378805944467848	0.062031921235706146	0.2807842908980273	1.0073853079034233e-37	NA	42	42	42
ENSG00000173421.16	CCDC36	-1.482681875513596	-0.03667569057263758	0.13815895229286457	0.20835561040837047	0.3601330973111351	4.341774280300814e-50	NA	82	84	84
ENSG00000108784.9	NAGLU	-1.4826503429923994	-0.11503057407724401	0.13816733422693472	0.02881744596748253	0.2700190883857845	3.7733702452947356e-36	NA	36	36	36
ENSG00000280670.2	CCDC163	1.4825497031139268	0.0239132883774277	0.13819408881082612	0.4551067255267376	0.6815724572773525	1.256846737399917e-139	NA	25	25	25
ENSG00000146830.9	GIGYF1	-1.482328611149509	-0.16708375983567839	0.13825287896918473	0.007671529605386942	0.20843101503839487	5.485477648632195e-26	NA	18	18	18
ENSG00000186468.12	RPS23	1.4807680000951982	0.053674301265220915	0.13866840647137926	0.05531095883681465	0.4881520841556653	6.003577167654948e-79	NA	60	60	60
ENSG00000159692.15	CTBP1	-1.4805085617856857	-0.609996520987989	0.13873757754315336	0.0007374446337414273	0.017700066330839315	0.003623871614009402	NA	2	3	3
ENSG00000173559.12	NABP1	1.4799402509017687	2.206150775856533	0.13888919264985108	5.2329459292370114e-05	0.01251517149281531	0.015786390589371185	NA	3	5	5
ENSG00000281106.2	LINC00282	-1.4795427889452468	-0.14666984772586927	0.13899530414633715	0.01366934825182252	0.0398973728582522	1.2243191343074346e-05	NA	15	16	16
ENSG00000176209.11	SMIM19	-1.478888624938529	-0.08163614849276082	0.13917008400115186	0.03852175868506229	0.3539787892387619	1.0614730172848444e-49	NA	30	31	31
ENSG00000149716.12	ORAOV1	-1.4786334176163143	-0.3283956266033912	0.1392383162844283	0.003187726701606173	0.04836616592450413	1.4214172416596697e-06	NA	22	22	22
ENSG00000272440.1	RP11-379F4.6	-1.4786043723096094	-0.1370400318207189	0.13924608347589285	0.01318543903993121	0.01806115381960555	0.0037647114735969048	NA	32	32	32
ENSG00000125753.13	VASP	-1.478556474212263	-0.26903470285438774	0.13925889294146807	0.003393284137143663	0.07534452357884525	1.4184544181710793e-09	NA	8	8	8
ENSG00000196576.14	PLXNB2	1.4778294019663976	0.27072747562375843	0.13945344647080155	0.0042843193883386615	0.034899115803066524	4.837985734830127e-05	NA	20	21	21
ENSG00000165966.14	PDZRN4	-1.4771772756800738	-0.2516511984691613	0.13962812352143064	0.005348849439780767	0.06095178358554072	3.9627956247525535e-08	NA	29	30	30
ENSG00000169621.9	APLF	-1.4764049102920462	-0.1874609859139844	0.1398352253192224	0.008653501875792328	0.03590206663021324	3.8368602795270014e-05	NA	12	12	12
ENSG00000108349.16	CASC3	1.4762757161324376	0.14066200216927588	0.1398698904627924	0.019267113542757376	0.13268252281920134	1.149596326304553e-16	NA	69	73	73
ENSG00000087191.12	PSMC5	-1.475863896900251	-0.24578673864836817	0.13998043318970005	0.004906109735864172	0.16366036688772753	3.389261455854728e-20	NA	51	52	52
ENSG00000164116.16	GUCY1A3	1.4758168380873777	0.31862244176524573	0.13999306924689747	0.002657156546806076	0.057354537623086725	1.597867424021981e-07	NA	19	19	19
ENSG00000104972.15	LILRB1	-1.4757927949535636	-0.41393506694793114	0.139999525558392	0.0016393269074061764	0.041616280331611036	9.516836070434249e-06	NA	14	14	14
ENSG00000204348.9	DXO	1.4752565534012685	0.24950477960119036	0.14014358224026277	0.004734247444797678	0.07811100857687116	4.0697801894526577e-10	NA	7	26	26
ENSG00000117834.12	SLC5A9	1.475023128915051	0.06045964184867858	0.14020632533323804	0.07502472130959757	0.25515131339873465	1.1179910042186036e-33	NA	50	51	51
ENSG00000111275.12	ALDH2	-1.474985176796753	-0.20140550100678903	0.14021652867553072	0.006249017463537046	0.1010140115743626	1.5083472185587481e-12	NA	15	15	15
ENSG00000237693.4	IRGM	1.4744331410811007	0.056027176789443245	0.14036500683260206	0.06824017956288586	0.15684519889144394	1.4414488801071586e-19	NA	78	80	80
ENSG00000271324.1	RP11-10C24.2	1.4733767514641107	0.11601945331234306	0.14064947551220816	0.028401801241868113	0.06194187921280505	3.80073976820463e-08	NA	48	49	49
ENSG00000051523.10	CYBA	-1.4729449911752532	-0.293194399098975	0.14076586913274197	0.0033322634155937268	0.14573140854068833	5.918319274659622e-18	NA	3	3	3
ENSG00000118855.18	MFSD1	1.472645127196192	0.23865855747779177	0.14084674981234313	0.00396597463031886	0.06647860004158336	8.441243140556259e-09	NA	10	10	10
ENSG00000204681.10	GABBR1	1.4724477529525755	1.1006455643753843	0.14090000598841945	0.0002845368423701584	0.02151570454277108	0.0014550437954533185	NA	1	3	3
ENSG00000140545.14	MFGE8	1.4720059377319066	0.22951987652896153	0.14101927415478496	0.0033567918902384507	0.0820138232134564	2.3753788617126565e-10	NA	24	25	25
ENSG00000081803.15	CADPS2	1.4709065542617008	0.2195876943954858	0.14131638990199266	0.006399882541369917	0.02010076367116209	0.002266400608212988	NA	61	61	61
ENSG00000124440.15	HIF3A	-1.4703452716700198	-0.13140538511705932	0.1414682656716608	0.01568464836455492	0.27344707060813217	2.2847601770689438e-35	NA	18	19	19
ENSG00000143641.9	GALNT2	-1.4703097381456673	-0.301930748282169	0.14147788480104898	0.002674907840112745	0.034271898634858376	6.290187822895145e-05	NA	27	27	27
ENSG00000112137.17	PHACTR1	1.4695795804441731	0.08827893452087901	0.14167565397503792	0.03387998460590902	0.32326771662483056	3.355779036980309e-44	NA	53	54	54
ENSG00000152492.13	CCDC50	1.468685588691691	0.05711639383006561	0.141918088084556	0.07568668749658267	0.5296521245474326	1.615694009864148e-87	NA	20	20	20
ENSG00000166348.18	USP54	-1.467399541449319	-0.18874650118888303	0.14226739916758227	0.009767380997010314	0.10149173695397708	1.439263432009471e-12	NA	45	46	46
ENSG00000172247.3	C1QTNF4	-1.4672126910445056	-0.06683921022512027	0.1423182056194652	0.05991140883990781	0.18544851380022695	7.436250110852744e-23	NA	42	42	42
ENSG00000054219.10	LY75	-1.467100183243658	-0.047732871913352286	0.14234880430961694	0.11784107525365654	0.5176032076037493	5.594180518108133e-84	NA	21	21	21
ENSG00000064199.6	SPA17	1.4665612092625475	0.17680331361361482	0.1424954588583829	0.010127630081299806	0.06217654504767355	2.2904422708821033e-08	NA	31	31	31
ENSG00000198270.12	TMEM116	1.4665366799793595	0.09733344464208744	0.14250213602260584	0.022741380086340687	0.19566320570447104	2.6392475727423057e-24	NA	43	44	44
ENSG00000128245.14	YWHAH	-1.465987725619378	-0.4194364701796645	0.14265163081267174	0.0017854058325640068	0.029782618079924668	0.00018858177516765983	NA	11	11	11
ENSG00000064545.14	TMEM161A	1.4659401031221442	0.07488339430432271	0.14266460535076791	0.03776477269541621	0.25727263587669097	3.642620092575571e-33	NA	26	30	30
ENSG00000172638.12	EFEMP2	1.4657198307992867	0.22395519373900044	0.14272462935277602	0.0060721996125281796	0.09399000133453893	1.1023048365527107e-11	NA	30	30	30
ENSG00000124831.18	LRRFIP1	1.4651723342226262	0.3462947205277873	0.14287390562428753	0.0020486245294630413	0.05602760632273522	2.2160829553245658e-07	NA	9	9	9
ENSG00000136783.9	NIPSNAP3A	-1.4641710300606534	-0.09120020266312606	0.14314722356027218	0.0313242937710897	0.34164430280667824	6.628556346976759e-47	NA	22	22	22
ENSG00000183111.11	ARHGEF37	-1.464153076691108	-0.15788962614256882	0.1431521278055037	0.011851540998412742	0.05199396649213363	6.40818841594299e-07	NA	64	64	64
ENSG00000116191.17	RALGPS2	-1.4639852007122969	-0.08198750497068512	0.14319799200808836	0.041541287982853115	0.21260988174773804	4.12872403494054e-27	NA	22	22	22
ENSG00000093000.18	NUP50	-1.4637435273086898	-0.3896011103581077	0.14326403767692575	0.001915296159590507	0.02600900969797525	0.000443995543418322	NA	7	7	7
ENSG00000242715.7	CCDC169	1.4634173793040028	0.09874422613932825	0.14335320601847432	0.03026556520210053	0.1186397933286458	5.3395526870082396e-15	NA	58	58	58
ENSG00000231768.1	LINC01354	-1.463271248597177	-0.10856287550631358	0.14339317172826485	0.027069514425996276	0.18094261242830628	1.1291464889289158e-22	NA	18	18	18
ENSG00000170579.16	DLGAP1	1.4627868932642671	0.09684407881649496	0.1435257005870109	0.026400500108664383	0.21683585883077414	1.1278740750175574e-27	NA	7	7	7
ENSG00000136044.11	APPL2	-1.462517894656055	-0.2263600910549765	0.1435993443049897	0.004857387279756613	0.07172846955385025	4.282592358054068e-09	NA	3	3	3
ENSG00000149488.12	TMC2	-1.4622374418044546	-0.09441548855207205	0.14367615470537476	0.03215676730277678	0.09949452279071802	6.641374029200594e-13	NA	29	30	30
ENSG00000138036.18	DYNC2LI1	1.462036609211053	0.13356743292884557	0.14373117807520386	0.017800350464126743	0.18027419365027936	2.2088303244098567e-23	NA	20	20	20
ENSG00000026559.13	KCNG1	1.461919751591517	0.1784599532002436	0.14376320172912324	0.009515956734071794	0.03829857038004207	2.1928151383941696e-05	NA	14	16	16
ENSG00000162604.12	TM2D1	1.4614127549111138	0.29121292078383243	0.14390220243308932	0.002709003640293458	0.01522421239606696	0.007822451121307871	NA	32	32	32
ENSG00000101198.14	NKAIN4	1.461170829578459	0.14639908219620873	0.14396856618051507	0.011913949890275829	0.025373393816837574	0.0005956610506881419	NA	34	35	35
ENSG00000065882.15	TBC1D1	-1.4610758340097718	-0.15789392922274015	0.14399463130508836	0.011500892639883438	0.05012501548393311	7.454615341297616e-07	NA	67	67	67
ENSG00000261600.1	RP11-575H3.1	-1.460838149488186	-0.2224032428657618	0.1440598636373086	0.009760431004471009	0.054827553964792726	2.8451932787198527e-07	NA	5	11	11
ENSG00000105258.8	POLR2I	1.4608165665998898	0.2402229519195884	0.14406578816609764	0.004942714232511518	0.1281643119144088	2.6445041977967397e-16	NA	9	9	9
ENSG00000181444.12	ZNF467	-1.4605419583498234	-0.17729457938155807	0.14414118477006885	0.01216624910806988	0.10568542735149054	3.637841592724967e-13	NA	25	26	26
ENSG00000159256.12	MORC3	1.4602806212918056	0.4171649949567778	0.14421296571623174	0.0014925490850430751	0.02236336408172772	0.001270649011142672	NA	14	26	26
ENSG00000145194.17	ECE2	1.4595239308575738	0.41008661653850154	0.14442095895613216	0.0017027324732259155	0.012226578192894915	0.01718993987093831	NA	21	23	23
ENSG00000163875.15	MEAF6	1.458753784902335	0.13579435878800597	0.14463288674987734	0.0131610282587826	0.1978416537691926	1.0419371706314796e-24	NA	25	26	26
ENSG00000119147.9	C2orf40	-1.458568462052985	-0.04527856356519008	0.1446839192122897	0.0940950600810666	0.33193974576528074	6.248547970743734e-45	NA	88	88	88
ENSG00000196189.12	SEMA4A	1.4585405862505665	0.0915794900168358	0.1446915965820788	0.03264389737056304	0.21377033593753095	3.8689567431541814e-27	NA	41	44	44
ENSG00000131591.17	C1orf159	-1.458473791130007	-0.15079561223236287	0.14470999412410562	0.009874796564743611	0.11744778791240308	1.929600423681632e-14	NA	23	35	35
ENSG00000232677.6	LINC00665	-1.4580805298667563	-0.09708269065372757	0.14481834737153337	0.028282026130597916	0.17756320772402706	4.1442196541510397e-22	NA	36	36	36
ENSG00000135587.8	SMPD2	-1.4577211071590197	-0.1511795807704043	0.14491743161276194	0.00887568463979131	0.0792206053321074	5.890840897646009e-10	NA	13	13	13
ENSG00000166578.9	IQCD	-1.4565906122912693	-0.19141029748075705	0.14522942059046448	0.0033378153475518216	0.031142832700725438	0.00011812016978553855	NA	5	5	5
ENSG00000185133.13	INPP5J	-1.4552249312587704	-0.10520876260904256	0.14560700098909388	0.021452526575818216	0.14383799237811326	4.848102361347751e-18	NA	43	43	43
ENSG00000157978.11	LDLRAP1	-1.4546409963296227	-0.15739372021569153	0.14576867519773715	0.010419076884098698	0.11826173809749395	1.5514003786141323e-14	NA	26	26	26
ENSG00000177888.7	ZBTB41	1.4543131480893232	0.5438916854266165	0.14585950683880894	0.0008796178044251988	0.018421345026018048	0.003475326414155977	NA	10	10	10
ENSG00000134152.10	KATNBL1	1.4527817188972414	0.2537858697303155	0.14628436924919333	0.004623211777025954	0.07719347430601589	5.26281534721922e-10	NA	26	26	26
ENSG00000177000.10	MTHFR	-1.452373065735152	-0.17072939923832958	0.1463979012674786	0.008693897236384376	0.15627300174081382	3.9624363709058566e-19	NA	10	11	11
ENSG00000005156.11	LIG3	1.451358964911359	0.10485996097559738	0.1466799299685366	0.019130316200312726	0.2385585304327427	1.0332188124721294e-30	NA	11	11	11
ENSG00000122390.17	NAA60	1.4500723252749896	0.15934092638970124	0.14703835156871983	0.009849048876349248	0.1079554335582352	1.489376694554338e-13	NA	17	17	17
ENSG00000097033.14	SH3GLB1	1.449920551540075	0.47364028247259166	0.14708067558299948	0.0014399147052134242	0.014317725860229797	0.00992456731410878	NA	21	21	21
ENSG00000171724.2	VAT1L	-1.4492215533275534	-0.04969835189136684	0.14727572027787394	0.112931462323957	0.4464438868083868	4.163775007451198e-68	NA	35	35	35
ENSG00000183891.5	TTC32	-1.448509559929322	-0.0917778580095263	0.14747459430787244	0.029882159802065753	0.2530077917006974	8.191530531767956e-33	NA	28	28	28
ENSG00000158560.14	DYNC1I1	-1.44776241616027	-0.20675008474179823	0.14768350720009646	0.0049018185537101884	0.043360087685629684	4.773149904540159e-06	NA	16	16	16
ENSG00000153029.14	MR1	-1.4472516567033118	-0.24542102911984814	0.14782645350911577	0.005598106655099123	0.015155552756681756	0.00801897549046083	NA	51	51	51
ENSG00000255243.1	CTD-2507G9.1	1.4470473467542455	0.35442786616204675	0.14788366335463501	0.001932065688792759	0.024991653408783773	0.0006424769500318568	NA	9	9	9
ENSG00000140022.9	STON2	-1.4465572778357039	-0.18769505038929238	0.14802095894893952	0.006927085223872332	0.026939995183996517	0.0003617843299223336	NA	16	16	16
ENSG00000164346.9	NSA2	-1.44646937934669	-0.03661314542681331	0.1480455945072126	0.1921190435849939	0.6801369193800548	2.8478417180261975e-141	NA	26	26	26
ENSG00000158764.6	ITLN2	1.4461119341429727	0.17219482278176512	0.14814580895776527	0.013423354988170332	0.0209894138415805	0.0017087701588964913	NA	41	45	45
ENSG00000104884.14	ERCC2	-1.4460452881300052	-0.3224868276236073	0.14816449977221258	0.0032246661815004776	0.05013119864061685	1.0989253338391592e-06	NA	10	10	10
ENSG00000272375.1	RP11-51J9.6	-1.4449888816349608	-0.09647901147840988	0.1484610086634682	0.029603556627479665	0.05321294289939656	4.462352799666437e-07	NA	51	51	51
ENSG00000115902.10	SLC1A4	-1.444868810279569	-0.33967733914502424	0.14849473857942405	0.0024257802982460587	0.03148207280723463	0.0001180608126581908	NA	15	15	15
ENSG00000166313.18	APBB1	1.4441848806555206	0.8638105404139055	0.1486869766949004	0.00031278936532825653	0.016574451337018934	0.005344988399837411	NA	6	6	6
ENSG00000100241.20	SBF1	1.4440918833258594	0.24773910774780378	0.1487131309420965	0.004056323631841623	0.010641991066923708	0.026351590495257773	NA	41	43	43
ENSG00000213398.7	LCAT	1.443682348595607	0.4298472189351001	0.14882834887044477	0.0012309608988728315	0.04343405574372879	5.835336313725301e-06	NA	11	11	11
ENSG00000167840.13	ZNF232	1.4431390687357684	0.06136066603544021	0.14898129962540033	0.10008634170038916	0.2544122308035298	1.7040001950934495e-32	NA	42	45	45
ENSG00000186867.10	QRFPR	-1.442894884008068	-0.0927220222775724	0.14905008455487334	0.038968627698930544	0.12089072332347235	5.535165677346732e-15	NA	46	47	47
ENSG00000090054.13	SPTLC1	-1.4428878305878161	-0.3512543412606697	0.14905207180841207	0.0024204437261504197	0.03175526069126211	0.00010550877046185648	NA	13	14	14
ENSG00000136237.18	RAPGEF5	1.441966422839986	0.23533739748616347	0.14931184615043583	0.005366077603795349	0.07424182806966456	2.021686885540472e-09	NA	7	7	7
ENSG00000150403.17	TMCO3	-1.4414997216493033	-0.14863534042455695	0.14944355591330058	0.018753156313422843	0.16956224296956107	3.7299283069896215e-21	NA	76	80	80
ENSG00000228340.5	MIR646HG	1.4400136180093477	0.06330780343604413	0.14986354630017307	0.0770457131690848	0.20657648889663652	3.311127906379918e-26	NA	29	30	30
ENSG00000155542.11	SETD9	1.4395104081783083	0.029966274170301885	0.15000596318622011	0.24652263260644258	0.5966958029089908	3.9712333582356996e-107	NA	26	26	26
ENSG00000135298.13	ADGRB3	-1.4380962995458682	-0.04847240508729084	0.15040673245046784	0.06592609333706378	0.1846094003065338	5.330248600696952e-25	NA	49	49	49
ENSG00000272970.1	RP11-329B9.4	-1.4373941741495155	-0.15101910948214958	0.15060602323791344	0.01099086639225154	0.07329648475277814	2.885644777243125e-09	NA	22	22	22
ENSG00000283196.1	RP4-614C10.2	-1.4373709820570728	-0.4287326083082088	0.15061260949808597	0.003124284999492485	0.05860867435651216	8.482088992866875e-08	NA	40	56	56
ENSG00000242265.5	PEG10	1.4371923647376839	0.5322645319410627	0.15066334190932262	0.0005529278288005258	0.01603887213817361	0.006061377618020793	NA	10	10	10
ENSG00000121067.17	SPOP	1.4371171622888435	0.6148459437613955	0.1506847054451472	0.0009312618807802424	0.022186826319793792	0.0013262215106254831	NA	10	10	10
ENSG00000090487.10	SPG21	-1.436928959969574	-0.04375802675703418	0.15073818014062695	0.13767909233039793	0.5600302733509079	9.888856634231128e-96	NA	27	30	30
ENSG00000176658.16	MYO1D	-1.4364676215813794	-0.5573248603649262	0.15086932329026945	0.0008663265197418614	0.051340944010788606	6.143906077024913e-07	NA	5	5	5
ENSG00000167037.18	SGSM1	1.4361799901546446	0.4586544746201678	0.15095113132849686	0.0012789870300581503	0.03545541592395589	4.086554139600034e-05	NA	9	9	9
ENSG00000010626.14	LRRC23	1.435713772065779	0.05642370442565108	0.151083804727395	0.09673925264045127	0.4364146646274611	9.927009409670188e-65	NA	27	28	28
ENSG00000260578.1	CTD-2541J13.1	1.4356059545519855	0.1653464718789268	0.15111449940087338	0.012563589006965258	0.040330742651432765	1.221434769849866e-05	NA	65	66	66
ENSG00000157782.9	CABP1	-1.4350734140805215	-0.26177085939596373	0.15126617856877964	0.004823441936251693	0.012639082879826962	0.015402638455069381	NA	48	50	50
ENSG00000171903.16	CYP4F11	-1.4349004484704189	-0.045463533160512354	0.15131546790192466	0.12906227792329458	0.5038624565249136	2.2976289770854385e-80	NA	39	39	39
ENSG00000111846.16	GCNT2	1.4347791524775002	0.4221820153461362	0.1513500404445896	0.0017497146366038225	0.010193554598834484	0.028178470833044464	NA	15	16	16
ENSG00000176834.13	VSIG10	1.4346260726494644	0.1022186552511193	0.15139368080380813	0.023745785072080212	0.16953802229249448	5.008157608924229e-21	NA	50	51	51
ENSG00000111678.10	C12orf57	-1.4344096613543655	-0.19063049233042179	0.15145539220111043	0.00917060974152379	0.18292396862901544	1.271351316110546e-22	NA	34	36	36
ENSG00000078018.19	MAP2	-1.4338974522643695	-0.23554626022882968	0.15160152903003313	0.00465472226497554	0.03989957414395761	1.4416754994788229e-05	NA	38	38	38
ENSG00000225663.7	MCRIP1	1.4338912643284198	0.7326641623961215	0.15160329514767337	0.0004717681886191173	0.02169128876184396	0.0013650804073826767	NA	6	6	6
ENSG00000111906.17	HDDC2	-1.4337106258132912	-0.20389790758713658	0.15165485864232156	0.00799403939768316	0.1101747559737426	1.2960555146506018e-13	NA	9	9	9
ENSG00000103152.11	MPG	-1.4336482998645055	-0.6665584566920816	0.15167265276291392	0.00047052331223365054	0.03321290547220865	7.096113336730609e-05	NA	4	4	4
ENSG00000110218.8	PANX1	1.43188680261292	0.12069542030111229	0.15217621977359672	0.015523963249794579	0.13813963825885844	4.730725837609232e-17	NA	42	42	42
ENSG00000197140.14	ADAM32	1.431740179872136	0.06745315102558179	0.1522181927759369	0.061577339876355476	0.2518842726891524	1.4696614616137298e-32	NA	32	32	32
ENSG00000106638.15	TBL2	1.4308050307987454	0.0794389959674515	0.15248610087386744	0.05395787094928714	0.3087444184837587	4.1748289378476463e-41	NA	22	24	24
ENSG00000179774.8	ATOH7	-1.4307194786347688	-0.0680551928394791	0.1525106283662824	0.046665230210040716	0.14068836874288704	1.933017094663856e-17	NA	30	31	31
ENSG00000008838.19	MED24	1.429779809608989	0.05299857992708484	0.15278022566963761	0.0871828013356864	0.37821407004392893	3.7113849069177556e-54	NA	24	26	26
ENSG00000036257.12	CUL3	1.4292559104808547	0.4420727736033452	0.15293069317737165	0.0015005919258482508	0.03856475955844756	1.847104844815785e-05	NA	37	39	39
ENSG00000135469.13	COQ10A	-1.4291420865785445	-0.38539271631443356	0.1529633991037643	0.0015472560070591205	0.012768134462452748	0.014451034052439141	NA	5	5	5
ENSG00000155849.15	ELMO1	1.4284946590081118	0.6132060765614489	0.15314953082863914	0.0009058664737426941	0.019867850717952138	0.002380703115940922	NA	28	30	30
ENSG00000119401.10	TRIM32	1.4277850344758847	0.2566453086750999	0.15335374166272048	0.00399169954160586	0.024670273741225646	0.0007155981067486349	NA	18	18	18
ENSG00000196275.13	GTF2IRD2	1.427297675618433	0.06297178995604673	0.1534941103192789	0.09529746525222425	0.5335654490830016	3.87592155893865e-89	NA	13	16	16
ENSG00000126005.16	MMP24-AS1	-1.4272587697776915	-0.12584951028664074	0.15350532015376214	0.016636414053168295	0.1876940644754513	6.359337504033508e-24	NA	9	9	9
ENSG00000160999.10	SH2B2	-1.4267167508745184	-0.20769278882202166	0.15366155534429202	0.005810971093403766	0.08587195276666229	7.565782765279241e-11	NA	7	7	7
ENSG00000177119.15	ANO6	1.4259750195050767	0.6267874499845393	0.15387555288454133	0.0010687102479771417	0.01065934450998873	0.026648122729161287	NA	10	10	10
ENSG00000003989.17	SLC7A2	1.4257897991251398	0.26634417972339647	0.1539290263033239	0.003348981037007589	0.03447664417409868	5.295047498641561e-05	NA	31	31	31
ENSG00000084072.16	PPIE	1.424473509415342	0.03592239344784665	0.15430944817961312	0.2524367063784355	0.5571721757180009	2.268374703286749e-97	NA	41	41	41
ENSG00000164053.19	ATRIP	1.4236855689044419	0.1957074415388615	0.1545375130254878	0.008140919119776106	0.04338484319130025	4.675213126010852e-06	NA	12	12	12
ENSG00000145908.12	ZNF300	1.4236176315722593	0.2673631059691116	0.15455718908026372	0.0029210217772414372	0.034270704562188996	5.36291477599558e-05	NA	7	7	7
ENSG00000231925.11	TAPBP	1.4234859635486112	0.10056858381055206	0.15459532827819272	0.025205833340283118	0.3866643073946586	3.157550797024836e-55	NA	28	41	41
ENSG00000189266.11	PNRC2	1.4229616872150956	1.4085645289821513	0.1547472620220119	0.0006470721001320845	0.16615255231617818	1.3719562442650842e-20	NA	9	15	15
ENSG00000282885.1	RP11-596C23.6	1.4226578605936977	0.13362755063170922	0.1548353619785217	0.013243555700446379	0.04233466363399187	7.414889061207849e-06	NA	20	20	20
ENSG00000111981.4	ULBP1	1.4223459396688394	0.15191450002417894	0.15492584864727718	0.006373669202931352	0.027900714950525103	0.0002597836085702514	NA	9	9	9
ENSG00000134470.20	IL15RA	1.4219410320284112	0.2532599572623135	0.15504337018304776	0.0037310774494144004	0.07420836315688903	1.7092355898309193e-09	NA	6	6	6
ENSG00000161542.16	PRPSAP1	-1.4216629966809713	-0.15174490093989776	0.15512410713968197	0.01353531855091104	0.0999655122880736	1.530271606211924e-12	NA	32	35	35
ENSG00000150681.9	RGS18	1.4210785025055859	0.3626365469367584	0.15529393886125775	0.0021549274909596207	0.020063922426278274	0.0021547388088707254	NA	8	8	8
ENSG00000237940.3	LINC01238	1.4200485657797086	0.18997126934743946	0.15559354266967385	0.009222352154071524	0.06521610675329981	1.903536292022306e-08	NA	6	7	7
ENSG00000151692.14	RNF144A	-1.4195598646692071	-0.21014230447107426	0.15573585693229428	0.005917083360538854	0.021424998481867803	0.0013757378979586626	NA	37	40	40
ENSG00000183346.6	C10orf107	-1.4195402738501424	-0.03207383433341694	0.1557415640178867	0.14530468814923925	0.4829633393304082	1.9804109434139103e-75	NA	24	25	25
ENSG00000157500.10	APPL1	-1.41936374010709	-0.16483510811586802	0.15579299797947085	0.0077532715022670855	0.035947356389663815	3.543257993600573e-05	NA	59	59	59
ENSG00000184731.5	FAM110C	-1.4190550653893386	-0.23734940475832164	0.15588296282744984	0.005263975317907382	0.03831733767509821	1.9901414664736692e-05	NA	10	10	10
ENSG00000187492.8	CDHR4	1.4187960647877742	0.1512002247625151	0.1559584803076204	0.012671974321346018	0.06590852309538026	1.546589006468957e-08	NA	23	24	24
ENSG00000163702.18	IL17RC	-1.4184704653516007	-0.13127321372882655	0.15605345556261402	0.013588804375157196	0.10062015667533036	1.3434319544255295e-12	NA	46	46	46
ENSG00000256250.1	RP11-989F5.1	-1.4168517835197643	-0.03413757354659461	0.15652626604592956	0.22043223141257057	0.4164308134347457	4.169694970967757e-61	NA	60	63	63
ENSG00000144354.13	CDCA7	1.415580761416956	0.2664002633210668	0.15689828734603378	0.0036067443418419734	0.03518507736302253	4.730210164243842e-05	NA	15	15	15
ENSG00000057019.15	DCBLD2	1.4150520423821407	0.1477847038634451	0.15705323782354566	0.014378082092996923	0.17731177797061182	5.569157095920036e-22	NA	83	85	85
ENSG00000119661.14	DNAL1	1.4142607276804278	0.11867056560968904	0.1572853632997699	0.01840188175643522	0.1826697682698563	6.516474318371467e-23	NA	20	20	20
ENSG00000226180.3	RP11-278A23.1	-1.4137982908867706	-0.050205297465205245	0.15742113554506265	0.08654037058673483	0.12422658588309465	1.322235129059416e-15	NA	70	82	82
ENSG00000132434.9	LANCL2	-1.4136198338904513	-0.39832223466156225	0.15747355457265255	0.0014808005405426363	0.010707484024574505	0.025839571618071447	NA	21	21	21
ENSG00000183230.16	CTNNA3	1.4132728138385515	0.14150420665849064	0.15757552429830202	0.010533391658905492	0.07341924280369676	2.124670483940198e-09	NA	56	58	58
ENSG00000120029.12	C10orf76	1.412910643043132	0.17565078386877395	0.15768199932296267	0.011383838654541144	0.04388575140717325	4.448080905869204e-06	NA	55	55	55
ENSG00000244752.2	CRYBB2	1.4127359963308763	0.09474390820202831	0.1577333633943917	0.025129235690892752	0.07753708099000653	8.780538701961067e-10	NA	37	38	38
ENSG00000168575.9	SLC20A2	-1.412709027585387	-0.2672311777937572	0.15774129610520882	0.0033047564876260895	0.09065330479832848	2.6289759898793807e-11	NA	9	9	9
ENSG00000231887.6	PRH1	1.4119025372389038	0.03552264048719268	0.15797866057109888	0.2522236438596063	0.4923694432983466	8.741166301302565e-79	NA	33	36	36
ENSG00000257743.8	MGAM2	1.4115909533581377	0.1888874882065517	0.15807043766980466	0.007203838157752012	0.06315557198874658	3.2658928946222595e-08	NA	12	13	13
ENSG00000172554.11	SNTG2	1.4112386739593963	0.12008327722762271	0.15817425027197463	0.02118183774584971	0.16510777250510358	7.336141860599719e-21	NA	50	53	53
ENSG00000137573.13	SULF1	1.4111729429513902	0.14370860264306795	0.15819362614257293	0.01025517688654242	0.07490782234437343	1.7812559940429849e-09	NA	47	49	49
ENSG00000138030.12	KHK	-1.4108531443818169	-0.10865096249074813	0.1582879204738754	0.02092733674526113	0.23058562128042376	3.302552936094881e-29	NA	22	22	22
ENSG00000136960.12	ENPP2	1.4106663355353852	0.114570366244745	0.15834302175734216	0.021138918284854338	0.047263329759895514	1.8952102035413918e-06	NA	52	52	52
ENSG00000070476.14	ZXDC	1.409896519079081	0.08530261040796654	0.15857024067271563	0.032450542589707386	0.28667952111253336	1.9818000785033644e-38	NA	25	25	25
ENSG00000023516.8	AKAP11	1.409393726060796	0.10676995476274914	0.15871877818924707	0.01773467834558208	0.23496412747721654	9.490386250121953e-30	NA	19	19	19
ENSG00000181026.14	AEN	-1.409029875125937	-0.1868953298138893	0.15882633443934802	0.008190778136674539	0.0672374534113761	1.024242490473411e-08	NA	11	11	11
ENSG00000179361.17	ARID3B	-1.4087864031024813	-0.18516297926380784	0.1588983368514646	0.01478674273127448	0.08806468898395778	5.1733488278620037e-11	NA	53	53	53
ENSG00000084092.6	NOA1	-1.4074696148661605	-0.12592422423463734	0.1592881811285516	0.015366620568434264	0.19552860006016198	7.462297832084759e-25	NA	15	15	15
ENSG00000270659.1	RP11-105N14.1	1.4073556910883287	0.13483642766574133	0.1593219430326538	0.01304344808988252	0.05706951884080092	1.4779232042701408e-07	NA	26	26	26
ENSG00000134864.10	GGACT	1.4065956278415277	0.05627253551161812	0.15954733029012824	0.04495249957437364	0.17845135042613816	2.948117689704551e-23	NA	44	46	46
ENSG00000146540.14	C7orf50	-1.4063490256913669	-0.23863943155841286	0.1596205088702436	0.00479452492897895	0.023769476356470327	0.0008722358323486179	NA	42	47	47
ENSG00000129038.15	LOXL1	-1.4053310326268262	-0.29699501665230876	0.15992286452220417	0.0029658599513629623	0.07154787965015309	4.0176934652782615e-09	NA	24	24	24
ENSG00000188488.13	SERPINA5	-1.4051010511705746	-0.16212648126089063	0.15999123159165884	0.008501492860419398	0.04438562135095786	4.025161597331469e-06	NA	16	17	17
ENSG00000156599.10	ZDHHC5	1.405063920056905	0.40522458575833603	0.16000227170727488	0.0014309107678107682	0.04817342494952245	1.8695280745759026e-06	NA	15	15	15
ENSG00000198547.8	C20orf203	-1.4047175337580655	-0.10459084376343428	0.16010528976574867	0.023719170099772573	0.1302023757158625	5.567205333542101e-16	NA	37	38	38
ENSG00000144306.14	SCRN3	-1.4044912210187406	-0.39666575939652454	0.16017262406580912	0.0023543827500385923	0.04998766976503948	8.42068974790127e-07	NA	14	14	14
ENSG00000129515.18	SNX6	1.4042622160383702	0.5277459946393174	0.1602407811714457	0.0008948537671304467	0.05172462102270338	4.911265917805989e-07	NA	2	2	2
ENSG00000116157.5	GPX7	1.4041885423834142	0.03974831480823089	0.16026271279211823	0.16049820650723373	0.5481291051736659	6.299749533052217e-93	NA	30	31	31
ENSG00000111801.15	BTN3A3	-1.4039863140647026	-0.30404095404823367	0.1603229250075402	0.003200465783325818	0.06507135583390124	2.3922708760959016e-08	NA	50	52	52
ENSG00000111832.12	RWDD1	-1.4035456329011546	-0.1738065119980295	0.1604541942933092	0.009416060471255136	0.10766521704721356	1.7804503956386636e-13	NA	58	58	58
ENSG00000177697.17	CD151	1.402878891385211	0.08624295514676174	0.1606529564221879	0.04204885589012822	0.3761199284928651	8.256702535298122e-54	NA	38	38	38
ENSG00000126467.10	TSKS	1.4021902269514666	0.16031288091271928	0.16085844926193626	0.010833045931496765	0.10015306057679013	2.15006750828199e-12	NA	19	19	19
ENSG00000136867.10	SLC31A2	1.4021260231091202	0.2281409103215204	0.1608776173727341	0.007884949155304924	0.042262286237237295	6.802562192667915e-06	NA	21	22	22
ENSG00000121769.7	FABP3	1.4020844803215273	0.4370821866035931	0.1608900209262002	0.0012026485443876274	0.01853345476333273	0.003233843298204792	NA	31	32	32
ENSG00000041988.15	THAP3	-1.401752650340455	-0.0917084237151552	0.16098912232461815	0.025954024574147343	0.2937368637130043	1.825598268459948e-39	NA	27	28	28
ENSG00000172244.8	C5orf34	-1.4016635754304378	-0.1916554428598674	0.16101573249617662	0.008716228767619145	0.03400798224526716	5.6994053014200706e-05	NA	12	12	12
ENSG00000163687.13	DNASE1L3	1.401231771656223	0.20826787540896383	0.1611447763272873	0.006212050062795354	0.039598137839348256	1.4539514602697674e-05	NA	6	6	6
ENSG00000184545.10	DUSP8	1.4009486042616592	0.32634765401127974	0.16122944282782348	0.002090832406184208	0.011072571271531564	0.023588706420027458	NA	24	25	25
ENSG00000082805.19	ERC1	-1.3996910655274253	-0.6224743898745495	0.1616058504262985	0.001372805005392052	0.032138299360818016	8.057764300927329e-05	NA	3	3	3
ENSG00000134020.7	PEBP4	-1.399584718433785	-0.07999013410315754	0.16163771273438465	0.034950472427786476	0.1522470973213181	6.907309520944828e-19	NA	63	64	64
ENSG00000249685.1	RP11-360F5.3	1.3993155877475794	0.05652313941441286	0.16171836729641131	0.0737314110098477	0.2229182941120246	5.595032356813421e-28	NA	37	37	37
ENSG00000170606.14	HSPA4	1.3988407274118606	0.29478591633334045	0.16186075014431045	0.0032767894753280664	0.02326565644197068	0.0010050087834047666	NA	37	37	37
ENSG00000136866.13	ZFP37	-1.3978516330185602	-0.1834624291584803	0.16215762551893498	0.007154429075192325	0.0389325470344899	1.4767066838153628e-05	NA	26	27	27
ENSG00000204217.13	BMPR2	1.3976219035609483	0.30363151707472436	0.1622266372812261	0.0023630950683903255	0.03847633369174259	1.858856415986876e-05	NA	26	26	26
ENSG00000110675.12	ELMOD1	1.3971347697757663	0.18533786571917793	0.16237304778516004	0.010258258161258943	0.03146429830454801	0.00011012443704470871	NA	12	12	12
ENSG00000114279.13	FGF12	-1.397129970509073	-0.15375309402423348	0.1623744907246587	0.010958122191455734	0.041195782093592974	1.0772410453035634e-05	NA	36	37	37
ENSG00000175221.14	MED16	1.3970975496957223	0.17519568448105396	0.16238423856563333	0.007401945707692445	0.017579858938170524	0.0035868260902780827	NA	31	33	33
ENSG00000125827.8	TMX4	-1.3970926867258198	-0.5886627347822132	0.16238570073412928	0.0011375439159412887	0.01835106034667686	0.0032105968962029816	NA	15	15	15
ENSG00000038210.12	PI4K2B	-1.3957842071365052	-0.27712029036435665	0.1627794875437052	0.004209583641115609	0.06178519407615341	5.386605199863826e-08	NA	19	19	19
ENSG00000177595.17	PIDD1	1.3955427827185922	0.17239748662083015	0.16285222284262457	0.008923969969176507	0.1149796557744887	4.2956114892284583e-14	NA	33	35	35
ENSG00000280798.1	LINC00294	-1.3954404325540553	-0.12999411125039945	0.16288306585291834	0.013515356375110957	0.16780120009004695	8.776650399205006e-21	NA	25	25	25
ENSG00000182533.6	CAV3	-1.3951957463557343	-0.051146365743272124	0.16295681938824813	0.07501537347038548	0.30635016137913645	9.117828499156455e-41	NA	63	67	67
ENSG00000215045.8	GRID2IP	1.3951661171450207	0.10667392996120062	0.16296575196098995	0.021322778107828816	0.06625168013391497	1.7311677295763993e-08	NA	19	20	20
ENSG00000173209.22	AHSA2	1.3950034795231792	0.050206847825555095	0.16301479029888044	0.08497200144459083	0.4868961536712551	7.593043568019336e-78	NA	72	72	72
ENSG00000105700.10	KXD1	1.3949981601832349	0.7596173328619941	0.1630163943690076	0.003039228706724776	0.07091088937363721	4.101942325895094e-09	NA	8	8	8
ENSG00000141503.15	MINK1	1.3946533471647775	0.4438975740123462	0.16312039963216118	0.0014492361473702477	0.040876274209532194	9.436796854720496e-06	NA	14	17	17
ENSG00000090989.17	EXOC1	1.3937662219994162	0.22311109283558106	0.16338821137988946	0.004217133356579387	0.05363763779704528	3.4139128065530863e-07	NA	20	20	20
ENSG00000223496.2	EXOSC6	1.3927631481669505	0.030418916650309002	0.16369142568780382	0.27116314545873654	0.6894270663758366	6.4618464431586e-145	NA	19	19	19
ENSG00000084764.10	MAPRE3	-1.3927473690691634	-0.3497194662454972	0.16369619886031972	0.0019635166116910635	0.018495774628869872	0.0033674584911248377	NA	9	9	9
ENSG00000180834.7	MAP6D1	-1.392518842256268	-0.10278252577738951	0.16376533991664521	0.023284293168201076	0.11245644029128714	6.480193483188632e-14	NA	23	23	23
ENSG00000112701.17	SENP6	-1.3921528161080918	-0.3188017142686777	0.1638761274104269	0.002767958486317214	0.07787801374771204	8.414716118710911e-10	NA	35	36	36
ENSG00000203356.2	LINC01562	1.392085762606303	0.08420435299409129	0.163896429045424	0.021582887350519796	0.03112709471439392	0.0001276035692299257	NA	27	27	27
ENSG00000012779.10	ALOX5	-1.39142690055405	-0.2983137334115534	0.1640960120084679	0.003460949206869804	0.08564647355703349	4.8992459940009064e-11	NA	24	29	29
ENSG00000170638.9	TRABD	1.3908580275522098	0.12583911613274046	0.1642684826790105	0.014280878283483872	0.15789399211962676	2.527538073092545e-19	NA	67	71	71
ENSG00000131398.13	KCNC3	1.3903165274678306	0.11683285438960327	0.164432781260746	0.020057801911601017	0.0731032539222711	2.0155562539348213e-09	NA	31	33	33
ENSG00000171109.18	MFN1	-1.390123904318135	-0.10421493890076623	0.16449125561166822	0.023299469347221775	0.24015564856292046	1.5513338945905423e-30	NA	20	20	20
ENSG00000152749.7	GPR180	1.3901155087803034	0.07168426095592667	0.164493804589943	0.052780511656499454	0.3103180719838661	2.5111925304068305e-42	NA	28	28	28
ENSG00000203364.2	RP11-370F5.4	-1.3900180826575386	-0.0833554505331138	0.1645233864156096	0.041370388341380494	0.15531087585444964	1.3125703889195312e-19	NA	48	48	48
ENSG00000231367.5	AC016995.3	1.3888451338062728	0.07428305443303249	0.16487984741896344	0.04386455983289414	0.0953738571554178	3.882122651215239e-12	NA	33	35	35
ENSG00000198478.7	SH3BGRL2	1.3880959016228092	0.29669215687726064	0.1651078444042704	0.0027179542313100456	0.03296947892408433	7.386046040349193e-05	NA	15	15	15
ENSG00000255837.1	TAS2R20	1.3880899588169335	0.08527515405712881	0.1651096537929594	0.03440179782160382	0.19322554746515294	2.6767841215452373e-24	NA	25	26	26
ENSG00000167065.13	DUSP18	1.3879035374683042	0.16574829909741667	0.16516642053286856	0.009255839504743082	0.03907361998764865	1.7095749473910398e-05	NA	16	16	16
ENSG00000156219.16	ART3	-1.3878690148454245	-0.17420217896192228	0.16517693455002758	0.008856508709008459	0.057804792529811334	1.2008927398326313e-07	NA	35	35	35
ENSG00000148053.15	NTRK2	-1.3876478523908657	-0.4943633885184367	0.16524430250330435	0.0015988672908208352	0.0287086777628918	0.00022163390584429259	NA	24	24	24
ENSG00000103528.16	SYT17	1.3875670875972743	0.23641715969515514	0.16526890929647353	0.004564669587455407	0.037159415254561234	2.839688808484381e-05	NA	30	36	36
ENSG00000142065.13	ZFP14	1.3873272556796878	0.53641696920547	0.16534199568581687	0.0007312966404578088	0.02892713521597746	0.00020796017676268336	NA	3	3	3
ENSG00000111653.19	ING4	-1.3868212054875801	-0.5183880509147939	0.16549628925095106	0.0009739731959327483	0.05403600412424928	3.059976335204061e-07	NA	24	27	27
ENSG00000141971.12	MVB12A	-1.3867062790165112	-0.1240974235860237	0.16553134516571089	0.015740710176473015	0.1963977834462618	1.0501936980797127e-24	NA	14	14	14
ENSG00000099822.2	HCN2	-1.3864995616871079	-0.14421018858473705	0.16559441402418973	0.024417405146066044	0.01392389257132943	0.011145296498059265	NA	36	42	42
ENSG00000118514.13	ALDH8A1	-1.3854215367277538	-0.029229203629431582	0.16592360935147743	0.28782481568217566	0.5735299107350678	6.50395262618407e-100	NA	39	39	39
ENSG00000263001.5	GTF2I	1.3852713567047914	0.14391292821476914	0.16596950870291538	0.01894738771749161	0.22863926880466146	6.933456545868144e-29	NA	15	16	16
ENSG00000165495.15	PKNOX2	-1.3848375939558824	-0.6828482993715381	0.16610213275212105	0.00048092150954049263	0.015115417692616475	0.007863472462608415	NA	2	2	2
ENSG00000155380.11	SLC16A1	1.38482270819759	0.13569958160677006	0.166106685524267	0.013947974718402471	0.1231565469173547	1.989780013248256e-15	NA	48	50	50
ENSG00000198586.13	TLK1	1.3844087509073835	0.23812245441472593	0.16623333092986115	0.004802111421385171	0.08364433251572699	1.1749035821043127e-10	NA	18	18	18
ENSG00000182674.5	KCNB2	1.383628302395528	0.22308284878782658	0.16647229753128223	0.004463290888158855	0.028632848882315563	0.00023560743485667252	NA	32	32	32
ENSG00000196968.10	FUT11	-1.3836035826251494	-0.20338681840734257	0.16647987072941506	0.005454655910322535	0.08429142360170311	1.5305168639031177e-10	NA	13	13	13
ENSG00000073350.13	LLGL2	1.3833119331644699	0.05532496160604561	0.1665692405967235	0.08250409936091979	0.31267942697729273	1.124611265232244e-42	NA	75	77	77
ENSG00000225498.1	AC002064.5	1.383098121317629	0.06682499655223255	0.16663478166765855	0.05200326185120785	0.14850172908808726	1.583623822608301e-18	NA	19	19	19
ENSG00000078814.15	MYH7B	1.3822103601055962	0.10414353101400128	0.16690711998416197	0.02303284835250216	0.2047662423913052	5.999775195332027e-26	NA	44	45	45
ENSG00000167595.14	PROSER3	-1.3817680492145024	-0.166918582978194	0.16704293239237977	0.008260558596829524	0.1074910648674899	2.291383310204377e-13	NA	14	14	14
ENSG00000171530.13	TBCA	1.3815893460396709	0.28990693377351967	0.16709782709350007	0.002769503566073505	0.07532216626389455	1.0348966904374265e-09	NA	20	22	22
ENSG00000165406.15	MARCH8	1.3814611872474976	0.15693554937827084	0.16713720373068974	0.007877897827696798	0.12781732906493992	6.58815405189293e-16	NA	30	31	31
ENSG00000205609.12	EIF3CL	1.3814366428722267	0.32755341330370263	0.16714474575641436	0.002244761658928099	0.0180752656949139	0.003553758642588164	NA	4	4	4
ENSG00000119535.17	CSF3R	1.3804409867755298	0.24681447627097486	0.16745090782363725	0.004811170206200546	0.01842105304510309	0.003230633829332404	NA	18	18	18
ENSG00000158092.6	NCK1	1.3803389243583193	0.629077683517777	0.1674823155835261	0.0012202881855873596	0.010119587256596443	0.030275075674761308	NA	10	11	11
ENSG00000186716.20	BCR	-1.3803219083772906	-0.0936168738356358	0.167487552357114	0.030891445220732096	0.24185212303009224	1.084255484859658e-30	NA	51	59	59
ENSG00000225399.4	RP11-3B7.1	-1.379541846509525	-0.05465064080496508	0.16772775331830714	0.08194958944776495	0.15221859129692042	8.847446293095278e-19	NA	54	56	56
ENSG00000159842.14	ABR	1.3795196536985406	0.23531607798845128	0.16773459083431563	0.004445185453600845	0.11176170613259333	7.919516472080115e-14	NA	8	8	8
ENSG00000155660.10	PDIA4	1.3794962978256045	0.19871545316498843	0.16774178691112474	0.007444617884641727	0.112796238732881	7.819075566481773e-14	NA	13	13	13
ENSG00000111144.9	LTA4H	-1.3794093811102257	-0.10953667333746062	0.16776856848060928	0.008295446189478034	0.13323708545288016	1.2268744043203836e-16	NA	7	7	7
ENSG00000105357.15	MYH14	-1.3793747367433475	-0.09207870138467046	0.1677792443133188	0.029535051428724257	0.10732511779824694	2.40720671143341e-13	NA	43	47	47
ENSG00000140470.13	ADAMTS17	-1.3788536847380046	-0.12338267410158346	0.1679398706069759	0.0163188432744083	0.03200312860860552	0.0001033454925104004	NA	36	37	37
ENSG00000149273.14	RPS3	1.3788487085480188	0.14678313387466704	0.16794140518873046	0.0075774388104405295	0.225406168762068	1.0982758657437928e-28	NA	8	8	8
ENSG00000066455.12	GOLGA5	-1.3786563603968243	-0.5137044722219322	0.16800073052025377	0.0011232528548437547	0.0136427588236352	0.011707175223923049	NA	34	34	34
ENSG00000116213.15	WRAP73	-1.378338294441024	-0.05383961960853253	0.1680988651177061	0.08178319398051156	0.4269700174879773	7.475847539365033e-63	NA	16	17	17
ENSG00000188312.13	CENPP	-1.3778715856228703	-0.03608494935048034	0.16824293919459088	0.2104743446742689	0.5055243646088985	2.0841327090472047e-80	NA	45	45	45
ENSG00000268655.2	CTB-60B18.10	-1.376836442446789	-0.4502156860482153	0.168562821034695	0.001306889307301756	0.023723803568524958	0.0008697636696157543	NA	4	4	4
ENSG00000167220.11	HDHD2	-1.3765723315843692	-0.09886555206025868	0.16864451009676817	0.014194610539793345	0.11652827554637853	2.048266931192217e-14	NA	22	22	22
ENSG00000185860.13	CCDC190	1.3760159144150714	0.08086739486569536	0.16881670624431833	0.03718212670742234	0.311967709675531	1.0753855657895375e-41	NA	12	13	13
ENSG00000108395.13	TRIM37	-1.3756042378435132	-0.10835268655644098	0.16894419395733284	0.022286019964050247	0.1319802760201059	2.3517285895705993e-16	NA	70	71	71
ENSG00000135250.16	SRPK2	1.374638892580294	0.2136366575963635	0.1692434246566371	0.0051220329668363864	0.06961826231107086	6.133380086830594e-09	NA	19	19	19
ENSG00000215440.11	NPEPL1	-1.3743163617975689	-0.2147225214068526	0.16934348894463203	0.005876657943759621	0.054703080703035964	3.5486189993173327e-07	NA	23	26	26
ENSG00000247157.6	LINC01252	1.3737713320476888	0.05046589236045437	0.16951268375782647	0.10184284556677387	0.3217110173030573	3.0202179542629963e-43	NA	89	92	92
ENSG00000152592.13	DMP1	1.3736399646287765	0.09727922217529064	0.16955348339406606	0.01785745525514302	0.012622367491485952	0.01519787180036059	NA	49	49	49
ENSG00000255772.5	LINC01479	-1.373614598947767	-0.11610716715264198	0.16956136222718698	0.026240391748646515	0.15593290789804806	3.0453474584322003e-19	NA	24	25	25
ENSG00000257949.6	TEN1	-1.3735236728722	-0.10021697500684014	0.169589607027532	0.034784248045662415	0.3966610011277574	2.478110669808577e-57	NA	35	39	39
ENSG00000074964.16	ARHGEF10L	1.3732453001803293	0.8304816907917602	0.16967610119732301	0.002526535398649922	0.05190536070755623	5.84782476354561e-07	NA	11	11	11
ENSG00000242612.6	DECR2	-1.372870835511457	-0.05160625411483799	0.16979250461310413	0.08759175001239908	0.363664553269008	5.2046582845373017e-51	NA	26	28	28
ENSG00000170889.13	RPS9	1.3726252054004433	0.06343212817204658	0.16986889194552013	0.06649371377105276	0.6513285935402527	2.8503630825266423e-126	NA	38	43	43
ENSG00000106511.5	MEOX2	-1.3721338108813985	-0.1547561980636225	0.17002178569087545	0.007776208200087156	0.05891789747954969	9.178633662358869e-08	NA	28	28	28
ENSG00000181666.17	HKR1	-1.372113248566172	-0.1815570744580651	0.17002818574981393	0.00657697959194594	0.058012441837462465	9.586653337156787e-08	NA	10	10	10
ENSG00000197279.3	ZNF165	-1.3717845333934637	-0.08978121143445811	0.17013052347866608	0.030785258891889235	0.11735100761645575	7.695979545857397e-15	NA	20	20	20
ENSG00000136861.17	CDK5RAP2	-1.371768908982946	-0.1322823695017291	0.17013538892000668	0.012834598306459753	0.11069992273029468	1.2282311682913552e-13	NA	52	52	52
ENSG00000119392.14	GLE1	1.3711593938520432	0.3431675371011281	0.17032527332180203	0.005833967885422884	0.06528539328556808	1.5449444970293894e-08	NA	19	19	19
ENSG00000151338.18	MIPOL1	1.3711047705725232	0.17110121604645823	0.17034229805551115	0.00855031601905978	0.06018862179210685	8.419189072906604e-08	NA	54	56	56
ENSG00000117054.13	ACADM	-1.370711836704427	-0.12456737493438214	0.1704648034649464	0.01164815352688337	0.09717962744166007	3.00992135870106e-12	NA	81	82	82
ENSG00000075651.15	PLD1	-1.370302264531521	-0.09531394711909418	0.17059256646681376	0.027023568427841663	0.17080341165322518	2.788816496445929e-21	NA	68	68	68
ENSG00000173262.11	SLC2A14	1.3699587481423439	0.044089200422121534	0.17069977916258205	0.1129295917948927	0.22234855138886256	4.0024771786046714e-28	NA	69	74	74
ENSG00000169919.16	GUSB	-1.3697395428805013	-0.1368621536981855	0.1707682202863008	0.01430299866909292	0.14996522227905254	6.34405121555891e-19	NA	28	30	30
ENSG00000228709.1	AP001065.15	-1.369317650794983	-0.3419547353370604	0.17090000292975505	0.0022192989508496457	0.023302517514726943	0.0009341740311319301	NA	1	1	1
ENSG00000197165.10	SULT1A2	1.3690082865635336	0.040944849905570554	0.1709966846509534	0.13771202304943175	0.34045043653335644	9.170980131296372e-48	NA	20	20	20
ENSG00000069943.9	PIGB	1.3687917071095461	0.04434612890032776	0.17106439388190942	0.11453828433731159	0.4581104802699193	1.0636296305102003e-69	NA	21	21	21
ENSG00000172346.14	CSDC2	-1.368039065168464	-0.1933154416662498	0.17129984844064416	0.005340207218292132	0.01929271680333883	0.0025064187589477877	NA	37	39	39
ENSG00000116729.13	WLS	1.3679415190334827	0.2987287838644474	0.1713303822744361	0.002332018576461109	0.017014176639719734	0.0048620654034985	NA	28	28	28
ENSG00000116703.13	PDC	1.3671451684823133	0.11932017769019128	0.17157980789371863	0.016385749376011553	0.05586741730410632	2.603940172146037e-07	NA	18	18	18
ENSG00000113643.8	RARS	-1.3669607195107134	-0.25141178748020704	0.17163761805848787	0.0037748802607448016	0.08159842401537111	3.1769390121446566e-10	NA	7	7	7
ENSG00000158411.11	MITD1	1.3667771175240107	0.14961919804641424	0.1716951772379932	0.010658201144662429	0.06545436112438258	2.129981171455181e-08	NA	41	41	41
ENSG00000105355.8	PLIN3	-1.3663961855553044	-0.379409074336176	0.17181464540056401	0.0017844630011971802	0.050072268791409184	9.74786807393528e-07	NA	15	15	15
ENSG00000161558.10	TMEM143	-1.3659634726389636	-0.10866195475877455	0.1719504285995621	0.01933422037946431	0.1808179920819308	1.151579166565397e-22	NA	22	22	22
ENSG00000281769.1	LINC01230	1.3659524785497432	0.12362898977118009	0.17195387953672847	0.020623722695963822	0.11828286206645185	1.1420762655969143e-14	NA	2	2	2
ENSG00000173960.13	UBXN2A	-1.3655471996668562	-0.1433474875967924	0.1720811287880155	0.011739419369009615	0.12471197238224273	3.1504603062098265e-15	NA	11	11	11
ENSG00000117601.13	SERPINC1	-1.364846318832004	-0.07408837300173707	0.17230135724509332	0.06544607565132718	0.09728078961558892	5.050440753715756e-12	NA	31	32	32
ENSG00000164818.15	DNAAF5	-1.3647499484256853	-0.06941878510410965	0.17233165491597602	0.0497873854405682	0.2780883660845309	7.050381517307169e-37	NA	10	13	13
ENSG00000272644.1	RP11-33O4.1	1.3644452045831472	0.18929730495134933	0.1724274888597136	0.005597653998688229	0.02176066451393445	0.001338179505545523	NA	17	17	17
ENSG00000120805.13	ARL1	-1.3638582674083748	-0.22963280617173956	0.17261217751570546	0.00785074551412809	0.18896871091628875	1.7679506591683703e-23	NA	15	15	15
ENSG00000205683.11	DPF3	1.3623900063177408	0.08031583290647112	0.17307483595336437	0.04318680322485914	0.24719753617569065	9.591567353155063e-32	NA	32	34	34
ENSG00000105928.13	DFNA5	-1.3617821961042176	-0.169938852425241	0.17326663190814218	0.007645611799787167	0.11540367051321795	3.2919701017550896e-14	NA	11	12	12
ENSG00000146457.14	WTAP	1.3615070323752134	0.1893556717023856	0.17335351269569688	0.00813353398924008	0.08584382666226056	1.0912235611527253e-10	NA	35	42	42
ENSG00000154310.16	TNIK	-1.3609913303406793	-0.08946991731299561	0.1735164292505279	0.026418230934320414	0.12825087926056794	5.656918542558239e-16	NA	18	18	18
ENSG00000136872.17	ALDOB	1.3609183500932895	0.11709097047009492	0.17353949383796352	0.015133742778339326	0.06873909366863243	6.934671203758453e-09	NA	10	11	11
ENSG00000213096.10	ZNF254	1.3604901004821046	0.24185740973774603	0.1736748834840931	0.004851567882808825	0.03140200960276772	0.00012168682937480801	NA	31	31	31
ENSG00000137145.20	DENND4C	1.3604056738435364	0.32089271698020444	0.1737015839868591	0.003040491099136437	0.06946386837816032	6.5946011776206094e-09	NA	21	21	21
ENSG00000196313.11	POM121	1.3599619877931763	0.0810392154225432	0.17384195315201267	0.037077786869181485	0.2922985537865856	9.888349975424894e-39	NA	42	46	46
ENSG00000132507.17	EIF5A	-1.3595659253619532	-0.11582782877080988	0.173967327180517	0.018598905641993943	0.2846007582734709	5.579484476794371e-38	NA	13	13	13
ENSG00000261526.2	CTB-31O20.2	1.359272611198667	0.11591151394618233	0.1740602196461981	0.015970986657680732	0.07120423233637804	4.138020353817433e-09	NA	25	30	30
ENSG00000144559.10	TAMM41	-1.3589406120378131	-0.04587068226705496	0.17416540832743832	0.11213784812161251	0.4487832588303001	7.495093629172495e-68	NA	45	45	45
ENSG00000078269.14	SYNJ2	-1.3580145685955212	-0.13476484091674573	0.1744590614288003	0.01263040623013811	0.10706335857316672	2.4272099730860407e-13	NA	24	25	25
ENSG00000100221.10	JOSD1	-1.3578838139343634	-0.5881547714007617	0.17450055416566568	0.0007909057468956038	0.011838885939511507	0.018321417731666692	NA	6	6	6
ENSG00000091436.16	MAP3K20	1.3568778933973151	0.42160318705101824	0.17482001211476672	0.0015066818440983717	0.020921923379589414	0.0017631226448239497	NA	10	11	11
ENSG00000282608.1	ADORA3	-1.3565923269225042	-0.22533726217699007	0.1749107811684545	0.008787091898876685	0.030291000860459938	0.00016476131939868226	NA	48	49	49
ENSG00000137070.17	IL11RA	1.3564969444369632	0.15658575906299707	0.17494110691113596	0.008835927928193626	0.10438171122236713	2.2872526240086274e-13	NA	37	37	37
ENSG00000182831.11	C16orf72	-1.3560609013019285	-0.3406637570558084	0.17507979168831456	0.002003279746155133	0.029819089417926936	0.0001317533313618702	NA	9	9	9
ENSG00000104611.11	SH2D4A	1.35602193353145	0.3535206711507338	0.175092189492697	0.0021720150196811905	0.03403514118171963	5.632862198663081e-05	NA	9	9	9
ENSG00000115840.13	SLC25A12	1.3558599450276005	0.16468077478653062	0.17514373402308014	0.010646146936353011	0.15252059057657394	4.827851578082164e-19	NA	12	12	12
ENSG00000108947.4	EFNB3	-1.3558086742687063	-0.2798673309362655	0.17516005067044627	0.003136138833186068	0.04030643864384018	1.1685614780728501e-05	NA	7	8	8
ENSG00000178882.14	RFLNA	1.3556832873716476	0.15112518332610317	0.1751999591650759	0.009010938857348095	0.046290091856064655	2.5579468494319827e-06	NA	12	13	13
ENSG00000086289.11	EPDR1	1.3553437226918614	0.11216942857174131	0.1753080708339395	0.023034186184693634	0.29200565013165264	2.480178229137358e-38	NA	50	53	53
ENSG00000106615.9	RHEB	1.355271988109336	0.39474426218919473	0.17533091628250386	0.0015426127803882328	0.050608588052935666	8.85069311657368e-07	NA	16	16	16
ENSG00000182768.8	NGRN	-1.3549356724157668	-0.2612049174807643	0.1754380529985513	0.0026673443674365927	0.032422647109005866	9.232589040501266e-05	NA	32	34	34
ENSG00000170775.2	GPR37	-1.3546171684831083	-0.20017639568709092	0.175539560621495	0.005709767211203234	0.02246361982939268	0.0011296327069285333	NA	16	16	16
ENSG00000005379.15	TSPOAP1	-1.3544090358715621	-0.14653693764749498	0.17560591642393408	0.01022675965571621	0.18875973809122096	1.0420223181248773e-23	NA	17	18	18
ENSG00000182473.21	EXOC7	1.354390299847996	0.584548487446839	0.17561189066745175	0.0009729024501879424	0.01783422801056181	0.003951798282696037	NA	19	19	19
ENSG00000121440.14	PDZRN3	1.3531270349744047	0.05860164182861677	0.17601505016374808	0.07344725848445552	0.4112048883754933	2.822971275822734e-60	NA	27	28	28
ENSG00000204977.9	TRIM13	-1.3524397798700372	-0.2182784322798546	0.17623467103433987	0.0038724826879883746	0.024073392789146088	0.0008072561002863713	NA	12	13	13
ENSG00000105270.14	CLIP3	-1.352357290849332	-0.11368135091139361	0.17626104514706542	0.018473642955204813	0.1615085174093365	2.2721204604846802e-20	NA	15	15	15
ENSG00000278071.1	RP11-736N17.10	1.3518172905752344	0.2337024656463761	0.17643377145102945	0.005275580809652587	0.0484078736095831	1.5735834702277337e-06	NA	8	8	8
ENSG00000112584.13	FAM120B	1.3517997923534242	0.17976918350749885	0.17643937060072368	0.012104116322619686	0.1309527129673605	3.202415636055734e-16	NA	85	87	87
ENSG00000127324.8	TSPAN8	-1.3515167488521962	-0.2988993956249176	0.17652995837029917	0.0023653236455427875	0.021729344322433047	0.001378713285344354	NA	24	24	24
ENSG00000146276.11	GABRR1	1.3513390608395563	0.042200165472407875	0.17658684493727073	0.12432256109918935	0.4320992197230881	2.1524137681010137e-64	NA	21	21	21
ENSG00000107554.16	DNMBP	-1.3511154483346552	-0.05772611750636242	0.17665845357943777	0.07152040314802793	0.2369644775882571	4.411416670805883e-30	NA	48	50	50
ENSG00000165916.8	PSMC3	1.3503982303984958	0.2679294860469828	0.1768882781762645	0.0026927081083688038	0.09317850775936894	9.132700182992024e-12	NA	20	20	20
ENSG00000236094.1	LINC00545	-1.350262576556439	-0.1023964676772128	0.1769317719985125	0.021481067169968848	0.10699874103264438	3.817554784830603e-13	NA	19	21	21
ENSG00000117222.13	RBBP5	1.350067529951636	0.3368257186859878	0.17699432250549674	0.002008331914307885	0.02376146362815642	0.000859323867079812	NA	16	18	18
ENSG00000153253.16	SCN3A	1.349879124370113	0.343367817077916	0.1770547589098328	0.0025663531057077407	0.04994166694290192	1.1411702958922113e-06	NA	5	5	5
ENSG00000122678.16	POLM	-1.349769366032838	-0.11057543702329656	0.17708997407845084	0.0149288932834976	0.1670306177930227	7.366534265298043e-21	NA	20	21	21
ENSG00000124802.11	EEF1E1	1.3497247489307493	0.4747019187080401	0.1771042906444501	0.0010434708366562886	0.03563201546152497	3.865277581443381e-05	NA	9	9	9
ENSG00000281162.2	LINC01127	-1.3497086185586906	-0.176184755296054	0.17710946670907346	0.008817381688846711	0.011703213392337531	0.019900147466018973	NA	29	31	31
ENSG00000173267.13	SNCG	1.349600349040088	0.33243561113406045	0.17714421216142906	0.002503736965313639	0.0523722073630603	4.379775007519517e-07	NA	6	7	7
ENSG00000125851.9	PCSK2	1.3493761569446958	0.09962449053850671	0.1772161751996859	0.0251569011556875	0.14692797163668886	3.917126920651391e-18	NA	19	19	19
ENSG00000135736.5	CCDC102A	-1.3490082990988335	-0.2317295699878598	0.17733430043678822	0.004372168569189233	0.039279950971446737	1.3538700327364752e-05	NA	46	46	46
ENSG00000213123.10	TCTEX1D2	-1.3488377849035698	-0.07543683918405841	0.17738907525198755	0.04613058896966103	0.17978836555002872	9.031360258940692e-23	NA	21	21	21
ENSG00000120539.14	MASTL	1.3487479410461574	0.04626126592244635	0.17741794114714815	0.10752068531269085	0.4821767793423709	2.3540875257282965e-75	NA	25	25	25
ENSG00000186350.9	RXRA	1.348545443472289	0.20794322819594974	0.17748301433504154	0.004011647173597126	0.015268099913407787	0.0073637003480498935	NA	73	79	79
ENSG00000066117.14	SMARCD1	1.3483698978638257	0.26375583204464653	0.17753944081155282	0.003105941142355491	0.034674939805888275	5.66458461112377e-05	NA	9	9	9
ENSG00000174373.16	RALGAPA1	1.3479021762713936	0.09235773129775089	0.17768984804401278	0.022110595659824886	0.290963696141586	3.5648384253150186e-39	NA	21	21	21
ENSG00000131165.14	CHMP1A	-1.3477654283536622	-0.08988986035201504	0.17773384057560726	0.025362406789773306	0.10623337193054157	2.791264330773501e-13	NA	45	48	48
ENSG00000070019.4	GUCY2C	1.3471200326483004	0.14945056676313703	0.17794157725866766	0.009063798446442268	0.038208593021041334	2.1980337703187865e-05	NA	3	3	3
ENSG00000128789.20	PSMG2	1.3469054016455821	0.21942582375043435	0.17801070162591603	0.0046423946266151515	0.0874953977005967	3.748550744094247e-11	NA	15	15	15
ENSG00000177098.8	SCN4B	-1.3465699906359805	-0.1475342771290135	0.17811876459607112	0.011259827815279497	0.13065232663424875	2.514677636722882e-16	NA	35	35	35
ENSG00000171574.17	ZNF584	1.3464449805635053	0.10106661145367977	0.17815905292238476	0.021877458578204858	0.17147489827663545	2.7523188441808196e-21	NA	29	29	29
ENSG00000084636.17	COL16A1	1.3460293204002718	0.37978232378432536	0.17829306091326869	0.0016331439785974577	0.0245034506367662	0.0006680304793625563	NA	7	7	7
ENSG00000153339.13	TRAPPC8	1.346010794576716	0.3487941452458545	0.17829903534673774	0.0022308286251721734	0.044709986465122635	3.551389182716664e-06	NA	16	17	17
ENSG00000157456.7	CCNB2	-1.3458867180048126	-0.07374711776291362	0.17833905291286778	0.036879276653049714	0.1696204303777276	6.146549547050424e-21	NA	68	70	70
ENSG00000139209.15	SLC38A4	-1.345837640092787	-0.13823028173150276	0.1783548835199238	0.01091933044945171	0.07728232754994455	5.550946370395503e-10	NA	21	21	21
ENSG00000172890.11	NADSYN1	-1.3457227646224195	-0.09068711054294748	0.17839194192362406	0.020002475299480165	0.2504569733209275	2.7942853620351756e-32	NA	42	42	42
ENSG00000113140.10	SPARC	1.3454548322059328	0.11739169194486723	0.178478398200283	0.015973610659651638	0.18819498385006245	1.8276310674546105e-23	NA	45	46	46
ENSG00000198646.13	NCOA6	-1.3453331078352102	-0.13789472640372744	0.17851768644717847	0.009870076406416265	0.11640422236453238	1.736757810675894e-14	NA	43	45	45
ENSG00000075035.9	WSCD2	-1.3451290034999406	-0.3160539490871436	0.1785835784224432	0.0023429109586003767	0.025999653783123557	0.00041868957569484865	NA	20	20	20
ENSG00000270547.5	LINC01235	1.344577487120796	0.10905845837577265	0.17876171758721893	0.020118754111005964	0.10876911289762208	1.5570970744144952e-13	NA	37	44	44
ENSG00000135951.14	TSGA10	-1.344574032417252	-0.20060264389343457	0.1787628338689834	0.00551638501228829	0.042221968872581804	7.93493634080042e-06	NA	21	22	22
ENSG00000198755.10	RPL10A	1.3445572322782144	0.1101873296309912	0.17876826239388532	0.021320535661717994	0.36511309526420893	2.559612481735342e-51	NA	54	55	55
ENSG00000186111.9	PIP5K1C	1.344287991467971	0.26655012085793867	0.17885527724048333	0.0030278730946529534	0.08297541134205334	1.4184446196705841e-10	NA	9	9	9
ENSG00000268751.1	SCGB1B2P	1.344146815273834	0.1639967175318923	0.17890091599102997	0.008701606066078638	0.02733574066802207	0.00034235739341013157	NA	15	16	16
ENSG00000062725.9	APPBP2	1.343586134259363	0.4269075443287223	0.17908225572388847	0.0008695043352943869	0.011774159709397113	0.018453748795022547	NA	21	22	22
ENSG00000113296.14	THBS4	1.3425961268882185	0.1817697261933956	0.17940278517919606	0.008633107621283866	0.024940141372968298	0.0006321553866717941	NA	31	32	32
ENSG00000109790.16	KLHL5	-1.3424752669248532	-0.17104542615966598	0.17944194456553453	0.007320561005163841	0.1000584426187116	1.777278483051711e-12	NA	38	38	38
ENSG00000164347.17	GFM2	-1.3421689412986253	-0.28676333076383137	0.17954122445316545	0.0028391864427155765	0.03906883475621931	1.5934880090707892e-05	NA	33	33	33
ENSG00000113638.13	TTC33	-1.3420014866702534	-0.5505085818913095	0.1795955136213817	0.0007079436012425918	0.01695169335354492	0.004534225467738615	NA	10	10	10
ENSG00000261150.2	EPPK1	-1.3417502732365336	-0.0686010399611437	0.17967698046593739	0.06830658838935984	0.1161914725239262	2.1734103947968974e-14	NA	53	55	55
ENSG00000271967.1	RP11-134K13.4	1.3414471734868996	0.1007408284859655	0.17977531025673132	0.022037916049208378	0.06643862411003346	1.4762368923541063e-08	NA	13	13	13
ENSG00000135299.16	ANKRD6	1.341355047556238	0.20481428836482143	0.179805205118864	0.00515818858066327	0.05390350409999889	3.5183465587574413e-07	NA	35	35	35
ENSG00000132953.16	XPO4	-1.3412391340067984	-0.20727080330417602	0.17984282431120402	0.0035325446911837616	0.09366369738666257	1.2328984062168773e-11	NA	18	19	19
ENSG00000154328.15	NEIL2	1.340120233481147	0.06343344501072329	0.18020625895737452	0.05222868359954188	0.188515444167651	1.8995789231966193e-23	NA	62	70	70
ENSG00000111058.7	ACSS3	1.3396433308472249	0.4267037272675423	0.18036132938850447	0.0010109747003369026	0.022625175221709117	0.001048529736861187	NA	7	7	7
ENSG00000103966.10	EHD4	-1.3395482656781015	-0.1681087965443782	0.18039225277813342	0.007957918563848101	0.08679074054352175	7.644085168114473e-11	NA	30	31	31
ENSG00000234745.10	HLA-B	1.3393941803822578	0.22854454113340336	0.180442382966442	0.0035184280524541414	0.2746747497871199	8.399728876538952e-36	NA	29	86	86
ENSG00000121989.14	ACVR2A	-1.338602892829683	-0.12273218354172247	0.1806999838849005	0.014954342258089661	0.12344752638700175	3.500444495676218e-15	NA	41	41	41
ENSG00000089123.15	TASP1	1.3384674430606511	0.2301819999498931	0.18074410644918526	0.004603068390264404	0.10191563502346623	6.59681713773744e-13	NA	25	25	25
ENSG00000106536.19	POU6F2	1.3377180330121554	0.1916501759822231	0.180988370269761	0.0060931938932655815	0.01812833220022516	0.003639867223247466	NA	38	39	39
ENSG00000148803.11	FUOM	-1.3372669369035415	-0.17876886318045107	0.1811355193167684	0.009795711034385498	0.10066891602931173	1.8156549369025685e-12	NA	33	34	34
ENSG00000102547.18	CAB39L	1.337055166651307	0.15306818491838736	0.18120463010066545	0.006451689023593122	0.07970377173974656	4.4914239986815434e-10	NA	32	33	33
ENSG00000115808.11	STRN	-1.3362849178926528	-0.2083119022337229	0.18145616425723055	0.005543771045782167	0.08159528779873254	3.0218052460084125e-10	NA	27	27	27
ENSG00000152256.13	PDK1	-1.335598637870578	-0.5712025663223009	0.1816804956040372	0.0007000793354748823	0.03725140493045809	2.542647846687391e-05	NA	11	11	11
ENSG00000160886.13	LY6K	-1.3351551038665443	-0.06938229693490419	0.18182558751799538	0.045469905256296635	0.08659614216765323	4.8165388273954775e-11	NA	35	38	38
ENSG00000184702.17	SEPT5	-1.3344158166417914	-0.5044111642807079	0.182067619304064	0.0015325930237568665	0.02343918494314426	0.0009445335630521099	NA	19	20	20
ENSG00000169136.10	ATF5	1.3340082326753024	0.10910940182931664	0.18220115846211593	0.01760028618753337	0.07002585495419816	7.023116898983455e-09	NA	39	40	40
ENSG00000166986.14	MARS	-1.3337615229126287	-0.37090171141534384	0.18228202473283595	0.0024193970948234236	0.01834858923196272	0.0035247733762288525	NA	45	50	50
ENSG00000107263.18	RAPGEF1	1.3334958691399774	0.2920414845232502	0.1823691302090492	0.0025191321226351675	0.04703592320228758	2.2575398030905153e-06	NA	20	20	20
ENSG00000172379.20	ARNT2	-1.3328034937272826	-0.09935798887874561	0.1825962989148341	0.022886597010687577	0.24459374957518054	3.427369821534627e-31	NA	47	48	48
ENSG00000161956.12	SENP3	1.3325018959620003	0.24029958289982756	0.1826953188578373	0.0043093306623895305	0.03064734670142518	0.0001533150295304964	NA	61	67	67
ENSG00000156194.17	PPEF2	-1.3323401174989955	-0.12242862022350308	0.18274845002273432	0.019957971580040104	0.04370880805033496	4.997275764164967e-06	NA	58	58	58
ENSG00000181315.10	ZNF322	-1.3313313080161604	-0.04515772849384111	0.1830800209290082	0.10638647590730829	0.4207376639860657	2.472381492724845e-62	NA	65	73	73
ENSG00000122870.11	BICC1	1.3308508942572503	0.0458387371902551	0.18323807775480994	0.06328490793297306	0.2779562266035893	4.2301445145456525e-36	NA	49	51	51
ENSG00000085415.15	SEH1L	1.3304466578847998	0.22389794258940107	0.18337115042310415	0.004131817192144228	0.04575179863779638	3.1203121715408884e-06	NA	14	18	18
ENSG00000161204.11	ABCF3	-1.3303768192974321	-0.09071124406236222	0.1833941482018513	0.014110819290052316	0.17044739414559	9.314655460816338e-22	NA	13	15	15
ENSG00000174226.8	SNX31	1.3299220726109475	0.0364812835467603	0.1835439481029132	0.15314436369752887	0.3832273853716617	3.145646010840339e-55	NA	9	9	9
ENSG00000241360.1	PDXP	-1.329751968383789	-0.6495461730399459	0.18360000609611948	0.0007231856185227803	0.02215424869182984	0.0012791747325945153	NA	1	1	1
ENSG00000175662.17	TOM1L2	1.3296655216368092	0.17805857173462084	0.1836284995552523	0.006618148644052257	0.12141594136551452	4.743607027447608e-15	NA	24	24	24
ENSG00000273295.1	AP000350.5	1.3292723737106649	0.029619373003706945	0.1837581252147581	0.24077078618189224	0.6372751480614235	4.340803810948675e-122	NA	60	63	63
ENSG00000111215.11	PRR4	1.3292205359362204	0.03957531211152029	0.18377522181621397	0.149065352106692	0.39916231462756063	2.0169885396543627e-57	NA	47	47	47
ENSG00000148484.17	RSU1	-1.3290030929084997	-0.0806131884124634	0.1838469494739673	0.02554744892085421	0.35657206331958946	3.65101651859972e-49	NA	21	22	22
ENSG00000175643.8	RMI2	-1.3284565307291227	-0.04069944365038031	0.18402733480289213	0.13788638437514641	0.35088160963595943	4.258298864886489e-49	NA	46	46	46
ENSG00000161920.9	MED11	-1.3283338324936178	-0.29088851744745037	0.18406784767444018	0.0023716270459593278	0.012898357884002952	0.014432347786864409	NA	25	28	28
ENSG00000243708.10	PLA2G4B	-1.3283269766523709	-0.28133966546602274	0.18407011155146502	0.0048922773183943755	0.08201076520975119	2.1048593978910027e-10	NA	31	34	34
ENSG00000132837.14	DMGDH	-1.3277128038892365	-0.156566298923686	0.18427300206810016	0.010345410207988296	0.04812323705841458	1.4366170581424171e-06	NA	41	44	44
ENSG00000144161.12	ZC3H8	1.3270971039044914	0.07834659894878272	0.18447656323022676	0.03456724500964229	0.22929246616412954	3.2258831046311134e-29	NA	32	32	32
ENSG00000129292.20	PHF20L1	1.326886980910401	0.3565429692225102	0.18454607164032533	0.001742724079790751	0.047108109930822685	1.8861773681756474e-06	NA	23	23	23
ENSG00000272369.1	RP11-446N19.1	1.326876153622891	0.17017625210632606	0.18454965381787447	0.007631827809246317	0.08485157858311086	1.172464146004816e-10	NA	11	11	11
ENSG00000176928.5	GCNT4	-1.3258845614979151	-0.08184308842356021	0.18487793749713755	0.03348949658847858	0.16016455157965595	6.120502557634192e-20	NA	25	25	25
ENSG00000099917.17	MED15	1.3247935421094872	0.09041360307270142	0.18523963731690973	0.024971777557337788	0.2346494928757526	1.671495847318501e-30	NA	21	22	22
ENSG00000131473.16	ACLY	-1.3247398817782647	-0.6767823927539506	0.18525744053521287	0.00031269223479610584	0.015666412337375243	0.006763162832965572	NA	6	7	7
ENSG00000178053.17	MLF1	-1.323827184101993	-0.13591880555254116	0.18556044572374597	0.011736879591142384	0.11614237244672924	3.216102626369878e-14	NA	35	35	35
ENSG00000125482.12	TTF1	-1.3236613231916896	-0.37998456245865686	0.1856155489777681	0.0013909915899877712	0.03523615483125213	3.33837796151574e-05	NA	17	17	17
ENSG00000092096.16	SLC22A17	1.323607808405924	0.21031085074609168	0.18563333054551112	0.004375824695389511	0.0910819169759264	1.4277783435834957e-11	NA	8	8	8
ENSG00000173548.8	SNX33	-1.3222005319040582	-0.45497832912585884	0.18610138401670995	0.001138660774316346	0.032170131961568746	9.530109741573133e-05	NA	2	2	2
ENSG00000132793.11	LPIN3	-1.3221336218833812	-0.06363145825856813	0.18612365967441902	0.0437857900814937	0.2630167843167844	6.407094288178877e-34	NA	70	71	71
ENSG00000206560.11	ANKRD28	1.3220942620718565	0.3127454438920205	0.18613676424794368	0.002089621987917241	0.026103692947080773	0.0004789316739912639	NA	20	20	20
ENSG00000265808.3	SEC22B	1.3216492340821395	0.6904466981446531	0.1862849806486493	0.00039389881051764915	0.08045231905500982	3.8444783343280663e-10	NA	9	14	14
ENSG00000155846.16	PPARGC1B	1.3213740497472375	0.1274198235211267	0.18637667431628913	0.012486846530675279	0.08312208155029202	2.0913401353169253e-10	NA	49	51	51
ENSG00000228793.1	RP1-223B1.1	-1.3209784953005832	-0.30292036429745495	0.1865085347079264	0.0022768770164956803	0.01698918868526874	0.004943256084874467	NA	10	10	10
ENSG00000234147.1	RP3-460G2.2	-1.3209523678904755	-0.10479096386988279	0.18651724685938542	0.022618960664749364	0.06797743808453413	9.170432113706643e-09	NA	28	28	28
ENSG00000272235.1	RP11-22L13.1	1.3204769407986716	0.24550200830695532	0.18667582993556764	0.003805810664137558	0.05093546742738031	8.852635672687721e-07	NA	9	9	9
ENSG00000182957.15	SPATA13	1.3198990869079728	0.1646162721574201	0.18686871249709203	0.0074668349413973085	0.06697985915404543	1.5300852581947764e-08	NA	17	18	18
ENSG00000283696.1	RP11-122G18.12	-1.3198694320692625	-0.061459982580696	0.18687861499188385	0.03543756480131537	0.09794309311023312	4.034075322211503e-12	NA	20	24	24
ENSG00000152527.13	PLEKHH2	1.319598198432725	0.05000942526419279	0.18696920469504763	0.07632514782310801	0.34701810660048954	2.2050957670882323e-48	NA	46	46	46
ENSG00000135702.14	CHST5	1.3195841434359257	0.16064095400986123	0.18697389982689516	0.0073248674293735	0.035446414367325124	4.290507919158916e-05	NA	16	16	16
ENSG00000090975.12	PITPNM2	1.319458561374133	0.3487148072059128	0.18701585491737138	0.0020415896892466527	0.021264129560375968	0.0016297657939796982	NA	15	15	15
ENSG00000056558.10	TRAF1	1.3190444252047342	0.16103683922841566	0.18715426089493103	0.008359927760295455	0.09800196896956664	4.0085583673524906e-12	NA	17	18	18
ENSG00000272087.1	RP11-379F4.7	-1.3183051936899333	-0.1576492613611009	0.18740150303750513	0.009086674302494251	0.017919122691387943	0.0039037651218177703	NA	33	33	33
ENSG00000179152.19	TCAIM	-1.3182131941938375	-0.21640751610778008	0.1874322899012194	0.0059619055451721435	0.03860561840945798	1.8835357604374588e-05	NA	39	41	41
ENSG00000050393.11	MCUR1	-1.3175377980942489	-0.15457783353646506	0.18765841990744392	0.013491872834790758	0.1530440686832733	7.215771979316407e-19	NA	24	26	26
ENSG00000172380.5	GNG12	1.317169266322704	0.2996241028534995	0.18778189326612216	0.0017166659444199314	0.018423442428671163	0.003434998329823244	NA	20	21	21
ENSG00000213462.4	ERV3-1	-1.3168173671726924	-0.03578402975345622	0.18789984996304276	0.16951151923723237	0.6000820535957929	3.9520802144859244e-109	NA	47	49	49
ENSG00000166170.9	BAG5	-1.3166390282958889	-0.14106226493204843	0.1879596500800501	0.01148218007453022	0.0894027249781007	1.6093538261125067e-11	NA	29	29	29
ENSG00000171169.8	NAIF1	1.315714793548154	0.24011048912939856	0.1882697870189608	0.005747094363995611	0.05765010930802561	1.5913855872718161e-07	NA	11	11	11
ENSG00000152804.10	HHEX	1.3153743031117437	0.24513685987121558	0.1883841373665156	0.003244521649218968	0.016725268662591986	0.005192298033722368	NA	72	73	73
ENSG00000267260.1	CTD-2162K18.4	1.3149990512545424	0.19030119000887727	0.18851022133145923	0.006075823645837451	0.019324321079425204	0.0027532738411551864	NA	8	8	8
ENSG00000261997.1	RP11-212I21.4	1.3148635712326378	0.2055618058264832	0.18855575767020238	0.0052737024477219115	0.03939708584406824	1.4407096723041397e-05	NA	31	31	31
ENSG00000139971.15	C14orf37	1.3143607551500864	0.12480682864017509	0.18872483066565215	0.015716877383125657	0.09999119591227196	2.146938270940186e-12	NA	45	45	45
ENSG00000182087.12	TMEM259	1.314071682229214	0.2605853274379641	0.18882208266029887	0.003633081636190931	0.08075640242004882	2.727129234152046e-10	NA	11	15	15
ENSG00000152219.4	ARL14EP	1.313561481452745	0.18814347747381505	0.18899381824186756	0.00613610451334674	0.06541722465539758	1.1208668020786579e-08	NA	33	35	35
ENSG00000163946.13	FAM208A	1.3130435686257529	0.21613554484967615	0.1891682674859988	0.004327606008728233	0.04398803274194827	4.251200910400973e-06	NA	53	54	54
ENSG00000070061.14	IKBKAP	1.312751478950755	0.19604512389901577	0.18926670476236873	0.005723557849776111	0.07873721480987847	7.024075592679083e-10	NA	20	21	21
ENSG00000159884.11	CCDC107	1.3118702451102986	0.3055397909082418	0.18956391857519794	0.0022264950429407267	0.05362030381759701	3.3833475293644513e-07	NA	23	23	23
ENSG00000258952.2	SALRNA1	1.3116996021304825	0.16167231834778495	0.18962151107468062	0.004889409656640943	0.02331261233795584	0.0010081447381997098	NA	8	8	8
ENSG00000178809.11	TRIM73	-1.311676114151267	-0.2121436747702937	0.1896294393450244	0.004211613021068284	0.019435526193444	0.002444686536665007	NA	9	9	9
ENSG00000103111.14	MON1B	1.311493672650677	0.0788420112324153	0.18969103003725551	0.03182453020554141	0.3367341731368227	9.910875025535248e-46	NA	34	34	34
ENSG00000163406.10	SLC15A2	1.3110770720523277	0.04821242685535474	0.18983172609625598	0.07201710636937789	0.3221212572914665	3.0470411547518164e-43	NA	19	19	19
ENSG00000068024.16	HDAC4	-1.3103002659917709	-0.2374303772550356	0.1900942775273331	0.0042107995343662295	0.07034476365511598	4.017486418387869e-09	NA	8	9	9
ENSG00000115073.7	ACTR1B	-1.310267206686529	-0.056448325992517194	0.19010545711951554	0.05909526581934816	0.3901724567067078	1.2794181702356677e-55	NA	36	37	37
ENSG00000166135.13	HIF1AN	-1.3101798112773215	-0.18402519861624536	0.19013501376419695	0.007022875539504839	0.12296430106248335	4.234578854954776e-15	NA	84	85	85
ENSG00000108604.15	SMARCD2	-1.3100530514032125	-0.29373756181643285	0.19017788926807533	0.0026845876000800586	0.051435781064824056	6.599121161623533e-07	NA	11	12	12
ENSG00000107186.16	MPDZ	1.3096925391137542	0.1630814400709093	0.19029986856433379	0.006249590357946721	0.05365718413225271	3.6577843626434953e-07	NA	44	47	47
ENSG00000128699.13	ORMDL1	-1.3086092787284413	-0.055066975259196176	0.19066673625928932	0.061746580310983595	0.34933696306408346	2.663910872666133e-48	NA	73	75	75
ENSG00000182359.14	KBTBD3	-1.3085066375050087	-0.13691172653898362	0.19070152474016544	0.01034822926098609	0.037766831716433566	2.4490588685504072e-05	NA	55	58	58
ENSG00000175164.13	ABO	1.3084838673697543	0.11436123734944445	0.1907092429199313	0.016807872504973072	0.18136066212060675	1.550825354012798e-22	NA	38	39	39
ENSG00000105186.15	ANKRD27	-1.308250565475701	-0.10658679140794022	0.19078833633000658	0.028969693840200175	0.3261383572235259	1.5742714392036607e-44	NA	55	57	57
ENSG00000128595.16	CALU	1.3081180248799387	0.34711160657870443	0.19083328065738214	0.001729042125776809	0.07555382011786778	1.2546408567232618e-09	NA	14	14	14
ENSG00000140416.19	TPM1	1.3075412171463339	0.2028433012421373	0.19102896610129927	0.0057651112986009355	0.11924470119021628	1.0388720721570394e-14	NA	44	46	46
ENSG00000168427.8	KLHL30	-1.3074072477278498	-0.14161157688003995	0.19107443714709593	0.008348656481858474	0.02940817118029848	0.00019715735669631585	NA	65	65	65
ENSG00000114200.9	BCHE	1.3070729667637397	0.08583194795002891	0.1911879313943814	0.025553387984274333	0.13190221400316454	1.8922222453778504e-16	NA	72	72	72
ENSG00000205869.2	KRTAP5-1	-1.3068552005434713	-0.654538942430835	0.1912618935235384	0.0005539781574622002	0.012323034647802628	0.01627039116428704	NA	7	7	7
ENSG00000214530.8	STARD10	-1.3063760144156074	-0.10684759644982446	0.19142471845428688	0.019652246705183472	0.2186807877623452	2.098938460333521e-27	NA	19	19	19
ENSG00000185619.18	PCGF3	-1.306161439556701	-0.045908083156614606	0.19149766291396264	0.09463727885113236	0.5494477543705857	1.5039837902613273e-92	NA	29	29	29
ENSG00000275401.1	RP4-564F22.7	-1.3056206844940237	-0.0808984348366368	0.19168158263250445	0.04723328217461059	0.07802587044949247	5.845978810842516e-10	NA	35	35	35
ENSG00000095397.13	WHRN	-1.3055483450853584	-0.13797756171955794	0.19170619630883834	0.010109673397985545	0.0991814888625543	2.9163378355151075e-12	NA	35	36	36
ENSG00000179163.11	FUCA1	1.3051396058710254	0.24737292046420387	0.19184531459349397	0.007327466965494812	0.095142775781712	5.99191007930279e-12	NA	12	14	14
ENSG00000167311.13	ART5	-1.3048199059368744	-0.09435666164905154	0.1919541792490761	0.02160892988223629	0.15255397074624352	6.855238628705949e-19	NA	48	54	54
ENSG00000268734.1	CTB-61M7.2	1.304179818241898	0.1592912214689456	0.19217227929954417	0.008459808240337631	0.04105104799241301	8.370836015301489e-06	NA	14	14	14
ENSG00000188710.2	QRFP	1.3036796585209462	0.15858184840484907	0.19234282780788403	0.007277027949356792	0.02200378110701606	0.001301783400488949	NA	35	36	36
ENSG00000178425.13	NT5DC1	1.3033817148356601	0.13378341892488455	0.19244447592508018	0.014608092292569097	0.18539511589161686	6.246858893573186e-23	NA	45	45	45
ENSG00000107890.16	ANKRD26	-1.3031102316278655	-0.14262856047038558	0.19253713101644043	0.006157220801885759	0.08167582040699381	3.2712514842092456e-10	NA	39	39	39
ENSG00000249915.7	PDCD6	-1.3030885420621192	-0.2334776620047589	0.19254453490945644	0.004465168850466297	0.1259690039182663	7.843346381592008e-16	NA	39	43	43
ENSG00000125901.5	MRPS26	-1.3030662880979333	-0.08933755313324374	0.19255213168153773	0.024382778882403918	0.2594601898391569	1.968177208269709e-33	NA	9	9	9
ENSG00000021826.14	CPS1	1.3022578796069588	0.06674156707654544	0.19282824515111474	0.042959349074148986	0.2280306881876431	5.040758212647556e-29	NA	47	48	48
ENSG00000164609.9	SLU7	-1.3018406774554134	-0.30997449613206796	0.1929708551138949	0.002240385988075207	0.08761593702831456	5.885455159086104e-11	NA	17	22	22
ENSG00000116641.17	DOCK7	-1.3017051621884066	-0.1664944433358444	0.1930171942365526	0.007384032599863664	0.1329770886096112	2.8061071631659067e-16	NA	19	19	19
ENSG00000158457.5	TSPAN33	-1.301645555363018	-0.22779110561174257	0.19303757923714016	0.004644332851897465	0.05337326125702741	4.4465707513182775e-07	NA	19	19	19
ENSG00000174326.11	SLC16A11	1.300878643989563	0.5551231283722136	0.1932999971665833	0.0009421724499235078	0.031367842284888245	0.0001210722636190435	NA	1	1	1
ENSG00000170037.13	CNTROB	1.300830482379338	0.09092687297840864	0.1933164856075098	0.02173910737622855	0.1445926894112118	1.1376470549338064e-17	NA	30	32	32
ENSG00000213967.10	ZNF726	-1.3007750804198281	-0.10252494654073294	0.1933354541068295	0.009956897010027435	0.02212768816728481	0.0011828629713344534	NA	27	28	28
ENSG00000133065.10	SLC41A1	-1.300650994824144	-0.26533537049402756	0.1933779434399877	0.002380565372195917	0.01933478854570707	0.0027214308892056713	NA	11	12	12
ENSG00000204138.12	PHACTR4	1.3002374007984945	0.05077085488793546	0.1935196156451574	0.10323805855494915	0.3960173453541376	1.2955613107488252e-56	NA	66	66	66
ENSG00000088930.7	XRN2	1.300154524740394	0.8803705448216385	0.1935480131161772	0.00025002104712393215	0.022289350428539783	0.00130537133345539	NA	15	15	15
ENSG00000177879.15	AP3S1	1.3000516063802658	0.12558763061344544	0.19358328233907118	0.012199600925989791	0.14693300285387584	5.2603466896986145e-18	NA	40	40	40
ENSG00000257219.5	RP11-54A9.1	1.299745001667658	0.21626336600979934	0.19368838106827613	0.005956703881360276	0.027517314135085544	0.0003226882785232512	NA	19	19	19
ENSG00000140479.16	PCSK6	-1.299061993084434	-0.12243266094481055	0.19392265506644057	0.016199958391285227	0.0543382415968658	3.0948720089535735e-07	NA	40	40	40
ENSG00000184967.6	NOC4L	1.2983651766075173	0.12161626649941164	0.1941618795194915	0.012152561388712721	0.09563451051779433	7.013367516582184e-12	NA	45	52	52
ENSG00000071626.16	DAZAP1	1.297750759598369	0.2212155856968822	0.19437299499888372	0.004285469508883767	0.08894198257331108	4.415146729772617e-11	NA	15	19	19
ENSG00000273375.1	RP11-803P9.1	1.297672152519226	0.3698905896330348	0.19440001677048713	0.002042564927008407	0.011490169781752246	0.02133456213331761	NA	1	1	1
ENSG00000101224.17	CDC25B	-1.2975948533028663	-0.0432047122256005	0.19442659164258846	0.12024328804725647	0.5280330158535368	6.060831164330634e-87	NA	10	10	10
ENSG00000128973.12	CLN6	-1.2972166689760671	-0.3554642558696701	0.19455664691216668	0.0016142976517531746	0.02668559583259687	0.0004069013729254964	NA	12	12	12
ENSG00000204392.10	LSM2	1.297215980057076	0.6329372427897305	0.19455688388541093	0.0018678355309404945	0.07257097118651792	1.055104097325431e-09	NA	8	21	21
ENSG00000135931.17	ARMC9	1.2970367982367164	0.11349300415861578	0.19461852575002525	0.011733278682668035	0.1370386526406028	5.731308452998468e-17	NA	16	16	16
ENSG00000104983.8	CCDC61	-1.2969688837271411	-0.2279407552951579	0.19464189334341953	0.005818078371066701	0.0871165223252555	5.8049498169753886e-11	NA	12	12	12
ENSG00000159199.13	ATP5G1	1.2965033269453987	0.4565195492509905	0.19480213458818496	0.0010214851763107335	0.02518737033181198	0.0006195450844106728	NA	19	19	19
ENSG00000029725.16	RABEP1	-1.296082899341968	-0.07300207666840443	0.19494692583551998	0.03494690054176286	0.3972288767684903	1.1028057969883261e-57	NA	35	35	35
ENSG00000145824.12	CXCL14	1.2956933083380593	0.11252667175809504	0.19508116770160489	0.016597228079634343	0.12873405926471546	4.592963457197391e-16	NA	12	13	13
ENSG00000108559.11	NUP88	1.2956290745063184	0.1698533705992886	0.19510330734304537	0.006654295476752852	0.10284609120061997	1.0154575924371362e-12	NA	38	42	42
ENSG00000028310.17	BRD9	-1.2952923301808377	-0.20169072971937407	0.19521940403546256	0.005056560868443675	0.05513238206947075	1.8141177388284021e-07	NA	23	24	24
ENSG00000186431.18	FCAR	1.2949811028846367	0.1638288696829515	0.19532674846088893	0.006991764571572494	0.04055285349083323	1.1703513365892305e-05	NA	7	7	7
ENSG00000116786.11	PLEKHM2	1.2948353333910816	0.5303951896525475	0.1953770402368552	0.0008193086370524448	0.013577483346449171	0.0121371027188545	NA	16	16	16
ENSG00000107779.13	BMPR1A	-1.2948285005208893	-0.19347213964305748	0.19537939787096237	0.004902797927819334	0.08341592775660464	1.246079614637181e-10	NA	10	10	10
ENSG00000272081.1	CTD-2376I4.2	1.2941780006090202	0.11700142816442535	0.1956039438491607	0.018462151262869528	0.02330641520896204	0.0009368789114702427	NA	28	28	28
ENSG00000143630.9	HCN3	-1.293760786603772	-0.2806230176774568	0.19574806143701018	0.0024284088059094953	0.014742883203485718	0.008875114036822439	NA	15	15	15
ENSG00000186074.18	CD300LF	1.292652351150303	0.14134838005507122	0.19613132460102167	0.009549980847919188	0.031325914121259665	0.00011666321811994106	NA	25	27	27
ENSG00000180992.6	MRPL14	-1.2922008313232327	-0.17215745085666093	0.19628760388552113	0.006820631442722887	0.12530587964099002	1.9088143724187627e-15	NA	19	19	19
ENSG00000133460.19	SLC2A11	1.2914636996132	0.1568657738061655	0.19654293468280182	0.021574961328240955	0.185524221222036	5.588434116188392e-23	NA	31	34	34
ENSG00000168237.17	GLYCTK	-1.2913713099991186	-0.17096623629250882	0.19657495413605808	0.008460300063428804	0.053721788923931285	3.032004498461923e-07	NA	17	18	18
ENSG00000158869.10	FCER1G	1.2908312043851602	0.41349918960840903	0.19676221490450496	0.0015470674580819565	0.05255016773781713	4.0704922123580335e-07	NA	13	13	13
ENSG00000168454.11	TXNDC2	1.2905764975791558	0.18501864410371072	0.19685056997048	0.0060115466903108376	0.0462461030851211	2.9643173712923443e-06	NA	12	12	12
ENSG00000135437.9	RDH5	1.290058838892473	0.08258265471193484	0.1970302297469051	0.03962584677030146	0.2677292136212286	3.861195483672813e-35	NA	27	29	29
ENSG00000120899.17	PTK2B	1.2900046718210256	0.13441201108411605	0.1970490360271282	0.010116965729784396	0.10508408955452547	4.0759901918051423e-13	NA	31	31	31
ENSG00000125731.12	SH2D3A	1.2899560375913395	0.03909146248639122	0.197065922478175	0.11647238600609824	0.3560714849188004	3.209463075290398e-49	NA	25	25	25
ENSG00000171793.13	CTPS1	-1.2897067503213908	-0.3273288901885442	0.19715249496514786	0.0022376006593275693	0.019827931673254626	0.002435565675034411	NA	48	48	48
ENSG00000188785.11	ZNF548	1.2893386084127862	0.5403657222292396	0.19728039420507326	0.000720191358657751	0.030136611814150487	0.00017059252280099172	NA	2	2	2
ENSG00000224635.1	RP4-564F22.5	-1.2892765409603104	-0.03336628764915203	0.19730196355610252	0.26120266338798026	0.43048939028781136	9.131792091316702e-64	NA	55	55	55
ENSG00000154174.7	TOMM70	-1.288128037964008	-0.1679758024357258	0.19770139674692888	0.006543668202523072	0.10214552518829834	1.1160996423639097e-12	NA	55	55	55
ENSG00000146112.11	PPP1R18	-1.28800111345682	-0.6405554182092458	0.19774557558732186	0.0005716828810928271	0.0998753569136587	2.2471630788419434e-12	NA	15	43	43
ENSG00000132481.6	TRIM47	-1.2865793547482205	-0.12407886426477419	0.19824094339909548	0.023764623566694267	0.08570176329261434	1.078896351356294e-10	NA	52	53	53
ENSG00000078177.13	N4BP2	1.2859446591187889	0.24550205007511297	0.1984623762181169	0.004188778224926173	0.05175755117323611	4.91673913941698e-07	NA	9	9	9
ENSG00000075643.5	MOCOS	-1.2858271755050468	-0.04859054323755945	0.19850338376901122	0.0806750816990574	0.33637191581860115	2.8208148854342876e-46	NA	44	44	44
ENSG00000165458.13	INPPL1	-1.2857205208335911	-0.4086316329262149	0.1985406168521986	0.0007948369747299998	0.021939814903305148	0.0014075794668844226	NA	21	23	23
ENSG00000047578.12	KIAA0556	1.2855855294777714	0.22692539561134545	0.19858774957647574	0.004495847791615042	0.03795028649241227	1.762202065179753e-05	NA	32	32	32
ENSG00000111676.14	ATN1	-1.2853708126003114	-0.21102015233518304	0.19866273561144565	0.005963866467713441	0.0837868684049274	1.7952279586521048e-10	NA	24	24	24
ENSG00000108592.16	FTSJ3	-1.2849315906104841	-0.03355196453505839	0.19881619052543642	0.197896962765144	0.6571876883811504	5.527841031582351e-131	NA	60	60	60
ENSG00000124356.15	STAMBP	1.284885180851755	0.2308890284732601	0.198832410177901	0.0027053202148928186	0.02549444063837124	0.0005722410127229033	NA	15	15	15
ENSG00000116661.9	FBXO2	-1.2840381367742226	-0.17253611293218643	0.19912861184295128	0.010686014630643503	0.06330728015331218	3.3413059248424346e-08	NA	29	33	33
ENSG00000105971.14	CAV2	1.2836882708313964	0.23916960997739548	0.19925105003503552	0.0035774788156946622	0.03512521336149661	4.889934393590022e-05	NA	17	18	18
ENSG00000146833.15	TRIM4	1.2831600489678643	0.04902788091328888	0.1994360094198263	0.0811292053504123	0.5242157621983721	8.827359627671251e-87	NA	32	33	33
ENSG00000124782.19	RREB1	1.2831419381695641	0.22637457109694942	0.19944235322493165	0.0048545902136635476	0.074436379509482	1.852300390275201e-09	NA	15	15	15
ENSG00000175806.14	MSRA	-1.2821820997312525	-0.21225589955451263	0.199778774012897	0.004379938847545773	0.056924587332354025	1.7139625194068654e-07	NA	18	19	19
ENSG00000160223.16	ICOSLG	1.2819929604570475	0.09464649960176073	0.19984511567417895	0.03508762014147171	0.0458182441816667	2.590585853848884e-06	NA	35	36	36
ENSG00000144118.13	RALB	1.2817072814291326	0.12389502431920836	0.19994534969737154	0.011504785496395066	0.18863199045815351	2.219998979307387e-23	NA	31	31	31
ENSG00000039650.11	PNKP	-1.2813518465127547	-0.12718375463529724	0.20007010968533467	0.020048838569243485	0.19619264565877945	1.442031381876396e-24	NA	16	16	16
ENSG00000162460.6	TMEM82	-1.2812257792261919	-0.2027832270638349	0.20011437378342145	0.00408272855836212	0.04258899251980234	5.8671494365595486e-06	NA	3	4	4
ENSG00000166801.15	FAM111A	1.2808952556614095	0.13572797322199096	0.2002304594684825	0.008466087835441293	0.0736552135656883	2.6727268589251427e-09	NA	116	117	117
ENSG00000143162.7	CREG1	-1.2808347298442329	-0.08530485925264135	0.20025172252405987	0.03119975792631105	0.1917156678563892	4.286074490441602e-24	NA	61	62	62
ENSG00000179921.14	GPBAR1	1.2807063114745747	0.20649421676461704	0.20029684206944232	0.004920967692941134	0.030160425311560837	0.0001698220375927183	NA	13	13	13
ENSG00000140043.11	PTGR2	-1.2802884690583891	-0.037107405886985204	0.20044370155299818	0.16766681616920331	0.4566162494633783	6.944826514479647e-70	NA	64	65	65
ENSG00000163521.15	GLB1L	1.2792169865997909	0.09849793039932624	0.20082065571715357	0.02521214477033542	0.11873308530110893	5.549459226057628e-15	NA	22	24	24
ENSG00000134440.11	NARS	1.2789087032582127	0.17553952450693286	0.2009292074727672	0.005671425935595524	0.12324719529552335	3.8625566357309625e-15	NA	30	32	32
ENSG00000165929.12	TC2N	-1.2788480958128319	-0.06630895443920226	0.20095055340969337	0.0561043256528673	0.3120639449356711	4.029387528466344e-42	NA	65	66	66
ENSG00000069275.12	NUCKS1	1.2784581578313705	0.22750801771442705	0.2010879291012232	0.004109425046962382	0.08380247326356192	1.2593433184507136e-10	NA	42	44	44
ENSG00000073169.13	SELENOO	1.2782614216082004	0.264192756321835	0.20115726554382396	0.003067294652948854	0.043005261025168585	5.638171165875747e-06	NA	16	17	17
ENSG00000256537.4	SMIM10L1	1.2781166089454414	0.1455518783554965	0.20120831352483826	0.010948261176945797	0.1481787719496829	1.3473134070994898e-18	NA	34	35	35
ENSG00000101265.15	RASSF2	-1.2766233727803766	-0.15929009197612845	0.2017352461138917	0.007214034668887236	0.053857215204890035	3.959925266516309e-07	NA	44	46	46
ENSG00000158270.11	COLEC12	1.276329197605919	0.10246194913559283	0.20183917306068977	0.018691239028828528	0.06051382945827849	7.120212748188558e-08	NA	70	70	70
ENSG00000133114.17	GPALPP1	1.2763289959508985	0.34115319618817336	0.20183924431526878	0.0021577328736057393	0.02525760204459438	0.0005990602848375688	NA	28	28	28
ENSG00000148339.12	SLC25A25	1.2759666871644293	0.2196945303425206	0.20196729534363156	0.0037755809677503496	0.059141432826928436	7.710624418609707e-08	NA	6	6	6
ENSG00000151414.14	NEK7	-1.27583240045574	-0.31180062156573024	0.2020147714213023	0.002132665056298098	0.02536148361127336	0.0005819628684362009	NA	35	35	35
ENSG00000143036.16	SLC44A3	-1.2757940503797593	-0.10654228239972202	0.20202833130171538	0.022683484229761013	0.1292616859590722	7.2439748183559675e-16	NA	56	58	58
ENSG00000107902.13	LHPP	1.2754864408778632	0.11904714801261991	0.2021371203596899	0.01747256377018181	0.12700430627870282	1.2677309822637247e-15	NA	57	63	63
ENSG00000140391.14	TSPAN3	1.2754073622677284	0.16382234035879834	0.20216509416844664	0.007201990151604255	0.10810115243970624	2.1084718249056573e-13	NA	22	22	22
ENSG00000204344.14	STK19	1.274274794467082	0.2656301606102019	0.20256604608726048	0.0018599909526708725	0.1608238383897159	8.947587236029542e-20	NA	12	45	45
ENSG00000018699.11	TTC27	1.2742435032049322	0.12627572748312274	0.20257713204625571	0.016875628203798558	0.0368545809569398	3.268734013538017e-05	NA	83	85	85
ENSG00000157322.17	CLEC18A	1.274135942059031	0.033302762856202865	0.2026152424918818	0.17562318016339673	0.498705374776482	2.250403465388968e-81	NA	8	8	8
ENSG00000238227.7	C9orf69	-1.2735590224826459	-0.24059530725339923	0.20281974246139267	0.003242910479662807	0.03934569833352362	1.3099782543739413e-05	NA	16	21	21
ENSG00000249846.6	LINC02021	1.273524872329764	0.04592733931322484	0.20283185233553058	0.10657017012347936	0.4101276274036541	1.701211127309028e-60	NA	18	19	19
ENSG00000170584.10	NUDCD2	-1.2734089293045758	-0.17841536021069276	0.20287297044245423	0.006001432640522948	0.07647213192007242	1.028468300386734e-09	NA	44	45	45
ENSG00000198874.12	TYW1	1.273340053224911	0.09584529270274036	0.2028973995729515	0.028503958603533188	0.2157026893138125	4.31713557474937e-27	NA	48	51	51
ENSG00000197859.9	ADAMTSL2	-1.2728550288815133	-0.2259644239968546	0.20306948982513184	0.004225499334660345	0.016209312568734858	0.005821471963901222	NA	29	31	31
ENSG00000187193.8	MT1X	-1.2728352674149517	-0.07057196286681355	0.20307650359380225	0.03904707474998882	0.3202038760180256	2.3660324400712176e-43	NA	15	15	15
ENSG00000283031.1	RP11-557N21.1	1.2723306893766082	0.09135341771874794	0.20325564893669412	0.024386405456176454	0.07528895523133604	1.1992932021801008e-09	NA	52	53	53
ENSG00000226328.6	NUP50-AS1	-1.2720127819609115	-0.07843042830203517	0.20336857783275086	0.04253172835328353	0.20861163304681565	1.7685948446049726e-26	NA	18	18	18
ENSG00000100302.6	RASD2	1.2718602346681558	0.045915172404445634	0.20342278277402792	0.09792474916442676	0.2549196841524674	1.140645301369518e-32	NA	92	94	94
ENSG00000180828.2	BHLHE22	-1.2716016993032198	-0.18680894482752483	0.2035146726918986	0.0041751460878944975	0.041042309758517186	1.0219038095204235e-05	NA	10	10	10
ENSG00000259005.1	RP3-449M8.6	-1.2715279397106138	-0.054363276729138724	0.20354089423053479	0.05963618869928401	0.2498927060310901	3.9872878502531164e-32	NA	54	57	57
ENSG00000115604.10	IL18R1	1.2708925918265195	0.17653574752031664	0.20376686227331864	0.006590528012205485	0.07289177721401842	3.042700676872975e-09	NA	70	71	71
ENSG00000188554.13	NBR1	1.2704354808474732	0.18182005814321978	0.20392955142091151	0.004545639946313059	0.08379281457107148	1.7960826252178137e-10	NA	17	18	18
ENSG00000156265.15	MAP3K7CL	-1.269921208768706	-0.4972389033715409	0.20411269759542583	0.0008103562165824342	0.016306329420314687	0.005647715369225266	NA	2	2	2
ENSG00000154096.13	THY1	1.2697490177610606	0.3056879808487497	0.2041740461990994	0.0024964921503176363	0.022744870997181747	0.0011375778983259775	NA	23	23	23
ENSG00000113391.18	FAM172A	-1.269564629722963	-0.5209795473667398	0.2042397552622114	0.0019412471499075938	0.03264610106892373	8.48534805744721e-05	NA	6	6	6
ENSG00000182107.6	TMEM30B	1.2695248126012646	0.09846194617789614	0.20425394662834717	0.013593965346058756	0.10327961688566066	7.490829894905687e-13	NA	28	29	29
ENSG00000127527.13	EPS15L1	-1.2694693632547676	-0.2825942730398529	0.20427371072808864	0.0019986787967724235	0.024459753712769337	0.0006180012093750674	NA	20	21	21
ENSG00000228549.3	RP11-108M9.3	-1.2690507672589786	-0.32080213988140166	0.20442295797999743	0.003202674291514401	0.05429488235464649	3.278757037592118e-07	NA	14	17	17
ENSG00000254337.1	RP11-865I6.2	-1.2683701272325878	-0.03993550850988277	0.20466580437652893	0.1201818884180815	0.31167359672560163	5.590945681459406e-42	NA	28	30	30
ENSG00000187244.10	BCAM	-1.26814437516224	-0.2561451753376197	0.20474639705312303	0.002825040638346152	0.0301024893032376	0.00015336468609546366	NA	41	42	42
ENSG00000162636.15	FAM102B	1.2675263300612645	0.13436166411809122	0.20496715500260443	0.008266008274916511	0.12422065642706027	7.220948880545706e-16	NA	10	10	10
ENSG00000140577.15	CRTC3	-1.2675163973220882	-0.14079986593262364	0.20497070426473818	0.010503953169469744	0.2399012148706884	1.3887643498804154e-30	NA	19	19	19
ENSG00000182165.17	TP53TG1	-1.267118969486676	-0.17023110231636654	0.20511275367653725	0.008451977895143238	0.06148400592591851	4.2556722363036196e-08	NA	27	28	28
ENSG00000204186.7	ZDBF2	1.266986172137123	0.13769662551308595	0.20516023430556185	0.010261460471220632	0.08771234639923342	4.0565764285787476e-11	NA	53	56	56
ENSG00000263683.1	RP4-777O23.1	1.2667477692542914	0.10707490201786923	0.20524549339364817	0.013656368772508178	0.02753885589852845	0.00032490096065704646	NA	14	15	15
ENSG00000197566.9	ZNF624	-1.2659610799332308	-0.17693822076736576	0.20552701671911144	0.005157713713788434	0.03825191089544106	1.5576086578272754e-05	NA	20	21	21
ENSG00000014824.13	SLC30A9	-1.265759475239574	-0.16458078995179598	0.2055992077884694	0.0074758891437310855	0.08956617776347328	3.687901960201523e-11	NA	67	69	69
ENSG00000183281.14	PLGLB1	-1.2654075231572777	-0.04198138115875184	0.2057252797529059	0.10451419868029997	0.3066128433945041	5.941762616751533e-41	NA	10	15	15
ENSG00000165629.19	ATP5C1	1.2648842563754035	0.35102002260579973	0.20591282179151693	0.0017072321299996703	0.06814018754916841	1.0044216331570863e-08	NA	23	23	23
ENSG00000131495.8	NDUFA2	1.2645401989439218	0.30724343900257267	0.20603620175605186	0.0016849706403621232	0.02753308905625525	0.00032696197341090203	NA	20	23	23
ENSG00000051108.14	HERPUD1	-1.2640636289675051	-0.1804370445882497	0.20620718978630515	0.005904688261181993	0.035937042505934214	3.924770911614932e-05	NA	28	28	28
ENSG00000141127.14	PRPSAP2	-1.263511572413619	-0.03173929942366432	0.20640539037633443	0.1282995526600705	0.5214348365342375	9.285256321681588e-86	NA	23	24	24
ENSG00000136014.11	USP44	1.2631785516367813	0.08541877541554597	0.2065250191216611	0.03078965098119075	0.0886873750753882	4.754181062397678e-11	NA	44	45	45
ENSG00000127578.6	WFIKKN1	1.2631023335362712	0.03622842499590633	0.20655240549955545	0.12837962129945502	0.39360938467216977	2.5888722633942447e-56	NA	14	15	15
ENSG00000155368.16	DBI	1.2621067059496827	0.20963426947229338	0.20691039256792465	0.0028327425060739393	0.03165069720283467	0.00011050434722054473	NA	32	34	34
ENSG00000165476.13	REEP3	1.2617062486840525	0.15232826844788605	0.20705450758793764	0.007372999392452039	0.10229960996890436	3.4383145891243584e-13	NA	21	21	21
ENSG00000177508.11	IRX3	-1.2617011455099918	-0.18014417787671702	0.2070563445685436	0.006515989355696254	0.021505814037968973	0.0015559386902205651	NA	26	26	26
ENSG00000152464.14	RPP38	-1.2615085348478103	-0.3766820396006597	0.2071256869385324	0.0016302463553099754	0.026855618329400918	0.00039085230025159937	NA	8	8	8
ENSG00000024862.17	CCDC28A	-1.2614352559927493	-0.18910620932415637	0.20715207271440095	0.004829468818804333	0.011260431521696423	0.022457857006471158	NA	52	53	53
ENSG00000243566.6	UPK3B	-1.2613659523447154	-0.0637445033335143	0.20717702936768578	0.047228996146634464	0.15026896218237407	9.445888901951029e-19	NA	28	33	33
ENSG00000106688.11	SLC1A1	1.2612412267043454	0.09692535719431644	0.20722194930450066	0.024686118356535638	0.12186373763907744	5.803054845754575e-15	NA	32	32	32
ENSG00000123411.14	IKZF4	-1.26082719574217	-0.3429487259652157	0.20737111321466417	0.002285732863632958	0.01632213671807389	0.005801225346276156	NA	8	9	9
ENSG00000182183.14	FAM159A	1.2606145399168318	0.10634330713818899	0.20744775750485045	0.01575483413878705	0.07045626920402266	4.0032643859835604e-09	NA	10	10	10
ENSG00000060982.14	BCAT1	-1.2603696533013755	-0.21746921155104715	0.20753604370355982	0.0052129481763991915	0.0523465469630555	5.511185013322129e-07	NA	19	19	19
ENSG00000152700.13	SAR1B	1.2600282421819486	0.6131214039164193	0.20765917427345326	0.0008051237508475363	0.018979565218903763	0.002633988156639309	NA	15	17	17
ENSG00000151465.13	CDC123	1.259615706952133	0.2468041151467905	0.2078080265758825	0.003554203891070606	0.06327106964613452	3.1726287076054636e-08	NA	32	32	32
ENSG00000164880.15	INTS1	-1.2591001273552809	-0.056316944260639004	0.20799416845440954	0.06503581318589105	0.3949291448442546	1.677019415738769e-57	NA	56	65	65
ENSG00000174721.9	FGFBP3	1.2590105506167457	0.0958895340869836	0.20802652104655717	0.029796448859318973	0.05502566745553728	2.643517731707594e-07	NA	89	91	91
ENSG00000163288.13	GABRB1	1.2587928910912582	0.17066660645190035	0.20810514873513064	0.009272019746774277	0.01799419825113666	0.003928734347632667	NA	47	47	47
ENSG00000280719.1	PCAT5	1.2570584537137253	0.15680352220787588	0.20873246986816862	0.008776101160172129	0.02257431175655714	0.0011506462014184823	NA	17	17	17
ENSG00000250048.2	LINC00603	1.2570486869102195	0.10852141033411156	0.2087360062568011	0.00867833645656273	0.03678584216804588	2.685134533996969e-05	NA	42	42	42
ENSG00000139684.13	ESD	1.2566061078676598	0.19617448314100103	0.20889630194716258	0.005750028935873435	0.14422074592090622	9.061022889765156e-18	NA	25	26	26
ENSG00000114302.15	PRKAR2A	1.2565400955099901	0.3562166857442762	0.2089202183044323	0.002643393917942273	0.04030509415679385	1.2709403777478729e-05	NA	38	39	39
ENSG00000148841.15	ITPRIP	-1.2553346844267745	-0.20329469634539638	0.2093572891299974	0.005021052225275027	0.04922696307542231	9.12350750412687e-07	NA	17	17	17
ENSG00000186635.14	ARAP1	1.255222533828383	0.252422304810068	0.20939798754104044	0.0022323953687963284	0.04269679304232631	6.389665460448656e-06	NA	7	8	8
ENSG00000250075.5	RP11-584P21.2	1.2552004788964644	0.08233373529803428	0.20940599174526076	0.02630099417865374	0.08583341164667371	8.734711210791358e-11	NA	26	26	26
ENSG00000261455.1	LINC01003	-1.2540820066177847	-0.07188569482778621	0.20981219974763077	0.03683397685901801	0.2880631127298838	1.5173028309059567e-38	NA	6	6	6
ENSG00000132669.12	RIN2	1.2539343996145111	0.17748931522904238	0.2098658504048877	0.008197917542502861	0.0643529015757319	2.4492878133801332e-08	NA	44	44	44
ENSG00000143303.11	RRNAD1	-1.253784907712756	-0.17136398749077617	0.2099201962875571	0.00945307235298638	0.06664701352091502	1.2624040972122686e-08	NA	46	51	51
ENSG00000134318.13	ROCK2	1.2537188627749265	0.2512481331419784	0.2099442093305105	0.0018417008890698225	0.029268569293460105	0.00020961166421078583	NA	19	19	19
ENSG00000173660.11	UQCRH	-1.253197859137807	-0.14745405823893998	0.21013370889858973	0.013259241965377332	0.22648406133974455	1.5802553101062284e-28	NA	24	24	24
ENSG00000119655.10	NPC2	1.2530255341258383	0.1524787438348031	0.21019641423060675	0.006982565528235375	0.11547882883534485	4.0674480467070254e-14	NA	39	42	42
ENSG00000138685.13	FGF2	1.2522869949123312	0.15607818479701824	0.21046530601258795	0.010861977704986366	0.12255838309915205	2.7908554312500296e-15	NA	18	18	18
ENSG00000033122.18	LRRC7	-1.2513371375441797	-0.13866308684543516	0.2108115015590608	0.028409603845767437	0.02138039930698063	0.0015303109272354748	NA	75	77	77
ENSG00000203872.6	C6orf163	-1.250923522208305	-0.09232103309770234	0.21096238105856835	0.02237487650129952	0.09699420584109383	3.684270466481007e-12	NA	34	34	34
ENSG00000100380.13	ST13	-1.250552028616153	-0.23259127835007642	0.21109796185884577	0.003326895982114218	0.03004136307403625	0.00016720296320691842	NA	28	29	29
ENSG00000152556.15	PFKM	1.2503406728611333	0.21897010607737055	0.21117512665670946	0.0027925158231011634	0.013463170078030674	0.012335672152868044	NA	25	25	25
ENSG00000243795.1	LINC02044	1.2502935363700218	0.05987032261930656	0.2111923387059469	0.057551328750651165	0.14756207146068487	3.1450242860222435e-18	NA	18	18	18
ENSG00000131378.13	RFTN1	-1.2502010502061187	-0.07039021550230298	0.21122611328951824	0.03576282687661873	0.19832841195001535	1.1091124139843371e-24	NA	43	43	43
ENSG00000111711.9	GOLT1B	-1.2500193478469088	-0.36191426570927354	0.21129247968609188	0.001988300108072669	0.05777190212697076	9.961300851701189e-08	NA	14	15	15
ENSG00000062598.17	ELMO2	-1.2497449136689276	-0.3678688218918956	0.21139274476040992	0.0019724277996656307	0.039756238687479184	1.3766777160833913e-05	NA	20	20	20
ENSG00000269858.5	EGLN2	-1.249634395244976	-0.19773288251954635	0.2114331326012786	0.005119268876414785	0.08009572915149149	3.489620125331166e-10	NA	13	14	14
ENSG00000112796.9	ENPP5	-1.2494882710186934	-0.0722099932498529	0.21148654078621065	0.03719214529395799	0.228220424296726	2.6107397694687944e-29	NA	99	100	100
ENSG00000138085.16	ATRAID	1.2491559867228719	0.11558248326544501	0.21160802650004995	0.015180633344220254	0.21594541502936188	2.4566186077790037e-27	NA	29	29	29
ENSG00000173272.15	MZT2A	-1.2491041070932032	-0.1131427992852111	0.21162699864658185	0.023942680851033446	0.2594233286055365	1.4094249516752954e-33	NA	19	31	31
ENSG00000198818.9	SFT2D1	1.2489696247590203	0.11423074351732834	0.21167618395392218	0.0185044137440417	0.14021356232229218	6.300602311603527e-18	NA	37	38	38
ENSG00000173480.10	ZNF417	1.2486083737398312	0.07132765428153835	0.21180834810632354	0.04094071172436059	0.1863437626679984	2.895732841305342e-23	NA	47	47	47
ENSG00000178719.16	GRINA	-1.2481558525339012	-0.25752994176603955	0.21197398770368958	0.0029423803993849007	0.02887468609479506	0.00021401792579912618	NA	12	13	13
ENSG00000144840.8	RABL3	1.2471798446021605	0.2004450105507054	0.21233156153159538	0.003942951198969355	0.042287944267889406	6.410064652199431e-06	NA	24	24	24
ENSG00000104763.18	ASAH1	1.247091681743828	0.22672008569498392	0.21236388264261363	0.0035706910441973888	0.013888030037933142	0.010843368613079931	NA	41	44	44
ENSG00000151881.14	TMEM267	1.2468303781485348	0.3533820137646154	0.21245969921654095	0.0010855178618549765	0.011567300093835057	0.01992820349672039	NA	9	9	9
ENSG00000260484.1	RP11-1081M5.2	1.246065772419871	0.04985909465863375	0.2127402493876922	0.07246755816863604	0.2431424842977925	3.4018965507752874e-32	NA	31	31	31
ENSG00000100605.16	ITPK1	1.2446856036055773	0.29606757603713213	0.21324733988777234	0.0023259697210287695	0.019098270006840837	0.0028544926397018337	NA	34	36	36
ENSG00000105479.15	CCDC114	-1.2446320931113088	-0.05941235112531942	0.21326701783566104	0.04771915517538482	0.1809802103256688	2.484652431105504e-22	NA	31	31	31
ENSG00000144476.5	ACKR3	-1.2443959332435435	-0.18146364680783594	0.21335387891607605	0.0072789952290861475	0.05248193307162361	4.4857858525914567e-07	NA	38	39	39
ENSG00000103544.14	C16orf62	-1.2441199460934609	-0.1673049288574986	0.2134554210724352	0.006056528508848132	0.0948601528008024	7.655002584745647e-12	NA	48	49	49
ENSG00000105576.15	TNPO2	1.243949601444839	0.214424751831078	0.21351811227441175	0.00507535844529501	0.13042636747161548	5.19296833840065e-16	NA	6	6	6
ENSG00000100422.13	CERK	1.2436992967822018	0.1532885205495269	0.21361025491754349	0.008145638230690894	0.10340331257249792	8.467490204075521e-13	NA	12	12	12
ENSG00000110079.16	MS4A4A	-1.2435839346925037	-0.4134339415148819	0.21365273189411493	0.001079872192033183	0.019079927855425304	0.0028426511452921853	NA	6	6	6
ENSG00000162383.11	SLC1A7	1.2432276541127205	0.09599631388335315	0.21378395490268776	0.01738757456464414	0.08422976119245161	1.4915502988633408e-10	NA	69	69	69
ENSG00000163378.13	EOGT	1.242056967367357	0.10599483366852112	0.21421554424500588	0.016702676798184712	0.11429656234215525	3.9976123722136615e-14	NA	47	47	47
ENSG00000204520.12	MICA	1.2418132353934086	0.2063723831126341	0.21430547827529667	0.004626755155080545	0.522025434600063	7.851815656909874e-85	NA	12	56	56
ENSG00000137860.11	SLC28A2	-1.2417358985375109	-0.052986050171792975	0.21433402029115445	0.06599762332084023	0.2743132409555426	4.978945448376519e-36	NA	21	25	25
ENSG00000163125.15	RPRD2	1.241197687667856	0.2768016510268689	0.21453272884329544	0.0023162555589585007	0.07504028522328514	1.446701561036115e-09	NA	15	15	15
ENSG00000267313.7	KC6	-1.2411929095899645	-0.12840577460327898	0.2145344935140182	0.013984546555292127	0.028725012138556855	0.00022738542859653614	NA	35	36	36
ENSG00000133317.14	LGALS12	-1.2410487923870568	-0.16603857315410356	0.21458772473272614	0.008110296759768435	0.03084466356878917	0.0001271383966734926	NA	3	3	3
ENSG00000129355.6	CDKN2D	-1.2409207025477336	-0.22853330343759587	0.21463504406667	0.004195270656235773	0.012699930657370113	0.015433681777377662	NA	37	37	37
ENSG00000260261.1	RP11-480A16.1	-1.2406264790561972	-0.06773195769798417	0.21474376547802665	0.04648033799863683	0.22376993435333828	1.7684320092324728e-28	NA	78	83	83
ENSG00000174013.7	FBXO45	1.239192132567878	0.4760874670371716	0.2152743534462902	0.0010288680357927915	0.0148459403586294	0.00809668822706548	NA	8	8	8
ENSG00000100024.14	UPB1	1.238834474734674	0.11909637128915102	0.215406803871106	0.015619094876072204	0.08993774870546521	3.19435858564467e-11	NA	33	35	35
ENSG00000108381.10	ASPA	1.237890450829348	0.15192294498351577	0.21575668356435396	0.006660410624911399	0.09079079680997558	2.1896944586892933e-11	NA	22	24	24
ENSG00000267316.5	RP11-879F14.3	-1.237027885408185	-0.10034617508768104	0.21607673030962538	0.02066737004763873	0.013836730835171928	0.011025599373540338	NA	28	28	28
ENSG00000184009.9	ACTG1	-1.2369979924285164	-0.12343356911947997	0.21608782794216652	0.011242932070697428	0.12730981949240391	1.1727178157682368e-15	NA	23	25	25
ENSG00000152192.7	POU4F1	1.2369756433780725	0.07033636523600192	0.21609612519343901	0.03915440356830416	0.14680704733895775	3.2781054234344173e-18	NA	4	4	4
ENSG00000172548.14	NIPAL4	-1.2369630164787793	-0.06678065708435783	0.21610081312516538	0.04437780462014031	0.12279411081188192	5.269360927456982e-15	NA	29	29	29
ENSG00000180902.17	D2HGDH	-1.2360772968946179	-0.3708377568036771	0.216429832954268	0.0015276428239927044	0.4703520579876394	2.7319979323169016e-72	NA	18	26	26
ENSG00000160396.8	HIPK4	-1.2360152545249306	-0.07827696358087852	0.21645289344933583	0.04371189879954875	0.11211828939793954	7.047767327797842e-14	NA	60	62	62
ENSG00000172915.18	NBEA	-1.2341393078416711	-0.1679354117889472	0.21715099842603802	0.006245279416154197	0.030430402610367693	0.00016657507589578718	NA	36	54	54
ENSG00000147649.9	MTDH	1.2335967162993822	0.23578163427056253	0.21735321723642598	0.0027363211302094056	0.018229649758772764	0.003573081089647149	NA	36	36	36
ENSG00000157240.3	FZD1	-1.2335751911142252	-0.13089362804871615	0.21736124226433673	0.010803425833451546	0.11861852192461572	7.006604376348595e-15	NA	17	19	19
ENSG00000163517.14	HDAC11	1.2333408564243646	0.27437531486556743	0.21744862080237914	0.0025530211772607295	0.012063096397814109	0.017205158615040298	NA	33	33	33
ENSG00000272787.1	KB-226F1.2	1.2330622766821717	0.17144429088831897	0.21755253026237376	0.007297342734143305	0.039518503136823736	1.6280770610525054e-05	NA	13	15	15
ENSG00000166133.17	RPUSD2	-1.2330439630145982	-0.3592606777042046	0.21755936245938212	0.0015240888865915032	0.03360159810089021	6.451133561563921e-05	NA	10	10	10
ENSG00000143578.15	CREB3L4	-1.2330323809805013	-0.07663540850009418	0.21756368339602095	0.03413436301180299	0.2121572594348617	9.170107168649829e-27	NA	37	37	37
ENSG00000169045.17	HNRNPH1	-1.2329921672929987	-0.4639079969272518	0.21757868648986523	0.000954633524506781	0.0264844497588892	0.0004322715367354605	NA	8	8	8
ENSG00000137563.11	GGH	-1.2329382482370956	-0.04073911004407385	0.21759880400837006	0.12509605726283785	0.3615401597646438	7.416155132163966e-51	NA	76	78	78
ENSG00000052850.5	ALX4	1.2325247268971795	0.060620897535840615	0.21775313572839927	0.06276514656789929	0.14401483061297854	9.176952618426539e-18	NA	25	26	26
ENSG00000233237.6	LINC00472	1.2313288937240725	0.28707008377154997	0.21819987953139008	0.002086175292456583	0.0507189451540092	6.603703268781462e-07	NA	8	8	8
ENSG00000162104.9	ADCY9	1.2306640621845615	0.15700170438398073	0.21844853447754486	0.004987682275851923	0.020848156186567983	0.001811596967740548	NA	76	83	83
ENSG00000100983.9	GSS	-1.2306185611440958	-0.19994758053426007	0.21846555985157878	0.00444232368698317	0.04096431155812647	1.082146977249133e-05	NA	34	36	36
ENSG00000178202.12	KDELC2	1.2305688030827548	0.07015268540521187	0.21848417918979512	0.041322308683526245	0.3463532078727207	1.0963925869623424e-47	NA	12	12	12
ENSG00000171763.18	SPATA5L1	1.2304621652485186	0.052594770218096124	0.2185240866323127	0.04558843474542138	0.2722339486286444	1.0228807557077796e-35	NA	46	51	51
ENSG00000160953.15	MUM1	1.2301560123798327	0.15482266565075323	0.2186386883703666	0.0060087860874964046	0.07062304294897373	4.933480412264161e-09	NA	4	4	4
ENSG00000268362.5	CTD-2017D11.1	1.2300436296732187	0.03083600597085824	0.2186807672495481	0.16441933799711844	0.4332992955145461	1.1335129368795703e-64	NA	51	53	53
ENSG00000100997.18	ABHD12	-1.2295374347519308	-0.06544394570838298	0.21887037132627474	0.04186906275708269	0.35234414304966943	6.057252044824243e-49	NA	72	72	72
ENSG00000196209.12	SIRPB2	-1.229502865138619	-0.1664953632853552	0.21888332427957236	0.007985874923613091	0.10076206735365333	1.2950487827252687e-12	NA	25	25	25
ENSG00000283213.1	CTC-591M7.1	-1.2291699240979805	-0.28449649279916567	0.21900810276932337	0.0030815670929564103	0.02528008940702748	0.0005862776371037164	NA	3	3	3
ENSG00000272218.1	RP11-11N5.3	-1.2288419645539361	-0.06993818146238698	0.21913106424537687	0.04984874538153308	0.10361458755731094	2.575627936159795e-13	NA	34	34	34
ENSG00000103710.10	RASL12	-1.2281964686123963	-0.3060772153917533	0.2193732240472127	0.0017386067058624108	0.02029240215548226	0.002129023578848861	NA	24	24	24
ENSG00000155530.2	LRGUK	1.2270321666885924	0.07477323854883143	0.21981050119472767	0.0368207167142887	0.06700067841915383	1.51744891545623e-08	NA	33	33	33
ENSG00000240972.1	MIF	1.2270130293166406	0.02839489833522228	0.2198176938434192	0.2164696891528864	0.5052698365752446	9.280837286125947e-81	NA	37	40	40
ENSG00000082196.20	C1QTNF3	-1.2269564345042852	-0.29562482881313934	0.21983896559993743	0.0022655953356870654	0.03275973927694952	8.184667269429616e-05	NA	9	9	9
ENSG00000159917.15	ZNF235	-1.2267607928816957	-0.119984486918115	0.2199125109444805	0.01470056032505557	0.011402720005429402	0.020006075094568667	NA	63	67	67
ENSG00000141627.13	DYM	1.2266391653523685	0.18610848734743568	0.21995824190605617	0.003774040374045778	0.06854440419506645	9.149998556572452e-09	NA	33	33	33
ENSG00000049541.10	RFC2	-1.2264116759543149	-0.2455231768988309	0.22004379438530464	0.0029125865217630616	0.01578345091195078	0.006854132708467971	NA	39	39	39
ENSG00000156414.18	TDRD9	1.2262133057611568	0.06170719285699588	0.22011841541993582	0.05627576131230909	0.10246258004172087	1.1505467016272455e-12	NA	55	57	57
ENSG00000248098.11	BCKDHA	1.2259138967964929	0.1295877893787338	0.22023107864794034	0.011235684640116976	0.06045667824173182	7.300366296768579e-08	NA	40	42	42
ENSG00000174749.5	C4orf32	-1.2257652317060455	-0.15521938342099442	0.2202870345204999	0.0076025922137939374	0.08179880101180928	2.755101824184859e-10	NA	18	18	18
ENSG00000171703.16	TCEA2	1.2254504247944238	0.12163478670831437	0.22040555797236083	0.012280877241126033	0.14965355556371931	1.4219467615769702e-18	NA	31	31	31
ENSG00000100027.14	YPEL1	1.2248184912706306	0.5206786528553251	0.22064361628156115	0.0006382447504886606	0.012062067261582078	0.01772016886983012	NA	9	11	11
ENSG00000163833.7	FBXO40	-1.224698350944272	-0.16028155100867406	0.22068889569585137	0.007343059508523815	0.030657158251282023	0.00014899541632419505	NA	38	39	39
ENSG00000185298.12	CCDC137	-1.2244871560764314	-0.16409114909220904	0.22076850860013664	0.007647706072522037	0.1094340105522299	1.7150631753549155e-13	NA	14	18	18
ENSG00000168743.12	NPNT	1.2237295506886616	0.108999381541636	0.22105426813853524	0.01724237277056595	0.1647763687045869	1.960439722341565e-20	NA	22	22	22
ENSG00000124523.15	SIRT5	1.2230962910126788	0.1526329664389711	0.22129332935066726	0.008465569056515038	0.031529300645104785	0.00011640036382873898	NA	59	60	60
ENSG00000182871.14	COL18A1	1.2229832148619761	0.13196896444318468	0.22133603610209307	0.009276451937132352	0.10330284693550308	1.0552943817265198e-12	NA	40	42	42
ENSG00000109184.14	DCUN1D4	1.2228984385541424	0.25027808059388484	0.22136805840512241	0.0027169809972913917	0.05388208735124324	3.691736510682471e-07	NA	17	21	21
ENSG00000163508.12	EOMES	1.222832579077353	0.16700940421207242	0.22139293760116008	0.006528124084969002	0.03665450353471974	3.2029047481765035e-05	NA	27	27	27
ENSG00000197646.7	PDCD1LG2	1.2217206537416103	0.07730859149989731	0.22181328307828152	0.02668279757717456	0.14377593651383086	5.388627078790538e-18	NA	46	46	46
ENSG00000254470.2	AP5B1	1.2215716351943946	0.1650513801877188	0.22186966055742652	0.009382719418876155	0.07920449433383893	3.4391611800356544e-10	NA	14	14	14
ENSG00000272894.5	RP5-1159O4.1	1.2215583083226214	0.1940217390982947	0.22187470294950484	0.007745375509429279	0.13059478478847433	1.1356697495160163e-16	NA	39	40	40
ENSG00000163412.12	EIF4E3	-1.2208115814897529	-0.22632936927264735	0.22215736775325812	0.0034094210387752336	0.07237485590259313	3.329021020462521e-09	NA	21	21	21
ENSG00000174792.10	C4orf26	-1.2206018107787795	-0.19859988356165703	0.22223682040836124	0.0042103261000023704	0.029754721414062924	0.00017385313609563847	NA	4	4	4
ENSG00000124299.13	PEPD	-1.2205587454970253	-0.11766853685173985	0.22225313431128624	0.01226724765531648	0.16322618531705482	2.606421170282205e-20	NA	29	30	30
ENSG00000143552.9	NUP210L	-1.2204568553450388	-0.07971319275628679	0.22229173554717407	0.030845647956987077	0.06134327193853286	6.083051330960982e-08	NA	33	34	34
ENSG00000144214.9	LYG1	1.220388717798406	0.11884784987637557	0.22231755223674143	0.013473619669143878	0.07465940892032734	1.6792972313780914e-09	NA	31	32	32
ENSG00000114631.10	PODXL2	1.2202764669225847	0.32895050915575696	0.22236008774257932	0.0010543867017593217	0.015023751461676409	0.008106356197413745	NA	8	8	8
ENSG00000160606.10	TLCD1	1.2201625520901822	0.16085127313026315	0.2224032597326484	0.007646755420864813	0.030540393299646706	0.00015371849845764428	NA	16	16	16
ENSG00000259207.7	ITGB3	-1.218226920384961	-0.13629881149577344	0.2231377522702236	0.009589788619680292	0.15578939236843053	2.808240056757656e-19	NA	43	44	44
ENSG00000260804.3	LINC01963	1.2175389072046479	0.05274580243928442	0.22339924258776545	0.0910721346735672	0.3807272358940786	5.1796978755600084e-54	NA	47	51	51
ENSG00000273297.1	RP11-38M8.1	-1.2171823455768094	-0.1252934499598287	0.2235348456959002	0.010451470283303139	0.034149225758646984	6.01764181270374e-05	NA	24	24	24
ENSG00000255284.1	AP006621.5	1.2171367273377156	0.03337136706874639	0.22355219890749312	0.2007005341623935	0.4953211536356345	4.887862278552127e-79	NA	36	36	36
ENSG00000162545.5	CAMK2N1	-1.2170660700076517	-0.12983102360156876	0.22357907890964368	0.010236191122963416	0.04693039532096152	2.374310744557753e-06	NA	51	52	52
ENSG00000174705.12	SH3PXD2B	-1.216699959449289	-0.17443988257972437	0.22371839451118458	0.008282652050261841	0.04195357781364133	8.421309801958541e-06	NA	45	45	45
ENSG00000165502.6	RPL36AL	1.216229584015285	0.05775767488062062	0.22389747700391738	0.05602862092185306	0.5793040341900225	1.809976005664381e-102	NA	17	17	17
ENSG00000269713.7	NBPF9	-1.2158157312249753	-0.23003754569938337	0.22405512480384604	0.0027700662802017436	0.4901561059803679	2.5715541160476904e-77	NA	10	36	36
ENSG00000182670.13	TTC3	1.2157236143128662	0.044398707939665424	0.22409022543995216	0.09061486608950896	0.563341857973067	9.62411502491306e-97	NA	57	57	57
ENSG00000198846.5	TOX	-1.215717891321315	-0.129885171726786	0.22409240628369553	0.0110275066135126	0.14803808550110836	2.8551199470430623e-18	NA	12	12	12
ENSG00000119574.12	ZBTB45	1.2142276369647709	0.27694023545381763	0.22466080968265212	0.002454291256692189	0.06280367287156513	3.5877726674536267e-08	NA	8	8	8
ENSG00000167244.18	IGF2	1.2139588879503616	0.307051266978879	0.2247634237811884	0.0019552365272649474	0.038246437993085816	2.0183936734414527e-05	NA	4	4	4
ENSG00000275764.1	RP11-582E3.6	1.2133936076625726	0.06692092454566236	0.22497936912313687	0.03445554078882906	0.2545888916657285	1.746732374013639e-32	NA	45	46	46
ENSG00000213057.5	C1orf220	1.2133597816098354	0.12324993517103888	0.22499229586841496	0.01327344068236098	0.07186161145471492	3.222603404868592e-09	NA	16	16	16
ENSG00000105193.8	RPS16	-1.2132758011562823	-0.32888510974415075	0.2250243915885467	0.0017171228621214998	0.05956730109657723	9.564664281372358e-08	NA	31	31	31
ENSG00000160678.11	S100A1	1.2129998550517695	0.06144411789586845	0.22512987593077538	0.04980074535004946	0.21188675102853807	4.539271443545397e-27	NA	23	24	24
ENSG00000188186.10	LAMTOR4	1.21297502206668	0.2859073968310647	0.22513937042616217	0.001973626988271318	0.03326770320519345	6.722351910658525e-05	NA	16	16	16
ENSG00000119227.7	PIGZ	1.2128786800981453	0.035463449255851535	0.22517620794681448	0.16267424820729845	0.4324980083330864	8.786646926305081e-64	NA	96	98	98
ENSG00000182648.11	LINC01006	1.2127197620211732	0.3398621599578507	0.22523698160872285	0.0016743112015189185	0.021494106262056428	0.0015589875312696994	NA	6	6	6
ENSG00000114744.8	COMMD2	-1.2124734253902882	-0.16539921201523017	0.22533120914139182	0.0067779608913851735	0.09569324495194184	5.713430642587052e-12	NA	10	10	10
ENSG00000166035.10	LIPC	-1.212057049539484	-0.2506632592863606	0.22549054327837492	0.003719009734595569	0.037075922858649066	2.7605295587554884e-05	NA	8	9	9
ENSG00000257017.8	HP	-1.2119639847412111	-0.0831794300295732	0.2255261672904455	0.01791063228013841	0.04976451022216069	1.1041419843169286e-06	NA	17	18	18
ENSG00000145029.13	NICN1	-1.211949778293273	-0.10202684000655032	0.22553160569016117	0.019470212556336956	0.2379545407744145	7.746871915968401e-31	NA	47	47	47
ENSG00000124406.16	ATP8A1	-1.2118652390058124	-0.08111002901887834	0.22556397028616493	0.036722851128667175	0.3558864484655532	6.485167229966928e-50	NA	13	13	13
ENSG00000214189.8	ZNF788	-1.2106588486784138	-0.3257737488482798	0.2260261800330945	0.0019636210228875153	0.010560841640943305	0.02567911249165319	NA	17	17	17
ENSG00000136895.18	GARNL3	1.2105066213642415	0.07681933124565754	0.22608455156247365	0.03759966144829568	0.30036056981180104	9.500671088904293e-40	NA	42	46	46
ENSG00000182013.17	PNMAL1	-1.2103373790303051	-0.04444778242857093	0.22614946012538428	0.08986748984540206	0.5837398604865324	2.9146940860893193e-103	NA	13	13	13
ENSG00000139618.14	BRCA2	-1.2097424409667275	-0.08694983369329061	0.2263777389205115	0.02795202252943916	0.14853176335008686	2.77608411793167e-18	NA	36	36	36
ENSG00000215529.12	EFCAB8	1.209482031910833	0.092397117564072	0.22647771005147888	0.020359876781140065	0.048456684980569265	1.6108984326730117e-06	NA	29	30	30
ENSG00000006025.11	OSBPL7	1.209394020226856	0.08428271319129976	0.22651150488904814	0.015209518471841658	0.10054451586774182	1.2710953063561938e-12	NA	50	53	53
ENSG00000187595.15	ZNF385C	-1.2093619621187317	-0.15795163102539528	0.22652381549569212	0.008196439587329369	0.037303729427565054	2.8896093933634656e-05	NA	38	39	39
ENSG00000197272.2	IL27	-1.209200300443776	-0.05882295169834457	0.2265859023292125	0.04168010873375845	0.07232213001458694	1.7662624347469647e-09	NA	11	12	12
ENSG00000204267.13	TAP2	-1.2088956901690027	-0.11034933399747436	0.2267029221458675	0.014941095089843873	0.20553855902436333	9.392456408953469e-26	NA	25	49	49
ENSG00000197375.12	SLC22A5	1.208880686094387	0.06715526130528862	0.22670868726101423	0.04270906394397755	0.17187432760310456	2.765377840613009e-21	NA	31	31	31
ENSG00000173041.11	ZNF680	-1.2084431113713274	-0.1428092526486086	0.22687686549692976	0.006705755997587287	0.041715305285627405	8.338532332258618e-06	NA	21	22	22
ENSG00000271427.1	RP11-188D8.1	1.208308789332312	0.07481304559882546	0.2269285089081725	0.03270035541750721	0.07159544509230244	2.474069275964206e-09	NA	76	77	77
ENSG00000174899.10	PQLC2L	1.2079770309562137	0.1837884315286292	0.2270560974953738	0.0035796882479700864	0.02043415161064473	0.0019977372319110753	NA	12	13	13
ENSG00000107854.5	TNKS2	1.2079275546569812	0.11597886414407277	0.2270751296144209	0.01371367953150733	0.22576049859743405	1.4695585820510532e-28	NA	55	57	57
ENSG00000183963.18	SMTN	-1.2067935749018313	-0.3665039796189536	0.22751165107391458	0.001329169099324303	0.04906162614632542	9.94286055625577e-07	NA	13	13	13
ENSG00000119778.14	ATAD2B	1.2057773286600464	0.4142920894961997	0.2279033593362919	0.0013015818477250618	0.014495382193065684	0.009483045972318421	NA	10	10	10
ENSG00000171766.15	GATM	1.2048276288950104	0.08710177418603846	0.2282698516428815	0.02097914550085663	0.15379969697489151	3.6538889830322225e-19	NA	37	37	37
[truncated: 6,592 more rows]
