# Supplementary material for: Exploring the Impact of Cerebrovascular Disease and Major Depression on Non-diseased Human Tissue Transcriptomes
Source: Front Genet. 2021 Jul 19;12:696836. doi: 10.3389/fgene.2021.696836 (PMC8327210; doi:10.3389/fgene.2021.696836)
Supplement: Supplementary Data Sheet 2 — All TWAS results. [file Data_Sheet_2.zip › cytokines_TWAS/MCP1/MCP1.en.Brain_Hypothalamus.csv]

gene	gene_name	zscore	effect_size	pvalue	var_g	pred_perf_r2	pred_perf_pval	pred_perf_qval	n_snps_used	n_snps_in_cov	n_snps_in_model
ENSG00000179639.10	FCER1A	5.564592214694446	0.5403211575217906	2.6276614801989506e-08	0.01187031974586324	0.09110615169632157	0.00018603640779567927	NA	7	8	8
ENSG00000144791.9	LIMD1	-5.244789172298249	-0.4311120635539559	1.5646113311386203e-07	0.019458813195820674	0.05856628208318335	0.0031922019641033683	NA	39	41	41
ENSG00000012223.12	LTF	-4.989070174993361	-0.2712997694438063	6.067060634649957e-07	0.041595168863351566	0.1481060405448	5.644080947102047e-07	NA	15	15	15
ENSG00000177807.8	KCNJ10	-4.449492480241459	-0.7198154578157485	8.60734433489509e-06	0.005803921892133183	0.07874559613329853	0.0005139062835605283	NA	57	59	59
ENSG00000121797.9	CCRL2	-4.146395346933969	-0.7898798176748681	3.377504469554503e-05	0.0034302859373361526	0.08047603657093498	0.00044723328676333406	NA	39	39	39
ENSG00000178038.16	ALS2CL	-4.084537762846725	-0.32246068105312986	4.4164644000021326e-05	0.017756009088413943	0.07551118732441874	0.000695800582279895	NA	53	54	54
ENSG00000159352.15	PSMD4	4.079641970181464	0.8647459176241425	4.510511630926815e-05	0.0025361163654655044	0.0553643773276392	0.0037616177294422398	NA	10	10	10
ENSG00000143387.12	CTSK	-3.7514177729385048	-0.47650849296640446	0.00017583742259377156	0.007964390755041496	0.08074649586321866	0.00028274012698158087	NA	8	9	9
ENSG00000269713.7	NBPF9	3.552247100456723	0.6579331126673562	0.00038195598763253013	0.0028231492688785957	0.3663830807221324	3.159813220638265e-17	NA	10	26	26
ENSG00000164050.12	PLXNB1	3.4805958271026616	1.154205640926888	0.00050029982108758	0.0008335492835077356	0.044408340225666906	0.008047028053708058	NA	1	1	1
ENSG00000114857.17	NKTR	-3.301894571160313	-0.5422561532826098	0.0009603415911938403	0.005190939802634486	0.1107435352082228	2.5299308154504724e-05	NA	20	20	20
ENSG00000224389.8	C4B	3.29541463606596	0.7802513388044366	0.0009827655642196595	0.0023797795592090825	0.04189031091238727	0.012899827469015152	NA	9	37	37
ENSG00000235072.2	AC012074.2	3.073358393750557	0.26933632781593325	0.002116641161942353	0.027523577483775694	0.04709568492005841	0.006049127876470204	NA	84	85	85
ENSG00000224877.3	NDUFAF8	-3.0717965092157007	-0.4081712260542927	0.002127747232034031	0.00917739789645141	0.1145803336705454	2.5126255420044368e-05	NA	23	24	24
ENSG00000204540.10	PSORS1C1	-3.0097526319883623	-0.1352243218295762	0.002614605377523196	0.07361626631363966	0.2971067033403044	2.4910523153744603e-13	NA	26	32	32
ENSG00000254852.8	NPIPA2	-2.9555618762969966	-0.7072701571300749	0.0031210008648975118	0.002523930883310508	0.11352244925880553	2.6459034369438995e-05	NA	1	4	4
ENSG00000180096.11	SEPT1	-2.9438399188815185	-0.3288296924429781	0.00324167624197384	0.010227553949897135	0.09920708883936903	9.489033614201053e-05	NA	9	10	10
ENSG00000088205.12	DDX18	2.9194120569053386	0.31559259939352746	0.003506923286411728	0.012362750277116832	0.03181930595273273	0.030706685294433968	NA	35	37	37
ENSG00000110628.13	SLC22A18	2.912279751619028	0.4847730942656962	0.00358801134142624	0.005931841584745141	0.034575919580138344	0.024655891290663826	NA	9	10	10
ENSG00000054392.12	HHAT	2.8245135072782195	0.13737482583117527	0.0047352452367993994	0.05716750989031532	0.08747236559189323	0.00027873565661900576	NA	125	129	129
ENSG00000233276.3	GPX1	2.8212676832322923	0.6881175512191757	0.004783426999883941	0.0022187503453715996	0.05956564670288483	0.003122729893636498	NA	15	15	15
ENSG00000213672.7	NCKIPSD	-2.807019551148799	-0.13784998856087535	0.005000220680673431	0.03503217557907228	0.3154083480082285	1.7491249270617972e-14	NA	37	38	38
ENSG00000177614.10	PGBD5	-2.793262278075894	-0.718270159185026	0.005217936566212784	0.002174778620798428	0.032789000155382886	0.026814587043626374	NA	11	11	11
ENSG00000067208.14	EVI5	2.7661057327875818	0.4416966234800701	0.005673013786115708	0.004267479388816855	0.045327118170159934	0.009163527761588122	NA	48	49	49
ENSG00000171469.10	ZNF561	-2.7342315847136103	-0.33128574035117364	0.006252605078677564	0.011339771273468451	0.09237858372331388	0.00015240104154150017	NA	31	31	31
ENSG00000183386.9	FHL3	2.7243487983688284	0.21556958932227865	0.006442842368480959	0.01883854690597584	0.08290164037310829	0.0003725854523360476	NA	31	32	32
ENSG00000282872.1	RP11-96L14.8	2.7222247965966564	0.4632272352485371	0.006484401679142055	0.004409202950195106	0.030422717863006862	0.035192398801700664	NA	5	5	5
ENSG00000172671.19	ZFAND4	-2.716163923133601	-0.23608300567867002	0.006604320935794212	0.021119921766614664	0.09810517640006343	0.00011523418308786204	NA	30	30	30
ENSG00000100461.17	RBM23	2.7107229496300382	0.2096470972410689	0.00671366966561614	0.019774110843181873	0.15142896662375185	6.921334840427369e-07	NA	45	45	45
ENSG00000169857.7	AVEN	-2.6906556916620916	-0.27590703635451985	0.007131175137540794	0.009106620445963597	0.1696182664922992	7.979240399212429e-08	NA	15	15	15
ENSG00000170100.13	ZNF778	-2.678557280305333	-0.11096476912614064	0.007394008424327327	0.03889833452350407	0.1871923527617392	5.033735401506773e-09	NA	5	5	5
ENSG00000255455.2	RP11-890B15.3	-2.6746550109343636	-0.2860040235771643	0.0074806184762605185	0.011222533354724997	0.1910954824488936	9.489513976596663e-09	NA	17	18	18
ENSG00000178301.3	AQP11	2.6735488424108502	0.18054535507189495	0.007505334603280803	0.02595415056240486	0.12716696176820472	5.9174113811085295e-06	NA	74	76	76
ENSG00000237651.6	C2orf74	-2.6591121649663627	-0.09532860807382765	0.007834687501408394	0.09678320526995687	0.5083824181289636	2.201245432406784e-27	NA	27	27	27
ENSG00000131808.10	FSHB	2.6521421789604624	0.21532058485045727	0.007998285396222755	0.01968502428196482	0.02773414557475332	0.04603755781411248	NA	34	34	34
ENSG00000136205.16	TNS3	2.6475403472805965	0.5393317829440104	0.008107968386144842	0.0025562984776604934	0.11002363372094084	4.397248824120297e-05	NA	8	8	8
ENSG00000183336.8	BOLA2	-2.64448927235544	-0.19496792835086466	0.008181430001538257	0.024351397701644174	0.07920790084020594	0.00044756414169652676	NA	27	27	27
ENSG00000156052.10	GNAQ	-2.608285393937528	-0.9288705763618211	0.009099705109220996	0.001071053687615183	0.03859435119243226	0.01607769774156416	NA	7	7	7
ENSG00000248174.5	RP11-148L24.1	2.6061710739537465	0.09740284443122384	0.009156071818003837	0.09187721163813033	0.400910851026246	2.3890689700808084e-19	NA	2	2	2
ENSG00000183092.16	BEGAIN	-2.603998444159777	-0.5140091170367056	0.009214317507166532	0.001678984650458695	0.035043133119293024	0.020319489171686075	NA	9	9	9
ENSG00000188511.12	C22orf34	2.5665870235575836	0.13605674716051508	0.010270485040697587	0.04528900080921592	0.12642687927933052	3.4329224934045895e-06	NA	56	61	61
ENSG00000228022.5	HCG20	-2.565340558713288	-0.2040448328533291	0.010307458140622642	0.01907349769126279	0.17224720271648253	7.3727320653655e-08	NA	11	43	43
ENSG00000271811.1	RP1-79C4.4	-2.557274152433347	-0.1451252178555071	0.010549603784817903	0.03218391785350357	0.16243629920993669	1.275280634154714e-07	NA	15	16	16
ENSG00000267683.1	AC008991.1	-2.5552602078045528	-0.22134601976765197	0.010610844314151983	0.024978748649622653	0.045322640696617233	0.00889023168956252	NA	36	36	36
ENSG00000185090.14	MANEAL	-2.5521366848792093	-0.45758304237049063	0.010706450717744415	0.003742880309084315	0.13690997375026098	2.9332352997902787e-06	NA	32	32	32
ENSG00000277462.1	ZNF670	-2.534136537259667	-0.111577021233204	0.011272479984356914	0.0683338228073584	0.1693098350151675	1.5516989841108556e-07	NA	61	62	62
ENSG00000104870.12	FCGRT	2.5332187207769055	0.5397299789274919	0.01130204066537969	0.003265012357878604	0.09619631915145782	0.00010602205869913443	NA	10	10	10
ENSG00000249460.1	RP11-665C14.2	-2.505742029161257	-0.17911107467033943	0.012219473641543943	0.025191071807017504	0.03968866102815439	0.01381667916516645	NA	34	35	35
ENSG00000240053.8	LY6G5B	2.495160907168037	0.6271185897156981	0.012590002423152273	0.002215384683357856	0.13450036942430188	4.495738392638836e-06	NA	25	86	86
ENSG00000062038.13	CDH3	-2.4935671973885305	-0.17453411671391866	0.01264666437598022	0.030729512274075218	0.11125077410231428	2.292858885640069e-05	NA	44	45	45
ENSG00000161533.11	ACOX1	-2.4916045690825968	-0.26888457447284014	0.012716752763031185	0.013151290412812289	0.040791047821861874	0.014366780947512462	NA	33	35	35
ENSG00000136297.14	MMD2	2.4849452666034972	0.6256212486551654	0.012957135461857625	0.0020666734281243842	0.08959173083689131	0.0001866207359225849	NA	9	9	9
ENSG00000272416.1	CTD-2081C10.7	2.472188043110405	0.29180026116305563	0.013428885908681066	0.007928952065318145	0.03278685426121788	0.02520377820939401	NA	27	28	28
ENSG00000163634.11	THOC7	2.4689844309547957	0.31045791265167105	0.013549711354001138	0.00747811394007213	0.051340728319598274	0.004585029620601229	NA	26	26	26
ENSG00000123342.15	MMP19	-2.457512188604582	-0.1533819744478044	0.013990306319162829	0.034579780989548815	0.04462857832701112	0.010196718311706552	NA	58	61	61
ENSG00000267665.1	RP11-13K12.2	-2.4565924954028944	-0.4213105776703239	0.014026168950990013	0.004419667156285023	0.07839967484475477	0.0006266654344192828	NA	4	4	4
ENSG00000256053.7	APOPT1	2.4396005088645403	0.2728138441168465	0.014703511824679527	0.008132417732627135	0.09395312637243466	0.00012804385949890236	NA	24	26	26
ENSG00000278041.1	RP5-984P4.6	2.427244462898949	0.9850862680691239	0.015214000386335488	0.0008099559175167629	0.03350178955424126	0.0263042519442344	NA	7	7	7
ENSG00000250786.1	SNHG18	-2.424059211653172	-0.21418718866109204	0.015348102793824907	0.014953239507081068	0.0571327327504284	0.003353724397317824	NA	35	36	36
ENSG00000142102.15	PGGHG	-2.398438321235916	-0.11189426916298365	0.01646514918943792	0.054625213514591535	0.4333055201324584	2.5855151329097355e-22	NA	11	12	12
ENSG00000125337.16	KIF25	-2.3971213053698803	-0.0879802995267696	0.016524452119928354	0.09390815392341031	0.09132926830079176	0.00021263236531194612	NA	51	53	53
ENSG00000243709.1	LEFTY1	-2.3919698775359115	-0.10113919122362672	0.016758217693630114	0.06817393517252347	0.15656262260599746	2.4794780790309804e-07	NA	92	97	97
ENSG00000231437.3	LINC01750	-2.3894970634729975	-0.14374288163610907	0.016871458735773334	0.028645201190395236	0.2087228520342803	1.1116879252548786e-09	NA	19	19	19
ENSG00000204525.16	HLA-C	2.3807043916881434	0.8258245994716392	0.017279572068617473	0.0012541477970890833	0.4264223249143174	4.288811175534299e-21	NA	11	43	43
ENSG00000281205.1	LINC00950	2.3722107624990443	0.16640718562003598	0.017682001181300012	0.01842141387665277	0.1322379635850063	5.8275317456062104e-06	NA	21	22	22
ENSG00000172167.7	MTBP	-2.3686553912208987	-0.24372983472447085	0.017852879098883948	0.01034312321238761	0.056363572499719995	0.003125440643835345	NA	6	6	6
ENSG00000226029.1	LINC01772	2.367140125562913	0.34749859917494613	0.01792614426301822	0.00683064322648548	0.1500974086447208	3.1480028435303344e-07	NA	9	10	10
ENSG00000110074.10	FOXRED1	2.360997779688112	0.1356050534638546	0.0182258397354256	0.03994067735482695	0.2143128280418077	2.9430117379583243e-09	NA	18	18	18
ENSG00000103479.15	RBL2	-2.357418405096919	-0.21509619387180545	0.018402499039521084	0.016745937238112348	0.2596153077632895	1.134114096879507e-11	NA	26	26	26
ENSG00000163125.15	RPRD2	2.353599394732295	0.3090039459587154	0.018592636430989438	0.007162197350002155	0.11181352257837324	2.81781326148867e-05	NA	11	11	11
ENSG00000205078.5	SYCE1L	2.349560872135645	0.1187905159041793	0.018795570546848585	0.04551612432870732	0.20857023838283928	1.5167783661416812e-09	NA	30	30	30
ENSG00000263667.1	RP3-416J7.4	-2.348900397596272	-0.6700207392990044	0.01882894280689323	0.0010600823662536563	0.2225049849447492	2.423846457567234e-10	NA	4	11	11
ENSG00000037474.14	NSUN2	-2.3374995267325644	-0.06276497941351061	0.019413225517369802	0.1616933071388313	0.4805279118303138	2.997682609280997e-24	NA	84	86	86
ENSG00000270074.1	RP11-351I21.11	-2.3368875428638036	-0.12959484960159684	0.019445032245103824	0.042018785525617317	0.07786150898526763	0.0004037378955854287	NA	41	47	47
ENSG00000079335.18	CDC14A	-2.3367692866439898	-0.18681295261515302	0.019451183639300613	0.012226126467068527	0.03179581317103833	0.028285176960202725	NA	113	113	113
ENSG00000213923.11	CSNK1E	2.3325330304894876	0.29445375064756457	0.019672667369707166	0.006039635008396811	0.044023944956818065	0.010114226572766562	NA	6	6	6
ENSG00000198911.11	SREBF2	-2.3250712618304528	-0.5503153684578149	0.020068150029233553	0.003424781522367363	0.029938175898974233	0.035501215809510545	NA	15	15	15
ENSG00000204387.12	C6orf48	2.3129217382064304	1.5729596246163102	0.020726942407198887	0.00020587092683649384	0.05676191415368509	0.003293474201302857	NA	5	40	40
ENSG00000272894.5	RP5-1159O4.1	2.3076970836174624	0.21780575428936008	0.021015990406232345	0.014152546827211237	0.2013665062782244	2.0714887142258164e-09	NA	15	15	15
ENSG00000277587.1	CTD-3116E22.8	-2.3019244455807724	-0.1216940157647924	0.02133943336014489	0.04466303114549884	0.2642548485960104	1.334399181915902e-11	NA	69	69	69
ENSG00000111275.12	ALDH2	-2.2998539605541133	-0.26148944085146786	0.021456495162803114	0.007882394096155803	0.046836349241299764	0.0071825827070561826	NA	106	106	106
ENSG00000107147.12	KCNT1	-2.27414434399135	-0.21724793694264152	0.022957309263791425	0.017465547017922762	0.13631116163690288	2.062985731912991e-06	NA	28	30	30
ENSG00000141127.14	PRPSAP2	-2.271557480003467	-0.14987147406334622	0.023113251519093003	0.026378750593291506	0.15947176313024272	3.128279956470325e-07	NA	27	29	29
ENSG00000281721.1	LINC01080	2.2675470561156	0.10417180344986046	0.023356827736827485	0.05691955887800654	0.2806448707389288	6.638368894530381e-13	NA	10	11	11
ENSG00000258701.1	LINC00638	-2.261681258643326	-0.24111322093747117	0.02371710346449192	0.008690675232338387	0.05069464327636354	0.006114944104766666	NA	5	5	5
ENSG00000099957.16	P2RX6	2.2564981305827905	0.48131749953139535	0.02403945224937288	0.0026482663084715866	0.046638342596086166	0.009112658733265316	NA	6	7	7
ENSG00000185201.16	IFITM2	2.2542213414071726	0.5595460467725718	0.024182246849331342	0.001995588727467571	0.10424690482774557	4.7409303614765476e-05	NA	16	18	18
ENSG00000068745.14	IP6K2	2.249676310588874	0.1334397663567906	0.024469500372384007	0.024210358498410203	0.1812229999715567	6.679017735912497e-08	NA	16	17	17
ENSG00000037749.11	MFAP3	-2.2449206231966388	-0.2749150995159456	0.024773228745070944	0.006996232387529384	0.04582983320643934	0.00977102499605458	NA	44	44	44
ENSG00000131323.14	TRAF3	-2.2417627072220014	-0.25448717447948643	0.02497671266757126	0.007870218691912203	0.0663261403518213	0.0009125004228508537	NA	18	18	18
ENSG00000176531.10	PHLDB3	-2.2409948875404124	-0.13394214655016964	0.025026406170834316	0.04196114702968088	0.2447458328426182	5.163789761813965e-11	NA	35	36	36
ENSG00000241231.1	RP11-275H4.1	-2.23636089844396	-0.09426496952286768	0.025328140291523967	0.07490598933341606	0.324282824282368	7.998830659120106e-15	NA	11	12	12
ENSG00000174165.7	ZDHHC24	2.2361438316810953	0.17517184945640799	0.025342351078242176	0.014254362527389774	0.13977406641431947	2.308162732775356e-06	NA	36	36	36
ENSG00000170390.15	DCLK2	2.228380602494019	0.2498507321211019	0.025855145488582386	0.01062579398163301	0.16188662652258126	2.8999106745335514e-07	NA	20	21	21
ENSG00000167272.10	POP5	2.218630917519945	0.17344932295314647	0.026511844369299046	0.020765372060886772	0.06138749291060602	0.002483548318542261	NA	56	58	58
ENSG00000211445.11	GPX3	2.213396309054671	0.20318598187152795	0.026870334909992345	0.014013579569024518	0.03783575964607912	0.018513404692595468	NA	57	58	58
ENSG00000016402.13	IL20RA	-2.212586719557046	-0.3404483930065563	0.02692615145655126	0.004680466543274898	0.06012708735980701	0.002573391354663018	NA	25	27	27
ENSG00000262874.1	C19orf84	2.205539633428844	0.28561450898804863	0.02741624981975204	0.012218426821805095	0.06241059894995416	0.0021486910341929452	NA	8	8	8
ENSG00000188732.10	FAM221A	-2.1983631428465653	-0.21375362291057484	0.02792323801202792	0.012764745629898619	0.11407561857419928	2.492097589032668e-05	NA	12	12	12
ENSG00000135763.9	URB2	2.1901220457856416	0.15126269169696147	0.028515386787573444	0.028274538974111536	0.04926928094281138	0.006597338395328006	NA	42	48	48
ENSG00000120647.9	CCDC77	-2.187413133058556	-0.09750696377440592	0.028712378301598163	0.05470276140632446	0.26979516508329104	1.5715803290169367e-12	NA	16	16	16
ENSG00000131591.17	C1orf159	-2.1858182236887	-0.16238157256975405	0.02882890695303784	0.019071054770147606	0.1873417009276561	1.0452038516217113e-08	NA	10	10	10
ENSG00000136169.16	SETDB2	2.1773362873644175	0.3974711555817714	0.02945548559865208	0.00420690919943919	0.046543466643792775	0.008298604948151335	NA	10	10	10
ENSG00000179979.8	CRIPAK	2.1736986039951556	0.0920012036351714	0.029727777579159845	0.06526234616273305	0.2904769469926156	5.234588137075725e-13	NA	55	57	57
ENSG00000141994.15	DUS3L	2.169892011505781	0.1745921930579992	0.030015027651953453	0.01789416626581723	0.19489519380130266	1.202530623706135e-08	NA	13	13	13
ENSG00000087502.17	ERGIC2	-2.168489341209583	-0.2734714816331054	0.030121474726526157	0.007994149918122431	0.15554055169138542	6.521474410508835e-07	NA	44	46	46
ENSG00000120539.14	MASTL	2.168464128284989	0.15105343105154906	0.030123391071508264	0.021507349685741892	0.18559110468087292	4.777902460618341e-08	NA	85	89	89
ENSG00000160392.13	C19orf47	-2.1667549318072044	-0.506097138943636	0.03025354557110141	0.0025539398355512743	0.02887508770162278	0.031412869651069535	NA	11	11	11
ENSG00000218336.8	TENM3	-2.1585423253081224	-0.7426472168483012	0.030885691372649873	0.0009627482167838681	0.029875159340457324	0.034352514443691896	NA	17	17	17
ENSG00000135925.8	WNT10A	2.1577887747411855	0.23797893809799398	0.030944258032401823	0.010838572497960422	0.032568182416405175	0.026071011547621654	NA	32	35	35
ENSG00000145194.17	ECE2	-2.150012350366756	-0.4320318404674178	0.03155423788011341	0.003029506936147002	0.14244638349279884	1.5687760012225285e-06	NA	5	5	5
ENSG00000139344.7	AMDHD1	-2.1472272424769683	-0.3380362718566013	0.03177519489783541	0.005123422166035994	0.029491011651109064	0.03855024975225913	NA	10	11	11
ENSG00000204138.12	PHACTR4	2.1461286095826906	0.1766857484619843	0.031862719299637556	0.017054203435427868	0.20625155064539125	3.881592548913698e-09	NA	37	38	38
ENSG00000196655.11	TRAPPC4	2.1402393202179675	0.10590167975038525	0.03233543100706786	0.04884516697802402	0.3873461959717732	5.058716459911979e-19	NA	11	11	11
ENSG00000122481.16	RWDD3	2.1343797794685497	0.1629568372886267	0.03281170542910463	0.023568411176931522	0.2039444331363988	2.99444998513804e-09	NA	24	25	25
ENSG00000079257.7	LXN	-2.131162188752691	-0.14187457185177035	0.03307578283819576	0.02719058067523515	0.15165514811806546	7.948053717151876e-07	NA	61	62	62
ENSG00000265519.1	CTD-3157E16.1	-2.1305669895442048	-0.1548062137874474	0.03312483150006393	0.023663282825796172	0.13450048649300236	3.4994086393163215e-06	NA	6	6	6
ENSG00000140263.13	SORD	2.1192596603601475	0.3650548187644858	0.03406852879216746	0.006246601265643766	0.08108029706578387	0.00041499634164967616	NA	4	6	6
ENSG00000105143.12	SLC1A6	-2.1188414335882646	-0.6443761161900425	0.03410386983108922	0.0013639174736214408	0.029654334626354913	0.033952537941009366	NA	7	7	7
ENSG00000142675.17	CNKSR1	-2.1131862735642435	-0.12824608724617056	0.03458482768907467	0.04094467251694824	0.4849758468207882	6.659113284613676e-25	NA	27	29	29
ENSG00000112796.9	ENPP5	-2.1077375353270997	-0.12892016219638994	0.035053698624594856	0.034856271112187094	0.2607310738642095	1.402348924413996e-11	NA	59	60	60
ENSG00000103316.10	CRYM	-2.1054877533064613	-0.12568123927795302	0.0352488722534102	0.028546948011784635	0.0814326527146713	0.00042876097520446604	NA	43	44	44
ENSG00000188312.13	CENPP	-2.10453760784428	-0.09517923272886461	0.0353315776350939	0.06899478152841403	0.3396982392546201	1.668875167559829e-15	NA	18	18	18
ENSG00000182993.3	C12orf60	2.1003963510121237	0.08042812020434804	0.035693989747038586	0.07088821881632605	0.20756707477263284	2.97783813727712e-09	NA	27	29	29
ENSG00000232112.3	TMA7	-2.097602750892591	-0.40220633957169993	0.035940251893808436	0.0030483605778987522	0.11056807625111316	2.8886462361221742e-05	NA	13	16	16
ENSG00000228421.2	AC005013.5	-2.097247897399722	-0.16359690861482065	0.03597163648914493	0.0271100291108156	0.05803992092119707	0.003196967868709266	NA	24	24	24
ENSG00000034239.10	EFCAB1	-2.0953036625992305	-0.23281049357766836	0.03614400709929715	0.010407085325864792	0.16157874082672685	2.3083898894555183e-07	NA	5	5	5
ENSG00000251504.1	LINC01099	-2.088078089057826	-0.07867209390427948	0.03679079118470761	0.08991673636190174	0.08041819266900962	0.00047202488614135927	NA	55	55	55
ENSG00000244731.7	C4A	-2.0855028752839613	-0.5879706644945984	0.037023677436520804	0.0015796565458519258	0.1418183977643245	1.97910034094628e-06	NA	16	31	31
ENSG00000168116.13	KIAA1586	2.085318999156965	0.39524026082724917	0.03704035395367759	0.0031934443537146	0.07304748783637993	0.0008611706871566992	NA	4	4	4
ENSG00000166170.9	BAG5	2.0819487388415316	0.3371751385542575	0.03734715222781264	0.004797858183435371	0.04333238558798324	0.011434644868886129	NA	3	3	3
ENSG00000162669.15	HFM1	2.080715825134422	0.20404645926731682	0.0374599247079582	0.010662898407594946	0.08910808811317926	0.00023025882617553622	NA	28	28	28
ENSG00000141959.16	PFKL	2.0772054517472167	0.2697063126084704	0.03778260091772461	0.006286877240491833	0.10728658121820016	5.492124047461048e-05	NA	4	4	4
ENSG00000153898.12	MCOLN2	-2.074517358688666	-0.14894576853449637	0.038031288315686855	0.023452010214490296	0.02627997328946109	0.04940118557512806	NA	42	44	44
ENSG00000250508.1	RP11-757G1.6	-2.0726335843956387	-0.33958001040088326	0.03820639303011136	0.0050237987849451144	0.04572360820734638	0.008521544241870056	NA	8	8	8
ENSG00000274265.4	CH17-189H20.1	2.0718154789157768	0.21944590866503041	0.03828265258832078	0.007695852108745918	0.2546603349081193	2.1468387169760662e-11	NA	24	35	35
ENSG00000277288.3	C10orf142	-2.0696162578280135	-0.18893873853367119	0.03848829437012224	0.02254209323549841	0.09543259957354244	0.0001281728354050104	NA	27	27	27
ENSG00000198954.7	KIF1BP	2.0671372350050987	0.42099771926415847	0.03872122438490711	0.0036280915396265834	0.10015042520845537	6.910950873480758e-05	NA	19	19	19
ENSG00000178078.11	STAP2	2.0669886272389877	0.12811204352405464	0.038735225604821004	0.03101766893644192	0.1792187297977613	7.646065634274351e-08	NA	9	11	11
ENSG00000179270.6	C2orf71	-2.0544148873740786	-0.31780120146451885	0.03993555338341053	0.00703555971315072	0.028678876330443637	0.039538824065123344	NA	5	5	5
ENSG00000169740.13	ZNF32	2.050436897911104	0.36001653425658986	0.0403218156375644	0.003892805963161643	0.11493312744924634	2.5258474566058554e-05	NA	10	10	10
ENSG00000179698.13	WDR97	-2.049509703971346	-0.16653281299326234	0.04041229992812896	0.055971081503761635	0.3032998733468982	4.417908907982164e-15	NA	12	12	12
ENSG00000204308.7	RNF5	-2.045750403658712	-0.608729685577321	0.04078093391297229	0.0012311759248843685	0.03636773608771463	0.018359364837751732	NA	16	50	50
ENSG00000174945.13	AMZ1	-2.045451917220303	-0.4024914266590274	0.04081032498937974	0.002738331720167889	0.08332154184931895	0.00028527964198492615	NA	4	5	5
ENSG00000143416.20	SELENBP1	-2.04430038583117	-0.37094394608762726	0.040923881154775965	0.004592691175154953	0.08129813812871925	0.00035928077631580224	NA	5	5	5
ENSG00000175664.9	TEX26	2.041442467168678	0.19375217364971106	0.041206866975571674	0.0132666925638174	0.21374523090611733	1.892306409883189e-09	NA	27	28	28
ENSG00000131187.9	F12	-2.03972954142279	-0.2725151119430003	0.041377270886174586	0.006695644021389665	0.08957521417969387	0.00014014397196300692	NA	8	8	8
ENSG00000275383.1	RP11-615I2.6	-2.038362198081015	-0.06298393102943452	0.04151372383166123	0.12601942631650104	0.07159879239472809	0.000996538608647123	NA	108	109	109
ENSG00000257526.2	RP11-20E24.1	-2.0354229097335246	-0.23278288306328493	0.041808338093927755	0.009696708501664595	0.06987694076567437	0.0013052740769372102	NA	12	12	12
ENSG00000197774.12	EME2	-2.0333825680488977	-0.343785991386989	0.04201388710559096	0.004207870142247064	0.0855044878206336	0.00024651022502222137	NA	15	15	15
ENSG00000128272.14	ATF4	-2.0304874459097584	-0.13550435853422577	0.04230701598757274	0.026860143801757542	0.14443887857981413	2.0410499560473733e-06	NA	32	32	32
ENSG00000204740.10	MALRD1	2.0295694521878658	0.15324021492450943	0.042400322653985495	0.021182311388919375	0.1062996300814442	2.945941265754876e-05	NA	13	13	13
ENSG00000169026.12	MFSD7	-2.0293391300509134	-0.3012894225554836	0.04242376033949629	0.0061437713951320175	0.038742234935395484	0.01767437152778449	NA	25	25	25
ENSG00000120451.10	SNX19	-2.026414671020185	-0.07875296352632011	0.04272230877729892	0.08666467444935742	0.3283626441370575	7.238284174083472e-16	NA	52	61	61
ENSG00000139531.12	SUOX	-2.024784466939942	-0.19803821955646259	0.04288950074720218	0.012568487854554592	0.0926209783640696	0.00018149015178630369	NA	13	13	13
ENSG00000165695.9	AK8	2.024325695635968	0.10514961904308777	0.0429366514480609	0.044864962354156955	0.3821955187381931	5.121880134571649e-18	NA	19	19	19
ENSG00000186088.15	GSAP	-2.02388060386487	-0.14186246142405057	0.04298243808966739	0.02652948420169682	0.11726616767399152	2.091398159263765e-05	NA	29	33	33
ENSG00000106399.11	RPA3	-2.0213545631866645	-0.37403923351664636	0.043243074645668816	0.003785782690118922	0.03339775600276194	0.02007562642567538	NA	14	15	15
ENSG00000243795.1	LINC02044	2.0178611673002447	0.08347115243085801	0.04360572233990623	0.06848849740949241	0.18369967348414404	9.322939838179971e-09	NA	36	37	37
ENSG00000163945.15	UVSSA	2.0177058408507578	0.10575865208982481	0.04362190616906531	0.03977698604030461	0.15320830735558216	4.0075995406125625e-07	NA	59	60	60
ENSG00000135253.13	KCP	2.0167377951261347	0.23039220685257608	0.04372288351136957	0.012318739955490425	0.04459514031965898	0.010671616870864414	NA	3	3	3
ENSG00000039650.11	PNKP	2.014509343659043	0.11265293704548164	0.0439560848764631	0.044270708526851166	0.09456056307041036	0.00015084495447761684	NA	43	49	49
ENSG00000115085.13	ZAP70	2.013772853606682	0.20752182904440863	0.04403338706465754	0.01269543159402653	0.09069461735849696	0.00017104856820817786	NA	15	18	18
ENSG00000170037.13	CNTROB	2.009046465498223	0.14815564802960882	0.04453220623668759	0.02740604897232632	0.09164525452688643	0.00016757382938106265	NA	74	75	75
ENSG00000141295.13	SCRN2	-2.0072578645904713	-0.12322696423874706	0.04472221315241132	0.0401886659152514	0.1162791988019842	1.447017211643927e-05	NA	47	54	54
ENSG00000274248.1	AJ011932.1	2.0046091212646853	0.18703531402325207	0.0450048507581858	0.014308041947255856	0.039148413150694936	0.01687473010377577	NA	9	9	9
ENSG00000108439.9	PNPO	2.003316098581802	0.2729256514575978	0.04514337061805633	0.0072967762254588665	0.05073117965898854	0.006097116015385839	NA	60	61	61
ENSG00000257218.5	GATC	2.002266093358412	0.051473828711395046	0.0452561206336212	0.18918680796105655	0.5836937048824379	6.616351105519631e-33	NA	53	54	54
ENSG00000112599.8	GUCA1B	-2.001636842340942	-0.06648424130373061	0.04532380357051229	0.13596351689487393	0.4464529614019483	9.011748739947295e-23	NA	26	26	26
ENSG00000174574.15	AKIRIN1	1.9964929118837662	0.3293359175418296	0.04588029652258145	0.004272964868544389	0.07778363489992297	0.0005430937286829917	NA	33	33	33
ENSG00000183844.16	FAM3B	-1.9940967541390715	-0.16892707304907295	0.0461414819014282	0.028407277304726662	0.029286032447661113	0.03410215237745192	NA	29	29	29
ENSG00000184517.11	ZFP1	-1.9930102109400891	-0.15725966550059886	0.04626032897949537	0.027985448394605567	0.2151356577404125	1.9895939752344565e-09	NA	22	22	22
ENSG00000143498.17	TAF1A	-1.9899065027515832	-0.400536147402363	0.04660123591025883	0.003081348390214633	0.10058183110725948	6.414263011870024e-05	NA	8	14	14
ENSG00000103671.9	TRIP4	1.9869122303224438	0.26475606676414193	0.046932124058935605	0.006744212807803752	0.11900002241743199	1.6779701036407408e-05	NA	12	12	12
ENSG00000183281.14	PLGLB1	-1.984905794819379	-0.0879048131188909	0.047154953554079934	0.047055527535692296	0.05283605429374068	0.004635389290625245	NA	48	64	64
ENSG00000254470.2	AP5B1	1.9847938493624235	0.18721489153178217	0.04716741208997406	0.012042177969146884	0.03277421570701385	0.0257592076684121	NA	36	37	37
ENSG00000128610.11	FEZF1	-1.9821075531129657	-0.3447948906257508	0.04746720437522551	0.00386887365902774	0.07845238087286699	0.0005731733143826847	NA	2	2	2
ENSG00000271967.1	RP11-134K13.4	1.9813769562901267	0.16189514273838287	0.0475490159959427	0.01712415442056132	0.06648092613416415	0.001511065647427482	NA	19	19	19
ENSG00000182600.9	C2orf82	-1.9657258093366892	-0.08270555954995369	0.049330291825354956	0.07225771730572575	0.3098045890572796	3.1839751372103405e-14	NA	64	65	65
ENSG00000197245.5	FAM110D	-1.964936935677324	-0.24227406484790057	0.04942153709943131	0.00811683938873923	0.08893269526688542	0.00017745897977402276	NA	6	6	6
ENSG00000079616.12	KIF22	1.9622241520631707	0.4353567022776024	0.04973639322726523	0.0027507245717723282	0.03691741776531629	0.02032887871016344	NA	6	6	6
ENSG00000114796.15	KLHL24	-1.9622087116450286	-0.2692470826455868	0.04973819010507848	0.006747989578826133	0.13887137236372898	1.7326512042983536e-06	NA	49	49	49
ENSG00000122417.15	ODF2L	1.9586037582201594	0.24135286431528205	0.050159209126408165	0.009272976806232803	0.1084316849729856	4.2067527816324625e-05	NA	21	21	21
ENSG00000228049.7	POLR2J2	1.9572159004805862	0.06612436238328459	0.050322090158121	0.16603489917464162	0.291944210484694	5.665604391259235e-14	NA	34	35	35
ENSG00000239388.8	ASB14	-1.9569765662750755	-0.08730280065529182	0.05035022353737905	0.06264206435607222	0.1016864018221414	5.231853718322331e-05	NA	46	47	47
ENSG00000173409.13	ARV1	-1.9553243514893892	-0.31144398147297975	0.0505447987180013	0.0056807323223247675	0.029838566411185225	0.03742988294701845	NA	54	55	55
ENSG00000235478.4	LINC01664	-1.9553098920944965	-0.25407871573663504	0.05054650432403552	0.009845423886760823	0.048950175175710084	0.007169548371212384	NA	4	6	6
ENSG00000226124.6	FTCDNL1	-1.954637731228796	-0.0898769659501218	0.050625844536556636	0.07515591859542115	0.3108346600110487	6.3615404933561586e-15	NA	20	20	20
ENSG00000048544.5	MRPS10	-1.9532997444163755	-0.4957834060449157	0.050784087774170365	0.0024175173805174558	0.025498252069699797	0.04250793908434637	NA	29	30	30
ENSG00000133302.12	SLF1	-1.947907933455592	-0.39015811302740705	0.05142598035458116	0.003502104572162494	0.08376924662969404	0.00030208526856288624	NA	18	18	18
ENSG00000115966.16	ATF2	1.9470124557302924	0.48158466229756147	0.05153324139388173	0.0021549957776072952	0.05580257277622206	0.003407463630457912	NA	10	10	10
ENSG00000225383.7	SFTA1P	1.946494277114862	0.11302087269493546	0.05159539472061352	0.03889831043174399	0.13729442780150553	2.2123789404329965e-06	NA	40	41	41
ENSG00000135899.17	SP110	1.9449588646071143	0.38659775825354065	0.051779929386227164	0.003984255203436683	0.1257801944865435	5.6135895320266016e-06	NA	16	16	16
ENSG00000075407.18	ZNF37A	-1.9442854671659588	-0.35663969721761085	0.05186103617957684	0.0037695390436926456	0.1076363783803803	2.9963918073522167e-05	NA	41	50	50
ENSG00000166199.12	ALKBH3	1.9442136700719996	0.2188251279616763	0.051869689987587765	0.010655300621092061	0.1237899311119122	1.3081634974243772e-05	NA	31	32	32
ENSG00000153406.13	NMRAL1	1.9418184165125925	0.1758265046425112	0.05215908657237301	0.014966344163571661	0.09616273523775412	4.58957802365577e-05	NA	37	37	37
ENSG00000048545.13	GUCA1A	-1.9410282631031583	-0.24265566391830165	0.05225484929982262	0.009623561797132862	0.06540414470455946	0.0017423938960128365	NA	37	37	37
ENSG00000282876.1	RP1-138B7.7	1.9401689487112257	0.1510898706902896	0.05235916085152473	0.02257422080426459	0.06884850573604108	0.0011802912167739482	NA	30	33	33
ENSG00000157542.9	KCNJ6	-1.9383285292019168	-0.4565879144097544	0.05258315390049861	0.002387791929635478	0.11001038934998007	4.1129009933554297e-05	NA	8	9	9
ENSG00000164120.13	HPGD	1.9378339590590707	0.10542492399980374	0.05264348321971276	0.032374250993068746	0.05222273267332751	0.0052225768008178726	NA	78	80	80
ENSG00000105186.15	ANKRD27	-1.9372522730248256	-0.16902329416855588	0.05271451325821266	0.019406430963018178	0.05490661918457442	0.004575779719723723	NA	44	45	45
ENSG00000006634.7	DBF4	1.9363162770430555	0.21068166612527522	0.052828976446	0.015369320888903769	0.05693326255333785	0.003337553885328339	NA	23	23	23
ENSG00000159445.12	THEM4	-1.932719843087873	-0.18106471756818354	0.053270719385671704	0.014407219016461545	0.16262408231643088	1.3562012240870852e-07	NA	34	34	34
ENSG00000255274.9	TMPRSS4-AS1	1.9320264306270312	0.11533862459477796	0.05335624370189964	0.0409234020980094	0.11531155313556035	1.2549759749438535e-05	NA	21	22	22
ENSG00000230852.1	RP11-51G5.1	1.930778794359983	0.28681787821373367	0.05351041385032778	0.008970779316960222	0.03718879761910728	0.01777379132484785	NA	51	51	51
ENSG00000196653.11	ZNF502	-1.9284906610323473	-0.2093174652186922	0.053794124753658475	0.009643113202390407	0.08419353150814853	0.0002868082693933992	NA	42	44	44
ENSG00000142794.18	NBPF3	-1.928300302579018	-0.056976651193414315	0.053817784212253604	0.11073511671055852	0.5565608873280327	2.094407088080229e-31	NA	16	19	19
ENSG00000163629.12	PTPN13	1.9254855775857778	0.42601895999968814	0.05416863856366628	0.004748152553379151	0.04081223378602016	0.014894745130645209	NA	40	40	40
ENSG00000183605.16	SFXN4	-1.9242026634972385	-0.057385507534229656	0.05432918541195921	0.14272271103867062	0.4584338739587182	5.546614339347945e-23	NA	24	24	24
ENSG00000259863.1	SH3RF3-AS1	-1.923405578348499	-0.25891139115170236	0.054429134314486004	0.007175919473012571	0.047500865665168125	0.006411113013611964	NA	3	3	3
ENSG00000005700.14	IBTK	-1.9222013153952655	-0.1739540726659343	0.05458043138589261	0.010457893144052245	0.03193120305544097	0.025159666747339868	NA	44	44	44
ENSG00000125458.6	NT5C	-1.9177303831148003	-0.19811779346390948	0.055145207098374636	0.012502839847791434	0.10450749485235986	4.4818601972047706e-05	NA	46	47	47
ENSG00000276855.1	CTD-3157E16.2	-1.915061119646601	-0.10954815189859195	0.05548470947982265	0.037925880652404924	0.2444474103022409	5.146864486234354e-11	NA	8	8	8
ENSG00000242767.1	ZBTB20-AS4	1.9150233394788307	0.14041229323353321	0.055489527194006155	0.01697103505332339	0.03886269029927316	0.015135121209110147	NA	21	21	21
ENSG00000174705.12	SH3PXD2B	1.9140470150276285	0.3195567898642312	0.05561414870619357	0.00450875154121846	0.09815152771083163	7.076327726604861e-05	NA	6	7	7
ENSG00000113812.13	ACTR8	1.9124523849412496	0.09644869194632244	0.05581819436562712	0.05148365441969418	0.2534242014289884	2.6962858020033838e-11	NA	26	26	26
ENSG00000113140.10	SPARC	-1.910363270510748	-0.16450832605601126	0.05608645652946722	0.004937763425082364	0.03491895055737325	0.016415917153340353	NA	12	13	13
ENSG00000143740.14	SNAP47	-1.9099725255800515	-0.489439830006682	0.05613675089033297	0.0019911496386750397	0.04879033564479215	0.0067772120768274215	NA	10	10	10
ENSG00000160200.17	CBS	1.909251096008409	0.05831934170587701	0.05622970768673855	0.09823622671143002	0.19938568599215545	3.6633552299773097e-09	NA	33	35	35
ENSG00000212124.2	TAS2R19	1.9081580678409253	0.29437905702103784	0.05637078942791298	0.004707415551759064	0.031504842411532084	0.031964913585485345	NA	45	45	45
ENSG00000119147.9	C2orf40	-1.9054152027109394	-0.14508852412530962	0.056726120573200076	0.018808932738021852	0.12876465958379332	2.483767148091847e-06	NA	3	3	3
ENSG00000174807.3	CD248	-1.9037688160645194	-0.1309876789776698	0.05694029951393101	0.024316469154662408	0.11769161889016605	1.913293861281399e-05	NA	29	31	31
ENSG00000204241.7	RP11-713P17.3	-1.9023312706896345	-0.11150407012980813	0.057127860017038956	0.04107004679455733	0.11321191586800235	1.2907101788415445e-05	NA	48	51	51
ENSG00000145029.13	NICN1	-1.8984661057537504	-0.2294546276531283	0.05763470860717603	0.00820476142309775	0.0352504864975558	0.021599890141872413	NA	66	67	67
ENSG00000214087.8	ARL16	-1.897350369204563	-0.13503870010302257	0.05778171131268229	0.02379357529479091	0.17044762640644778	1.2688030859559655e-07	NA	11	11	11
ENSG00000131966.13	ACTR10	1.8957186067758165	0.6352382825078416	0.05799726356659349	0.001448036335323878	0.08763707262843884	0.00023913768461831446	NA	8	8	8
ENSG00000143196.4	DPT	1.8931272979649645	0.1326577194999041	0.05834094273419971	0.028682071412419186	0.030976057516810162	0.03139257045526895	NA	39	41	41
ENSG00000100376.11	FAM118A	1.8914346723722035	0.04036280883232568	0.05856634383819169	0.19222476169867084	0.5312536168664185	1.6010642058335816e-28	NA	31	31	31
ENSG00000110944.8	IL23A	-1.8889090043841599	-0.1592747987727056	0.058904022722782334	0.01627429386335583	0.050166303277830164	0.005759372421354372	NA	6	6	6
ENSG00000146834.13	MEPCE	1.8871129249376422	0.25752615659163486	0.05914513863317782	0.006079662705325548	0.0976937133100334	9.702455261728415e-05	NA	13	13	13
ENSG00000196260.4	SFTA2	-1.883765514891221	-0.2638915292241575	0.059596700107581294	0.007613356515917604	0.05929806748848315	0.0022760062432915233	NA	5	15	15
ENSG00000099949.18	LZTR1	-1.8829624103830669	-0.320704482600496	0.05970546228723832	0.00422607919109451	0.054833005906252834	0.003727996457365175	NA	8	9	9
ENSG00000137142.4	IGFBPL1	1.8821507751738251	0.1506979650549156	0.05981554698445303	0.015663077241791272	0.040462407857071565	0.014601641834575737	NA	38	40	40
ENSG00000127463.13	EMC1	-1.8821070007916028	-0.2462787473495076	0.059821489026406875	0.00830305455909305	0.2419893547622275	6.080102846928814e-11	NA	5	5	5
ENSG00000157851.16	DPYSL5	1.8808251214326368	0.23983289896770507	0.059995711676764304	0.006984735109674906	0.10793739078651712	3.192276299013696e-05	NA	17	18	18
ENSG00000171517.5	LPAR3	1.8795901307443998	0.16675926292819518	0.060163959353329494	0.011628248679114137	0.03234553283099297	0.02713859191975963	NA	18	18	18
ENSG00000109654.14	TRIM2	-1.8771279429474983	-0.787071032834855	0.06050056044748341	0.0007728002524373854	0.033619584994103086	0.02305615798830464	NA	9	9	9
ENSG00000260193.1	RP11-83N9.5	1.8740501358463657	0.3138973123334067	0.060923515181288315	0.006206955839936377	0.027982320184379517	0.0383524155517588	NA	19	20	20
ENSG00000197915.5	HRNR	-1.873897776739256	-0.08590422616725715	0.06094451596457823	0.09778799443153065	0.2869290049448349	3.7666114410240195e-13	NA	15	15	15
ENSG00000119661.14	DNAL1	1.8735359774037337	0.18920885483565034	0.06099440947435526	0.012250150391867953	0.19482743038361766	3.2942385961789545e-09	NA	21	21	21
ENSG00000138029.13	HADHB	1.8706847645325868	0.2736930937613583	0.061388787784560576	0.006598461096338699	0.10461271690135414	5.323542057711042e-05	NA	20	20	20
ENSG00000054219.10	LY75	-1.870581684219316	-0.3130882514511094	0.06140308525663	0.004581482593326092	0.08560120603631606	0.00032865551113756957	NA	9	9	9
ENSG00000134202.10	GSTM3	1.868522206221864	0.06550342320575815	0.061689317831948885	0.10675935979978655	0.5321131499426169	2.7749937671449503e-30	NA	17	17	17
ENSG00000184983.9	NDUFA6	1.8628431886740515	0.18475859839601644	0.06248433169082742	0.026317739233206308	0.2739719152938448	1.4038469251323622e-12	NA	23	24	24
ENSG00000161180.10	CCDC116	1.8619647220550883	0.16528793500348665	0.06260806300449621	0.010871715626527959	0.07376913530137594	0.0007933535553202942	NA	22	22	22
ENSG00000243667.6	WDR92	-1.8614374142054109	-0.5769029600800177	0.06268243115572901	0.0019518688509516616	0.030858940345256155	0.034101136551599465	NA	8	8	8
ENSG00000186522.14	SEPT10	-1.8594779683468332	-0.5957442617007864	0.06295941927585215	0.0013424643559341737	0.03633770438816954	0.02204006361555977	NA	10	11	11
ENSG00000143353.11	LYPLAL1	1.856891621551567	0.41850086645649004	0.06332657483317018	0.0031408687807190235	0.04268419185955029	0.008836254109695137	NA	15	15	15
ENSG00000260261.1	RP11-480A16.1	-1.8539118938602215	-0.664125702103831	0.06375176601453932	0.001055771261579961	0.03817516804690621	0.013876270781289323	NA	6	6	6
ENSG00000146587.17	RBAK	1.8523147520361147	0.23317483351654428	0.06398063857933835	0.0123990725562777	0.18803573615469169	2.768681122208441e-08	NA	12	13	13
ENSG00000203791.14	METTL10	1.8492329553029982	0.2262047966746865	0.06442418201673158	0.009394309531651115	0.112726757100184	3.185556639533313e-05	NA	13	13	13
ENSG00000105793.15	GTPBP10	1.8482269020037339	0.18582544953277572	0.06456952522590542	0.011945453326452908	0.03464297410709042	0.023345647453980014	NA	39	39	39
ENSG00000143771.11	CNIH4	-1.8439932732274102	-0.1671149679818154	0.06518412051766447	0.01792217556173573	0.1099355110086356	3.705836380550281e-05	NA	24	24	24
ENSG00000134533.6	RERG	-1.8410080884672648	-0.5265579357532936	0.06562037339853337	0.0014496423630638517	0.03528167217656143	0.022874022541194555	NA	2	2	2
ENSG00000131941.7	RHPN2	1.8401425888036311	0.170141471690748	0.06574730608514472	0.013874101263408632	0.14273263926260046	1.479874319574257e-06	NA	33	33	33
ENSG00000272316.1	XXbac-BPGBPG55C20.2	-1.8385301087641568	-0.17854594418593012	0.06598432939106903	0.013166258264748362	0.2337393421164145	2.3161986403492284e-10	NA	37	42	42
ENSG00000129538.13	RNASE1	1.838175841572527	0.3715261263624058	0.06603649843214926	0.003356873411726111	0.15377389357479052	6.650696583084473e-07	NA	11	11	11
ENSG00000198093.10	ZNF649	-1.837532121243314	-0.14727051604853508	0.0661313790474521	0.01714739095092254	0.05856320128270464	0.001535229730425033	NA	32	34	34
ENSG00000080007.7	DDX43	-1.8354902307217604	-0.13378355303109374	0.06643308527689183	0.021002651942234295	0.05350427767748858	0.00386450680370967	NA	4	4	4
ENSG00000169032.9	MAP2K1	-1.829143817257785	-0.29296954303997175	0.06737806634053607	0.004216793903558577	0.03021437711437606	0.035246979245234435	NA	45	45	45
ENSG00000140961.12	OSGIN1	-1.8275554021142169	-0.2959782756394896	0.0676163042464542	0.005373522206294998	0.06999989985788471	0.0010962197574844016	NA	9	9	9
ENSG00000197728.9	RPS26	1.8268542252115079	0.03833270690089686	0.06772169028782976	0.2576525755889635	0.6186648697767381	6.229850619433601e-37	NA	55	56	56
ENSG00000146476.10	ARMT1	1.8246697889715782	0.4128585186680872	0.06805087489798904	0.002874647925178973	0.04586035686991415	0.00815286994787813	NA	28	29	29
ENSG00000233232.6	NPIPB7	-1.823183205862173	-0.09721348481171048	0.06827564777973504	0.04430650711449178	0.1473144911023597	1.6551946898951713e-06	NA	32	33	33
ENSG00000168569.7	TMEM223	1.8213748709077218	0.15899838306834263	0.0685498923506658	0.018901473605688206	0.06272995172534555	0.002101897967498654	NA	39	40	40
ENSG00000141401.11	IMPA2	1.819312380123322	0.19266347074324616	0.06886378569170604	0.010690807496203368	0.03801828060844927	0.016430192358720508	NA	25	27	27
ENSG00000013306.15	SLC25A39	1.818440656465215	0.14784842278335164	0.06899680912380304	0.01746352686247682	0.22737769696887736	6.090232767508272e-11	NA	14	14	14
ENSG00000119927.13	GPAM	-1.8176117965771035	-0.24835290749955394	0.06912348734259718	0.006489760775459562	0.03432075922489712	0.024473045487857392	NA	37	39	39
ENSG00000170248.13	PDCD6IP	1.8167652587164769	0.23791994519522586	0.06925306450731704	0.005626308099616809	0.05727429841449039	0.0037067411645043493	NA	28	28	28
ENSG00000228716.6	DHFR	1.814485854425989	0.057825607999155454	0.06960295858566423	0.13034288699517452	0.4371771866127842	2.1352119665549485e-21	NA	86	87	87
ENSG00000187741.14	FANCA	-1.813739946731376	-0.2163988793709788	0.06971777193393125	0.008575807428467601	0.048168689197169635	0.007902328876912152	NA	9	9	9
ENSG00000174373.16	RALGAPA1	1.813057558585186	0.1010552381832205	0.06982294421724025	0.03934857836529185	0.1517718532794823	8.740290992227863e-07	NA	65	65	65
ENSG00000160818.16	GPATCH4	-1.8078595192653608	-0.22347858135257384	0.07062836747936227	0.01072051774709532	0.12444570228341913	8.634818067374352e-06	NA	39	39	39
ENSG00000115419.12	GLS	1.8058910897786118	0.3950688344551617	0.07093535316468663	0.0029278478734810734	0.06186833692205085	0.0024296094219097343	NA	37	38	38
ENSG00000153113.23	CAST	-1.8004505995739775	-0.20749419933049046	0.07178951725913564	0.012366902959795088	0.12289368878445375	5.909635782200735e-06	NA	10	10	10
ENSG00000125450.10	NUP85	1.80044011696308	0.1311397073886053	0.07179117114019419	0.03500116004003235	0.3178277355187961	1.0939992120752353e-14	NA	7	7	7
ENSG00000117601.13	SERPINC1	-1.7990129815253917	-0.20092578538068065	0.07201662725678692	0.014618670202070161	0.097933724522676	7.847543423012677e-05	NA	25	26	26
ENSG00000182732.16	RGS6	-1.7960843444657717	-0.24086071947472631	0.0724811038999753	0.008201506914170133	0.05192056734570465	0.004951910459063782	NA	20	20	20
ENSG00000247315.3	ZCCHC3	-1.7923266666613193	-0.5238762243005259	0.07308065409269854	0.0015968318454347224	0.04025697312876394	0.014771834316462604	NA	10	10	10
ENSG00000172954.13	LCLAT1	1.7908033482260939	0.34047000724433946	0.07332485778664555	0.0032779711286144656	0.06731415530235718	0.0012226378163683173	NA	21	22	22
ENSG00000204172.12	AGAP9	-1.7893705676089005	-0.15158735081085478	0.07355515610393357	0.020007992076517975	0.18786864293460784	3.1353234788812314e-08	NA	20	55	55
ENSG00000145979.17	TBC1D7	-1.7892251708367777	-0.06066828712213323	0.07357855951027148	0.10208573309406976	0.2704386397607294	5.485140600068466e-12	NA	86	87	87
ENSG00000114650.18	SCAP	1.7890504645627585	0.22520656225791955	0.07360668869709808	0.007974978790913525	0.13185886085743034	3.6995035573538086e-06	NA	18	18	18
ENSG00000154263.17	ABCA10	1.7882055225292586	0.21043363756909536	0.07374285564468913	0.008081147932828665	0.0964750542818778	9.850039642701809e-05	NA	17	17	17
ENSG00000147408.14	CSGALNACT1	1.784320904263189	0.13555559142147527	0.07437153533499544	0.021080428845350583	0.13311812639013787	4.5772731579502025e-06	NA	20	20	20
ENSG00000184923.12	NUTM2A	1.781674073168487	0.09418532662787228	0.07480239724793622	0.04392937500808702	0.374558983301944	5.621655842948266e-18	NA	18	20	20
ENSG00000111581.9	NUP107	-1.7796052417628285	-0.10768548128347318	0.07514058777564463	0.02760250856406856	0.183261004125416	4.676904366946921e-08	NA	46	46	46
ENSG00000101158.13	NELFCD	1.7788860579889982	0.09253940390094036	0.0752584443099994	0.034096172756721284	0.17515720536700513	6.435349441920347e-08	NA	28	29	29
ENSG00000128699.13	ORMDL1	-1.7779421253194294	-0.07038851455832892	0.07541336064948397	0.07736872613105399	0.3875805421742535	1.7352532333397272e-18	NA	29	29	29
ENSG00000134545.13	KLRC1	-1.7765965442478797	-0.06518788628674473	0.07563464463705395	0.10645900110159404	0.3258921608211676	3.1781583312318302e-15	NA	25	25	25
ENSG00000234719.8	NPIPB2	1.7757029293202156	0.03820847932143781	0.07578189432863594	0.2621331407511377	0.5923257448551926	4.822209945476075e-34	NA	14	14	14
ENSG00000214491.8	SEC14L6	-1.774885890209834	-0.06819264359121033	0.075916730507406	0.0903364322433457	0.2601320369674568	1.1301458761963114e-11	NA	50	51	51
ENSG00000069943.9	PIGB	1.7744562481849933	0.14672879644640155	0.0759877129332842	0.02124448641744719	0.0937397049345414	0.00014683276459481344	NA	21	21	21
ENSG00000268734.1	CTB-61M7.2	1.7694437441261932	0.10450702801381886	0.07681985100146894	0.03268734776867792	0.07501896976465194	0.0007673812516364621	NA	38	42	42
ENSG00000146453.12	PNLDC1	-1.7690707605252851	-0.08705860025282357	0.07688206670900097	0.06280983384018515	0.16565828551803474	2.4779895296899663e-07	NA	51	52	52
ENSG00000138750.14	NUP54	1.7650685720008017	0.2956005161664059	0.07755224185007537	0.004321033257655257	0.07399571025945577	0.0005863877593406086	NA	29	29	29
ENSG00000171759.9	PAH	-1.7632855792366646	-0.11789806934450886	0.07785233625543604	0.024391801486356217	0.038588553945862934	0.01751824593363465	NA	31	32	32
ENSG00000090487.10	SPG21	-1.7625273871729827	-0.22037589478440756	0.07798023332537118	0.009211643416756404	0.08799178190871909	0.0002566655606354035	NA	24	24	24
ENSG00000139624.12	CERS5	-1.7596099627650323	-0.1022729647658285	0.07847396115221937	0.04065139576154838	0.21307741736743946	7.789694880135759e-10	NA	23	24	24
ENSG00000122484.8	RPAP2	1.7574525873100149	0.33740953152019915	0.0788406965588797	0.004753889039814361	0.06647142947185479	0.0008940978882454863	NA	4	4	4
ENSG00000212127.5	TAS2R14	1.7567360124817644	0.10973107693488263	0.07896281619403452	0.03596105820889927	0.09917342008750822	2.333481507755793e-05	NA	31	32	32
ENSG00000204991.10	SPIRE2	-1.7563420203279159	-0.15005517623032832	0.07903002639242493	0.015854545619196064	0.2065213231901312	4.512625572282343e-09	NA	17	17	17
ENSG00000197070.13	ARRDC1	-1.7562029465354931	-0.18702640488248698	0.0790537617734223	0.009168150963003278	0.12129852061622655	3.927428471430992e-06	NA	22	22	22
ENSG00000155506.16	LARP1	1.7546239099925593	0.2724259864129346	0.07932365889862075	0.006832602311337732	0.1215586973510632	1.2462514380552726e-05	NA	64	66	66
ENSG00000138381.9	ASNSD1	1.7530963498934402	0.07789864832441805	0.0795854699868849	0.0541425717304418	0.41149121421808216	7.556910096667758e-22	NA	53	53	53
ENSG00000146701.11	MDH2	1.7512430007906383	0.8432963285839504	0.07990406134268521	0.0003747914613159001	0.027206496210388013	0.0435057028660656	NA	8	8	8
ENSG00000022556.15	NLRP2	1.7500387613168167	0.05220489620351211	0.08011162550949877	0.1346641903529597	0.3300451979273495	4.0036318763161485e-15	NA	42	50	50
ENSG00000132906.17	CASP9	1.749296991730646	0.36361485953703754	0.08023969570548206	0.003443822272357487	0.06641728544307261	0.0015288498550825706	NA	13	13	13
ENSG00000103245.13	NARFL	1.7461879466876489	0.08940234549348064	0.08077829857247633	0.033041326079611605	0.3488488590316872	1.7440915699480183e-16	NA	10	10	10
ENSG00000136514.2	RTP4	1.7456879225500674	0.20643439455518403	0.0808651948682752	0.012320580719329673	0.07978255491880934	0.0005207612845652826	NA	16	16	16
ENSG00000273218.1	LLNLR-246C6.1	1.742855699452366	0.22389824123731808	0.08135882399708347	0.0075124668028861185	0.04189273911919743	0.012805190465688841	NA	15	15	15
ENSG00000111912.19	NCOA7	1.7415884333590603	0.15582045180031798	0.08158048675001399	0.017891621428474076	0.09079938321972822	0.00016973343417464696	NA	103	112	112
ENSG00000167920.8	TMEM99	1.7383286641632905	0.10065833376382859	0.08215291840154304	0.03760918250359596	0.045251367138076495	0.008856795800751242	NA	77	78	78
ENSG00000166881.9	NEMP1	-1.7382779255612728	-0.11437154326787718	0.08216185402994947	0.027489128904086065	0.03881933756906149	0.017226527497496057	NA	47	49	49
ENSG00000105072.8	C19orf44	1.736814711475969	0.1888136567702207	0.08241988147266345	0.007118796109567807	0.11121600485011517	3.441441901965494e-05	NA	8	8	8
ENSG00000167904.14	TMEM68	-1.736348581832723	-0.14940850919733642	0.08250221797669148	0.021326132784382876	0.16704790855178844	5.89710215877817e-08	NA	14	14	14
ENSG00000108840.15	HDAC5	1.7345384699128548	0.2775481938224686	0.08282258611372435	0.004347169304647374	0.10663183040063318	5.292804687496121e-05	NA	15	15	15
ENSG00000177663.13	IL17RA	-1.7307865027240403	-0.13387345789990265	0.08348985009460795	0.02277452827850841	0.234686474297368	2.1126696374745012e-10	NA	20	20	20
ENSG00000188938.15	FAM120AOS	-1.728760890251921	-0.2540873504429216	0.08385189847724188	0.004686611394591452	0.049994115384732515	0.0062453565305275105	NA	17	17	17
ENSG00000100413.16	POLR3H	-1.7261649061153912	-0.17359812386526396	0.08431774961641665	0.008940070526940659	0.09056370962083916	0.00018681846957966058	NA	54	55	55
ENSG00000078070.12	MCCC1	1.7261128313867773	0.11005468699780077	0.08432711584696731	0.04340646070118582	0.08701941756066567	0.00024766798110000893	NA	95	99	99
ENSG00000188004.9	C1orf204	1.7250146812616731	0.25080340127786377	0.0845248267636023	0.006252553312582289	0.1160307989262982	1.229494142465078e-05	NA	5	5	5
ENSG00000277423.1	RP11-173P15.9	1.724609116454329	0.43810425958241234	0.08459793940606286	0.0015568626670042153	0.02673755251031715	0.04340262329430872	NA	3	3	3
ENSG00000005187.11	ACSM3	1.7241405079473289	0.11450930324756124	0.0846824808689373	0.02561974628914513	0.08897730924943263	0.0001739508359958498	NA	13	15	15
ENSG00000260219.2	RP11-347C12.10	-1.7221889504126668	-0.0993808740338007	0.08503529581465524	0.04508813785047027	0.03683433412631176	0.019862428040106732	NA	25	26	26
ENSG00000167792.11	NDUFV1	-1.7215407195381285	-0.5266379410117283	0.08515274976532318	0.001353992392584854	0.02792863247806204	0.043205309971530416	NA	13	13	13
ENSG00000277758.4	ABC7-42404400C24.1	-1.7214384036311607	-0.24703292809905833	0.0851713005232552	0.007037321295012583	0.1649863012851361	1.8870240660938293e-07	NA	22	49	49
ENSG00000144218.18	AFF3	-1.720778199664684	-0.17952469738603605	0.08529107979146733	0.010801625235272084	0.10002365341789217	6.120550540092694e-05	NA	46	46	46
ENSG00000100429.17	HDAC10	-1.7182847107372345	-0.12261697553533266	0.08574469674443493	0.024816031462854125	0.18637962640903244	3.25570048580736e-08	NA	19	19	19
ENSG00000167711.13	SERPINF2	1.7164908903715381	0.10620481871849356	0.08607223386273635	0.03759638935625313	0.29225920899968205	7.952514432415092e-13	NA	18	18	18
ENSG00000197006.13	METTL9	1.7154609693628058	0.42070972165485543	0.08626074544042298	0.002307247083926777	0.030210008344813206	0.033669461626213336	NA	2	2	2
ENSG00000182087.12	TMEM259	1.7146981215177743	0.12155402215868744	0.08640058816084004	0.03183806802239788	0.14910196422889124	1.2350200850664476e-06	NA	57	64	64
ENSG00000113643.8	RARS	-1.7143635684179312	-0.4430378970356563	0.08646197504861065	0.0014650106429149143	0.04010191336739946	0.015321479327969303	NA	20	20	20
ENSG00000180071.19	ANKRD18A	1.7134382374869677	0.0870205569638249	0.08663194675677553	0.056260259305516355	0.17677786206227758	1.080593906556599e-07	NA	39	43	43
ENSG00000100249.4	C22orf31	-1.713138334419477	-0.3045266053168592	0.08668709305344484	0.0040336185832157215	0.0795980984513376	0.0005329508629890712	NA	5	5	5
ENSG00000161544.9	CYGB	-1.7127708292826382	-0.28611563776115717	0.0867547086892263	0.004087503364802718	0.04097020521082632	0.012761427240359663	NA	9	9	9
ENSG00000143252.14	SDHC	1.7118203055183363	0.12986148939142705	0.0869297888321274	0.027391004838751547	0.14804615397591708	9.128011927081993e-07	NA	95	103	103
ENSG00000261824.6	LINC00662	1.7108278502595544	0.0972848972855264	0.08711289673439543	0.037538122357479574	0.12385166825693344	1.2182886233160333e-05	NA	70	70	70
ENSG00000119632.3	IFI27L2	1.7102256601351402	0.15375603282194966	0.08722415241741528	0.014282411560845119	0.11602894294830245	2.1318639973754127e-05	NA	45	45	45
ENSG00000104687.12	GSR	1.7080030376012392	0.15903432291471734	0.08763577884681095	0.012333233872938653	0.031611903691541585	0.027088868106123938	NA	54	54	54
ENSG00000261455.1	LINC01003	-1.7074300870721126	-0.2135530925087263	0.08774214209668367	0.009233958220414763	0.03361850588832832	0.02635006581017761	NA	7	7	7
ENSG00000175395.15	ZNF25	1.7048445937885188	0.28593330396888217	0.08822341210550579	0.006180047686010704	0.2492480038685715	6.91128101346858e-11	NA	138	146	146
ENSG00000170275.14	CRTAP	-1.7031975991831951	-0.5214628394756037	0.0885310958243826	0.0011694808541505024	0.032162307340146995	0.030763223996993376	NA	18	19	19
ENSG00000135541.20	AHI1	-1.7027001523519376	-0.42672677895188993	0.08862419635737856	0.0024447882532830784	0.08840498388720508	0.00016650131660805168	NA	7	8	8
ENSG00000014164.6	ZC3H3	1.7024963841068907	0.2862968946033538	0.08866235573411348	0.004703443411164537	0.05522350708134414	0.004380322450038029	NA	20	21	21
ENSG00000126005.16	MMP24-AS1	-1.6998364504884786	-0.11480025172596353	0.08916169315530612	0.032714908387623476	0.2496867349992653	3.3836890465361296e-11	NA	14	14	14
ENSG00000268673.3	LLNLR-249E10.1	-1.6969623143711157	-0.08694237436976218	0.08970378556909527	0.047865623258935536	0.16635613112711586	1.7975073756916446e-07	NA	13	13	13
ENSG00000229453.2	SPINK8	1.6964326707149018	0.30982946945512796	0.08980397091328358	0.004091515084162886	0.03152541788612323	0.032935293188891886	NA	10	11	11
ENSG00000175170.14	FAM182B	-1.6963796930629202	-0.03580664966477181	0.08981399691454346	0.18137344659338625	0.4557961744575633	2.6877256330842595e-23	NA	59	63	63
ENSG00000127364.3	TAS2R4	-1.6960050685152643	-0.04911459173603586	0.08988492019105085	0.1556873183495176	0.40773695918742864	8.877701622146383e-20	NA	60	71	71
ENSG00000214026.10	MRPL23	1.6954909831494231	0.0676641665014199	0.08998231932486396	0.07718181188654345	0.02919112498885395	0.03331923167457078	NA	72	74	74
ENSG00000164048.13	ZNF589	1.6950796589115038	0.07910165471779528	0.09006031039262441	0.07279355681430566	0.3286160528408624	5.0557279763965924e-15	NA	11	11	11
ENSG00000228300.13	C19orf24	-1.6943913347294832	-0.2808189952454742	0.09019094503065651	0.005927134680765231	0.110039238043016	2.135878112398692e-05	NA	18	20	20
ENSG00000099977.13	DDT	1.6939592966235502	0.2668372862113502	0.09027301789598917	0.005108802015717029	0.2196506136597645	1.0595777456389842e-09	NA	3	5	5
ENSG00000164818.15	DNAAF5	-1.6933157077797254	-0.18606603424769588	0.09039538979569045	0.010508589109626971	0.13428906643943825	4.814406747982925e-06	NA	14	14	14
ENSG00000186468.12	RPS23	1.6932034783821683	0.08551350148249912	0.09041674273905412	0.04398220731600124	0.2789366933599169	7.540191823560809e-13	NA	37	37	37
ENSG00000251417.2	RP11-1348G14.4	-1.6930935664064102	-0.06040732933473942	0.09043765869926337	0.1160425973374298	0.22307620990207688	1.1402207720349147e-09	NA	25	25	25
ENSG00000111676.14	ATN1	-1.6927489229619463	-0.23397363107015084	0.0905032686829384	0.0065281846606799416	0.05271657106775536	0.005070693067700263	NA	21	22	22
ENSG00000231887.6	PRH1	1.6893115614763061	0.07217458190856739	0.09115973892783608	0.06435318382848583	0.20854107709713085	1.4528265604800007e-09	NA	47	50	50
ENSG00000188493.14	C19orf54	-1.687822932798414	-0.18061216142546171	0.09144522400796445	0.010487829330768783	0.0597673022121359	0.0029003954820853296	NA	18	18	18
ENSG00000182372.9	CLN8	-1.686979053986516	-0.2160988752974818	0.09160737963623232	0.009567270675002655	0.08303043090423562	0.00041932440831840497	NA	49	53	53
ENSG00000154252.11	GAL3ST2	-1.6862400434470728	-0.3283070732616851	0.0917495740151292	0.0031448578764857304	0.0276859232537045	0.035993350520747834	NA	7	10	10
ENSG00000176209.11	SMIM19	-1.6855144462176346	-0.09171385587943466	0.09188936002130936	0.039540314534016595	0.1826956445997371	1.2071813221233391e-08	NA	30	32	32
ENSG00000041802.10	LSG1	-1.6847775038098838	-0.08419469243358056	0.09203150676857175	0.06015049264283275	0.3731381963749668	3.044120712274768e-17	NA	12	12	12
ENSG00000147439.12	BIN3	1.6835222161720453	0.1331499253850849	0.09227404234614817	0.022720785395757098	0.0770314348012348	0.0006303819026428527	NA	44	45	45
ENSG00000065526.10	SPEN	-1.6823185482433338	-0.20637697261093835	0.09250708628921706	0.011738678431333322	0.13732542768725411	3.475472590812848e-06	NA	53	58	58
ENSG00000203965.12	EFCAB7	1.6816961731826567	0.1572739208911001	0.09262777048705874	0.013813018791504157	0.05902518194991744	0.0024373070763394704	NA	62	65	65
ENSG00000183654.8	MARCH11	-1.6809626214529367	-0.43052993159275715	0.09277017512051546	0.0030527560572118444	0.04802334240412379	0.00795291352520849	NA	16	16	16
ENSG00000004534.14	RBM6	1.6804549641190902	0.10294408628754699	0.09286882966756735	0.032248708129030114	0.2633216680820347	6.686456724492048e-13	NA	46	46	46
ENSG00000204856.11	FAM216A	-1.6782453426483068	-0.31657029685422944	0.09329921332973017	0.005895354532732522	0.07010866761796203	0.0009049394243143627	NA	34	35	35
ENSG00000151725.11	CENPU	-1.6772586758216452	-0.11954140938820994	0.09349190960374058	0.025918561505111303	0.0530683276311892	0.004521700793607058	NA	42	42	42
ENSG00000136378.14	ADAMTS7	-1.6761172378420386	-0.13948840207396182	0.09371523092246674	0.016818445189903934	0.13462254077606062	3.4847085744300194e-06	NA	11	11	11
ENSG00000102796.10	DHRS12	-1.6755782217242527	-0.2221505131987829	0.09382083757176483	0.005511909728295869	0.09678999734794193	0.00013159621998412815	NA	19	19	19
ENSG00000005175.9	RPAP3	-1.6752314712942245	-0.3294096528686938	0.09388882503037185	0.0027851123056826152	0.03557169663693662	0.02154956097038806	NA	12	12	12
ENSG00000163576.17	EFHB	-1.6676779188969826	-0.06553069374462074	0.09537968107508049	0.08668684056831955	0.3269768729143477	6.779669779483262e-15	NA	55	56	56
ENSG00000184903.9	IMMP2L	-1.666575033589664	-0.1284506920259558	0.09559893673043245	0.023012820261745167	0.029256342819731832	0.0397630610813968	NA	31	32	32
ENSG00000118514.13	ALDH8A1	-1.6660557140479308	-0.059747973571835214	0.09570231808121411	0.1013368719954023	0.4108103013542277	3.1116274459054665e-20	NA	91	91	91
ENSG00000228140.1	RP3-467K16.4	1.6641525871878842	0.22980817032552073	0.09608194027334778	0.0050899212492186005	0.11008838149255176	4.291665553489599e-05	NA	3	3	3
ENSG00000167384.10	ZNF180	1.6636297722660136	0.10785721355620587	0.09618643841228881	0.027154599737444374	0.10626976697189916	3.541290774956342e-05	NA	50	52	52
ENSG00000181754.6	AMIGO1	-1.6603379070089093	-0.2737952496587501	0.09684649391860065	0.005509244435845759	0.05550205797674334	0.004392224021228797	NA	74	78	78
ENSG00000160803.7	UBQLN4	-1.6588219989380009	-0.22998973451778115	0.09715166603401726	0.007137194541636131	0.080925982188621	0.00033923644167120864	NA	40	41	41
ENSG00000136371.10	MTHFS	1.6570322154249992	0.14775560441214558	0.0975129620761083	0.01707826795651263	0.09667202928893116	0.0001094725450559988	NA	33	34	34
ENSG00000134070.4	IRAK2	-1.6554727729676406	-0.1626715870133378	0.09782863489657827	0.017807128761551952	0.09505941385779894	0.0001369462353096553	NA	34	34	34
ENSG00000015413.9	DPEP1	-1.6551827772527137	-0.15233580672211586	0.09788742771893469	0.01545383612794095	0.09410424141894527	0.00014295406423686598	NA	22	22	22
ENSG00000173113.6	TRMT112	-1.654412931225145	-0.13130894332529494	0.09804364084252519	0.021626716213511702	0.06543308522076813	0.001312132707570201	NA	77	79	79
ENSG00000164983.7	TMEM65	1.6539779508351018	0.1820328158541517	0.09813199279803521	0.007610047310094839	0.1244844886456498	6.691494298607728e-06	NA	15	15	15
ENSG00000084628.9	NKAIN1	1.6508717414732506	0.08640502703195527	0.09876476710533647	0.05283425283184481	0.25632562582046103	1.4232851512195974e-11	NA	21	21	21
ENSG00000183476.12	SH2D7	1.6505487927791085	0.08372688579902976	0.0988307423724305	0.04001753741448844	0.06901173523859272	0.0010042012698812195	NA	34	36	36
ENSG00000269473.1	CTD-2619J13.19	-1.6485038700195422	-0.14585752335830282	0.09924931720510748	0.016455412582213558	0.07109103897748835	0.0010991788594472487	NA	13	13	13
ENSG00000175182.14	FAM131A	-1.648486571934442	-0.28747082014563285	0.09925286397112784	0.0034585430897103708	0.06060189823407045	0.002335775623476572	NA	19	20	20
ENSG00000203697.11	CAPN8	-1.6472829578619017	-0.1793059979007865	0.09949989913452914	0.020982259230901027	0.05428424451394406	0.004058411605435196	NA	20	20	20
ENSG00000117724.12	CENPF	1.6463442973560514	0.22930936695612048	0.09969289427571498	0.0052233171469156705	0.0424699231658876	0.011612464017349665	NA	29	30	30
ENSG00000158411.11	MITD1	1.6460411338077023	0.15460125539477387	0.0997552905676133	0.01714019129818638	0.053726052258507725	0.004709542750365792	NA	47	48	48
ENSG00000196417.12	ZNF765	-1.643923966396549	-0.11245601269452843	0.10019190893760645	0.024484009363079432	0.08002338364170009	0.00024286948885394996	NA	60	69	69
ENSG00000131944.9	FAAP24	-1.6438491118831753	-0.07651067764442773	0.100207373847489	0.052845842883304975	0.1430721510323677	1.444921640310046e-06	NA	39	39	39
ENSG00000140406.3	MESDC1	1.6434371637522776	0.11483963578346573	0.10029251621120266	0.01309140203311298	0.03730517582157164	0.019079707893377457	NA	31	32	32
ENSG00000137992.14	DBT	-1.6432747503168812	-0.14343721061899753	0.10032610003119168	0.01577383659357308	0.16503651466952265	3.0221794452033834e-07	NA	30	30	30
ENSG00000143198.12	MGST3	1.6431098067545162	0.20353178076758655	0.10036021620531412	0.008460981458559768	0.07559083413683701	0.0006845024865055135	NA	44	44	44
ENSG00000187607.15	ZNF286A	-1.6414986578872455	-0.17578808980856603	0.1006939454504172	0.011186933177012042	0.050394653502359665	0.004991694509004507	NA	12	13	13
ENSG00000007541.16	PIGQ	-1.637640946229201	-0.22913479620232954	0.10149661617895342	0.006410389628592329	0.0958925446816419	0.00012373924568036843	NA	32	33	33
ENSG00000166682.10	TMPRSS5	1.6371650616240816	0.05948606557942948	0.10159598513616634	0.08170683350121448	0.38326475150104	2.8561101327746487e-18	NA	12	12	12
ENSG00000163162.8	RNF149	-1.636208898998638	-0.15126909984213918	0.10179587461029296	0.012145175202501506	0.0890431129784123	9.638366255259956e-05	NA	19	19	19
ENSG00000230606.10	AC159540.1	1.6335742654316896	0.25618507583833056	0.10234827508225158	0.005443113815424447	0.14320995873273454	1.2065524389968607e-06	NA	15	21	21
ENSG00000114331.13	ACAP2	-1.6331417405341166	-0.10839581347220544	0.10243918956991864	0.027886595120161714	0.13070424537484673	5.627356635496082e-06	NA	55	56	56
ENSG00000132702.12	HAPLN2	1.6318394023574085	0.47844788287624096	0.10271332234167353	0.0015539296939434631	0.03150956894018813	0.03344383672003638	NA	11	11	11
ENSG00000109919.9	MTCH2	1.6304346556300107	0.24378184429639216	0.1030096651974435	0.004873343126248758	0.07065318536433092	0.0010147204296509329	NA	8	8	8
ENSG00000186716.20	BCR	-1.6300523771565931	-0.11704339422465818	0.10309042755838847	0.02286061002598932	0.20594712401418733	2.538640147050412e-09	NA	21	22	22
ENSG00000159055.3	MIS18A	-1.6291378776255583	-0.12229128903987571	0.10328383431540718	0.021211912468878543	0.06111174555853075	0.0022618717997505773	NA	24	27	27
ENSG00000121274.12	PAPD5	1.6270990438931854	0.600833126415183	0.10371606407409509	0.0009549528305598647	0.07841668603173865	0.0005115742650811884	NA	5	5	5
ENSG00000234465.10	PINLYP	1.6267846054024897	0.11461791447851762	0.10378285233183027	0.03832194102517096	0.11555651126335853	2.418449717420971e-05	NA	43	46	46
ENSG00000178607.15	ERN1	-1.6267794381163294	-0.23744569439313784	0.1037839501737968	0.007204030591738831	0.06494499619505857	0.0017794652366241476	NA	31	33	33
ENSG00000251692.7	PTX4	-1.6208747550904976	-0.08130211335690772	0.10504450199019529	0.048145180333232736	0.0555309611751131	0.004461226544060365	NA	53	57	57
ENSG00000149922.10	TBX6	1.6205105002394247	0.2082709150442742	0.10512266059230785	0.008276078268429368	0.11145131404395066	2.910955461741576e-05	NA	15	16	16
ENSG00000129625.12	REEP5	1.6195576239705276	0.2859174133363339	0.10532733871041601	0.0030030832906155222	0.03788149861610138	0.015252054957440038	NA	65	67	67
ENSG00000175322.11	ZNF519	-1.6182341151032993	-0.09511718224200805	0.1056121533464907	0.042232029432791904	0.29246747827912845	2.3835495806173806e-13	NA	25	25	25
ENSG00000254139.1	CTD-2339F6.1	-1.6178617821406618	-0.09025134555130539	0.10569238816683095	0.061363158084128046	0.08021643141306434	0.0005274834579070175	NA	89	89	89
ENSG00000152382.5	TADA1	-1.6170637129914618	-0.1798080341771869	0.10586452867773824	0.0112092499730762	0.043614702884130885	0.010501684326736822	NA	81	82	82
ENSG00000070413.19	DGCR2	-1.6155041798209924	-0.2262511018048645	0.10620155590454734	0.007993606102901677	0.15772517963527047	1.7019348406365646e-07	NA	24	24	24
ENSG00000178467.17	P4HTM	-1.6151750973561316	-0.24661010079868448	0.10627278176442811	0.0056879087466588695	0.12258537405423227	1.3286114172136647e-05	NA	24	24	24
ENSG00000177697.17	CD151	1.6091255036967769	0.13606651812231524	0.10758890160892834	0.020981944245806218	0.20038439999303434	5.931413509469929e-09	NA	14	15	15
ENSG00000235109.7	ZSCAN31	1.608105083743844	0.10142316115571155	0.1078121659989689	0.03960456052924389	0.18593908139783144	2.3854822114266002e-08	NA	27	28	28
ENSG00000170425.3	ADORA2B	1.6067203427088372	0.07747212291328993	0.10811572906398136	0.040435549012422745	0.04888859376438383	0.007364265065357188	NA	100	103	103
ENSG00000132591.11	ERAL1	-1.6063914660117118	-0.7945086926894701	0.10818792477336447	0.0007985199678438879	0.032731398209754334	0.027581791465784447	NA	2	2	2
ENSG00000131435.12	PDLIM4	1.605142365829794	0.22509740114317858	0.10846247762285868	0.00585857864362121	0.13938094026782674	2.07731837728627e-06	NA	13	14	14
ENSG00000166971.16	AKTIP	-1.6033280932909544	-0.16758042644426505	0.10886223723171778	0.01587494315662636	0.2540173822544453	1.6600423322982078e-11	NA	17	17	17
ENSG00000241106.6	HLA-DOB	1.6033263003307805	0.04118393965275256	0.10886263287098659	0.17352052567477572	0.4108999911735135	6.655288528095666e-21	NA	23	30	30
ENSG00000182557.7	SPNS3	-1.6020681482186179	-0.178382959459049	0.10914054053099953	0.012103692494139957	0.15920897418563196	2.268653812006402e-07	NA	20	20	20
ENSG00000115425.13	PECR	-1.6014298837026755	-0.14776427809060955	0.10928173829907117	0.013080045453498194	0.05976358217287461	0.002416080813048093	NA	41	43	43
ENSG00000166965.12	RCCD1	1.6012788373717095	0.25140542550248696	0.10931517410542185	0.004922167935078076	0.25930012125525764	2.6061311874401248e-11	NA	11	12	12
ENSG00000082781.11	ITGB5	-1.5978025544615344	-0.2489047430848897	0.11008692597493662	0.004708743198588959	0.04613477947962052	0.007428487327510548	NA	66	67	67
ENSG00000138036.18	DYNC2LI1	1.5962187845218792	0.2061237865361137	0.11043995511097228	0.008343250420899015	0.08094292520453694	0.00018474743183580515	NA	20	20	20
ENSG00000138172.10	CALHM2	1.5954413264392098	0.8246852406092741	0.11061358077628389	0.003204578073514125	0.046059546165496346	0.008890306856649205	NA	19	19	19
ENSG00000163703.17	CRELD1	-1.5953730860351274	-0.49249364251240335	0.11062883083564311	0.0016460755498226118	0.06074800084401865	0.002601087002478573	NA	11	11	11
ENSG00000173457.10	PPP1R14B	1.5944189371799293	0.14722335054251443	0.1108422336984453	0.009736088900937735	0.07028010153256066	0.0009660044596506725	NA	74	76	76
ENSG00000114503.10	NCBP2	-1.5941593499327118	-0.45245129302634923	0.11090034862683837	0.0017293884569420702	0.06276404017084647	0.00231531317737758	NA	4	4	4
ENSG00000184164.14	CRELD2	-1.5936723407537559	-0.18281751195015603	0.11100944239517929	0.009929252056537137	0.17301538323645885	1.304715612366225e-07	NA	30	30	30
ENSG00000137822.12	TUBGCP4	-1.5933347368368729	-0.14489717381003447	0.11108511795521243	0.012310075600396736	0.06364213152640764	0.001929813152617161	NA	70	72	72
ENSG00000105255.10	FSD1	1.5932209282462206	0.3677262573619056	0.11111063788048371	0.002328255989396868	0.08928323190027229	0.00018124643373986212	NA	17	17	17
ENSG00000251372.5	LINC00499	-1.5931870493002915	-0.04372722650844034	0.11111823563640305	0.21534911376824517	0.4840574701304797	1.3186145151783445e-25	NA	70	70	70
ENSG00000100288.19	CHKB	1.5920283471645915	0.0962917421177716	0.11137833530602466	0.035191861853699304	0.12573278690536568	9.160441513312027e-06	NA	47	52	52
ENSG00000181061.13	HIGD1A	-1.590371296578226	-0.15471007701494507	0.11175113636816865	0.012387224911951173	0.21707669179080585	1.0207843925453059e-09	NA	16	16	16
ENSG00000090273.13	NUDC	-1.5873798694018801	-0.08747017460335446	0.11242663577257182	0.03830637348875555	0.13704063040331368	1.96874117581332e-06	NA	53	54	54
ENSG00000007174.17	DNAH9	1.5870744347478853	0.15541142673997416	0.11249578725490074	0.012264255169844493	0.031827961339520615	0.029963458886117875	NA	54	58	58
ENSG00000224635.1	RP4-564F22.5	-1.5849450137017298	-0.049121823392910595	0.11297882795892504	0.15673660186461594	0.37957872978732377	7.157957203514639e-18	NA	72	73	73
ENSG00000103051.18	COG4	-1.5825448752988907	-0.12975774229378595	0.1135252363511622	0.02170458318726509	0.04278651159732342	0.011965929796908852	NA	26	31	31
ENSG00000104783.11	KCNN4	1.5817322026044887	0.09613786996737556	0.11371071800000387	0.032225664281177534	0.1430041816891465	1.5091278265104782e-06	NA	16	16	16
ENSG00000165752.16	STK32C	-1.5812467708519202	-0.22805256709051805	0.1138216250951512	0.006156295997222855	0.04954170806175645	0.007109975426829075	NA	28	29	29
ENSG00000130653.15	PNPLA7	-1.5811600409353876	-0.11978056134084002	0.11384144933502008	0.020753991661369122	0.05266226636526086	0.004155509310948709	NA	20	32	32
ENSG00000184984.9	CHRM5	1.5783214065839288	0.09237974714845477	0.11449179052034383	0.022122100684822267	0.0384203059169149	0.01774383604091986	NA	46	46	46
ENSG00000080200.9	CRYBG3	1.5759952613873227	0.20621078515968752	0.11502689527558069	0.0062445820389002305	0.04761708902633199	0.006001105714870326	NA	44	44	44
ENSG00000148399.12	DPH7	1.5721495941358028	0.338807907546241	0.1159158621368068	0.0022502946722036355	0.03971193011572269	0.011827678738105724	NA	9	9	9
ENSG00000196821.9	C6orf106	1.5711671602229038	0.24138750561356562	0.11614382591675396	0.0044949922308571465	0.06599542668788569	0.0016380753841667966	NA	10	10	10
ENSG00000186446.11	ZNF501	1.5699499664593766	0.14261700197463648	0.1164267517901413	0.012140962656000358	0.0518985550434951	0.003849793632754074	NA	29	30	30
ENSG00000167971.15	CASKIN1	1.5695403895022575	0.49863090313813185	0.11652207597083196	0.0013124460264202211	0.04085607350758181	0.013362285247579854	NA	13	14	14
ENSG00000156171.14	DRAM2	-1.5684219049983539	-0.0766619077999544	0.11678270230973362	0.05029696763869118	0.2568994122025523	2.5332579820210427e-11	NA	44	44	44
ENSG00000177374.12	HIC1	-1.5680834727414752	-0.35642707415757735	0.11686165306848462	0.0021601085836239677	0.0303605453359399	0.034422284605647134	NA	7	7	7
ENSG00000131781.12	FMO5	-1.5674144252665236	-0.15827997014254858	0.11701785432984402	0.009387585743984078	0.04618091759928263	0.009377741059481994	NA	19	19	19
ENSG00000119673.14	ACOT2	1.566858770324015	0.0695130995217816	0.11714770662359922	0.07551041655124029	0.3043160590912299	1.5066599728191542e-13	NA	55	57	57
ENSG00000243444.7	PALM2	1.5639515617236428	0.17387937739368356	0.11782894422579039	0.010854959609331433	0.04880288219158084	0.007237112164374043	NA	18	18	18
ENSG00000152527.13	PLEKHH2	1.563531324478038	0.09379120062333136	0.11792767378922872	0.029857956073955666	0.16291633837173222	3.492177661401357e-07	NA	24	24	24
ENSG00000167077.12	MEI1	-1.5634895178540096	-0.16332887297346863	0.11793749928901666	0.009648764076290301	0.07694678349919291	0.0006516590789732291	NA	39	39	39
ENSG00000172785.18	CBWD1	1.563214062208965	0.10261123161813886	0.11800225363772424	0.025615887598410946	0.25238099200525954	3.319526344728277e-11	NA	41	44	44
ENSG00000169062.14	UPF3A	-1.5618501362020945	-0.11239024574668026	0.11832329760014533	0.020589170870000714	0.07499371849375233	0.000748912316943409	NA	37	39	39
ENSG00000154917.10	RAB6B	1.5616402640266684	0.3532218699589169	0.11837275854037936	0.0024020537227166156	0.034168567617849144	0.02167870763289037	NA	49	49	49
ENSG00000088727.12	KIF9	-1.5599630299508267	-0.2638799997833125	0.11876861800353906	0.004483014073605707	0.03164321317681714	0.031907084878008016	NA	28	28	28
ENSG00000222014.5	RAB6C	1.5545490289110555	0.08414193849470142	0.1200535112014381	0.02862978753565573	0.1353040154902611	4.153883791022454e-06	NA	19	19	19
ENSG00000026950.16	BTN3A1	1.5537170062128582	0.11847198811577825	0.12025193471266095	0.021705743821152278	0.10377229487248976	6.952127902227776e-05	NA	30	31	31
ENSG00000165806.19	CASP7	1.553650734920323	0.09868316786934803	0.1202677503423638	0.03541792358250481	0.2577147548180516	2.3750556526800516e-11	NA	83	84	84
ENSG00000280670.2	CCDC163	1.5526783531206634	0.2698926621897689	0.120499996347754	0.004082796309958185	0.08007763907994796	0.00048638699233392255	NA	8	8	8
ENSG00000231439.4	WASIR2	1.5524547726970934	0.09740124325059342	0.12055344644038397	0.054357682413975913	0.22501392544681695	3.3074642753215947e-10	NA	13	17	17
ENSG00000109063.14	MYH3	-1.552099101630705	-0.19322771450950305	0.12063851292671514	0.009514523662600756	0.06062552445044723	0.002836837594583633	NA	80	84	84
ENSG00000115665.8	SLC5A7	-1.5500025339119365	-0.10752664089869103	0.12114090782083364	0.025625770288354572	0.06934366182975278	0.0010748009967953944	NA	23	23	23
ENSG00000141965.4	FEM1A	1.548617634931404	0.2705918860557677	0.12147366411348229	0.006561297511631611	0.09887128846926477	0.00011111507616406409	NA	16	17	17
ENSG00000240065.7	PSMB9	1.5477137457751442	1.8576110696688048	0.12169123113122716	9.187155883780848e-05	0.07106310308551693	0.0011379244241341026	NA	2	6	6
ENSG00000151849.14	CENPJ	-1.545368166507234	-0.06125108703157519	0.12225723571393941	0.06274418927358805	0.2150458632208073	1.6516684667010473e-09	NA	51	52	52
ENSG00000154518.9	ATP5G3	1.5429977453380848	0.2955406185600494	0.12283132296933846	0.003851025496600815	0.08478616370368043	0.0002502422448193307	NA	36	36	36
ENSG00000002933.7	TMEM176A	-1.5405751565168226	-0.11419110524426009	0.12342021818292319	0.01839337436258738	0.1698292770258764	1.0072767688411887e-07	NA	45	47	47
ENSG00000183346.6	C10orf107	-1.539352542574376	-0.06658627431945326	0.12371825315193043	0.0509007751345958	0.3612943591345505	8.2238780286394e-17	NA	39	39	39
ENSG00000100577.18	GSTZ1	-1.5390210484078508	-0.11840029891003041	0.12379915776709274	0.021594403894293294	0.1718783878597844	5.4284680854726174e-08	NA	31	31	31
ENSG00000214776.10	RP11-726G1.1	1.5386538431943564	0.06353814218595466	0.12388882623414267	0.07590660678900539	0.15768215896764146	2.436652468546986e-07	NA	60	64	64
ENSG00000160055.19	TMEM234	1.5377213383198995	0.3269922162567333	0.12411676397915378	0.002802851687773413	0.05432875103725252	0.004595393406490281	NA	30	30	30
ENSG00000151632.17	AKR1C2	1.537418705628805	0.13007450434579634	0.12419080858518912	0.020080170949949273	0.0846743555084218	0.0003136315757355524	NA	88	88	88
ENSG00000246379.6	RP11-461O7.1	1.5372792245190963	0.06871331155390241	0.12422494678225901	0.0455188425584002	0.027519760637541205	0.04489933731600253	NA	87	89	89
ENSG00000187010.19	RHD	1.536496072461118	0.04569587019173016	0.12441676031883267	0.15622215926322253	0.3391846501109429	7.174663655259725e-16	NA	31	32	32
ENSG00000013288.8	MAN2B2	-1.5344566356217082	-0.2459642314620599	0.1249173536490602	0.0060295688853306915	0.06060476533559619	0.0022934403088725893	NA	18	20	20
ENSG00000075131.9	TIPIN	1.5338513576446622	0.039047290893862587	0.12506622495944011	0.1791365277073681	0.3739987048711223	4.861847943044681e-18	NA	60	61	61
ENSG00000163938.16	GNL3	-1.5334010988919127	-0.13714493625250512	0.12517705816054428	0.01364102872488535	0.12590648088376474	7.086868123296086e-06	NA	29	29	29
ENSG00000272463.1	RP11-532F6.3	-1.5330052967637349	-0.08348586624386424	0.1252745498407669	0.046012418365953454	0.12843017116110444	3.7698647872608285e-06	NA	21	22	22
ENSG00000175773.12	RP11-121M22.1	-1.5303808844186546	-0.22518224404321519	0.12592247775921064	0.0061156637966524	0.05110404240746715	0.005602334537303337	NA	3	3	3
ENSG00000004468.12	CD38	-1.5293596542034997	-0.2520823664371536	0.1261753085510372	0.0048093212989718855	0.07520603442643027	0.0005374951313643729	NA	15	15	15
ENSG00000130803.14	ZNF317	-1.5281982788967867	-0.08247742587994959	0.126463316001446	0.042351768790075295	0.06253664026736827	0.0017304357084479294	NA	82	87	87
ENSG00000137513.9	NARS2	1.5252476179492593	0.07256173032330901	0.1271973476339805	0.038393558741978064	0.15070049151767825	1.1953205768596405e-06	NA	14	14	14
ENSG00000188171.15	ZNF626	-1.5249381085106006	-0.09994033629968649	0.12727453556570847	0.028882300545621072	0.14502291122305394	1.1665303483646334e-06	NA	69	69	69
ENSG00000203942.4	C10orf62	-1.52492975495611	-0.08945734127779469	0.1272766193467149	0.0369992744127232	0.06727422382628914	0.0014704945452972476	NA	28	28	28
ENSG00000232677.6	LINC00665	-1.5233060641058018	-0.05010308781374133	0.1276821507164089	0.11272092990484055	0.2912905145898257	1.363552796989278e-13	NA	69	80	80
ENSG00000136425.12	CIB2	1.5226269020645709	0.12719574481655238	0.1278520753427692	0.014675084272989873	0.14698074045477832	1.6285792690040736e-06	NA	15	16	16
ENSG00000128891.15	C15orf57	-1.5222864772170572	-0.0740342554467279	0.12793731492080274	0.05334826848093669	0.36557858708942187	2.2151791870877962e-17	NA	21	21	21
ENSG00000011376.9	LARS2	-1.5216863445731146	-0.06588044209736371	0.12808769080491436	0.06207121560300924	0.3072751183560646	4.608530863803477e-14	NA	60	63	63
ENSG00000169006.6	NTSR2	1.5195377829534789	0.07226772979942707	0.12862718512613688	0.06456567391655463	0.0774829226239053	0.0005484845036752903	NA	175	183	183
ENSG00000186866.16	POFUT2	1.5195212589119	0.3177788941339441	0.1286313410720154	0.0034265703835620488	0.11444207961893392	2.3897357018088834e-05	NA	10	10	10
ENSG00000278570.4	NR2E3	1.5194774974955432	0.041582023113064207	0.12864234796808013	0.08068610573811102	0.048624577138037764	0.005297187491850613	NA	69	69	69
ENSG00000108406.9	DHX40	1.5192103746246737	0.21318836605086838	0.12870955073333387	0.007034333533228508	0.03268228050895717	0.025419130218741332	NA	12	12	12
ENSG00000145241.10	CENPC	1.5189610401501792	0.08040092826341429	0.1287723029073881	0.049871012676978736	0.06053618936562567	0.002232447855656814	NA	107	110	110
ENSG00000128266.8	GNAZ	1.5178498486842962	0.1859961527100668	0.12905225522068892	0.009465947750569635	0.08171119438118779	0.00042278623191051984	NA	20	26	26
ENSG00000162994.15	CLHC1	1.5177812686886805	0.16703431722141807	0.12906954866512946	0.013983725659430433	0.08187621161604987	0.0003618078262637707	NA	20	20	20
ENSG00000205464.11	ATP6AP1L	-1.5169692414229137	-0.03660741712026663	0.1292744500407701	0.15278418035244956	0.3636222321698435	1.2866216498708612e-17	NA	113	116	116
ENSG00000148225.15	WDR31	1.5162049782821616	0.5644599131342399	0.12946752965311437	0.001413736845282465	0.05405783534443796	0.004717685879055996	NA	3	3	3
ENSG00000182362.13	YBEY	-1.5161193696298034	-0.04260711629604815	0.12948917133421586	0.14205657664965685	0.4848756458328142	8.465730256212545e-25	NA	32	32	32
ENSG00000081320.10	STK17B	1.515649111379185	0.21429153664025385	0.12960810169962556	0.0043982974097511035	0.05562193216808315	0.004020107497690422	NA	5	5	5
ENSG00000186567.12	CEACAM19	-1.514133327748844	-0.14249704777911956	0.12999202734412824	0.015770516741927365	0.10299122876564874	5.8878338382451916e-05	NA	45	47	47
ENSG00000160323.18	ADAMTS13	-1.5129835495536974	-0.27504003795360116	0.13028383750995604	0.0038561205547036417	0.1335375754782344	4.266920655580926e-06	NA	9	9	9
ENSG00000197646.7	PDCD1LG2	1.5123868016812425	0.11470364360024382	0.1304354905296502	0.04081622075487882	0.1099185326738565	4.3334819832853056e-05	NA	35	35	35
ENSG00000236268.5	LINC01361	1.5105174583591097	0.13731554046182717	0.13091143802642222	0.015739814728991396	0.06226848208267088	0.0020025699605541415	NA	33	35	35
ENSG00000101255.10	TRIB3	1.5103227454621826	0.08595539870826022	0.13096109060664782	0.037852119797199164	0.15857315194403782	4.734964397408272e-07	NA	43	43	43
ENSG00000274104.1	CTD-2553L13.10	-1.5100883941560965	-0.34465284447049127	0.13102087050857703	0.002059695221097803	0.026339377418082	0.04674364012769823	NA	5	5	5
ENSG00000064666.14	CNN2	1.509544689052245	0.21544436315939164	0.13115964394920626	0.007477460158055196	0.05257188682044451	0.00538908898084472	NA	12	12	12
ENSG00000137070.17	IL11RA	1.5066485776956668	0.19263122064772678	0.13190075877178647	0.00605671032878444	0.02931464518411232	0.03923292902146213	NA	27	27	27
ENSG00000023516.8	AKAP11	1.5052355643076003	0.14067093807865025	0.1322635247179099	0.010984890481717314	0.18419151984406495	2.6614783960537368e-08	NA	55	57	57
ENSG00000183891.5	TTC32	-1.5047446496880887	-0.11100430684173192	0.13238973901977094	0.026208861087253933	0.19313087168055915	1.258431927676624e-08	NA	33	33	33
ENSG00000182013.17	PNMAL1	-1.5044446018986608	-0.41520022777906046	0.13246692732185775	0.001436263609568359	0.14053428114103492	2.683341492483252e-06	NA	9	9	9
ENSG00000131626.16	PPFIA1	1.5041380560480575	0.21399870281398514	0.13254582326346936	0.006759094099946915	0.09110327885210023	0.0001899714479991981	NA	33	34	34
ENSG00000167703.14	SLC43A2	-1.502380163874522	-0.14034671821621203	0.13299895621576585	0.022027082654279502	0.1490670669415554	4.1817081351695774e-07	NA	28	29	29
ENSG00000220201.7	ZGLP1	1.5000555515289304	0.44404965831236	0.13360001333631316	0.0016738807726249046	0.0846147499451642	0.00021239467550696018	NA	1	1	1
ENSG00000157014.10	TATDN2	1.497650470876765	0.22103316849737306	0.1342240864247298	0.00709397167027295	0.04625513867100416	0.0068928710377022095	NA	13	14	14
ENSG00000118680.12	MYL12B	-1.4937231671094429	-0.634508679224069	0.1352479906971175	0.0009451078257573351	0.02845492503637408	0.041150479926217086	NA	2	2	2
ENSG00000259685.2	CTD-2315E11.1	-1.4935925157189869	-0.1341173589556223	0.13528215681367872	0.01608867349820045	0.08970460520204274	0.00020055080796837772	NA	21	21	21
ENSG00000105185.11	PDCD5	1.4860655860696053	0.08004360658012873	0.1372617739003827	0.055351513964546795	0.12025504043405776	1.503531266736886e-05	NA	74	79	79
ENSG00000101407.12	TTI1	-1.485663383284251	-0.10308669767123134	0.13736818058759737	0.026640555267806815	0.07240652318794072	0.0006004613853230793	NA	32	32	32
ENSG00000112378.11	PERP	1.4837323970017335	0.11709150320659277	0.13787992796539925	0.024171491521003296	0.1897612851310784	2.116957401624849e-08	NA	39	40	40
ENSG00000212694.8	LINC01089	1.483486652051973	0.11390822155967391	0.1379451602329926	0.02329973957868908	0.09406348644947816	0.00011757026091713703	NA	56	58	58
ENSG00000188991.3	SLC15A5	-1.4822076907661594	-0.16021249569254878	0.13828504083800147	0.010144903502023966	0.12753926526112871	7.901974930424226e-06	NA	10	10	10
ENSG00000138085.16	ATRAID	1.4819488050143341	0.3426892865277844	0.1383539175095165	0.00223607962942832	0.050871674932442254	0.005835748783511311	NA	10	10	10
ENSG00000182670.13	TTC3	1.481585220085326	0.09064412870805617	0.13845069407049135	0.030260160155346424	0.10363756250783768	5.677356882530061e-05	NA	67	70	70
ENSG00000093000.18	NUP50	1.4808890409344437	0.13912280184517845	0.13863614382514813	0.011499301376539992	0.1835877634796627	1.9407949063911443e-08	NA	15	16	16
ENSG00000183397.5	C19orf71	1.4803788284857995	0.11880205065866378	0.13877217681665516	0.018209924540761212	0.12822273293790593	5.2473317079521934e-06	NA	9	9	9
ENSG00000243321.3	LINC01998	-1.4796620780280403	-0.14656382733472126	0.13896345066176186	0.012053473444403504	0.028481914560998425	0.04274692078815545	NA	12	13	13
ENSG00000242612.6	DECR2	-1.4794951421846916	-0.06626069636666057	0.139008028720616	0.06569278091165487	0.3087299553152957	7.467686335657788e-14	NA	24	28	28
ENSG00000108379.9	WNT3	-1.4792988779326102	-0.25639694233633287	0.13906045263500436	0.0039311093309842915	0.5333035865528881	5.952295094398568e-31	NA	12	20	20
ENSG00000267939.1	CTD-2325M2.1	1.478375504039263	0.14068891234254446	0.13930729827652535	0.013620426330415304	0.057409123869159986	0.0032196165872915967	NA	19	19	19
ENSG00000118849.9	RARRES1	-1.4782281973334688	-0.07432933240374182	0.13934670897501558	0.052980313009997296	0.16153852667690413	2.1914197318012166e-07	NA	36	36	36
ENSG00000273313.1	RBAKDN	1.476088599829847	0.06784011173838478	0.13992010889475223	0.048569276052054224	0.3421031323964417	1.4045088324689012e-15	NA	24	24	24
ENSG00000154928.16	EPHB1	1.4734818755664552	0.2259236625282996	0.1406211474402141	0.005107973967107689	0.06475297285570253	0.0017419426620576715	NA	27	28	28
ENSG00000075826.16	SEC31B	1.472829782274654	0.12685904637150466	0.14079693957720246	0.0116999167080243	0.12474824269806252	1.03982395860463e-05	NA	25	25	25
ENSG00000057663.14	ATG5	1.4707270121862004	0.10181866895945614	0.14136495801615417	0.025313219007992216	0.06588483400693412	0.0014637696626899502	NA	78	81	81
ENSG00000140950.15	TLDC1	1.47067704913288	0.1639357954714101	0.14137847585507454	0.010071454721333405	0.06370552424170355	0.002059102643212328	NA	10	10	10
ENSG00000198816.6	ZNF358	1.4702755558329696	0.12956845514005597	0.14148713862393597	0.02361427778588669	0.11544184348883647	2.37243189653974e-05	NA	76	80	80
ENSG00000270171.1	RP11-338N10.1	1.4701327084126141	0.07654978666262931	0.14152581525709693	0.05046063507039175	0.3333631359875506	7.248042757138621e-17	NA	6	6	6
ENSG00000181027.10	FKRP	1.4701070971947694	0.20717406841827923	0.14153275047750769	0.0069344381518694756	0.10117465068050166	5.721176770706455e-05	NA	13	13	13
ENSG00000130518.16	KIAA1683	1.4693380737168038	0.08170081699239462	0.14174111476633394	0.043896111535865846	0.3424813040645383	1.841971422577907e-15	NA	15	15	15
ENSG00000144559.10	TAMM41	-1.469008541576449	-0.09700425170454947	0.14183047246854952	0.03173578611883386	0.18180275374047128	2.5290917559290566e-08	NA	19	19	19
ENSG00000166426.7	CRABP1	1.467523496164909	0.08475717739486806	0.14223370235349045	0.04170450810724662	0.28893542868829103	3.4637685162636475e-13	NA	8	8	8
ENSG00000270000.1	RP3-449M8.9	-1.4665714343171654	-0.1292982608699594	0.1424926755471698	0.0162948606637213	0.10917669348132264	4.0086255902479656e-05	NA	4	4	4
ENSG00000134463.14	ECHDC3	-1.4660247069850367	-0.08280620189492384	0.14264155602846185	0.04941995334018105	0.07373329892035195	0.0008605153227164209	NA	29	30	30
ENSG00000112339.14	HBS1L	-1.4658959258881874	-0.11262311081518947	0.142676642052049	0.022649215514899262	0.3138177194944408	1.4139680451565675e-14	NA	63	63	63
ENSG00000084774.13	CAD	-1.463033747167808	-0.28020042764738073	0.1434581449151843	0.0031745591277274887	0.03513061533194608	0.02312544468775537	NA	18	19	19
ENSG00000221995.5	TIAF1	-1.4624543918007102	-0.10317042039058989	0.14361673370209857	0.020934285082803577	0.2276054305681525	2.2459591396555202e-10	NA	44	46	46
ENSG00000245156.1	RP11-867G23.3	1.461147907134706	0.08664327653098568	0.14397485536748417	0.034104602475220354	0.09389102498219044	0.0001705002239184555	NA	57	57	57
ENSG00000215241.3	RP11-266K4.9	-1.4607717719709625	-0.07931320865238432	0.14407808494176513	0.036328727083341734	0.15315322187027333	7.704903113288469e-07	NA	55	60	60
ENSG00000235475.1	LINC01372	1.4597839860629611	0.14938206899715245	0.14434945106935404	0.01340236867310699	0.045511200132913286	0.00930070783163688	NA	22	24	24
ENSG00000125868.15	DSTN	1.4590605151182274	0.44584479527266463	0.1445484525778715	0.0008831120092905039	0.0524056876362256	0.004680539885308525	NA	15	15	15
ENSG00000162543.5	UBXN10	-1.4588493466987786	-0.3022539184628503	0.14460657723213682	0.0028796331659210524	0.07053627431207367	0.001093026155959645	NA	12	14	14
ENSG00000170260.8	ZNF212	1.455605957609671	0.08368640959044263	0.14550158017103704	0.039491921675057565	0.1312070251387444	4.210005515679756e-06	NA	30	37	37
ENSG00000160352.15	ZNF714	-1.4550686751715296	-0.07198852635776953	0.14565025019121905	0.03463632447753654	0.1931117326437	1.6696916611371163e-08	NA	31	31	31
ENSG00000246067.7	RAB30-AS1	1.4544800343499615	0.09282382646094177	0.14581326493329475	0.04083529718669208	0.15628025414174007	5.685813509379388e-07	NA	80	81	81
ENSG00000125637.15	PSD4	-1.4531578357108272	-0.06769217503755916	0.14617993602788495	0.05012867377242049	0.2438175240593834	1.57894011267419e-11	NA	23	23	23
ENSG00000221887.5	HMSD	-1.4529757931951175	-0.26380689251625705	0.14623047512958967	0.0034915716828236914	0.061487364968842474	0.0023854695514921565	NA	17	17	17
ENSG00000157765.11	SLC34A2	1.4519779550107834	0.10417993546202942	0.14650773501524758	0.03743882097214384	0.11599586968661164	2.084879137636822e-05	NA	58	58	58
ENSG00000260492.2	CISTR	-1.450950189363324	-0.13886170381598065	0.146793730828081	0.008470276646903117	0.030812257071489636	0.027397631756349843	NA	7	7	7
ENSG00000266173.6	STRADA	1.4505602364784975	0.15819767219902456	0.14690235448663014	0.012053917886001941	0.03363799923481217	0.023473096697367028	NA	47	50	50
ENSG00000267065.2	LINC02080	1.4499697738376292	0.062282748370219174	0.1470669483058905	0.053854943281715674	0.17959893993493273	3.3077542016148326e-08	NA	38	38	38
ENSG00000185627.17	PSMD13	1.4499417432475126	0.09597628289072839	0.14707476544945317	0.028394758082993823	0.3361164511392188	1.1125042671940275e-15	NA	14	14	14
ENSG00000164346.9	NSA2	-1.4490628781618615	-0.06688417869357764	0.14732002366784605	0.060818479873016695	0.3312843010945479	3.659860858185535e-15	NA	27	27	27
ENSG00000099800.7	TIMM13	1.4470652841050946	0.09795380039356946	0.14787863995041275	0.02606313314402763	0.2141721838161944	1.2201282938310924e-09	NA	18	20	20
ENSG00000161640.15	SIGLEC11	-1.4457682521901236	-0.27027746446925377	0.14824221356084313	0.003962214453799929	0.08897234033524641	0.00023709887431084327	NA	3	3	3
ENSG00000085999.11	RAD54L	-1.4457082829926327	-0.13808918985978283	0.14825904014680952	0.013396580951886582	0.026740814254387568	0.040071305471913884	NA	46	50	50
ENSG00000136104.19	RNASEH2B	1.4441536951303486	0.048878424527876774	0.14869574681264144	0.11512489155953243	0.4220342049770319	2.6473997336033705e-20	NA	45	46	46
ENSG00000182173.12	TSEN54	1.4428300475074314	0.4190810441159401	0.14906835256274467	0.00201545306613824	0.032122400364988216	0.0280569669804144	NA	6	7	7
ENSG00000226180.3	RP11-278A23.1	-1.4425152103289318	-0.08427089007183176	0.14915708380988876	0.03497422997271877	0.10026904610355056	7.114402273384024e-05	NA	19	19	19
ENSG00000100106.19	TRIOBP	1.4423625437858485	0.15458160036942448	0.14920012466473523	0.009395620729874507	0.15609848024036047	5.571232335248971e-07	NA	28	30	30
ENSG00000120915.13	EPHX2	1.4419558834605448	0.14802399572071165	0.1493148195363104	0.014365622453764814	0.08140871113987397	0.0004274948911694438	NA	15	15	15
ENSG00000151657.11	KIN	-1.4418551763488374	-0.2366929831169032	0.14934323345981212	0.005159784280758528	0.05504624548623959	0.004480215419506397	NA	12	12	12
ENSG00000101751.10	POLI	1.4396581104347679	0.09700616438999841	0.14996415025315088	0.02296810652266998	0.16434474388824066	2.813663004180881e-07	NA	20	21	21
ENSG00000249242.7	TMEM150C	-1.4391539296931295	-0.24556027085060125	0.15010691506894583	0.0053796160411584155	0.0978679488115063	9.325926121117062e-05	NA	5	5	5
ENSG00000251580.1	RP11-539L10.3	1.4362576506322418	0.13800472457123883	0.15092903982954464	0.013254669929975614	0.10818750490503157	1.4009179590198206e-05	NA	8	8	8
ENSG00000151651.15	ADAM8	-1.4328608826166855	-0.19053649684249718	0.15189759813814516	0.007534522009426307	0.08382454679568037	0.00035414457925433734	NA	8	9	9
ENSG00000273295.1	AP000350.5	1.4326239477650895	0.039585463947160913	0.15196533418250552	0.1781918384765004	0.5862821297388894	9.695103489701666e-34	NA	40	43	43
ENSG00000277224.2	HIST1H2BF	1.4319106389974914	0.09601317490994757	0.1521693970765787	0.0247685558366334	0.028427376234967806	0.041590531052081874	NA	27	27	27
ENSG00000084072.16	PPIE	1.4306923039146802	0.052150114910509325	0.15251841988740084	0.09416481988011871	0.4662057481612907	3.7309324895879846e-23	NA	15	15	15
ENSG00000142252.10	GEMIN7	1.4303334201839497	0.16641605888741415	0.15262134725750992	0.010008336401844708	0.1911800956129567	1.860120733107008e-08	NA	11	12	12
ENSG00000100416.12	TRMU	1.4303223703667804	0.33179612797495633	0.15262451716874328	0.0026216530996741425	0.05253833245675563	0.005170415875524084	NA	28	28	28
ENSG00000183439.7	TRIM61	1.4298979612061027	0.06633947644797668	0.15274630727268787	0.03316782141570867	0.03367882574709721	0.024738581242701403	NA	33	35	35
ENSG00000197020.10	ZNF100	1.4284134227431322	0.10662351171700923	0.15317289794930905	0.025004444265319576	0.17830603715100365	4.858878905717267e-08	NA	31	31	31
ENSG00000267666.2	AC004156.3	-1.427489332419085	-0.09187437344585614	0.15343889785018094	0.03197051410855843	0.05788434057918599	0.002935957841890303	NA	14	16	16
ENSG00000157322.17	CLEC18A	1.4274885201286458	0.033250771085590755	0.1534391318228454	0.228499388534757	0.5266320733981209	2.1168277856071127e-28	NA	16	16	16
ENSG00000112530.11	PACRG	1.426392784143281	0.1177900542966017	0.15375499541059742	0.027163917398204767	0.10423027390635156	5.504426546172527e-05	NA	129	131	131
ENSG00000165929.12	TC2N	-1.425318009646005	-0.052895069752689906	0.1540652964866507	0.0717619900173676	0.3491083200325437	1.183785684349162e-16	NA	16	17	17
ENSG00000141013.16	GAS8	-1.4245737761494597	-0.22785836378390878	0.1542804449027325	0.003977893028994533	0.07648634647520146	0.0005396349369384638	NA	6	7	7
ENSG00000189042.13	ZNF567	-1.4239820505487308	-0.28462489276745323	0.1544516680893318	0.0029548194563829323	0.02673782460563464	0.048711710799615934	NA	8	8	8
ENSG00000139629.15	GALNT6	-1.4223897534626773	-0.2241112910430924	0.15491313606545679	0.0037657504098070884	0.02818973110782764	0.0336944082757882	NA	9	9	9
ENSG00000144455.13	SUMF1	1.4216741792033074	0.05709021044324023	0.15512085930048053	0.0574277473934925	0.2556409109978528	3.907439869005604e-11	NA	94	101	101
ENSG00000057593.13	F7	1.421287198191373	0.2321571498947914	0.15523328365673167	0.006998193800013457	0.06476026459807008	0.0014849756053877873	NA	11	11	11
ENSG00000223496.2	EXOSC6	1.4201735651897658	0.05843885053926518	0.15555715754797256	0.072097044110472	0.4451863627150405	4.236187269408149e-23	NA	8	8	8
ENSG00000137500.9	CCDC90B	-1.418177933523697	-0.2200793823950552	0.15613882262650697	0.004802516486616339	0.16030077812550855	2.899326037334948e-07	NA	16	16	16
ENSG00000263155.5	MYZAP	1.4178134562697269	0.12575480294485128	0.15624523447233765	0.011819376103433744	0.11243123571571216	3.0738558463431034e-05	NA	16	16	16
ENSG00000106853.18	PTGR1	-1.4144745302490378	-0.08210599925922231	0.15722262050375188	0.030572973391397487	0.2457854724361926	2.9025664269321283e-11	NA	32	32	32
ENSG00000146731.10	CCT6A	1.4112774955867393	0.32433640059079333	0.15816280746348033	0.002304095588820928	0.03211522775423577	0.03011329874763142	NA	14	14	14
ENSG00000109794.13	FAM149A	-1.4106809026719003	-0.10456083816684862	0.15833872450131614	0.022717190272479763	0.17817011121374307	5.7558119792362436e-08	NA	19	19	19
ENSG00000259495.2	RP11-210M15.2	1.4100651664878872	0.06750435761697501	0.15852044162522871	0.05518367190563947	0.30338462174295233	4.442119722782133e-14	NA	41	41	41
ENSG00000150455.13	TIRAP	-1.4098173348125722	-0.2529732315613809	0.1585936266830421	0.003487969258568531	0.030591873402311308	0.03455891827591562	NA	11	12	12
ENSG00000100395.14	L3MBTL2	-1.4088277783666847	-0.312324543620155	0.15888609912935958	0.002386454561426568	0.09154620214798176	0.00010914351445326407	NA	16	17	17
ENSG00000116783.14	TNNI3K	1.4080239434382722	0.055493465229182276	0.15912398021441587	0.05610556154311001	0.19140352455566445	4.2458852472625775e-09	NA	116	118	118
ENSG00000134109.10	EDEM1	1.4077955595340064	0.10581717984332892	0.15919161562823458	0.020605545333885786	0.08011444403761221	0.0004747878102554993	NA	65	68	68
ENSG00000185163.9	DDX51	-1.407140344482852	-0.09136756631731065	0.15938577690768363	0.029299606074942048	0.2027224505812905	7.706580626383678e-09	NA	31	35	35
ENSG00000214700.5	C12orf71	-1.4068817046652913	-0.09021295056858068	0.15946246949560916	0.027709038352083725	0.1453225016956248	1.0730828043753985e-06	NA	26	26	26
ENSG00000125630.15	POLR1B	1.4058744193270118	0.10678908576043693	0.15976141857906434	0.030768465585527212	0.273176901359939	4.3453636841700335e-12	NA	9	9	9
ENSG00000135127.11	BICDL1	1.4047256955796543	0.24581204664611286	0.1601028617979321	0.003572701466881989	0.11245392448436148	2.498395140423913e-05	NA	12	12	12
ENSG00000197140.14	ADAM32	1.403683959985615	0.14655918501844162	0.16041298093404832	0.011794805198711665	0.09246411198389914	0.00013397753638733472	NA	19	19	19
ENSG00000168291.12	PDHB	-1.4028215593888045	-0.20763942272795086	0.1606700563311465	0.004678644710498272	0.10697663126582607	5.031794257319621e-05	NA	23	23	23
ENSG00000223504.1	RP11-542F9.1	-1.4020896797097366	-0.13833969030879584	0.16088846848986826	0.013520758408290803	0.1021459651010678	5.199545062076601e-05	NA	23	23	23
ENSG00000082126.17	MPP4	1.4014513449096542	0.1467771509047272	0.16107914747155094	0.014413678530871296	0.04946376756570448	0.005834952968020175	NA	8	8	8
ENSG00000214435.7	AS3MT	-1.40121281289471	-0.050157138960689	0.16115044391094835	0.10462266509814835	0.2997217648653581	6.489100397471583e-14	NA	68	68	68
ENSG00000261037.1	CTC-471C19.1	1.4011706914140105	0.17614005677364158	0.161163036359654	0.009177741842180868	0.04539353678872536	0.00832097222584771	NA	11	11	11
ENSG00000204963.5	PCDHA7	-1.4003231229974682	-0.06170965701867625	0.1614165795768684	0.05542149690432849	0.09216854023563124	0.00011996140361804048	NA	43	45	45
ENSG00000267778.1	AC004221.2	1.3984913956373033	0.2482226114288292	0.1619655547156349	0.0035752600439946493	0.03472689069757737	0.018567352436424326	NA	5	5	5
ENSG00000152749.7	GPR180	1.3964132327908498	0.22669828122625582	0.1625900925237047	0.004823520168103973	0.061327582957151884	0.0026395839661124297	NA	6	6	6
ENSG00000263063.1	RP11-388C12.1	-1.396275866963635	-0.08467301321152118	0.16263143817450365	0.03395621808229625	0.11411782159075184	2.944210243631217e-05	NA	19	20	20
ENSG00000203666.12	EFCAB2	-1.3935999786283502	-0.06887804714925232	0.16343843498622235	0.0642418826110505	0.30387029026054285	1.600550144273985e-14	NA	31	31	31
ENSG00000169570.9	DTWD2	1.393450721821675	0.18374474215446499	0.16348353671394433	0.013264902845069572	0.061429692471481036	0.002274207457928036	NA	44	45	45
ENSG00000266256.1	LINC00683	-1.392708791061379	-0.10624787668750521	0.16370786913825808	0.009405838517974493	0.033768007051318126	0.02370536360397344	NA	30	31	31
ENSG00000160321.14	ZNF208	1.3921385282932623	0.053966128046379	0.16388045314048305	0.06355087086259331	0.12516907184238893	8.298475408774333e-06	NA	102	103	103
ENSG00000105928.13	DFNA5	-1.3920948914962206	-0.04101053106167003	0.16389366500091473	0.1423124629440712	0.3984508946477584	1.7202459888425723e-19	NA	45	46	46
ENSG00000132199.18	ENOSF1	-1.3905218605490333	-0.18974681135130259	0.164370465814498	0.008746862110470653	0.0614815812138357	0.0012240925487164837	NA	13	13	13
ENSG00000227888.4	FAM66A	1.389964843419318	0.053850275343472184	0.1645395533197591	0.09164956073641876	0.2785021744325994	2.214245885611516e-12	NA	19	22	22
ENSG00000174226.8	SNX31	1.3889522069936628	0.03566015462087379	0.16484728361106737	0.19715866601634457	0.5283421615923525	5.87835939068213e-28	NA	17	17	17
ENSG00000183571.10	PGPEP1L	1.3884099106822712	0.0393482063845883	0.16501226021494775	0.2565519038512378	0.2525044917784018	4.454518797612271e-11	NA	96	98	98
ENSG00000171357.5	LURAP1	-1.387746009943339	-0.08831207361818937	0.1652144003310807	0.021137549323899697	0.03453737481817848	0.02382311863286257	NA	32	33	33
ENSG00000047315.15	POLR2B	-1.3867477284982956	-0.38369862190701454	0.16551870122462042	0.0015861784608725232	0.039522081636313135	0.015024340764644385	NA	17	17	17
ENSG00000078487.17	ZCWPW1	-1.3866920944558154	-0.1054620413268948	0.16553567225643628	0.019646341181659224	0.30092553466267075	1.0989523231502312e-13	NA	38	38	38
ENSG00000116353.15	MECR	1.3857784969775584	0.2578277446482194	0.1658145503123042	0.005670087710570624	0.032512365788866265	0.027887110534059525	NA	28	29	29
ENSG00000171928.13	TVP23B	1.3856066448352404	0.0750194729351026	0.1658670481072344	0.03898565376041709	0.3075821915711968	9.072280131719977e-14	NA	34	38	38
ENSG00000163879.10	DNALI1	1.3852113247641296	0.11282357464695274	0.16598785886901835	0.015653362342419454	0.18276660484526253	4.590581631624053e-08	NA	72	74	74
ENSG00000115946.7	PNO1	1.3843429302151347	0.09398456607846828	0.16625347469210328	0.023511021697936053	0.07970282687123567	0.0004665174891243843	NA	32	32	32
ENSG00000256427.1	RP11-118B22.4	-1.3840871445278304	-0.09786581844915637	0.16633177276179023	0.0267694540327008	0.13736520220692405	3.6658926229588164e-06	NA	26	26	26
ENSG00000151917.17	BEND6	1.382045549999474	0.11770427506402627	0.1669577155401175	0.011539386915793872	0.23221463914358906	2.341455605826083e-10	NA	29	29	29
ENSG00000053501.12	USE1	-1.381786701229581	-0.31432825787423024	0.16703720357867247	0.002250228585587092	0.06678390606472251	0.0015847512902922795	NA	27	27	27
ENSG00000232859.9	LYRM9	-1.3813061540084826	-0.09417415029440533	0.16718484682835388	0.022079535829052213	0.2094722631348527	1.999949774410956e-09	NA	41	42	42
ENSG00000128791.11	TWSG1	1.380622419362231	0.21391725107530826	0.167395086333755	0.008001697978092567	0.1808760226480328	2.114832899330536e-08	NA	10	10	10
ENSG00000196381.10	ZNF781	-1.3804582460883434	-0.06396176074775739	0.16744559703710737	0.05336088352833363	0.3252017893063451	1.3953766283413679e-14	NA	34	35	35
ENSG00000099256.18	PRTFDC1	1.3781197816103534	0.29309120484619294	0.16816630899084517	0.0029361628379047638	0.10213899821536136	2.4596467640812765e-05	NA	5	5	5
ENSG00000164323.12	CFAP97	-1.3757620782467017	-0.21096403185492565	0.16889530551630494	0.0049799099115445	0.07283251282705247	0.0009819836998717663	NA	40	41	41
ENSG00000180694.13	TMEM64	-1.3753235338965024	-0.5120378643169234	0.1690311635670645	0.0014439202014364502	0.05387180277526293	0.003911944195544975	NA	3	3	3
ENSG00000254872.3	RP13-870H17.3	-1.37381156723143	-0.18966725672332074	0.1695001891271749	0.011046362097368406	0.13966064248958787	1.594973658767807e-06	NA	11	11	11
ENSG00000228126.1	FALEC	-1.3728131492383053	-0.10262311002651488	0.16981044187688377	0.027622714380812787	0.03777962115079229	0.0185986962484592	NA	19	27	27
ENSG00000196357.11	ZNF565	1.3720270038824731	0.1625679408586617	0.17005503153541357	0.008349974097063192	0.06354768022584162	0.0020926366666619736	NA	11	11	11
ENSG00000238142.1	RP11-108M9.4	-1.3702644387554124	-0.11784311241900403	0.17060436955482827	0.018431633038405903	0.20205003416050507	6.804763958934645e-09	NA	15	16	16
ENSG00000244733.5	RP11-506M13.3	-1.3700532400231296	-0.32751880730992644	0.1706702828768225	0.002023923735423225	0.0931390598553003	0.0001232597340752037	NA	5	7	7
ENSG00000230453.9	ANKRD18B	-1.3690908716427395	-0.09325805820558407	0.17097087136554656	0.027993620263341335	0.1356545707783596	2.986066598844268e-06	NA	14	14	14
ENSG00000115266.11	APC2	1.3687598884790013	0.08316467660290458	0.17107434303110458	0.038249235315178494	0.30210327415973	1.4139420102889181e-14	NA	20	27	27
ENSG00000104738.16	MCM4	-1.3685845679717676	-0.18647434476010297	0.17112917056894394	0.006836040578907026	0.0829240738974612	0.0004298021968679483	NA	11	12	12
ENSG00000101413.11	RPRD1B	-1.3683798625488977	-0.12256357578119208	0.17119320422661588	0.015810077199552883	0.058226096524690976	0.002806282366446038	NA	65	65	65
ENSG00000137411.16	VARS2	-1.3683432371484932	-0.189967484618901	0.1712046628660553	0.006132031529205801	0.3995726217063392	4.507637519239963e-19	NA	13	73	73
ENSG00000178935.5	ZNF552	1.3679369084124868	0.12252677489365599	0.1713318255891535	0.014819779992275857	0.08752296780476447	0.00028213006558027565	NA	14	14	14
ENSG00000135951.14	TSGA10	-1.3675354429738638	-0.06618368331191873	0.17145753575410605	0.04472807377637143	0.2538556109014872	2.2479010849787934e-11	NA	39	40	40
ENSG00000107951.14	MTPAP	-1.3675256818382509	-0.11520784578616906	0.17146059310088835	0.015538619037748181	0.0681970973878322	0.0008309446100786022	NA	19	19	19
ENSG00000263001.5	GTF2I	1.365824096537629	0.18775963831693798	0.1719941812318162	0.010518922603533704	0.27715610776953026	1.8819566785018593e-12	NA	9	9	9
ENSG00000140718.20	FTO	1.365699114474796	0.10816619043935916	0.1720334224035932	0.01868955689022402	0.15206559079984094	4.2988686781818534e-07	NA	47	49	49
ENSG00000130943.6	PKDREJ	-1.3650253667697247	-0.1363722184203659	0.17224507735386763	0.015459676410266281	0.13088662423128836	6.657542705549195e-06	NA	17	20	20
ENSG00000196867.7	ZFP28	-1.3646044778201205	-0.153651142232947	0.17237739663373297	0.01450762561911038	0.04493284380013001	0.01050056989348097	NA	25	26	26
ENSG00000175029.16	CTBP2	1.3640366970207936	0.25408601118810636	0.17255601629606965	0.0032183891037711075	0.04167927482486118	0.011928832478123418	NA	20	20	20
ENSG00000184110.14	EIF3C	1.3628819436720656	0.12164486575082327	0.17291972019976853	0.015906203837906717	0.10465970873558224	3.8312891774913126e-05	NA	21	21	21
ENSG00000164930.11	FZD6	1.3625942878450157	0.2650519110950201	0.17301041008072127	0.002394073120221397	0.10216295796295252	4.776863589218686e-05	NA	8	8	8
ENSG00000176715.15	ACSF3	-1.3624204258669332	-0.14975583832707012	0.17306524116446365	0.00952865020496018	0.08885735973368918	0.00020266200108913908	NA	9	10	10
ENSG00000271324.1	RP11-10C24.2	1.3616919193113834	0.047499859138295894	0.1732951325089246	0.0891698718430447	0.1538412320999021	4.6887584137964075e-07	NA	104	105	105
ENSG00000142156.14	COL6A1	1.3590890829804703	0.4101361315042456	0.17411836179155615	0.0019364230610405806	0.09484352251654488	0.00013856288127895078	NA	11	11	11
ENSG00000100219.16	XBP1	1.3585021612213026	0.2764175434458176	0.17430439727185254	0.0031438415049729073	0.08799022612787337	0.00017589758923662138	NA	10	10	10
ENSG00000160741.16	CRTC2	1.357253997490487	0.21294884314073603	0.17470051877797033	0.005259785968252908	0.030552887101057788	0.03320718942862344	NA	59	60	60
ENSG00000173209.22	AHSA2	1.3572444433884139	0.039350249499884825	0.17470355348995747	0.11122161874785538	0.4955023429767795	7.866598434492312e-26	NA	70	70	70
ENSG00000169515.5	CCDC8	-1.3558163928799833	-0.2488599459784132	0.17515759419077848	0.0036626965724957947	0.031214622109632262	0.03024901088840753	NA	28	30	30
ENSG00000203727.3	SAMD5	1.3554162074457843	0.17809721141904564	0.1752849887328699	0.00658759904470994	0.12233803685779585	7.156957490839612e-06	NA	31	31	31
ENSG00000234177.5	LINC01114	-1.3542033905295552	-0.33624511011362174	0.1756714976215784	0.0022658067362577947	0.03639485230256719	0.02065571767004433	NA	11	12	12
ENSG00000185591.9	SP1	1.3524522461618704	0.2646408289035332	0.1762306854581689	0.003754650912845609	0.09674755013697432	8.072790750901923e-05	NA	5	5	5
ENSG00000013725.14	CD6	1.3509872664018963	0.06094421650843546	0.17669951172995835	0.06761788251410623	0.3580596781687763	1.6041241167913514e-16	NA	5	6	6
ENSG00000058404.19	CAMK2B	-1.3487470726744946	-0.1756761138977542	0.1774182201629826	0.007059587596752273	0.2017605509966505	4.234677929483161e-09	NA	26	27	27
ENSG00000187783.11	TMEM72	1.3479301753601265	0.15272577725592554	0.1776808415884652	0.00925476444198017	0.12203396863120478	9.926680777268754e-06	NA	20	20	20
ENSG00000273036.2	FAM95C	1.3478419847008585	0.08896501873717524	0.17770921099298065	0.036509097489248896	0.2607616778093255	3.924366234731406e-12	NA	22	22	22
ENSG00000149292.16	TTC12	1.3477686380082645	0.046120693438088355	0.1777328079197451	0.10395892908464933	0.4340560703242654	1.134892288238432e-21	NA	45	47	47
ENSG00000160360.12	GPSM1	-1.3461062496803546	-0.14491403103833841	0.17826825341477848	0.017791903510719353	0.1197155409487278	1.3232138509714716e-05	NA	69	81	81
ENSG00000142208.15	AKT1	-1.345737656942562	-0.14386445496925535	0.17838713739277	0.009436345305547239	0.03645589450880625	0.018628319232995558	NA	32	35	35
ENSG00000148655.14	C10orf11	-1.3454229990813011	-0.13507263356677024	0.17848867216617537	0.013897223523308008	0.11109294464117993	2.9430375410366094e-05	NA	18	18	18
ENSG00000215018.9	COL28A1	-1.3447964882824908	-0.0533838192625598	0.17869096464400436	0.07574363434446979	0.2839516208790809	1.1940672319602458e-12	NA	101	105	105
ENSG00000244165.1	P2RY11	1.341945932568986	0.1597924462455168	0.17961352708167222	0.008648832463587627	0.1615277700405478	1.2530663756903187e-07	NA	6	6	6
ENSG00000104442.9	ARMC1	-1.3411448292790433	-0.0963804374344734	0.17987343477808737	0.02267946822762014	0.10975018239670943	2.9698379361737688e-05	NA	95	95	95
ENSG00000115368.9	WDR75	1.3406163463446985	0.11593197466401822	0.18004504723811587	0.009190494296480037	0.04898761023757472	0.0045144052854692715	NA	96	96	96
ENSG00000089335.20	ZNF302	1.3397034943420167	0.1489424683247178	0.18034176106735378	0.009235311578171895	0.1178326435373684	1.3253640471325282e-05	NA	6	6	6
ENSG00000225706.1	PTPRD-AS1	1.3390631789135419	0.08419395931767147	0.18055010614071876	0.029816320351561044	0.12943549412830133	5.479385968905226e-06	NA	17	17	17
ENSG00000277782.1	RP11-775C24.5	-1.3388803596833423	-0.10517648040917318	0.1806096244390638	0.03287518905362871	0.10045322024231776	8.791704255894902e-05	NA	50	51	51
ENSG00000198829.6	SUCNR1	-1.337936009234173	-0.0905853678846063	0.18091729751529162	0.033020669134731506	0.05080152850415942	0.004779443100731887	NA	38	38	38
ENSG00000267053.6	CTD-3162L10.1	-1.3379006530934867	-0.2638786789654552	0.1809288242374445	0.0030239081734280545	0.02835160173740817	0.04095257241073321	NA	6	6	6
ENSG00000164414.17	SLC35A1	1.337866650776885	0.12081075310856522	0.18093991010353716	0.013622117541570727	0.04774311302094869	0.007511978404327305	NA	25	25	25
ENSG00000267368.1	UPK3BL	1.3367540280643169	0.05783194206140997	0.18130293975937462	0.07880563543860566	0.25944406629642497	1.7235293044916273e-11	NA	25	27	27
ENSG00000162928.8	PEX13	-1.3359213521602202	-0.10336917180349821	0.18157498107618442	0.020557776724495457	0.09244773947492924	0.00017005758688160878	NA	27	27	27
ENSG00000169371.13	SNUPN	1.3355834322618527	0.11023335839339637	0.18168546834552768	0.01671618138405249	0.13042914344468404	5.534649144882797e-06	NA	26	26	26
ENSG00000214046.8	SMIM7	1.3351541725818135	0.13518433692657691	0.1818258922567163	0.01419681710712938	0.05160625901839965	0.005767593808242013	NA	27	27	27
ENSG00000124562.9	SNRPC	1.3341621892652655	0.14632108962604062	0.18215070821462886	0.011388877902718565	0.11055665060852646	1.9857674934074907e-05	NA	78	80	80
ENSG00000144580.13	CNOT9	1.3296295170079453	0.21614072839811382	0.1836403679017068	0.004876788851162038	0.03241703738735845	0.029929503630669863	NA	25	25	25
ENSG00000140873.15	ADAMTS18	1.3288749859245765	0.04854133481608277	0.18388921766801092	0.09686805554806971	0.28386582450934345	2.1632114952356415e-13	NA	41	42	42
ENSG00000259005.1	RP3-449M8.6	-1.3287125237371993	-0.08828996018140531	0.1839428315222016	0.02818953496647478	0.15056949071774614	7.482792726005919e-07	NA	10	10	10
ENSG00000163412.12	EIF4E3	1.327655540542631	0.3165210210721407	0.1842919273133944	0.0023914997372743753	0.032316388441419985	0.03073653548233132	NA	2	2	2
ENSG00000196502.11	SULT1A1	-1.326016023903239	-0.0816302051862431	0.18483438977148048	0.03241460020136383	0.19793355724561226	9.247935983964486e-09	NA	20	28	28
ENSG00000162600.11	OMA1	-1.325376811895847	-0.17211036047431744	0.18504620394352955	0.010470208548345942	0.07057000865349568	0.0012122516015150785	NA	44	45	45
ENSG00000118369.12	USP35	-1.3247438599568004	-0.17804753088479433	0.18525612062700414	0.005344720389826677	0.11003237145704177	3.174612795129117e-05	NA	14	14	14
ENSG00000077454.15	LRCH4	1.3226649990313193	0.21950791821469928	0.1859468081179093	0.005344624560270595	0.055074277449748736	0.003946262770483037	NA	21	21	21
ENSG00000197322.3	C17orf102	-1.3188081552226807	-0.16987082547037058	0.18723325715516093	0.0067310626676319605	0.04766136482521143	0.007317090348708597	NA	8	8	8
ENSG00000166006.12	KCNC2	1.3184920253307795	0.27407616629643333	0.18733899287793554	0.00294336156020602	0.03737349132478406	0.018262322629170918	NA	22	22	22
ENSG00000093167.17	LRRFIP2	-1.3183444251724854	-0.102075946344327	0.1873883756847936	0.01656111608313319	0.1051773529191262	5.831323170856799e-05	NA	57	57	57
ENSG00000138615.5	CILP	-1.3157204230929624	-0.09478372140078685	0.18826789682240253	0.048474422453984416	0.03765272095847949	0.014941546183672884	NA	25	28	28
ENSG00000258548.5	LINC00645	1.3148170408690145	0.1900229832138365	0.18857139891328356	0.005589345913514027	0.025840011123680118	0.045943967072973886	NA	18	18	18
ENSG00000125445.10	MRPS7	-1.3144005992732408	-0.5527505927682305	0.18871142891578807	0.0013032148427327105	0.028240348984674937	0.03866153021417496	NA	3	3	3
ENSG00000124164.15	VAPB	-1.3139840183379816	-0.10703674521320153	0.18885158247954248	0.015580838716063692	0.2520392098136269	4.580322561044059e-11	NA	33	34	34
ENSG00000171763.18	SPATA5L1	1.3136922698299776	0.05178655762937501	0.188949783388618	0.062293028802584804	0.22609597713770735	4.080197226182068e-10	NA	37	39	39
ENSG00000161328.10	LRRC56	1.3135772664082532	0.27916156504053724	0.18898850323820604	0.0025630671096743196	0.07553244342973743	0.0006578000069086739	NA	6	6	6
ENSG00000187257.15	RSBN1L	-1.3135717215688842	-0.2306724183190028	0.18899037024653087	0.004060031299957763	0.038367678083507314	0.016604618022678368	NA	26	26	26
ENSG00000197062.11	ZSCAN26	-1.3126631734222622	-0.11454583137071968	0.18929647208099964	0.02105323653057636	0.1857864514930399	2.825095766842121e-08	NA	26	38	38
ENSG00000272690.5	LINC02018	-1.311930423433785	-0.05676819353411733	0.18954361129166497	0.0812199627965516	0.16371110548629006	2.534577681257313e-07	NA	52	64	64
ENSG00000170961.6	HAS2	-1.3115377630655085	-0.2516403977069734	0.18967614413933676	0.0029138535337857136	0.10571664131997724	5.242210012284312e-05	NA	2	2	2
ENSG00000108064.10	TFAM	-1.3100195897798288	-0.15915817285772485	0.1901892085799023	0.012805231576691192	0.03934408870510104	0.01670821656307911	NA	35	36	36
ENSG00000176148.15	TCP11L1	-1.3098554252708712	-0.2708411239217677	0.19024474891636045	0.0029396353826991665	0.0923190351020017	0.00017180897027292965	NA	10	10	10
ENSG00000231680.1	AP003774.6	-1.3094139198782169	-0.210172779704032	0.19039417881832954	0.00561936046753763	0.06136569888347253	0.0022839125252740976	NA	5	5	5
ENSG00000127578.6	WFIKKN1	1.3072111924151624	0.0551072167902331	0.1911409953487052	0.0592484782733364	0.2513110425192377	3.0173598308431404e-11	NA	27	28	28
ENSG00000132470.13	ITGB4	1.3059988819769215	0.6588488211915211	0.19155293777601445	0.00043321289607944587	0.033756289782162836	0.02432019248009174	NA	2	2	2
ENSG00000170802.15	FOXN2	1.3056483782676924	0.1795491078135242	0.19167216036762036	0.01058125933820157	0.3172077769717951	5.2005391730533414e-15	NA	6	6	6
ENSG00000227388.2	RP11-112J3.16	-1.3052177287244655	-0.1820722694232634	0.1918187189984435	0.0067792461454981795	0.06240983305766418	0.0019094921293457726	NA	9	9	9
ENSG00000271553.1	RP11-274B21.10	-1.3041775757705658	-0.06278469490705346	0.19217304370734734	0.04582643710714136	0.2306585664401589	1.7793340189534732e-10	NA	64	65	65
ENSG00000198892.6	SHISA4	-1.3038483386735336	-0.09377554966017779	0.19228529745414458	0.03185790896357991	0.12205902423290925	9.485096773745725e-06	NA	98	104	104
ENSG00000256073.3	URB1-AS1	-1.2975638019461775	-0.0422255499815938	0.19443726760907898	0.08769103469008595	0.04721654762644797	0.007634171654332094	NA	156	162	162
ENSG00000236173.1	RP1-182D15.2	-1.2964610927426123	-0.08280353612359584	0.1948166760786174	0.04046509209857925	0.1848388934548792	3.291501035369002e-08	NA	36	36	36
ENSG00000109775.10	UFSP2	-1.2956803041997969	-0.04394635983033586	0.19508564972292441	0.12912210832397336	0.4128936125793881	2.2321970496140764e-20	NA	33	34	34
ENSG00000198756.10	COLGALT2	1.2941275809789357	0.09818777392366669	0.19562135609094256	0.017947385551489236	0.18538340333714176	3.9546842703341616e-08	NA	42	44	44
ENSG00000166260.10	COX11	-1.292626981046911	-0.08322440873538525	0.19614010324053888	0.033071783481109444	0.2936421447130238	3.060368909467545e-14	NA	50	53	53
ENSG00000188976.10	NOC2L	1.2923445235597821	0.33248988150665476	0.19623785947640449	0.0019572318552053404	0.054475234810009016	0.003461089285195555	NA	3	10	10
ENSG00000070756.15	PABPC1	1.2922146202201246	0.14136617275170885	0.19628282994561852	0.011376666275596775	0.21259626911217167	2.6510836280578165e-09	NA	20	22	22
ENSG00000146067.15	FAM193B	-1.2914899569457756	-0.13591804483956788	0.1965338353805529	0.011731415724053534	0.06625844984932157	0.0016114145058247927	NA	40	43	43
ENSG00000143036.16	SLC44A3	-1.2911199526121462	-0.15140206826470795	0.19666208636065297	0.008938616048163834	0.07888308879919577	0.0005219901865816238	NA	14	14	14
ENSG00000235049.1	LINC00940	1.2901666713426465	0.23929265113951076	0.19699279528122116	0.005957144656400077	0.18608459593092666	2.467083893578911e-08	NA	2	2	2
ENSG00000124214.19	STAU1	-1.2900381681998099	-0.5428040431552928	0.1970374062552388	0.0006983294279759509	0.02860152227255662	0.03635804661455786	NA	12	14	14
ENSG00000117899.10	MESDC2	1.2898575939149943	0.2081749743806797	0.19710010667382727	0.00905295506792986	0.08307008998884695	0.00020435038314592756	NA	35	35	35
ENSG00000106638.15	TBL2	1.289771239337488	0.20507875130987252	0.19713009654950098	0.003538071415005685	0.07052883934790613	0.001027648451145024	NA	5	5	5
ENSG00000100650.15	SRSF5	-1.289690609390116	-0.1074554713803965	0.19715810134756406	0.01335125627124831	0.062437123398396764	0.002296039455747527	NA	71	72	72
ENSG00000123810.7	B9D2	-1.2890437867717817	-0.13065601418198627	0.197382864427607	0.016359710588198514	0.0822736328092052	0.00030856863550514125	NA	26	27	27
ENSG00000100528.11	CNIH1	1.2887217723316378	0.15246221445965946	0.19749483046975402	0.01163345192374276	0.16328736974968847	2.430733752263974e-07	NA	28	28	28
ENSG00000125912.10	NCLN	-1.2882093685270322	-0.2190353169638581	0.19767309166906422	0.005024094887690449	0.05300104856941542	0.005214541937620594	NA	16	18	18
ENSG00000132141.13	CCT6B	1.2877487640567242	0.11842548623173361	0.19783343275099463	0.01679955003633833	0.15874657651768198	1.7857800284934504e-07	NA	38	38	38
ENSG00000143437.20	ARNT	-1.2868361245427906	-0.14642574303696698	0.19815141282400806	0.023811846423887055	0.10367654118127448	5.270335252259164e-05	NA	42	44	44
ENSG00000204301.6	NOTCH4	-1.285119061488887	-0.5698913826785915	0.19875068155266218	0.000689015522559551	0.06709737264918993	0.0016340559075828651	NA	2	4	4
ENSG00000188672.17	RHCE	-1.2846864501149162	-0.05933713123440339	0.19890187511894364	0.054753387013742154	0.2766940696021259	5.856851736448727e-13	NA	21	21	21
ENSG00000156265.15	MAP3K7CL	-1.2820401852013232	-0.06580271725508557	0.19982854982332043	0.04711180793677955	0.06117667661340779	0.0025515799527884887	NA	54	54	54
ENSG00000145113.21	MUC4	-1.2805562233306234	-0.061903957052741036	0.20034958465341546	0.06407864413555506	0.10256972750429844	6.02820851026812e-05	NA	45	47	47
ENSG00000101197.12	BIRC7	-1.2800666316012188	-0.09249887602918566	0.20052170291649574	0.021536139564850773	0.09133892837563168	0.000182630254189623	NA	18	19	19
ENSG00000151806.13	GUF1	-1.2792089090691274	-0.04092025933090985	0.2008234994056597	0.15909165917627063	0.5142329205297532	1.1335007251223002e-27	NA	96	96	96
ENSG00000229214.1	LINC00242	-1.2788281450294805	-0.14803820239924773	0.20095758043579404	0.011927618843228023	0.053045091049825306	0.005286671677538614	NA	35	37	37
ENSG00000265750.1	RP11-799B12.4	1.2768321311095554	0.13537098085712163	0.20166151911734032	0.011567988177546172	0.08044120377655893	0.0005277235620559748	NA	33	33	33
ENSG00000124784.8	RIOK1	1.2758001078187458	0.09912485770923878	0.2020261894587545	0.01644640440028823	0.09758676658529734	0.00011748102132907285	NA	48	50	50
ENSG00000165282.13	PIGO	-1.274955286809936	-0.11884592140892117	0.20232506860891153	0.01574244345255435	0.04182640938097066	0.012639686959847388	NA	53	53	53
ENSG00000270361.1	RP11-307C12.13	1.2732642296533183	0.07599908901755655	0.20292429533396372	0.025803734893640816	0.032569311932788995	0.029152165418560538	NA	18	18	18
ENSG00000174032.16	SLC25A30	1.2731675453052378	0.17501675317728585	0.20295859449273645	0.01095658748448376	0.04227926718590122	0.011565307053384363	NA	19	19	19
ENSG00000260613.1	RP3-522J7.6	1.271978230089776	0.20482785036674556	0.20338085429842545	0.0030370627023114543	0.037694019035643615	0.01846358767968658	NA	8	8	8
ENSG00000170175.10	CHRNB1	1.2702564932156217	0.18501855812792203	0.20399328017711282	0.005670210158623546	0.08670747095704585	0.00021280181798656781	NA	7	7	7
ENSG00000188997.7	KCTD21	-1.269928354783159	-0.05576329819927461	0.20411015188704407	0.05589844717843883	0.3240837889362606	9.719734184770528e-15	NA	54	54	54
ENSG00000158435.7	CNOT11	-1.2684812027606032	-0.1487606424847887	0.20462615928218852	0.009476988527388415	0.03043756866517376	0.03509297642513918	NA	41	41	41
ENSG00000272905.1	RP11-265E18.1	1.267287328798111	0.08575177209804659	0.20505256963710028	0.022365536106814396	0.14948353497509925	9.75890210313915e-07	NA	42	47	47
ENSG00000121335.11	PRB2	1.2672540365117084	0.1669098516089029	0.20506446973808778	0.009791680658338617	0.029490117924858776	0.03673349824257128	NA	16	19	19
ENSG00000263627.1	PPP4R1-AS1	-1.2666174746021042	-0.04301863018482494	0.2052921010420481	0.13613694729380177	0.34950870916268684	4.795955101773854e-16	NA	16	20	20
ENSG00000245330.4	KB-1471A8.1	1.2660124729656217	0.09630879456086419	0.20550861673143184	0.02477534139760268	0.05988992496851691	0.0028012210316267555	NA	34	34	34
ENSG00000049239.12	H6PD	1.2657547621774554	0.352846078117364	0.20560089567290862	0.0018865344574523482	0.032688577757146405	0.023539019616944747	NA	6	6	6
ENSG00000010282.14	HHATL	-1.2657516944488039	-0.11201924606574809	0.20560199432105342	0.016218708056599824	0.2560436883069462	2.887518300672227e-11	NA	26	26	26
ENSG00000272130.1	RP11-360I2.1	1.2655784043639517	0.1454347058068197	0.20566406176632623	0.011171300966617824	0.3692334583760228	2.2642708458961493e-17	NA	12	24	24
ENSG00000107771.15	CCSER2	-1.2645463548518594	-0.12090177838870192	0.20603399375841358	0.012520396202724753	0.05866013205760591	0.002621728464023372	NA	114	114	114
ENSG00000105479.15	CCDC114	-1.2628225906340962	-0.13919724572687145	0.20665294418003244	0.011141138033406248	0.14086762789349264	1.2952533915729042e-06	NA	28	28	28
ENSG00000115648.13	MLPH	1.2621123649552561	0.12595679986892516	0.20690835654859896	0.014889244545244736	0.032132073600185045	0.03021601547772328	NA	24	25	25
ENSG00000168490.13	PHYHIP	1.2609996929990732	0.3392213220141143	0.2073089577571966	0.001840487850701388	0.0955715470698392	0.00014780926864258332	NA	21	23	23
ENSG00000235034.6	C19orf81	1.2596685759185287	0.171771363760525	0.2077889459015968	0.006709808924877791	0.05077017295125677	0.0050245862385939494	NA	8	9	9
ENSG00000152092.15	ASTN1	-1.2595886922327746	-0.232097565073898	0.20781777681369384	0.004256711234682572	0.0266811415180697	0.04317515752920895	NA	51	52	52
ENSG00000114021.11	NIT2	1.2582686413807782	0.13459238740640278	0.20829461802009908	0.009468207224508767	0.09560747995529634	0.00011316737606339511	NA	15	15	15
ENSG00000177465.4	ACOT4	-1.2581146493761903	-0.1278088082548829	0.20835029608282862	0.013140903593017514	0.044528561018525606	0.009746735611493598	NA	17	18	18
ENSG00000100997.18	ABHD12	-1.2574140205522168	-0.24317375077267786	0.208603754899226	0.0031323093067243944	0.11722561480866955	1.4981924487058905e-05	NA	40	40	40
ENSG00000213676.10	ATF6B	-1.2573670529924856	-0.25740603422096536	0.2086207538277035	0.002432262535521548	0.08820810895278404	0.0002598805725629956	NA	2	8	8
ENSG00000167766.18	ZNF83	1.255797234072083	0.041451052526879036	0.20918949469887693	0.09048615094776404	0.11634505547107615	1.562883807759912e-05	NA	101	111	111
ENSG00000092203.13	TOX4	1.2546239219722177	0.09127960371480374	0.2096153151434631	0.02533250530033723	0.0678408299499469	0.0011648539539992626	NA	102	104	104
ENSG00000237541.3	HLA-DQA2	1.2539681640994065	0.08073935927232483	0.20985357716533526	0.02888336417153259	0.4704677239138976	5.402656780480626e-25	NA	23	88	88
ENSG00000070476.14	ZXDC	1.2531343489120486	0.059650433314956806	0.21015681731582903	0.05492352057389835	0.20266117170371176	4.7269919707000706e-09	NA	45	45	45
ENSG00000213462.4	ERV3-1	-1.251915706034582	-0.0591964567356546	0.21060058106899815	0.05972915164195266	0.3494047746479278	1.0433916271480627e-18	NA	19	20	20
ENSG00000108592.16	FTSJ3	-1.251618579262901	-0.03807592868006662	0.21070888127413312	0.15637362354201148	0.547120148143049	8.168608210557459e-31	NA	58	58	58
ENSG00000177302.14	TOP3A	-1.251386049569175	-0.12239719674708772	0.2107936644867655	0.011752764031733743	0.14541258771308765	1.4111828838974087e-06	NA	8	8	8
ENSG00000129480.12	DTD2	1.2511436727836978	0.12226939098714901	0.2108820643349666	0.02145448959581643	0.096974014415095	8.426640236984592e-05	NA	38	39	39
ENSG00000167186.10	COQ7	-1.24976460526976	-0.14156545978465657	0.21138554924941189	0.013258180081399137	0.0307160395907304	0.033473801632306614	NA	30	33	33
ENSG00000187068.2	C3orf70	1.2497038527882078	0.3844183108706903	0.21140774939297835	0.001051522562236669	0.031993101760756336	0.025654399041319647	NA	16	16	16
ENSG00000161944.16	ASGR2	1.247601140590875	0.12546332903476487	0.2121771605834073	0.014301414327044988	0.07965381769754144	0.0004518354305511122	NA	10	11	11
ENSG00000162777.16	DENND2D	1.2475132852980884	0.1399595624094788	0.21220935201149227	0.004026285097512574	0.046909540962678534	0.006756821411809672	NA	7	8	8
ENSG00000148296.6	SURF6	1.2471487168793352	0.08229596538522699	0.21234297276329406	0.02801466176754204	0.26170825827158617	1.9296435257846867e-11	NA	18	19	19
ENSG00000241837.6	ATP5O	-1.246815266130679	-0.24156194588864432	0.21246524154872615	0.002567704669730167	0.1235513288753076	1.3118606031395586e-05	NA	15	15	15
ENSG00000144182.16	LIPT1	-1.2467666083869566	-0.08304795506587752	0.21248308748450517	0.03215426759066733	0.2308801430865426	2.7622266732260207e-10	NA	19	19	19
ENSG00000065882.15	TBC1D1	-1.2465453319901807	-0.09713115614620788	0.21256425748109142	0.012951078174503016	0.06330834339441767	0.0020402951580274498	NA	33	33	33
ENSG00000103148.15	NPRL3	1.2460523490818847	0.060647442457206255	0.2127451770854304	0.06652489267730109	0.3498664472596072	9.853630529408375e-17	NA	49	50	50
ENSG00000185187.12	SIGIRR	1.245320921725814	0.06458962313834167	0.21301380816051618	0.03533151791721837	0.1886541541867588	2.016373416838195e-08	NA	24	25	25
ENSG00000274184.1	RP11-158H5.8	1.2411218166214497	0.12640432523930176	0.2145607512666471	0.013475985620475571	0.08561587651969457	0.0002929590604811899	NA	38	38	38
ENSG00000162510.5	MATN1	1.2367622943644605	0.2276246038985928	0.21617534414927708	0.003471889414323773	0.026404657770483668	0.04768282745206896	NA	7	8	8
ENSG00000196365.11	LONP1	-1.236198996580313	-0.0948628726337307	0.21638460360002798	0.019767485217769	0.17962524084761508	3.8291373904294835e-08	NA	13	13	13
ENSG00000164088.17	PPM1M	-1.2360179044358468	-0.16805847988592754	0.21645190846921714	0.008608308181979862	0.06989967339180925	0.0010676791529422947	NA	33	34	34
ENSG00000092036.18	HAUS4	-1.2359304634737105	-0.07811550315772388	0.21648441224963166	0.030095738928287617	0.2686661716584645	8.013099291472373e-13	NA	21	21	21
ENSG00000228261.1	RP11-127L20.3	1.2343801569155006	0.052648271065710406	0.21706127960287613	0.07163947592676456	0.14757477022059898	8.699145032460295e-07	NA	13	13	13
ENSG00000160867.14	FGFR4	1.2342432970720212	0.055524638971684304	0.21711225806794177	0.04838910487707332	0.10605116230167323	5.390489970630405e-05	NA	64	68	68
ENSG00000243566.6	UPK3B	-1.2327372480543684	-0.027917427697385297	0.21767381015076281	0.2414891920003777	0.4023605992754695	9.348598240897007e-20	NA	57	63	63
ENSG00000240654.6	C1QTNF9	-1.2317243099824537	-0.05809737508638185	0.21805208562278522	0.06330151209917426	0.17931247976977174	3.950843350082975e-08	NA	8	8	8
ENSG00000136870.10	ZNF189	-1.2312543279299761	-0.25893193704247897	0.2182277578983396	0.003774083995429846	0.053631250677167536	0.004579631382626426	NA	13	14	14
ENSG00000139187.9	KLRG1	-1.2297721062290292	-0.051792912680824435	0.21878245638351435	0.06906951272407064	0.35096252918922943	4.038909487677154e-16	NA	36	36	36
ENSG00000104635.13	SLC39A14	-1.2286336832722895	-0.134604319704503	0.2192091806288221	0.011250330852794314	0.058924208573453464	0.002206621627596106	NA	40	42	42
ENSG00000095970.16	TREM2	-1.2285410847280471	-0.3125151723497043	0.21924391635006513	0.0028200359367256053	0.0483874160398255	0.007476764122503111	NA	34	34	34
ENSG00000225973.3	PIGBOS1	-1.228315573345535	-0.16471169193317703	0.21932852708957207	0.0066641125991658895	0.03487768262078038	0.02226448678258775	NA	23	23	23
ENSG00000245685.6	AF146191.4	1.2280862009519533	0.1000392271864226	0.21941461050685018	0.015933399751656686	0.04099641432053	0.013548468524976558	NA	21	29	29
ENSG00000271789.1	RP5-1112D6.7	1.2276194117071317	0.08717763401262497	0.2195898713251846	0.0218368342184024	0.0896953956396829	0.00018424563706782418	NA	28	28	28
ENSG00000254319.5	RP11-134O21.1	1.2273613478068093	0.14461616119013937	0.21968680718904376	0.010865668809383394	0.04541539628372136	0.008371596286209598	NA	13	13	13
ENSG00000126653.17	NSRP1	1.2269092304613205	0.22612626990180698	0.21985670886666464	0.0030152328131289093	0.08983173651416737	0.00016790854771866811	NA	12	12	12
ENSG00000244041.7	LINC01011	1.2268231364260178	0.12313932643180736	0.21988907292395443	0.018980161676263527	0.05434779285954184	0.0036945622838140016	NA	18	20	20
ENSG00000173272.15	MZT2A	-1.2266583225067602	-0.09601138294641484	0.21995103851914155	0.025167348438318353	0.2137037421036579	2.4993441297170812e-09	NA	46	56	56
ENSG00000160285.14	LSS	1.2262168366602655	0.30541206759030387	0.22011708704081834	0.0021403649188400657	0.027897936797398326	0.039972482584694005	NA	6	6	6
ENSG00000104979.8	C19orf53	1.2250547820931472	0.2110655935907629	0.22055458060837463	0.00364347632497421	0.14168241952504698	1.4311814415108876e-06	NA	14	15	15
ENSG00000155542.11	SETD9	1.2229055937758162	0.03842808409918102	0.22136535555620596	0.10823590608682856	0.3707863383733345	2.113674586785426e-17	NA	25	25	25
ENSG00000175575.12	PAAF1	1.2227059303768082	0.08954699834794075	0.2214407862767297	0.023763322326341575	0.2165135582425231	1.7673194175002314e-09	NA	59	60	60
ENSG00000135976.17	ANKRD36	-1.2210440917809162	-0.14803282199387838	0.22206932603753704	0.00871583585038938	0.08854543849014222	0.00021703806514710732	NA	15	16	16
ENSG00000157578.13	LCA5L	-1.2209300839563613	-0.07685960264884278	0.22211249280794465	0.03293801972821101	0.23977324592080795	4.049888119681144e-11	NA	36	37	37
ENSG00000111671.9	SPSB2	1.2201967909413758	0.029710701123914083	0.22239028309766873	0.2020662191347149	0.5299301071128957	4.0378936771966085e-28	NA	53	55	55
ENSG00000257949.6	TEN1	-1.2194701920037687	-0.08726731139608326	0.22266578277083804	0.037984685069872855	0.4101909218429436	2.584395051024585e-20	NA	10	11	11
ENSG00000271952.1	LINC01954	1.21940430251235	0.04702874787497646	0.22269077772606782	0.07346125075490896	0.1887950807347294	1.413376085548794e-08	NA	34	35	35
ENSG00000204152.10	TIMM23B	-1.2174953800065553	-0.06264905208049244	0.22341579315931792	0.04648797424192066	0.37139056958777	8.839850980618379e-18	NA	22	23	23
ENSG00000271947.1	RP11-439M11.1	1.2158995444644785	0.0925694140596754	0.2240231916513271	0.034341708163156924	0.10407938694738196	5.6910187588175525e-05	NA	45	45	45
ENSG00000115604.10	IL18R1	-1.2145604777176673	-0.06637547812152493	0.2245337704010789	0.044680149052762824	0.3316027646648708	1.661507397697899e-15	NA	100	100	100
ENSG00000273073.1	RP11-109E12.1	1.2145435621086933	0.11680673926212609	0.22454022554387898	0.019470338038283054	0.07720811541554236	0.0005773318624976341	NA	31	34	34
ENSG00000138363.14	ATIC	1.2142483836088658	0.07668956904158752	0.22465288956407348	0.03491921909972583	0.1876173505543353	7.475944402833215e-09	NA	79	80	80
ENSG00000101421.3	CHMP4B	-1.2126549076243216	-0.17462938955656843	0.2252617866787836	0.010956339555256708	0.09013772867484802	0.00022418842357290077	NA	35	35	35
ENSG00000266578.1	RP11-838N2.5	-1.2117716400836236	-0.17519586132063752	0.22559980709520477	0.008115998959221394	0.032995055837995564	0.027560675075782998	NA	20	21	21
ENSG00000215440.11	NPEPL1	-1.211270646743262	-0.07065699072902956	0.22579169468295202	0.04738630505291429	0.12069751716498878	1.3508204698551407e-05	NA	80	96	96
ENSG00000204588.5	LINC01123	-1.2103173111090053	-0.08900779714451658	0.22615715754448684	0.0327946193589896	0.04611362387800687	0.006974326179108255	NA	83	88	88
ENSG00000185684.12	EP400NL	1.2091231430950196	0.24595971677377065	0.22661553920649047	0.0023412289703434717	0.036539077881215784	0.01725808775033654	NA	6	6	6
ENSG00000106066.14	CPVL	1.208882682214817	0.09890164779291467	0.22670792027238595	0.02219074736476873	0.0945902567273572	9.040294243017842e-05	NA	59	59	59
ENSG00000183549.10	ACSM5	-1.2084139096503956	-0.10162180162810801	0.2268880921036206	0.015848337876734318	0.12079591886555754	1.0891570097743523e-05	NA	32	34	34
ENSG00000168582.4	CRYGA	-1.208172985693255	-0.07155966180885574	0.2269807304787259	0.03275953694916554	0.07899963806402252	0.00044472339051930613	NA	36	38	38
ENSG00000138604.9	GLCE	-1.2069122115605655	-0.24669737008177625	0.22746595432164607	0.003062680906286405	0.0802444867652019	0.00029511631455792447	NA	9	9	9
ENSG00000188372.14	ZP3	-1.206483879939666	-0.043767226899907	0.22763097095463047	0.12229874774411316	0.4798330959748524	8.94063977427337e-25	NA	25	31	31
ENSG00000014824.13	SLC30A9	1.2063527729020944	0.19732846492182132	0.2276814975646605	0.005345227303131481	0.12487470410403795	7.601779993709627e-06	NA	30	30	30
ENSG00000214872.8	SMTNL1	-1.2055944570959125	-0.05172357606167475	0.22797389747110786	0.062205463043065456	0.25902065528692875	8.997436019204728e-12	NA	23	23	23
ENSG00000185290.3	NUPR2	1.2043291375716036	0.03605744384323896	0.22846238901874205	0.12163471825530794	0.44440076340138	8.112862220625764e-22	NA	42	43	43
ENSG00000122432.17	SPATA1	1.2035667492566828	0.10470495576463709	0.22875707766381348	0.018727132638093207	0.02832281302118989	0.041761958880498905	NA	41	42	42
ENSG00000165271.16	NOL6	1.2011508028649618	0.05427716250016246	0.22969270926685426	0.08840690618960727	0.3584545896627159	1.3015730784897222e-16	NA	49	54	54
ENSG00000175701.10	LINC00116	-1.2010217834657844	-0.12661396917766715	0.22974275149841406	0.010634370068084202	0.038874192265095316	0.01581671776521619	NA	47	48	48
ENSG00000116455.13	WDR77	1.199616147174757	0.13998878646510582	0.23028845251102803	0.00841393738215725	0.027691292324153842	0.0451372598757582	NA	48	48	48
ENSG00000171766.15	GATM	1.1994491083406087	0.22183638915072107	0.2303533621225743	0.006134629013108287	0.06048112135639847	0.002920797087494574	NA	54	56	56
ENSG00000111215.11	PRR4	1.1989533882859504	0.09986361121508712	0.23054607052850495	0.015780926070201824	0.1616909983831003	3.494647800389916e-07	NA	20	22	22
ENSG00000086619.13	ERO1B	1.1987488275751992	0.086241510329917	0.23062562575585588	0.02062486264192621	0.08655022077256072	0.00023321512696074947	NA	19	21	21
ENSG00000197181.11	PIWIL2	-1.1982640209332778	-0.03925814892110231	0.23081424868948908	0.07667137853152531	0.29234416579432937	1.6795772508648891e-13	NA	18	20	20
ENSG00000118785.13	SPP1	1.1978615812038609	0.08700520729220043	0.230970908518067	0.008822280026749051	0.03742553341016324	0.018778997462040228	NA	44	44	44
ENSG00000160282.13	FTCD	-1.1977857533677154	-0.09020694613381797	0.23100043487545485	0.022106355980020486	0.07323231393266359	0.000860390489645331	NA	37	37	37
ENSG00000257141.1	RP11-554D14.7	-1.1973442687042246	-0.07645133573896717	0.23117239643403587	0.03702496322816839	0.09106373141217164	0.00020040483481307888	NA	32	32	32
ENSG00000171109.18	MFN1	-1.1969905031386063	-0.18531103327677959	0.23131025637157654	0.005967062472884807	0.0782591480118489	0.0006050838549124222	NA	10	10	10
ENSG00000165568.17	AKR1E2	-1.1965458579928878	-0.10703918447794905	0.23148361425545017	0.015514052306520629	0.06878643527087895	0.0009279339915769886	NA	24	24	24
ENSG00000121406.8	ZNF549	-1.1965038776397703	-0.4751942286904882	0.23149998628713053	0.0010711001513350408	0.03607643186687978	0.021755565677637718	NA	1	1	1
ENSG00000163281.11	GNPDA2	1.1964581083288937	0.09244885333909926	0.23151783692178451	0.023075551018067034	0.1747941916894601	1.1828252974000926e-07	NA	48	48	48
ENSG00000164144.15	ARFIP1	-1.1960631960766877	-0.12939428105946557	0.23167189851371572	0.010600457984229017	0.1549293170031147	7.144999932862365e-07	NA	19	20	20
ENSG00000071794.15	HLTF	1.1956462740346003	0.0729722718091024	0.23183462546190758	0.03736375542122357	0.05030606118074079	0.006751010060859411	NA	119	126	126
ENSG00000181404.15	WASHC1	-1.1952227354049683	-1.060166249358996	0.2320000179802998	0.00018664142084813765	0.2154073252460982	1.7738779581074909e-09	NA	1	3	3
ENSG00000260810.1	CTD-2547L24.4	1.1936855590071231	0.0870175680665911	0.23260099147950397	0.023802453821215822	0.04730822436673369	0.006602059591613155	NA	45	46	46
ENSG00000013573.16	DDX11	1.1925306206730912	0.029534269590525023	0.2330532515741437	0.20184812323207754	0.6353012489871668	3.408322885340432e-38	NA	27	31	31
ENSG00000231500.6	RPS18	-1.1922006709777497	-0.2822253733134315	0.2331825704082281	0.005918190795211609	0.07713224847919023	0.0006637599594749982	NA	18	34	34
ENSG00000254531.1	FLJ20021	-1.192111305644433	-0.13993525258680428	0.23321760456641427	0.01386615183569302	0.11375192018581495	2.172815615020216e-05	NA	42	44	44
ENSG00000225506.2	CYP4A22-AS1	-1.1919668320371988	-0.05806000146720566	0.23327425088039788	0.14171692213291912	0.07864917112876435	0.0005278193492912033	NA	87	90	90
ENSG00000093183.13	SEC22C	1.1891392939361236	0.22514376208925918	0.2343848580802037	0.0039586344355569125	0.05877794520684933	0.0032259583510548364	NA	21	21	21
ENSG00000158525.15	CPA5	-1.1855180198482995	-0.14469662982944634	0.23581269424011775	0.008998854420110568	0.06751214433525167	0.0011446180009722813	NA	18	18	18
ENSG00000204520.12	MICA	1.1850400247905395	0.29346138011280276	0.23600162221626741	0.0019961973963165533	0.39113627491489017	2.1338357174113926e-18	NA	9	49	49
ENSG00000107819.13	SFXN3	-1.184661533903956	-0.08560948735087123	0.23615129701917037	0.029822599499486086	0.18909800129689286	1.3329955337805524e-08	NA	31	32	32
ENSG00000005156.11	LIG3	1.1842149856418203	0.050268081238500864	0.23632797153382412	0.04209712895797592	0.2767294587864654	1.0319292514945776e-12	NA	28	29	29
ENSG00000196209.12	SIRPB2	-1.1832889335522185	-0.13585109780695703	0.23669465713050697	0.013832472279131062	0.06546983151375284	0.0017122625588700982	NA	29	34	34
ENSG00000132824.13	SERINC3	1.1832072440220323	0.33306474255357355	0.23672702274155788	0.0024145443958583806	0.04429842267925623	0.011150600903339315	NA	12	12	12
ENSG00000223768.1	LINC00205	1.1828264092692884	0.03545656133838233	0.23687795178341897	0.12679766507272983	0.5544988361068214	6.307186176771529e-31	NA	42	42	42
ENSG00000232229.5	LINC00865	-1.182221435272318	-0.026789128230885022	0.2371178495156805	0.18389875189798824	0.5690283449768128	3.833766648371853e-35	NA	26	26	26
ENSG00000205426.10	KRT81	1.1813215854426304	0.08281418243110765	0.23747499549465412	0.022375008228760925	0.10470044467276114	5.935768122580693e-05	NA	23	23	23
ENSG00000101310.14	SEC23B	1.180589186933361	0.11391564326534283	0.2377659612617733	0.012015647047577254	0.13887990890457952	1.857128209846606e-06	NA	27	27	27
ENSG00000137103.16	TMEM8B	1.1801387653616429	0.06865219641944471	0.2379450288035162	0.03420708072427354	0.3635863591465216	1.1854572710381192e-16	NA	20	21	21
ENSG00000166105.15	GLB1L3	1.1799056945579034	0.12353626060007068	0.2380377247461435	0.010925595389968602	0.029777168630624736	0.02659191277914873	NA	26	27	27
ENSG00000177868.11	SVBP	-1.1796977878754948	-0.08491346834105767	0.2381204340345785	0.026887298989572612	0.115164393007279	2.3043959796728266e-05	NA	31	31	31
ENSG00000140632.16	GLYR1	1.178722461540892	0.4181642330079223	0.23850870851795014	0.0020501902423637527	0.07092147001520425	0.000947341980749457	NA	4	4	4
ENSG00000266472.5	MRPS21	-1.1777692678136016	-0.3081326673300887	0.23888860362014486	0.002200501616139185	0.043500783124614285	0.008656182792384256	NA	12	12	12
ENSG00000254081.1	LINC01299	1.176647271779711	0.07824319850349934	0.23933632161729734	0.026552813175416648	0.2369751229734264	4.94468687103604e-11	NA	34	34	34
ENSG00000141519.14	CCDC40	1.1762340343953313	0.0599336945021505	0.23950136767183883	0.03658647451354798	0.4079504534247516	1.813531714283172e-20	NA	25	25	25
ENSG00000175643.8	RMI2	-1.1761207029123608	-0.04673832768352404	0.2395466460243323	0.08561557041483245	0.36121034610675395	1.0529858301405778e-16	NA	17	17	17
ENSG00000119973.5	PRLHR	1.1753741511891527	0.13822869621265568	0.239845060253576	0.00892985786918638	0.05160470395708343	0.0052300037537174856	NA	13	15	15
ENSG00000115524.15	SF3B1	1.1722097036769552	0.2537194282033002	0.24111287346958843	0.002249046808890234	0.0625381053252102	0.0019159881495736648	NA	27	27	27
ENSG00000127804.12	METTL16	-1.1721365635229886	-0.0998191407716747	0.24114223223749076	0.0169959032609476	0.282058452069662	1.538791757990434e-12	NA	6	6	6
ENSG00000163710.7	PCOLCE2	-1.1714365695615032	-0.17864348101376942	0.24142334011032707	0.005317606164213662	0.09661803506727626	8.844388847931549e-05	NA	11	11	11
ENSG00000106789.12	CORO2A	1.1709056999215264	0.2794836302017242	0.24163668375699954	0.0024572040347884336	0.055289497571199504	0.0035843020468196295	NA	41	43	43
ENSG00000196296.13	ATP2A1	1.170570673671891	0.06586811735454287	0.24177139096371436	0.056926994920795525	0.040078376660731434	0.013623312068657596	NA	36	37	37
ENSG00000281731.2	RP11-384K6.8	1.1705086747557094	0.05525460198684769	0.24179632525427186	0.060167567551266364	0.19493475747466668	1.7010088193906574e-08	NA	20	20	20
ENSG00000083807.9	SLC27A5	-1.1694423770051396	-0.18105120271976755	0.24222544464518436	0.0056362145840138855	0.06696133791519394	0.0015021359213988714	NA	15	15	15
ENSG00000165684.4	SNAPC4	1.1691576932165357	0.299120931974953	0.24234010294658848	0.0033599980883789026	0.07834304077208785	0.00047793042655798007	NA	15	18	18
ENSG00000253507.5	CTD-2501M5.1	1.1691236630085364	0.10619436949714019	0.24235381139459355	0.015228969495598066	0.0927023540288563	0.00014615782452093463	NA	11	11	11
ENSG00000128408.8	RIBC2	-1.168277142913417	-0.14896910217361675	0.2426949921061059	0.0084893648463802	0.07035729347041776	0.0011161231306989732	NA	41	42	42
ENSG00000254281.1	KB-1507C5.4	-1.1676265458687278	-0.13781832514786932	0.242957437587349	0.008968489863778312	0.05156401838185496	0.006046053800725604	NA	8	8	8
ENSG00000153531.13	ADPRHL1	-1.1670686240008492	-0.06723170934338589	0.24318265751721968	0.03820746642123134	0.1303403905691759	3.929808565120785e-06	NA	28	31	31
ENSG00000281538.1	RP4-669P10.20	-1.1661542812239931	-0.14030060768668143	0.24355207339511664	0.0136090175338085	0.03720152056441742	0.01937042740931716	NA	19	20	20
ENSG00000184305.14	CCSER1	-1.1657712520635761	-0.13565529672312995	0.24370694326049824	0.010300319985630775	0.03537095830739555	0.021345108658960187	NA	36	36	36
ENSG00000166927.12	MS4A7	1.1654258329546023	0.20603407646832408	0.2438466655989301	0.005497755767366344	0.029528074336914963	0.03645685220007802	NA	12	13	13
ENSG00000117834.12	SLC5A9	1.164186052156174	0.10764591442508761	0.24434862141288605	0.014605999488056604	0.10247984621179304	7.6256881583513e-05	NA	18	19	19
ENSG00000268836.1	LA16c-OS12.2	-1.1639921192767329	-0.07955159192953666	0.24442720548744146	0.0251519222773402	0.1795888293560179	5.124942778742496e-08	NA	5	5	5
ENSG00000102886.14	GDPD3	-1.1625798940658572	-0.2533263298123778	0.24499999219721813	0.0021504654283939937	0.032195830877841065	0.028444995941391524	NA	1	1	1
ENSG00000150630.3	VEGFC	-1.162087321281433	-0.3916271079681164	0.24519999695965855	0.00116822970542625	0.08354994601353427	0.0003334459928870964	NA	1	1	1
ENSG00000102445.18	RUBCNL	-1.1619666565285691	-0.15449658908870567	0.24524900926269078	0.00940394891356966	0.051946852147006464	0.004860414387058597	NA	32	33	33
ENSG00000100024.14	UPB1	1.1616592426186114	0.12857794014887747	0.24537390747003063	0.010418381033425562	0.13389667522525586	2.528356022529369e-06	NA	7	7	7
ENSG00000142082.14	SIRT3	1.161098055471916	0.11333601185915292	0.2456020254413981	0.014599729842478735	0.16918568675903686	1.7392729905161762e-07	NA	27	30	30
ENSG00000273456.1	RP11-686O6.2	-1.1601781873375712	-0.08954800490869576	0.2459762659128898	0.022509112104352122	0.06906900900163927	0.0013911213356174964	NA	34	34	34
ENSG00000198624.12	CCDC69	-1.1600809906219867	-0.1881021232790595	0.2460158329049359	0.008445983723191549	0.05251400036711742	0.0044384518898931856	NA	32	32	32
ENSG00000143156.13	NME7	1.1585716603734593	0.13057325516144103	0.2466308261000607	0.00915251784579135	0.029386412830777763	0.03346140479687506	NA	35	36	36
ENSG00000149743.13	TRPT1	-1.1584125243206969	-0.13691902784470994	0.2466957305506713	0.01136860009827282	0.09908054704730973	4.515614534137682e-05	NA	21	21	21
ENSG00000179630.10	LACC1	1.1582023829778314	0.03851480246854485	0.24678145610245228	0.026474755218463996	0.19764351317975612	7.992923524832266e-10	NA	37	38	38
ENSG00000085491.15	SLC25A24	1.1567763172960208	0.08032263371889037	0.2473637600385532	0.02280271842852434	0.14187667244707755	4.1728117075030173e-07	NA	38	39	39
ENSG00000178988.10	MRFAP1L1	-1.1564597362505775	-0.19282580934144838	0.24749315963913843	0.005986196786449364	0.06431551704891803	0.0015472839561317658	NA	28	33	33
ENSG00000114124.2	GRK7	-1.1562520880822875	-0.08062827835378272	0.2475780596566055	0.03538338294734316	0.0721517622973148	0.0009722848460547133	NA	37	39	39
ENSG00000241043.1	GVQW1	-1.156149855557893	-0.07721284023106244	0.24761986642181844	0.03420176435425618	0.1173164228410919	1.7461809541558488e-05	NA	22	22	22
ENSG00000124713.5	GNMT	1.155956096105947	0.07022641897837953	0.24769911558533442	0.03177380174009789	0.438382047852876	1.300913168775861e-22	NA	10	12	12
ENSG00000101290.13	CDS2	1.1549824096706862	0.1592352713395697	0.24809762988454287	0.006783806969416922	0.09125815755781154	0.00012317154582375413	NA	60	63	63
ENSG00000271973.1	RP11-572O6.1	1.154316722631217	0.019982289674807682	0.24837034302974725	0.17323751082252525	0.11276223117970595	2.1936874688134285e-05	NA	85	87	87
ENSG00000157191.19	NECAP2	-1.1542989444843008	-0.266002515103567	0.24837762910743977	0.0025314162239709003	0.05219864788882194	0.004494651065321699	NA	38	43	43
ENSG00000105369.9	CD79A	-1.1539316081120823	-0.06091212710005355	0.24852820927053965	0.05072883811474696	0.08864473451594962	0.00018480513927132263	NA	25	26	26
ENSG00000265478.2	CTD-2145A24.5	-1.1538172054442972	-0.2166630152225123	0.24857511875924032	0.00472525152668257	0.04487443011786585	0.010286258707876798	NA	27	27	27
ENSG00000176014.12	TUBB6	-1.1532837758145815	-0.07155943927562701	0.24879392715530257	0.03739378334839652	0.31173901855796343	4.47913880185566e-15	NA	20	20	20
ENSG00000065000.15	AP3D1	1.1529377769270834	0.27363657962448473	0.24893592501393536	0.0038289181935911177	0.035931686771594404	0.021834131694982432	NA	19	21	21
ENSG00000171903.16	CYP4F11	-1.1527733063184786	-0.1382256658285723	0.24900344357784476	0.01060136612820318	0.02818293270975566	0.04085226842434503	NA	47	47	47
ENSG00000278376.1	RP11-158I9.8	-1.1516897194191273	-0.06704014909143684	0.24944859831869437	0.04372312478953609	0.3855695194293952	1.194839876750238e-18	NA	36	36	36
ENSG00000151689.12	INPP1	1.1508055195933444	0.08905509775064	0.24981225353165548	0.03125565579158753	0.30063343772346435	8.018718983548461e-14	NA	22	22	22
ENSG00000174080.10	CTSF	-1.1507344131530148	-0.1251607456193008	0.2498415143921484	0.009497110143916167	0.11947387999056056	1.799348515253528e-05	NA	24	24	24
ENSG00000213214.4	ARHGEF35	1.150047445976785	0.07866995992101099	0.25012433011257396	0.022872951498253677	0.1034727972367575	4.900043921720634e-05	NA	31	32	32
ENSG00000239672.7	NME1	1.1491565088257816	0.21165479241561166	0.25049145063464506	0.0040411924525828305	0.12466231253472518	9.446417158782973e-06	NA	10	10	10
ENSG00000204084.12	INPP5B	1.1489949008637266	0.15018941888816084	0.2505580832764712	0.006649692802611354	0.1447335014319931	1.3179386585619695e-06	NA	9	10	10
ENSG00000221829.9	FANCG	1.1488679635858472	0.10007090524777085	0.2506104295116872	0.015570773787025106	0.17368672754649295	9.314991777154137e-08	NA	19	21	21
ENSG00000006016.10	CRLF1	1.1486812836095235	0.15532992632348022	0.2506874262355847	0.006965081193286685	0.028872480639257563	0.037860555472970736	NA	18	18	18
ENSG00000108187.15	PBLD	1.1479479142166735	0.05436793883271383	0.25099006653419065	0.019066016728456436	0.09351930503030904	0.00013861144889462974	NA	70	73	73
ENSG00000196683.10	TOMM7	1.147828878623011	0.1839623054675494	0.2510392131169309	0.004799328470969559	0.115075858660747	2.5463203337201653e-05	NA	9	9	9
ENSG00000275764.1	RP11-582E3.6	1.146511537025395	0.07462069472309184	0.25158355633910334	0.026116929130598113	0.11167566236932568	2.8543390134494793e-05	NA	47	47	47
ENSG00000112619.7	PRPH2	-1.1459842877291089	-0.05896411187887395	0.2518016533564186	0.044022871118427544	0.362472736497605	2.8613382116702395e-17	NA	19	20	20
ENSG00000115339.13	GALNT3	-1.1458583083192637	-0.12703888109783826	0.25185378433218764	0.012810585667559628	0.061046744978394935	0.0025779325303225435	NA	39	39	39
ENSG00000159210.9	SNF8	1.1454609565408969	0.07360686011116985	0.25201825999826233	0.029745842324573356	0.2261230758215756	5.705198235316476e-10	NA	44	45	45
ENSG00000072756.16	TRNT1	-1.1454215552514895	-0.1530467525795176	0.2520345734390116	0.006253466024716924	0.05949402533287763	0.003077735951121929	NA	10	10	10
ENSG00000198039.11	ZNF273	1.1452355770572165	0.11514960796968642	0.25211158451976035	0.010975235965781172	0.05681785192269265	0.002509496685842249	NA	34	35	35
ENSG00000176945.16	MUC20	1.145067672094214	0.035452620061853714	0.25218112580782204	0.16058112754639098	0.3875558354632312	6.9606929216666745e-19	NA	82	88	88
ENSG00000154079.5	SDHAF4	1.1446894678144481	0.20847595552388376	0.2523378158580295	0.0025277322544643003	0.05183505066834153	0.005431113352409685	NA	9	9	9
ENSG00000183569.17	SERHL2	-1.1425298213231487	-0.05000393376101338	0.2532338576219918	0.07457917015055743	0.1989182676771576	3.422213349967639e-09	NA	24	28	28
ENSG00000101639.18	CEP192	-1.1420649605593596	-0.03698434489847027	0.25342701879108764	0.11900600441529507	0.5390164838713905	4.448821262035913e-29	NA	41	43	43
ENSG00000169220.17	RGS14	-1.1414809756382716	-0.14423088513505208	0.25366982437545094	0.007805208111969626	0.0368705051416524	0.018854707469585032	NA	36	38	38
ENSG00000099960.12	SLC7A4	1.1405373657065911	0.41664816365144375	0.25406249476933473	0.0013337558635339178	0.05436760469331394	0.003196054744354055	NA	15	15	15
ENSG00000164385.8	LINC01600	-1.1404345121192545	-0.03227041358743498	0.25410532143995557	0.25109724443037224	0.09151124158422283	0.0001442894576096029	NA	122	126	126
ENSG00000249693.2	THEGL	-1.1400100635465023	-0.07260418476400861	0.2542821085193826	0.031264209412752056	0.03953491238969839	0.014471419263646054	NA	47	50	50
ENSG00000170703.15	TTLL6	-1.1390630429791724	-0.12467340182976988	0.2546768605083828	0.013743317933718746	0.11455929623400178	2.416381489406981e-05	NA	16	16	16
ENSG00000169946.13	ZFPM2	1.1364752093788288	0.16679316060916172	0.2557577350943486	0.0124407970596803	0.04081937279015691	0.012026632060497358	NA	11	11	11
ENSG00000187824.8	TMEM220	1.1359884377019005	0.06395069845225163	0.25596140334525896	0.04640566599992853	0.3960932091820604	1.461644670807984e-18	NA	71	74	74
ENSG00000185345.18	PARK2	1.1354183521596783	0.24302161126414487	0.2562000738535357	0.0032210477408983534	0.0524092791281506	0.005554796354365225	NA	15	15	15
ENSG00000143891.16	GALM	1.1349342823680493	0.18666203307092874	0.25640285455534073	0.0049838322425320766	0.12391776063146215	1.1147153707025544e-05	NA	12	14	14
ENSG00000020922.12	MRE11	1.1344652952574021	0.07570548181746424	0.2565994232831623	0.024081008766391847	0.23402442775874865	1.9970576328375856e-10	NA	31	32	32
ENSG00000177888.7	ZBTB41	-1.134465079098413	-0.5493007541983094	0.2565995139069933	0.0021741956402018276	0.0541427150266403	0.004625613468515682	NA	13	13	13
ENSG00000156381.8	ANKRD9	1.1323583151004348	0.06785977284532824	0.25748382247574875	0.03189644859082142	0.2805194979776985	1.544840184548171e-12	NA	47	47	47
ENSG00000272823.1	RP11-295M18.6	-1.1318064452348366	-0.06117245336097337	0.25771581743891536	0.045028494638753774	0.2246177980558388	3.631184013227195e-10	NA	25	25	25
ENSG00000089847.12	ANKRD24	-1.1313117642282011	-0.14340265675416597	0.25792389455684384	0.007097642117823163	0.0928910191381002	0.00017233105200295637	NA	12	12	12
ENSG00000181826.9	RELL1	-1.1301923462043613	-0.18985047479884382	0.2583951841555805	0.005876878256781188	0.04836610232170719	0.0062175671125968175	NA	14	15	15
ENSG00000065268.10	WDR18	1.1298505189748522	0.03579612628419915	0.25853921678429304	0.11861195509303536	0.4705884711754714	7.195624775498384e-24	NA	55	65	65
ENSG00000275636.1	RP11-521C20.5	-1.1297210385505674	-0.12290234041483987	0.2585937893010809	0.009204508156625154	0.05039687560745799	0.0056211067817407406	NA	8	8	8
ENSG00000163867.16	ZMYM6	-1.1297064770462266	-0.20885275665664907	0.2585999270829491	0.0038244016328811766	0.05641514593305371	0.003932821371430332	NA	8	8	8
ENSG00000120693.13	SMAD9	1.1294162774075176	0.18540501075823496	0.25872226943649046	0.00560061650829406	0.06624475220692687	0.0006146039618325996	NA	4	5	5
ENSG00000112584.13	FAM120B	1.1271572360748032	0.30447817807026323	0.2596760074510779	0.0038123360191334044	0.13241907709735776	3.4715703372369463e-06	NA	40	41	41
ENSG00000103544.14	C16orf62	-1.1271347644008174	-0.06714335622296808	0.2596855069131836	0.02210695767423977	0.09333312678075004	0.00015887851928377892	NA	24	27	27
ENSG00000188818.12	ZDHHC11	1.1263072615791658	0.32968107162727417	0.2600354851778437	0.0014260234031365025	0.15182605733764729	4.1690522437627907e-07	NA	5	11	11
ENSG00000180992.6	MRPL14	-1.1262775493697805	-0.16881570330566387	0.26004805752092397	0.005573928443792435	0.11321094111401755	3.0958370980370275e-05	NA	15	15	15
ENSG00000100197.20	CYP2D6	-1.125377233310703	-0.05281592239317975	0.26042921433550403	0.07240868050392914	0.4009734300148489	4.655287144325879e-19	NA	61	62	62
ENSG00000170684.8	ZNF296	-1.1249017174089375	-0.17867370240995856	0.26063068414754287	0.00509536740528008	0.06570580402112729	0.0011068270106450162	NA	12	12	12
ENSG00000198736.11	MSRB1	-1.1243943253823205	-0.3309203980930695	0.2608457783314797	0.003258515134808399	0.037156263610652884	0.015581676725503018	NA	6	7	7
ENSG00000182986.12	ZNF320	1.1226545952017992	0.05399079091910189	0.2615842187247831	0.059679582651470976	0.3684499978639904	3.459312040101888e-17	NA	25	27	27
ENSG00000138795.9	LEF1	-1.1216418434790076	-0.34119493998845246	0.26201475290984855	0.0016478937895126671	0.03231090250300956	0.02951237941335388	NA	12	12	12
ENSG00000100865.14	CINP	1.1212871968361946	0.22283309247452854	0.2621656335761722	0.002253598788639705	0.02710298317276511	0.04455583332550251	NA	7	7	7
ENSG00000278254.4	RP4-668E10.4	-1.121280759387635	-0.06954539317081931	0.26216837287515726	0.025712814294597652	0.0991316160692074	6.147665550477925e-05	NA	20	20	20
ENSG00000178222.12	RNF212	-1.1212031712755077	-0.04871111313095333	0.2622013901563277	0.08800558369253597	0.16422894038870905	1.06947646679408e-07	NA	36	36	36
ENSG00000253764.1	RP11-439C15.4	1.1211650293389306	0.07000648894642329	0.26221762234341606	0.028700757393931332	0.23105316242702464	1.9511570891448415e-10	NA	17	18	18
ENSG00000164694.16	FNDC1	1.1211476037889276	0.192042805665049	0.2622250384219976	0.005401985543554918	0.05871654964181947	0.002541333394629185	NA	23	23	23
ENSG00000108370.16	RGS9	1.1196225933422466	0.16800462848094075	0.26287462350605384	0.0055795816670147725	0.04024352427892657	0.011786817702423907	NA	28	30	30
ENSG00000158864.12	NDUFS2	1.1191699480557573	0.2064357890285352	0.2630676434327698	0.003976716617623478	0.036806274432566184	0.020331044949685996	NA	24	24	24
ENSG00000095383.19	TBC1D2	1.1190995460981212	0.0695116012309451	0.26309767347915025	0.03368326540258907	0.3703747591801151	3.090752301074305e-20	NA	16	16	16
ENSG00000073670.13	ADAM11	1.1182749891152803	0.24188485542576224	0.2634495654771781	0.0034647204967040344	0.14763406970867926	1.436546811123604e-06	NA	16	18	18
ENSG00000163382.11	NAXE	-1.1172843995714277	-0.0814163566373971	0.26387274360642743	0.026080977856814073	0.26232773757492683	1.0462684816219279e-11	NA	19	19	19
ENSG00000133067.17	LGR6	1.1170077666459128	0.08469424497813129	0.26399100441307766	0.020546500353613956	0.07612611103474516	0.0006585166942233099	NA	24	25	25
ENSG00000238078.1	LINC01352	-1.1170004958289683	-0.0714494125475442	0.26399411318631216	0.02979245386896836	0.14219954556907138	1.5693545809153126e-06	NA	11	11	11
ENSG00000135968.20	GCC2	1.116605068740633	0.1984996537768623	0.2641632234311875	0.003583056600130757	0.028213952648368318	0.041935516960507915	NA	27	29	29
ENSG00000268658.5	LINC00664	1.1165011917114926	0.03783279877952868	0.2642076603659915	0.09501815970263068	0.2291032157048562	1.4588612226236194e-10	NA	38	39	39
ENSG00000196510.12	ANAPC7	-1.1164707611789497	-0.10347924231565477	0.2642206790381121	0.0127124595030164	0.06496557797122877	0.0015163954757496348	NA	25	27	27
ENSG00000184792.15	OSBP2	-1.116294662708673	-0.30731325550890154	0.26429602548707287	0.001219852677148909	0.03479264666896637	0.022551500038057157	NA	5	5	5
ENSG00000090013.9	BLVRB	-1.115784147914516	-0.2531867499312251	0.2645145408427668	0.0021641327291709	0.11779068933922066	1.6224262468963768e-05	NA	2	2	2
ENSG00000007001.12	UPP2	-1.114651060251592	-0.11243429984300175	0.2649999805721023	0.012952287040721742	0.0460278988351322	0.0076252574792673765	NA	17	18	18
ENSG00000155011.8	DKK2	-1.1134854555130005	-0.36858854905408395	0.26549999149282844	0.0023239939320030016	0.042707757955264464	0.009294902574330808	NA	1	1	1
ENSG00000164530.13	PI16	1.1128653641798554	0.09718887686497076	0.26576625745934346	0.019603975429411235	0.06899862126642296	0.0011926514064765509	NA	43	44	44
ENSG00000272912.1	RP11-724N1.1	-1.1118696915451256	-0.05299193331811761	0.26619418180702525	0.05231185692028309	0.0438180095917811	0.009802030508204808	NA	40	41	41
ENSG00000204175.5	GPRIN2	-1.1118185676064212	-0.40414197464416635	0.2662161668601374	0.0007787537524312582	0.13777251857832246	2.429577690920769e-06	NA	3	29	29
ENSG00000148384.12	INPP5E	-1.1114621304691372	-0.13802647212692457	0.26636948182620124	0.009379505573370896	0.21760007819067692	2.8881028842392036e-10	NA	16	19	19
ENSG00000183688.4	RFLNB	-1.1112545852101579	-0.07609514613053632	0.26645878163791914	0.034525385556995095	0.21432631443635228	2.685363168812342e-09	NA	24	24	24
ENSG00000125656.8	CLPP	-1.1106346898584312	-0.2872387941335599	0.26672562460137683	0.0017142914258660787	0.029145017085435213	0.037993920766103764	NA	19	19	19
ENSG00000213937.3	CLDN9	-1.1103798126906255	-0.07891438308570285	0.2668353934967609	0.027734894560905436	0.09222922802727312	9.509805627076595e-05	NA	47	50	50
ENSG00000130313.6	PGLS	-1.1101226690165686	-0.14438161688552278	0.2669461700026148	0.0067790229817934625	0.09075482805140414	0.00020321889414109563	NA	25	25	25
ENSG00000166046.10	TCP11L2	-1.1101011078949152	-0.2894156706608853	0.2669554598879911	0.0021045196808986842	0.040615618079784886	0.013550388252435158	NA	7	7	7
ENSG00000145536.15	ADAMTS16	-1.1094300006126592	-0.07122505013124339	0.26724472623144	0.0329015340580092	0.027546891699587368	0.04489496598463102	NA	41	42	42
ENSG00000226578.1	RP11-258F22.1	-1.1091113563321517	-0.06769706055158703	0.26738214641999813	0.048504923722781625	0.1915441522468923	1.2367171746250964e-08	NA	32	33	33
ENSG00000009830.11	POMT2	1.1085893741121216	0.17471596022820668	0.26760736414698205	0.005274794038666077	0.08577773452892402	0.00023718144528777447	NA	13	13	13
ENSG00000267575.6	CTC-459F4.3	1.1083230253879315	0.09150936457459877	0.26772233487052044	0.014456484077172005	0.07927578077789106	0.0005549350252138239	NA	26	26	26
ENSG00000125386.15	FAM193A	1.1069825288009176	0.4484102056210177	0.2683014821064067	0.0010397141108267856	0.027889987807563788	0.043129733364535176	NA	2	2	2
ENSG00000142856.16	ITGB3BP	-1.106160639777607	-0.024091822062252292	0.2686569957744558	0.2204490712452864	0.5464058226843129	1.3464505788469697e-29	NA	48	48	48
ENSG00000066084.12	DIP2B	1.1051168068486916	0.13937007502848925	0.2691089789197979	0.009612168134006024	0.03720019832984764	0.016680520415450456	NA	48	49	49
ENSG00000235209.1	CTA-150C2.13	1.1047330495369854	0.03306870368666769	0.26927527826558606	0.13835870177548656	0.3691204182904011	1.1845263098026763e-18	NA	35	35	35
ENSG00000171130.17	ATP6V0E2	-1.1040146895270353	-0.07836498681239798	0.26958676560087647	0.027113700756540474	0.395233136497943	3.640481095235036e-20	NA	27	27	27
ENSG00000171960.10	PPIH	1.103023209060616	0.05291686298227342	0.2700170863536402	0.031006605196675346	0.03353821439018584	0.02597120912169067	NA	49	52	52
ENSG00000163354.14	DCST2	1.1027229881851524	0.054385620212617475	0.270147480605493	0.05028770831022781	0.051249650006021066	0.005120800288357082	NA	67	69	69
ENSG00000128268.11	MGAT3	1.102061689111075	0.1305328550043605	0.27043485342965967	0.008240320256775714	0.12790155237841416	7.5619554014867814e-06	NA	27	27	27
ENSG00000185963.13	BICD2	-1.10154877538815	-0.21433633233689528	0.27065788847528627	0.003391649494479464	0.046999700633245815	0.008142391877736828	NA	31	31	31
ENSG00000273175.1	RP11-11N7.4	-1.1006491732260382	-0.04097268346571789	0.271049375276859	0.1584697188138171	0.05607946179304932	0.004264259754593086	NA	84	91	91
ENSG00000164111.14	ANXA5	-1.0995182499835447	-0.06451173036126846	0.2715420780899932	0.0388643527940204	0.356814780521613	1.0043399479538091e-16	NA	33	33	33
ENSG00000164197.11	RNF180	1.099234654754741	0.085462124619085	0.27166572652371734	0.018165311829530555	0.0386490250573213	0.014998898906032369	NA	50	51	51
ENSG00000205106.4	DKFZp779M0652	1.0988229389628976	0.06126967464821011	0.27184530454749634	0.024308965997384812	0.09818489750176827	0.00011299097954497	NA	44	45	45
ENSG00000128159.11	TUBGCP6	1.0978994370866504	0.12192523729060833	0.27224840380828985	0.015670632042588284	0.044513419442194335	0.00976062756955471	NA	54	57	57
ENSG00000153037.13	SRP19	1.0976854306056765	0.15999205800665187	0.2723418738367174	0.005050083808015468	0.0753545324903503	0.0007204067790365215	NA	35	35	35
ENSG00000065621.14	GSTO2	1.0975406325963595	0.08322735708364366	0.27240512864822675	0.022081254997058944	0.12505147352534787	1.0973482047520959e-05	NA	16	17	17
ENSG00000146833.15	TRIM4	1.0973120233637663	0.12153056012587275	0.27250501674361005	0.010473332702505188	0.12923808394825087	5.951549162193764e-06	NA	25	25	25
ENSG00000172890.11	NADSYN1	-1.0969059249613855	-0.6028143233958776	0.272682518428071	0.0003285670609126185	0.02993099002529685	0.035959933441421434	NA	13	13	13
ENSG00000185811.16	IKZF1	1.0960866229036184	0.3126937304545406	0.2730408681700449	0.0017654674652485135	0.07145032778688012	0.001098420942768433	NA	10	10	10
ENSG00000183570.16	PCBP3	-1.0957033130818163	-0.24133300770246557	0.27320863235871795	0.003595963719530014	0.034096881775160834	0.026801268356060608	NA	59	59	59
ENSG00000239697.10	TNFSF12	1.0953317504116813	0.16997173745705554	0.2733713224095714	0.005536531901502422	0.050569086105615516	0.005965631814381711	NA	24	24	24
ENSG00000108823.15	SGCA	-1.0935284110706192	-0.06285180221798474	0.2741618618022065	0.033752545458367304	0.259381713376422	2.716400953494151e-11	NA	6	6	6
ENSG00000236164.1	RP11-268F1.3	1.092946307600114	0.2699420644278201	0.27441737470396566	0.0018665030598288463	0.04315083528060231	0.011320665612918026	NA	6	6	6
ENSG00000185519.8	FAM131C	1.0929353343213108	0.10940186896945597	0.2744221929595282	0.01573968698681463	0.09153432556243456	0.00012258343177246528	NA	15	19	19
ENSG00000180185.11	FAHD1	1.092906800996981	0.038148973363837324	0.27443472192368257	0.07457295638757104	0.4611257542779452	5.0031164751746755e-24	NA	62	62	62
ENSG00000237940.3	LINC01238	1.0928107726650753	0.049701284025257614	0.27447689077193604	0.09900509025200305	0.2057706077795502	1.7647735548964381e-09	NA	51	62	62
ENSG00000196724.12	ZNF418	-1.0926441422923021	-0.10361031929058645	0.2745500735427665	0.01240227250190583	0.09397637545289128	0.00013691651954426221	NA	20	20	20
ENSG00000101457.12	DNTTIP1	1.0923653751902194	0.2623327708909148	0.27467253569216055	0.002450663204633563	0.02765640266173522	0.04290744719948138	NA	8	9	9
ENSG00000162869.15	PPP1R21	-1.0923218699730868	-0.06692404374784477	0.27469165086133485	0.03271550357843476	0.09595314611709772	0.00010661590274974033	NA	40	40	40
ENSG00000132507.17	EIF5A	-1.0910508938178505	-0.15468899832419777	0.2752504888414976	0.007365358447463067	0.14020321129604665	1.7683381061660145e-06	NA	6	6	6
ENSG00000147419.17	CCDC25	1.0907384977330472	0.07278177324692887	0.2753879656056356	0.02005700180694174	0.17094835363841596	1.1697840465884135e-07	NA	58	60	60
ENSG00000284395.1	LA16c-312E8.5	1.0906527656034721	0.05813230305056393	0.27542570210691775	0.051390928347770884	0.11432021280078407	2.250100608070565e-05	NA	36	37	37
ENSG00000141971.12	MVB12A	-1.0895738516154	-0.19098543897467773	0.2759009066799012	0.006331706812059446	0.10742701681750524	5.292137858677288e-05	NA	11	11	11
ENSG00000213722.8	DDAH2	-1.0888141592590403	-0.3316357063887049	0.2762358463472575	0.0013731720759111764	0.029838530697983926	0.03284476596799565	NA	11	26	26
ENSG00000160075.11	SSU72	1.088462097082681	0.15686686124081997	0.2763911605156878	0.0057623916202351275	0.1943376267111937	1.5509998024292386e-08	NA	15	15	15
ENSG00000157181.15	C1orf27	-1.0880797902027415	-0.09321631173737882	0.27655988472119397	0.026550724457657156	0.1374975170737696	2.4013514891794555e-06	NA	102	103	103
ENSG00000169783.12	LINGO1	1.0877717483029086	0.14768806277258523	0.2766958844947247	0.007875022454247142	0.07942981135893888	0.00037800824646195066	NA	16	16	16
ENSG00000244414.6	CFHR1	1.0872935697425423	0.07251044966569939	0.27690708949495046	0.030480994645630078	0.1139193464527621	1.2152736188037413e-05	NA	9	10	10
ENSG00000232748.3	RP11-196G11.6	-1.0854062973832357	-0.06695975508180448	0.27774174448552436	0.028555090806768806	0.09234357449076287	0.00011178379622341699	NA	13	13	13
ENSG00000178952.10	TUFM	1.0841409819112018	0.1389574352489875	0.2783022945107412	0.009163735608766224	0.07478734549108351	0.0008680366234670937	NA	23	24	24
ENSG00000152056.16	AP1S3	1.0825871234409874	0.06681237958836785	0.2789917252777653	0.01827180247787707	0.06127204080152044	0.0026733517267861487	NA	31	31	31
ENSG00000123643.12	SLC36A1	-1.0825583289397787	-0.06434828666461274	0.27900451205018995	0.009954264789743691	0.09598529852055038	0.0001423384960727431	NA	19	19	19
ENSG00000134905.16	CARS2	1.082068253988666	0.3060006691036472	0.2792222007281798	0.001387247835748609	0.027636895574794616	0.041294923386074094	NA	10	10	10
ENSG00000136783.9	NIPSNAP3A	-1.0820642639087128	-0.06571392672973814	0.2792239735742812	0.02358375361144773	0.112328664293305	2.5140721047596945e-05	NA	48	52	52
ENSG00000112110.9	MRPL18	-1.0812665470247946	-0.11810967539427995	0.2795785636406465	0.013524063690740728	0.05790112839505431	0.0032117780382388025	NA	39	51	51
ENSG00000198515.13	CNGA1	1.0810349019145415	0.040814792702323154	0.2796815886436649	0.11453273142826151	0.3707759198643886	2.4296119113487693e-17	NA	28	28	28
ENSG00000169738.7	DCXR	-1.0806808781476802	-0.10802440715814755	0.2798390918487679	0.011510248814091045	0.2718445452244736	3.274879258360008e-12	NA	4	4	4
ENSG00000275759.1	RP11-131L12.3	1.0803615978164538	0.073934791035068	0.279981189580622	0.02480927802227971	0.195946208332936	1.1744755405166714e-08	NA	37	37	37
ENSG00000166183.15	ASPG	-1.0801959403175796	-0.06848439594721271	0.28005493581504237	0.024593785199182035	0.0502458577763097	0.005149811176590865	NA	39	40	40
ENSG00000283458.1	RP11-1I2.1	1.079507708625459	0.019693324832298655	0.28036145924997646	0.11886991322845225	0.0293387934341422	0.036798590598183606	NA	107	109	109
ENSG00000204653.9	ASPDH	-1.0770300120780876	-0.12384593522184408	0.28146685800967886	0.008460387627597871	0.08805576121553932	0.00018324154017165068	NA	9	10	10
ENSG00000104957.13	CCDC130	-1.0769690670042156	-0.2090508213243123	0.2814940852423481	0.002883112848363345	0.050003752591197236	0.005675021194798622	NA	18	18	18
ENSG00000079387.13	SENP1	-1.076243767615284	-0.30216119110291634	0.2818182501893105	0.0015427247471659629	0.030996105244505405	0.0346245152209262	NA	9	9	9
ENSG00000088053.11	GP6	-1.0749385511878464	-0.06833053280133167	0.2824022406441179	0.0407470403579881	0.03760800593153989	0.017633241222446132	NA	49	53	53
ENSG00000264880.1	RP11-805F19.1	-1.07216263764196	-0.06030102898178324	0.283646988713692	0.04360443793000089	0.15152324195385589	7.809877741494273e-07	NA	75	95	95
ENSG00000170222.11	ADPRM	-1.0715295076427551	-0.10364917675695628	0.28393141024962887	0.015238306093905116	0.12249633567286936	1.0467816315855993e-05	NA	23	25	25
ENSG00000166928.10	MS4A14	1.070234848799233	0.0643255021047138	0.2845136118824756	0.036773849537046224	0.27522996823046963	4.119628614307975e-12	NA	26	27	27
ENSG00000105287.12	PRKD2	1.0694434267212019	0.0850661685625704	0.28486990800387657	0.022442430941042292	0.2335917030040205	2.4132796481493485e-10	NA	35	36	36
ENSG00000106070.17	GRB10	1.069236261032738	0.19539696759116856	0.2849632232680127	0.00285214877396311	0.07583961231408108	0.0007498412492730176	NA	19	19	19
ENSG00000137804.12	NUSAP1	-1.0684560653563542	-0.04457760377637723	0.2853148384505161	0.07159211334679548	0.2296463334082131	4.451631943619462e-10	NA	25	26	26
ENSG00000109832.13	DDX25	-1.067611080229881	-0.3814326720985001	0.285695983427829	0.0011715172208254054	0.02702483813339189	0.0470868347224304	NA	6	6	6
ENSG00000186184.16	POLR1D	-1.0671568023942037	-0.08757825853985926	0.285901035384292	0.018232573868010377	0.04636590527711057	0.00847289498105088	NA	57	58	58
ENSG00000166321.13	NUDT13	-1.0670103326201619	-0.06985732580050731	0.28596717011688344	0.033704973834282365	0.18863763174859466	2.3025784524293257e-09	NA	192	194	194
ENSG00000258839.3	MC1R	1.0660942884189288	0.07778653126147053	0.28638102126135667	0.014684432470860164	0.09893036370514367	4.222694128734338e-05	NA	17	17	17
ENSG00000136932.13	TRMO	1.0652374906394644	0.07285698568501779	0.28676847198848876	0.027130589045101208	0.2788397451899022	2.1411958377062667e-12	NA	12	13	13
ENSG00000250863.1	RP11-663P9.1	-1.0651999874536524	-0.18955259193025129	0.2867854393069563	0.00438206811766843	0.039621958561285205	0.008159257230109553	NA	11	11	11
ENSG00000114744.8	COMMD2	-1.062794864393667	-0.14004042255819815	0.28787498900372077	0.007781137827993786	0.07824452959157698	0.0005027863539054637	NA	8	8	8
ENSG00000184293.7	CLECL1	-1.0626913175756132	-0.04862487665366575	0.2879219595658342	0.05732295630252446	0.1931452555512318	1.407369161923879e-08	NA	34	35	35
ENSG00000278023.5	RDM1	1.061805651373503	0.16215448804241855	0.28832392369862736	0.005332464753312343	0.07019313675040145	0.0008875240236283801	NA	23	24	24
ENSG00000136859.9	ANGPTL2	-1.0607693654722787	-0.21126392927845955	0.28879472748436197	0.002708359221715894	0.0771218914288097	0.0004863239504534113	NA	46	47	47
ENSG00000112357.12	PEX7	1.060663238616238	0.21004106878153295	0.2888429721007627	0.004099741666223882	0.09802455895262004	6.608173637135951e-05	NA	4	4	4
ENSG00000184967.6	NOC4L	1.0602607259443964	0.0300519280727634	0.2890260012488759	0.10823203529996868	0.08930313032622103	0.00016211195033543694	NA	84	90	90
ENSG00000169752.16	NRG4	1.0580037735375505	0.03909153083587325	0.29005372203640734	0.0829096027243428	0.4337324934922116	1.7140855610134242e-21	NA	33	34	34
ENSG00000103599.19	IQCH	1.0579003343541697	0.25329532569154306	0.2901008827502892	0.002010099303782992	0.052262821345719315	0.005338576842519914	NA	17	17	17
ENSG00000187048.12	CYP4A11	1.0577923700413292	0.07227574204327869	0.2901501120973595	0.031073708943131915	0.13630114186514286	2.9054131398224623e-06	NA	39	39	39
ENSG00000118292.8	C1orf54	-1.05722988337626	-0.17423773336866633	0.29040668457397767	0.005150518747285111	0.04493345178577863	0.008228724113277552	NA	15	17	17
ENSG00000256269.7	HMBS	1.0566609259971613	0.06891749992963303	0.29066636386695366	0.03329934547025369	0.23920851876541305	6.377814784710876e-11	NA	24	24	24
ENSG00000274897.2	PANO1	-1.0562740513624667	-0.11554657974795006	0.29084302750417934	0.011871852371436405	0.05794245926412064	0.0027804050234645247	NA	16	16	16
ENSG00000122674.11	CCZ1	1.0561337514902598	0.023852746361048248	0.29090711231550237	0.24206229416573688	0.456129006657469	3.027233741303501e-23	NA	36	42	42
ENSG00000205307.11	SAP25	1.0542239446148176	0.08625806650287464	0.2917803998519196	0.01636657084991342	0.10472758032124044	2.14781223482237e-05	NA	39	39	39
ENSG00000235770.5	LINC00607	-1.0537441731232982	-0.1151913826928724	0.2920000590798377	0.012156183688281063	0.035984588366269436	0.02089645381844972	NA	14	14	14
ENSG00000099940.11	SNAP29	-1.053653760328493	-0.14026648953640025	0.2920414662345069	0.00839811908666931	0.15571939923078226	5.379025175866409e-07	NA	37	38	38
ENSG00000174721.9	FGFBP3	-1.0535077806267277	-0.11170141420575282	0.29210833018802473	0.01805446842082962	0.09715012157853274	0.00012192966535226431	NA	33	33	33
ENSG00000278619.4	MRM1	-1.053114078449721	-0.12055163684520254	0.2922887112128971	0.01482860359891899	0.0874320640737078	0.00024538101370923777	NA	24	29	29
ENSG00000085514.15	PILRA	-1.0530744209323148	-0.02807763739624629	0.2923068850933296	0.16061168853385493	0.6031356731279689	3.6151848070599935e-38	NA	19	19	19
ENSG00000155868.7	MED7	1.052546038463175	0.055706986286299706	0.29254909975231413	0.035064875482698654	0.030539310247757023	0.03558386067092011	NA	52	55	55
ENSG00000273156.1	RP11-127B20.2	1.0521002683004572	0.1905240967132972	0.29275354907370976	0.006586115595583633	0.08873657622662033	0.0002325403039172693	NA	31	33	33
ENSG00000124140.13	SLC12A5	-1.0508416652662012	-0.6514486119265759	0.29333131611185725	0.0002963105805881797	0.03488840369220103	0.0228864963577894	NA	5	6	6
ENSG00000118564.14	FBXL5	1.050463973446812	0.12769115518449806	0.29350484629405105	0.01467493411514119	0.04776393538272725	0.007568535753669442	NA	28	28	28
ENSG00000103510.19	KAT8	1.0494726204477167	0.09557095257959712	0.29396065016758566	0.01432004425481587	0.188619530999616	2.6847104562633107e-08	NA	17	19	19
ENSG00000124783.12	SSR1	-1.0492514086348175	-0.21789439969582777	0.29406242359072843	0.0026045473706582797	0.030821241193152375	0.033669104352865485	NA	10	10	10
ENSG00000143768.12	LEFTY2	-1.0490805763550042	-0.04201279271551688	0.29414103495424215	0.07671982281028229	0.0609313292444212	0.002730496715192934	NA	62	64	64
ENSG00000186470.13	BTN3A2	-1.0487870241648276	-0.055678330414614015	0.29427615086827985	0.059100753211673206	0.2842654582666975	1.2912603775566732e-12	NA	51	53	53
ENSG00000152670.18	DDX4	-1.048758926885246	-0.131482199030255	0.2942890856382231	0.009589440258223109	0.06141434993263111	0.0019503202704269469	NA	7	7	7
ENSG00000168356.11	SCN11A	-1.0480137823507272	-0.062199076799805686	0.29463225698681395	0.038321601583395114	0.1387160801694082	1.3241334224010583e-06	NA	33	34	34
ENSG00000169733.11	RFNG	1.0479363692460162	0.23175585191561704	0.2946679244488424	0.002930943723840918	0.03238619017163985	0.029554406537853038	NA	12	13	13
ENSG00000134508.12	CABLES1	1.046980529839196	0.14689738248974937	0.29510855816897286	0.0048411307736633755	0.0836013106575406	0.00021386580769255917	NA	10	10	10
ENSG00000272010.1	CTD-3025N20.3	1.0465601273326157	0.06293391723668389	0.2953024997895686	0.0385624103820843	0.2909068823510779	3.3410597649088564e-13	NA	34	34	34
ENSG00000067533.5	RRP15	1.0458996009947372	0.03751642631888058	0.29560738860896285	0.08180572273776619	0.3417262209495614	8.912187345422514e-16	NA	27	27	27
ENSG00000276791.1	CTD-2270P14.5	1.0458650749020955	0.03311968404025149	0.2956233311179285	0.1489473319401163	0.4044132833316639	3.1447578225654864e-20	NA	18	18	18
ENSG00000169609.13	C15orf40	1.0454028457381586	0.03360996121592817	0.29583682202728556	0.15269428571710353	0.4200712458772237	1.2571961877137306e-20	NA	36	36	36
ENSG00000120328.6	PCDHB12	1.0450119355387848	0.0492751681940794	0.2960174532063632	0.05305279113507136	0.048492790666079415	0.007725794314138652	NA	62	66	66
ENSG00000154227.13	CERS3	1.0449194993313098	0.0696064941446747	0.2960601767751323	0.022982631902363448	0.06910876613589434	0.0008281205891869328	NA	18	18	18
ENSG00000104067.16	TJP1	-1.043628487332817	-0.2548511160821176	0.2966573076151099	0.001272619745832323	0.04159142814289903	0.013948042279896706	NA	16	17	17
ENSG00000185808.13	PIGP	-1.0436131410315095	-0.23117128630971306	0.2966644105703845	0.002521720728974534	0.061202613407768225	0.002698956124986252	NA	22	24	24
ENSG00000100162.14	CENPM	-1.0420886791715187	-0.06584185244893198	0.2973705667238289	0.020025395128405468	0.07012571749506898	0.000982204293397665	NA	7	7	7
ENSG00000132196.13	HSD17B7	-1.0405067052091777	-0.08318756646517896	0.2981045504843657	0.026225750592611955	0.07758617983250987	0.0004979865239425637	NA	75	79	79
ENSG00000120322.3	PCDHB8	1.0391624657186869	0.06822966539431323	0.29872918354132016	0.030775943780911693	0.15211797259610496	1.0078763251976582e-06	NA	28	28	28
ENSG00000176105.13	YES1	-1.0380802282193684	-0.17669661417797813	0.2992327055565652	0.004441833795664361	0.10751300494345012	3.3548274753779716e-05	NA	13	14	14
ENSG00000018699.11	TTC27	1.0376107310703253	0.09492173704297333	0.29945131991442586	0.01862518346980497	0.05144151839084882	0.005408507652664315	NA	28	28	28
ENSG00000167601.11	AXL	-1.037010860639308	-0.2437215640884612	0.29973079565373084	0.003213226044243826	0.0367084314950957	0.015512109250146287	NA	15	15	15
ENSG00000110665.11	C11orf21	-1.0360659961002152	-0.0797839775656366	0.3001713546055381	0.02737172525391042	0.21651435248917208	1.4045131276907529e-09	NA	16	16	16
ENSG00000249381.1	LINC00500	-1.035223195391141	-0.0443026064513352	0.30056468867819086	0.10366812718955914	0.3711645671208907	2.9939618628749286e-18	NA	38	38	38
ENSG00000105669.13	COPE	-1.0339588371079649	-0.09285443187144528	0.3011554070366639	0.011562006586753045	0.1130098785355062	2.178201085497292e-05	NA	32	33	33
ENSG00000160888.6	IER2	-1.0328376928818195	-0.12528685779240128	0.30167986104490574	0.008962372849422938	0.03608090222258052	0.020280488591095627	NA	23	24	24
ENSG00000106012.17	IQCE	1.0326691761546598	0.060513854401443426	0.3017587431056513	0.03691311609956556	0.0386124246131045	0.014426055430430329	NA	69	76	76
ENSG00000260634.1	RP11-521O16.1	-1.032363415346815	-0.032102342779327	0.30190190366881453	0.10117515293553271	0.23542465540695426	1.1072666804273179e-10	NA	70	71	71
ENSG00000232629.8	HLA-DQB2	1.0322150432074249	0.05769239827077108	0.3019713894187136	0.03881537198693509	0.4588737767547972	2.3810188373763728e-23	NA	13	51	51
ENSG00000196437.10	ZNF569	-1.031502406210026	-0.22413788462868398	0.302305280423104	0.0024502869066692786	0.03911683184895109	0.015043799798977213	NA	21	22	22
ENSG00000165621.8	OXGR1	1.0310946412688957	0.0465472437238201	0.30249644050630675	0.04841612386828923	0.1566875019813534	5.842007632831173e-07	NA	30	31	31
ENSG00000243678.11	NME2	-1.0309532278094748	-0.056704198545000056	0.30256275386771314	0.04399967779618764	0.28200632090288635	4.994543213222595e-13	NA	58	60	60
ENSG00000204149.10	AGAP6	1.0305034617260485	0.09581371689261993	0.30277372806126046	0.014306267975516315	0.2341597660720151	2.118118954306215e-10	NA	17	18	18
ENSG00000175893.11	ZDHHC21	-1.0304967942479148	-0.27394850140956023	0.30277685634675133	0.0025275733177298866	0.07767775150462343	0.0006424147493886742	NA	8	8	8
ENSG00000144231.10	POLR2D	-1.029103550021979	-0.10978237588664036	0.3034310181569829	0.01648716734997684	0.06642604635312509	0.0014417972817483116	NA	53	53	53
ENSG00000169519.20	METTL15	1.0290380314729113	0.19594189001429493	0.3034618038046212	0.0067614577563806484	0.04896466275253427	0.006880935353450806	NA	15	16	16
ENSG00000090612.20	ZNF268	-1.028889327725771	-0.07451185086616649	0.30353168395050667	0.024331246083382507	0.12508386763884125	7.300305922385933e-06	NA	29	32	32
ENSG00000152348.15	ATG10	-1.0278741158226075	-0.030564812492033428	0.30400904675980234	0.1346359182049561	0.36956110538742415	1.4005002934553673e-17	NA	48	48	48
ENSG00000248714.6	RP11-1079K10.3	-1.026854014142544	-0.11658863322699597	0.3044892107906215	0.033183308428540545	0.03280217082787516	0.024910462129430492	NA	41	43	43
ENSG00000196208.13	GREB1	1.026755493680306	0.16676413863216163	0.3045356112291907	0.0069025345978449395	0.05009465717912133	0.00665749235474656	NA	41	43	43
ENSG00000168333.13	C8orf22	-1.0264988346992217	-0.05009131354840434	0.3046565126201122	0.06700186955736254	0.058001237398936374	0.0031033192482211713	NA	40	41	41
ENSG00000271945.1	RP11-354K4.2	-1.0264824147189717	-0.06077698717380614	0.3046642484753661	0.04626813657600168	0.17462490961469435	9.260207805601703e-08	NA	69	70	70
ENSG00000230555.2	RP11-517P14.2	-1.026149114212431	-0.12094541686471699	0.3048213027004619	0.015161761891651537	0.10041757016123674	6.45915884290345e-05	NA	24	24	24
ENSG00000074410.13	CA12	1.0258104507803192	0.06136911819377573	0.30498093901265355	0.03137581753046293	0.14909624730818202	4.499421793431508e-07	NA	56	59	59
ENSG00000161618.9	ALDH16A1	1.0243117031811069	0.04674260538150008	0.305688071930484	0.07208088121258635	0.2651754480119169	9.479997563956108e-12	NA	64	69	69
ENSG00000130348.11	QRSL1	-1.0237666012084001	-0.04026800587777409	0.3059455291165021	0.08846520334254433	0.415284966024448	3.1973923186676312e-21	NA	45	46	46
ENSG00000197766.7	CFD	-1.0230992864379438	-0.08240332482997782	0.3062609043058355	0.022379216188759866	0.14288704592993098	1.563860458491246e-06	NA	5	7	7
ENSG00000027001.9	MIPEP	-1.022904924406499	-0.0920958824851626	0.3063528009539057	0.01769138410498937	0.07513662294019227	0.0006207845113296816	NA	36	37	37
ENSG00000185619.18	PCGF3	-1.0207269396516696	-0.08763845136912642	0.3073838273235435	0.016106409334999672	0.06977930060303196	0.0008331425105298744	NA	24	26	26
ENSG00000003393.14	ALS2	-1.0205199590582854	-0.12001967410333364	0.3074819283246861	0.007659013840537365	0.10649674324105636	2.843594265772157e-05	NA	3	3	3
ENSG00000013583.8	HEBP1	1.0203802740334609	0.11421191773960393	0.3075481454746628	0.011319238377341768	0.08920951462109655	0.0002131990539192432	NA	28	28	28
ENSG00000180979.9	LRRC57	1.0202336958988776	0.049834917688272855	0.30761764042575335	0.019417223062572316	0.047631342372326316	0.007578490854343285	NA	40	41	41
ENSG00000158428.3	CATIP	-1.0196493587443034	-0.15436804561572406	0.3078947869747598	0.007029193839917629	0.037949838075312506	0.018298353534491926	NA	18	18	18
ENSG00000198128.3	OR2L3	1.019215867622298	0.07574318741411998	0.3081004951496049	0.02512241493194045	0.14815021857377206	1.4678489098803489e-06	NA	22	23	23
ENSG00000267605.5	CTD-3220F14.1	1.0175915044246713	0.06493750868397465	0.3088721263816191	0.021414651779968128	0.05501795107111716	0.003732318331084861	NA	34	35	35
ENSG00000138400.12	MDH1B	-1.017179105392469	-0.10421022709782099	0.3090682340081894	0.009966913272278954	0.1689030079808751	1.7158089968095902e-07	NA	27	27	27
ENSG00000081913.13	PHLPP1	-1.0171240214759512	-0.4043057850722416	0.30909443422728566	0.0008484491629173797	0.06484181656200888	0.0017368756489602544	NA	7	7	7
ENSG00000032444.15	PNPLA6	1.0167429892190767	0.15790782994187041	0.30927570933431225	0.004800650624853294	0.03547198783630846	0.02326484226129097	NA	31	36	36
ENSG00000188269.8	OR7A5	-1.016528754722902	-0.1432718407546514	0.309377661688765	0.005919883112406319	0.09257808664105603	0.00011786322777915259	NA	4	4	4
ENSG00000163913.11	IFT122	1.0154601851582659	0.14210023851215342	0.30988651635359943	0.010109717501928135	0.11275817065393348	3.1381627453221145e-05	NA	48	48	48
ENSG00000257261.5	RP11-96H19.1	1.0147857453117908	0.06727307436268401	0.3102079701497368	0.03563572956728579	0.2391712916948142	5.617689726069703e-11	NA	18	18	18
ENSG00000157150.4	TIMP4	-1.0138174664497899	-0.048509619773868855	0.31066985928762403	0.06593659826969855	0.18540692694225386	2.9321301051999414e-08	NA	50	50	50
ENSG00000117595.10	IRF6	1.0137838901760585	0.135446289951751	0.3106858840058343	0.006372830147833177	0.04505481597275333	0.00826612614304502	NA	8	8	8
ENSG00000165502.6	RPL36AL	1.0135349314304072	0.13082767639059412	0.31080471985825997	0.0070017187171895106	0.14305885978513658	9.512805393676688e-07	NA	13	13	13
ENSG00000114268.11	PFKFB4	-1.013220516171957	-0.11211545492828948	0.31095484301966947	0.015475578625268212	0.11761077221597335	1.8835650286058686e-05	NA	18	18	18
ENSG00000116127.17	ALMS1	1.0129534912809768	0.20739215968090757	0.31108237636820946	0.0024463296039243226	0.052693860377014116	0.005061874743246008	NA	9	9	9
ENSG00000115825.9	PRKD3	-1.0122432377053907	-0.13657270538424598	0.3114217674170552	0.011210301222720221	0.08185410103491979	0.0003039528252310201	NA	91	93	93
ENSG00000116688.16	MFN2	-1.0119616291852565	-0.26659378226378305	0.31155640018837993	0.0019252807072966515	0.10588395170803312	4.9118733529427174e-05	NA	5	5	5
ENSG00000110395.6	CBL	-1.011862701366638	-0.060877685299317384	0.3116037051890155	0.03553512858353031	0.06745435913734575	0.0013458301509947747	NA	102	103	103
ENSG00000164885.12	CDK5	-1.011823655047899	-0.1225226079393255	0.311622377541258	0.009779392940679315	0.03701305667398975	0.019111875684097068	NA	58	63	63
ENSG00000203880.11	PCMTD2	1.0114507295379125	0.23807941580241318	0.31180075153555553	0.004672122746030077	0.031767546169337905	0.030422274095723918	NA	5	5	5
ENSG00000164347.17	GFM2	-1.0106864218099676	-0.07480542096052745	0.3121665378449864	0.020127681471211942	0.21056431415899146	2.181499381325204e-09	NA	30	32	32
ENSG00000078674.17	PCM1	-1.0090296458394035	-0.06483295646316935	0.312960416666481	0.030955058616705708	0.3229081134263324	1.333843411302777e-14	NA	24	29	29
ENSG00000213077.5	FAM106A	-1.0087290050283002	-0.06741693580741873	0.3131046173744343	0.03896666183729192	0.1795105293963017	3.5799931972004814e-08	NA	8	9	9
ENSG00000125841.12	NRSN2	1.0083320283245527	0.24529303007295933	0.31329509206811323	0.002217636578777611	0.056762388642945874	0.0026174688541516075	NA	11	11	11
ENSG00000156486.7	KCNS2	1.008256887967264	0.13147507170043418	0.3133311539925977	0.005968321355455844	0.05249270754089658	0.005481885617477247	NA	27	31	31
ENSG00000166900.15	STX3	1.006756548318192	0.09502066819089704	0.31405178018765934	0.010493821030912865	0.03158042095423125	0.031897012278702265	NA	46	47	47
ENSG00000154059.9	IMPACT	1.006253133562135	0.2963210874544365	0.3142938187459233	0.0013335486567305876	0.0444951272053236	0.008755191036517495	NA	33	33	33
ENSG00000229921.6	KIF25-AS1	-1.0049419779940405	-0.02948803517743784	0.31492478953378333	0.1692666285146011	0.36598792860102697	2.920119324135551e-17	NA	51	54	54
ENSG00000141698.16	NT5C3B	1.0048489936611087	0.09442760930864155	0.31496956821652433	0.011396986367234593	0.24386916604724496	1.0284957153135702e-11	NA	26	28	28
ENSG00000144554.10	FANCD2	-1.0047973061582698	-0.20307239580925351	0.31499446129753417	0.003544218479288493	0.028970015318007494	0.03455670771068108	NA	8	8	8
ENSG00000028277.21	POU2F2	1.0035628263071916	0.12888300217526022	0.315589380042005	0.0077972479091715	0.06070704448216945	0.0021953892041404184	NA	36	38	38
ENSG00000162383.11	SLC1A7	-1.0030412324136901	-0.03801543416999512	0.3158409674484428	0.09203011733188922	0.4300103856353441	5.4364251352765916e-21	NA	23	27	27
ENSG00000054611.13	TBC1D22A	1.002156903019815	0.22889388340608596	0.3162678187928153	0.002656053277231913	0.0933882129366818	0.00015268877990640183	NA	3	3	3
ENSG00000056558.10	TRAF1	-1.000247942171182	-0.061566551873986027	0.31719053324454216	0.024138654557600215	0.25622360697380536	2.343019980778748e-11	NA	39	40	40
ENSG00000164946.19	FREM1	-1.0002205102478552	-0.09190538268399	0.31720380557980987	0.01378014508590694	0.15119895537261352	5.76389448410043e-07	NA	47	47	47
ENSG00000213903.8	LTB4R	-1.0002043290760194	-0.087955456792079	0.3172116346561522	0.019114616801839176	0.15060736623357826	5.038701715110168e-07	NA	24	26	26
ENSG00000235615.2	AJ239322.1	0.9993790383137274	0.05985725963934451	0.3176111102634783	0.044998034394027435	0.10431703521491567	4.334163658104673e-05	NA	57	71	71
ENSG00000101425.12	BPI	-0.9973721327752813	-0.13236105193764272	0.31858391270748176	0.02415685617619486	0.0377031104845427	0.019398919608673647	NA	16	18	18
ENSG00000247317.3	RP11-273G15.2	0.9970204419104673	0.05658585468300859	0.31875458767864595	0.054143074951227464	0.11302958148369675	3.300391185784397e-05	NA	56	60	60
ENSG00000281831.1	HCP5B	-0.9969477565038675	-0.1182989451926175	0.318789869245079	0.00852444069968593	0.3586496481162999	9.187959437421465e-17	NA	10	45	45
ENSG00000131126.18	TEX101	0.9961227483887666	0.1196556047940038	0.3191905081820924	0.014445645078644737	0.03555353751597592	0.02352031895916136	NA	40	42	42
ENSG00000164344.15	KLKB1	-0.995599004574883	-0.07713531910660149	0.3194450186240809	0.03380015200306392	0.07014655567963936	0.0010580612004244651	NA	32	32	32
ENSG00000101452.14	DHX35	-0.9955715295835663	-0.15098916609929444	0.3194583736103658	0.006051626015190965	0.07926681898190707	0.0004130211605980805	NA	8	8	8
ENSG00000185624.14	P4HB	-0.9951665271125539	-0.3315331112699995	0.3196552787453293	0.0010129816405727884	0.028822057624355295	0.04039446286208142	NA	10	10	10
ENSG00000118579.12	MED28	0.9942523837089541	0.14843215277096097	0.3201000111006521	0.005630989468297707	0.08912903326111705	0.00011518456186443471	NA	1	1	1
ENSG00000167965.17	MLST8	0.9936276284783501	0.18704928293006745	0.3204041882382872	0.0031409507596926673	0.07179173566531978	0.0010382651590418416	NA	11	12	12
ENSG00000260563.3	RP13-516M14.1	0.9934771477459022	0.16611563574623292	0.32047748163549183	0.007091770689127025	0.0770693442200892	0.0005741228940909523	NA	11	11	11
ENSG00000106153.12	CHCHD2	-0.9927037586864399	-0.1314183628258655	0.32085434268701896	0.006835525848185838	0.23192855216471145	3.042773565296608e-10	NA	11	11	11
ENSG00000179941.6	BBS10	-0.9924015312748695	-0.09627365561046015	0.32100169229124176	0.013534029561627524	0.04258634422247227	0.008292732418770491	NA	58	60	60
ENSG00000122386.10	ZNF205	-0.9922205509857174	-0.1564498494225111	0.32108994957004633	0.00435646233655317	0.03146383929930112	0.030917170139512826	NA	18	19	19
ENSG00000091640.7	SPAG7	0.9915227891417485	0.14616723468784776	0.3214303701281648	0.004524785343620517	0.04101766804043255	0.010020647201157692	NA	16	16	16
ENSG00000149150.8	SLC43A1	0.991313571119271	0.199344933601136	0.32153248828277037	0.0039311774751522605	0.061983800813857785	0.001991852301564533	NA	6	6	6
ENSG00000131196.17	NFATC1	0.9912713672327068	0.2260101973340356	0.32155309033272306	0.0017538604732247683	0.033689402215982066	0.024570182546427	NA	9	9	9
ENSG00000117036.11	ETV3	-0.9908183657155176	-0.07581389784350434	0.321774279690727	0.006673829109593095	0.029360528976150508	0.037425847150036634	NA	17	18	18
ENSG00000136238.17	RAC1	0.9899425189268718	0.18130657549487533	0.322202215460335	0.004203855783499151	0.1317816861401752	6.309242623277662e-06	NA	10	10	10
ENSG00000257335.8	MGAM	0.9887556674758055	0.039631918775468955	0.3227826993639379	0.07993067465925907	0.20250586150182365	8.660989497937199e-09	NA	47	49	49
ENSG00000138101.18	DTNB	-0.9885422235579626	-0.22110748270232114	0.322887166172219	0.004927003205658406	0.06640308228548214	0.0014449358517960454	NA	8	9	9
ENSG00000196388.8	INCA1	-0.9885242630040143	-0.04520260708141152	0.3228959576917454	0.06253906683451266	0.13838581035876518	1.37265378417605e-06	NA	36	38	38
ENSG00000184492.6	FOXD4L1	0.988144972761613	0.13915263517514667	0.3230816530945182	0.012047621710088215	0.13666947120386172	3.0908207823851437e-06	NA	9	11	11
ENSG00000198105.13	ZNF248	0.9876659593208023	0.10948001728954442	0.3233162711038453	0.023555766948570624	0.10710099092694468	5.683420460641536e-05	NA	82	83	83
ENSG00000164764.10	SBSPON	-0.9872687510309653	-0.08634410377820184	0.3235109056272564	0.01994974641760016	0.04241227833929997	0.011623465100707523	NA	47	47	47
ENSG00000143322.19	ABL2	-0.9866452190677371	-0.08230682835143242	0.32381659413342	0.022525212915852036	0.12256098049392718	1.251149162286049e-05	NA	26	26	26
ENSG00000006625.17	GGCT	-0.9855394891980329	-0.08111010612133261	0.32435914426630075	0.02570868356158216	0.027938467562190664	0.04201989214963072	NA	68	71	71
ENSG00000204351.11	SKIV2L	-0.9846735350088451	-0.08671921022825771	0.3247844563585681	0.017602460450739616	0.2304669587825828	2.903028461475321e-10	NA	27	54	54
ENSG00000122218.14	COPA	-0.9837410694437968	-0.07570845841871512	0.325242841092826	0.023411792881113037	0.2000850216691765	3.267802969570048e-09	NA	42	43	43
ENSG00000119718.10	EIF2B2	-0.9832910365680699	-0.16831419077418341	0.32546422035986655	0.004476680480944156	0.11642223499305805	1.6749117828248716e-05	NA	8	9	9
ENSG00000119636.15	BBOF1	-0.983146956023431	-0.08654087574031954	0.3255351168785793	0.01609442736925599	0.02729988756088729	0.04506995643588177	NA	51	55	55
ENSG00000166261.10	ZNF202	0.982475599298246	0.12799030041932738	0.32586559824272154	0.008023439493634285	0.09643650143788952	7.780161784129334e-05	NA	17	17	17
ENSG00000055950.16	MRPL43	0.9822033951089384	0.0847470113631015	0.32599965532333997	0.016327336695387037	0.1414176105219531	1.8876473937840103e-06	NA	51	51	51
ENSG00000167840.13	ZNF232	0.9815287892903689	0.037487790457582354	0.3263320445603992	0.1272114815433176	0.1267887238664656	5.536102686815661e-06	NA	58	63	63
ENSG00000187017.15	ESPN	0.9804629869785175	0.10548917746464137	0.32685763134231316	0.011891634845031447	0.05720844927380553	0.003367978907791853	NA	22	22	22
ENSG00000251615.3	RP11-774O3.3	-0.979756141514406	-0.0551823733209219	0.3272065062160072	0.021820781636580938	0.044705266413213374	0.00922985652193764	NA	28	28	28
ENSG00000124587.13	PEX6	-0.9796507339097282	-0.04469686147299149	0.32725855253222025	0.0501900875240641	0.36951903548588855	2.2720445711505864e-17	NA	60	62	62
ENSG00000178761.14	FAM219B	0.9794832575743755	0.23364220971037597	0.32734125711024775	0.0032312036769108635	0.04582445735673645	0.0098759865096169	NA	20	22	22
ENSG00000105750.14	ZNF85	0.9791412537200255	0.06010291757935913	0.3275101904853711	0.02287117433624702	0.16795181052726355	1.597287764435989e-07	NA	34	34	34
ENSG00000138449.10	SLC40A1	-0.9789362405561813	-0.1024377484343468	0.32761148420423436	0.00999200070573709	0.1101370593222636	3.0284553372048884e-05	NA	24	26	26
ENSG00000226644.5	RP11-128M1.1	-0.9781039805468393	-0.11650543593689838	0.3280228993311809	0.011512765189266312	0.04414073035586712	0.007988128780161668	NA	34	34	34
ENSG00000257086.1	RP11-783K16.13	0.9765766605537874	0.03343213156590603	0.32877877842294423	0.07927331189448447	0.17285701002650894	8.449823497902226e-08	NA	25	25	25
ENSG00000081923.11	ATP8B1	-0.9764731457714018	-0.09168930860365819	0.32883004928663473	0.011581549440412887	0.10347860533205802	6.948878380152876e-05	NA	20	23	23
ENSG00000008256.15	CYTH3	-0.9764609583174245	-0.16413666209267258	0.3288360860726617	0.008535799164955562	0.026614225539990245	0.04658464592806511	NA	30	32	32
ENSG00000060491.16	OGFR	-0.9748780854898997	-0.046645978246399086	0.3296207377174072	0.044234834481850054	0.1992480230017928	4.046413429364138e-09	NA	80	81	81
ENSG00000180902.17	D2HGDH	0.9743969540395141	1.1300796324659401	0.3298594812804214	0.00015760235110451418	0.4179846638845014	4.1775353234613255e-20	NA	2	10	10
ENSG00000243789.10	JMJD7	-0.9743920264118947	-0.12306287420824556	0.32986192701127337	0.008288222100732217	0.038135631763293515	0.0187047183892126	NA	19	20	20
ENSG00000189171.14	S100A13	-0.9743514323225528	-0.10324987580827343	0.3298820755343074	0.012523679714178032	0.2444664674619646	1.210718903542744e-11	NA	18	18	18
ENSG00000158816.15	VWA5B1	-0.9741711850953778	-0.2807543771890651	0.32997154930266037	0.001542362043659888	0.0686691606285037	0.0008955457738747197	NA	12	13	13
ENSG00000268555.1	RP11-678G14.3	0.9735261128308709	0.03315120346480916	0.3302918884914616	0.1003195649111691	0.24152734777452706	1.36048908968481e-10	NA	69	73	73
ENSG00000259865.1	RP11-488L18.10	0.9730433871822917	0.1357416649167385	0.33053173892163423	0.007388430670450676	0.12664445862227508	9.582016757128922e-06	NA	33	34	34
ENSG00000119227.7	PIGZ	0.9726781461814946	0.05952162392998858	0.33071328999738925	0.03748612871854413	0.3601883687689659	1.4370354921910876e-16	NA	16	18	18
ENSG00000121644.18	DESI2	0.9724854921453907	0.4737564996049087	0.3308090789126401	0.0007751761620948287	0.029764471380869288	0.03529093846611801	NA	6	8	8
ENSG00000188404.8	SELL	-0.9721218032467865	-0.12799828205847227	0.330989956462719	0.007598476805921391	0.05243923211594447	0.0051850148810612395	NA	18	18	18
ENSG00000112041.12	TULP1	-0.9720693950811836	-0.04213537314571833	0.3310160264862798	0.08201868730236074	0.19308068597068007	2.0149580051359194e-08	NA	19	19	19
ENSG00000241878.11	PISD	-0.9716150098302523	-0.18415374692014222	0.3312421124782132	0.003840723535568281	0.08011147896277658	0.0004844182786693428	NA	20	21	21
ENSG00000134910.12	STT3A	-0.9712910511141345	-0.183590831287009	0.3314033638140962	0.0035620520258873266	0.028559825371109012	0.04206615461157076	NA	12	12	12
ENSG00000186765.11	FSCN2	-0.9708158553437102	-0.09590371829583877	0.33163998561971864	0.015294659703446772	0.027466392539359043	0.04262508580632059	NA	16	16	16
ENSG00000167916.4	KRT24	0.9706111079209728	0.1842017263772952	0.331741972425602	0.00917538810388668	0.04928873119848063	0.0056733727006019145	NA	7	7	7
ENSG00000042317.16	SPATA7	0.9700694013616254	0.0484945385873321	0.33201189981459156	0.08174410305089458	0.4258021738113116	1.6829500344606608e-20	NA	59	63	63
ENSG00000203279.3	RP11-498P14.5	0.9700231351737635	0.02728388690475754	0.3320349604063595	0.15731625220860693	0.35417501799369017	9.609413410360092e-18	NA	33	33	33
ENSG00000275074.1	NUDT18	-0.9699355893560452	-0.10817979679509193	0.3320785989571926	0.010313293518642599	0.04973782804676456	0.0047910907440798746	NA	19	19	19
ENSG00000166435.15	XRRA1	-0.9694530792089355	-0.019060771335841338	0.33231918000902927	0.29663370388825094	0.6650565521803989	2.17027917494166e-43	NA	17	17	17
ENSG00000184857.7	TMEM186	-0.9672171949760839	-0.09721496398476683	0.3334354680649131	0.009502483804185505	0.09186481526269108	0.0001905970897157284	NA	18	18	18
ENSG00000251226.1	RP11-469N6.1	-0.9670573806159719	-0.034881870986565214	0.33351534956382267	0.09627597355681151	0.20829762819072464	1.5058695640820325e-09	NA	34	34	34
ENSG00000125818.17	PSMF1	0.9664191042624797	0.12718062851844408	0.3338345082975933	0.007094582586465882	0.11459413990783734	1.7985965876236927e-05	NA	19	19	19
ENSG00000113318.9	MSH3	0.9657171817543714	0.18475054768168658	0.33418571952436527	0.004207744857774376	0.04053024468038968	0.014144018219372362	NA	53	53	53
ENSG00000106367.13	AP1S1	0.9656557149199277	0.1896110597337642	0.3342164861722108	0.00537789390659898	0.11319155046723615	2.321813222098652e-05	NA	25	25	25
ENSG00000157999.5	ANKRD61	-0.9653615601986183	-0.04272567780428721	0.33436374784250755	0.06002470048773529	0.05429917295979622	0.003884333447288275	NA	30	31	31
ENSG00000112425.14	EPM2A	0.9635886768494242	0.1929607649577508	0.3352521859824116	0.0029463131771258204	0.054686452888697126	0.003669809032265511	NA	30	31	31
ENSG00000272970.1	RP11-329B9.4	-0.9622069395788924	-0.04608443330871036	0.335945663919321	0.050894240527412864	0.13157795394558458	1.1937016359356993e-06	NA	44	44	44
ENSG00000283033.1	RP11-219A15.5	-0.9618165923761767	-0.028928262373324937	0.33614174180072154	0.11862576545147818	0.1377550765366481	3.4134058982947037e-06	NA	75	80	80
ENSG00000152219.4	ARL14EP	0.9614850482361038	0.07596054082196516	0.3363083397549693	0.025120818171508873	0.12264399913989955	6.258789123155776e-06	NA	97	99	99
ENSG00000242110.7	AMACR	-0.9599678159396325	-0.0633863802804938	0.33707141305723587	0.02534068666775587	0.3554513961350551	5.916584928526848e-17	NA	12	12	12
ENSG00000182631.6	RXFP3	-0.959845104755581	-0.07089772139523774	0.33713317775317597	0.03075609548689694	0.12083903015589838	1.3869931110257476e-05	NA	53	60	60
ENSG00000005421.8	PON1	-0.9582561322849648	-0.0729663327736856	0.3379336184410848	0.02215481858405525	0.11953981690267985	8.361330952186866e-06	NA	23	24	24
ENSG00000120659.14	TNFSF11	-0.9579652760803286	-0.07811330334181174	0.3380802685574966	0.023497821571220386	0.1197479809340868	1.7469306565188435e-05	NA	31	34	34
ENSG00000167264.17	DUS2	-0.9575330825910978	-0.06986271282157229	0.33829825661542867	0.02123671153890629	0.08614614051395825	0.00030833495119142777	NA	44	44	44
ENSG00000139044.10	B4GALNT3	-0.9573802587348184	-0.14395940207100053	0.33837535890692394	0.006529254592823336	0.034157030859722465	0.02397917496860448	NA	17	18	18
ENSG00000124299.13	PEPD	-0.9557281116475487	-0.06759816425802317	0.33920961604099953	0.02268839277016838	0.06472011915775308	0.0015409292909100785	NA	24	24	24
ENSG00000103227.18	LMF1	-0.9555128820005203	-0.19244746032366125	0.33931839402532693	0.003743300010692844	0.0787905636931653	0.0005521809756288241	NA	22	22	22
ENSG00000125618.16	PAX8	0.9552515941210544	0.02793223821180939	0.339450480104189	0.11992485937483702	0.3141697508235347	3.675278432261335e-14	NA	14	14	14
ENSG00000265752.2	RP11-403A21.1	0.9550058926207778	0.0653810273340601	0.3395747170473917	0.02061388990350989	0.08850066180700357	0.00025087932847910787	NA	37	38	38
ENSG00000164683.16	HEY1	0.9545039992326441	0.1143381013343654	0.3398285859153798	0.005812041652970448	0.056900838511914666	0.00395978963649609	NA	16	17	17
ENSG00000277144.1	RP11-59H7.4	-0.9544727104436613	-0.06104809295167145	0.33984441651087793	0.030255857884508203	0.06488020363025519	0.0017523133423694248	NA	43	45	45
ENSG00000230658.1	KLHL7-AS1	-0.9541528037432904	-0.023279702203082793	0.3400063007683346	0.19821598177416144	0.542721367565674	4.269547770776287e-30	NA	37	37	37
ENSG00000100726.14	TELO2	-0.9529944694553931	-0.07549794551458466	0.3405928728696843	0.014295481521728656	0.07713888822835913	0.0006855129210311209	NA	30	30	30
ENSG00000165507.8	C10orf10	-0.95287945949707	-0.11395726709585341	0.3406511484379837	0.011464889212807021	0.057701837790844375	0.003019270337655203	NA	22	22	22
ENSG00000154781.15	CCDC174	-0.9523791456360644	-0.028255877848351908	0.34090473189195314	0.11083419334226452	0.32375208214925605	1.3229070117781558e-14	NA	57	57	57
ENSG00000166664.13	CHRFAM7A	0.9521027513035172	0.10900392356383952	0.3410448738398141	0.010229516793086372	0.044924699364224316	0.010072000033184196	NA	12	12	12
ENSG00000149089.12	APIP	-0.9513056405271716	-0.024798629882491367	0.34144924447344716	0.1969470143837097	0.62597726121376	1.4370853652664051e-37	NA	110	112	112
ENSG00000171103.10	TRMT61B	0.9507432338370007	0.07769755142731354	0.34173473536988774	0.017370160786663168	0.1375505303290517	1.6265162863099804e-06	NA	30	31	31
ENSG00000166275.15	BORCS7	-0.9505416746694088	-0.05621208265593552	0.3418370887240696	0.03330568349768683	0.2381341402432776	1.9605851936451482e-10	NA	91	91	91
ENSG00000106263.17	EIF3B	0.9498891033930189	0.13532181824700704	0.3421686041598341	0.007895054884167427	0.10836826468005872	4.361704048342488e-05	NA	15	15	15
ENSG00000104980.7	TIMM44	-0.9497083407208742	-0.10612241285343585	0.3422604705102784	0.007276842269345356	0.12572258489874308	8.214839858194661e-06	NA	18	18	18
ENSG00000228570.7	NUTM2E	0.9493360008708289	0.048106615115091934	0.34244974901170677	0.04853726847815118	0.5095535441766684	1.4594345763112158e-26	NA	3	6	6
ENSG00000188086.13	PRSS45	0.9492200256040362	0.03326925847898345	0.34250871856266063	0.10204635453365442	0.2464336369121668	6.269250949160803e-11	NA	17	17	17
ENSG00000162714.12	ZNF496	-0.9472777278201957	-0.09215675304036708	0.34349727688454	0.018028314697724587	0.026721193448175952	0.0496790001044675	NA	67	67	67
ENSG00000271755.1	RP1-153G14.4	0.9470589455535777	0.11897814914839248	0.3436087431214473	0.0074420142663852535	0.03777783446506952	0.018639677389846177	NA	7	7	7
ENSG00000204428.12	LY6G5C	0.9465576314166616	0.31643700775990075	0.34386424214887257	0.001606185578004976	0.32412026786239834	1.6961199855891587e-14	NA	8	37	37
ENSG00000121716.20	PILRB	-0.9463416369372599	-0.025859806267903553	0.34397436295945705	0.15245555535977384	0.6890960549661793	1.6336347485752077e-49	NA	18	18	18
ENSG00000204147.9	ASAH2B	0.9455287341963279	0.10545753477745654	0.3443890082484198	0.00814403192552473	0.15826117983384094	3.704908956780839e-07	NA	13	13	13
ENSG00000177025.3	C19orf18	-0.9451397413804521	-0.15893110976350464	0.3445875384249468	0.006027907091622082	0.037282594154673915	0.018298014112103158	NA	8	8	8
ENSG00000137944.17	KYAT3	0.9445157173915083	0.06048262901653326	0.3449061738999989	0.03060436613301671	0.261706152788182	9.01347813800557e-12	NA	45	47	47
ENSG00000015676.17	NUDCD3	-0.9431188698462396	-0.1801740393066615	0.3456201049005774	0.0037514777299543288	0.15602560961633402	1.9232155885337114e-07	NA	14	14	14
ENSG00000198502.5	HLA-DRB5	-0.9430525527767686	-0.09354265822964251	0.3456540230631505	0.011652966631038535	0.5339745803899596	4.35599801358073e-30	NA	9	27	27
ENSG00000108587.15	GOSR1	-0.9426418276520113	-0.08335281453132294	0.34586413752298606	0.014905270130258098	0.2162639577970013	7.204752182901769e-10	NA	18	18	18
ENSG00000239713.8	APOBEC3G	0.9422889612173898	0.06753601000233075	0.3460447182195201	0.021770997805755785	0.195588907873682	7.556805273318583e-09	NA	26	26	26
ENSG00000090372.14	STRN4	-0.9414099406754314	-0.21542833242403242	0.3464948213416047	0.0019617039109648196	0.04572838947601938	0.00814953546342242	NA	11	11	11
ENSG00000023228.13	NDUFS1	-0.9392493546111776	-0.14274049128629504	0.3476027345047642	0.004746497038415195	0.03234614825673992	0.030770925992045364	NA	23	23	23
ENSG00000116771.5	AGMAT	0.9390711693621022	0.3529355595065454	0.34769420544992313	0.0007983532259455303	0.06687512585399033	0.0015268946837298856	NA	15	16	16
ENSG00000273409.2	RP11-480C22.1	-0.9390527630149194	-0.16788212543747716	0.3477036551737831	0.0039138678212171435	0.114679378237824	2.542336093216203e-05	NA	5	5	5
ENSG00000262877.4	RP11-1055B8.4	-0.9386445772460144	-0.10513879481583968	0.34791325761943215	0.009983861157564073	0.08819382035455599	0.00023658255421675118	NA	2	2	2
ENSG00000230699.2	RP11-54O7.1	-0.9385629505873968	-0.13447839807408618	0.3479551823567374	0.005231008291771897	0.02788495680205232	0.035538438138313234	NA	4	4	4
ENSG00000271751.1	RP11-110I1.14	-0.9379790487470419	-0.06374504374117657	0.3482551772038941	0.02878662326982371	0.1688726092211315	7.686571948144594e-08	NA	18	20	20
ENSG00000120910.14	PPP3CC	-0.9374444256534359	-0.09019896768821524	0.3485299979342734	0.013943852650148426	0.09836244611363383	0.000105694309602673	NA	25	25	25
ENSG00000185904.11	LINC00839	-0.9368898771977199	-0.07671188688723278	0.34881520677894595	0.01946984302873835	0.1691538445182065	1.3272192761933065e-07	NA	30	35	35
ENSG00000154760.13	SLFN13	-0.9364337907568062	-0.13964762488445825	0.3490498868778815	0.008105602732067127	0.03153121595794215	0.029541187096096693	NA	17	18	18
ENSG00000171574.17	ZNF584	0.9361158135363261	0.05707465011960585	0.34921356194113296	0.027384859369579555	0.16260824894009984	1.7946094519280628e-07	NA	28	30	30
ENSG00000127993.15	RBM48	0.9342610368950341	0.03398213865075999	0.35016925757986417	0.05511905264588409	0.10766086699990038	3.0834818937489325e-05	NA	83	85	85
ENSG00000117868.15	ESYT2	-0.9342306276770236	-0.09412449115973184	0.3501849401011182	0.013509921874685476	0.07065698135111692	0.0008181425335025773	NA	38	38	38
ENSG00000108556.7	CHRNE	-0.9339332787101945	-0.038035015269526205	0.35033831120816716	0.09071382085495977	0.17404330629599946	8.117620547818217e-08	NA	54	57	57
ENSG00000183775.10	KCTD16	0.9333382524447179	0.0805609462707109	0.3506453506831445	0.01912370765030673	0.038554361827798346	0.014214410894049796	NA	59	66	66
ENSG00000138115.13	CYP2C8	0.9321348446804535	0.16807544997266397	0.3512668423605402	0.003625044381051791	0.050225428122884726	0.006816302222579065	NA	2	2	2
ENSG00000165935.9	SMCO2	-0.9317341918266139	-0.1375533758230348	0.3514739115579779	0.007328585819625876	0.05649531548420453	0.003750111198862915	NA	14	17	17
ENSG00000232653.8	GOLGA8N	-0.9304984854530348	-0.0635760950858077	0.3521130479443577	0.021092126466327542	0.14716678860392116	1.3724950128106701e-06	NA	15	15	15
ENSG00000204519.10	ZNF551	-0.9302352897804694	-0.11217150236595154	0.35224927392537275	0.007181398277915936	0.02957724248526845	0.03682624255836004	NA	34	34	34
ENSG00000250506.7	CDK3	-0.9291598170431461	-0.05662370448850738	0.3528062684835245	0.054311357954818375	0.3738532148659672	1.1095220639202703e-17	NA	40	42	42
ENSG00000006695.10	COX10	0.9270279481840779	0.10435318287735966	0.3539120236247407	0.01147419100859834	0.07672234839815634	0.0005070652895650609	NA	38	38	38
ENSG00000198791.11	CNOT7	0.9266664532996022	0.17108971403349413	0.3540997402795196	0.002201695522304349	0.15141668759095098	6.002568771435022e-07	NA	5	5	5
ENSG00000136059.14	VILL	-0.9265617215062788	-0.07899218944369575	0.35415413703698906	0.01849341633176441	0.2271213760383517	6.998944073881212e-10	NA	13	13	13
ENSG00000085465.12	OVGP1	-0.9261767448270504	-0.1277466515409376	0.3543541358491671	0.006038323638686261	0.05814396973928838	0.002873237375262226	NA	24	24	24
ENSG00000123545.5	NDUFAF4	0.925290454156191	0.09129872433101123	0.3548148428471921	0.013994849157675553	0.2270969400151629	2.501387867271369e-10	NA	33	33	33
ENSG00000272541.1	XXbac-BPGBPG55C20.1	0.9249146105582006	0.03134297144545248	0.3550103260375457	0.05039205032035864	0.36489485362742696	1.3082659519145074e-17	NA	55	65	65
ENSG00000259616.2	RP11-507B12.2	-0.924836298527544	-0.18267453180926746	0.3550510661260632	0.0047277251767075985	0.03390429401670901	0.021922580200833992	NA	9	10	10
ENSG00000008283.15	CYB561	0.9234288611659666	0.0744203415818312	0.3557837570679523	0.0183519997927054	0.3097103634555932	7.498384918561787e-15	NA	21	21	21
ENSG00000105607.12	GCDH	-0.9233667223273507	-0.04007817645214268	0.3558161275875753	0.07247750679517422	0.3922395076850704	2.859310179791466e-18	NA	42	42	42
ENSG00000244063.1	AC024704.2	0.9231129759805196	0.0862245669277014	0.3559483331326272	0.014725873709330865	0.07204241426024907	0.0010554759035153961	NA	56	56	56
ENSG00000259687.1	LINC01220	0.9225872695600477	0.09501064907250423	0.35622233238889534	0.018041730731903318	0.08913460190352028	0.00021105954820294413	NA	14	16	16
ENSG00000228789.6	HCG22	0.9215963581358084	0.2226784776818289	0.3567391588406008	0.002045214170011967	0.031105830912527162	0.0319638549189248	NA	6	34	34
ENSG00000109534.16	GAR1	0.9209773252353021	0.053468924628870346	0.3570622654552077	0.035230421611820356	0.3085010669831257	5.248614396656262e-14	NA	14	14	14
ENSG00000245532.7	NEAT1	0.9195615145333103	0.07163963599455599	0.3578019459374966	0.022131287446087937	0.20743030931440626	4.418720068851199e-09	NA	19	19	19
ENSG00000184206.11	GOLGA6L4	0.9191586709360973	0.0333221645413826	0.35801258489092114	0.09148437260545718	0.2259394008812761	2.429340484460499e-10	NA	13	13	13
ENSG00000144161.12	ZC3H8	0.9188707100613412	0.13111717432121786	0.35816320175155614	0.006224981479457255	0.036728414126902684	0.020446309238783558	NA	17	17	17
ENSG00000158186.12	MRAS	0.918520286342778	0.07341607912225859	0.35834654333407145	0.015239683262585131	0.055180264440542234	0.004542768621520522	NA	91	94	94
ENSG00000007171.16	NOS2	0.9172979321273538	0.027600782423232197	0.3589865406830962	0.1440361445679968	0.3785338897507583	7.54040828110002e-19	NA	62	74	74
ENSG00000100319.12	ZMAT5	-0.9172324872577579	-0.30543092327624516	0.3590208264057221	0.0020966414704132784	0.1078789409915948	4.429336324114094e-05	NA	3	3	3
ENSG00000166796.11	LDHC	0.9159547025982382	0.031462500143561084	0.35969065366023767	0.129653623842486	0.364794925375338	2.169032241695096e-17	NA	19	19	19
ENSG00000245832.6	MIR4300HG	-0.9158747482654814	-0.05931416252820185	0.3597325925849454	0.03895741819864315	0.2700803561633834	3.209742221659459e-12	NA	11	11	11
ENSG00000136111.12	TBC1D4	-0.9153455077352165	-0.1079696897170549	0.3600102757332371	0.008127392528746486	0.11904964647809595	1.4573950581445536e-05	NA	45	46	46
ENSG00000186074.18	CD300LF	0.9148515050403133	0.06180610281516857	0.36026959162554795	0.019577919264623454	0.08321086873130873	0.0003582972821571008	NA	49	55	55
ENSG00000163866.8	SMIM12	0.9143386757250741	0.14765461570939162	0.3605389141472529	0.006488041170132172	0.12283364683956532	1.4085677998949326e-05	NA	10	10	10
ENSG00000145700.9	ANKRD31	0.9135535389755317	0.3876374370436818	0.3609514890639023	0.001141613035049042	0.028523771153238432	0.03866057198476505	NA	7	8	8
ENSG00000272774.1	RP11-433A10.3	0.9133173502252594	0.06763519857706585	0.36107565983021594	0.01880613092618873	0.029929252317765755	0.03380421065843518	NA	37	37	37
ENSG00000214274.9	ANG	0.9132540225814789	0.14504502852401893	0.36110895742678406	0.009028650030018504	0.028150945432606756	0.03809679302938334	NA	11	12	12
ENSG00000151690.14	MFSD6	0.9128748209543806	0.16530410725703895	0.36130838146209887	0.005009841979888796	0.13480900701513002	1.5464749911278617e-06	NA	12	12	12
ENSG00000181444.12	ZNF467	-0.9127376818230535	-0.07579011835617858	0.36138052061901027	0.02063573947358506	0.14765501667584816	1.5762661442932139e-06	NA	23	23	23
ENSG00000078304.19	PPP2R5C	-0.9115341437854223	-0.19443236133003794	0.3620140038557492	0.0038167892371416883	0.02745284887079321	0.04472168287767035	NA	16	17	17
ENSG00000183762.12	KREMEN1	0.9108420067621582	0.12665345202413633	0.36237862568645407	0.014539698403929529	0.0708818413640731	0.0008754022440673549	NA	28	28	28
ENSG00000178209.14	PLEC	0.9099070611107722	0.0506279667573895	0.3628715256037096	0.03873622703009531	0.1714268966012991	8.800062399346348e-08	NA	29	33	33
ENSG00000260645.1	RP11-250B2.5	0.9094469106619416	0.18306743046545682	0.3631142692748194	0.010381209795914703	0.07486284847107247	0.0007037522951724419	NA	11	11	11
ENSG00000114054.13	PCCB	0.9081245816577419	0.05396758250569465	0.3638124044372313	0.02629628053060551	0.1012390808938606	9.138455577270328e-05	NA	83	83	83
ENSG00000206344.7	HCG27	-0.9081175628383361	-0.10408228695198281	0.3638161123226069	0.007906935142779362	0.15239640165601087	1.013736046403449e-06	NA	17	63	63
ENSG00000170906.15	NDUFA3	-0.9081031472904673	-0.0974741327206366	0.36382372780838124	0.017482845632919054	0.11180742140424928	2.94284422174752e-05	NA	34	41	41
ENSG00000198909.7	MAP3K3	-0.9080627906760856	-0.10473664540265226	0.3638450480432275	0.010726916720336646	0.12554771135769066	8.322383837402581e-06	NA	23	23	23
ENSG00000139116.18	KIF21A	-0.9062508325878118	-0.40169048900161747	0.36480310309240915	0.0010072851632336349	0.031241010431158126	0.02609500918968481	NA	10	10	10
ENSG00000164002.11	EXO5	0.9059206489301844	0.06879020059540711	0.3649778540742519	0.030506059569567628	0.12901793865152994	2.6800850252494213e-06	NA	17	17	17
ENSG00000164649.19	CDCA7L	-0.9040483455886968	-0.14080185439652482	0.3659697665130818	0.004678459384424624	0.04927505007959476	0.007214118376325213	NA	7	7	7
ENSG00000221953.5	C1orf229	0.9036808308604865	0.05471377472859459	0.3661646664814109	0.03692277856526505	0.17661308372957302	1.0726117933923023e-08	NA	22	25	25
ENSG00000267372.2	AC005330.2	-0.9036530391759945	-0.07870076336764115	0.36617940756709333	0.01708565399283553	0.02703319543354013	0.04399748780674319	NA	45	57	57
ENSG00000242852.6	ZNF709	0.9035937511015163	0.0627713936868207	0.366210856001706	0.025130824852031875	0.1359896002840882	3.2462488812128807e-06	NA	28	28	28
ENSG00000100263.13	RHBDD3	-0.9033372188346174	-0.14837721964838943	0.36634694895864617	0.003948841466012922	0.0496516986497886	0.006469444601621817	NA	11	11	11
ENSG00000256092.2	RP13-942N8.1	0.903214794487556	0.04861570307638782	0.36641190742843255	0.06238442000530044	0.14187969024230015	1.3192953091146949e-06	NA	99	100	100
ENSG00000145777.14	TSLP	-0.9019236936913329	-0.05491425116158872	0.36709740398666324	0.03218998447793061	0.2093949131338398	2.023274419001463e-09	NA	7	7	7
ENSG00000258711.2	RP11-218E20.3	-0.9003723641275063	-0.0794416308126484	0.3679221226952022	0.01525625377456269	0.07441741699807143	0.0007633978292038527	NA	11	11	11
ENSG00000110367.11	DDX6	0.9002807950936166	0.064458374319094	0.36797083871033553	0.023425792712584305	0.17246901644806514	1.2024899776497636e-07	NA	22	22	22
ENSG00000205678.7	TECRL	-0.899885078369415	-0.05408640745512995	0.368181411757844	0.013521913646147276	0.06456827967971339	0.0012447093564170785	NA	44	44	44
ENSG00000164306.10	PRIMPOL	0.8997621818631724	0.07093521327380466	0.3682468240342254	0.03063662150779153	0.12985355083352668	7.733812947749396e-06	NA	42	43	43
ENSG00000189007.15	ADAT2	-0.8983084671547024	-0.2642903681767911	0.36902111970207363	0.001407872929031154	0.03249825470812412	0.028467534597667443	NA	12	12	12
ENSG00000174652.17	ZNF266	-0.898124951150072	-0.024152587625664437	0.3691189382197261	0.18573000512237825	0.5412627491203396	4.690205504848539e-30	NA	76	78	78
ENSG00000221949.5	LINC01465	0.8962968706769319	0.07704989973849376	0.3700942299964627	0.011490247171380596	0.04431251097999758	0.00996845056056558	NA	6	6	6
ENSG00000102967.11	DHODH	0.8962876949074702	0.07477930176468907	0.3700991293583751	0.02085671210817954	0.14234116056064444	2.3413673446099703e-06	NA	9	9	9
ENSG00000175279.21	CENPS	0.8960812033018599	0.06763303548983941	0.37020939530278585	0.017447998842751656	0.03109981231781855	0.03344527187021147	NA	53	54	54
ENSG00000272720.1	CTA-228A9.3	0.8958441721089855	0.10024359668435981	0.3703359944566298	0.008871993953503875	0.06714790751960659	0.0015030971504483937	NA	23	23	23
ENSG00000100068.11	LRP5L	-0.8949677094216029	-0.03421078489684763	0.37080434960636166	0.05796455707600199	0.1029432849155818	6.145061369351518e-05	NA	69	78	78
ENSG00000274659.1	RP11-986G18.2	-0.8946376895609932	-0.0641291590785629	0.370980797488469	0.019109830536038902	0.09336698365091076	0.00017529426535540686	NA	35	35	35
ENSG00000145506.13	NKD2	0.8942450849068523	0.08607916070241788	0.37119077471608397	0.01344658831974472	0.13805625941772848	2.3107837063165247e-06	NA	7	7	7
ENSG00000185149.5	NPY2R	0.892617867300466	0.0517321812328392	0.37206184752800386	0.032122589127770704	0.11496108058480665	2.39003511885892e-05	NA	43	44	44
ENSG00000167535.7	CACNB3	0.8921865748934837	0.15761188778356594	0.3722929367971082	0.007087511383126464	0.08869584790177577	0.00020340380413758934	NA	38	38	38
ENSG00000247157.6	LINC01252	0.8921836817264495	0.03991676138068767	0.37229448727508807	0.06249608016065869	0.18400121860927296	3.045496781662637e-08	NA	47	47	47
ENSG00000100116.16	GCAT	0.8919308130405222	0.04964968495749543	0.37243001766656814	0.010870353596518716	0.05771393531151048	0.00296458113154029	NA	64	66	66
ENSG00000235568.6	NFAM1	0.8913536373079075	0.14770477469681892	0.3727394818923725	0.0043747414633104565	0.08010647664227663	0.0003383138553939665	NA	4	4	4
ENSG00000258675.1	RP11-299L17.3	-0.8911479359451644	-0.09288169677261078	0.37284981125372174	0.017558775946951773	0.03337552500214957	0.02684809283089124	NA	25	25	25
ENSG00000119682.16	AREL1	-0.891086916693077	-0.17110768214462485	0.3728825432453188	0.0048481767107735356	0.060489255051363336	0.0027240835273619553	NA	22	22	22
ENSG00000180767.9	CHST13	0.8903713963635366	0.033890648917904456	0.37326649597278416	0.0735215531452145	0.1648203095034189	1.7421301982313448e-07	NA	43	44	44
ENSG00000247982.6	LINC00926	0.889530664358259	0.09586353350726469	0.3737179507335612	0.008604359241272673	0.06818567445232711	0.0014183200092002695	NA	11	13	13
ENSG00000180481.10	GLIPR1L2	-0.8894940591498016	-0.025889738690307307	0.3737376146059722	0.14689096075384206	0.5380481877666399	5.0304709685490934e-29	NA	45	45	45
ENSG00000242715.7	CCDC169	0.8892934884751471	0.052933089502029795	0.3738453700962172	0.04657665845937533	0.09417086092319572	0.0001305008858887929	NA	34	35	35
ENSG00000175390.13	EIF3F	-0.8867176731155241	-0.07591595298665979	0.375230920912199	0.014376823563461436	0.15690517860053518	1.76586773515553e-07	NA	42	43	43
ENSG00000188878.19	FBF1	0.8850483435357349	0.09860053712270489	0.3761305581794786	0.012460437251214825	0.19279456088859045	1.608678697792501e-08	NA	10	10	10
ENSG00000142945.12	KIF2C	0.8849129979242484	0.06864420667691382	0.37620355711400366	0.01769500024483301	0.04148112750994016	0.011225455428296385	NA	19	19	19
ENSG00000205076.4	LGALS7	-0.8846633382390813	-0.09560262369998578	0.3763382345190799	0.008111315402505228	0.06594869194901161	0.001831494598996523	NA	5	5	5
ENSG00000164512.17	ANKRD55	0.8841634880522553	0.11874448766111402	0.3766079650776708	0.004460084753119327	0.029982506488276363	0.02703381979978289	NA	32	33	33
ENSG00000107902.13	LHPP	-0.8834320117893734	-0.12071119134342298	0.37700290125722713	0.006540745216653627	0.09652090787712336	8.857297784052245e-05	NA	52	56	56
ENSG00000130226.16	DPP6	-0.8831606372067924	-0.03902370931421011	0.3771494858282173	0.06326748279098457	0.026330406408602732	0.04983584081422605	NA	148	155	155
ENSG00000173715.15	C11orf80	-0.8831362097264814	-0.24140170550814252	0.3771626821985795	0.002039617057719752	0.0306294551440903	0.035550181241200976	NA	8	8	8
ENSG00000156469.8	MTERF3	0.8826420362842159	0.0635116886212646	0.3774297088834181	0.022355511295932762	0.09141709949216444	0.00016248707730910248	NA	60	62	62
ENSG00000214946.14	TBC1D26	0.8821420669555662	0.13045969628517037	0.3776999859303075	0.006366365681173965	0.1137970773697466	1.2458960164758372e-05	NA	1	1	1
ENSG00000255328.1	RP11-326C3.12	-0.8809691639794694	-0.022122227634280386	0.37833451024909803	0.1857538179866773	0.4890730897220652	4.0855552487334652e-25	NA	18	19	19
ENSG00000079332.14	SAR1A	0.8807476510785998	0.13319587862616086	0.3784544193197322	0.005027056692951833	0.14926957356274448	1.2694616444187926e-06	NA	7	7	7
ENSG00000188295.14	ZNF669	-0.8798241091422749	-0.07114827905419621	0.3789546019202602	0.01794792943615716	0.0779365384566423	0.0003584612961607225	NA	14	14	14
ENSG00000256806.5	C17orf100	-0.8796614721461488	-0.07462583637999289	0.3790427268671044	0.01917799349378804	0.06504775217785386	0.0017959201810418665	NA	49	51	51
ENSG00000155252.13	PI4K2A	0.8795164126508603	0.4547400394285759	0.3791213380734748	0.0006998037462567335	0.030626162151807405	0.03188442447171351	NA	34	34	34
ENSG00000124275.14	MTRR	0.8785347650266874	0.08804247223348834	0.3796535799570657	0.011132147012839811	0.1206865374663161	1.1716239002281664e-05	NA	39	43	43
ENSG00000042286.14	AIFM2	-0.8772172357310102	-0.07499287040334716	0.38036865608575954	0.014457785393632438	0.14563340567320898	1.5667335737177538e-06	NA	31	31	31
ENSG00000237765.6	FAM200B	0.8767235045548208	0.046410264620664395	0.38063683687003136	0.05122539752590497	0.20955616417048076	1.5169062032297448e-09	NA	92	94	94
ENSG00000166813.14	KIF7	0.8766461604505938	0.15264705161632464	0.3806788585154075	0.003956319611934489	0.03684412763710532	0.019602647327064064	NA	5	6	6
ENSG00000275322.1	RP11-262A16.1	0.8756121205244366	0.09147560616021556	0.3812409340079408	0.00979391856534299	0.08304390375612555	0.00032789890361805486	NA	20	20	20
ENSG00000108671.9	PSMD11	0.8750764423038251	0.1526169492888625	0.38153231407436083	0.006224307593106982	0.06819465887326644	0.0012420338816085954	NA	18	19	19
ENSG00000005100.12	DHX33	-0.8747959456560256	-0.0807462305383039	0.38168494362516825	0.02928865663447725	0.04846870096496418	0.007485276557814875	NA	63	67	67
ENSG00000141569.10	TRIM65	0.8743156241702256	0.057133972193292824	0.3819463929233833	0.037571024058150986	0.25079689897080804	1.3934670332482824e-11	NA	13	13	13
ENSG00000095917.13	TPSD1	0.8740738721367965	0.09851942815324549	0.3820780252936765	0.012639053781513978	0.09147351095628634	0.00016290220930829978	NA	10	11	11
ENSG00000213625.8	LEPROT	0.8734213273334578	0.20259853720611798	0.3824334704658885	0.0021799698572995433	0.040846504660498925	0.014058947509317705	NA	4	4	4
ENSG00000137877.9	SPTBN5	0.8728151547772883	0.053671266068431055	0.38276383794368274	0.03786919649469666	0.2625103673073581	1.58943146142627e-11	NA	16	17	17
ENSG00000151694.12	ADAM17	-0.8726554578208844	-0.09359496381434518	0.38285090278873934	0.009964625763791434	0.06048692082497518	0.0021394341463371424	NA	17	17	17
ENSG00000173535.13	TNFRSF10C	-0.8722889770067783	-0.043987595793937684	0.3830507495605441	0.04963109731225181	0.20731910348914095	7.936904214961917e-10	NA	38	39	39
ENSG00000183798.4	EMILIN3	-0.8722106028747362	-0.0358997390284306	0.38309349629150635	0.07017698320058696	0.2872145483816017	9.248544736161981e-13	NA	57	61	61
ENSG00000008838.19	MED24	-0.8721140063432782	-0.1265987874802589	0.3831461858834023	0.00670578379848456	0.12214649786115744	8.902223184855803e-06	NA	8	8	8
ENSG00000064309.14	CDON	-0.8720511256023408	-0.09082494641607819	0.3831804872287987	0.009282308208615643	0.19459683820867946	1.2052006083385063e-08	NA	17	18	18
ENSG00000131051.22	RBM39	-0.8720153570175171	-0.320333181942126	0.38319999977492236	0.0008662564555254091	0.07080929286703765	0.0007618213995095644	NA	1	1	1
ENSG00000087884.14	AAMDC	-0.8719261121646884	-0.20042007751935603	0.3832486874497236	0.002586159080440991	0.08237450713564168	0.0004632179255255767	NA	13	23	23
ENSG00000104714.13	ERICH1	-0.8708623474314737	-0.034439048309153814	0.38382931773612283	0.06853461767979725	0.11677773886210327	1.234712187100862e-05	NA	47	48	48
ENSG00000183682.7	BMP8A	0.8707622204614948	0.20143687480903016	0.3838839973368977	0.0024701330869563724	0.04604743337002501	0.009589389375078812	NA	10	10	10
ENSG00000163046.15	ANKRD30BL	0.8707242217733018	0.04189179674441903	0.38390474976810995	0.01941572497701146	0.380192925335806	1.0064825974567223e-17	NA	26	33	33
ENSG00000104325.6	DECR1	-0.8703667521476748	-0.5258318008496216	0.3841000102201527	0.00040354911213242244	0.0569585090524689	0.003365526933191707	NA	1	1	1
ENSG00000125885.13	MCM8	0.8687924924863737	0.07417753222005641	0.3849606401922999	0.019723268647162652	0.11924482067453886	4.014730781291151e-06	NA	14	14	14
ENSG00000259820.1	AC083843.1	0.8677230359953506	0.036149573561052244	0.38554597190051954	0.03552680901263824	0.2507218492460651	3.98784060782439e-11	NA	56	60	60
ENSG00000271425.7	NBPF10	-0.8676321103287256	-0.3410578260905693	0.38559576213072777	0.00110901427895075	0.17402656151670046	8.126550845015267e-08	NA	4	10	10
ENSG00000164303.10	ENPP6	0.8673897550586278	0.2647467207170767	0.3857284932928913	0.001365290007835717	0.06402114789016493	0.0017095454767058033	NA	3	3	3
ENSG00000111321.10	LTBR	-0.8673148190088253	-0.09958507510231944	0.3857695393070063	0.009692615901368641	0.12698160940638262	4.6508961485345335e-06	NA	13	13	13
ENSG00000113971.19	NPHP3	0.8669683863356646	0.03968068977320666	0.38595933152056305	0.054977066388564776	0.3597284873451104	1.7756665367804144e-19	NA	13	13	13
ENSG00000126602.10	TRAP1	-0.8668290594175903	-0.08260632905495206	0.3860356774754865	0.014193082534858166	0.18843540432067016	1.8165892216501354e-08	NA	7	7	7
ENSG00000168036.16	CTNNB1	0.8668233925998522	0.09708902681749405	0.3860387828754164	0.01575769118516602	0.06470685243861299	0.0018512149630526406	NA	40	40	40
ENSG00000197841.14	ZNF181	0.8667421459207689	0.06451302626164145	0.3860833075005674	0.019370161448843688	0.15029043244590107	2.874913305377624e-07	NA	12	12	12
ENSG00000112539.14	C6orf118	-0.8663399869895663	-0.09536191684017396	0.38630374391811007	0.009834558681071102	0.0592594212485965	0.0022343340083376467	NA	31	33	33
ENSG00000115840.13	SLC25A12	0.8661004219285685	0.30432842291434664	0.3864350938449106	0.001147513657673941	0.046934686361565434	0.00844285754383643	NA	7	7	7
ENSG00000140575.12	IQGAP1	-0.8660929732529422	-0.06134082835236822	0.3864391782788611	0.026252264816119208	0.3530600954945542	1.3688781805866004e-16	NA	58	59	59
ENSG00000105926.15	MPP6	0.8646240993401106	0.13552618160641522	0.38724514082057226	0.004763347157877865	0.09539850787848576	0.00014819826264693027	NA	11	11	11
ENSG00000064995.16	TAF11	0.8646088718525261	0.07465024990664083	0.3872535014189613	0.015888580650557534	0.02820487912932943	0.033521352567932865	NA	28	28	28
ENSG00000274712.1	RP11-147L13.15	-0.8642074468132833	-0.03432886134956829	0.3874739421194935	0.12524327285214693	0.14099789029219115	1.3309631117055238e-06	NA	153	158	158
ENSG00000182566.13	CLEC4G	-0.8639953184007162	-0.118337618420079	0.38759046234391503	0.004643821494395666	0.033200893672764346	0.024951369189048944	NA	5	7	7
ENSG00000077463.14	SIRT6	-0.8638710481399886	-0.08931817619620233	0.38765873279853136	0.009446460443380995	0.1953364073846092	1.7320375385513996e-08	NA	5	5	5
ENSG00000165233.17	CARD19	0.8636980863679273	0.07907490916750225	0.387753765148257	0.015470214530032538	0.08699945313032692	0.000210583764070554	NA	43	43	43
ENSG00000092094.10	OSGEP	0.8636272002849219	0.029439643560707142	0.38779271699523354	0.12337476239386115	0.4917656784188539	2.9330249235006123e-25	NA	59	62	62
ENSG00000249709.7	ZNF564	-0.8635625232500567	-0.13183301220123014	0.38782825905563445	0.006361342156260382	0.07718821476889581	0.00045829289167821933	NA	3	3	3
ENSG00000125991.19	ERGIC3	0.8635310323037506	0.10991429569326684	0.3878455650374998	0.010013330823466806	0.11520369265057763	1.8857848369504807e-05	NA	19	20	20
ENSG00000173480.10	ZNF417	0.8629054055236652	0.070209531799466	0.38818947840666074	0.015013718342276952	0.04373755736234102	0.010762877827027437	NA	23	23	23
ENSG00000134253.9	TRIM45	0.862573288642244	0.11763342103342202	0.388372121879208	0.006846857775801702	0.08399651128104382	0.0002886607163468168	NA	12	13	13
ENSG00000205212.3	CCDC144NL	-0.8623294023100997	-0.07400907100614675	0.3885062774026896	0.01876328091297822	0.0586239321923602	0.002967072148252648	NA	10	11	11
ENSG00000130714.15	POMT1	-0.8615534712022138	-0.07898464936005754	0.388933284595661	0.013293336820990606	0.22437224523806032	1.2122282515611162e-10	NA	13	14	14
ENSG00000253731.2	PCDHGA6	0.8614251340408168	0.028761794255541206	0.38900393809313616	0.026831793376374972	0.1513236506810711	1.02840148126596e-06	NA	26	26	26
ENSG00000059122.16	FLYWCH1	-0.860926001340566	-0.020770634352404407	0.3892788000394589	0.20428254167360668	0.6213085132021229	1.6973292564595785e-38	NA	28	28	28
ENSG00000225231.1	AC091814.2	0.8608710362647086	0.04035398438459697	0.38930907537936355	0.054267039838297504	0.166785850415342	1.0594232666780676e-07	NA	12	12	12
ENSG00000254772.9	EEF1G	0.8606587186668293	0.4329996618747987	0.38942603559229727	0.0007925689112327522	0.029566802252081907	0.036476812462241416	NA	4	4	4
ENSG00000203797.9	DDO	0.8597637996546835	0.12995905461760132	0.3899192579777486	0.005328734417764795	0.13002761334884685	4.6571183826594895e-06	NA	6	6	6
ENSG00000278737.1	RP11-325L12.7	-0.8595498321460168	-0.05598281943057632	0.3900372394858441	0.011611874308418311	0.032413282680582176	0.02911803444351181	NA	14	15	15
ENSG00000273032.1	DGCR9	-0.8595281644864755	-0.12251144338128846	0.390049188225536	0.00610617406242433	0.08312681622932927	0.00032106151194517113	NA	14	14	14
ENSG00000126217.20	MCF2L	-0.8592047388196129	-0.06735065673539946	0.3902275693851066	0.01537469335801312	0.0982950341631576	0.00011038061933183889	NA	43	43	43
ENSG00000163743.13	RCHY1	0.8579708556428327	0.061833164175645716	0.39090855668551705	0.016063659214407767	0.13362568751234374	2.948937172697659e-06	NA	40	41	41
ENSG00000249926.2	RP11-495K9.6	0.8578037455857392	0.024494719185881475	0.39100084116335887	0.1562315269097561	0.2856852502314857	1.4953719039263168e-12	NA	34	35	35
ENSG00000163239.12	TDRD10	0.8561821347930688	0.18683146385668883	0.39189704279159754	0.0017178292084862046	0.07336335697617066	0.000840682001286046	NA	4	4	4
ENSG00000161981.10	SNRNP25	0.8560149659697275	0.09847627729456525	0.3919895013477992	0.013846467715606828	0.12957843074410882	6.329727333544153e-06	NA	15	15	15
ENSG00000164880.15	INTS1	-0.8559282646691355	-0.04309031997652637	0.39203745974110527	0.04353320111317565	0.34380278911997114	4.326109665876844e-16	NA	36	38	38
ENSG00000108107.14	RPL28	0.8555267673431227	0.1904244348364452	0.3922595923915837	0.004715661694331844	0.09758505701595244	0.00010217380870812274	NA	20	20	20
ENSG00000238266.1	LINC00707	0.8546878823728767	0.0362691540226517	0.3927239606810211	0.06839846597892721	0.07652550088209209	0.0006769451000826626	NA	48	59	59
ENSG00000135744.7	AGT	0.8545588551902784	0.18490056264846996	0.3927954137742683	0.0037599437175990873	0.02841021146748855	0.04244394576116798	NA	22	22	22
ENSG00000175711.8	B3GNTL1	-0.8545415063548095	-0.05731097357472954	0.3928050218697824	0.033708950292252224	0.1576755636567664	4.003653772233861e-07	NA	26	27	27
ENSG00000275765.5	RP11-54C4.3	-0.8541318104535682	-0.059796572103793744	0.3930319601898351	0.03342609532867054	0.18395849658550212	1.3751000860173178e-08	NA	35	36	36
ENSG00000158158.11	CNNM4	0.853957078883786	0.1897225176118115	0.39312877147789094	0.002452168932389802	0.04071035423196085	0.014309891012539013	NA	10	12	12
ENSG00000116199.11	FAM20B	0.8536850447198467	0.12932070086097924	0.39327952272448585	0.007966160909610658	0.09819451625563017	9.24716889962316e-05	NA	17	17	17
ENSG00000109576.13	AADAT	0.8534231826881127	0.08868564901019839	0.39342467002649517	0.01234477341351457	0.0539198192408775	0.004028450221449218	NA	42	42	42
ENSG00000224848.1	RP11-535M15.1	-0.8531472580454319	-0.03821325042336825	0.39357764718317745	0.049617607357370495	0.21994389890091184	1.0287975316887494e-09	NA	8	8	8
ENSG00000154222.14	CC2D1B	-0.8516716156836951	-0.09600304576809027	0.39439637883112366	0.009085336491595004	0.15079286947136775	3.011302559152329e-07	NA	15	15	15
ENSG00000133028.10	SCO1	-0.8516429400139215	-0.09794505295296331	0.39441229917225507	0.011513281228123909	0.12057776592720107	1.2109152860311833e-05	NA	17	19	19
ENSG00000184465.15	WDR27	0.8514865273236513	0.10646255261487442	0.39449914421076315	0.007475204521574177	0.17099678794956452	1.3767984601143401e-07	NA	20	20	20
ENSG00000122376.11	FAM35A	-0.8514144939216768	-0.14390266961693682	0.3945391432161719	0.004120547732006399	0.18265504962567705	4.517396658372211e-08	NA	8	11	11
ENSG00000249664.1	CTD-2227C6.2	0.8512508561455541	0.023799027754044022	0.39463001779381457	0.1907797687118721	0.2696697835696185	8.255377274172838e-12	NA	65	66	66
ENSG00000141219.15	C17orf80	0.8508845962025426	0.06346009446509775	0.39483346241104966	0.029003723517968098	0.13397819026164073	4.1373079430994754e-06	NA	31	33	33
ENSG00000163864.15	NMNAT3	-0.8500558172044768	-0.03540705462239885	0.39529405430309483	0.10118006404127534	0.045093418754109736	0.007281075914995133	NA	116	117	117
ENSG00000103932.11	RPAP1	0.849338907337371	0.05890490314403659	0.39569273704279917	0.026150595813028553	0.1854669428967	4.4553100662056444e-08	NA	11	12	12
ENSG00000180822.11	PSMG4	-0.8484749129453691	-0.0567860933193369	0.3961735380344247	0.03363984016224877	0.2650387200992032	1.011580039555986e-11	NA	20	22	22
ENSG00000263956.6	NBPF11	0.8480126353486106	0.05744438700744443	0.3964309339595393	0.019414855127594305	0.04897424984377481	0.007293249236261891	NA	33	40	40
ENSG00000091140.13	DLD	0.8479417786837469	0.07336034692544643	0.39647039583419696	0.017858643721139846	0.2110358572024346	2.0926047341458807e-09	NA	23	23	23
ENSG00000240038.6	AMY2B	-0.8461667411909084	-0.1369615582956942	0.39745973278792546	0.006730484160924403	0.13887168516397366	1.046799511924435e-06	NA	3	3	3
ENSG00000169627.7	BOLA2B	0.8457341177151255	0.08127035762141424	0.3977010857317501	0.01159471323414159	0.05393579033842343	0.004169411774779369	NA	4	4	4
ENSG00000182648.11	LINC01006	0.845723200525072	0.033304152440487046	0.39770717738053196	0.07094960126732217	0.2008949313268538	4.977371626068271e-09	NA	74	75	75
ENSG00000100151.15	PICK1	-0.845343350626599	-0.048934104433918414	0.3979191636606717	0.039724944676923106	0.265164261512522	6.798640550342162e-12	NA	85	87	87
ENSG00000197858.10	GPAA1	0.8453344813558586	0.14062202806410976	0.39792411422849827	0.004003720770053691	0.09959663319727477	5.638921009778753e-05	NA	3	4	4
ENSG00000154127.9	UBASH3B	-0.8448977261671977	-0.06032570563608676	0.39816794413062795	0.028504001663337393	0.06749370150527262	0.0013181078039861721	NA	64	65	65
ENSG00000138621.11	PPCDC	0.8440050107022853	0.0916080870850321	0.39866660561763234	0.015677700253069547	0.06439160546441716	0.0017483711106765813	NA	22	22	22
ENSG00000251623.1	RP11-826N14.4	0.8437663316726685	0.11180862369392876	0.39879999290217616	0.00766612687504926	0.07601747225208652	0.0004933770836964773	NA	1	1	1
ENSG00000161010.14	MRNIP	0.8436616834206382	0.06619555074956256	0.39885848471131424	0.022200613447937098	0.3146551427499516	8.97417752793866e-15	NA	8	8	8
ENSG00000164978.17	NUDT2	0.8421018013952939	0.04773308266037394	0.39973097303794014	0.03199155684145766	0.261214237372744	1.5945476768561847e-11	NA	40	60	60
ENSG00000177692.11	DNAJC28	-0.8420176716254558	-0.09538108939575952	0.39977806191574483	0.0069900681996370164	0.051791937905856664	0.003566079796436142	NA	11	11	11
ENSG00000205726.14	ITSN1	0.8415810119403679	0.08720289286045312	0.40002252143216177	0.007826959286675483	0.06201938001595484	0.002080365017663922	NA	41	41	41
ENSG00000276070.4	CCL4L2	-0.8405805210055362	-0.062425406006454326	0.4005829749451656	0.020833133032203244	0.19026656398807276	1.4890040389139968e-08	NA	10	13	13
ENSG00000138385.15	SSB	0.8396585601622738	0.07757802692712781	0.4010998550639232	0.010893634120249508	0.05191979571144941	0.005611266025832115	NA	30	31	31
ENSG00000149084.12	HSD17B12	-0.8389529866957923	-0.03757828036524162	0.4014956920401752	0.06066081518159985	0.4027149616988983	7.056731691227379e-20	NA	53	53	53
ENSG00000229017.6	LINC01277	-0.8386491433871516	-0.06729072002072266	0.40166622475758473	0.028859686904887185	0.04576211309439529	0.008921286993151532	NA	31	32	32
ENSG00000148834.12	GSTO1	0.8382458180253803	0.12490846384160378	0.4018926591267138	0.005965817601144719	0.03868434071275892	0.015086463870908697	NA	33	33	33
ENSG00000159479.16	MED8	-0.8378576531120762	-0.3718593619256769	0.40211065444206695	0.0005972432874770617	0.030432026307338867	0.03560776160079525	NA	6	6	6
ENSG00000170954.11	ZNF415	0.8375683398389375	0.12127313094103999	0.40227318031468406	0.004784164190623645	0.10213055851284096	6.423201116939117e-05	NA	16	18	18
ENSG00000131845.14	ZNF304	-0.8372482263707495	-0.06889008798594963	0.4024530545386322	0.01766674771117295	0.1918318496916656	1.8663618551192246e-08	NA	7	7	7
ENSG00000145020.15	AMT	-0.8365922059514073	-0.10624535016968692	0.4028218281119972	0.008252240919256745	0.1458477864953408	1.0607505770941272e-06	NA	30	30	30
ENSG00000221882.2	OR3A2	0.8363753008912636	0.09627613234296892	0.4029438030818866	0.011463979755973384	0.13175396254146013	3.408115814253218e-06	NA	11	11	11
ENSG00000273270.1	RP11-212P7.2	-0.8362576538242177	-0.024693408184395225	0.4030099703040875	0.09147349556419672	0.31244991792166105	2.2079840225477954e-14	NA	93	95	95
ENSG00000180953.11	ST20	-0.8362149816750806	-0.03026110795712443	0.40303397164068044	0.10758469283218018	0.3049084787597888	4.803018828002479e-14	NA	47	50	50
ENSG00000169629.11	RGPD8	-0.8357000916283321	-0.025125644139650148	0.40332364371903673	0.12402964987985883	0.3700256647339509	3.006738121555289e-17	NA	45	48	48
ENSG00000261701.6	HPR	0.8349950724945944	0.021685529568439745	0.4037204827727272	0.17388535165559113	0.5487589213696515	8.462921150388117e-31	NA	34	35	35
ENSG00000171408.13	PDE7B	0.8346550798384502	0.11529757155135399	0.4039119403412541	0.009273560252980423	0.1267197009465007	8.53906675194647e-06	NA	9	9	9
ENSG00000243646.9	IL10RB	0.8336963551576025	0.05269770406602052	0.40445211256183045	0.030323058555526736	0.3352885141380454	1.1414701664212524e-15	NA	16	17	17
ENSG00000180914.10	OXTR	0.8333463482642686	0.07271788891499707	0.4046494238399033	0.011344040111844084	0.08307811857703981	0.00028895341940881665	NA	6	6	6
ENSG00000186230.6	ZNF749	-0.832127384718286	-0.020744473270196444	0.4053370460047995	0.20351760346527384	0.5481761050740132	7.438899913644796e-30	NA	11	11	11
ENSG00000264364.2	DYNLL2	0.8320031039543789	0.18187609018359197	0.405407192482401	0.0025382475361931107	0.048578393049173565	0.006142043409213031	NA	16	20	20
ENSG00000124588.19	NQO2	0.8306563944888796	0.04600863338283967	0.40616776655828024	0.04121227254727099	0.232807171196002	3.822334780173977e-10	NA	23	23	23
ENSG00000226516.7	FAM138B	-0.8301549104869431	-0.06344349304032063	0.40645120460713424	0.01792809304670005	0.04338799848708904	0.010966256919143259	NA	44	45	45
ENSG00000197705.9	KLHL14	-0.8301415268979169	-0.06988753963056676	0.40645877060974833	0.017977683147823206	0.09316396807684793	0.00010473510815077616	NA	11	11	11
ENSG00000172014.12	ANKRD20A4	0.830068588256836	0.14215742551290658	0.40650000571647527	0.0020415829715086354	0.15870199008629926	2.5976890385102575e-07	NA	1	6	6
ENSG00000168556.6	ING2	0.8298262406092254	0.16383188547832053	0.40663703238215654	0.0043705280459174125	0.026600650944338698	0.04700151598762073	NA	21	23	23
ENSG00000204604.9	ZNF468	0.8296735895894857	0.11563644608667405	0.40672335749803745	0.007295088584358417	0.05286671861653969	0.00476825682645605	NA	7	7	7
ENSG00000270964.1	RP11-502I4.3	0.8296496961758901	0.016645153301597538	0.40673687036399786	0.2220270331239078	0.06356453363317212	0.002095623521498416	NA	148	154	154
ENSG00000005801.16	ZNF195	-0.8290438398374014	-0.0803488695027667	0.40707960054885683	0.013970922637951291	0.18310179784964975	4.7212469271323096e-08	NA	19	19	19
ENSG00000185115.5	NSMCE3	-0.8288375316791025	-0.16174218840174856	0.40719634744160815	0.0036890761338203544	0.02945209169538252	0.03394429563022714	NA	14	16	16
ENSG00000090861.15	AARS	-0.8285754982950464	-0.06767363652772895	0.4073446572399688	0.013430934560777087	0.09980116924033676	8.174600048195115e-05	NA	26	28	28
ENSG00000104899.7	AMH	-0.8283046139484225	-0.047846703264672906	0.40749801049978085	0.026650119363395057	0.2018035797442137	7.10576342109539e-09	NA	5	5	5
ENSG00000077080.9	ACTL6B	-0.8281084311539586	-0.22168156021859053	0.40760909514433685	0.0021982414024164115	0.06711624553277368	0.0012141545530599527	NA	27	27	27
ENSG00000153714.5	LURAP1L	-0.8264379817700944	-0.0977656028746281	0.4085556851818676	0.009582294971468074	0.1528650954148569	3.943898888252815e-07	NA	3	3	3
ENSG00000116237.15	ICMT	-0.826381834505665	-0.1121183754973762	0.40858752475455284	0.021050209046368187	0.19363435170312765	1.8527321465339017e-08	NA	6	6	6
ENSG00000140030.5	GPR65	-0.8260029530202438	-0.15096859614393265	0.4088024166656238	0.003570525009443016	0.05050845559462165	0.005065877106644154	NA	6	6	6
ENSG00000048162.20	NOP16	0.825292745223904	0.10851084120335593	0.4092054096097423	0.007291596200403074	0.04649258366718333	0.007743965540383558	NA	24	24	24
ENSG00000236485.1	LINC01945	0.825163198885951	0.07666261429541192	0.40927894352143357	0.017158016084649737	0.19545006415103536	9.14622774980205e-09	NA	32	43	43
ENSG00000137806.8	NDUFAF1	0.8246466093089184	0.0804681524567025	0.40957225153502297	0.013808384436781335	0.1833458179486024	4.861468015758632e-08	NA	11	11	11
ENSG00000224790.2	AP000704.5	-0.8241704120495641	-0.02296471171669052	0.4098427363951823	0.16508771745997697	0.4580442863487874	4.527819198545453e-24	NA	44	47	47
ENSG00000111666.10	CHPT1	-0.8236283541823273	-0.08872225363433484	0.41015075996595673	0.013846998246636133	0.18513387219355104	4.116583539194877e-08	NA	33	33	33
ENSG00000087191.12	PSMC5	-0.8234397631423539	-0.1436675528758281	0.4102579587960177	0.0049395793900882555	0.08527079825745229	0.0002758223990351014	NA	28	28	28
ENSG00000204463.12	BAG6	0.8222943371247391	0.33333373415901835	0.4109093988976562	0.00012817746698442622	0.1450337558549234	1.816283937911136e-06	NA	2	13	13
ENSG00000273203.1	AC006946.16	0.8221258731146678	0.03870616699772927	0.41100526151099437	0.06581449731621376	0.2557691441318673	2.8151437003922336e-11	NA	55	59	59
ENSG00000138829.11	FBN2	0.8214232054150473	0.0635735436655885	0.41140525010632323	0.020517076130584795	0.09425185146761453	9.743849178394046e-05	NA	92	92	92
ENSG00000164615.4	CAMLG	-0.8197260013968987	-0.11755909067836111	0.4123723238464243	0.003253557891938704	0.2632411287486263	2.3440085113643907e-12	NA	8	9	9
ENSG00000154479.12	CCDC173	0.8194133927811118	0.09819739720274664	0.41255059636471403	0.007625180343081756	0.1016669784456251	7.134319071285641e-05	NA	10	10	10
ENSG00000139192.11	TAPBPL	0.8193700228429615	0.03233551560562139	0.41257533271402014	0.06501001903254622	0.32984768915236024	4.686422966014121e-15	NA	18	18	18
ENSG00000134020.7	PEBP4	-0.8183813337799829	-0.05724101967320056	0.41313947688012276	0.028203834650653004	0.23211579751580494	4.306962860350921e-11	NA	14	15	15
ENSG00000150403.17	TMCO3	-0.8182767371037515	-0.1885357412021451	0.41319918626551044	0.004164526432022468	0.10300260750751483	5.6471214470293516e-05	NA	11	12	12
ENSG00000133704.9	IPO8	0.8178075594481253	0.06698492134928971	0.4134670808762091	0.019059994768348267	0.20644922009175845	1.924071011021946e-09	NA	23	23	23
ENSG00000105982.16	RNF32	-0.8159819273626989	-0.07358264734194901	0.41451047227225934	0.012626754029538577	0.03556441505870398	0.023269529076007787	NA	28	29	29
ENSG00000274367.1	LA16c-380H5.6	-0.8159136254499315	-0.031235215776612802	0.41454953860465216	0.052791768343056586	0.05629608709354125	0.003053730330923304	NA	32	32	32
ENSG00000135945.9	REV1	-0.8153616386049429	-0.3009266565609925	0.4148653358832085	0.0014291436919441174	0.07238324084773244	0.0008351542507965845	NA	33	34	34
ENSG00000273674.4	CTD-2378E12.1	0.8147260096619453	0.059613113562969146	0.4152291617605366	0.04514039480093801	0.13479916661710575	4.246878180951246e-06	NA	37	37	37
ENSG00000179833.4	SERTAD2	-0.8145752574311719	-0.08314801310630418	0.4153154780602544	0.010297862986608362	0.04392310006575535	0.009696862630440716	NA	65	66	66
ENSG00000116830.11	TTF2	0.8139819365992182	0.06104021887123406	0.41565529909488275	0.013735909744066303	0.1804277694780633	3.29289839958025e-08	NA	13	13	13
ENSG00000196263.7	ZNF471	-0.8136349250775534	-0.12553232809685722	0.41585412399682364	0.005440594458266863	0.12786071298657858	6.588296533196702e-06	NA	10	10	10
ENSG00000226251.5	RP11-15I11.3	0.8129140460766265	0.07774836918202659	0.4162673407360399	0.01910521861106304	0.1219903857083984	1.3502626111392528e-05	NA	23	23	23
ENSG00000143079.14	CTTNBP2NL	0.8126856642751724	0.1335326860300825	0.4163983025311835	0.0039409957992093975	0.030200837898931264	0.03412894462734091	NA	14	14	14
ENSG00000213420.7	GPC2	0.8123579717821321	0.09639170231550877	0.4165862548750954	0.008809394664876968	0.040128617619288084	0.01250094669569578	NA	21	21	21
ENSG00000181031.15	RPH3AL	0.8122783030303427	0.030350824357596232	0.41663195749867965	0.07885765572790707	0.5016662864288649	2.7119961589394313e-26	NA	5	6	6
ENSG00000188305.5	C19orf35	0.8117849605347479	0.1436201861946427	0.41691503327098356	0.0038594076256180947	0.03576957779134644	0.019390376631571768	NA	5	6	6
ENSG00000260088.1	RP11-92G12.3	-0.8117222323452987	-0.020016632874213545	0.4169510343041001	0.22856667920481052	0.5622036681023933	7.079098420613143e-32	NA	47	47	47
ENSG00000176809.10	LRRC37A3	-0.8113704265632744	-0.16007724197101833	0.4171529770439004	0.002327786727909441	0.04668814363576408	0.004892036425823677	NA	7	8	8
ENSG00000185730.7	ZNF696	-0.8113013296304599	-0.11687491024199914	0.4171926466789925	0.009163313524485094	0.049198258135661456	0.00544486847182521	NA	18	19	19
ENSG00000122912.14	SLC25A16	0.8112235855885003	0.044537086164686206	0.41723728341409827	0.03382692322148073	0.21557392912037976	8.105897959109459e-10	NA	43	45	45
ENSG00000175567.8	UCP2	-0.8109828740787266	-0.0670216081645562	0.4173755057589802	0.011790742234819344	0.07517382358433759	0.0002596611605995625	NA	9	10	10
ENSG00000189339.11	SLC35E2B	-0.810766100883484	-0.21290485879377674	0.41750000524072495	0.0014509379494077994	0.031937633113663384	0.028138293731850682	NA	1	2	2
ENSG00000159423.16	ALDH4A1	-0.8106948801337219	-0.06355096221754025	0.4175409142734776	0.027027920848026625	0.06682291609539556	0.0014492422837688091	NA	118	119	119
ENSG00000187987.9	ZSCAN23	0.8101361919347264	0.0444182826393413	0.41786190540861523	0.0929339868037608	0.15702782624927955	3.47834942820028e-07	NA	49	106	106
ENSG00000172006.11	ZNF554	0.8093221799934693	0.1143569828573257	0.4183298514515007	0.0065757804716087285	0.027650251091733125	0.04523128066723734	NA	14	19	19
ENSG00000180881.19	CAPS2	0.8086827945359248	0.10693950616569095	0.4186976272913494	0.004416583508031538	0.11102313511263323	3.275380148666024e-05	NA	14	14	14
ENSG00000178201.4	VN1R1	-0.8086183010097855	-0.03442376809872124	0.4187347346628243	0.051361244097931226	0.07165444319355188	0.0010025246930607387	NA	53	53	53
ENSG00000120370.12	GORAB	-0.8082548185306656	-0.09271279426528134	0.41894390624974287	0.008882257629768681	0.03853413043373979	0.016190073933545487	NA	36	36	36
ENSG00000259905.5	PWRN1	-0.8079895807655397	-0.05258192991100719	0.41909658019217544	0.029046042780277757	0.12167676738293053	1.0145703811793358e-05	NA	16	16	16
ENSG00000126456.15	IRF3	-0.8070307109987858	-0.09747745691538133	0.4196487897349639	0.008337616214083738	0.12640771536659876	7.553952628443002e-06	NA	12	12	12
ENSG00000006007.11	GDE1	0.8067058851226533	0.25290530661357347	0.4198359526972857	0.0015222330105748034	0.03789992552398615	0.016689287843389567	NA	11	13	13
ENSG00000164687.10	FABP5	0.806516032523123	0.21571436577582428	0.41994536748003264	0.002051804465523929	0.03154641607382686	0.03141861380670568	NA	6	6	6
ENSG00000102606.17	ARHGEF7	-0.806374837221252	-0.055866157452392026	0.4200267512265623	0.02142813725290315	0.15531736197625434	5.526954821596528e-07	NA	15	15	15
ENSG00000259459.5	RP11-321G12.1	-0.8053258115938684	-0.033538524940103634	0.42063169063217476	0.07769707618797159	0.30990339100928194	3.892242112259417e-14	NA	17	17	17
ENSG00000073146.15	MOV10L1	0.8051322557058302	0.027888926671927584	0.4207433639770617	0.10200287621847157	0.08174342185527275	0.0003586179897567736	NA	65	66	66
ENSG00000259956.1	RBM15B	0.8048674704472407	0.1681036464774243	0.4208961617664211	0.0040583550336865185	0.031658312798509405	0.031713730299942115	NA	14	16	16
ENSG00000111665.11	CDCA3	-0.8040426411119057	-0.037620262651448126	0.4213723490204271	0.045578819026680754	0.3039846226463592	7.270313664918456e-14	NA	42	42	42
ENSG00000160194.17	NDUFV3	-0.8035505915176058	-0.06259059617783778	0.4216565676192989	0.01726036213387153	0.0704245784492339	0.0012119040894220455	NA	36	36	36
ENSG00000169826.7	CSGALNACT2	-0.8033340909221585	-0.03408495799066344	0.4217816587036307	0.05605650917212977	0.3446166993898831	2.0587675756898615e-16	NA	71	71	71
ENSG00000271943.1	RP11-222K16.1	-0.8024142498696729	-0.039388090099330794	0.4223133728649314	0.051950496705311065	0.16229634810489216	2.9716177560803305e-07	NA	20	21	21
ENSG00000175221.14	MED16	0.8021924768019113	0.05200405139362797	0.42244162754113046	0.021483122425538206	0.03128927150103447	0.033526126966934564	NA	27	35	35
ENSG00000236383.8	LINC00854	0.8014617123308105	0.0918010735333904	0.4228644010102056	0.007937890208907646	0.0869730940068921	0.0002247423855952249	NA	13	13	13
ENSG00000040531.14	CTNS	0.8014112449910532	0.08070194625630807	0.4228936073213859	0.008531359247626978	0.1159155758000598	1.7852465118189512e-05	NA	3	3	3
ENSG00000143194.12	MAEL	0.8014072961809926	0.027885824866155536	0.42289589261501936	0.08786705666539488	0.2488691807542449	6.686122709874903e-11	NA	35	38	38
ENSG00000123505.15	AMD1	0.8009436755665433	0.14652725771198258	0.4231642538973466	0.0027121400687015063	0.03108694822078352	0.0338275895879309	NA	10	14	14
ENSG00000138399.17	FASTKD1	-0.8002003652645081	-0.062064634958173014	0.4235947182219043	0.019627899596589993	0.0951212738663101	0.00011933035023233162	NA	29	29	29
ENSG00000100299.17	ARSA	0.7999745155725444	0.066621107119987	0.42372556256402816	0.02391354420754839	0.1810446140540461	2.1592613673244265e-08	NA	8	10	10
ENSG00000133059.16	DSTYK	-0.7989993274972964	-0.08649300648183252	0.42429080193919855	0.008751467452609673	0.07068907367139404	0.0008893954338971008	NA	36	37	37
ENSG00000157978.11	LDLRAP1	-0.7973354134111628	-0.12111107322569296	0.42525625841264925	0.004994827551067789	0.06510847193913387	0.0014121620162243526	NA	23	41	41
ENSG00000074211.13	PPP2R2C	-0.7967884813375861	-0.05635864139069038	0.42557388593522794	0.013618366013535705	0.13551733401927554	1.3159475201361222e-06	NA	41	46	46
ENSG00000108961.13	RANGRF	0.7963423703722443	0.21397244471079344	0.4258330647240237	0.0019659380088502053	0.04026037380333436	0.014297897829877056	NA	3	3	3
ENSG00000262246.5	CORO7	-0.7959050567957623	-0.07138973444735937	0.4260872218456524	0.013627687084888075	0.2421894812353373	1.3958455115639077e-10	NA	12	13	13
ENSG00000146574.15	CCZ1B	-0.7955987901309695	-0.01669422210104404	0.42626527003852144	0.2520851383802511	0.5377709408167434	5.838763487911767e-29	NA	37	40	40
ENSG00000129055.12	ANAPC13	-0.7935791237790703	-0.09705959694638903	0.4274404897338768	0.009936812543142682	0.16244279040385629	3.548969324276634e-07	NA	50	50	50
ENSG00000116885.18	OSCP1	-0.7928565097051855	-0.049160643929427136	0.42786142820857465	0.01216841642996624	0.0956791660974068	7.854868928809632e-05	NA	52	55	55
ENSG00000038002.8	AGA	-0.7927585056721487	-0.04260737623023194	0.42791853627678544	0.03263424334891942	0.4129511215869139	1.9431076076426627e-20	NA	15	17	17
ENSG00000176390.11	CRLF3	0.792187724553408	0.06622588462833945	0.428251225113776	0.019324062112050497	0.10284201272423192	4.645884221880337e-05	NA	17	18	18
ENSG00000084207.15	GSTP1	0.7913200026950888	0.0415799694495512	0.42875727880305403	0.04838539079797387	0.2862068105767906	3.424543072067671e-13	NA	53	54	54
ENSG00000164627.17	KIF6	0.7912793140106481	0.05174969095653525	0.4287810168971343	0.0322904403076001	0.11954546381754955	1.5171739954008395e-05	NA	106	109	109
ENSG00000261478.1	RP11-429B14.4	-0.7912170694751163	-0.034692787007979425	0.42881733232081076	0.06237693595121781	0.28141054873800353	2.7799424685967877e-13	NA	28	28	28
ENSG00000176927.15	EFCAB5	-0.7898080626301065	-0.044129889884647215	0.4296398697002496	0.04469463499357006	0.07318426309516457	0.0008122191910162221	NA	19	19	19
ENSG00000256870.2	SLC5A8	-0.789739497440914	-0.15333746684331664	0.4296799194448001	0.002875044712917173	0.030937004689198612	0.0320245830579629	NA	6	6	6
ENSG00000197599.12	CCDC154	-0.7895650113350025	-0.037432837195649736	0.42978184864143765	0.06971048565010997	0.3331032567720263	2.7972377995991507e-16	NA	24	24	24
ENSG00000117305.14	HMGCL	-0.788394803656506	-0.08655744326359781	0.4304658093645529	0.009179708771311837	0.13597001531508174	1.1411311334098142e-06	NA	14	14	14
ENSG00000137486.16	ARRB1	0.7883363366127014	0.2813150888261896	0.43049999863116084	0.001061496865958553	0.039254772255599514	0.014814172357903096	NA	1	1	1
ENSG00000232855.6	AF131217.1	0.7875828097858053	0.06123175074901366	0.4309407730022641	0.028763626462192493	0.09015637615111433	0.0002118473230960641	NA	47	48	48
ENSG00000136193.16	SCRN1	0.7874569664237988	0.1058476238550006	0.43101441038651245	0.01052607125796968	0.03050126200244848	0.03545900987321876	NA	64	66	66
ENSG00000242247.10	ARFGAP3	-0.7864046611384433	-0.12031474128777811	0.43163045360647745	0.004080403075900294	0.05810541385104576	0.0031331840041073423	NA	70	71	71
ENSG00000278535.4	DHRS11	0.78565292767601	0.0647445427387609	0.43207084762745285	0.019246030551699916	0.21058206708821411	1.1369959781816705e-09	NA	15	15	15
ENSG00000055483.19	USP36	0.785111025314516	0.08692260750581195	0.4323884759996609	0.014218178256653863	0.03525226768078441	0.021040590056858238	NA	28	29	29
ENSG00000100564.8	PIGH	-0.7845093108639007	-0.0883175417440838	0.4327413207430807	0.011181180567536841	0.15527773848053827	4.402693123169797e-07	NA	7	7	7
ENSG00000178585.14	CTNNBIP1	0.7841632658119317	0.06373059284387722	0.43294431666979993	0.02114019921768077	0.06008261985426312	0.002678614444692421	NA	50	59	59
ENSG00000162836.11	ACP6	0.7837833643643257	0.01927063762406543	0.4331672367753815	0.19292168857349273	0.4781616308372374	4.779044127105493e-25	NA	46	47	47
ENSG00000226562.3	CYP4F26P	-0.7837615884013971	-0.05117143013466218	0.4331800165746673	0.06898205587331908	0.09912123057009352	5.605873415298748e-05	NA	99	101	101
ENSG00000100228.12	RAB36	-0.7833481012045075	-0.2080769123557705	0.43342272385229796	0.0017170077416577857	0.09369599312084644	0.00012143637317745903	NA	8	8	8
ENSG00000224939.1	LINC00184	-0.7832752005083801	-0.053170914514971385	0.4334655230032204	0.028344757084812246	0.2234770279813712	6.812797634056368e-10	NA	11	11	11
ENSG00000230733.2	AC092171.4	-0.7829740330132957	-0.10860975880013932	0.43364236083982655	0.0062594072883128005	0.030853783164445377	0.03214840947012865	NA	35	40	40
ENSG00000251575.2	C5orf64-AS1	-0.7823962066009715	-0.14049871147346843	0.4339817624654374	0.005389900116779322	0.0955552692478601	0.00014233878744008118	NA	16	17	17
ENSG00000198454.2	PRR31	0.7816806644022359	0.029157633078964636	0.43440226779639346	0.06950169365174684	0.11990547139025425	1.4671003105134921e-05	NA	28	39	39
ENSG00000239467.5	AC007405.6	-0.7815640164374267	-0.057341392595417595	0.43447084104227573	0.03389955684569956	0.08832566273720377	0.0001867043429567812	NA	67	67	67
ENSG00000205659.10	LIN52	0.7814315885181607	0.11111759349434902	0.43454869834751864	0.008237165450598919	0.07603353528071936	0.0005026789208213414	NA	12	12	12
ENSG00000137713.15	PPP2R1B	-0.7804506264950982	-0.12046552857745231	0.4351256785018579	0.006161855874035809	0.035777268946161886	0.017742460441117668	NA	11	11	11
ENSG00000141314.12	RHBDL3	-0.7799835309175339	-0.08933798961871471	0.43540056910134084	0.008874903924602903	0.049995618196699836	0.005899922966749507	NA	10	10	10
ENSG00000281404.1	LINC01176	0.7795942010713993	0.07407854672547685	0.4356297703023768	0.017642020517104107	0.1537384284394114	4.676333449157112e-07	NA	10	11	11
ENSG00000114770.16	ABCC5	0.7795934052575254	0.14191273315283254	0.4356302388748259	0.004054822594194706	0.08790476143594161	0.0002337275665694686	NA	21	22	22
ENSG00000260947.1	RP11-384P7.7	0.7793317171345543	0.0431995822304168	0.43578433569826036	0.0449447336383667	0.278582262829082	3.2086468988078553e-13	NA	36	38	38
ENSG00000206535.7	LNP1	0.777891799566632	0.08260890837782134	0.4366328030655575	0.01003949288682666	0.03781308947842401	0.017581138236019467	NA	57	57	57
ENSG00000044459.14	CNTLN	-0.7777149418869258	-0.09665893707402497	0.4367370815384609	0.008489843029792065	0.08931393818851578	0.0001510466165696131	NA	13	13	13
ENSG00000143674.10	MAP3K21	-0.7776965248783959	-0.049926480878369546	0.436747941363	0.03013096679332494	0.2916560447712638	2.472038788884846e-14	NA	15	15	15
ENSG00000146205.13	ANO7	-0.7767302108067504	-0.027461811691055098	0.4373179589585119	0.10387222646471964	0.19923368318927728	2.2457404313361488e-09	NA	44	50	50
ENSG00000138653.9	NDST4	-0.7756776776634584	-0.04554503499890088	0.43793932317041284	0.025249424779315636	0.07469046703345744	0.0008301124615926017	NA	102	103	103
ENSG00000251129.1	RP11-734I18.1	0.7754933309814336	0.022422511605305177	0.43804820469229055	0.14661602190727965	0.4686923241594497	2.867455812251367e-24	NA	15	15	15
ENSG00000171314.8	PGAM1	0.7753706453697273	0.13567713326303316	0.4381206756822862	0.0033740117264003874	0.02906585201374894	0.0365353644375566	NA	27	29	29
ENSG00000226380.9	AC058791.1	0.7751491828947157	0.09859488607839251	0.438251512102387	0.00948729144660921	0.15984643473876844	2.1882490683091913e-07	NA	14	14	14
ENSG00000267268.1	AC007204.2	0.7744022497795722	0.09440381994062842	0.43869295363217564	0.01074237727511748	0.09271297225516087	0.00019518099318680348	NA	18	19	19
ENSG00000134490.13	TMEM241	-0.773307040612275	-0.17546161442536912	0.4393406899947785	0.0024923193754827076	0.041897071142325513	0.012097060677735316	NA	9	9	9
ENSG00000102575.10	ACP5	0.7732070909141852	0.0625026047222147	0.43939983028623397	0.019174455905456682	0.15445554471152534	5.504302801468868e-07	NA	8	9	9
ENSG00000143631.10	FLG	-0.7731069157238836	-0.04960191216954179	0.4394591085876802	0.0708272025299447	0.15112942422810155	3.384968628971219e-07	NA	21	23	23
ENSG00000198937.8	CCDC167	0.7729618232613013	0.047653286997333594	0.4395449746606157	0.035967015666761665	0.26143499637786805	1.3545979222777736e-12	NA	63	63	63
ENSG00000258955.1	LINC00519	0.7715819487494723	0.05522635354823992	0.4403620689707982	0.033867030483003005	0.050342147449038484	0.006078314797863854	NA	44	44	44
ENSG00000135972.8	MRPS9	-0.7714954722226054	-0.07518082337890299	0.44041330513771415	0.01558635732074221	0.16220516324828013	2.4037757904909863e-07	NA	76	76	76
ENSG00000154262.12	ABCA6	-0.771440126013366	-0.03513819655213856	0.4404460988085511	0.05334410726982188	0.2053242856984085	3.758786646134976e-09	NA	65	66	66
ENSG00000255384.1	RP11-770J1.4	-0.7705089613523909	-0.03621947738936396	0.44099804131478104	0.03536516202609002	0.1150653365880436	1.976639777230456e-05	NA	63	63	63
ENSG00000134516.15	DOCK2	0.7698263673646372	0.3570141698985366	0.4414028966281828	0.000639708592144015	0.04706823022650402	0.008119862613724485	NA	3	3	3
ENSG00000121350.15	PYROXD1	0.7697501576549574	0.06427704766991348	0.4414481107985271	0.028605732488034375	0.1807528138616214	5.497113785443902e-08	NA	81	81	81
ENSG00000168385.17	SEPT2	-0.7692536766528568	-0.10768785663995646	0.4417427310553288	0.008493347986617113	0.18333673952458246	2.004810289427629e-08	NA	29	29	29
ENSG00000096063.15	SRPK1	0.7684058409889291	0.1429349964468352	0.4422461113112889	0.0050691632903317255	0.05824421569843879	0.002115123442688801	NA	2	2	2
ENSG00000221883.2	ARIH2OS	0.7678540246979637	0.11156594871998722	0.44257391405290203	0.005907483818213248	0.02780541942775736	0.04040468463309571	NA	36	38	38
ENSG00000273136.6	NBPF26	-0.7678301187089488	-0.07022037025340168	0.4425881183841812	0.008276085530519069	0.4022467568422318	3.569654147651653e-20	NA	11	20	20
ENSG00000145198.14	VWA5B2	0.7678155163028885	0.06937902634829918	0.4425967948911228	0.014428332820706585	0.1900274658698753	2.8192274787342423e-08	NA	10	10	10
ENSG00000169251.12	NMD3	0.7674519094779414	0.1689338927682967	0.4428128753901891	0.0024984190111141482	0.03748389346129037	0.01918217534487724	NA	24	24	24
ENSG00000254427.1	RP11-430H10.1	-0.7668196306275047	-0.027887742148089784	0.4431887631213769	0.06498216454239354	0.3112291586531473	7.845482857250308e-14	NA	19	19	19
ENSG00000130812.10	ANGPTL6	0.7665108472186395	0.06974172802924558	0.44337240011355994	0.013852558848090264	0.10838840754119816	2.8201206200746392e-05	NA	7	7	7
ENSG00000258586.1	RP5-1021I20.2	0.7664029034866718	0.0707455464067043	0.44343660572852095	0.014818397104891783	0.060490878819655626	0.0026495177991053185	NA	17	17	17
ENSG00000230839.1	RP5-968J1.1	-0.7661853025453811	-0.05630686337467672	0.44356605229230883	0.02168132999039393	0.08177377903661602	0.0004071214582120961	NA	17	20	20
ENSG00000128039.10	SRD5A3	-0.765566469807401	-0.08517930670598296	0.44393430180319715	0.008837959300898916	0.16850516109649785	1.5939701707008868e-07	NA	9	9	9
ENSG00000069974.15	RAB27A	-0.765500996229252	-0.14356793130004863	0.4439732734498686	0.0036101198181231133	0.0567235211201989	0.0038490761877219117	NA	13	13	13
ENSG00000161904.11	LEMD2	0.7654072837234781	0.0847142489496231	0.4440290570696196	0.010830430461902386	0.1528785811497538	6.893198437711818e-07	NA	7	13	13
ENSG00000196284.15	SUPT3H	0.7654009487047966	0.04656763261170714	0.4440328282184308	0.031887096692504405	0.1458111918021027	1.2134974383767528e-06	NA	14	16	16
ENSG00000123179.13	EBPL	0.7647181070471738	0.03565391271037834	0.4444394215895059	0.03901910215930262	0.20561160757159405	3.75706555885895e-09	NA	53	53	53
ENSG00000277863.1	RP11-282A11.4	-0.7647112186245711	-0.015008812484752629	0.4444435243355167	0.3604882086339093	0.029798836440785487	0.03065159092000765	NA	220	226	226
ENSG00000241186.9	TDGF1	-0.7646308028054674	-0.022398748322639047	0.44449142161378985	0.11025909122592144	0.4094778592742223	5.46253588621595e-20	NA	51	54	54
ENSG00000157782.9	CABP1	-0.7642696712906171	-0.15469722265369262	0.4447065551129351	0.003329484981586033	0.06316788184212857	0.0015987403753889436	NA	12	13	13
ENSG00000147894.14	C9orf72	0.7642282893968718	0.058966784047933894	0.44473121095397306	0.02836553463472022	0.06695407851867212	0.0014763806205734052	NA	89	111	111
ENSG00000177042.14	TMEM80	-0.7634437425193003	-0.01939947024080452	0.44519880113566224	0.20773441896843658	0.43573453222684005	6.499829662126642e-22	NA	58	60	60
ENSG00000198633.10	ZNF534	-0.7624753934527024	-0.040556852032642865	0.44577632375429965	0.057111971850060374	0.2594039548539419	1.3177112716833633e-11	NA	12	12	12
ENSG00000006071.12	ABCC8	-0.7624535372056651	-0.0420694615261109	0.44578936372622036	0.031350830214834945	0.040733751856913296	0.014770852529089697	NA	66	67	67
ENSG00000243477.5	NAT6	-0.7623358497755053	-0.04795478487026493	0.44585958266274806	0.0209944510785343	0.09680737994214254	7.047494697288695e-05	NA	40	41	41
ENSG00000174136.11	RGMB	0.7620441304555834	0.07584873441955145	0.44603366597004335	0.01361104085349089	0.1440481709388279	9.303968806481134e-07	NA	9	10	10
ENSG00000123427.16	METTL21B	0.7619491471035241	0.02721415120434433	0.4460903555740575	0.08471743145964425	0.44224410992806734	5.296669287645262e-22	NA	18	18	18
ENSG00000123610.4	TNFAIP6	0.7614654357029478	0.05702490795351953	0.4463791162093804	0.018786315713422347	0.10374126976265086	5.477398117140695e-05	NA	28	28	28
ENSG00000115350.11	POLE4	0.7613879941555688	0.06111503004483379	0.44642535627995206	0.01248268971696507	0.12276244245928528	8.597695688567508e-06	NA	52	52	52
ENSG00000272440.1	RP11-379F4.6	-0.7613684929239003	-0.07670197605717616	0.44643700082528426	0.012810216110914983	0.03370093867990125	0.027658236453918253	NA	9	9	9
ENSG00000139197.10	PEX5	-0.7612304377428647	-0.04928328171345851	0.44651944106607944	0.03777069459597809	0.2877739546251869	2.6953608962342296e-13	NA	25	26	26
ENSG00000145743.15	FBXL17	0.7611139776921738	0.1606988097173942	0.44658899241991956	0.002868021741568218	0.06979006045655058	0.0011639063315869926	NA	35	35	35
ENSG00000136014.11	USP44	0.7609269969019108	0.055378162626958584	0.4467006725095314	0.024987561285665184	0.04486640043870612	0.010240775919477715	NA	37	37	37
ENSG00000233569.1	RP11-500B12.1	0.7595827495234289	0.021190896950418082	0.44750403372476644	0.08806811671862474	0.07072177611570978	0.0010867302944491046	NA	87	87	87
ENSG00000135476.11	ESPL1	0.7593931036879192	0.03981998004523766	0.44761743764951434	0.04690670952210174	0.1829784961407258	1.4234905510114828e-09	NA	13	14	14
ENSG00000109180.14	OCIAD1	0.7593108752852611	0.11937063956182327	0.4476666134527696	0.005627552107066764	0.07597066474795901	0.0005954644570664858	NA	19	21	21
ENSG00000170322.14	NFRKB	-0.7591725350008909	-0.1253671897499941	0.44774935328574494	0.0065736798249857314	0.06259522649152889	0.002062586657960165	NA	8	8	8
ENSG00000141738.13	GRB7	0.7590025554989374	0.07219925233013517	0.4478510280922994	0.017178223196540342	0.04180814819300268	0.011578847787285752	NA	21	21	21
ENSG00000136383.6	ALPK3	0.7588742542149163	0.07315496862155872	0.4479277813764211	0.009672941385624259	0.20783782800183026	1.0479654635882407e-09	NA	11	11	11
ENSG00000165113.12	GKAP1	-0.7587260281136778	-0.12544663979338297	0.4480164635273074	0.004708903460045414	0.11218782739058687	2.509386413027788e-05	NA	20	20	20
ENSG00000196396.9	PTPN1	0.7581188340434943	0.12220889055674967	0.44837984559507993	0.004954362043627777	0.10451399065674906	4.095669359248757e-05	NA	17	19	19
ENSG00000186832.8	KRT16	0.7576473856949707	0.07658718390258684	0.44866210451014465	0.00925066283031883	0.02898691792638466	0.040406603835132886	NA	11	12	12
ENSG00000100583.4	SAMD15	0.7564094730774752	0.11669363339491216	0.4494037300598489	0.005083081759888785	0.0905290794802746	9.747012942927196e-05	NA	26	26	26
ENSG00000197165.10	SULT1A2	0.7559129135698363	0.013609096277915466	0.4497014109571573	0.16107633165818563	0.1774530868294623	5.852110181957463e-08	NA	60	69	69
ENSG00000065060.16	UHRF1BP1	0.7548543265037492	0.06822891939052239	0.4503363930269859	0.012615753803595406	0.16527472860682468	2.5470599075874723e-07	NA	71	73	73
ENSG00000138316.10	ADAMTS14	0.7545900627133371	0.038095900922262345	0.4504949880076551	0.0288138915960469	0.33183043593392203	4.522493252903894e-15	NA	25	25	25
ENSG00000184313.19	MROH7	-0.7544208473960348	-0.15627691267478644	0.4505965573130103	0.003186936462035674	0.041791131611336685	0.013360314823565556	NA	11	11	11
ENSG00000180279.6	LINC01869	0.7543188325021238	0.041071204961288396	0.4506577966987777	0.05707354024619997	0.31844264838383474	1.6451175821359575e-14	NA	31	32	32
ENSG00000270127.2	RP11-526I2.5	0.7542927644870729	0.02193247697032129	0.4506734460445804	0.15052649770015347	0.4917963913339946	7.15701998474295e-27	NA	10	10	10
ENSG00000170881.4	RNF139	-0.7518908570917735	-0.15299576864561273	0.452116696853317	0.004616521411517384	0.0538506997912919	0.003914009771968249	NA	17	17	17
ENSG00000111181.12	SLC6A12	0.7517943374339037	0.09364642774457026	0.452174747839572	0.009830407206624552	0.05503940453754045	0.004374442047270586	NA	21	22	22
ENSG00000172493.20	AFF1	0.7508417828201996	0.05995682699827857	0.45274788018520273	0.023215383336816373	0.0805353874658364	0.0003005881749343782	NA	93	93	93
ENSG00000257139.1	RP11-320P7.2	0.7501334059840242	0.03700318664373397	0.45317436170245695	0.05471447612860918	0.07701997694695062	0.0005723064458547412	NA	65	68	68
ENSG00000182472.8	CAPN12	-0.7497541903687498	-0.05519313735221261	0.4534027633619703	0.01977813607263827	0.11884956242954092	1.1969175275432745e-05	NA	24	25	25
ENSG00000125871.13	MGME1	-0.7492145771045199	-0.08542727558602542	0.4537278845265471	0.009498052817201227	0.08409803099964139	0.000137795221024118	NA	15	15	15
ENSG00000089351.14	GRAMD1A	-0.7491914362880132	-0.1491760368535255	0.4537418299875805	0.003611726184181116	0.04880778198837708	0.007217870181186341	NA	9	10	10
ENSG00000160460.15	SPTBN4	-0.749156602213394	-0.17377262757922765	0.45376282266862367	0.003412552632315961	0.10315211571382572	5.1460190358239586e-05	NA	19	20	20
ENSG00000001630.15	CYP51A1	-0.7487808522771869	-0.11984431512088385	0.4539893023935936	0.005502180504653073	0.02571449858775969	0.04910101981135937	NA	18	19	19
ENSG00000108830.9	RND2	0.7473536147471344	0.06396721317696262	0.4548501369858835	0.01080517710402958	0.10953643538282493	4.1641034109257583e-05	NA	16	16	16
ENSG00000141854.9	MISP3	-0.747311537399588	-0.043315779790558236	0.454875529773727	0.03765331135672246	0.20377702583631765	5.917595750995589e-09	NA	56	58	58
ENSG00000106459.14	NRF1	0.7469087486290125	0.12075203997459551	0.45511864466702223	0.004261231773905099	0.0438053609503256	0.011359849448924505	NA	14	14	14
ENSG00000164253.13	WDR41	-0.7465214611899743	-0.035945855554388784	0.45535247226300624	0.04838309541455466	0.2215612755010516	6.558736561961127e-10	NA	47	47	47
ENSG00000145284.11	SCD5	-0.7465073887615712	-0.15913353799202165	0.4553609698666937	0.004466934395942875	0.06861459334765453	0.0010575780741205543	NA	16	17	17
ENSG00000237595.3	RP11-112L6.3	0.7462554969480772	0.03778492448871626	0.4555130892609234	0.04371562559897695	0.08321789926864627	0.0003955092578475738	NA	49	50	50
ENSG00000238083.7	LRRC37A2	0.745733215308109	0.05011030983217136	0.45582859025575895	0.028176136376537382	0.6053675048353725	8.480376072326998e-37	NA	42	83	83
ENSG00000125877.12	ITPA	-0.7440724122522309	-0.05393729508164292	0.45683266829763536	0.03585958567882483	0.21156150136451116	7.876783598987827e-10	NA	6	6	6
ENSG00000107593.16	PKD2L1	-0.7440210898749181	-0.08422223500464827	0.4568637162458271	0.0099326594400304	0.030022079433110038	0.035443809406890806	NA	6	6	6
ENSG00000113734.17	BNIP1	0.7439524748851407	0.09489867707942437	0.4569052273724139	0.01052160419490864	0.14309165242830918	9.598339540336484e-07	NA	4	4	4
ENSG00000239704.10	CDRT4	-0.7439062563391422	-0.06830212377068122	0.45693319015248957	0.017906012556390356	0.14938314785491774	5.540000663743477e-07	NA	33	36	36
ENSG00000164924.17	YWHAZ	0.7431114579090883	0.18602804002160533	0.4574142032313324	0.0017921180658482568	0.05269056085540321	0.0041868822304837175	NA	20	21	21
ENSG00000083444.16	PLOD1	-0.7428365575352014	-0.1632219205903494	0.4575806394580152	0.002964240065116207	0.047351828703339316	0.007085428547783193	NA	5	5	5
ENSG00000214078.12	CPNE1	-0.7427449958222085	-0.03944491390941668	0.45763608230921426	0.06050898886027452	0.3979153891436864	1.5293393319894703e-21	NA	58	59	59
ENSG00000165548.10	TMEM63C	0.7416926390028361	0.1586024374317999	0.45827358070325164	0.003419930079342003	0.029637020598112043	0.035375680362346104	NA	34	34	34
ENSG00000115761.15	NOL10	-0.7409311299133741	-0.1084376091211523	0.45873519934062734	0.005816223823833845	0.04813538571788115	0.007520687035462811	NA	5	5	5
ENSG00000272899.3	RP11-309L24.4	0.7407312701530293	0.1565438657670668	0.4588563953485849	0.0023418903647089285	0.1032824648292059	7.709884138286197e-05	NA	9	9	9
ENSG00000150867.13	PIP4K2A	0.7402224491789886	0.18591120965614089	0.4591650280453895	0.002333725204493961	0.06236809474493112	0.00228383303650985	NA	22	23	23
ENSG00000258811.1	CTD-3051D23.1	0.7402014853814294	0.11164144961406015	0.4591777464330471	0.004332452954968214	0.04664145690595967	0.00861838661372038	NA	9	9	9
ENSG00000166578.9	IQCD	-0.7400616802869733	-0.14544598549229237	0.45926256890755	0.002472972481780032	0.04524424966841272	0.009166430877800386	NA	8	8	8
ENSG00000060642.10	PIGV	-0.7393862585452966	-0.05232414858940733	0.4596724840470853	0.03178654061725343	0.0927333219514234	0.00013751591412335942	NA	111	114	114
ENSG00000170638.9	TRABD	0.7392789251606582	0.1794017349507268	0.45973764380323034	0.00232184890092951	0.0642270832341555	0.001721138927222641	NA	10	11	11
ENSG00000159063.12	ALG8	-0.739114168581707	-0.06559856862064	0.45983767398767716	0.01636155211938023	0.17212902802096308	5.630890343424196e-08	NA	13	13	13
ENSG00000136878.12	USP20	-0.7382291674174685	-0.16907122139597752	0.46037520135599463	0.0021775235162646706	0.08436036795133899	0.00031489569056979865	NA	7	7	7
ENSG00000188000.3	OR7D2	0.7381377238126337	0.06447104983433859	0.4604307619211141	0.020437707684184375	0.0466369863881797	0.00706343379071295	NA	17	18	18
ENSG00000119638.12	NEK9	-0.737850577111611	-0.1872926033675611	0.46060525484696524	0.0027996364115762643	0.06598475591073126	0.0016114723375920525	NA	18	18	18
ENSG00000170889.13	RPS9	0.737796172382466	0.06255960222039841	0.4606383196070104	0.023752444608280736	0.2716909433627877	4.001642326301128e-12	NA	84	102	102
ENSG00000222041.10	CYTOR	-0.7371540180633939	-0.46861310954083824	0.4610286925431303	0.0005631444075909305	0.19561498117876427	1.1975609170482568e-08	NA	2	3	3
ENSG00000130770.17	ATPIF1	0.7367989295335382	0.10981326410212493	0.4612446342772284	0.00578538568826073	0.14272450800863434	1.326194201305214e-06	NA	23	25	25
ENSG00000261609.5	GAN	-0.7366157720505965	-0.12015746343729329	0.4613560408282045	0.0051585343020049915	0.06267124595150095	0.0019861720537455285	NA	19	19	19
ENSG00000159374.17	M1AP	0.7364437746815161	0.0456101949278501	0.4614606728639604	0.03342006097391667	0.05166781619764066	0.004989386499844618	NA	67	69	69
ENSG00000138095.18	LRPPRC	0.7358726377653552	0.08850446701135463	0.4618082105655371	0.009094326617021253	0.2344658420561169	6.148054513106757e-11	NA	11	11	11
ENSG00000261617.1	LINC02177	0.7355915200810983	0.08537715031439225	0.4619793247684211	0.00937439668387251	0.027503873964143256	0.0457449526680629	NA	15	15	15
ENSG00000162517.12	PEF1	-0.7351582190639633	-0.2620740583987953	0.46224314111931475	0.0009528798845538003	0.04704161376224271	0.007622620844136756	NA	9	9	9
ENSG00000110660.14	SLC35F2	-0.7341669454503938	-0.018729900210396545	0.4628469964607431	0.08255790361345228	0.17909171456908232	3.399481611595355e-08	NA	115	117	117
ENSG00000168038.10	ULK4	0.734057316766054	0.031552352164940824	0.4629138061016649	0.0966128027927589	0.28370849272153026	1.9349807523189e-12	NA	169	173	173
ENSG00000075234.16	TTC38	-0.7337718400746229	-0.1250797630856153	0.46308780582794684	0.004941359173429368	0.07696944439366772	0.000553865483824488	NA	25	25	25
ENSG00000179954.15	SSC5D	0.7331962527355246	0.10177103594936841	0.4634387405385816	0.010919178995103774	0.04254400487787506	0.012154069621906913	NA	36	40	40
ENSG00000154845.15	PPP4R1	-0.7328856429672888	-0.043315826839423664	0.46362818037527953	0.030523514933630414	0.029694075708234808	0.029254472505064362	NA	82	86	86
ENSG00000170448.11	NFXL1	0.7325267164612617	0.011826882857786025	0.4638471421392687	0.13048922897692472	0.17538577779729986	6.300069574455935e-08	NA	125	128	128
ENSG00000196458.10	ZNF605	-0.7324246138050138	-0.15282061615269432	0.4639094400000684	0.00151662542441899	0.15158103688535104	8.754960769985275e-07	NA	10	23	23
ENSG00000127022.14	CANX	-0.732196873123647	-0.05932504207847079	0.46404841259474583	0.020779293792350047	0.18001624667520422	5.011763222518173e-08	NA	45	47	47
ENSG00000185043.10	CIB1	-0.7311906575008718	-0.09679588778331077	0.46466270583805647	0.007667854294819474	0.05695121738952655	0.0032759643678572964	NA	48	49	49
ENSG00000144040.12	SFXN5	0.7309934414711613	0.08534386006673017	0.46478315895179645	0.008889982719328681	0.13298729493327555	2.9266075980942463e-06	NA	16	20	20
ENSG00000233393.1	AP000688.29	-0.7303558002140346	-0.09093142005737677	0.46517272825221934	0.01174383802470236	0.07426828082184249	0.0008403761767118173	NA	12	12	12
ENSG00000121671.11	CRY2	-0.7293168170239247	-0.06564519586456528	0.4658078876069248	0.01343691382336892	0.06678873131660562	0.0011804176747548677	NA	74	74	74
ENSG00000273038.2	RP11-479G22.8	-0.7293130866595341	-0.03685394633633873	0.4658101689501848	0.045339629436303666	0.278098010157596	2.0825609706525303e-12	NA	29	29	29
ENSG00000196418.12	ZNF124	0.7291347154270362	0.03400934154036528	0.4659192609817351	0.06310160342983234	0.24470565800823285	3.0696025381758885e-11	NA	7	7	7
ENSG00000270806.1	C17orf50	-0.7288298646985514	-0.05282198017320281	0.46610574085179635	0.019583380777539593	0.10108244070903584	6.485997866271079e-05	NA	23	29	29
ENSG00000253910.2	PCDHGB2	-0.7285163255490548	-0.12442979456805389	0.4662975787310992	0.006022705061310299	0.06321292641254644	0.002254554088015332	NA	13	13	13
ENSG00000036448.9	MYOM2	0.7276804586363143	0.02377655807218786	0.46680921522729146	0.11681440997903975	0.3080801113944266	4.204374801681172e-14	NA	48	53	53
ENSG00000213689.11	TREX1	-0.7274648697971806	-0.08544336445373972	0.4669412282700839	0.008983658864317505	0.11408194224730225	2.0057795745925856e-05	NA	24	29	29
ENSG00000274395.1	RP11-554D14.8	0.7269581636108177	0.052017896685807495	0.46725158478004536	0.015794789343060528	0.03258548747922423	0.02717892434935579	NA	15	15	15
ENSG00000255595.2	RP4-809F18.1	-0.7266591160337994	-0.027113023546868602	0.4674348044705403	0.08590906315463231	0.15154816888063594	4.3620902148519843e-07	NA	58	60	60
ENSG00000106771.12	TMEM245	0.7262727274101473	0.07175124500894745	0.4676715950067112	0.01492953819763041	0.1183279476079391	9.026339991419935e-06	NA	41	41	41
ENSG00000213995.11	NAXD	-0.7260300944474746	-0.07983172287510795	0.4678203217329905	0.007405309163007342	0.09152164759847776	0.0001214378172547223	NA	8	9	9
ENSG00000125648.14	SLC25A23	0.7256895210150545	0.07422673612649808	0.46802912722903733	0.011863145064136625	0.13852530040711006	2.0842566298053397e-06	NA	27	29	29
ENSG00000105576.15	TNPO2	0.7235071544511515	0.11883587263495568	0.4693683602066848	0.005086741931494486	0.06411590937217689	0.002022398652644766	NA	18	19	19
ENSG00000274400.1	RP11-294N21.3	-0.7232977764591614	-0.08778146902571067	0.469496958594533	0.012014301289863714	0.045934944264713985	0.009269229267194956	NA	16	16	16
ENSG00000213096.10	ZNF254	0.7231748602225082	0.22389831756642234	0.46957246189586377	0.001951797419050214	0.03283028325499664	0.0286183798570551	NA	5	5	5
ENSG00000066032.18	CTNNA2	-0.7218427612265886	-0.08377909873548245	0.4703911558165842	0.004825505922525246	0.048684435475505744	0.0073127294223911486	NA	20	21	21
ENSG00000187134.13	AKR1C1	-0.72066341075328	-0.04532309314015764	0.47111662945221955	0.034705253511012814	0.18030301738460355	7.082112926119999e-08	NA	25	26	26
ENSG00000164008.14	C1orf50	0.720443051945594	0.04538493954464434	0.47125225087235245	0.02827032254910167	0.2858906037518911	5.066535575754727e-13	NA	27	28	28
ENSG00000058453.16	CROCC	-0.7203872485188668	-0.09644382464691255	0.4712865989114585	0.005840410026070051	0.07033124863165666	0.0009700774353510164	NA	30	30	30
ENSG00000121101.15	TEX14	-0.7202377715222644	-0.0648249699693724	0.4713786115647135	0.04077425434224037	0.13185340397781742	3.579913569768209e-06	NA	23	24	24
ENSG00000133460.19	SLC2A11	0.7197208896871462	0.13069752252328204	0.4716968617480022	0.01221910845982121	0.2017142460940611	7.291829511170842e-09	NA	28	29	29
ENSG00000120071.13	KANSL1	0.7196939917665003	0.060328378307140204	0.4717134263536884	0.012092135825180182	0.06748359938511816	0.0011480062554715474	NA	24	59	59
ENSG00000198890.7	PRMT6	-0.7187756595827448	-0.13299373390310967	0.47227915720889535	0.0032352078806439227	0.10717858132441437	3.797458502601266e-05	NA	12	12	12
ENSG00000163528.12	CHCHD4	0.7185121940900648	0.17834919129935384	0.4724415318883691	0.0025666222044015453	0.04678967800982209	0.008987818084940894	NA	13	13	13
ENSG00000031691.6	CENPQ	-0.7177660341061953	-0.04554902054162754	0.47290155962069125	0.028345833741154007	0.20595558390099092	5.1602798682130855e-09	NA	56	56	56
ENSG00000183323.12	CCDC125	0.7173235579733559	0.03247711476203811	0.47317447448716776	0.048933275413315463	0.06580330573003895	0.001568511110860025	NA	57	60	60
ENSG00000241544.1	LINC02029	0.7171957239340089	0.06256744113374715	0.47325333737959674	0.02710711148995201	0.028301028885519868	0.04279630701345706	NA	37	39	39
ENSG00000183020.13	AP2A2	0.7169478648517054	0.2530599360663416	0.47340626626852544	0.0008106716753838791	0.07615006181099715	0.0006209104635485559	NA	12	12	12
ENSG00000171806.11	METTL18	-0.7166548251047765	-0.03597827155794348	0.47358710665805015	0.06658303590335332	0.2301804753061504	4.85083332887407e-10	NA	100	101	101
ENSG00000113593.11	PPWD1	-0.7160174219010403	-0.04424348812948963	0.4739805914214609	0.037725628084707634	0.25481659445493193	1.8041389646715782e-11	NA	64	64	64
ENSG00000188130.13	MAPK12	-0.7156289780593386	-0.04228047651686629	0.4742204755059154	0.03522311323968707	0.27965944699316897	5.496974900219105e-13	NA	6	6	6
ENSG00000136108.14	CKAP2	0.7148253934315257	0.05332674332583476	0.47471694208798165	0.02290931844215331	0.2578741473998641	8.951308126121685e-12	NA	10	10	10
ENSG00000240344.8	PPIL3	0.7146932119443608	0.019028798642607734	0.47479863310930037	0.14580509257168747	0.513946930427401	6.773288806745874e-27	NA	29	29	29
ENSG00000172340.14	SUCLG2	-0.7135134639917002	-0.07399607323886599	0.4755280846411277	0.017406262249771917	0.04469774530083402	0.009671000326296806	NA	70	70	70
ENSG00000258413.1	RP11-665C16.6	0.7123167955114693	0.046511221681372644	0.47626862588925034	0.037214624155476245	0.07961549315080445	0.0003496656663618594	NA	53	53	53
ENSG00000162377.5	COA7	0.7119806664486347	0.08713262312134795	0.4764767481999954	0.008350252076890843	0.18673825697874552	3.780971557346903e-08	NA	13	13	13
ENSG00000072858.10	SIDT1	-0.7114623954495255	-0.05777947412733767	0.4767977456383148	0.01111188188184977	0.16741449316575402	1.2681530635931028e-07	NA	15	15	15
ENSG00000066923.17	STAG3	-0.7113979554774513	-0.06478014714771677	0.47683766559334473	0.013541949204288136	0.17167804251765795	3.4075832032472536e-08	NA	15	15	15
ENSG00000271020.1	RP11-10C24.1	0.7113978702519371	0.03882920836010366	0.4768377183909589	0.05563868732911755	0.0774070774368878	0.0006438633404373217	NA	33	33	33
ENSG00000100239.15	PPP6R2	0.7111041066451886	0.05774537248511142	0.47701972537251236	0.02268205210699873	0.2112164578994314	1.0666030679331187e-09	NA	25	26	26
ENSG00000134627.11	PIWIL4	-0.7109221250422788	-0.06106882287058392	0.477132494704243	0.017564315827337626	0.029466845326343093	0.038539634043835584	NA	23	24	24
ENSG00000154654.14	NCAM2	0.7108906889439562	0.2487954230210948	0.4771519763260219	0.0008401243152272536	0.02940080474810568	0.03688963436306625	NA	9	9	9
ENSG00000106089.11	STX1A	-0.7100786166590889	-0.07040076993093355	0.4776553857331889	0.014738795340236381	0.047602133766334265	0.007980839486333465	NA	41	43	43
ENSG00000186063.12	AIDA	-0.7084666567337314	-0.06945526410359967	0.4786555112816153	0.0160557296350258	0.14667316670003525	7.970837630405203e-07	NA	38	46	46
ENSG00000064115.10	TM7SF3	-0.7070583166099029	-0.06175718677903162	0.4795302382574992	0.016375260288210222	0.05814196882107173	0.002889402291095665	NA	33	33	33
ENSG00000075239.13	ACAT1	0.7064063485074359	0.09713836743084585	0.47993547400148695	0.0061536894257927756	0.04816574990553537	0.006782398943422377	NA	15	15	15
ENSG00000230438.6	SERPINB9P1	-0.7062309992261094	-0.02133157257199245	0.4800444955428902	0.1670027329803948	0.3953943878387728	8.726878568782036e-19	NA	20	20	20
ENSG00000144115.16	THNSL2	-0.7058450175009481	-0.01465494792923107	0.48028452312298897	0.3150113943388809	0.6654260946591786	2.8468981227937643e-44	NA	22	26	26
ENSG00000152223.12	EPG5	-0.7051419607796607	-0.10638221248017653	0.4807218958171051	0.005346023293881196	0.07518647528235613	0.0006267364044252211	NA	15	15	15
ENSG00000115364.13	MRPL19	0.7036774032136348	0.037048420240677525	0.48163369573288295	0.04199353086397173	0.3785525130467059	3.5401774021656416e-18	NA	10	10	10
ENSG00000172058.15	SERF1A	-0.7032054136202405	-0.06291112548014514	0.4819277459833171	0.018577246085767243	0.366829117512748	4.104761418817432e-17	NA	28	32	32
ENSG00000136546.13	SCN7A	0.701755886748173	0.22799372359316722	0.4828314135511944	0.0012291581442064531	0.06657035498275618	0.0013302438996984553	NA	38	38	38
ENSG00000145949.9	MYLK4	-0.7017555740401539	-0.05739029072443949	0.48283160859964713	0.01843617381399883	0.17905219207453146	4.2544519143905435e-08	NA	17	19	19
ENSG00000103248.18	MTHFSD	-0.7013119664058366	-0.03322779726687225	0.4831083474527862	0.039445607740541754	0.05365447992050722	0.004644233719841596	NA	57	59	59
ENSG00000204228.3	HSD17B8	0.7009963268515578	0.17770396466095245	0.483305307516931	0.002179214505377126	0.09426853299672397	0.00014490335387973	NA	7	13	13
ENSG00000150636.17	CCDC102B	0.7008843945442448	0.06760987040047912	0.483375164094061	0.0074174201924549045	0.02654291823208381	0.044406794517664834	NA	20	20	20
ENSG00000224924.6	LINC00320	-0.700057435234496	-0.17308695288829815	0.4838914364114313	0.002289917259205611	0.08538105543006973	0.0002624309865106023	NA	22	22	22
ENSG00000277369.1	RP11-486I11.2	-0.6987046085082237	-0.06961670466672522	0.4847366532897637	0.015435928660550229	0.08889987140974033	0.00022604893781026484	NA	18	18	18
ENSG00000259915.2	RP11-410E4.1	-0.6972615196574082	-0.045927913486205486	0.48563914504486105	0.03247583513774233	0.15428524281143202	5.991053583921911e-07	NA	22	23	23
ENSG00000151611.13	MMAA	0.6966622203113048	0.16566594876754476	0.4860142072647521	0.00621688514050376	0.08237187710762396	0.0002969801660521485	NA	2	2	2
ENSG00000273100.1	RP11-302L19.3	-0.6952647167204842	-0.07514144076403602	0.4868894215949209	0.00884925108307882	0.06616179795022671	0.0011714842347482894	NA	8	8	8
ENSG00000149679.11	CABLES2	0.6949707253742304	0.20287259970431135	0.48707364785100404	0.0008870716837226043	0.03171012531230037	0.031064543392206632	NA	5	5	5
ENSG00000197253.13	TPSB2	-0.6948084767821536	-0.024943388644904703	0.4871753351640029	0.10759934298831662	0.1919005703010073	3.725851325931621e-09	NA	13	13	13
ENSG00000155749.12	ALS2CR12	0.6948037732414822	0.05642149568501284	0.48717828322136203	0.017005707769077866	0.13695592566922693	1.8200438082655525e-06	NA	23	23	23
ENSG00000090054.13	SPTLC1	0.6941292571756337	0.006775420685760591	0.4876011521465239	0.010597643344627034	0.05408460372100665	0.004790649707021097	NA	59	62	62
ENSG00000167851.13	CD300A	0.6941126481407566	0.10252876910519228	0.487611567213609	0.004595507302682136	0.04917785178450835	0.007318282230039225	NA	15	15	15
ENSG00000259134.5	LINC00924	-0.6936462847275826	-0.06327742452384186	0.48790405984440033	0.017011914293153782	0.05431774592358539	0.004319505052029164	NA	29	30	30
ENSG00000139323.13	POC1B	-0.6936057518361065	-0.08401732685228219	0.48792948563153193	0.003622467761448221	0.11305489820788465	2.322403620192802e-05	NA	9	9	9
ENSG00000250312.6	ZNF718	0.6933762458656005	0.01837670923763527	0.48807346540215335	0.16302437941451667	0.49137830520165704	2.884440023531257e-26	NA	28	28	28
ENSG00000197251.3	LINC00336	0.6923217660836181	0.052783782926935585	0.4887352840531899	0.02803605134977527	0.1725747275091617	7.370916268864006e-08	NA	13	16	16
ENSG00000197380.10	DACT3	-0.6922517299493594	-0.187072084991364	0.48877925765473873	0.0062191811071850974	0.056886626057034935	0.0036542932890456133	NA	27	28	28
ENSG00000156642.16	NPTN	0.6920337083638416	0.36123972822125755	0.488916160559269	0.0005450952291221844	0.047501894558959784	0.007910569111850679	NA	8	8	8
ENSG00000136144.11	RCBTB1	0.691410670528549	0.09022733930171174	0.4893075003031896	0.008430858498431162	0.13735200205526024	2.9106371600433146e-06	NA	45	45	45
ENSG00000166896.7	ATP23	0.6911066840902226	0.0209736959420535	0.48949850011743523	0.12002641465245643	0.3750987678741172	1.4856700663053268e-17	NA	54	56	56
ENSG00000164816.7	DEFA5	0.6909232217621596	0.022161778259287085	0.4896137920163408	0.07501698573259653	0.06323680785575446	0.001985167479096829	NA	37	37	37
ENSG00000050393.11	MCUR1	-0.6908698725081234	-0.058284866453234156	0.4896473206437376	0.03275779294270636	0.14193594931646542	1.4337933842864319e-06	NA	69	71	71
ENSG00000133805.15	AMPD3	0.6896564866062344	0.02872503970788958	0.4904102359189587	0.05378302667850624	0.16297546494239026	2.8613567049005674e-07	NA	93	94	94
ENSG00000261670.1	RP11-1C8.5	-0.6895199561900324	-0.030132907799818292	0.4904961192799824	0.04037181064223809	0.047348280649563236	0.008090500976959295	NA	49	59	59
ENSG00000106526.10	ACTR3C	0.6893258334188707	0.05553042105921977	0.49061824456968417	0.011115436895164341	0.11056651238516356	1.7208688300528273e-05	NA	8	10	10
ENSG00000184277.12	TM2D3	0.6885767281077889	0.12997355496361587	0.491089670161184	0.00662726270077135	0.15284451111460198	4.274256330308173e-07	NA	18	19	19
ENSG00000092931.11	MFSD11	0.6881907669017048	0.07274282797109026	0.4913326575184358	0.01563337203448824	0.03344414571024095	0.026233465803482573	NA	26	42	42
ENSG00000263004.1	RP11-166P13.3	0.687891395434749	0.09194532983375095	0.4915211755286818	0.006256966803372519	0.09456250124721947	0.00016853633174513568	NA	14	14	14
ENSG00000187905.10	LRRC74B	0.6869510242921567	0.06079948091476368	0.4921135916513786	0.015276929629425888	0.21722305210882825	1.74727359146916e-09	NA	4	4	4
ENSG00000196968.10	FUT11	-0.6860828955651664	-0.06565502824789642	0.49266083625161505	0.016475164774999634	0.062386643069289774	0.0024298615728580862	NA	20	21	21
ENSG00000108559.11	NUP88	0.6857911496680688	0.07298799051573118	0.4928448180910421	0.010069681101294324	0.0749801059076386	0.0008090397780044006	NA	20	20	20
ENSG00000226995.7	LINC00658	-0.6855366499059187	-0.05065687939827189	0.4930053417044207	0.017828845438849997	0.061840783807282085	0.0016123850148478626	NA	15	16	16
ENSG00000056972.18	TRAF3IP2	0.6851853399217508	0.12623471808284997	0.49322697357779643	0.004093648368995513	0.055097751963525496	0.00444027613120945	NA	26	26	26
ENSG00000159708.17	LRRC36	0.6850594685757454	0.06313046097594625	0.4933063953559318	0.010705847249133421	0.055314888409661735	0.004031988364778729	NA	27	27	27
ENSG00000269949.1	RP11-738E22.3	0.6843649975463116	0.07943659206665288	0.4937447129124998	0.01084689498625697	0.04311728756603125	0.009898840448303244	NA	7	7	7
ENSG00000170445.12	HARS	0.6839303642541809	0.4176452284108039	0.494019139089214	0.0003850454551463479	0.030147574067080227	0.03330191150247048	NA	2	2	2
ENSG00000165410.14	CFL2	-0.6836803503300909	-0.14001010880780063	0.4941770341081867	0.004051691538258707	0.06361716866163902	0.0019209082211503106	NA	23	24	24
ENSG00000275491.1	LINC01730	0.6830596719339771	0.025216966559222332	0.494569137053095	0.08939504052798664	0.2880365985300138	5.604051294737592e-13	NA	14	14	14
ENSG00000160072.19	ATAD3B	-0.6829214276670137	-0.027093857198218385	0.49465649314472193	0.0285509388908351	0.18651246003737074	6.163752983101964e-10	NA	10	11	11
ENSG00000104731.13	KLHDC4	-0.6824824290120214	-0.037700555713637535	0.4949339496077422	0.04339837426086489	0.3915779988921645	7.169654364552148e-19	NA	10	11	11
ENSG00000184988.8	TMEM106A	0.6814724883646298	0.18177950621599606	0.49557256912391934	0.0013444572468447383	0.038711642025939935	0.0157266454986729	NA	16	16	16
ENSG00000167005.13	NUDT21	-0.681228342810944	-0.08608050582731035	0.49572701659268803	0.008202537174362206	0.05538406268591173	0.004171025971958572	NA	44	44	44
ENSG00000161692.17	DBF4B	0.6805025712046154	0.02988783543580974	0.4961862943320926	0.09468093110634976	0.4618485021495232	4.0849823342710167e-23	NA	10	10	10
ENSG00000138135.6	CH25H	-0.6797267361101169	-0.08041534932413938	0.4966775038007978	0.007524649608022029	0.09181894238492506	0.0001558482926643029	NA	23	23	23
ENSG00000182050.13	MGAT4C	0.6794356250553117	0.20863539020128713	0.496861883678293	0.0012445271446088518	0.047270804456471416	0.007921276962589449	NA	5	5	5
ENSG00000260907.1	AC008088.4	-0.6790674939017588	-0.05591443210884004	0.4970950976985842	0.017625527012689973	0.05881829094512939	0.0029323634093499753	NA	7	12	12
ENSG00000167553.15	TUBA1C	-0.6780126946405909	-0.10862356458615671	0.4977636442612733	0.004623976913275293	0.07648192034261797	0.0005137711291856345	NA	9	9	9
ENSG00000091262.15	ABCC6	-0.6779447310567296	-0.042520141107489806	0.4978067369397603	0.03904222102103224	0.2821619840701529	1.2627162542545445e-12	NA	25	27	27
ENSG00000134184.12	GSTM1	-0.6771914654257141	-0.024129586316794734	0.49828448202698494	0.10238240944382003	0.2803792217296603	3.037474086828725e-12	NA	35	36	36
ENSG00000025423.11	HSD17B6	0.6760338596745669	0.12067478260319109	0.49901914761470956	0.006281504084936832	0.04109292947481562	0.010193612896448555	NA	15	15	15
ENSG00000273329.1	RP11-448A19.1	-0.6759135186863463	-0.08342716523987317	0.49909555411038276	0.0073013749666982685	0.12504026760636985	9.718575053895357e-06	NA	9	9	9
ENSG00000141556.20	TBCD	0.675706145795865	0.07660907929186929	0.49922723319135853	0.010027440466854273	0.06130675408770357	0.002021605700326993	NA	17	17	17
ENSG00000099330.8	OCEL1	0.6749253406868293	0.019228210792769332	0.4997231997663951	0.05710060297380093	0.18294369187660456	2.621247140265604e-08	NA	58	59	59
ENSG00000129562.10	DAD1	-0.6740844570894444	-0.10303379243826595	0.5002576205124132	0.00417233209887905	0.08829895630544662	0.00014765258738731271	NA	7	7	7
ENSG00000115677.16	HDLBP	0.6734528491400108	0.04103430660739822	0.5006592361106301	0.0365850046547642	0.21718853609525768	2.147504268418393e-09	NA	46	48	48
ENSG00000184925.11	LCN12	0.6734114267940409	0.05606861648195057	0.5006855809845532	0.015121381662531498	0.11115731650149407	3.3379567923569324e-05	NA	19	19	19
ENSG00000151327.12	FAM177A1	0.6729583141605768	0.16042959762769504	0.5009738114655522	0.00280698876792357	0.06297342104156185	0.001977385985554129	NA	18	21	21
ENSG00000142552.7	RCN3	0.6723050455134978	0.09964886366913946	0.5013895183463095	0.007016432558789056	0.03075869024251397	0.03380522185206815	NA	18	19	19
ENSG00000162194.12	LBHD1	0.6721890096676801	0.1239123138654776	0.5014633767482631	0.004868822566781128	0.06074667397430245	0.002311314951431593	NA	13	13	13
ENSG00000205517.12	RGL3	-0.6700296739064311	-0.14992644912946132	0.5028388740266182	0.0020619777002126977	0.10679663336124327	4.032656116302383e-05	NA	3	3	3
ENSG00000080608.9	PUM3	0.6696242253775868	0.08153405349277322	0.5030973669984424	0.006371287187698434	0.04615788797834462	0.007068600058704716	NA	9	9	9
ENSG00000215859.8	RP6-74O6.2	0.6696164587330403	0.058995875594397576	0.5031023192937614	0.02207867767346744	0.05064441611443326	0.006131436027160192	NA	32	38	38
ENSG00000204176.13	SYT15	0.6695983889259293	0.2667084479869295	0.5031138413603014	0.0008041617799966093	0.16890824966392573	1.0108948572952293e-07	NA	2	26	26
ENSG00000091106.18	NLRC4	-0.6668351683347021	-0.04838732911186884	0.5048774260972514	0.022074815779128364	0.038401544136532864	0.016839764381799283	NA	33	33	33
ENSG00000182628.12	SKA2	0.6663091942890379	0.10658509081964154	0.5052134899813636	0.005813455176490763	0.07474489242664363	0.0008061573097573647	NA	16	16	16
ENSG00000121053.5	EPX	-0.6659796382975718	-0.04292793062216605	0.5054241152804799	0.02888946535463972	0.061331065735136935	0.0021918750117968914	NA	30	31	31
ENSG00000171045.14	TSNARE1	0.6631960616500133	0.028869821143615703	0.5072049935039373	0.02637710519708168	0.13563001050663695	4.795378029997112e-06	NA	28	28	28
ENSG00000117245.12	KIF17	0.6631006013375681	0.08888645461617577	0.5072661255599537	0.0061374091523732546	0.07200990797417524	0.0008079393160663736	NA	15	15	15
ENSG00000144802.11	NFKBIZ	-0.6630959067016354	-0.13012024186570698	0.5072691320688368	0.003948708178612017	0.058009468111188366	0.003100295852361236	NA	27	27	27
ENSG00000125779.21	PANK2	0.6629111560549769	0.0676748406455484	0.5073874563339769	0.009496767128086073	0.06779714550108927	0.001508087023999584	NA	50	53	53
ENSG00000188199.10	NUTM2B	-0.662488258906794	-0.026392390793165875	0.5076583569960342	0.08030204247495515	0.2386240922509101	1.0342773604551671e-10	NA	16	17	17
ENSG00000226374.2	LINC01345	0.6609451655566659	0.10173111626560828	0.5086474797444671	0.007632257108614856	0.10325258823213884	5.0359628245913175e-05	NA	9	9	9
ENSG00000104064.16	GABPB1	0.6606675264520422	0.050814322922129555	0.508825553570553	0.026259639678953183	0.1184804596401638	1.1665138036449319e-05	NA	67	69	69
ENSG00000162704.15	ARPC5	0.6605727526898241	0.06159251052908422	0.5088863476109173	0.0022181725205242635	0.028110382526786017	0.03662452425426228	NA	26	26	26
ENSG00000178150.9	ZNF114	0.6597457325163716	0.0684043138365345	0.5094170134969758	0.022189689546173372	0.1178648780256554	8.710152028641657e-06	NA	21	25	25
ENSG00000261770.1	CTC-459F4.1	0.6582409336433802	0.012306595690755184	0.5103833257415192	0.22773960982428607	0.4878661726587208	3.338879518968505e-26	NA	52	53	53
ENSG00000133433.10	GSTT2B	-0.6581236630536176	-0.028097283392166463	0.5104586717292829	0.09304365971187879	0.3830646656022084	4.828358354041149e-18	NA	18	21	21
ENSG00000271119.1	CTD-2012J19.3	-0.656788538981035	-0.046619498408623665	0.5113168946220962	0.024164052092763084	0.10321539822674362	7.976748558001241e-05	NA	9	9	9
ENSG00000058729.10	RIOK2	-0.6567623214710703	-0.053896053829767226	0.5113337548786854	0.020695866777880503	0.14416076156147442	7.657865682088537e-07	NA	17	17	17
ENSG00000255267.3	RP11-430H10.2	0.656308172713824	0.05946763616400167	0.5116258601281318	0.01814329119068977	0.07851559119593209	0.0006154319196599688	NA	29	30	30
ENSG00000146555.18	SDK1	0.6561945977733974	0.11568437264770012	0.5116989243344984	0.004853080296851035	0.09264460611171783	0.00019084684611199386	NA	27	29	29
ENSG00000175772.10	LINC01106	-0.655975979040451	-0.045853767726082	0.5118395798798201	0.03392406741088062	0.29445145464278005	1.6059694107593535e-13	NA	55	63	63
ENSG00000136451.8	VEZF1	-0.6558886231865725	-0.1421485217579544	0.5118957887797465	0.0034184181642693415	0.05433655332390795	0.0036410215544265896	NA	29	29	29
ENSG00000161905.12	ALOX15	-0.6556585220169567	-0.03782672020737649	0.5120438622005021	0.04692694051544944	0.29857480521902835	1.0057845191016673e-13	NA	27	27	27
ENSG00000184619.3	KRBA2	-0.6554771827100102	-0.06329090480686572	0.512160572400892	0.02448666796559317	0.04494654750942163	0.009926596631866428	NA	56	56	56
ENSG00000218510.6	LINC00339	0.6553019389925779	0.026096901484908532	0.512273372654176	0.06067203260240149	0.21886649626307	5.059948285224345e-10	NA	36	36	36
ENSG00000283608.1	RP1-111D6.5	-0.6552828230173879	-0.02543744537149914	0.5122856779408127	0.09421184903164656	0.32531452446763026	6.4364710949380256e-15	NA	9	9	9
ENSG00000130193.7	THEM6	-0.6547125479485885	-0.10469917816458475	0.5126528448275286	0.005848017669143234	0.07718923949833408	0.0005793017741704558	NA	23	23	23
ENSG00000131379.9	C3orf20	0.6540823101378663	0.026283965844799747	0.5130587777237988	0.07267140817172793	0.23411159310634114	1.8714854139314824e-10	NA	12	12	12
ENSG00000135452.9	TSPAN31	-0.653707964888265	-0.06373298850935455	0.5132999707900254	0.00980532689740997	0.06963336685283818	0.0011465791073362193	NA	66	67	67
ENSG00000171180.1	OR2M4	0.6534992111417156	0.18357638240486876	0.5134344978182632	0.0016690985774202726	0.07862030760586303	0.0005332304071218289	NA	2	3	3
ENSG00000136872.17	ALDOB	0.6532920019537303	0.014608623745129142	0.5135680476380251	0.11760957665717	0.07374961653951867	0.0007208670013382766	NA	143	144	144
ENSG00000196139.13	AKR1C3	0.6531784931347493	0.06893047056108957	0.5136412136530035	0.02257113598447831	0.03822997458585528	0.018677610730978168	NA	48	51	51
ENSG00000178381.11	ZFAND2A	-0.6531393167848965	-0.234295235946893	0.5136664673766097	0.0013784258770339192	0.0429092096020984	0.0113895477133979	NA	5	6	6
ENSG00000162174.12	ASRGL1	-0.6528801422202961	-0.08776524680134258	0.5138335518681099	0.011542022398970739	0.12679171748190646	9.998095539724796e-06	NA	24	26	26
ENSG00000089220.4	PEBP1	-0.6525395750540637	-0.12253840669416234	0.5140531514769937	0.0037434572154290023	0.09111704957069194	0.00014314945313334456	NA	26	26	26
ENSG00000250060.1	RP11-332J15.2	0.6525179942050967	0.05523078996679431	0.5140670685733697	0.014930727053117928	0.04801111799766853	0.008109384824255366	NA	21	24	24
ENSG00000135919.12	SERPINE2	-0.652507493756089	-0.07161609902597625	0.5140738401925329	0.02560831911289667	0.06429856645884216	0.002022310224470392	NA	61	63	63
ENSG00000126432.13	PRDX5	-0.6524492430183388	-0.05807916074147153	0.514111406267976	0.012568172832518449	0.07132707074793716	0.0009587035495421528	NA	76	78	78
ENSG00000258483.2	AC144835.1	0.6522933689180508	0.02208989843006929	0.5142119369644409	0.14701242625150981	0.10681237118955324	3.766378181369235e-05	NA	84	90	90
ENSG00000148337.20	CIZ1	-0.651681252468324	-0.336991185389212	0.5146068191489994	0.0004951248294733762	0.027019164855371914	0.04267791170206964	NA	2	2	2
ENSG00000224843.6	LINC00240	-0.651318758514138	-0.04225286065454732	0.5148407417537396	0.010192170902403245	0.039174895223419264	0.011984714585397585	NA	18	18	18
ENSG00000122140.10	MRPS2	-0.6510140551468612	-0.15808432033101424	0.5150374139840386	0.004143266590439684	0.08980175474904074	0.0002115868718198708	NA	23	23	23
ENSG00000154553.13	PDLIM3	-0.6499747361417786	-0.1458672660885885	0.5157085408015284	0.0017615092522019935	0.041907116424900234	0.012961268105369959	NA	7	7	7
ENSG00000242419.5	PCDHGC4	0.6498331427574158	0.40500288059478606	0.5158000080109597	0.00033967594283928527	0.026445421629030002	0.04976437383788489	NA	1	1	1
ENSG00000158406.4	HIST1H4H	-0.6497529096462199	-0.053955995987541645	0.5158518411371298	0.011917304632681789	0.049586252364847386	0.004974126037575539	NA	21	21	21
ENSG00000049245.12	VAMP3	-0.6497096136995243	-0.13628211118883785	0.515879812809918	0.0019242241087672307	0.04044744403774416	0.013702779871343846	NA	14	15	15
ENSG00000051596.9	THOC3	0.6485338668586181	0.03436038321971982	0.516639713634748	0.026602748048132483	0.16842324658329508	1.6568420126145501e-07	NA	51	54	54
ENSG00000188895.11	MSL1	0.6472827045923211	0.0820369703875111	0.5174489930553028	0.010125559908482868	0.12195793656682585	1.5026190267266376e-05	NA	11	11	11
ENSG00000038295.7	TLL1	0.647074680382198	0.0405167030638723	0.5175836113038367	0.05042397908689328	0.04999835050409498	0.0058950879296575135	NA	76	77	77
ENSG00000128602.9	SMO	-0.6443276537085327	-0.09103900345696193	0.5193629870219676	0.004920634714597258	0.16992358763517612	6.233857465039019e-08	NA	10	11	11
ENSG00000213221.4	DNLZ	0.643283170729212	0.010310761131247199	0.5200403743284849	0.09282248271999757	0.3512060665531765	3.752488136568903e-17	NA	22	24	24
ENSG00000241163.7	LINC00877	0.6432721129579251	0.08912855550286956	0.5200475481539484	0.0023535685109784344	0.032031633975666	0.030481460368636144	NA	6	6	6
ENSG00000196312.12	MFSD14C	0.6427829699541068	0.023899072359664847	0.5203649349859141	0.019824992161327163	0.06786563012013717	0.0007560103080325143	NA	62	63	63
ENSG00000257431.1	RP11-263K4.3	0.6425064687267741	0.04182967605676183	0.5205443905794601	0.06711688212314347	0.1954997637179152	9.008767266190951e-09	NA	105	106	106
ENSG00000196562.14	SULF2	-0.6421471033393581	-0.10688714705382238	0.5207776745472321	0.004812915185192953	0.02692160808681567	0.04697709746460298	NA	6	6	6
ENSG00000113396.12	SLC27A6	-0.6411456155466071	-0.04367734070374215	0.5214280797539061	0.026794660763264155	0.17918955088192898	3.4875029417754855e-08	NA	37	37	37
ENSG00000230563.2	RP5-828H9.1	-0.6410306253305222	-0.02510295514412876	0.5215027856265303	0.08698560512740035	0.3360936471023379	2.5917069978484345e-15	NA	2	2	2
ENSG00000186529.15	CYP4F3	-0.6407078900772323	-0.04917746769003192	0.5217124869564571	0.020794698474943252	0.10558416976351244	3.211535316502037e-05	NA	6	6	6
ENSG00000276073.1	RP5-1125A11.7	0.6406038168560702	0.06220817397579759	0.5217801191013942	0.015930136753704013	0.0996974711311522	5.807809633541971e-05	NA	19	19	19
ENSG00000137033.11	IL33	-0.6401288119279669	-0.07322069091159422	0.5220888590438719	0.014879134013342938	0.14679993689532694	9.598774806882278e-07	NA	26	26	26
ENSG00000234781.2	LINC01103	0.6400517583588041	0.09667887259826499	0.5221389505644594	0.01002059693334479	0.02844123471310576	0.04222962424620156	NA	12	12	12
ENSG00000197580.11	BCO2	0.6397574034577224	0.051529151099970465	0.5223303295911794	0.01599631093259242	0.23100512807915924	9.559786643779831e-11	NA	16	17	17
ENSG00000122687.17	MRM2	-0.6394603694469803	-0.03369908816126843	0.5225234870157737	0.04754456015616154	0.25672311622308397	1.4902863564888988e-11	NA	19	20	20
ENSG00000198231.12	DDX42	0.6390440710561329	0.024367522313235437	0.5227942622902423	0.07365089510366654	0.32817552832428193	4.7522222600155154e-15	NA	47	49	49
ENSG00000118017.3	A4GNT	-0.6389356062377972	-0.03480556270183625	0.5228648234963945	0.047130903581916295	0.110916888660833	3.239652272055468e-05	NA	36	36	36
ENSG00000100243.20	CYB5R3	0.638563655693877	0.054694814459030475	0.5231068310641531	0.013125821326204934	0.16155692497346655	2.2080811623398528e-07	NA	10	10	10
ENSG00000162910.18	MRPL55	-0.6383687960083239	-0.11006932928287708	0.5232336383911133	0.004188222743421044	0.04481455248824314	0.00895407873720235	NA	22	23	23
ENSG00000239839.6	DEFA3	-0.6381628832957604	-0.027350208402636682	0.52336765575313	0.05535574131090401	0.0707099936035118	0.0012537793324690766	NA	53	54	54
ENSG00000110514.19	MADD	-0.6380027911074668	-0.12599517731010632	0.5234718632026523	0.002951603506151917	0.06601382395984327	0.0017655926690571286	NA	6	6	6
ENSG00000164300.16	SERINC5	-0.6377286468864628	-0.16584970726666576	0.523650334293078	0.001640517537866871	0.0781137336047684	0.0002763356011379352	NA	7	7	7
ENSG00000227533.5	SLC2A1-AS1	-0.6376370413449887	-0.029853499364377156	0.5237099775267691	0.06691722310066936	0.2576156418633633	1.8316383258096246e-11	NA	29	29	29
ENSG00000111077.17	TNS2	-0.6374305924515254	-0.10304761968263494	0.5238444066176866	0.004229291346624128	0.11290081119259872	2.258643895071339e-05	NA	8	8	8
ENSG00000100348.9	TXN2	-0.6369184898191091	-0.05911264344512606	0.5241779383472062	0.015893613006136408	0.1945603315574186	8.289098237716712e-09	NA	58	59	59
ENSG00000248184.1	RP11-231C18.1	-0.6368176877099018	-0.017933958732335768	0.5242436034382782	0.13405593847439207	0.3206874251500316	8.55920892472913e-15	NA	52	54	54
ENSG00000175183.9	CSRP2	0.6364302523559241	0.053574942081143016	0.5244960280433763	0.022770881668334606	0.12465853606301505	1.1617811305783733e-05	NA	51	53	53
ENSG00000272143.1	FGF14-AS2	-0.6360455972318024	-0.08244780459270583	0.5247467028345983	0.006959051404565044	0.11461752502679833	2.7073769585908844e-05	NA	28	28	28
ENSG00000168765.16	GSTM4	-0.6355134919780342	-0.04527012881695944	0.5250935700842343	0.02965974486982048	0.13215556274059273	1.9871164206520683e-06	NA	21	21	21
ENSG00000177990.11	DPY19L2	-0.6348725127844773	-0.037422007972806925	0.5255115655391468	0.035923185346847644	0.24457186197664302	8.523727916877546e-11	NA	59	61	61
ENSG00000112667.12	DNPH1	0.6344877649409804	0.17620868209511084	0.5257625490823602	0.0018843633278068418	0.047786306170781334	0.007705717644558787	NA	8	8	8
ENSG00000136816.15	TOR1B	0.6344322781346685	0.022029610045752955	0.5257987499887241	0.07605967118740271	0.10928015577524833	2.4701185621856782e-05	NA	151	161	161
ENSG00000161395.13	PGAP3	0.633221128765856	0.06707697524301148	0.5265892499005409	0.01215388167815944	0.06279739801047178	0.0012320750402111612	NA	30	30	30
ENSG00000168903.8	BTNL3	0.6331745616964987	0.025354278424675726	0.5266196556743064	0.07744183412563128	0.20756713355691206	3.0567328322665068e-09	NA	33	34	34
ENSG00000100385.13	IL2RB	0.6330273724535125	0.16000091045094098	0.526715768171931	0.0021719557797216247	0.026331323333034708	0.040653549057047114	NA	6	9	9
ENSG00000051382.8	PIK3CB	-0.6328037700503405	-0.12751642487504378	0.5268617945204599	0.004874066682558701	0.030342352218772	0.031310449882452275	NA	44	46	46
ENSG00000270087.5	RP11-399K21.11	0.6321346666702998	0.07612075946226932	0.5272988842730353	0.007479498102818494	0.0270778316329286	0.044019379575890284	NA	17	17	17
ENSG00000159199.13	ATP5G1	0.6320209522048117	0.10133061441658846	0.5273731862891509	0.005374153308682946	0.11391140469784605	1.526305043292237e-05	NA	13	14	14
ENSG00000167815.11	PRDX2	0.6320017085135022	0.18331040755070965	0.5273857608119807	0.0010418126708855655	0.07984641543330212	0.000510382500966606	NA	10	10	10
ENSG00000145002.12	FAM86B2	0.6319589937189906	0.01429958735920375	0.5274136727477059	0.026705165425485504	0.08685738159992758	0.0001403872232175418	NA	35	41	41
ENSG00000253678.1	RP11-981G7.3	0.631344494491027	0.020594214602563714	0.5278152999687737	0.1021898297926597	0.18746967265668235	9.407813852624896e-09	NA	36	37	37
ENSG00000111802.13	TDP2	0.6311007871663316	0.060139353856125434	0.5279746264839451	0.024643224134232627	0.11635992507061273	1.3626280988119299e-05	NA	25	27	27
ENSG00000272142.1	RP11-428J1.5	-0.6305890191819993	-0.06330191914563489	0.5283092805506503	0.013874037934131328	0.060703670283656475	0.002178507804164303	NA	13	13	13
ENSG00000143398.19	PIP5K1A	-0.6302135811443603	-0.13724308991363085	0.5285548547621776	0.010409132761427485	0.08996594032476643	0.00023188664047333173	NA	27	29	29
ENSG00000125827.8	TMX4	-0.6297097083608697	-0.26982751273852634	0.5288845295333343	0.000640058440524791	0.04062989881075925	0.010829281532636641	NA	11	11	11
ENSG00000137857.17	DUOX1	0.629053823600427	0.05565007247743092	0.5293138196857696	0.009715548294987839	0.09180044799765873	0.0001714889980088348	NA	10	12	12
ENSG00000197150.12	ABCB8	0.6290448720390082	0.08665173316006412	0.5293196798936863	0.013275857267483546	0.074037794429536	0.0008708409489205736	NA	39	43	43
ENSG00000168395.15	ING5	0.6268221311037255	0.05712865136718035	0.5307758348517111	0.015540914604837652	0.049899453217160016	0.006806458665509792	NA	44	51	51
ENSG00000231852.6	CYP21A2	-0.626173702390504	-0.04737136512169973	0.5312010141205161	0.031059585724043385	0.11359084513367496	2.465324583342233e-05	NA	35	110	110
ENSG00000230873.8	STMND1	0.625790266372264	0.13614588354805196	0.5314525170636346	0.005355545609101236	0.034005320011256265	0.02616075029145854	NA	16	16	16
ENSG00000101444.12	AHCY	-0.6253990866082045	-0.08080435975471341	0.5317091614722673	0.009915130895700446	0.07872519564863767	0.0005398443029565564	NA	23	24	24
ENSG00000127580.15	WDR24	0.6249190779243159	0.07431908399537421	0.5320241703739101	0.013017135457699	0.026124489469542097	0.04802489252415303	NA	30	32	32
ENSG00000166770.10	ZNF667-AS1	-0.6247268759571423	-0.045834275493167646	0.532150330696757	0.027506519797825188	0.23849398130184385	2.2924065543956352e-10	NA	45	47	47
ENSG00000132953.16	XPO4	-0.62378036462587	-0.10448537712228238	0.5327718365169691	0.0018291885313027334	0.048247153022217916	0.007243648416720994	NA	2	2	2
ENSG00000129422.14	MTUS1	-0.6236809537214683	-0.056038118732034965	0.532837133804013	0.011794108540082357	0.14737011001112232	9.521832416837946e-07	NA	46	47	47
ENSG00000152208.12	GRID2	0.6231606736965403	0.16830784562062556	0.5331789417647657	0.0018137000669172054	0.07680187521586772	0.0007274242399768924	NA	9	9	9
ENSG00000134160.13	TRPM1	0.6227388296998461	0.01838558299799003	0.5334561616541746	0.14767092560606554	0.4724402742935364	4.972550234156025e-25	NA	7	7	7
ENSG00000127399.14	LRRC61	-0.6224734168554871	-0.03763455585075837	0.5336306182489472	0.0357796231669145	0.40253557093437387	2.5962774738413572e-20	NA	22	22	22
ENSG00000267108.1	RP11-861E21.1	0.6220086766686516	0.02835211090721996	0.5339361626763186	0.07475647675134603	0.24864017400377345	3.010696362448889e-11	NA	20	22	22
ENSG00000100350.14	FOXRED2	0.6215606338427972	0.0325683197455434	0.5342308130220776	0.049608637908968044	0.21388402858327	4.4267487703631057e-10	NA	67	69	69
ENSG00000113621.14	TXNDC15	0.6213960836114499	0.054707583170471405	0.5343390482454375	0.017361737006174806	0.10785992153413183	2.178920101820933e-05	NA	40	42	42
ENSG00000115073.7	ACTR1B	-0.6211514472961426	-0.06561647687495321	0.5344999816720837	0.004092041034647737	0.07191657039020685	0.0005882515089119022	NA	1	1	1
ENSG00000263508.5	RP11-963H4.3	0.6210547817067982	0.0530999424221435	0.5345635796449859	0.020135026340479964	0.12660259799227352	3.555318514388543e-06	NA	13	13	13
ENSG00000132694.18	ARHGEF11	-0.6199700567575759	-0.07522248013357319	0.5352775007912336	0.006814686208085132	0.05433429365711584	0.004059032824058878	NA	28	31	31
ENSG00000256043.2	CTSO	0.6195166027193706	0.05100231273628512	0.5355760878845165	0.03138721208604919	0.1348831343977039	4.47099425654269e-06	NA	86	87	87
ENSG00000138614.14	INTS14	0.6194418949511485	0.07558166282128702	0.5356252889587039	0.0067499421799186304	0.05362984400607623	0.0038663504107463655	NA	13	13	13
ENSG00000167550.10	RHEBL1	0.6191520184692632	0.06417072411765934	0.5358162174931103	0.012807092050263482	0.08414054635683853	0.0001981192548820135	NA	7	7	7
ENSG00000215845.10	TSTD1	-0.6181044719961408	-0.02019285256725318	0.5365064746247976	0.08681915161716658	0.3234549769061602	5.439861854115407e-15	NA	40	47	47
ENSG00000000457.13	SCYL3	-0.6177984673690926	-0.07097919712673435	0.5367081938706091	0.010445701559553332	0.0648722834434513	0.0017847004308064792	NA	58	58	58
ENSG00000117222.13	RBBP5	0.6171645599538071	0.09634962994686858	0.537126189024226	0.004746528487142282	0.10934554251322716	2.671794807403386e-05	NA	7	7	7
ENSG00000134330.18	IAH1	-0.6155948922281957	-0.0633126473865233	0.5381619232349362	0.009179874679767924	0.07373628332924666	0.0009672113409162023	NA	33	33	33
ENSG00000120341.18	SEC16B	0.6151897547712522	0.1082796373771058	0.5384294129712232	0.005936395299749665	0.03439509664938402	0.019110840731696298	NA	25	25	25
ENSG00000163586.9	FABP1	-0.6145112977899262	-0.013799069917742796	0.5388775097016514	0.25310120088852783	0.4330283309782504	2.537344196176509e-21	NA	15	20	20
ENSG00000106392.10	C1GALT1	0.614328705389516	0.0605756550099389	0.5389981374116631	0.014636320388998592	0.19090093562520624	1.3555915945335498e-08	NA	7	7	7
ENSG00000225791.6	TRAM2-AS1	0.6138740614557882	0.13970689919964868	0.5392985518362841	0.0022062440104919675	0.05312315878110005	0.004334694705381727	NA	4	4	4
ENSG00000264247.1	LINC00909	-0.6131409913056646	-0.06702217521975061	0.5397831181493301	0.029852413614573078	0.28412034854281704	9.509322123169464e-14	NA	20	20	20
ENSG00000271855.1	RP11-214N9.1	-0.6131154677656759	-0.026429442949455016	0.5397999933764825	0.05776480504846447	0.11127593917129797	3.664778682070638e-05	NA	57	58	58
ENSG00000213988.10	ZNF90	-0.6127968934625273	-0.03779141560031181	0.5400106452207964	0.005941092760683492	0.053928124516966235	0.004592560125590716	NA	9	10	10
ENSG00000185340.15	GAS2L1	0.6122225190765165	0.13081921002128974	0.5403905444353827	0.004453559589946792	0.07281480697680269	0.00094942625979104	NA	21	21	21
ENSG00000144792.9	ZNF660	-0.6114450224019627	-0.021203346406851856	0.5409050043891652	0.07940201853100379	0.3044493052530587	4.177016055626641e-15	NA	34	34	34
ENSG00000214279.13	SCART1	0.6109862492383455	0.06275175478447395	0.5412086837030607	0.02582654200659595	0.122934613532986	1.2472807270626645e-05	NA	26	28	28
ENSG00000126746.17	ZNF384	0.6104546805933599	0.08904569606590843	0.5415606555667122	0.00886618530706915	0.0632136811957027	0.0016291882594345775	NA	90	90	90
ENSG00000162009.8	SSTR5	-0.6103720053519747	-0.12763473341366904	0.541615408262252	0.004511562999560232	0.03502365513783652	0.023211939515616186	NA	6	7	7
ENSG00000123975.4	CKS2	-0.6095944043440525	-0.09965346902110186	0.5421305192696482	0.007916013770415122	0.05279730672563794	0.003499337224052945	NA	3	3	3
ENSG00000196072.11	BLOC1S2	-0.6084900694638443	-0.06961644494479965	0.5428624902776231	0.01212716265510015	0.21701612459068448	2.6481718921405617e-10	NA	29	29	29
ENSG00000141252.19	VPS53	-0.6082231142438663	-0.08445461508092729	0.543039506380113	0.014942748852166838	0.16371165818446698	4.600796967464093e-08	NA	40	43	43
ENSG00000120029.12	C10orf76	-0.6080077443177693	-0.1412498306534983	0.5431823375917038	0.016053030326155956	0.11023914034764036	1.541737838620687e-05	NA	25	25	25
ENSG00000278611.1	CTC-543D15.8	0.6077972890216422	0.03170782138259866	0.5433219275382974	0.0462050316251029	0.3379321861277026	1.9529494016825106e-15	NA	13	13	13
ENSG00000132313.14	MRPL35	0.6075258979580364	0.06160670120682673	0.5435019610769091	0.01239501484703936	0.12815008205171705	5.188008720683855e-06	NA	25	26	26
ENSG00000183793.13	NPIPA5	0.6070474668526892	0.04516357959395539	0.5438194117049739	0.01654506454706532	0.4840800112656709	1.8932427172013737e-24	NA	9	16	16
[truncated: 1,640 more rows]
