# Supplementary material for: Exploring the Impact of Cerebrovascular Disease and Major Depression on Non-diseased Human Tissue Transcriptomes
Source: Front Genet. 2021 Jul 19;12:696836. doi: 10.3389/fgene.2021.696836 (PMC8327210; doi:10.3389/fgene.2021.696836)
Supplement: Supplementary Data Sheet 2 — All TWAS results. [file Data_Sheet_2.zip › cytokines_TWAS/IFNg/IFNg.en.Brain_Caudate_basal_ganglia.csv]

gene	gene_name	zscore	effect_size	pvalue	var_g	pred_perf_r2	pred_perf_pval	pred_perf_qval	n_snps_used	n_snps_in_cov	n_snps_in_model
ENSG00000175183.9	CSRP2	-3.607547592184255	-0.10737880738488584	0.00030910485262063	0.16624094344278129	0.33488201528768097	2.2638656337115916e-16	NA	121	125	125
ENSG00000174529.7	TMEM81	-3.525024739733857	-0.26565083266060296	0.00042344324331600923	0.022477230048313188	0.1220136293360277	2.15012868681058e-06	NA	40	43	43
ENSG00000111907.20	TPD52L1	3.4791198536136823	0.48563957639749894	0.000503063540552807	0.007008376877822737	0.038335329328394716	0.009770655571989556	NA	21	22	22
ENSG00000037474.14	NSUN2	-3.421389920879959	-0.09393844656284105	0.0006230193988924868	0.1699157886205325	0.5187984770321892	1.4572790699836281e-30	NA	25	25	25
ENSG00000175664.9	TEX26	3.4116875944139653	0.29802573248842856	0.0006456205975945304	0.01670284873925327	0.1817422348924739	8.349802834282345e-09	NA	13	13	13
ENSG00000171219.8	CDC42BPG	-3.352389173797101	-0.3154228033459938	0.0008011731075164513	0.013433022674156159	0.05201577616041105	0.003243430432378527	NA	17	17	17
ENSG00000172766.18	NAA16	-3.2737343859591963	-0.269353459337733	0.0010613632669368876	0.01637078630098764	0.02309811663637322	0.04674371944270888	NA	94	99	99
ENSG00000165476.13	REEP3	3.265060032178918	0.5311204066315643	0.001094408789359756	0.005019819791569544	0.11563524834860167	5.675843766595702e-06	NA	27	27	27
ENSG00000166669.13	ATF7IP2	-3.2374557849741863	-0.3514085368990021	0.0012060062631702208	0.013251101793383364	0.09592898087908178	6.329519617133846e-05	NA	25	27	27
ENSG00000163131.10	CTSS	-3.1608786413073746	-0.41459638324006937	0.001572940188207463	0.007621299505464118	0.09265112304736367	6.849350923865462e-05	NA	19	19	19
ENSG00000243795.1	LINC02044	3.1353713858617085	0.15823550946106307	0.0017163667093408076	0.0546877617396819	0.19434648353232814	2.886794526639023e-09	NA	22	22	22
ENSG00000205464.11	ATP6AP1L	-3.1250298508335863	-0.09933833383516011	0.0017778701727890834	0.11104302592652043	0.5017751066601394	3.6791605031814357e-29	NA	47	49	49
ENSG00000135899.17	SP110	3.091969261118541	0.754485317424614	0.001988334374496694	0.002825295627122644	0.06935632584891879	0.00036316086813627035	NA	15	15	15
ENSG00000008130.15	NADK	3.082384331256286	0.3898661332302625	0.002053495193612923	0.009286630399037241	0.04653764774905229	0.005153507960302762	NA	3	4	4
ENSG00000108784.9	NAGLU	-3.0583754219342496	-0.5387572211550796	0.002225405867776035	0.0047271896332553645	0.051291577415562686	0.0030661156149472376	NA	20	20	20
ENSG00000163623.9	NKX6-1	-3.047924049789098	-0.37892789398733906	0.0023042815855712348	0.010515576394173883	0.1030153851771467	2.0655180776546874e-05	NA	30	30	30
ENSG00000070950.9	RAD18	-3.0225399922234333	-0.32367240101116546	0.0025066295906904915	0.010852883935898557	0.1252355362596344	1.819304407861208e-06	NA	11	13	13
ENSG00000100373.9	UPK3A	-2.977379548542273	-0.13300170506443676	0.002907238560380199	0.06860856473676147	0.20124032960107288	1.2209869467545653e-09	NA	11	12	12
ENSG00000184743.12	ATL3	-2.953563568154465	-0.5950602117640357	0.003141279049669686	0.003920957465048173	0.028952974414477174	0.0299518889080618	NA	24	24	24
ENSG00000119977.20	TCTN3	2.9120221385472393	0.3910714414028488	0.003590971834525451	0.007994537970115205	0.1049073693505383	2.960704660436154e-05	NA	51	52	52
ENSG00000160716.5	CHRNB2	2.908405017002945	4.333099042157703	0.0036327751235037216	5.813211132544357e-05	0.024136177663871557	0.049025863929713406	NA	10	10	10
ENSG00000133069.15	TMCC2	-2.8905923279847543	-0.5340386526428961	0.0038451656405757927	0.0035786865672129417	0.1182249006813475	5.386544185980308e-06	NA	20	20	20
ENSG00000037042.8	TUBG2	-2.8884956947695914	-0.2406689391000145	0.0038708932780692714	0.02087208726364184	0.23301442855335244	4.5814543082519635e-11	NA	22	22	22
ENSG00000142494.13	SLC47A1	-2.831529364837702	-0.17987865131758263	0.004632597960498828	0.04395944556589633	0.16151057419008288	8.136166570356214e-08	NA	36	38	38
ENSG00000100348.9	TXN2	-2.8021255972308534	-0.7165127519613423	0.005076710501039205	0.002189705423880183	0.06445233157706523	0.0008626807105991866	NA	8	8	8
ENSG00000278023.5	RDM1	2.7991915597802834	0.20959512877531636	0.005123073494597821	0.02268785975086876	0.12842401705206927	2.0350384140573147e-06	NA	22	22	22
ENSG00000184983.9	NDUFA6	2.7961188457644144	0.23890196599331148	0.005172037748052066	0.042616514242648645	0.39053985473109465	6.911555150042839e-21	NA	40	42	42
ENSG00000156990.14	RPUSD3	-2.7936835498792356	-0.6211272632100893	0.005211144593196709	0.004005370691192083	0.21349616999584886	1.8904108888301446e-10	NA	6	6	6
ENSG00000273091.1	AP000255.6	-2.7928480015914725	-0.238411981700195	0.005224623555737817	0.015736571348047318	0.044292043970509294	0.007594675353112986	NA	39	40	40
ENSG00000083099.10	LYRM2	2.780881808111291	0.09788199364175063	0.005421147005620714	0.10808079974129131	0.4814978871294575	3.507694105961535e-27	NA	51	54	54
ENSG00000111886.10	GABRR2	-2.779863578364366	-0.26894859426930107	0.005438173891851267	0.014805376452144168	0.0308830291492588	0.02304457702540211	NA	25	25	25
ENSG00000152669.8	CCNO	-2.7606087877661127	-0.12302197720655207	0.005769373970827762	0.04761022091019637	0.32066385637065864	4.0977122931697117e-16	NA	16	16	16
ENSG00000163576.17	EFHB	-2.7361972003325827	-0.10038519487299609	0.006215376691309146	0.09716707491715461	0.483906705636211	9.182965808415249e-28	NA	28	29	29
ENSG00000214021.15	TTLL3	2.727149282475065	0.5269332856410401	0.006388412970656992	0.0043123218151290416	0.04071379055551903	0.009977118887491426	NA	15	15	15
ENSG00000132518.6	GUCY2D	2.720198604098821	0.13839933189631942	0.006524271787452379	0.05451258702616857	0.026890393979331042	0.03808386216841761	NA	48	49	49
ENSG00000235109.7	ZSCAN31	2.6881139899574427	0.08962185031569683	0.0071856862190932186	0.12112934253109413	0.2237650537337879	2.0678737131502923e-11	NA	49	69	69
ENSG00000131711.14	MAP1B	2.6681418153282754	0.2615632743406846	0.007627205642690032	0.013452049375014812	0.07910219431311205	0.00012719729003169423	NA	26	26	26
ENSG00000198315.10	ZKSCAN8	-2.6671008184564844	-0.4755996892991067	0.007650871685833088	0.0049413112071308735	0.1338786304345214	1.2035205912400962e-06	NA	31	49	49
ENSG00000126698.10	DNAJC8	2.661624663208977	0.7500954138350767	0.00777645386986041	0.0015315585515137974	0.038247669087959874	0.013067756225858693	NA	21	23	23
ENSG00000162753.11	SLC9C2	-2.6557625729558993	-0.2936183018463014	0.007912930443291185	0.011742958366333399	0.14023251781875493	7.547005568370396e-07	NA	3	3	3
ENSG00000095383.19	TBC1D2	2.6336247197838647	0.15696365571551882	0.008447880313487033	0.04348165026631183	0.3684285343848472	1.3473957436068386e-19	NA	25	25	25
ENSG00000118298.10	CA14	-2.6334801773483956	-0.260532062425022	0.0084514768904099	0.011529542364350057	0.16834849173675662	4.5351806186527493e-08	NA	25	31	31
ENSG00000169598.15	DFFB	-2.606115369779878	-0.14483458792904133	0.00915756106777013	0.04335472629671873	0.2486375166320007	4.897779723540277e-12	NA	66	68	68
ENSG00000164896.19	FASTK	-2.6046830172264044	-0.4899835490152251	0.009195929313262043	0.005202542715021914	0.10884184821115256	1.2763746592541267e-05	NA	13	13	13
ENSG00000142188.16	TMEM50B	2.5971285865457796	0.16130358079343818	0.00940067248547446	0.03155098508872994	0.28196949750404976	4.086844862130308e-14	NA	18	18	18
ENSG00000213699.8	SLC35F6	2.5819051848751626	0.36201045464728104	0.009825657537665714	0.006606645684406897	0.09445205975298678	6.596557243707406e-05	NA	29	29	29
ENSG00000170100.13	ZNF778	-2.579866621643406	-0.11519789682985997	0.009883848156033213	0.04626158612575238	0.02416189619212317	0.03590961856845765	NA	17	17	17
ENSG00000170276.5	HSPB2	-2.5751885770200302	-0.31509320052666057	0.010018544779610493	0.006680793900632037	0.08795895777715752	0.0001339465295379929	NA	22	22	22
ENSG00000168778.11	TCTN2	-2.5679215061463996	-0.22249298893429617	0.010231032014510196	0.02183368350885961	0.23829662221456324	7.559984942236972e-12	NA	48	48	48
ENSG00000165140.9	FBP1	-2.5628701526014916	-0.29291203606208277	0.010381086462608054	0.011174982766525067	0.16048746397324415	1.0825851250788526e-07	NA	35	35	35
ENSG00000259330.2	INAFM2	2.556595585153615	0.27704864043438754	0.010570202617862129	0.01568799092053319	0.17760519494978355	2.0659983436181203e-08	NA	4	4	4
ENSG00000100271.16	TTLL1	2.556569002508238	0.2672010139351833	0.0105710102979	0.010029333107620856	0.09560236188005844	4.640627646866294e-05	NA	11	11	11
ENSG00000133059.16	DSTYK	2.553996152906068	0.3045332152703446	0.01064944331731873	0.009136717573482432	0.08167367251281027	0.00023197759730467557	NA	37	38	38
ENSG00000023892.10	DEF6	-2.5203482535067923	-0.5705178892000756	0.011723877682089974	0.003970609636720001	0.11151615472064463	1.0615162347177654e-05	NA	9	10	10
ENSG00000110042.7	DTX4	-2.5099711538521614	-0.36133504923683474	0.012074102427312026	0.008596060042459375	0.07743290002922845	0.0001652146976526125	NA	24	24	24
ENSG00000278514.1	AC068831.16	-2.5071649060815253	-0.37121322940665163	0.012170391723378948	0.0030056631103014767	0.02866130483586968	0.03213562831345023	NA	8	8	8
ENSG00000204176.13	SYT15	-2.507158462754372	-0.8359205271147686	0.012170613590603606	0.0010653067220771535	0.09760365926926404	4.761316406435148e-05	NA	6	33	33
ENSG00000214022.11	REPIN1	-2.505313089006005	-0.30600002219303946	0.012234304231314396	0.008422535726234043	0.1627479438031695	8.641280722975923e-08	NA	16	16	16
ENSG00000131591.17	C1orf159	2.5011357536856664	0.13507602958552303	0.012379571468837818	0.03565150829966081	0.3748515632504147	3.8125376023726453e-19	NA	21	27	27
ENSG00000133398.3	MED10	2.499554337118464	0.3351177278358427	0.01243496278355689	0.008193901499726387	0.08979117481412334	9.330941372364802e-05	NA	43	44	44
ENSG00000187049.9	TMEM216	-2.4842173343925213	-0.1796275563060173	0.012983654014009381	0.025997251558775393	0.2198290585205103	9.598815329905041e-11	NA	37	37	37
ENSG00000111275.12	ALDH2	-2.4710197953351147	-0.7275750613588304	0.01347283606796746	0.0013586998410891641	0.06513401809590018	0.0009676934174346883	NA	9	9	9
ENSG00000228049.7	POLR2J2	2.457333143847536	0.09898093344863271	0.013997281661365334	0.13473196370749368	0.4655706379028088	6.396824827529156e-27	NA	19	21	21
ENSG00000125337.16	KIF25	-2.449907980424478	-0.14419838932931278	0.014289272731968145	0.040142288834944764	0.10276046720178512	1.5065733906649146e-05	NA	28	28	28
ENSG00000272462.2	U91328.19	2.445567600069732	0.07968169293784227	0.014462433365822482	0.11640137067860762	0.3567712793978705	3.889188955300115e-18	NA	71	90	90
ENSG00000148672.8	GLUD1	-2.440910153749689	-0.8748292122021059	0.014650299115621997	0.0012276342298826832	0.02380473891184724	0.04892269683640468	NA	8	8	8
ENSG00000185298.12	CCDC137	2.433076961425383	0.34821990986079443	0.014971118366948121	0.006847308021922949	0.10692049126367094	1.2560641715039144e-05	NA	20	20	20
ENSG00000269486.2	CTC-360G5.9	2.429292909031694	0.11784976077431399	0.01512830475067526	0.058247763293638975	0.2506061956357451	5.9702691636373076e-12	NA	10	10	10
ENSG00000173267.13	SNCG	2.4275922484355568	0.20131261391604827	0.015199420910850294	0.02206461093584664	0.14460338592976965	1.5676790243800614e-07	NA	50	50	50
ENSG00000224790.2	AP000704.5	-2.42090874450658	-0.08432025461947308	0.015481763209235652	0.10276119581906434	0.2655470925500297	9.986442532428126e-14	NA	31	31	31
ENSG00000100036.12	SLC35E4	2.4028391928425394	0.23025237543760416	0.016268339510917794	0.021287695957901403	0.1398747769410107	6.460191885117888e-07	NA	36	36	36
ENSG00000080166.15	DCT	-2.3983216961858984	-0.19970577903024708	0.01647039305749581	0.020703612351666727	0.0779656016095141	0.00027682510160614973	NA	41	46	46
ENSG00000196118.11	CCDC189	-2.3974574937554576	-0.2180420234967224	0.01650929633789836	0.017153246027305363	0.1849390342237069	5.2570460578570645e-09	NA	12	19	19
ENSG00000126778.8	SIX1	2.3964046196360105	0.15284192309595807	0.016556801984583813	0.0342820259429206	0.09791806914621068	5.351235868606657e-05	NA	52	58	58
ENSG00000090382.6	LYZ	-2.39579912820426	-0.22258345646777267	0.01658417607708302	0.0172408586457517	0.12477357713416455	3.64370034013354e-06	NA	14	14	14
ENSG00000188266.13	HYKK	2.388721065268416	0.19684381876669363	0.01690713329868172	0.02161362932500975	0.10419886951152056	2.2602413905516603e-05	NA	24	24	24
ENSG00000117601.13	SERPINC1	-2.3831095202907067	-0.18058986163411775	0.01716708614905092	0.029622799430178648	0.11907658341201995	4.333465045352882e-06	NA	39	40	40
ENSG00000261037.1	CTC-471C19.1	-2.382093065401064	-0.10053998020204315	0.017214546310002743	0.08814695855061536	0.08407156669249784	0.00014558556863561542	NA	78	79	79
ENSG00000171931.12	FBXW10	2.3747506272745267	0.28467448445960697	0.01756080983040262	0.009277749277892156	0.054314696702049005	0.0026583146909797627	NA	12	13	13
ENSG00000152818.18	UTRN	-2.3685595731480555	-0.2689815800244755	0.01785750425102498	0.011461587249722138	0.1336010712799858	1.4546424267982754e-06	NA	10	10	10
ENSG00000213676.10	ATF6B	-2.3673953059040524	-0.5946871389223739	0.017913787531754117	0.0019876408108133545	0.0724705881409554	0.0004650027500250378	NA	11	26	26
ENSG00000005801.16	ZNF195	2.3620066181644037	0.17161918189374453	0.018176317713984348	0.023136337576510027	0.08034208175525019	0.0002478347856708888	NA	53	59	59
ENSG00000213171.2	LINGO4	2.3605985491097043	0.24660339087498542	0.018245469830113988	0.01007794485733405	0.07863492439368383	0.00033337554906982613	NA	9	9	9
ENSG00000123975.4	CKS2	2.360518751376503	0.208907795097319	0.018249395689095182	0.02474336778270037	0.2121415504552137	3.760711363553334e-10	NA	2	2	2
ENSG00000134020.7	PEBP4	-2.360160381682083	-0.13341924522810555	0.01826703574741529	0.04372250072389242	0.22142617483334265	1.1764514028918993e-10	NA	68	71	71
ENSG00000129244.8	ATP1B2	-2.3587356845834915	-0.47483282176599795	0.01833731144412495	0.0034768667006491163	0.0784021838192262	0.00034428427430121557	NA	16	16	16
ENSG00000100100.12	PIK3IP1	2.3573640521393178	0.8304291524404401	0.018405193130842015	0.0011402749966151317	0.02453696746284533	0.04425947603448735	NA	5	6	6
ENSG00000187642.9	PERM1	2.3567950948434047	0.2998490501192548	0.01843341513692313	0.007722297236874803	0.04181328870969685	0.00900571262097677	NA	6	7	7
ENSG00000105186.15	ANKRD27	-2.354927429043919	-0.24607145565791613	0.018526323425335525	0.015113428228534499	0.11315729010387501	1.2077761512060253e-05	NA	31	31	31
ENSG00000223802.7	CERS1	-2.3531219986781284	-0.3271718173184135	0.018616525042861393	0.006482320499328176	0.12116553493771175	4.799710204963175e-06	NA	15	16	16
ENSG00000241563.3	CORT	2.3456155553852485	0.37785357620879595	0.018995689285592983	0.0036891092646348708	0.03082586527616767	0.02693970810794529	NA	16	16	16
ENSG00000185339.8	TCN2	-2.3437311409223707	-0.2699863799705071	0.019091928333612375	0.013719368213778156	0.09311470195459913	7.866885829895585e-05	NA	73	74	74
ENSG00000115524.15	SF3B1	2.343606341056666	0.7047936432935951	0.019098317018545075	0.0012881984285528375	0.07100166588500427	0.0006689870899410758	NA	10	11	11
ENSG00000171421.12	MRPL36	2.3427731803153558	0.3837018878116681	0.019141015623132706	0.004547088628499521	0.0656262157209275	0.000881739184803661	NA	25	26	26
ENSG00000219545.11	UMAD1	-2.333735962406433	-0.5111733905165848	0.019609551783568772	0.004395969600988625	0.06789025498918898	0.0008027749948954036	NA	2	2	2
ENSG00000204920.10	ZNF155	-2.3113245999025267	-0.2811809263860996	0.020814932223295605	0.008789394243214524	0.10975417397094817	1.833727523358172e-05	NA	20	21	21
ENSG00000206538.8	VGLL3	-2.3011886945800666	-0.15363318475089377	0.021380967642574873	0.030038929804515595	0.14020312784153485	5.652327424528719e-07	NA	24	24	24
ENSG00000245156.1	RP11-867G23.3	-2.2946617602234416	-0.2604200824102077	0.02175251588392518	0.009913216947800153	0.04849094833232885	0.004903298064133714	NA	17	17	17
ENSG00000114520.10	SNX4	2.2891984764011113	0.3630887954992841	0.022067823090800326	0.007078658643822677	0.1001183523651958	3.7151477725433665e-05	NA	14	14	14
ENSG00000141971.12	MVB12A	-2.2879823029193838	-0.3552069703311903	0.022138551734911322	0.005180711388991463	0.07439793295180927	0.0003076748954889337	NA	12	12	12
ENSG00000225880.5	LINC00115	-2.283890091793079	-0.23295093504358874	0.022377991089292937	0.009696067344025998	0.220574862480974	5.995921575584289e-11	NA	4	6	6
ENSG00000127337.6	YEATS4	-2.281920095068263	-0.1015447420496167	0.022494058210491916	0.07701816182151808	0.3425377534345478	2.392986969778276e-17	NA	79	79	79
ENSG00000137414.5	FAM8A1	2.2749750145316776	0.2540931214706034	0.022907428713421427	0.009040917471948405	0.11243989440378413	7.020437887002858e-06	NA	20	20	20
ENSG00000162881.6	OXER1	2.2674392918541586	0.34663429862794387	0.023363403509443607	0.005182034405505208	0.036446154630281016	0.014469717951753006	NA	24	25	25
ENSG00000125895.5	TMEM74B	2.267166497606054	0.6814430659115311	0.023380056591254646	0.004174191397901995	0.1382486369685946	1.0937018793940966e-06	NA	14	15	15
ENSG00000204070.9	SYS1	2.2492302739477497	0.2777764452786273	0.02449784931487564	0.008626696460283509	0.06688182444183638	0.00046155336221695946	NA	39	39	39
ENSG00000172613.7	RAD9A	2.246791998218223	0.3453320971565647	0.024653323393031643	0.007768326479214752	0.09536505199904964	5.822328195229171e-05	NA	3	3	3
ENSG00000122877.15	EGR2	2.244523894772623	0.4757477127811364	0.024798713276053732	0.0016083452621384053	0.02599419973174331	0.041219031144394506	NA	22	22	22
ENSG00000125630.15	POLR1B	2.238869463437953	0.08678200651361731	0.025164410901836312	0.10529677910396676	0.3742703518753681	1.540117253363764e-20	NA	10	10	10
ENSG00000228421.2	AC005013.5	2.2380972525804173	0.09231443842690971	0.025214713791257698	0.07359254358471097	0.14250562529672514	4.55901967846118e-07	NA	42	42	42
ENSG00000274750.2	HIST1H3E	2.2367988285432125	0.06165829928012337	0.025299491156735826	0.14861668111961202	0.3513206616114752	6.1007219282839335e-18	NA	57	75	75
ENSG00000123545.5	NDUFAF4	2.2354174216881257	0.2685426591456028	0.025389957411973935	0.010106491605743648	0.2503372805079082	1.9431058257674493e-12	NA	45	45	45
ENSG00000128272.14	ATF4	-2.228417044981951	-0.21574705956798573	0.025852717499604577	0.015004545847009844	0.14431481783209754	6.406652996392096e-07	NA	34	34	34
ENSG00000197253.13	TPSB2	2.2223143612126273	0.08833417819799942	0.026262068278955913	0.10436684649214048	0.3319336196974504	8.38341365267322e-17	NA	13	13	13
ENSG00000179409.10	GEMIN4	2.2204737685535103	0.1290619984247269	0.02638662438970097	0.04016822390528017	0.06279961402186413	0.0008660577408364758	NA	41	45	45
ENSG00000148358.19	GPR107	-2.219035445371502	-0.2922688266288649	0.026484313196501016	0.004939761312637247	0.07419679491367308	0.00040581686532866786	NA	15	17	17
ENSG00000265519.1	CTD-3157E16.1	-2.2123698558632334	-0.40501032455959385	0.026941119950447838	0.004181660586331128	0.035163377212299764	0.015754702629659428	NA	5	5	5
ENSG00000100726.14	TELO2	2.2103431656855164	0.23969615619897439	0.027081354979127743	0.01065139431983571	0.13219612756309115	9.292128423981077e-07	NA	16	16	16
ENSG00000239282.7	GATSL3	-2.2088030348431658	-0.2222077043951997	0.02718834387398616	0.01198292269052674	0.0390486246855027	0.011169048676006424	NA	41	42	42
ENSG00000181392.14	SYNE4	-2.2081675028884358	-0.1777667315693007	0.027232598835660076	0.019189602071935413	0.06666355189537795	0.0006493450386871012	NA	19	19	19
ENSG00000141698.16	NT5C3B	2.207811322779224	0.33235615387088785	0.027257428437697788	0.005218621395365776	0.23440460902120325	3.182732729850962e-11	NA	30	30	30
ENSG00000262681.2	RP11-311F12.1	2.2070720305960387	0.16913183479733124	0.027309027452369967	0.02017638485047189	0.1553416393133896	2.2313127402806549e-07	NA	10	11	11
ENSG00000177156.10	TALDO1	-2.205113569056957	-0.5669323665252848	0.027446126146226137	0.0018961170306689827	0.04969963452191259	0.003094018101871169	NA	38	39	39
ENSG00000197362.14	ZNF786	2.203858364193545	0.1256642273045744	0.027534306464407257	0.04609892868552706	0.24873726398300436	7.297792189306402e-13	NA	47	49	49
ENSG00000134575.9	ACP2	-2.2010394973061103	-0.2035893581998454	0.027733227819529666	0.0180268168234915	0.06347443445605408	0.000916435190736308	NA	35	36	36
ENSG00000175170.14	FAM182B	-2.1995094545765674	-0.05618212436857287	0.027841717610824	0.16934802218024855	0.36889207536001584	5.078650283169793e-19	NA	39	39	39
ENSG00000146109.4	ABT1	2.1992701356681916	0.172129561066936	0.027858719898908767	0.017975363098289524	0.13922850671453318	1.112751983832749e-06	NA	39	41	41
ENSG00000260947.1	RP11-384P7.7	-2.198461154035883	-0.07023037019091213	0.02791625987269134	0.0964353699606589	0.3055274582745901	4.4354205439746225e-15	NA	72	76	76
ENSG00000162882.14	HAAO	2.1942108499810278	0.17992710173783158	0.028220254920283582	0.020409563199424448	0.21540649770586956	3.425492478291363e-10	NA	26	27	27
ENSG00000166484.19	MAPK7	-2.1891564488244057	-0.34470793893351664	0.028585470842115022	0.008555158145837731	0.023759840800328	0.0475845342799202	NA	22	22	22
ENSG00000214087.8	ARL16	-2.1864890070259073	-0.08273652207652456	0.028779848078762094	0.09554082376336741	0.4676950624119777	7.174584083397822e-26	NA	38	39	39
ENSG00000173988.12	LRRC63	-2.185067847985832	-0.31510641706590836	0.02888387225555135	0.005838351982379381	0.049778025099555666	0.0044280798602030465	NA	16	16	16
ENSG00000143252.14	SDHC	-2.184363089410314	-0.42976645132906793	0.028935578222201212	0.002892931820520897	0.08871350740938723	7.828362585604368e-05	NA	50	50	50
ENSG00000163046.15	ANKRD30BL	2.183721227691811	0.15867590486660993	0.028982738950828313	0.02150780858431433	0.4055985494658383	1.6376798437836647e-22	NA	20	28	28
ENSG00000092020.10	PPP2R3C	2.183486368563116	0.25850870749868	0.029000011729316395	0.011643434162710378	0.0876420390164321	0.00013494727073891038	NA	33	34	34
ENSG00000133216.16	EPHB2	-2.1818243212578032	-0.13161586773422965	0.029122500865415995	0.04114987208590054	0.300935507326799	6.344825153830326e-16	NA	17	17	17
ENSG00000250312.6	ZNF718	-2.1742516059406154	-0.05809191200095722	0.029686244660403288	0.1743905628196697	0.5156217281931378	1.81673737406498e-29	NA	20	20	20
ENSG00000108799.12	EZH1	2.171949544840861	0.7221766105222402	0.029859468831932887	0.00126430349745142	0.03249433336412695	0.02251411077230204	NA	8	8	8
ENSG00000112619.7	PRPH2	-2.17076388347528	-0.07501093082386746	0.02994902534770949	0.1133145317677505	0.3369059086583792	6.873544723342884e-17	NA	26	26	26
ENSG00000180096.11	SEPT1	-2.1699070815421546	-0.1447398361008318	0.03001388576164708	0.03261030773011184	0.15320549744859302	9.340359638012064e-08	NA	18	18	18
ENSG00000116717.11	GADD45A	2.169026208073185	0.20293973154494527	0.03008069424035759	0.012101218340701	0.03600191664033184	0.016427425447017405	NA	29	29	29
ENSG00000188611.14	ASAH2	-2.165682944213622	-0.06832030111016511	0.03033542324476652	0.10268678346287098	0.48919411931955203	1.2403494337910782e-27	NA	46	48	48
ENSG00000136897.7	MRPL50	2.164675986102939	0.18117654708828096	0.03041250734515951	0.015714355008052475	0.04374960712082167	0.007589755116746778	NA	88	89	89
ENSG00000132740.8	IGHMBP2	2.159439440203668	0.10445497507292986	0.0308160908625207	0.05231091548926219	0.3277270428537812	7.803119536152391e-17	NA	39	39	39
ENSG00000102547.18	CAB39L	2.156392846736495	0.11465694861057345	0.031053002769085673	0.04960104665323094	0.2601023243974111	2.328935571941748e-12	NA	118	119	119
ENSG00000186468.12	RPS23	2.150165388778743	0.08978360388859052	0.03154213484174409	0.07178611444141778	0.4716515480983665	4.300918885682411e-26	NA	39	39	39
ENSG00000156218.12	ADAMTSL3	-2.149371066275482	-0.4566211781003898	0.03160499713927652	0.0029493570675293767	0.04064995342854165	0.009668158257797821	NA	13	13	13
ENSG00000069275.12	NUCKS1	2.1473560798369524	0.2749079689404501	0.031764944374674045	0.006623008960150851	0.039203341921492656	0.011571607886972523	NA	25	26	26
ENSG00000103549.21	RNF40	2.1466764210860414	0.2755548789897752	0.03181905119042763	0.008656513140743997	0.13203005785447522	1.977805750450087e-06	NA	6	7	7
ENSG00000197251.3	LINC00336	2.1446223014409465	0.16209318543427795	0.03198305773431588	0.032516443797829364	0.15652077457201902	1.515101389137812e-07	NA	6	7	7
ENSG00000095485.16	CWF19L1	2.1413161094272897	0.06974166345558176	0.03224855489139406	0.1271860839717111	0.4619773198426021	2.5149002304575e-25	NA	20	20	20
ENSG00000105404.10	RABAC1	-2.1409096729548764	-0.7420395686603671	0.03228132294623283	0.001106998373199562	0.04521545605892914	0.004696964459635714	NA	4	4	4
ENSG00000118369.12	USP35	2.137149977156646	0.14863111026440867	0.03258579514609947	0.027628524820457592	0.1467148367238698	3.408449042604919e-07	NA	15	15	15
ENSG00000174799.10	CEP135	-2.137006801604359	-0.22653751581106496	0.03259743841393658	0.011552965283547288	0.030034767618068732	0.027885607937426633	NA	63	65	65
ENSG00000026297.15	RNASET2	-2.1309518232455313	-0.21637665968140624	0.03309311134955757	0.01541950507060019	0.09058487104939146	6.776200362889197e-05	NA	48	56	56
ENSG00000273295.1	AP000350.5	2.1303912200994324	0.05087087435213994	0.033139328057561215	0.24474206681607333	0.6153559308250601	2.318468916759525e-43	NA	50	53	53
ENSG00000277149.4	TYW1B	-2.1289701628174416	-0.05450516535038569	0.03325672906156904	0.2517124674744957	0.4610552709268613	4.9381148384034865e-25	NA	41	43	43
ENSG00000108821.13	COL1A1	-2.1190300914752833	-0.39942196789636464	0.03408792396648938	0.005236796766965451	0.02933653636619065	0.030940350413410943	NA	11	13	13
ENSG00000188997.7	KCTD21	2.117421102591991	0.0808139662584004	0.034224124787463193	0.0970096228977036	0.4281116597805146	4.7611467399156436e-23	NA	70	73	73
ENSG00000270947.1	AC025811.3	-2.1126493643390973	-0.2627790698552636	0.03463079023628009	0.012351605270347097	0.07598896133750314	0.00041702786104380076	NA	24	24	24
ENSG00000106648.13	GALNTL5	-2.110732351139277	-0.10566277202198815	0.03479532364899697	0.04658415182383853	0.1716439158631291	1.1286232018500562e-08	NA	42	44	44
ENSG00000159307.18	SCUBE1	-2.110465125952758	-0.08402423616806785	0.03481831198226921	0.08198492938417425	0.3258795432451639	7.08667201201822e-17	NA	8	8	8
ENSG00000233942.1	AC004012.1	2.108762162280252	0.31005558753252416	0.03496511615634617	0.005366137542835649	0.06250869405872524	0.001298255620506256	NA	8	8	8
ENSG00000198042.10	MAK16	2.1067563044762725	0.31637401485022093	0.035138708867031576	0.006847893533628581	0.0308402263848408	0.027127843038970426	NA	52	52	52
ENSG00000159063.12	ALG8	2.1046247831645455	0.10461465495599087	0.03532398256845102	0.054266782878964144	0.2775247418717525	1.0810433785247762e-13	NA	82	83	83
ENSG00000188162.10	OTOG	2.1033908905939644	0.38886633573033047	0.03543161408598479	0.011836502036236266	0.04974575423876432	0.0038539144942980282	NA	12	12	12
ENSG00000108469.14	RECQL5	2.099962527175375	0.28695698756673294	0.03573213763449369	0.008926807987287705	0.0509232014122791	0.003768407421323615	NA	22	23	23
ENSG00000176953.12	NFATC2IP	2.098919282551566	0.2956508357392286	0.03582401674635896	0.006704189047291177	0.051543400020950925	0.002274446285399615	NA	12	12	12
ENSG00000183831.6	ANKRD45	2.0964563725746967	0.30793428402854267	0.03604172616749379	0.005265470386282454	0.03834629646498894	0.011424392869834502	NA	22	22	22
ENSG00000162910.18	MRPL55	-2.0960385867652658	-0.3495716349966528	0.036078768108359735	0.00502983043867327	0.08810720705650524	3.797584972997232e-05	NA	15	15	15
ENSG00000273492.5	AP000230.1	-2.095533987946685	-0.05209507209219049	0.036123550378133876	0.2255479800542906	0.5310775079872362	5.825277588386793e-31	NA	52	52	52
ENSG00000272549.1	RP11-351J23.2	2.0948953528335346	0.2290700663685308	0.03618029606838694	0.015013555869378926	0.11072108740271693	8.000458721901198e-06	NA	8	10	10
ENSG00000174059.16	CD34	-2.091305306846007	-0.5341676232678018	0.036500704412917126	0.0015614918862194523	0.03638846105667688	0.015584827721912518	NA	15	16	16
ENSG00000165271.16	NOL6	-2.090353196709632	-0.10130617709719326	0.03658608391181475	0.05139295262277943	0.15022378607652775	1.0913667835052736e-07	NA	64	68	68
ENSG00000114030.12	KPNA1	2.08879936095159	0.11830870036820818	0.03672578796914674	0.04027022101015908	0.1479296850747739	1.603896414438654e-07	NA	86	92	92
ENSG00000150051.13	MKX	2.088547045333572	0.40614665666278216	0.03674851628491489	0.00407087939735069	0.040848604098484585	0.009846079532766668	NA	20	21	21
ENSG00000134255.13	CEPT1	-2.0883052613594186	-0.26878153006959654	0.036770307162335245	0.009720912888253438	0.029352201915688717	0.02423995860136269	NA	61	61	61
ENSG00000169251.12	NMD3	2.0867745410436362	0.42449085006232845	0.03690851951002251	0.003135616367925963	0.03824172652189045	0.013484430262225313	NA	16	16	16
ENSG00000204231.10	RXRB	-2.086765623612088	-0.4002180265632135	0.03690932598042663	0.0036628283773600763	0.04284122498825209	0.008611851220011752	NA	24	35	35
ENSG00000151366.12	NDUFC2	2.0834646360562927	0.34422932149431984	0.037208891925430226	0.00473723553560307	0.026811265009906226	0.03803470017199315	NA	23	25	25
ENSG00000204241.7	RP11-713P17.3	-2.0820192768282952	-0.12883410338391918	0.03734070898904675	0.05158768090817437	0.29129613004	7.955570896985758e-15	NA	19	19	19
ENSG00000079246.15	XRCC5	2.0809851040166345	0.2267589528549808	0.03743526953070814	0.013680692963773774	0.20020493106285106	4.368713738814489e-10	NA	11	11	11
ENSG00000131055.4	COX4I2	-2.079813769339149	-0.24595366707097222	0.03754261765562511	0.009024410355702766	0.11264168675903315	1.4318861341040296e-05	NA	13	13	13
ENSG00000165609.12	NUDT5	2.0768043848062554	0.16514424380995063	0.0378196173638119	0.019946010166399266	0.17353712224895854	2.368738802258753e-08	NA	25	25	25
ENSG00000095397.13	WHRN	-2.073939518365608	-0.19668719664725184	0.0380849282835088	0.013646359164447796	0.11359642738597175	1.0054811351148802e-05	NA	56	59	59
ENSG00000167186.10	COQ7	-2.073268917570026	-0.24692573997661188	0.03814725969544789	0.011308543125093364	0.0826701110992111	0.00023499316242715337	NA	24	28	28
ENSG00000166750.9	SLFN5	-2.069899715401226	-0.10621228907323134	0.038461736608224203	0.05697837331787432	0.3864026101988052	8.145955200293368e-21	NA	19	19	19
ENSG00000126883.16	NUP214	-2.0686179630137245	-0.26309975649513984	0.03858195094310197	0.009557902241868005	0.04204131582868677	0.009446813876396357	NA	38	42	42
ENSG00000143387.12	CTSK	-2.068190069292099	-0.21669707195263369	0.03862215371460597	0.015387712633416815	0.024201921365996804	0.04370928567430458	NA	26	27	27
ENSG00000180398.11	MCFD2	2.067586722668734	0.12706673460945225	0.03867890165431172	0.045608349051693954	0.4619538265922845	1.5750054946168398e-25	NA	19	19	19
ENSG00000127472.10	PLA2G5	2.0657347824392374	0.391743819957651	0.038853529117475756	0.009446319696632817	0.1672419872357246	1.2876622696718314e-08	NA	15	15	15
ENSG00000170681.6	MURC	2.0641787486621204	0.23773513628091636	0.0390007716586396	0.013261130967293696	0.0417932407917567	0.00896868386078609	NA	45	45	45
ENSG00000152229.18	PSTPIP2	-2.062692234139582	-0.20452901109763355	0.03914187821808913	0.009901374234311634	0.030688149266011808	0.021994571697202016	NA	21	21	21
ENSG00000004468.12	CD38	-2.0609244883233306	-0.1172337897703296	0.039310244637998586	0.0344490067494017	0.23381288832644195	1.4778536417394307e-11	NA	41	41	41
ENSG00000091640.7	SPAG7	2.05992749137796	0.25812104198776853	0.03940547309908198	0.0063737133597411184	0.1121262977755286	5.857752314341484e-06	NA	22	22	22
ENSG00000278662.4	GOLGA6L10	2.058985355889971	0.07833090528964326	0.03949564135914867	0.10726791558048294	0.2968144010136045	2.6540644723053937e-14	NA	46	47	47
ENSG00000116771.5	AGMAT	2.057917914861976	0.16753714574704578	0.0395980137170645	0.018891126147427433	0.1666321732499984	3.8701294698425984e-08	NA	20	20	20
ENSG00000115526.10	CHST10	-2.05196362156969	-0.39416052859775186	0.040173197969089684	0.0038888251829224964	0.09553110068664447	5.701128015091886e-05	NA	12	12	12
ENSG00000146700.8	SSC4D	2.050642038480261	0.2152865156334561	0.04030181932179575	0.013376213909852875	0.10953270053867352	1.7056746977781988e-05	NA	30	44	44
ENSG00000256269.7	HMBS	2.0497649427204414	0.17805348229997084	0.04038737417688658	0.019340953060525613	0.09061653939902806	7.562631786733682e-05	NA	26	26	26
ENSG00000196502.11	SULT1A1	-2.0474196713377784	-0.12763364377446046	0.040616896561725395	0.036861053843421816	0.10259240027176797	3.372457603846327e-05	NA	35	37	37
ENSG00000197969.11	VPS13A	-2.046922403398976	-0.35153599515087036	0.04066570401563374	0.004900294245051078	0.08551031535024345	0.0001359088898210011	NA	20	20	20
ENSG00000214435.7	AS3MT	-2.0449637614265987	-0.15526016054961111	0.04085843093265242	0.027023650700207284	0.12916350455950926	1.3277682251900556e-06	NA	34	34	34
ENSG00000103404.14	USP31	2.042438038902551	0.2500534610934859	0.04110809973675794	0.006144196450926968	0.12603547151010447	1.854054137446359e-06	NA	16	16	16
ENSG00000025434.18	NR1H3	2.036910574342889	0.3983880151937491	0.04165900426987293	0.003964709839313869	0.0581988490725537	0.00175192802981225	NA	9	10	10
ENSG00000111215.11	PRR4	2.034951654028646	0.09223537241557897	0.04185573779322764	0.05491315370280041	0.3026523322853488	2.8999679048867867e-15	NA	43	45	45
ENSG00000111581.9	NUP107	-2.034592414191758	-0.14357932933716464	0.0418919012918072	0.021651636440664083	0.1692611157964774	1.963988926229927e-08	NA	53	53	53
ENSG00000160796.16	NBEAL2	2.033660810558309	0.23738331576450705	0.041985806012771465	0.00870697336206154	0.09424391174383752	6.48352704623063e-05	NA	20	20	20
ENSG00000100266.18	PACSIN2	-2.032687757409922	-0.4495693970476262	0.04208407894597766	0.002405503052168533	0.08620711003471754	0.00013504645645082312	NA	6	6	6
ENSG00000198130.15	HIBCH	-2.0298643358682553	-0.1344648170924203	0.042370331145277725	0.02890371169692001	0.3240056503999958	4.500185579274072e-16	NA	24	24	24
ENSG00000214063.10	TSPAN4	2.0251073459744804	0.29026976360150575	0.042856342766070026	0.006403449419438189	0.06734761429152125	0.0008339785246083553	NA	18	19	19
ENSG00000081760.16	AACS	-2.0246683853941314	-0.20957272224365722	0.042901427011166136	0.01712499087100589	0.1022961399741902	3.408391377613654e-05	NA	28	29	29
ENSG00000169885.9	CALML6	-2.023234612133252	-0.2806905621084645	0.043048964745641925	0.0066982507357176806	0.09192175626668853	6.820755047738232e-05	NA	5	5	5
ENSG00000203688.4	RP11-351J23.1	2.0198627386563976	0.10174752118530038	0.043397627237702914	0.07049987754257801	0.28493866511196736	1.2375974479616332e-14	NA	4	4	4
ENSG00000165105.9	RASEF	-2.0160498778588596	-0.2290698024277124	0.04379476043307518	0.011865052347856515	0.032962315557484155	0.019160746633780413	NA	33	33	33
ENSG00000251417.2	RP11-1348G14.4	-2.015086649522221	-0.1398843721669942	0.04389557083523464	0.028323235304948124	0.14855050616804275	2.2006215388451964e-07	NA	12	12	12
ENSG00000111077.17	TNS2	-2.013922998893014	-0.3224247257176138	0.04401761846946391	0.004856642752256301	0.20803462663577424	3.6586760370418877e-10	NA	3	3	3
ENSG00000187987.9	ZSCAN23	2.0138840401416047	0.17506087900142167	0.04402170954697227	0.019635525044707704	0.128983589126195	2.716106004993008e-06	NA	9	18	18
ENSG00000107758.15	PPP3CB	2.0109226779594964	0.7528669362080276	0.04433362456110591	0.0008726616581738683	0.0742383780964971	0.0002734363580207776	NA	19	20	20
ENSG00000116783.14	TNNI3K	2.008763151118677	0.09022766243031012	0.044562257856274864	0.050062722618251114	0.19379847407169504	3.101622566426521e-09	NA	87	88	88
ENSG00000232063.1	RP11-307E17.8	-2.008263155461157	-0.2053977065346243	0.04461533495497224	0.010103984779941375	0.10050189193471942	3.95282481955985e-05	NA	25	28	28
ENSG00000103657.13	HERC1	2.004112522457957	0.3685901577457827	0.04505800830026234	0.0032575456950353866	0.0817122739133597	0.00025140019736439364	NA	17	17	17
ENSG00000055732.12	MCOLN3	-1.9989441471356904	-0.06367188225780691	0.04561439737418923	0.1626779061077404	0.3916972365676644	1.3035018299956235e-20	NA	41	41	41
ENSG00000171045.14	TSNARE1	1.9961564016169184	0.1435057245693664	0.045916901391172646	0.027210801909471102	0.09167525900994487	0.00010185913282059743	NA	50	51	51
ENSG00000196365.11	LONP1	1.9929205802930117	0.17218600852561403	0.04627014435827658	0.016689141226801183	0.18061812448714065	7.483825459791152e-09	NA	6	6	6
ENSG00000107165.12	TYRP1	-1.992282380543001	-0.09645074654044626	0.04634008379584814	0.06449157828390756	0.13442277242307593	6.787456651940204e-07	NA	34	35	35
ENSG00000268362.5	CTD-2017D11.1	1.9890157634621293	0.07940669619098949	0.046699463067288886	0.08437219773342244	0.26104844641089603	1.0276805558145949e-12	NA	22	22	22
ENSG00000198755.10	RPL10A	1.9886528656210505	0.45923578302106594	0.04673953191083319	0.002489212791422546	0.05416377620897382	0.0019018574658387823	NA	4	5	5
ENSG00000125246.15	CLYBL	1.987974947583874	0.2292923904752226	0.046814460761074955	0.010368867297417705	0.04838067933745055	0.005414659375885671	NA	20	21	21
ENSG00000263958.1	RP11-676J15.1	1.9872660445235606	0.17973426584521668	0.046892922404047084	0.015123099108416166	0.17630330356110785	2.2915619935697986e-08	NA	29	31	31
ENSG00000065268.10	WDR18	1.9870906826905088	0.06936569982513491	0.04691234857516258	0.11712375444091921	0.4800182586736972	6.757285999568731e-27	NA	24	25	25
ENSG00000166275.15	BORCS7	-1.9849257858287168	-0.08374420091093698	0.04715272902345241	0.07725962953164447	0.4077680791635277	4.909205370843253e-21	NA	43	43	43
ENSG00000139344.7	AMDHD1	1.984304190400993	0.19009655459399014	0.04722193933155227	0.014136925740899442	0.07854590547046643	0.00030455675281165144	NA	60	62	62
ENSG00000009954.10	BAZ1B	-1.9824780339544343	-0.3820032992081092	0.04742576348674351	0.00249520613544918	0.035336906980431945	0.015913148319128254	NA	7	7	7
ENSG00000148655.14	C10orf11	-1.979306320391518	-0.1039040178100966	0.04778152843002567	0.05136023178760692	0.37258859402988376	7.732391666129548e-19	NA	27	27	27
ENSG00000197165.10	SULT1A2	1.9787469179631503	0.06753231963123264	0.0478445076372249	0.1115486834609345	0.26841081970362224	9.632326904559824e-14	NA	24	25	25
ENSG00000197535.14	MYO5A	1.9773009086943436	0.7966751936853562	0.04800762703150463	0.0012447917391131813	0.041043331737796805	0.009635159770245715	NA	12	12	12
ENSG00000138964.16	PARVG	-1.9735118154667148	-0.7359970474772756	0.048437279750172	0.0010413590423373788	0.1201922065082514	6.285165002812336e-06	NA	2	2	2
ENSG00000131844.15	MCCC2	-1.967140988089743	-0.2639762092792816	0.049166959021595145	0.00842166539581269	0.12008401687001452	1.7475136762006888e-06	NA	18	18	18
ENSG00000101463.5	SYNDIG1	-1.9661777284581117	-0.19826829560982384	0.04927808419175021	0.01417297706634526	0.0437754506933671	0.007994825566968095	NA	69	70	70
ENSG00000129673.9	AANAT	1.9660123183204696	0.10498713652855278	0.04929718769821038	0.032739933829267445	0.12714563087794414	3.127065326451676e-06	NA	26	26	26
ENSG00000175265.17	GOLGA8A	1.9640689852403221	0.38468866257326995	0.04952209235761611	0.003764290869913391	0.026094814876296942	0.04121429440187312	NA	21	22	22
ENSG00000105497.7	ZNF175	-1.963955189063861	-0.17249892641948278	0.04953528878093292	0.015024054241531656	0.17128908124821934	4.452900149430234e-08	NA	43	45	45
ENSG00000143921.6	ABCG8	-1.9638446458228922	-0.30670662097326273	0.04954811080049639	0.007707760910652046	0.06797853158213993	0.0008940782631619137	NA	10	10	10
ENSG00000110619.17	CARS	-1.9588492898456844	-0.369368030619226	0.05013043922886503	0.0034225837662998967	0.03994369046447392	0.010647441271723415	NA	10	10	10
ENSG00000102858.12	MGRN1	-1.9582399692227	-0.07381344776514294	0.05020186114436182	0.09962190715359859	0.5329875099307532	1.351257413825291e-31	NA	13	13	13
ENSG00000104852.14	SNRNP70	-1.9579045243982411	-0.5481451186071842	0.050241216917790495	0.0017589107556490288	0.04055323806836997	0.0069817676621566705	NA	6	7	7
ENSG00000196353.11	CPNE4	-1.9562984704971316	-0.9997736674479326	0.050430004272096964	0.0004448592065933889	0.025800470199245418	0.04234977177588788	NA	1	1	1
ENSG00000100228.12	RAB36	-1.9559482945619755	-0.21362012609024608	0.050471245359151026	0.011198528091562743	0.08187969939592603	0.0002271848760903041	NA	35	42	42
ENSG00000272899.3	RP11-309L24.4	1.9558746234875306	0.18380532317539042	0.050479925381256424	0.013863283397205467	0.1742644106544868	1.7943357177771733e-08	NA	10	10	10
ENSG00000099624.7	ATP5D	1.9535213974283392	0.40589302930703625	0.05075784435199737	0.0031409771694187356	0.15942296791111726	7.192163609749491e-08	NA	14	18	18
ENSG00000100003.17	SEC14L2	-1.9525563877328942	-0.40270896398411216	0.050872183206446354	0.002887480922428287	0.058517074788653575	0.0014127005195942429	NA	73	75	75
ENSG00000186567.12	CEACAM19	-1.9522874673426536	-0.09873963178396425	0.05090408455722343	0.04458657412925017	0.20520977812936897	3.766184080863591e-10	NA	40	41	41
ENSG00000099817.11	POLR2E	1.949612440508362	0.18572038883866615	0.05122232948946255	0.014847869781162428	0.24340169913826	8.890350984830695e-12	NA	30	32	32
ENSG00000272156.1	RP11-477N3.1	1.947993621130281	0.14009898711875407	0.05141572641963778	0.016476041344281836	0.10372239030353868	2.8178932402673408e-05	NA	16	16	16
ENSG00000270806.1	C17orf50	-1.9474342514234888	-0.08009404223135982	0.05148269506440219	0.08008372863080339	0.3008601139742517	1.328233914525926e-15	NA	9	11	11
ENSG00000270659.1	RP11-105N14.1	1.9453872614747991	0.11395862958292946	0.05172838673866718	0.035600183062852196	0.14126457846310506	6.119909231683442e-07	NA	27	27	27
ENSG00000165102.14	HGSNAT	1.9449303346313116	0.18684390601071987	0.051783363501111054	0.019216987002346506	0.03885845986175037	0.012512147933677355	NA	59	65	65
ENSG00000240707.2	LINC01168	1.9437646994517241	0.10764515460812892	0.051923832470677875	0.043817836327947876	0.17870365844354405	1.2235527677407854e-08	NA	28	28	28
ENSG00000183323.12	CCDC125	1.9370902272149924	0.2509286444717451	0.05273431503155092	0.01296887162719023	0.07332134615609433	0.0005335579118621322	NA	25	25	25
ENSG00000237166.1	LINC01792	-1.93268027634379	-0.36453960726403717	0.05327559639825408	0.0045132403263996555	0.029449345324049508	0.02950600979832702	NA	17	17	17
ENSG00000274265.4	CH17-189H20.1	1.9315910339355469	3.415700737780277	0.05341000338114885	3.5827343320608475e-05	0.09937950706295516	3.804122360559876e-05	NA	1	6	6
ENSG00000130414.11	NDUFA10	1.9302806023979957	0.14538965633710707	0.05357207916956622	0.022819741815995484	0.22602980248116136	1.039501237509465e-10	NA	43	45	45
ENSG00000144043.11	TEX261	-1.9291601797653728	-0.31422814516965697	0.05371097991821921	0.006269385466201118	0.13006167834614304	2.184042342285437e-06	NA	16	16	16
ENSG00000100300.17	TSPO	-1.9289855366150899	-0.49566575074825486	0.05373265779756242	0.0014498594635914328	0.07784302459856897	0.00028859241117993434	NA	35	36	36
ENSG00000135940.6	COX5B	-1.9251847864788485	-1.2243970659706878	0.05420624468741839	0.00034181825703265506	0.059795948647729524	0.00174989838207853	NA	7	9	9
ENSG00000101306.10	MYLK2	1.9244487224522135	0.09944912705755708	0.054298362289748894	0.03310146522487915	0.15139607130384666	2.737565165441316e-07	NA	43	43	43
ENSG00000104412.7	EMC2	-1.9201240423433732	-0.25866710865825093	0.054842233097582585	0.0074958564565220384	0.15839613149735954	8.299215751443484e-08	NA	32	39	39
ENSG00000135643.4	KCNMB4	1.9188145392037812	0.3698173934098701	0.05500780916673119	0.002827315114500013	0.038498476857883816	0.012245480090956813	NA	8	8	8
ENSG00000167182.13	SP2	-1.9145843591671574	-0.46065686091190494	0.05554553137463409	0.0024135317139226875	0.06365244865940574	0.001066431306014841	NA	11	12	12
ENSG00000182308.6	DCAF4L1	1.9113460280533698	0.28666678412306734	0.055960127676897564	0.005918013213194448	0.04352055048055148	0.006720367912170507	NA	11	11	11
ENSG00000114054.13	PCCB	-1.90892522471417	-0.19577969454791225	0.056271738473063625	0.01295777601995137	0.12244092938564155	4.293670855029846e-06	NA	20	20	20
ENSG00000171943.11	SRGAP2C	1.9082592542887513	0.2898840025312138	0.056357716502429586	0.00510870245965129	0.042817506337655416	0.008546458625681036	NA	7	9	9
ENSG00000144355.14	DLX1	-1.9071870460675928	-0.31121211662882203	0.056496370350268166	0.004962243895630766	0.04507897763444469	0.0063165013916078785	NA	8	8	8
ENSG00000166796.11	LDHC	1.9066437920236559	0.056556507931441714	0.056566730182479916	0.20874900613096203	0.4683866235925144	4.4699259116639316e-27	NA	29	31	31
ENSG00000118181.10	RPS25	-1.9050347900281477	-0.25758990878569843	0.056775548925393785	0.0051190329555732186	0.1273072175170586	3.072742569040864e-06	NA	15	16	16
ENSG00000091542.8	ALKBH5	-1.9042456597169184	-0.21484719009661518	0.05687819767781003	0.009466453440300941	0.11521546678600705	8.599243364669695e-06	NA	9	9	9
ENSG00000226913.1	BSN-AS2	1.9041799989294053	0.16374690076154316	0.056886745677523644	0.01942442803278331	0.046854047899591085	0.005927703025124818	NA	31	31	31
ENSG00000132313.14	MRPL35	-1.90164524854465	-0.32503737273642125	0.0572175481925133	0.0033838553896812173	0.06902088198600645	0.0006674177366804582	NA	37	37	37
ENSG00000164733.20	CTSB	1.9010470343018293	0.1308704626183217	0.05729585222224624	0.025263511492518112	0.19406067119860568	2.6352180374902772e-09	NA	23	23	23
ENSG00000083845.8	RPS5	1.898106752414197	0.6271432003160992	0.057682020850929036	0.0011550948453657906	0.0559050967169446	0.0021690615695506856	NA	6	6	6
ENSG00000184117.11	NIPSNAP1	-1.8966005371696943	-0.2129519092351636	0.057880679652698656	0.008716694977854447	0.16926390302018451	4.245679302662365e-08	NA	104	106	106
ENSG00000170191.4	NANP	-1.8911313189213401	-0.14893082616616915	0.05860681669724355	0.014814794285175919	0.033198633986846166	0.017309897432112704	NA	15	15	15
ENSG00000178952.10	TUFM	1.890659922328354	0.2799216176094203	0.058669755653616006	0.00635687608738068	0.15501189452032252	1.240337908541088e-07	NA	33	33	33
ENSG00000139428.11	MMAB	-1.8853423842266008	-0.18480799472218826	0.05938362731758769	0.012597522786300858	0.09526797229471506	5.742147142812877e-05	NA	30	31	31
ENSG00000100290.2	BIK	-1.8844838409957794	-0.11667152694341716	0.05949955853246265	0.040163246866954085	0.05247040457064002	0.003382765249856767	NA	23	25	25
ENSG00000112144.15	ICK	1.8838187383884528	0.33375909937464626	0.059589498010567045	0.004399748558573906	0.1037745078473582	2.6354768280171414e-05	NA	24	24	24
ENSG00000259511.2	UBE2Q2L	-1.8838041763416757	-0.1220765513642238	0.059591468445806706	0.025926886316442726	0.051505691669161316	0.003467421468528437	NA	7	7	7
ENSG00000131697.17	NPHP4	-1.883082761444949	-0.10409343966495584	0.05968915300176051	0.04967181981293019	0.15353419976714405	1.682421662807678e-07	NA	162	163	163
ENSG00000198677.10	TTC37	1.880937874117096	0.13908849966109935	0.05998037038760597	0.03143122058712958	0.274177437547948	1.1168984542493847e-13	NA	28	28	28
ENSG00000106404.13	CLDN15	-1.8726845379604216	-0.20595402823179357	0.06111195974581835	0.013656572879426981	0.12533230295540956	1.109963637329935e-06	NA	21	22	22
ENSG00000181220.15	ZNF746	1.8724158171543204	0.21801768418746836	0.061149098444467365	0.011452708158383028	0.061726858938328674	0.0014722290561859034	NA	21	24	24
ENSG00000250508.1	RP11-757G1.6	-1.8721428919649683	-0.1299595406993745	0.06118683734437713	0.026636885109120868	0.18838874992756655	2.287208022234591e-09	NA	6	6	6
ENSG00000204149.10	AGAP6	-1.8712318959540473	-0.3112907687397744	0.06131294556120105	0.005443176310433954	0.07831988342953973	0.00028387085034607646	NA	8	8	8
ENSG00000198951.11	NAGA	-1.8678833930305994	-0.2290642098051537	0.06177832615703304	0.008265453110533042	0.178603480999415	4.0882337338012576e-09	NA	44	47	47
ENSG00000162148.10	PPP1R32	-1.8670227377122202	-0.3621321553354891	0.06189841266053861	0.003998456340667179	0.06372976053187833	0.001190738423965621	NA	13	13	13
ENSG00000177917.10	ARL6IP6	-1.8663942209677382	-0.4704440955181324	0.06198623106392837	0.002085776610957817	0.04043892034982309	0.010420871115286959	NA	16	16	16
ENSG00000164684.13	ZNF704	1.8659649843226846	0.4088135286688374	0.06204626463350827	0.002667986445891083	0.04752269909274126	0.005057272600892275	NA	16	16	16
ENSG00000138316.10	ADAMTS14	1.8650806956025419	0.09660028599516088	0.062170094008606167	0.04077028216167525	0.26518053272923625	5.0634758922104835e-14	NA	33	33	33
ENSG00000018699.11	TTC27	1.864113590338793	0.10151824968042548	0.062305754426588145	0.053530394513590374	0.3584447518423081	7.747569248204907e-20	NA	24	26	26
ENSG00000196235.13	SUPT5H	1.8619825607804599	0.1816223836174951	0.06260554842044283	0.014953414527038604	0.08241893878186933	0.00021012554772471	NA	56	56	56
ENSG00000122218.14	COPA	1.8598830590064388	0.13334998408871906	0.06290207266473277	0.026448825883133922	0.24121407702100214	2.410125226446658e-12	NA	37	38	38
ENSG00000154342.5	WNT3A	1.8574821238166188	0.0630740137101155	0.06324259215088192	0.10759214528700659	0.2806806642052423	9.381203041550748e-14	NA	38	39	39
ENSG00000155254.12	MARVELD1	-1.8567811063232131	-0.2829075063347711	0.06334230281380268	0.006075406326445215	0.03523684766802383	0.014142449560097322	NA	23	23	23
ENSG00000198478.7	SH3BGRL2	-1.8563368519219654	-0.06741900017750382	0.06340555947390492	0.07314498251309054	0.04508523485688006	0.00646116875732115	NA	156	158	158
ENSG00000100997.18	ABHD12	-1.8559798391485969	-0.25427149822414735	0.06345643176109904	0.0071754827585958905	0.1181129100515982	7.743532440579623e-06	NA	54	54	54
ENSG00000177465.4	ACOT4	1.8539917667338843	0.13778455690887184	0.0637403379029942	0.05617346442394032	0.09825842102349508	4.9408329391478745e-05	NA	56	57	57
ENSG00000105072.8	C19orf44	-1.848120618620139	-0.14277661440134587	0.06458489563972956	0.026826759953829427	0.296604673371352	2.241486143116096e-14	NA	19	19	19
ENSG00000134014.16	ELP3	1.8480977932171585	0.10012352570089063	0.06458819698126074	0.05712605332108599	0.35662976065726226	7.248107765468847e-18	NA	47	47	47
ENSG00000270091.1	RP11-78O7.2	-1.8475755121001756	-0.21056852840389578	0.06466377492631584	0.010738994491663241	0.16315130268920894	6.865551899758036e-08	NA	26	28	28
ENSG00000115648.13	MLPH	1.8451205492019656	0.33905358830700244	0.06502000459319392	0.0038553772983682118	0.049113368368813866	0.004752230825174532	NA	1	1	1
ENSG00000091536.16	MYO15A	-1.8405945694573858	-0.1501386550119932	0.0656809941570702	0.017962977753019513	0.02774912326848964	0.03329566881320402	NA	39	41	41
ENSG00000147955.16	SIGMAR1	-1.837290916318102	-0.2920501514981841	0.06616696016149592	0.007821460943210266	0.0521234499192065	0.003495599057880019	NA	28	28	28
ENSG00000130770.17	ATPIF1	1.8372138473334003	0.4581183743111142	0.06617833224363481	0.002318851263639089	0.1382169254492664	7.691131533051209e-07	NA	20	23	23
ENSG00000164002.11	EXO5	1.8351963445776827	0.24336258856898071	0.0664766025782508	0.006648452387900824	0.06684593261714822	0.0007973942369583882	NA	21	22	22
ENSG00000171695.10	LKAAEAR1	1.8348530370544807	0.19277742928645802	0.06652746770039673	0.012572109868509092	0.052612608224748315	0.003266047435287805	NA	14	15	15
ENSG00000181798.2	LINC00471	-1.8333282063014797	-0.06380512262971663	0.06675377716462097	0.08347239137344814	0.14000914480242427	7.032119162391785e-07	NA	42	42	42
ENSG00000255021.1	RP11-536I6.2	1.8311202876663075	0.0695071292737851	0.0670825910317332	0.08417243475433511	0.17041239831199806	2.8492831263805015e-08	NA	72	74	74
ENSG00000203780.10	FANK1	-1.830185029728556	-0.6196055584777153	0.06722227556065935	0.001809718568610927	0.023628249794348785	0.047972229410852725	NA	10	10	10
ENSG00000113263.12	ITK	-1.8255871637241543	-0.17075067121236082	0.06791247077783144	0.017009383086877945	0.07143025802321176	0.00034941342809613615	NA	24	27	27
ENSG00000163918.10	RFC4	1.8248742997369576	0.19452731687381264	0.06802000033128337	0.01303053700565752	0.09985358753686097	4.2990305670093546e-05	NA	52	53	53
ENSG00000225056.1	RP11-218C14.5	1.8232330723528831	0.08547183243077683	0.06826809803361154	0.07232442240906894	0.16356299921965278	5.8961301629065517e-08	NA	32	35	35
ENSG00000217702.2	RP11-287D1.4	1.8209853883377134	0.046317798676599485	0.06860907800839107	0.19315776067651896	0.3905647312207548	8.055431874753694e-21	NA	33	37	37
ENSG00000156711.16	MAPK13	-1.8169126805608526	-0.14097937782284048	0.06923048472551492	0.025821243780295024	0.2709144791223952	1.3089016884339195e-13	NA	62	62	62
ENSG00000048544.5	MRPS10	-1.8165956837101556	-0.16794047247954771	0.06927904484546804	0.01930320925613945	0.11026853712004904	1.1704307092700826e-05	NA	29	31	31
ENSG00000175513.9	TSGA10IP	1.813740912193968	0.23711723420615285	0.06971762322530968	0.008090978579272165	0.023796547785263744	0.04846274307219371	NA	7	7	7
ENSG00000092094.10	OSGEP	1.8126324777940441	0.05917987814720429	0.06988852510984445	0.13811951720906315	0.6172875500570479	6.159498943113654e-42	NA	20	20	20
ENSG00000235478.4	LINC01664	-1.8117085718880226	-0.1367824199615857	0.07003123844317097	0.025300837110381447	0.1347474496547825	5.243250154161684e-07	NA	41	51	51
ENSG00000167280.16	ENGASE	1.811550274149006	0.31701191209079627	0.0700557142646155	0.006753767918004701	0.08876130529452061	0.00012695154146507627	NA	5	5	5
ENSG00000281538.1	RP4-669P10.20	-1.8111128832504415	-0.1456969837067683	0.07012337966126887	0.018130801161261628	0.16048844567118375	1.1474654278153926e-07	NA	24	26	26
ENSG00000118762.7	PKD2	-1.8104392125368771	-0.24706444637357208	0.0702277030079546	0.006029000860633063	0.12694850082946282	1.4956984560576843e-06	NA	20	20	20
ENSG00000272335.1	RP11-53O19.3	-1.8096652004904212	-0.25532527753937045	0.07034772219792171	0.005705892791401969	0.023517522539420653	0.04647698887825083	NA	45	45	45
ENSG00000069493.14	CLEC2D	-1.8086171588055437	-0.1207947768979892	0.07051050087798802	0.03919028330116115	0.1988251193041986	1.4263040244845004e-09	NA	128	129	129
ENSG00000152422.15	XRCC4	-1.8018769579172882	-0.07196472314838302	0.0715647662371136	0.0889829290822583	0.21736238359306148	7.435654891306635e-11	NA	62	63	63
ENSG00000212127.5	TAS2R14	1.8005356041763176	0.08473214538855538	0.07177610691521848	0.055619766038821024	0.3524248540922432	2.139693791001419e-18	NA	102	102	102
ENSG00000261453.1	LINC01735	-1.7998483994638301	-0.08237889556511138	0.0718845792647965	0.07545741661702923	0.2429478132854859	9.746987630111707e-12	NA	42	43	43
ENSG00000182919.14	C11orf54	-1.7979719554139946	-0.08202086180040384	0.07218145209443164	0.06599961565615017	0.4237893378513969	1.773959480316513e-22	NA	51	53	53
ENSG00000157978.11	LDLRAP1	-1.7978581042711468	-0.099407005057635	0.07219949678070123	0.0466834189135332	0.4536235237760653	7.6570255667542465e-25	NA	58	61	61
ENSG00000145220.13	LYAR	-1.7978161016178311	-0.19941874495237716	0.07220615486841749	0.008434833069037456	0.08941259005732359	0.0001194334649475696	NA	4	4	4
ENSG00000196932.11	TMEM26	1.7971847038192215	0.06147621072047339	0.07230630205053769	0.05345393095708437	0.13489103541532702	3.9074220289664283e-07	NA	25	25	25
ENSG00000214226.8	C17orf67	-1.7960767370284287	-0.12442402084421517	0.07248231361202938	0.022019736637150383	0.12855241595508188	2.7518356884103272e-06	NA	41	42	42
ENSG00000270030.1	RP11-326C3.13	1.7960675932456578	0.09718316269186973	0.07248376765103612	0.049672943661754815	0.07732719532719691	0.0002675201677977337	NA	41	42	42
ENSG00000177707.10	NECTIN3	-1.7942381930772497	-0.10734341668693645	0.0727751584790417	0.044855296512399334	0.13686887424901226	5.392361625629748e-07	NA	58	62	62
ENSG00000115756.12	HPCAL1	-1.7915129513436792	-0.18799165851708344	0.07321101815030001	0.012252127526263977	0.09425096554184204	4.8104393552098434e-05	NA	33	34	34
ENSG00000169006.6	NTSR2	1.7913925843320448	0.2162826684561137	0.07323031810298931	0.008106806242134043	0.11321401834457333	5.397355597389916e-06	NA	20	22	22
ENSG00000206503.12	HLA-A	1.790249423043499	0.4913911667193765	0.07341382304472732	0.00214532450802122	0.11089195907587994	1.4434916431079458e-05	NA	8	73	73
ENSG00000181754.6	AMIGO1	1.7901891548371194	0.23447703370899778	0.07342350797215673	0.008593521550072602	0.14071538074857592	8.813862119643463e-07	NA	35	37	37
ENSG00000186510.11	CLCNKA	-1.7901644364390827	-0.15558917143095138	0.07342748044980875	0.017383698346642263	0.0892434346156217	7.267637941096415e-05	NA	12	12	12
ENSG00000271967.1	RP11-134K13.4	1.7893699413318356	0.09193797910858206	0.07355525689790661	0.054232738226028386	0.15150254822537254	3.330302084633635e-07	NA	70	70	70
ENSG00000250075.5	RP11-584P21.2	-1.786902298242386	-0.08123812275251498	0.07395328100447336	0.05353572787540604	0.03701053157898802	0.015361757769725853	NA	58	58	58
ENSG00000272463.1	RP11-532F6.3	-1.7836774511575397	-0.0851200997333346	0.07447609222261926	0.0669871794623156	0.26244245726085635	1.423737781886913e-13	NA	9	9	9
ENSG00000186409.14	CCDC30	-1.7835893120715578	-0.2049840320300701	0.07449042359084859	0.012221506414039789	0.025310942084764688	0.04445064678133887	NA	82	84	84
ENSG00000141569.10	TRIM65	1.7811335624508389	0.1811446874647552	0.07489063398169002	0.014763230226686689	0.21282883995579466	3.651221065144488e-10	NA	21	21	21
ENSG00000157800.17	SLC37A3	-1.7779378798378773	-0.11235440561671035	0.07541405799698488	0.025032862805757658	0.037881794153031265	0.012780896106068682	NA	52	65	65
ENSG00000109534.16	GAR1	1.7777085199658487	0.09705948230737328	0.07545173964744102	0.04521421682208206	0.16363033872437713	1.86366784207237e-08	NA	73	73	73
ENSG00000278107.1	RP11-162A12.4	1.7776075019560793	0.3777023305208035	0.07546834082220542	0.003136467583652401	0.0373741127202267	0.01347456071340141	NA	7	7	7
ENSG00000171714.10	ANO5	-1.7768694446831408	-0.1356383681496643	0.07558972272881057	0.027390433091513768	0.15455797060689788	1.7590799415997633e-07	NA	82	83	83
ENSG00000096063.15	SRPK1	1.775685023022241	0.1346843863068433	0.0757848473138392	0.019102886448088795	0.1376912979730964	9.448968272295841e-07	NA	35	35	35
ENSG00000081237.18	PTPRC	-1.7754708842185518	-0.43115930917703094	0.07582016890896787	0.0017443328563862752	0.03022807974906938	0.02585055692691161	NA	18	19	19
ENSG00000267612.1	CTD-3116E22.7	-1.775405402112985	-0.32484663112805096	0.07583097268013689	0.00399881478357496	0.03301162392483712	0.016449390282925483	NA	4	4	4
ENSG00000170291.14	ELP5	-1.771993926532356	-0.1638194744539841	0.07639556540861532	0.018891245721968465	0.08496510678495296	0.00011550769840911241	NA	56	61	61
ENSG00000261770.1	CTC-459F4.1	1.7712250819638122	0.035410540132607214	0.07652327992213206	0.2229225789299772	0.4533104320895683	1.690240707969748e-24	NA	50	50	50
ENSG00000016391.10	CHDH	1.771013693824817	0.3374959239914723	0.07655842458166835	0.0035929723396250397	0.06995240440072903	0.00023928709445215283	NA	6	6	6
ENSG00000147408.14	CSGALNACT1	1.7707796094253454	0.07178005728818153	0.07659735799781169	0.09214400131943465	0.3815537245852159	7.811483224654425e-20	NA	88	89	89
ENSG00000197345.12	MRPL21	-1.7675234668295356	-0.05179373549419943	0.07714060251517421	0.18237786768507808	0.5693600403000315	1.8868615202413953e-35	NA	112	117	117
ENSG00000104960.15	PTOV1	-1.7662997878663038	-0.20057168013707616	0.07734556717517709	0.011137382828001915	0.03254210247745785	0.02243344801936166	NA	43	46	46
ENSG00000131876.16	SNRPA1	1.7650357648920223	0.33965427800674314	0.07755775507254131	0.004241592919779638	0.061511871801215326	0.0016111341281826372	NA	22	24	24
ENSG00000231852.6	CYP21A2	-1.756303489365456	-0.18007223746451198	0.0790366017961268	0.012028288662764853	0.03711456199371721	0.00969468057100411	NA	28	64	64
ENSG00000197782.14	ZNF780A	1.7548628580182108	0.2263194423358733	0.0792827686120439	0.007888212299441507	0.03171625386938348	0.02100507638845668	NA	21	22	22
ENSG00000167094.15	TTC16	-1.754392032297698	-0.21802624709087587	0.07936335565960015	0.009898348085615474	0.036860701661533296	0.014094131716034047	NA	46	47	47
ENSG00000228741.2	SPATA13	1.7527991655899995	0.1564116243661305	0.07963648644204815	0.018103585807635228	0.12156308136863372	6.064269775851146e-06	NA	17	17	17
ENSG00000178343.4	SHISA3	-1.7514645409836587	-0.12350474917759711	0.07986592404795995	0.0264864068449538	0.1134618319305582	7.048678554095201e-06	NA	21	22	22
ENSG00000224164.1	RP3-369A17.4	1.7499248792796847	0.22061169277918216	0.0801312770083622	0.007818854594904473	0.05009081074103742	0.004320510413360082	NA	5	5	5
ENSG00000108001.13	EBF3	-1.7474834731198503	-0.11252619930753573	0.08055350923291762	0.03444259859730914	0.0614156230602981	0.000957285442968972	NA	23	23	23
ENSG00000175287.18	PHYHD1	-1.7468257730363832	-0.18632599420932852	0.08066756449352255	0.01213895328057947	0.25714675152052546	2.5331402013864425e-13	NA	24	24	24
ENSG00000149403.12	GRIK4	-1.7451295906901425	-0.39059071302883763	0.08096231379990569	0.002801782777537625	0.04464747501125323	0.006585192386582671	NA	13	15	15
ENSG00000186446.11	ZNF501	1.7441171507387936	0.14851108150968367	0.08113866401417993	0.020076018811406426	0.05458741448806465	0.002731811525620343	NA	24	24	24
ENSG00000163686.14	ABHD6	1.7435511124369294	0.3014477524624335	0.08123739429366375	0.004432653911504892	0.044488959675533984	0.007026632918883911	NA	17	17	17
ENSG00000173992.8	CCS	1.7433659200520721	0.2558946204882299	0.08126971732608679	0.005481978941271126	0.0761087831390892	0.00031452264424464973	NA	15	15	15
ENSG00000104783.11	KCNN4	-1.7411343072671275	-0.12010551407606194	0.08166003898492633	0.023916470070926565	0.2420182929061495	6.1532206219982535e-12	NA	11	12	12
ENSG00000228065.10	LINC01515	-1.7387432473004552	-0.10551707250809987	0.08207993525437475	0.026372557524703636	0.07824267758437288	0.00025649207697023274	NA	24	25	25
ENSG00000247157.6	LINC01252	1.7374725718095663	0.18073502542133157	0.08230379129094029	0.013671914959702759	0.09460397634480404	6.321784044390993e-05	NA	42	42	42
ENSG00000267060.5	PTGES3L	-1.7348400265901482	-0.21248469611656337	0.08276914431198416	0.007417109938068497	0.08507941483610232	0.0001760747255615541	NA	27	27	27
ENSG00000259459.5	RP11-321G12.1	-1.7348275540874334	-0.05377873321020987	0.08277135413172225	0.14885044203119766	0.4577200368625963	4.068227825958183e-26	NA	30	30	30
ENSG00000172803.17	SNX32	1.7314343446387281	0.15423068988729996	0.08337432546615857	0.015896982821785602	0.20712232436757075	5.533901103028788e-10	NA	29	29	29
ENSG00000106624.10	AEBP1	-1.731425821982444	-0.15839863911549965	0.08337584440451842	0.016862440578275253	0.1284210390392757	2.523234357030418e-06	NA	23	23	23
ENSG00000196387.9	ZNF140	1.7292873321030306	0.3606175746159417	0.08375768272743099	0.0026303934772449224	0.0924517401662955	8.496160369478649e-05	NA	7	7	7
ENSG00000090470.14	PDCD7	-1.7264787016858423	-0.16197958387063396	0.08426132774386451	0.026210821577163965	0.06365061063908713	0.0011216754842463168	NA	27	29	29
ENSG00000225916.1	AC007879.4	-1.7260483542636968	-0.2161816111304225	0.08433871395542936	0.011979873858009454	0.10745467658626158	1.6692101374813128e-05	NA	9	9	9
ENSG00000273142.1	RP11-458F8.4	1.7257147316180872	0.10650296224518664	0.08439874642990729	0.03673312520762083	0.2292344235734439	3.821965029828456e-11	NA	52	52	52
ENSG00000149485.18	FADS1	-1.7255232163661296	-0.2734864586507128	0.08443322354174274	0.004294693999396805	0.05062881968340845	0.004049390596077563	NA	8	9	9
ENSG00000170271.10	FAXDC2	-1.7252079248428345	-0.7391485280166362	0.08449000802810806	0.0005146058943060384	0.025086759880060875	0.04114374896788455	NA	1	1	1
ENSG00000203722.7	RAET1G	1.7250193742257667	0.09738620460919678	0.08452398104520621	0.0467772948340193	0.2323911603830938	3.0727065596151425e-11	NA	35	35	35
ENSG00000172867.3	KRT2	-1.7239390465118685	-0.16816865904681905	0.08471884744270763	0.015230620510981884	0.10678780027321716	2.219072490806518e-05	NA	9	10	10
ENSG00000139629.15	GALNT6	1.7208778472731627	0.09243847965010042	0.08527299223611605	0.03413404983068456	0.23907294963747214	2.2266648809884878e-11	NA	57	57	57
ENSG00000105419.17	MEIS3	1.7202191162125624	0.19493124371409787	0.08539261946629866	0.011270292722321874	0.07381244516846651	0.0004541888426674173	NA	12	12	12
ENSG00000105928.13	DFNA5	-1.7190665542869223	-0.04693079112876823	0.08560225396255362	0.16940510947689208	0.4599026057307194	1.0090957303141374e-25	NA	27	27	27
ENSG00000213625.8	LEPROT	1.7166824963513305	0.09748488294190336	0.08603720001097497	0.03741072742772453	0.4823176840016127	4.4498952605998826e-27	NA	22	23	23
ENSG00000066382.16	MPPED2	-1.7154602362892895	-0.21937509814495365	0.08626087973719929	0.006986315096961805	0.16135076933648124	4.66925987329338e-08	NA	32	33	33
ENSG00000143224.17	PPOX	1.7146696564938857	0.14921972698328795	0.086405809815464	0.018885195527245963	0.11324850338969272	8.64847188560395e-06	NA	41	43	43
ENSG00000135898.9	GPR55	-1.7137603376880806	-0.13185651088100417	0.08657275039537135	0.01789805315648453	0.24326465982258866	1.2480620132993242e-11	NA	43	43	43
ENSG00000231826.5	LINC01819	1.7099066160678802	0.28027321788217024	0.08728314282175095	0.005707324625610855	0.028990601966557044	0.02973596129170102	NA	9	9	9
ENSG00000151892.14	GFRA1	-1.709730034727895	-0.062455108296689155	0.0873158060823409	0.09208610377675636	0.3914304487997013	2.3895278845609583e-20	NA	24	24	24
ENSG00000273674.4	CTD-2378E12.1	1.7096151226219811	0.09064100683538087	0.08733706732932112	0.06955400179999925	0.1533513762712787	1.4981659893005527e-07	NA	55	56	56
ENSG00000204371.11	EHMT2	-1.707286999836513	-0.4468038173580947	0.08776872123234727	0.0021494068707475595	0.1688167306479487	4.6839878519198164e-08	NA	5	11	11
ENSG00000258586.1	RP5-1021I20.2	-1.7069449418896625	-0.05017669113351439	0.0878322864447337	0.15325495002230421	0.3396263246938859	9.814160713874608e-17	NA	16	16	16
ENSG00000071246.10	VASH1	-1.7035233468648392	-0.31804905982855974	0.08847017267009452	0.004255384552524439	0.09942087148878996	4.778673274616599e-05	NA	35	35	35
ENSG00000163141.18	BNIPL	1.70351374258437	0.17007390837700373	0.0884719684327556	0.0191722442184759	0.05664990138731639	0.002095288092306954	NA	18	19	19
ENSG00000143994.13	ABHD1	-1.7015447241282362	-0.285809064668256	0.08884074705002405	0.004717164797612245	0.0697965828560305	0.0006875960173824312	NA	5	5	5
ENSG00000140323.5	DISP2	1.7010584490533165	0.08437302883752243	0.0889320122527055	0.05124573706752461	0.3637836101249083	3.9189848243596875e-20	NA	32	35	35
ENSG00000138400.12	MDH1B	-1.7003078189441903	-0.11637304838800575	0.0890730404893127	0.027419196231804364	0.2737236130927069	3.8570423827453513e-13	NA	36	38	38
ENSG00000196993.8	NPIPB9	-1.6986483812295106	-0.09125545969538905	0.0893854547468176	0.049971259352509276	0.16342327621973882	5.1600427058356784e-08	NA	23	23	23
ENSG00000135074.15	ADAM19	-1.697861404607077	-0.23296404053152264	0.08953392318506982	0.008020755723066075	0.05242409250840418	0.0035531730570630272	NA	22	22	22
ENSG00000076344.15	RGS11	-1.695802884190782	-0.15019132307615501	0.08992321610789965	0.022076188420129796	0.13890960959243392	8.993672673929847e-07	NA	26	29	29
ENSG00000138095.18	LRPPRC	1.695035907360361	0.14479358010799973	0.09006860931166533	0.01752259990858265	0.3481342209629407	3.064165946930176e-17	NA	11	11	11
ENSG00000196655.11	TRAPPC4	1.6925856845052245	0.08522326317622614	0.09053435784915434	0.0482555219339328	0.37526602799481423	5.291426757264565e-19	NA	10	10	10
ENSG00000204977.9	TRIM13	-1.6901557444902247	-0.13244959407036022	0.09099816252624658	0.017530216216774204	0.23849932719345485	2.764765140677291e-11	NA	48	51	51
ENSG00000130517.13	PGPEP1	-1.6894167280723287	-0.1433028714810232	0.0911395975003494	0.017596848906441115	0.2469942372374827	4.976063651499809e-13	NA	20	20	20
ENSG00000136883.13	KIF12	1.6889109726732612	0.4024387279957598	0.09123649217514955	0.0032242504663626435	0.0828108268841565	5.354145407686568e-05	NA	4	4	4
ENSG00000164307.12	ERAP1	-1.6888695055257221	-0.05872556067618033	0.09124444029191531	0.12338839677830035	0.4853305043565541	7.4561907192888215e-28	NA	34	35	35
ENSG00000136875.12	PRPF4	1.687093801544819	0.07900702490305345	0.0915853167406552	0.0684913430247979	0.1117132021937319	1.3159671343591533e-05	NA	74	102	102
ENSG00000102882.11	MAPK3	-1.6868875053214902	-0.4055142309399929	0.09162498506649483	0.0023471024169489678	0.07170048446049139	0.00055193183975585	NA	18	19	19
ENSG00000153531.13	ADPRHL1	-1.6857343646380814	-0.1077266606571333	0.09184697476834003	0.03979014634885654	0.04072047769402872	0.008111353811933442	NA	34	39	39
ENSG00000184232.8	OAF	-1.6856924972690137	-0.2533278926612982	0.09185504272706488	0.0067936570131174445	0.043282774182549805	0.008089248825425879	NA	7	8	8
ENSG00000167232.13	ZNF91	-1.684890128992699	-0.26058166613120365	0.09200977138541107	0.003724496270476815	0.02863457914171425	0.0292687830958145	NA	19	20	20
ENSG00000166261.10	ZNF202	1.6846912146489676	0.12124310283595031	0.09204816238878502	0.03221782248291527	0.10411469626589903	1.8914578027676825e-05	NA	45	49	49
ENSG00000124743.5	KLHL31	-1.684020600803401	-0.1516144980235938	0.09217768749726055	0.0206707608019707	0.02649298845717911	0.037816591314696016	NA	65	68	68
ENSG00000197375.12	SLC22A5	-1.683214363559304	-0.26531272967674885	0.09233360122556704	0.005861669027021793	0.04403802784862002	0.008034067593075633	NA	37	40	40
ENSG00000177042.14	TMEM80	-1.6802943640882133	-0.0494746676331641	0.0929000570745204	0.16855172559619672	0.4723443216491507	1.4411222296549609e-28	NA	26	27	27
ENSG00000110446.10	SLC15A3	1.6784582460811557	0.7845480085159651	0.09325767506791369	0.0004815852006369957	0.06309914072182438	0.0012790092341531806	NA	5	6	6
ENSG00000233232.6	NPIPB7	-1.6742764918692283	-0.17719643667104362	0.0940762723909229	0.011645553373236193	0.0564992456078453	0.002510592046712159	NA	6	6	6
ENSG00000102967.11	DHODH	-1.6719452116122033	-0.06095801434642448	0.09453512633550482	0.09193793956282333	0.2566064820622951	2.211146405448372e-12	NA	30	30	30
ENSG00000237651.6	C2orf74	-1.6715828976119935	-0.07864917955929557	0.09460659952231856	0.059802472448083906	0.4834813831776565	2.3335699214193254e-27	NA	22	22	22
ENSG00000077514.8	POLD3	1.67139408965051	0.11191968180833343	0.09464386257084688	0.031330997111808645	0.0486407872972297	0.004367354665022823	NA	70	73	73
ENSG00000136169.16	SETDB2	1.6713929657918787	0.2204194631054164	0.09464408441025526	0.008745663901928373	0.05803744071302306	0.0019048004661971164	NA	16	16	16
ENSG00000141198.14	TOM1L1	1.6712972906482877	0.18648675177109658	0.0946629713357773	0.012508489547325384	0.1342585085576918	1.1626368414896903e-06	NA	33	33	33
ENSG00000113048.16	MRPS27	-1.6699428019873774	-0.16517683092269256	0.09493068082704195	0.011116605061064648	0.104627369670189	1.9189631516710384e-05	NA	14	14	14
ENSG00000183336.8	BOLA2	-1.6699150080753853	-0.16284801798298795	0.09493618053161668	0.015153521644499637	0.06282645056301021	0.001467875046419259	NA	11	12	12
ENSG00000196844.8	PATE2	-1.6684847240051115	-0.24206248033972982	0.09521954191533705	0.006144433842508084	0.02712649197226899	0.0353199510304495	NA	18	19	19
ENSG00000148604.13	RGR	-1.663356654565267	-0.08272251497153728	0.0962410642319119	0.05420776830963134	0.30803360664352625	3.170689622849894e-15	NA	21	21	21
ENSG00000133302.12	SLF1	-1.6630746638637082	-0.15553199991186434	0.09629749077025752	0.011919596887794159	0.05225702649598996	0.0036451739979983205	NA	53	54	54
ENSG00000242268.2	LINC02082	-1.6627523720691768	-0.17908057807648245	0.09636201399937178	0.010625503166096518	0.0756158936248069	0.00039416848277883066	NA	17	18	18
ENSG00000124116.18	WFDC3	-1.6617395270012185	-0.04724968225736818	0.09656501206967909	0.14290916563695516	0.5072500256756668	9.096498462579295e-29	NA	22	22	22
ENSG00000112599.8	GUCA1B	-1.6616546092357272	-0.07689992102735127	0.0965820471266964	0.07786755560546335	0.3480118218475342	1.9240579024489893e-17	NA	34	34	34
ENSG00000234906.9	APOC2	1.6601486769144254	0.06803910521113563	0.0968845464823871	0.0716769009017299	0.35338744941401073	1.676021585860171e-19	NA	17	17	17
ENSG00000163110.14	PDLIM5	1.658840362160683	0.2918549046904142	0.09714796468222665	0.004212492781397055	0.17266864743906854	2.274141579218875e-08	NA	40	40	40
ENSG00000253807.5	LINC01170	-1.657845265084737	-0.18652998159581824	0.0973487022801048	0.011925667504839931	0.051401160682572375	0.003598107319556649	NA	30	32	32
ENSG00000171928.13	TVP23B	1.6568182233359188	0.11759440469664444	0.09755623153751104	0.023615686481480165	0.1957753954651469	6.689870026435347e-10	NA	46	47	47
ENSG00000143412.9	ANXA9	1.6550832862219487	0.8005670463616971	0.09790760472149515	0.001566158793495382	0.056845647113113004	0.001475572868417333	NA	4	6	6
ENSG00000264247.1	LINC00909	1.6514346622214726	0.148087480120057	0.09864985195033511	0.019238883524019836	0.20409483326472402	4.408424666044088e-10	NA	9	9	9
ENSG00000229771.2	RP4-644L1.2	1.651316701024445	0.15697289106484	0.09867392381119318	0.013500411561903205	0.053846231700516514	0.0027757066461858225	NA	9	10	10
ENSG00000254281.1	KB-1507C5.4	1.6509239637257165	0.15290500237078458	0.09875410191195404	0.016402349715692432	0.10278959112271016	3.0628399562991355e-05	NA	6	6	6
ENSG00000152952.11	PLOD2	-1.6479242260001872	-0.3039664188683874	0.0993682213962924	0.004474616168352281	0.15373453357619998	2.0888359372611575e-07	NA	23	23	23
ENSG00000143398.19	PIP5K1A	-1.6466341595290401	-0.10266915334728541	0.09963326475245662	0.030573481791286532	0.09191470027888134	9.410217371520264e-05	NA	74	74	74
ENSG00000188554.13	NBR1	1.6451583379278352	0.2745321729635855	0.0999371626261364	0.004305645130064521	0.043947681664928656	0.007761413379640431	NA	29	29	29
ENSG00000197935.6	ZNF311	1.644778296032812	0.3661926937523382	0.1000155395677787	0.0031009991058997457	0.032494158410031025	0.023025226100824542	NA	18	48	48
ENSG00000107147.12	KCNT1	-1.6434461112497765	-0.32194213287186463	0.10029066630983376	0.004392433406140518	0.17458073260773152	1.4832100126560542e-08	NA	11	11	11
ENSG00000225194.2	LINC00092	1.6429335357770336	1.0054609075602283	0.10039668551218643	0.001129169238264149	0.025282405330536502	0.04489649118160425	NA	8	9	9
ENSG00000187773.8	FAM69C	-1.6421096868286396	-0.10270377896492136	0.10056727453213782	0.040260275003493	0.0723263133573564	0.000525988060126547	NA	108	117	117
ENSG00000078124.11	ACER3	1.6413345750833477	0.31737193593238394	0.10072798270327311	0.0029641346026750746	0.06825121014066443	0.0002787987647740836	NA	20	22	22
ENSG00000178226.10	PRSS36	1.6402751309553723	0.08642368248797105	0.10094797402208715	0.0468904695018834	0.3229270411450161	7.286638605616052e-17	NA	4	4	4
ENSG00000104970.10	KIR3DX1	1.6389149550183986	0.14422862713812215	0.1012309726815607	0.02998839327509581	0.1300125029509219	2.621352138655453e-06	NA	4	5	5
ENSG00000277159.1	RP11-88E10.4	1.6379101045077318	0.19686529008779752	0.10144044780152789	0.010281251473711705	0.1196628410251416	3.6564809972513863e-06	NA	27	28	28
ENSG00000120860.10	WASHC3	-1.637640535712832	-0.24141428342855067	0.10149670186507347	0.006224975331632932	0.04067623516252481	0.010121657391151269	NA	10	10	10
ENSG00000114770.16	ABCC5	-1.637313759093961	-0.1557566141292131	0.10156492745855512	0.011245736745511537	0.18879705014949888	6.359929337999906e-09	NA	52	52	52
ENSG00000004142.11	POLDIP2	-1.6365140259245008	-0.17663288481214848	0.1017320526665928	0.012027470704800076	0.18078679976367115	6.237705209033461e-09	NA	12	12	12
ENSG00000272583.1	RP11-344P13.6	1.6363910454922528	0.10691498450828314	0.10175777206355677	0.03459822499425718	0.04463728892238128	0.006193513391508686	NA	11	12	12
ENSG00000134569.9	LRP4	1.6361922726428946	0.398952129646586	0.10179935318137392	0.002026568697049435	0.0790814280525022	0.000291353515224074	NA	9	10	10
ENSG00000086619.13	ERO1B	1.6342614810873015	0.08292103816757922	0.10220395797327424	0.04622092531947664	0.2216973967677144	4.4301396612779524e-11	NA	25	25	25
ENSG00000196396.9	PTPN1	1.6341707627456676	0.22738874528312328	0.10222299978238414	0.0070486421588485575	0.09485850701798068	3.280771655342604e-05	NA	15	15	15
ENSG00000160392.13	C19orf47	-1.6341332149525454	-0.2955027492856126	0.10223088190228695	0.004140381410979388	0.08730502933351783	0.00012585955878394886	NA	14	14	14
ENSG00000134363.11	FST	1.6340705967362232	0.13645557448122209	0.10224402793948735	0.01670464266898221	0.0990547212816351	3.057603596078277e-05	NA	4	4	4
ENSG00000178209.14	PLEC	-1.6337370418891122	-0.2611742801666517	0.10231407694813749	0.0056931244285637955	0.08876752786670264	8.954475456046428e-05	NA	5	5	5
ENSG00000130803.14	ZNF317	-1.6336743063800767	-0.15212968717486197	0.1023272561392179	0.019705074940106537	0.08766432621100906	0.00014785921052757874	NA	22	22	22
ENSG00000153291.15	SLC25A27	-1.6335876051503404	-0.07220567808333798	0.10234547216356901	0.06603679198794352	0.4999837734783947	5.0786870077325015e-28	NA	18	19	19
ENSG00000261787.1	TCF24	-1.633458933012936	-0.4201051137189316	0.10237251107822123	0.006857776241390259	0.08349072996707088	0.00014923578888250257	NA	21	22	22
ENSG00000160695.14	VPS11	-1.6318815103482205	-0.05938330859519195	0.10270444979468801	0.10717938508954789	0.4364610160723757	1.292433261537006e-23	NA	44	45	45
ENSG00000089737.16	DDX24	-1.631113203906565	-0.4321272188164883	0.10286643508672352	0.0014410796901130867	0.02754287060354183	0.031908666173167524	NA	18	18	18
ENSG00000141994.15	DUS3L	1.630768917555721	0.07375417615571146	0.10293908832844614	0.04805220345762172	0.3999700512424666	6.792774910558941e-21	NA	16	16	16
ENSG00000143819.12	EPHX1	1.6306247412699018	0.22056867865438656	0.10296952533935426	0.005734037804443868	0.09495853782658738	7.105954044290001e-05	NA	49	49	49
ENSG00000103653.16	CSK	-1.628905259459939	-0.28320727338588103	0.1033330765336955	0.0047480038934302905	0.03848513974750637	0.010753532210106055	NA	30	30	30
ENSG00000243566.6	UPK3B	-1.6268065584979583	-0.08348632230818026	0.1037781882785726	0.053846375076819934	0.2299308312482425	1.5211464660389617e-11	NA	9	9	9
ENSG00000132507.17	EIF5A	-1.6249025683996998	-0.12030857827055728	0.10418332086186556	0.02469267551817847	0.09906793062608199	4.9926105797443325e-05	NA	36	37	37
ENSG00000116032.5	GRIN3B	-1.6237256795704789	-0.25172431034945286	0.1044343678700905	0.006743287044809093	0.029470815643568925	0.02901528485994524	NA	21	24	24
ENSG00000270996.1	RP11-342K6.4	-1.6235330692957748	-0.10935360106474468	0.10447550007225768	0.029423776534459767	0.1214139734546666	2.9516829982601056e-06	NA	15	15	15
ENSG00000182253.14	SYNM	1.623527866174095	0.15590659494444337	0.10447661138484302	0.01492838560730048	0.11127872434570026	1.2405744414549824e-05	NA	41	42	42
ENSG00000081665.13	ZNF506	-1.6229783693954114	-0.08685490756307601	0.10459402891748118	0.04077940429760417	0.2052108979275879	5.385677182614391e-10	NA	18	18	18
ENSG00000203791.14	METTL10	1.622864994838991	0.1014106460336945	0.10461826804703386	0.0376732908992717	0.3410042529476063	4.2720298203018784e-17	NA	31	31	31
ENSG00000267079.1	RP11-820I16.1	-1.6214932971561762	-0.06260004472404905	0.10491188634589145	0.1021488173074074	0.2836286530614636	7.105810770645065e-14	NA	40	40	40
ENSG00000120324.8	PCDHB10	1.6199006322836558	0.18224744600854487	0.10525362401941704	0.012156157136785755	0.02513475368273561	0.038938962902637216	NA	42	44	44
ENSG00000149809.14	TM7SF2	1.619822194051187	0.13200715504348823	0.10527047728795266	0.01986470832814883	0.02769568876015509	0.03104574770533325	NA	53	54	54
ENSG00000101605.12	MYOM1	-1.61970034099031	-0.24165275796900437	0.10529666293050241	0.005255203378818558	0.02622618129560275	0.037684126911541466	NA	15	15	15
ENSG00000136560.13	TANK	1.6180077570387867	0.17898108657327955	0.10566092596555712	0.0072381980898259726	0.0679843921457846	0.0004894115221799565	NA	24	24	24
ENSG00000168439.16	STIP1	1.6177393075304491	0.32610960556791835	0.10571879104674528	0.0022549527579563953	0.05545210375679209	0.002586925266443723	NA	17	17	17
ENSG00000142252.10	GEMIN7	-1.6176632632447212	-0.16176792977370066	0.10573518718444361	0.01586959512688438	0.1438695368510618	3.0672856878266e-07	NA	9	9	9
ENSG00000277587.1	CTD-3116E22.8	-1.6173035302702765	-0.0673851648577273	0.10581277763852834	0.07393751702867127	0.2870049195799144	5.96141896430814e-14	NA	78	78	78
ENSG00000023572.8	GLRX2	1.6170160802575961	0.15554463381130482	0.10587480990714543	0.020559958602635105	0.04146223993246896	0.009959959718709357	NA	102	103	103
ENSG00000253641.5	LINCR-0001	-1.6166568305477258	-0.09310691125120564	0.10595237723545828	0.04267094241105426	0.17514561409144175	2.595870141197517e-08	NA	30	33	33
ENSG00000132383.11	RPA1	-1.6166372390743793	-0.19182125551388132	0.10595660862005803	0.010113652519153594	0.06687482989381435	0.000918450980389524	NA	9	9	9
ENSG00000173801.16	JUP	1.616290917499371	0.13091549727557064	0.10603142960164787	0.016662513486394095	0.15852872471976648	1.149320236633392e-07	NA	49	49	49
ENSG00000115275.11	MOGS	-1.6162593963563865	-0.14847425860572944	0.10603824166104671	0.017794567590123607	0.11863424000506048	3.640349299633412e-06	NA	24	24	24
ENSG00000136379.11	ABHD17C	1.615591231145179	0.22710447292642172	0.10618272104599259	0.005053335219684096	0.05378721024363098	0.002767934031454933	NA	12	12	12
ENSG00000260025.1	RP11-490M8.1	1.6134982285076078	0.13721423614410425	0.10663630781401386	0.012650754894297662	0.02430005151459301	0.04617496014814134	NA	63	63	63
ENSG00000169515.5	CCDC8	1.613148798827203	0.13787690609622158	0.10671218413175597	0.014767550409499803	0.2071437083709385	5.782428602574333e-10	NA	12	12	12
ENSG00000122481.16	RWDD3	1.6125614649509061	0.06960027628071809	0.10683981615106104	0.07581294446023149	0.2577498035358425	1.907143119819518e-12	NA	97	98	98
ENSG00000111300.9	NAA25	1.611215232200585	0.17919213555275884	0.10713281894926639	0.010977179952793346	0.11558212701124775	6.01533379955227e-06	NA	32	32	32
ENSG00000170632.13	ARMC10	-1.6107900177547592	-0.15669006686880116	0.10722549754527223	0.021929620594902607	0.1877956772763656	6.525792714710498e-09	NA	33	34	34
ENSG00000257194.2	RP11-567C2.1	-1.6085874224253267	-0.31322351060644166	0.10770658627406615	0.005968879170008174	0.033312302442738737	0.02148522063784116	NA	12	13	13
ENSG00000104980.7	TIMM44	1.607749683542014	0.1019364752577443	0.10789001241837953	0.02841465775024586	0.1068792741926626	2.2483199623638057e-06	NA	28	29	29
ENSG00000213930.11	GALT	1.6072335312659698	0.16604397013752542	0.10800314900970868	0.01265941072650741	0.07628597145395882	0.0003140829992049457	NA	25	25	25
ENSG00000180113.15	TDRD6	1.6050752416269531	0.048465400671105135	0.10847724715158827	0.13906489805188424	0.5275904554494567	1.8969490782421248e-30	NA	44	45	45
ENSG00000196284.15	SUPT3H	1.6045522498804812	0.06710146731063667	0.1085923770185166	0.06804595369835298	0.1521933934970405	1.1868599442274962e-07	NA	32	32	32
ENSG00000134294.13	SLC38A2	1.60443415839817	0.34194573054123395	0.10861838670498519	0.0026739546380149925	0.04828369101956245	0.003462191274421887	NA	12	12	12
ENSG00000174165.7	ZDHHC24	1.6041954488364123	0.08007266610596236	0.10867097761265	0.04146799459336702	0.24195157582739604	1.7981861807096648e-11	NA	30	31	31
ENSG00000005059.15	MCUB	-1.6036101579666138	-0.5731617325306027	0.10880001026681799	0.0011073150680298114	0.0342703184090284	0.0172807092622217	NA	1	1	1
ENSG00000213471.9	TTLL13P	1.603541528685586	0.09041225149861849	0.10881514814642489	0.05797255931064953	0.03726722075758171	0.013669659263963057	NA	58	61	61
ENSG00000197536.11	C5orf56	-1.6035137675606443	-0.21324091315389843	0.1088212720200826	0.007631293935640503	0.1015932737305846	1.7225490204250657e-05	NA	24	25	25
ENSG00000188659.9	SAXO2	1.6020296662487632	0.1100201821950405	0.10914904947727493	0.021775811474050256	0.2036815557189147	9.621549808010236e-10	NA	15	15	15
ENSG00000022556.15	NLRP2	1.601523328273888	0.06963779291884128	0.10926105733995663	0.07585458973774958	0.3188337145071379	7.502388769989401e-16	NA	19	19	19
ENSG00000153037.13	SRP19	1.601128632556106	0.382916565912201	0.10934843165340942	0.002271188277491526	0.05750574431058551	0.002219364731653824	NA	18	18	18
ENSG00000112763.15	BTN2A1	1.6003453536911285	0.1412357551858942	0.10952199072447867	0.01867032785925125	0.08248930362300086	0.0002428584528059076	NA	38	38	38
ENSG00000136811.16	ODF2	1.5995957790117106	0.16366427006691261	0.10968828545994333	0.01579428490344296	0.11785587056356772	4.320382122107433e-06	NA	63	70	70
ENSG00000126790.11	L3HYPDH	-1.5990855203656016	-0.07269137048318312	0.10980160154807025	0.06243107407806579	0.28020098596009513	1.5657186939736347e-13	NA	43	44	44
ENSG00000275395.4	FCGBP	1.5986032971887378	0.11078401016856972	0.10990877665070528	0.0237246643532009	0.17916492158812006	1.3380054968406021e-08	NA	47	47	47
ENSG00000152061.23	RABGAP1L	-1.5967499185278657	-0.29161232993924846	0.11032146353396345	0.004199622142864167	0.1038974966650067	2.423465137823636e-05	NA	73	73	73
ENSG00000140937.13	CDH11	1.5961656010768945	0.1675003699440233	0.11045182542961675	0.014395705078259609	0.06522815939484372	0.0008952404591463761	NA	45	45	45
ENSG00000204219.9	TCEA3	1.595292001342765	0.12067855866126541	0.11064695343746031	0.02714319778292565	0.20053043880250385	9.960657635208126e-10	NA	27	27	27
ENSG00000108468.14	CBX1	-1.595035080549774	-0.1243975947936658	0.1107043912665333	0.01481349384968073	0.03863306768422426	0.01246890267342654	NA	63	64	64
ENSG00000154928.16	EPHB1	1.594684923837315	0.13638696347872095	0.11078271105098725	0.019475122414645024	0.169359466401469	5.180487816476421e-08	NA	42	43	43
ENSG00000171217.5	CLDN20	1.5942181369059427	0.09737826794735642	0.11088718562425873	0.03893175186290178	0.05977002725919973	0.0017087848123957116	NA	25	25	25
ENSG00000198168.8	SVIP	-1.5921867834895556	-0.656312105603703	0.11134274197902241	0.0007238596791990387	0.07026368025861579	0.0006867756012455854	NA	2	2	2
ENSG00000173338.12	KCNK7	-1.5920568465180929	-0.26767779665513003	0.11137193215488231	0.008735762828277071	0.06210486435457953	0.0013219724848245065	NA	7	7	7
ENSG00000205959.3	RP11-689P11.2	1.5910411104528173	0.09816981540350804	0.11160032415557164	0.03355998525903956	0.28693024086646435	7.605304653832626e-14	NA	47	50	50
ENSG00000139508.14	SLC46A3	1.5888946901316323	0.29042378930640983	0.11208417018995384	0.004319340326430608	0.04316902292997637	0.008247291033094191	NA	19	19	19
ENSG00000124299.13	PEPD	-1.5883490051917093	-0.10036227050769995	0.11220744187671221	0.037990687914566265	0.3310803217855571	1.9473704706151443e-16	NA	43	43	43
ENSG00000254239.1	GS1-39E22.2	1.587497591972351	0.25725511458521955	0.11239999191750327	0.01230938618515485	0.1111523225230843	3.358476133083955e-06	NA	1	1	1
ENSG00000143376.12	SNX27	1.5865924217218963	0.141393169164228	0.11260498491507741	0.016151382613051803	0.22321500074413111	1.0445257817200863e-10	NA	43	45	45
ENSG00000146574.15	CCZ1B	-1.5865091679371064	-0.03497354565755142	0.112623854106834	0.25622096790357657	0.5178712629342213	4.753200204297136e-30	NA	39	41	41
ENSG00000116983.12	HPCAL4	-1.5854459556357725	-0.23731799700016076	0.11286504685118061	0.006209519693682693	0.19571280040050665	2.6209987092203068e-09	NA	14	14	14
ENSG00000122863.5	CHST3	-1.5838089778255238	-0.2955237347260121	0.1132371956362066	0.0031605731947404645	0.06236535094018195	0.0007976228186157067	NA	12	12	12
ENSG00000204138.12	PHACTR4	1.5836638802869931	0.15114057670746883	0.11327022854517815	0.022172439786723563	0.2186815826465357	5.207679933533599e-11	NA	74	74	74
ENSG00000105668.7	UPK1A	1.5833346237634378	0.09651624944204341	0.11334521525289516	0.029431027120123306	0.02991427591352485	0.0280579508201103	NA	34	37	37
ENSG00000108423.14	TUBD1	-1.5826522590780747	-0.14352843574100532	0.11350074527838994	0.016776601212229885	0.03460309706073324	0.0186429008268782	NA	16	20	20
ENSG00000157036.12	EXOG	-1.5822682823437133	-0.09830887319027158	0.11358833821527782	0.04430952190668071	0.14888376032344908	3.5808344059665093e-07	NA	40	40	40
ENSG00000187288.10	CIDEC	1.5818444933420481	0.06492185112934705	0.11368507494337708	0.06903089992062728	0.2155655351871469	1.1448449463502199e-10	NA	9	10	10
ENSG00000152642.10	GPD1L	-1.5811092778193416	-0.256809460529464	0.11385305374586116	0.002962240947284596	0.06913708010607593	0.0006553499624083973	NA	4	4	4
ENSG00000148690.11	FRA10AC1	1.5792445183248776	0.09351350162042976	0.11427998231592716	0.06248464593329839	0.2295007491188796	1.0577545583908796e-11	NA	75	75	75
ENSG00000156795.6	WDYHV1	1.5791231169010465	0.12419078014218418	0.11430782027407406	0.020685845498547843	0.13730337106332424	6.262388876180653e-07	NA	36	37	37
ENSG00000259495.2	RP11-210M15.2	1.5785169277590685	0.06255231149560572	0.11444690237203675	0.0808544236788474	0.43391661715007995	6.877581754277322e-23	NA	13	13	13
ENSG00000271892.1	CTD-2228A4.1	-1.5782895052205506	-0.08713797590109446	0.11449911581470087	0.05411164622015985	0.13807786285778306	1.0253065445675987e-06	NA	13	13	13
ENSG00000143437.20	ARNT	-1.5773953621732206	-0.17207057957763908	0.11470458192249576	0.011705263872482951	0.21528835290159404	4.551871662182116e-11	NA	33	34	34
ENSG00000164338.9	UTP15	1.5749587377621095	0.2274212420612483	0.11526596913764597	0.005141912454366028	0.12171054034831726	5.4841977992496385e-06	NA	23	23	23
ENSG00000184923.12	NUTM2A	1.5736804990144886	0.08278959815315287	0.11556133241534439	0.050521510851946685	0.33292788523705125	1.236745362854061e-16	NA	40	43	43
ENSG00000228623.5	ZNF883	1.5731624429994349	0.2668175933821653	0.11568120920647282	0.0034259732384146107	0.09823561995534083	3.742466725317149e-05	NA	4	5	5
ENSG00000129946.10	SHC2	1.5702093783588535	0.20463718941529196	0.11636640844282055	0.011138503768314137	0.19277300859097726	2.289735100388696e-09	NA	6	6	6
ENSG00000204394.12	VARS	-1.5700690643063104	-0.7224157408818582	0.11639904467879851	0.0006528002568671368	0.04727026653538923	0.005719580151664343	NA	6	19	19
ENSG00000123146.19	ADGRE5	1.5692009262476945	0.09344111636241993	0.11660112847414661	0.04428676853104297	0.12345757953646425	1.355362777108e-06	NA	75	77	77
ENSG00000073921.17	PICALM	-1.5690739845005883	-0.1725261500018982	0.11663070085269256	0.009561510873937328	0.045121600074578265	0.0070249092251746465	NA	66	68	68
ENSG00000168268.10	NT5DC2	1.567534834709103	0.5221198640982005	0.11698973047207771	0.001740165391346869	0.05418263046666872	0.003079730579674509	NA	4	4	4
ENSG00000133661.15	SFTPD	1.5655470096974835	0.04406980809903158	0.11745470378729204	0.15614380444170523	0.3232514380423557	5.132475532371814e-16	NA	95	98	98
ENSG00000181135.15	ZNF707	1.5630311592746604	0.1274163151121024	0.11804526602282182	0.016740708520254364	0.09883288714355584	4.059380000988155e-05	NA	13	13	13
ENSG00000112562.18	SMOC2	1.561482241330446	0.12460689705465214	0.11841001072332237	0.02263061548702018	0.08220424078454214	0.0002157842719952936	NA	35	37	37
ENSG00000236882.7	LINC01554	-1.5593335966155901	-0.10359845252163981	0.11891744390663311	0.04056494404009259	0.1106869677775916	1.2622887225749182e-05	NA	56	56	56
ENSG00000271751.1	RP11-110I1.14	-1.5587769396932696	-0.10783170985471595	0.11904918401595244	0.030531893686974922	0.1110592709291832	1.0103477580400627e-05	NA	11	13	13
ENSG00000119636.15	BBOF1	1.558106104232305	0.20445612672372435	0.11920809792097144	0.007981530122865574	0.15494009316077498	8.292380211454362e-08	NA	20	20	20
ENSG00000137500.9	CCDC90B	-1.5575662894170306	-0.22635419198813092	0.11933609507156406	0.006460537557118919	0.1576689297454358	1.2328403169309804e-07	NA	20	20	20
ENSG00000131351.14	HAUS8	-1.5551883716675556	-0.11364838843774139	0.11990121291027311	0.02648661577543617	0.059369261821357586	0.0014411706730514946	NA	22	23	23
ENSG00000197360.9	ZNF98	-1.5532330253394746	-0.10270104352411985	0.12036747412879359	0.03128234492150264	0.1423909320679517	5.847581273127166e-07	NA	108	112	112
ENSG00000107959.15	PITRM1	1.5512591597180458	0.06190287810923364	0.12083958981512204	0.09258856067895045	0.2950133039266064	2.338628662861856e-14	NA	48	49	49
ENSG00000034239.10	EFCAB1	-1.5508180472718633	-0.09281950120327247	0.120945294382947	0.04454524181243205	0.32068947458019625	4.1040419601544686e-16	NA	45	50	50
ENSG00000183908.5	LRRC55	-1.5496627126275646	-0.15127301821821867	0.12122249220876068	0.01563582089637299	0.03391470371630358	0.019123059983036542	NA	31	32	32
ENSG00000204290.10	BTNL2	1.549420571338409	0.13543277238496887	0.12128065177620939	0.018937735023748688	0.09361083382368074	5.627038675104885e-05	NA	20	52	52
ENSG00000133393.12	FOPNL	1.5468449305640397	0.5089478497263982	0.12190064289456184	0.0022296731529666894	0.03215562522071379	0.020945145081536932	NA	19	19	19
ENSG00000033178.12	UBA6	1.5458109139624399	0.26405062064888934	0.12215024043898265	0.004947409621849518	0.08717536866720534	8.692975220442728e-05	NA	44	44	44
ENSG00000228857.2	AC104653.1	1.5446086353244444	0.06086581038851974	0.12244095619527634	0.09344515586621704	0.4171839885349552	1.7208075424020057e-22	NA	33	34	34
ENSG00000217442.3	SYCE3	-1.542839061864528	-0.054458495886500036	0.12286982925663831	0.12654959796897175	0.2815587483738504	7.765684846813755e-14	NA	35	36	36
ENSG00000100441.9	KHNYN	1.541251177969732	0.46141469853579364	0.12325566615659957	0.0015756242993795575	0.09947822372563632	4.3244588811979996e-05	NA	9	9	9
ENSG00000165898.13	ISCA2	1.5408495042572452	0.38798701347061865	0.1233534178652232	0.0022703478498843467	0.03844333226804366	0.012707563914566759	NA	4	4	4
ENSG00000183397.5	C19orf71	1.5407395889908955	0.13630393128065213	0.12338017749749994	0.020183571369038082	0.1011727325371536	3.399738835681448e-05	NA	36	37	37
ENSG00000174080.10	CTSF	-1.5400565148002714	-0.09940445392004334	0.12354657825375961	0.023503320033083357	0.2556195357567243	2.9184298910326162e-12	NA	32	32	32
ENSG00000227533.5	SLC2A1-AS1	1.5386770570528392	0.03479053302390837	0.12388315610206035	0.26241777101969094	0.4101097340720918	1.2637746954348234e-21	NA	62	67	67
ENSG00000184293.7	CLECL1	-1.5373449479497459	-0.064673549825289	0.12420885996850115	0.08084884079681437	0.21129356244686012	3.8608862480128964e-10	NA	48	48	48
ENSG00000167842.15	MIS12	1.5371519756116165	0.097619865850796	0.12425609751654398	0.030338050354821143	0.16922926828233545	3.6974346065119e-08	NA	37	37	37
ENSG00000135744.7	AGT	1.5362669256168104	0.08602571759781498	0.124472927781582	0.03525396704797846	0.3136322585788516	9.334646998018057e-16	NA	54	55	55
ENSG00000198520.10	C1orf228	1.533295925158682	0.1255031081894091	0.1252029581718008	0.020953987121174383	0.121922603638834	3.885799133639489e-06	NA	28	28	28
ENSG00000146530.11	VWDE	-1.5323876799944698	-0.06782593007275164	0.12542679582904953	0.059469533941448965	0.4173769704926529	1.1779253341131912e-21	NA	44	44	44
ENSG00000134042.12	MRO	-1.5312226123027628	-0.23059062272758943	0.12571438405596938	0.010355043947834762	0.045177104573821	0.0071925887554852045	NA	47	47	47
ENSG00000198860.11	TSEN15	-1.5305695227760754	-0.2594799443727114	0.12587581888194826	0.004714096857011607	0.10300272307597563	1.148144273757294e-05	NA	14	14	14
ENSG00000174945.13	AMZ1	-1.5305011178419163	-0.054722156457558124	0.12589273698818076	0.10359618265044471	0.14240037780858947	5.243958348511807e-07	NA	95	103	103
ENSG00000137200.12	CMTR1	1.530155223948383	0.22580394333220155	0.12597831159250406	0.007692391983672419	0.045784936514764896	0.0066705600769626575	NA	17	17	17
ENSG00000138750.14	NUP54	-1.5290058531028812	-0.08718957074345264	0.12626299291556436	0.05958817311358656	0.3316877000816525	2.1060315631847812e-16	NA	96	96	96
ENSG00000174718.11	KIAA1551	-1.528098841898204	-0.1400430164927211	0.1264879989805289	0.014395416279741991	0.07392585675178873	0.0004746444821523619	NA	29	29	29
ENSG00000132953.16	XPO4	-1.5275836861293008	-0.20953181939613633	0.12661593477302197	0.007091403780901402	0.060271162981329736	0.0015219473055187874	NA	14	15	15
ENSG00000008394.12	MGST1	-1.5275174646662393	-0.17423888979053723	0.12663238777403918	0.010471258281717117	0.10309135966906437	2.0288604121099547e-05	NA	41	41	41
ENSG00000249158.6	PCDHA11	-1.5260578296223593	-0.16817051316899018	0.1269954630626105	0.013767301750464225	0.03264270139556159	0.017992077096590998	NA	28	28	28
ENSG00000167608.11	TMC4	1.5226368780213135	0.0760083425599148	0.12784957811160627	0.05279848575041466	0.3415318115285048	4.8787641382675606e-17	NA	12	14	14
ENSG00000170448.11	NFXL1	-1.5216153077196766	-0.30742732575730536	0.12810549967823348	0.005712088398922261	0.1235015551212604	1.642256672828201e-06	NA	20	21	21
ENSG00000127399.14	LRRC61	-1.5202325330170692	-0.04643006043788101	0.12845254361114908	0.13910002839338437	0.4359629845587524	9.175850832205807e-24	NA	46	54	54
ENSG00000179630.10	LACC1	1.5197025962684263	0.08465113682409463	0.1285857387977928	0.033084802462850664	0.12493065608748455	1.8283216465167186e-06	NA	52	57	57
ENSG00000141642.8	ELAC1	1.5189610729324217	0.1503624869008678	0.12877229465523385	0.010477629724555657	0.031083761688493756	0.025906321255187388	NA	31	32	32
ENSG00000197043.13	ANXA6	1.5188956517413617	0.15768697577787635	0.12878876371065284	0.013617029091202618	0.14390255340585356	5.766629474527937e-07	NA	95	96	96
ENSG00000143850.13	PLEKHA6	-1.5186534208063396	-0.19847755833197167	0.12884975689662792	0.010161574622867087	0.13096848306637174	1.5757770624710459e-06	NA	30	30	30
ENSG00000121570.12	DPPA4	1.5125184041429056	0.045044205355682855	0.1304020343024185	0.13687570424250528	0.2355635624793354	1.9136407675064843e-11	NA	90	93	93
ENSG00000217930.7	PAM16	1.5120104052895516	0.5337171210781221	0.1305312154981273	0.0017095326869823204	0.03935575775948896	0.008935020836521744	NA	6	6	6
ENSG00000099940.11	SNAP29	-1.5115603861166746	-0.09253636334587399	0.13064573570711407	0.03966866479739877	0.2375044591953121	2.0521156395238525e-11	NA	63	64	64
ENSG00000258561.1	RP11-72M17.1	-1.5096271448072538	-0.13276173241628733	0.13113859089433816	0.041976438264318336	0.04673905482706458	0.0054617193951748905	NA	32	33	33
ENSG00000165526.8	RPUSD4	1.5087729172829667	0.29439622449527897	0.13135682402531623	0.0030846444028230133	0.051053171542483414	0.0034439915406511185	NA	12	12	12
ENSG00000182993.3	C12orf60	1.5079141667665377	0.05605610491322771	0.13157649635181723	0.09350408254776005	0.3642657565123069	2.489615485766269e-18	NA	8	8	8
ENSG00000220205.8	VAMP2	-1.507790510347665	-0.14405375824341332	0.13160815167156512	0.016790497862464632	0.2845600507427481	4.220028250043616e-14	NA	17	17	17
ENSG00000158683.7	PKD1L1	1.5076024152774232	0.14453533416756165	0.13165631422719648	0.01535993194797767	0.03611676563040004	0.01256650478756144	NA	26	26	26
ENSG00000273033.2	LINC02035	1.5068175917461126	0.11165220148911614	0.13185741910946172	0.02473070039129046	0.0903472893758438	7.733945401044812e-05	NA	39	41	41
ENSG00000131773.13	KHDRBS3	1.5060144006326333	0.11445195835860161	0.13206347692547427	0.02817976410633727	0.03204899449988553	0.02266839988949801	NA	135	139	139
ENSG00000183527.11	PSMG1	1.505720228371233	0.1864290443023675	0.13213900889366376	0.007579339188531755	0.1434630266780451	2.254995587006577e-07	NA	12	12	12
ENSG00000181381.13	DDX60L	-1.5045112600688542	-0.21310152650110312	0.13244977627268764	0.004807738689699762	0.040781763505669776	0.011024218813725565	NA	20	20	20
ENSG00000168385.17	SEPT2	-1.5040711680695416	-0.11650043589871366	0.1325630431095962	0.02629983971414427	0.485451547469725	4.3149363565290866e-27	NA	14	14	14
ENSG00000227869.1	RP11-807H17.1	-1.5020064648991827	-0.1372048310105354	0.1330954392201369	0.015373516813001677	0.034590297084569135	0.018978509008233464	NA	16	16	16
ENSG00000134825.15	TMEM258	1.499965714729879	0.275981970268259	0.13362328385759195	0.008061000311477327	0.07807710659210547	0.0003122442953270517	NA	22	23	23
ENSG00000102606.17	ARHGEF7	-1.4991818063531996	-0.10294465979440665	0.13382647357166755	0.030416488243790906	0.33241098691752474	5.0133157305974335e-17	NA	35	35	35
ENSG00000204381.11	LAYN	1.4983120490964592	0.2101704130445357	0.13405219501048576	0.007188070761275918	0.14159502091335915	5.894509585679127e-07	NA	23	23	23
ENSG00000172399.5	MYOZ2	1.4975811888179258	0.08972323969358108	0.13424209716104732	0.04237350423620255	0.13957619958602152	9.826201187792176e-07	NA	26	26	26
ENSG00000278254.4	RP4-668E10.4	-1.4972661121288149	-0.13219400657974242	0.1343240288570594	0.022883534973584876	0.07034087440400111	0.0006348887407174816	NA	22	23	23
ENSG00000225506.2	CYP4A22-AS1	-1.496202752199406	-0.08030359081563485	0.13460082758948766	0.03924680492553796	0.10756680494130172	2.0024997217578343e-05	NA	47	49	49
ENSG00000060749.14	QSER1	-1.4953999495304597	-0.23888271836923092	0.13481009371743638	0.005398413591693767	0.09034014768328813	8.858711489849108e-05	NA	53	55	55
ENSG00000073050.11	XRCC1	1.4952065660018703	0.19557713981856537	0.13486054045836815	0.007603202833588544	0.12489119924445775	4.291497234356664e-06	NA	5	5	5
ENSG00000183166.10	CALN1	-1.4950245615156126	-0.4001748565564982	0.1349080321465985	0.003231049712653763	0.06657035808172466	0.0010429918364932775	NA	44	45	45
ENSG00000129128.12	SPCS3	-1.493793603604705	-0.36288409534217997	0.13522957390031043	0.0022810689440098853	0.047370980167121365	0.0054698686442292395	NA	14	14	14
ENSG00000157823.16	AP3S2	1.4936509282994543	0.09890345152935814	0.13526688075197058	0.02557994725889376	0.21230860863100495	2.314577391183804e-10	NA	25	26	26
ENSG00000132429.9	POPDC3	1.492652666482978	0.15234615054226516	0.13552812953276308	0.0126026410743858	0.11352935579981742	1.0771183305655262e-05	NA	53	53	53
ENSG00000188039.13	NWD1	-1.4926477526445001	-0.08900371918380606	0.13552941646558142	0.03938000256017214	0.27011564585067305	7.600380558055712e-13	NA	32	33	33
ENSG00000196912.12	ANKRD36B	1.491497868972732	0.15989359713401605	0.13583083028617385	0.012555228086037304	0.13323230314296852	1.153328769827383e-06	NA	7	11	11
ENSG00000174990.4	CA5A	1.4907349550069806	0.12627373489269203	0.13603109496124965	0.021255691086866417	0.2129105584262921	2.2265122834090795e-10	NA	24	26	26
ENSG00000146425.10	DYNLT1	-1.4872076310652982	-0.42700539367536033	0.13695998121772524	0.001372293047215575	0.03862331504851988	0.009910746176524972	NA	13	13	13
ENSG00000131669.9	NINJ1	1.4871171531714709	0.40452512727936507	0.13698387189262562	0.001600048462168214	0.07803323174967784	0.00032548982677001566	NA	4	4	4
ENSG00000141665.11	FBXO15	-1.4869419662082421	-0.1646580108839645	0.13703013912369089	0.013230637363242703	0.09646821319021967	4.4756556062314985e-05	NA	48	49	49
ENSG00000101460.12	MAP1LC3A	-1.486462925412088	-0.2817026798261906	0.1371567163163801	0.003789180539672342	0.12986283029945225	1.3774811197884968e-06	NA	62	63	63
ENSG00000115946.7	PNO1	-1.486265134613573	-0.1562443052014319	0.13720900497700145	0.011451060836720775	0.047795443479590985	0.005101429000264882	NA	21	22	22
ENSG00000165995.18	CACNB2	-1.4861832412746752	-0.4809559260028904	0.1372306590839682	0.001265170939330435	0.035619641845773424	0.016752731822632937	NA	8	8	8
ENSG00000151692.14	RNF144A	-1.483540701507759	-0.6300448920003388	0.13793081092513343	0.0007317327467302042	0.06668984764753898	0.0009635667168544023	NA	3	3	3
ENSG00000054282.15	SDCCAG8	1.483184041442137	0.23103842947827033	0.1380255199999104	0.005916957278475136	0.09920312358645728	4.1302422087558365e-05	NA	11	11	11
ENSG00000006611.15	USH1C	1.482887767872226	0.25747859002727225	0.13810423188444723	0.010376975896832778	0.02554052122467135	0.04314954606696692	NA	28	29	29
ENSG00000273565.1	CTD-3075F15.1	-1.4826926074349893	-0.08701068337248266	0.13815609963675826	0.03659328127787554	0.06721747676943234	0.0006800726820063253	NA	34	35	35
ENSG00000122390.17	NAA60	1.4824772032320286	0.304348975579275	0.1382133649980411	0.0031153389025852718	0.038391415566886994	0.013537017340372656	NA	14	14	14
ENSG00000119632.3	IFI27L2	1.4817007557930948	0.26989266015020213	0.1384199359107492	0.007449522305406293	0.15076205322212538	2.804303124293879e-07	NA	26	26	26
ENSG00000186529.15	CYP4F3	-1.4807656008605452	-0.05300185824800439	0.1386690460301767	0.12202951409639325	0.274798631048485	1.5414909298922642e-13	NA	63	65	65
ENSG00000206562.11	METTL6	1.4807563317254142	0.12202680287974049	0.13867151690484655	0.01941858067506433	0.1260523042907548	2.0527214640869723e-06	NA	48	48	48
ENSG00000230606.10	AC159540.1	1.4805799407931919	0.12633992159406385	0.13871854392444735	0.019371638079044715	0.12974012039135685	2.079316899969724e-06	NA	38	42	42
ENSG00000074276.10	CDHR2	1.4802032927253987	0.09308732265699603	0.13881900197462502	0.0331636814213892	0.2407760830338107	1.401438338282902e-11	NA	11	14	14
ENSG00000236609.3	ZNF853	-1.4776508486368691	-0.5062931380943729	0.13950125662421403	0.001001885933000393	0.05361522222676502	0.003098747235378516	NA	5	5	5
ENSG00000188878.19	FBF1	1.4772407751833119	0.08650776335909514	0.13961110729341314	0.04105471051861944	0.2994249122447098	3.111012836739213e-15	NA	14	16	16
ENSG00000157837.15	SPPL3	-1.4768704440099067	-0.09560094054171374	0.1397103689823953	0.033597672263840334	0.13062073985364145	1.5682056495353883e-06	NA	59	61	61
ENSG00000119913.4	TECTB	-1.474506981583763	-0.08212713427194313	0.1403451393359094	0.06115437431407369	0.262674430553594	1.4836674403951073e-12	NA	19	19	19
ENSG00000241878.11	PISD	-1.4734600734231809	-0.1852515932656023	0.14062702216122464	0.009399498117088522	0.1282049556575969	2.692359521117015e-06	NA	27	27	27
ENSG00000182512.4	GLRX5	-1.471805309078343	-0.3550318969964842	0.1410734595424507	0.002397171951834297	0.034716781197450405	0.014057702149480732	NA	10	10	10
ENSG00000143369.14	ECM1	-1.471420793286041	-0.16421350212736774	0.14117735352999758	0.01426309874008105	0.07859763914069792	0.00031772736531724126	NA	9	11	11
ENSG00000072952.18	MRVI1	1.4685690636780824	0.17307665743513204	0.141949710983094	0.007644739186654124	0.13567498168800052	9.315867858162994e-07	NA	21	21	21
ENSG00000170949.17	ZNF160	-1.4679266333086487	-0.11128594998840773	0.14212415279526056	0.024303594926411314	0.05098964345366983	0.002780452572906521	NA	43	51	51
ENSG00000133433.10	GSTT2B	-1.4677777837499038	-0.03669160149753068	0.14216459402159212	0.2106958712393456	0.5836656645369593	8.252392230471431e-38	NA	46	53	53
ENSG00000181240.13	SLC25A41	-1.467631372062249	-0.04182621060112341	0.14220438151856124	0.17771205913390295	0.5790824398801361	2.8899343767388157e-37	NA	25	28	28
ENSG00000139684.13	ESD	-1.4669434069240197	-0.39303377753378	0.1423914511099108	0.0017047438129306224	0.058782340636208914	0.0020622907857549572	NA	9	9	9
ENSG00000251015.1	SLC25A30-AS1	1.4660320037406485	0.13687773783518617	0.14263956824756238	0.01487237030564803	0.04688048684574746	0.004134104341917811	NA	17	17	17
ENSG00000270164.1	LINC01480	1.4659724564407974	0.13824171105354432	0.14265579073398285	0.014199193073868034	0.04463423489270055	0.006583850166768077	NA	41	45	45
ENSG00000134668.12	SPOCD1	1.464186488394164	0.0812016522386844	0.14314300097665777	0.03753850333832254	0.08087251744116175	0.00016000446788269417	NA	68	68	68
ENSG00000173145.11	NOC3L	-1.4633155118403953	-0.21229352336300636	0.14338106514352936	0.00782513321853899	0.07477892737211865	0.0002936640736267279	NA	17	18	18
ENSG00000060491.16	OGFR	1.4631008927485387	0.10668385407156156	0.14343977363170335	0.025489668473867046	0.1062021435530488	1.0896971439840508e-05	NA	35	36	36
ENSG00000023516.8	AKAP11	1.4622332948321375	0.6401081224733799	0.14367729071411828	0.0005868847444179808	0.06922280693816536	0.0006350507547698331	NA	7	7	7
ENSG00000184497.12	TMEM255B	-1.4613724199643752	-0.07599341834772626	0.1439132652843038	0.04445905255708409	0.18770975697841896	4.1290543623425555e-09	NA	20	20	20
ENSG00000101004.14	NINL	-1.4605783423582182	-0.14453708869353274	0.14413119341706504	0.012628856041603867	0.11911503163913728	5.287081316422286e-06	NA	8	8	8
ENSG00000122008.15	POLK	1.4596901994596818	0.2430513104953485	0.1443752366251274	0.00403252938863218	0.044127216046439134	0.007687710804228305	NA	22	23	23
ENSG00000196209.12	SIRPB2	-1.4565722553449056	-0.11359816933665975	0.14523449090047608	0.026515073145402645	0.2691953310627411	6.309162191460882e-14	NA	59	59	59
ENSG00000242372.6	EIF6	1.4559669033322116	0.5071869622237989	0.14540176909277205	0.001096512870940484	0.035149075049753516	0.01805267941703163	NA	7	7	7
ENSG00000148450.12	MSRB2	-1.4541295332586213	-0.16980609321083054	0.14591039697146163	0.010847052826691572	0.04217877730021705	0.009215972091731807	NA	68	68	68
ENSG00000267795.5	SMIM22	-1.4531151775250535	-0.08074742629640805	0.1461917777015767	0.05397006619024676	0.19153500362786188	2.8220355747200078e-09	NA	30	34	34
ENSG00000185811.16	IKZF1	1.4529062116805527	0.23812275689836296	0.1462497960565322	0.007673052011778941	0.03743286435905968	0.013646713066277304	NA	33	33	33
ENSG00000226266.6	AC009961.3	1.452141924954328	0.08360966340344997	0.14646214664006085	0.1853071936458674	0.05442723490197392	0.0024892397722618637	NA	92	95	95
ENSG00000145431.10	PDGFC	1.4521196274821155	0.15187406928469072	0.14646834534302047	0.011546520713842212	0.05577249439737852	0.0026986871739968703	NA	53	53	53
ENSG00000183476.12	SH2D7	1.451714039796766	0.08122652636422716	0.14658113385607988	0.035301446148051654	0.11599397586793014	5.336526751980434e-06	NA	15	15	15
ENSG00000160948.13	VPS28	1.4503892292595393	0.137042033722936	0.14695000893329715	0.01429050191481979	0.2444075913047576	5.481092063935912e-12	NA	7	7	7
ENSG00000278192.1	RP5-1056H1.2	1.4501500002721397	0.10993086000579474	0.14701669452223964	0.02118588884522626	0.0840069605796223	0.00019311886814071566	NA	20	21	21
ENSG00000185404.16	SP140L	1.4500858214534218	0.23286019630557359	0.14703458844061568	0.005460572349378266	0.11409405920072048	1.194736055632327e-05	NA	22	23	23
ENSG00000273270.1	RP11-212P7.2	-1.4500517148166525	-0.19495239731095074	0.14704409850763014	0.006682239145713478	0.07797599486570457	0.00033200984844697384	NA	32	33	33
ENSG00000135976.17	ANKRD36	-1.44826843605823	-0.1371266224909049	0.14754199154969974	0.01457291712836253	0.0911374632236566	3.9184755734951184e-05	NA	35	36	36
ENSG00000213366.12	GSTM2	-1.448121869159595	-0.08908259195724853	0.1475829703971825	0.050489199081019134	0.06675949717407599	0.0008694520676850349	NA	65	67	67
ENSG00000226091.7	LINC00937	-1.4480996167619016	-0.04377348889301791	0.14758919273723195	0.14831633164321867	0.4016762564804319	5.675044971820615e-21	NA	20	26	26
ENSG00000173262.11	SLC2A14	1.4477301538636642	0.06108202949216954	0.14769253332604418	0.09911642131768728	0.13693580691597315	9.637752324824222e-07	NA	45	45	45
ENSG00000126246.9	IGFLR1	1.4476133651991865	0.2842661275021092	0.14772521118986467	0.0032926079123638922	0.07648690275791904	0.00038175211509619783	NA	15	15	15
ENSG00000171703.16	TCEA2	1.4475849724862782	0.5793384019102791	0.14773315640196014	0.0009067689193526746	0.029113642966831405	0.025908253616058568	NA	20	20	20
ENSG00000240563.1	L1TD1	1.447561981546173	0.05718090775755741	0.14773959026017383	0.07590799078244923	0.1478463957942928	2.3064695720977964e-07	NA	41	42	42
ENSG00000186272.12	ZNF17	1.4471660753378255	0.06507176029262633	0.14785041551441283	0.05635330687378315	0.055811882202302605	0.0026616683980009463	NA	43	45	45
ENSG00000248265.1	FLJ12825	1.4467124287240725	0.12591581295736293	0.14797748201401578	0.01580030700096325	0.06503321684961122	0.0008697126352923124	NA	5	5	5
ENSG00000090686.15	USP48	-1.446051363628549	-0.32487101905201016	0.1481627958294844	0.0021532826541631844	0.05225507257886483	0.003417708987248558	NA	17	17	17
ENSG00000145736.14	GTF2H2	1.4455578338703734	0.07612359318566497	0.1483012606578901	0.06542217843635506	0.2888628407513099	1.3827898292940469e-14	NA	5	7	7
ENSG00000149177.12	PTPRJ	1.4453688556656414	0.16511271336856226	0.1483543065908571	0.008845138697098003	0.037428042833207366	0.012739310183569668	NA	20	20	20
ENSG00000187676.7	B3GLCT	1.4441936924196466	0.2611421202893319	0.14868449868702607	0.004044808744068609	0.055459132281157536	0.002318255698693735	NA	18	18	18
ENSG00000172113.8	NME6	-1.4437417524441623	-0.236516802838414	0.1488116320500821	0.005176274991760398	0.07136824401438534	0.0006618267033145903	NA	35	36	36
ENSG00000158161.15	EYA3	-1.4435883057906722	-0.1609098854871753	0.14885481636128228	0.01051981566480558	0.09662852713498153	4.707610236278581e-05	NA	13	13	13
ENSG00000175449.13	RFESD	1.4420242922810553	0.12688228859737172	0.1492955207402832	0.014025494327918699	0.0614848566118641	0.0014554941989368634	NA	21	22	22
ENSG00000260911.2	RP11-196G11.2	1.4411965719358268	0.12910496453430628	0.14952915659087576	0.019473041008119342	0.11209540284652024	1.1201010253962367e-05	NA	30	32	32
ENSG00000272989.1	LINC02012	-1.4411449389852182	-0.07218767513478128	0.14954373996499154	0.06634239348677244	0.2476609272116688	1.019286621412647e-11	NA	46	48	48
ENSG00000230563.2	RP5-828H9.1	1.4410958470230635	0.04197329913669528	0.14955760666068296	0.19342655266324826	0.3352278156408747	1.4679276878030292e-16	NA	88	91	91
ENSG00000215595.1	C20orf202	1.4405422028289356	0.11086400884416772	0.14971405895914414	0.02571996089820451	0.03533453327413956	0.011757456621722777	NA	32	33	33
ENSG00000166800.9	LDHAL6A	1.4401819112007141	0.10734275536294856	0.1498159395049493	0.03305743103465922	0.13428967287208432	1.0698981642548157e-06	NA	26	29	29
ENSG00000213780.10	GTF2H4	1.4399734651762466	0.3774996817460249	0.14987490644257206	0.002070381218636615	0.028149928549919982	0.032883045969592385	NA	11	79	79
ENSG00000075975.15	MKRN2	-1.4385785425309892	-0.1237323136336725	0.1502699694512751	0.023619406167826984	0.1804571535997295	1.0939344844185896e-08	NA	12	12	12
ENSG00000023228.13	NDUFS1	-1.4385656581169113	-0.15419660220158854	0.15027362220808654	0.011655659586656677	0.19845334407852935	1.2945179569526664e-09	NA	39	40	40
ENSG00000141655.16	TNFRSF11A	-1.4355066232478555	-0.1520802394132903	0.1511427823321588	0.011674955646533001	0.030821171144867283	0.022674968740510344	NA	27	28	28
ENSG00000164346.9	NSA2	-1.4326567014195974	-0.04322549276336118	0.15195596904478686	0.15418250857194465	0.648410387675797	6.265676293020572e-45	NA	22	22	22
ENSG00000271788.1	CTD-2201E18.5	1.4322827278438108	0.07846293464528778	0.1520629241376778	0.04520286566348311	0.13536584440491228	5.634647628169338e-07	NA	49	50	50
ENSG00000164683.16	HEY1	-1.4313763516196139	-0.6219018309745388	0.1523223822431278	0.0008645115535793846	0.035438111652947565	0.01692299787770126	NA	3	3	3
ENSG00000204152.10	TIMM23B	1.429756655350132	0.11690586215896581	0.15278687335534116	0.024011493560156905	0.1253188644212095	8.6989945996164e-07	NA	17	19	19
ENSG00000261247.1	GOLGA8T	1.4290454711054013	0.07076085366053501	0.1529911645703469	0.0425668638657519	0.023138134640957958	0.049333257566531084	NA	73	76	76
ENSG00000137831.14	UACA	1.4287983071394696	0.2751234909609707	0.1530622122867606	0.0030815085945170833	0.057019078374052776	0.00215949288373391	NA	57	57	57
ENSG00000143774.16	GUK1	-1.427032554403156	-0.40749692384816427	0.15357051130935376	0.0014748303679228691	0.028124019672072557	0.03394295807662913	NA	8	8	8
ENSG00000272856.1	RP11-710E1.2	1.4245303025884477	0.0616259826898707	0.15429301960892736	0.06511342730843041	0.0635459260516131	0.0012692052631248527	NA	55	56	56
ENSG00000100749.7	VRK1	1.4242917110991935	0.12310508484350181	0.15436204594618125	0.016706566663091758	0.17905178576058792	1.7334714087049286e-08	NA	57	60	60
ENSG00000135930.13	EIF4E2	-1.424040347807059	-0.24961739051607904	0.15443479264166016	0.004847273473654022	0.051934352352932166	0.003708697076946687	NA	24	24	24
ENSG00000100987.14	VSX1	1.4237674670997962	0.09854284438841811	0.15451379614611455	0.031552151621861785	0.23233043069537934	5.586331708832837e-11	NA	9	9	9
ENSG00000134815.18	DHX34	-1.423133713982603	-0.17777677898775526	0.15469739667268523	0.0088934682718414	0.1503574205046754	1.5141039478261842e-07	NA	10	10	10
ENSG00000151694.12	ADAM17	-1.4230396268391503	-0.10088063224218519	0.15472466817328415	0.024580405100007734	0.14323244875896946	1.527746504422882e-07	NA	39	42	42
ENSG00000171469.10	ZNF561	-1.4225544663148573	-0.09179282853874046	0.15486535168273427	0.03218808764880007	0.2680628615369311	4.092219171001472e-13	NA	34	34	34
ENSG00000140848.16	CPNE2	1.4224376043678502	0.13666630995465648	0.15489925301998955	0.013820403927480077	0.0711101229106615	0.0006054425487082227	NA	27	27	27
ENSG00000112339.14	HBS1L	-1.4223429160339651	-0.0628870929583942	0.1549267259848176	0.07406330346133212	0.3428950134519198	1.241996446003596e-17	NA	123	123	123
ENSG00000226029.1	LINC01772	1.4216346888893534	0.12911157101317527	0.1551323290536125	0.01579968195180847	0.16260601119028553	7.283777547714705e-08	NA	20	21	21
ENSG00000163637.12	PRICKLE2	1.4210679216697506	0.2226918873114636	0.1552970145490085	0.005206700828015127	0.0244048187745279	0.04534739839887025	NA	11	12	12
ENSG00000106638.15	TBL2	1.420491046872751	0.2810103528053464	0.15546477326678737	0.003340242449217229	0.03996060562113147	0.009337704280879143	NA	3	3	3
ENSG00000183762.12	KREMEN1	1.4200349026990011	0.082498909292445	0.15559752014286146	0.05746313721891844	0.08887914747969552	0.00013399333695351303	NA	158	163	163
ENSG00000237604.1	AP001056.1	-1.4200264215469358	-0.18080747431518224	0.1555999891384016	0.007833499943479715	0.04341049821297843	0.007374779615180094	NA	1	1	1
ENSG00000167272.10	POP5	1.4199826026007085	0.1983727309556756	0.15561274599024072	0.007037513159392974	0.061423539997025586	0.0014295619821528044	NA	45	45	45
ENSG00000162384.13	C1orf123	-1.4196874969028035	-0.08460071694431871	0.1556986797236035	0.03196222990239827	0.21447371739887072	4.2812162441886056e-10	NA	20	20	20
ENSG00000272375.1	RP11-51J9.6	1.419109183351377	0.09897601935686791	0.1558671870174231	0.024743872565740045	0.04849441084104672	0.005228884330394307	NA	45	47	47
ENSG00000204397.7	CARD16	-1.4190445495119808	-0.14195029123930805	0.15588602842869106	0.011393515159568645	0.03908061630812975	0.011710646701915087	NA	40	40	40
ENSG00000158092.6	NCK1	-1.4189839137803941	-0.3193602761549978	0.15590370592263944	0.003735742622708871	0.08815572660300973	0.0001224356036321865	NA	2	2	2
ENSG00000107742.12	SPOCK2	-1.4172924582524689	-0.11102791427502649	0.15639743922959395	0.025011765284138943	0.06596373308057274	0.0010832483831169817	NA	84	85	85
ENSG00000241058.3	NSUN6	-1.4164406582203446	-0.09063049551059339	0.15664652693153774	0.02880292097644084	0.2760372705563506	1.6405223333035214e-13	NA	21	21	21
ENSG00000197217.12	ENTPD4	1.416262097364672	0.2064112684102194	0.1566987807258831	0.006009328387355278	0.055175497423173146	0.0019504988311369491	NA	27	27	27
ENSG00000180628.14	PCGF5	1.4153115991729932	0.4920640676889526	0.15697715561986558	0.0014692326844820919	0.041645594420562884	0.008437338953014293	NA	41	42	42
ENSG00000228106.5	RP11-452F19.3	1.4152754200745	0.14093878254344133	0.1569877588888741	0.013612162107233532	0.12378124262807012	3.7427080912630973e-06	NA	13	15	15
ENSG00000146243.13	IRAK1BP1	1.4146466185350384	0.14030939099648307	0.1571721330191903	0.012764034733476258	0.11805710793613587	5.021046218178697e-06	NA	38	38	38
ENSG00000185352.8	HS6ST3	1.4125774799191275	0.44816116719964655	0.1577799944734134	0.0012830189772640359	0.0260855471624714	0.040299739712151325	NA	37	37	37
ENSG00000171503.11	ETFDH	-1.4118713292105431	-0.20245209635006928	0.15798785108332614	0.012484295299269952	0.11908117447053655	4.882205124440942e-06	NA	31	31	31
ENSG00000233927.4	RPS28	-1.4114431042471545	-0.13921548047033494	0.1581140007810673	0.014088396322189407	0.3125806192097049	7.613250236178486e-16	NA	12	13	13
ENSG00000141854.9	MISP3	1.4097204470075175	0.09743289453284162	0.15862224474756204	0.03263130245800274	0.3612292093113704	5.779624237069763e-19	NA	6	9	9
ENSG00000125845.6	BMP2	-1.4092700633865611	-0.3365667611852466	0.15875532733971232	0.0021373075330264456	0.0345559375879827	0.018754114688869027	NA	7	7	7
ENSG00000117335.19	CD46	1.409213241468282	0.09882843689534054	0.15877212349093894	0.0253814215509314	0.267483760535696	4.500571659716274e-13	NA	47	47	47
ENSG00000197893.13	NRAP	1.40914936471584	0.13095711964624798	0.15879100660635725	0.014728287890838538	0.07269600346760431	0.0005316974408478902	NA	24	24	24
ENSG00000180801.13	ARSJ	-1.408906329835841	-0.23709212646139685	0.15886286761980795	0.005044908207036885	0.02408187556761371	0.049918101227446735	NA	7	8	8
ENSG00000099968.17	BCL2L13	1.4083468963122474	0.21890596920140623	0.15902837551510463	0.005707155829684578	0.08480924596732922	0.00015698154822424141	NA	11	15	15
ENSG00000139192.11	TAPBPL	1.408086283278241	0.05728418368029382	0.15910552217984786	0.06748282119657592	0.3927933260942244	3.409005323074916e-21	NA	33	34	34
ENSG00000179855.5	GIPC3	-1.4080011804310326	-0.18174585821212252	0.1591307204554695	0.00976719169797156	0.05644849392387805	0.002473556148509881	NA	11	11	11
ENSG00000084734.8	GCKR	1.4072832432086104	0.13997078051969358	0.15934341615456005	0.01327758139285359	0.04235975276271462	0.008800853960769064	NA	11	11	11
ENSG00000274070.1	GATSL2	-1.4064180850982668	-3.6905370079490836	0.15960001310279637	2.6243205660912263e-05	0.13041941583864974	1.5700270636468427e-06	NA	1	3	3
ENSG00000214872.8	SMTNL1	-1.4048312827243152	-0.057176712358098535	0.16007145438411996	0.08436345746597204	0.3468514129485321	7.513844110188573e-18	NA	43	43	43
ENSG00000246100.3	LINC00900	1.4042154236220863	0.13471656752190886	0.16025471035896977	0.010944566764498955	0.20216371360085125	1.302402765853454e-09	NA	10	10	10
ENSG00000196653.11	ZNF502	1.404039509850842	0.1192933880654663	0.1603070846381801	0.018773237786212583	0.16289885336447515	6.141990741784811e-08	NA	20	20	20
ENSG00000141504.11	SAT2	-1.4035860547062755	-0.3605204435283787	0.16044215013832686	0.001970552919218783	0.026207942439466118	0.04029590232437418	NA	4	4	4
ENSG00000180279.6	LINC01869	-1.4027979018099617	-0.04842213808417647	0.160677112869403	0.09062130966901757	0.3400405554103561	1.635816315565859e-17	NA	27	27	27
ENSG00000110074.10	FOXRED1	1.4024007456173833	0.07043442592671806	0.1607956108427382	0.059144092847227756	0.3857228416107369	6.663960464266031e-20	NA	30	30	30
ENSG00000107779.13	BMPR1A	-1.4022379138118866	-0.21759823196598918	0.16084421342668487	0.005956557080314454	0.1137396295608877	1.0821881368400526e-05	NA	15	15	15
ENSG00000135476.11	ESPL1	1.401628175479796	0.03788862027112973	0.16102630877337787	0.19473962359630353	0.4192797962301199	4.930792162768662e-22	NA	24	25	25
ENSG00000167670.15	CHAF1A	1.40041045979063	0.09540516159651474	0.16139043957177368	0.03904817316962687	0.2699952648620371	1.3569932591057829e-13	NA	7	7	7
ENSG00000160161.9	CILP2	-1.4003514518287554	-0.13128012033831615	0.16140810037397002	0.02098715467641573	0.09503362360445912	1.5796053574658547e-05	NA	22	22	22
ENSG00000169715.14	MT1E	1.399815647345696	0.2928031544708269	0.16156853090333867	0.003177922871591133	0.024867561339149427	0.046860463295336566	NA	8	9	9
ENSG00000106809.10	OGN	1.398191621820734	0.15136177063442838	0.16205553201497336	0.012967010275342649	0.05599584010448677	0.0026261440703132114	NA	26	26	26
ENSG00000091129.19	NRCAM	-1.3979529653834104	-1.0462802435195566	0.16212719186346092	0.0002116751442096929	0.06161465014031475	0.001169500011496798	NA	11	12	12
ENSG00000107736.19	CDH23	-1.3960476090949117	-0.16991691408133824	0.16270015890056144	0.01900385609382817	0.17280918198167114	2.346483436561513e-08	NA	10	10	10
ENSG00000104613.11	INTS10	-1.3957561550728679	-0.3125379926216781	0.16278793768909716	0.003088489102054593	0.04559148068407833	0.006199880786746837	NA	8	8	8
ENSG00000150867.13	PIP4K2A	1.3954900447600886	0.1708769114355362	0.1628681147671457	0.00913115387965386	0.1993348008004037	2.3944407708871403e-10	NA	24	24	24
ENSG00000276070.4	CCL4L2	1.3953611608682395	0.053330726309608376	0.1629069572387677	0.0940554176131744	0.1759285819076838	4.191981217179996e-09	NA	32	35	35
ENSG00000142632.16	ARHGEF19	1.3947073453418608	0.13374435593283046	0.1631041089662283	0.01467500683283845	0.2012679055741974	1.2244582899788671e-09	NA	5	5	5
ENSG00000169169.14	CPT1C	1.3944591199134746	0.29202122550585125	0.16317900603631819	0.003179732065000639	0.17472004738172658	2.5431896709195424e-08	NA	8	8	8
ENSG00000250490.1	LINC02145	-1.3917420872576207	-0.05808705637149789	0.1640005125934133	0.08192250692514709	0.3345689536691409	1.8018937219984835e-18	NA	34	34	34
ENSG00000197563.10	PIGN	1.3914686882172507	0.0899238088666644	0.16408334822375636	0.04238638847248721	0.2618007781688638	4.267458251031144e-13	NA	40	40	40
ENSG00000087191.12	PSMC5	1.3894887526350592	0.2582590138580696	0.16468417871651497	0.0045286701100774925	0.08481737585363933	0.00014639723929519614	NA	14	14	14
ENSG00000100276.9	RASL10A	1.3886268981762884	0.11400950325526267	0.16494623368104389	0.021004880403121574	0.1492398664556694	1.8762976778022888e-07	NA	16	16	16
ENSG00000068097.14	HEATR6	-1.3865658435025072	-0.07732243531391231	0.16557418966533366	0.0338781921588321	0.19564764762055456	1.2907739812404829e-09	NA	8	8	8
ENSG00000122678.16	POLM	1.386399316058851	0.10731016726121055	0.16562500518428025	0.019623534615203303	0.11060081971279573	9.005121318346148e-06	NA	22	22	22
ENSG00000238290.1	RP11-431K24.1	-1.386284708765589	-0.10950606419796786	0.165659984188549	0.023615518852758692	0.04173050786611481	0.009232161234999314	NA	19	19	19
ENSG00000078043.15	PIAS2	1.3847146011447096	0.1435244932762038	0.16613975261337133	0.013148946461240858	0.09279576732453527	7.475049899872441e-05	NA	23	24	24
ENSG00000146918.19	NCAPG2	-1.382837667907501	-0.27197834928760983	0.16671464625549637	0.004457219271416234	0.08571224750547267	0.0001334930665232785	NA	3	3	3
ENSG00000198848.12	CES1	-1.3826876360207132	-0.09877902432463337	0.16676066460515016	0.032893260263352965	0.10697061678914146	7.372544665258853e-06	NA	19	22	22
ENSG00000147679.11	UTP23	-1.3825070232662946	-0.2623463189633672	0.16681607549940336	0.004716407966795217	0.047798530646336115	0.005524036332235558	NA	15	15	15
ENSG00000109063.14	MYH3	-1.382065444486581	-0.2003617286559594	0.16695160745933968	0.007660897274559226	0.07381105798195697	0.00048533131948388323	NA	13	13	13
ENSG00000078699.21	CBFA2T2	-1.3808678716193903	-0.2219941411019325	0.16731959011836617	0.00586460550461907	0.10399077962134824	3.0223850512150178e-05	NA	23	23	23
ENSG00000198732.10	SMOC1	-1.380548260245582	-0.4232195764995352	0.16741790123114952	0.001310951371000139	0.0917993720929793	8.788126440280391e-05	NA	3	3	3
ENSG00000106868.16	SUSD1	-1.378832552466122	-0.2164786608571515	0.16794638755270452	0.006018544443379936	0.09446011898301256	7.11643350091815e-05	NA	52	52	52
ENSG00000259363.5	CTD-2054N24.2	-1.3780509115926936	-0.0699060700711998	0.16818756989631378	0.09865373887359333	0.23954323345782516	7.839651723351098e-12	NA	44	45	45
ENSG00000181315.10	ZNF322	-1.3775402428971926	-0.06749277500411079	0.16834528170396723	0.05387418774442208	0.5016929824530173	4.223831212649848e-28	NA	60	64	64
ENSG00000170382.11	LRRN2	-1.3768954988064874	-0.3172098776604087	0.16854455906143373	0.002726277843843338	0.03347476990913033	0.02119877269388638	NA	12	13	13
ENSG00000072756.16	TRNT1	-1.3760126564547477	-0.12101451895398349	0.1688177148837473	0.022008457362784825	0.12614438600698685	2.7983877804673753e-06	NA	22	25	25
ENSG00000103544.14	C16orf62	-1.3753616832012605	-0.09490309049642996	0.1690193419177798	0.026962821438528364	0.10331971842984562	2.0830316824906868e-05	NA	58	65	65
ENSG00000177234.7	LINC01561	1.3750192355572195	0.2041628690704041	0.16912548128693106	0.007176626433651797	0.07068257155058078	0.0006550585387646742	NA	21	21	21
ENSG00000272983.1	RP11-508N22.12	-1.375010571652489	-0.06539801717918964	0.16912816725488822	0.07092566952603066	0.3130748850374705	4.750756649443399e-16	NA	64	72	72
ENSG00000139433.9	GLTP	-1.3746366329771236	-0.14183064797187886	0.1692441255380095	0.012242751587452718	0.25997214682567865	1.4896565705523643e-12	NA	11	11	11
ENSG00000196418.12	ZNF124	-1.3741436801913893	-0.06168565751587486	0.16939708117197383	0.0667804555491725	0.25287114269128685	2.9006661999268573e-12	NA	8	8	8
ENSG00000103199.13	ZNF500	1.3736459650334767	0.10186938334840283	0.1695516196487632	0.03530211945888988	0.20319426524970044	1.08247346848283e-09	NA	41	41	41
ENSG00000276855.1	CTD-3157E16.2	-1.3728858425066042	-0.10894491711628627	0.16978783849438805	0.020530676109639823	0.1164838877805822	5.05447458784548e-06	NA	41	43	43
ENSG00000203697.11	CAPN8	-1.3725755621831752	-0.08734311008302202	0.16988433338098652	0.03748298268698261	0.10117774895111904	3.5782634738525294e-05	NA	32	34	34
ENSG00000134202.10	GSTM3	1.3725737410520504	0.03850329348612739	0.16988489986062905	0.17613538312063037	0.5586034106831511	8.690197521882817e-34	NA	22	23	23
ENSG00000133739.15	LRRCC1	-1.3721224235474163	-0.08326442921999719	0.1700253299974911	0.03782663720343693	0.3221033852896307	5.899278232913136e-16	NA	59	60	60
ENSG00000108592.16	FTSJ3	1.3711177941293025	0.06021647626781552	0.170338238817189	0.07660468427016481	0.4081751170499265	4.983776897018558e-22	NA	66	67	67
ENSG00000144791.9	LIMD1	-1.3710242916741355	-0.07139752527312727	0.1703673836734534	0.03497271676092799	0.21255808082145275	2.0818936441928596e-10	NA	12	12	12
ENSG00000197580.11	BCO2	1.3706641645244453	0.07508794231068094	0.17047967076016557	0.03820523961206543	0.2704906460478964	5.757273206606634e-13	NA	54	55	55
ENSG00000204084.12	INPP5B	1.3705779813196242	0.13505691879850273	0.17050655077060117	0.011616868181051778	0.14805886287923298	4.0982794235347427e-07	NA	41	43	43
ENSG00000245532.7	NEAT1	1.3704999120043173	0.1418988887117643	0.17053090284983263	0.015984632267964354	0.22103932785321756	1.391431153940434e-10	NA	9	10	10
ENSG00000135437.9	RDH5	1.369735701640238	0.13932439573043964	0.1707694197965769	0.016389136866723893	0.14510171157468735	1.9710722044097144e-07	NA	8	8	8
ENSG00000141314.12	RHBDL3	1.369363363613367	0.10576484652306092	0.17088572034874638	0.02142133651538583	0.13579178522965096	9.83268932022603e-07	NA	24	24	24
ENSG00000263063.1	RP11-388C12.1	-1.368532886955986	-0.05563076141038882	0.1711453351527895	0.08538945187056471	0.093729669193286	5.393973980000085e-05	NA	48	48	48
ENSG00000241945.7	PWP2	-1.3684589659594202	-0.030030021500996464	0.1711684578571162	0.2830702763856815	0.5192028935149491	3.848776274293962e-31	NA	52	53	53
ENSG00000108384.14	RAD51C	-1.3674121359184157	-0.12708424750498004	0.1714961605324229	0.016525390006759517	0.09354118936904368	6.336415451534264e-05	NA	33	33	33
ENSG00000255974.7	CYP2A6	-1.3673030777428374	-0.09162809856138783	0.17153032741045027	0.04093653570039898	0.05595052631371067	0.0021349562217072827	NA	41	43	43
ENSG00000204427.11	ABHD16A	-1.3671899265188034	-0.25834369904753296	0.17156578198683947	0.003037417962896262	0.053040708148316636	0.003146969320038509	NA	13	48	48
ENSG00000270001.1	RP11-218C14.8	-1.3671555165993494	-0.16001475527458206	0.17157656500928176	0.01054780112418644	0.10133306006457683	1.6013528117252082e-05	NA	36	38	38
ENSG00000222041.10	CYTOR	1.3667044294872173	1.3070060726093253	0.17171796891194602	7.413162240928336e-05	0.30568039996708257	5.771890574835313e-15	NA	3	4	4
ENSG00000236700.5	LINC01010	1.3666097547678067	0.12945100550619	0.171747658008352	0.01223764629807669	0.07047915881051198	0.000575668736625582	NA	18	18	18
ENSG00000075856.11	SART3	-1.3663953236615907	-0.13423724854412133	0.1718149157788208	0.01573103506360974	0.06262029064620071	0.0012980044012107586	NA	43	44	44
ENSG00000115073.7	ACTR1B	-1.3647385920137607	-0.22182609118649146	0.1723352254947259	0.005299675855291042	0.055074921281431474	0.0026542994828321073	NA	17	17	17
ENSG00000256463.8	SALL3	-1.3613632554438202	-0.28997668864259124	0.17339892208213903	0.002562603285642793	0.027432022109364882	0.035224503856031035	NA	24	24	24
ENSG00000186654.20	PRR5	-1.3584405920451987	-0.4775230488053996	0.17432392133601382	0.0013750282955336895	0.0667567051896536	0.0009110106999738244	NA	7	7	7
ENSG00000165568.17	AKR1E2	-1.3581978384696434	-0.09093122832955229	0.17440091629412224	0.03249443914853525	0.024942419753269184	0.04483023388607213	NA	40	40	40
ENSG00000049283.17	EPN3	-1.3570711815351217	-0.1462149216440263	0.17475859425192652	0.008230725399508702	0.03129530090383323	0.021876874358399124	NA	12	14	14
ENSG00000198218.10	QRICH1	1.356880938301383	0.2345634756916417	0.17481904446283525	0.004842783365476446	0.0678412980238055	0.0008902218162030709	NA	9	9	9
ENSG00000141519.14	CCDC40	1.3568678092977435	0.08080905061381011	0.17482321680861768	0.028115909858982383	0.3361888743855427	7.304326729880799e-17	NA	25	27	27
ENSG00000184840.11	TMED9	-1.3545441745015419	-0.34669642785221805	0.17556283006920892	0.0018618030436377171	0.08399580663740859	0.000153360707541435	NA	7	7	7
ENSG00000155275.18	TRMT44	1.3544915282473216	0.08353623682288278	0.17557961437773661	0.031350710852731306	0.173073412245592	2.2029256895682924e-08	NA	32	33	33
ENSG00000130158.13	DOCK6	-1.3542657130546552	-2.4740701237637985	0.1756516207672466	4.6243916908592256e-05	0.04929576977968199	0.00396727286869164	NA	3	4	4
ENSG00000170667.14	RASA4B	1.353107699189516	0.04918646805459382	0.17602122636168305	0.08730059988465584	0.04181563034936327	0.009398380780642163	NA	61	61	61
ENSG00000167671.11	UBXN6	1.3530336391306836	0.19425322157801087	0.17604488397311346	0.005823771712824789	0.1440060498301525	4.0317258173772506e-07	NA	33	33	33
ENSG00000145194.17	ECE2	-1.352970484455485	-0.13379605916567033	0.17606505986129728	0.01422551509744712	0.212148850434265	4.5452904640801615e-10	NA	9	9	9
ENSG00000182685.7	BRICD5	-1.352700388709997	-0.15704079731736204	0.17615136622198058	0.009759630781413578	0.19475613132580166	1.8687448527184524e-09	NA	12	12	12
ENSG00000144115.16	THNSL2	-1.3519859300663142	-0.031208427124488493	0.17637981631354738	0.2613809330915097	0.658702004962182	4.2244226285638114e-45	NA	32	32	32
ENSG00000087301.8	TXNDC16	1.3512829381281122	0.09432845256213569	0.1766048153830614	0.025695679923899664	0.156719733463633	5.980220762636823e-08	NA	72	75	75
ENSG00000115085.13	ZAP70	1.350735792752757	0.08347204839012841	0.1767800822980552	0.04037921422427505	0.1654333473464055	5.2865561412135396e-08	NA	29	29	29
ENSG00000092295.11	TGM1	-1.3498645502861506	-0.08390088312568766	0.17705943459886808	0.05895442272307991	0.17903081149498468	1.3036748205844893e-08	NA	58	58	58
ENSG00000110955.8	ATP5B	1.3488260789830675	0.39677143053425473	0.17739283604407474	0.0018551669348306533	0.02528839537701515	0.044595692051472666	NA	23	26	26
ENSG00000181894.14	ZNF329	1.3487602293737668	0.104580378718189	0.17741399282903858	0.02035807176354481	0.09178572630532424	4.83154100823347e-05	NA	43	43	43
ENSG00000197928.10	ZNF677	-1.348735360554745	-0.0739369293904853	0.17742198340714443	0.04726546820838954	0.05188726116752507	0.003238776045110535	NA	78	87	87
ENSG00000189056.13	RELN	1.3484659875364866	0.20993442434395546	0.1775085525872958	0.006687168463987567	0.03553533071478237	0.016468702345286614	NA	24	24	24
ENSG00000144199.11	FAHD2B	-1.3476767409492965	-0.2606425600373298	0.1777623761194672	0.006230846074039856	0.08183768333615875	0.00024088090617324791	NA	19	23	23
ENSG00000260369.2	CTD-2526A2.2	-1.3474903297763794	-0.4114317464477995	0.17782236581444744	0.000880337435213213	0.02960565075396325	0.027811880585003283	NA	3	4	4
ENSG00000233200.1	RP11-324I22.2	-1.3463828442624388	-0.16675610340442687	0.17817908077252853	0.008406306036719649	0.02639786838573726	0.038800739924080035	NA	13	13	13
ENSG00000173041.11	ZNF680	1.3457628707965836	0.09497539542451075	0.17837900316859578	0.02789839416602637	0.1648772262079386	4.0695819907261524e-08	NA	48	50	50
ENSG00000141577.13	CEP131	-1.3447273805385989	-0.21637090510665324	0.17871328910783169	0.005079536835483661	0.07474824764343199	0.00043713231529012616	NA	8	9	9
ENSG00000081377.16	CDC14B	1.3440466269430544	0.22642509312567455	0.17893330963962084	0.003497923747568403	0.11876865669559387	6.969289231950133e-06	NA	28	28	28
ENSG00000130540.13	SULT4A1	1.3424374399899124	0.5121949081690018	0.17945420203533025	0.0011165272774025905	0.13376494720427407	5.260070235161824e-07	NA	32	32	32
ENSG00000138061.11	CYP1B1	1.3424314928756729	0.12067944518459006	0.17945612919953624	0.018605136702490144	0.02565112944183777	0.04338976924243211	NA	39	41	41
ENSG00000146830.9	GIGYF1	-1.3419882968551011	-0.14668566418990708	0.17959979030757145	0.011920054249256044	0.11871651627281493	6.77086358677065e-06	NA	40	40	40
ENSG00000182858.13	ALG12	-1.3413441059880695	-0.06943095033801207	0.1798087559028959	0.04495980256664253	0.1612348745872982	6.720025308627618e-08	NA	55	59	59
ENSG00000259656.1	RP11-325E5.1	1.3409314805871266	0.09524474652377678	0.17994270013360614	0.027175318499522753	0.024930760427322708	0.04396833967398426	NA	29	29	29
ENSG00000197943.9	PLCG2	-1.3405323958301427	-0.039405161875024054	0.18007231939638568	0.15564583904831894	0.4189200091273969	1.0406372485268698e-21	NA	31	32	32
ENSG00000164967.9	RPP25L	-1.340155047790749	-0.1594394903614243	0.18019494256081237	0.010459799548433697	0.04873565880276953	0.004260561041033942	NA	43	46	46
ENSG00000035115.21	SH3YL1	-1.3400195686753043	-0.164356216737144	0.18023898303812702	0.010314665616747931	0.08536397720012727	0.00017574910842147368	NA	34	38	38
ENSG00000124587.13	PEX6	1.3397733301532233	0.04936744840762853	0.18031904877994387	0.0874100871621677	0.5339122064874042	5.286824215183214e-33	NA	13	15	15
ENSG00000261402.1	RP11-378I6.1	-1.339394012518666	-0.06299008125041058	0.1804424375849103	0.057717653785074104	0.2088475651813697	5.489299598027789e-10	NA	97	97	97
ENSG00000138161.13	CUZD1	-1.339298441453908	-0.07235447054704225	0.1804735359296552	0.06309910556615969	0.20097781589945954	1.1856530603128793e-09	NA	53	58	58
ENSG00000260634.1	RP11-521O16.1	-1.338277632387071	-0.18016863705956238	0.18080595045901615	0.00843907067165679	0.05815573724195287	0.002153475901262963	NA	10	12	12
ENSG00000101365.20	IDH3B	1.3381119364352576	0.29089803661350316	0.18085995026755963	0.0031959019383941806	0.06963884952892244	0.0005651848866372948	NA	10	11	11
ENSG00000104870.12	FCGRT	1.33556995327184	0.47014816183034186	0.18168987650951784	0.0018918761443170215	0.028797945646130595	0.027799605544424285	NA	19	19	19
ENSG00000143416.20	SELENBP1	-1.3352675832544774	-0.20496468075405466	0.18178878434852908	0.006636488129771977	0.16961564655265773	5.0871272318431455e-08	NA	4	4	4
ENSG00000228570.7	NUTM2E	1.335142898473864	0.03930097829142555	0.18182958144555195	0.08961286812520841	0.4380080983706721	3.0856863266450517e-24	NA	58	60	60
ENSG00000174899.10	PQLC2L	1.3349598160739395	0.08147129353420013	0.1818894986635471	0.03888273081423256	0.17845966161857324	3.060400300871188e-09	NA	17	17	17
ENSG00000099800.7	TIMM13	1.3336025742995536	0.15408283664424358	0.1823341388412275	0.00806042330133029	0.2435456093399244	3.91598017415524e-12	NA	10	10	10
ENSG00000255837.1	TAS2R20	1.3332800998934795	0.11970253527704335	0.18243990171232893	0.016070321733816853	0.07007197438995126	0.0005441343508526725	NA	19	21	21
ENSG00000188674.10	C2orf80	1.332821951017575	0.15342795787205935	0.18259024034845417	0.009398677386264358	0.2197202843304452	1.3792772391908807e-10	NA	33	33	33
ENSG00000204287.13	HLA-DRA	-1.328234595388738	-0.4908619553043353	0.18410061890969376	0.0009459855821934276	0.06888477634135888	0.0006149825191372118	NA	12	36	36
ENSG00000263667.1	RP3-416J7.4	1.327238779212638	0.4938456880346872	0.18442970816341397	0.0006317883510838664	0.15986304483487587	7.85216947567656e-08	NA	6	13	13
ENSG00000065621.14	GSTO2	1.3269356274230852	0.10591701242225442	0.18452997771378643	0.021229161355612758	0.25340566115941965	4.441756437819616e-12	NA	11	11	11
ENSG00000228716.6	DHFR	1.3261785287386683	0.04864124995205878	0.18478056954179922	0.10961375125521222	0.5086347945083545	3.779253945890665e-29	NA	86	87	87
ENSG00000157542.9	KCNJ6	1.325024745977754	0.06854753151448835	0.18516294386001542	0.060378893456808844	0.19850838398563772	2.101324360963156e-09	NA	28	29	29
ENSG00000007062.11	PROM1	1.3244224574610746	0.08778175475755128	0.18536278024214425	0.027434206621678506	0.13118306925549258	1.6456356382750645e-06	NA	62	62	62
ENSG00000176845.12	METRNL	1.3243666833470458	0.1560123385831619	0.1853812938868863	0.010238307293324258	0.07393584098690074	0.00047846156773973935	NA	51	53	53
ENSG00000136856.17	SLC2A8	1.323236846917454	0.10121489922646956	0.1857566260038852	0.015443379998773054	0.1443534663496755	4.433936965300208e-07	NA	10	10	10
ENSG00000116874.11	WARS2	-1.3231924889842461	-0.04919311185670904	0.18577137318109316	0.08789866719064975	0.3550226866399468	3.3623598773714723e-18	NA	13	13	13
ENSG00000267014.5	LINC01532	-1.3229338940634467	-0.14528779665993177	0.185857362524101	0.01159349673381797	0.05382572474840322	0.0017985705081621655	NA	44	44	44
ENSG00000179715.12	PCED1B	1.3221185445657935	0.08888636077610122	0.18612867948111078	0.04652094379786346	0.274347829930057	1.766220159123588e-13	NA	65	66	66
ENSG00000136682.14	CBWD2	1.3221033982610138	0.23349065478505002	0.18613372235699	0.004670168630321977	0.13243854488604856	8.283476872252852e-07	NA	3	5	5
ENSG00000174348.13	PODN	-1.3217170402151441	-0.12349630586210188	0.1862623922116502	0.010451452916646523	0.061345595831453624	0.0014098606377432078	NA	66	66	66
ENSG00000231439.4	WASIR2	1.3209113115975064	0.06671104128832708	0.186530937635216	0.10708258983335436	0.30494150803343234	4.99866761416325e-15	NA	35	43	43
ENSG00000047579.19	DTNBP1	1.3199007484295489	0.10440406838150894	0.1868681576848107	0.017061201610377604	0.2242005305009697	9.945588685140857e-11	NA	31	31	31
ENSG00000272512.1	RP11-54O7.17	1.3191851228731488	0.19479730767641182	0.1871072306855942	0.005839865871963067	0.35702179992415856	4.1722886557493244e-18	NA	13	23	23
ENSG00000161921.14	CXCL16	1.3190811075898277	0.31210611499467217	0.18714199844151247	0.0022832071494769445	0.08501282479095447	0.0001445234141519025	NA	5	5	5
ENSG00000267939.1	CTD-2325M2.1	1.31666899977673	0.13054837474101932	0.18794959914126153	0.016671105025034924	0.0707404751718863	0.0005958572688048771	NA	21	21	21
ENSG00000186193.8	SAPCD2	-1.3164955602839004	-0.24502969992792867	0.1880077675843258	0.006028049385357739	0.05475903800827642	0.0024737156747655768	NA	13	16	16
ENSG00000162877.12	PM20D1	1.3163691589588253	0.04453855945117656	0.18805016865162028	0.1203851349168321	0.15073892070872258	2.2805001706756267e-07	NA	36	36	36
ENSG00000189306.10	RRP7A	1.3163601589408576	0.1264992619039951	0.18805318795840464	0.018706905498306333	0.1858004174126008	4.702311629843371e-09	NA	3	3	3
ENSG00000008517.16	IL32	-1.3161588405101945	-0.3193550038196181	0.18812073518455596	0.02245060914887001	0.15397472487018654	1.1652358284859927e-07	NA	14	15	15
ENSG00000131778.18	CHD1L	-1.3156161820939156	-0.09801110958571398	0.1883028994321645	0.02515139355259124	0.2619966480880435	6.433536881026839e-13	NA	25	28	28
ENSG00000154640.14	BTG3	-1.3146133939845448	-0.6461517665200227	0.18863986634156693	0.0006169669870364516	0.024368113318622625	0.04745384541717498	NA	2	2	2
ENSG00000274512.5	TBC1D3L	-1.3137399664017129	-0.03853762066565594	0.18893372641655248	0.1831918775362391	0.3971746562823608	1.6614131837073528e-20	NA	35	37	37
ENSG00000172236.16	TPSAB1	-1.3126375503892447	-0.15802150462889428	0.18930511011348516	0.01192715417243152	0.09547068213311892	4.4626316959207533e-05	NA	11	12	12
ENSG00000163586.9	FABP1	-1.311328198706337	-0.03569711218919132	0.18974690537365457	0.17605912975878352	0.3705565549624172	4.913633247487437e-19	NA	25	30	30
ENSG00000105146.12	AURKC	-1.3112102454973702	-0.08990645432658374	0.18978674185754274	0.023521287511400465	0.07469955698033265	0.0002468826512321108	NA	12	12	12
ENSG00000118004.17	COLEC11	-1.3104695662926624	-0.04171514069065377	0.19003703320865806	0.13186680017871016	0.2414604319660064	6.322707953022233e-12	NA	35	37	37
ENSG00000078725.12	BRINP1	-1.3103840489409528	-0.1750338783970949	0.19006594700137303	0.007867374187675046	0.02725570524945538	0.03724066601621586	NA	51	58	58
ENSG00000067182.7	TNFRSF1A	1.3101433293681493	0.4377544190845478	0.19014735274566275	0.0008032136908501204	0.06300375077630431	0.0013884305864514902	NA	8	10	10
ENSG00000240972.1	MIF	1.3095837375067976	0.13825416758758233	0.19033669289275634	0.011866433396412957	0.10604259497649854	2.409699253375086e-05	NA	16	18	18
ENSG00000198890.7	PRMT6	1.3091109209877956	0.21507943844068217	0.19049678044127938	0.004202089690481482	0.05571429556039082	0.0025915532452904498	NA	10	10	10
ENSG00000181036.13	FCRL6	1.3088114141277127	0.09759733060186977	0.19059823959624356	0.02341788438271107	0.06799524093968322	0.0008417638362185085	NA	42	47	47
ENSG00000103966.10	EHD4	-1.3083715775802947	-0.12256827520202512	0.19074730810287654	0.017037935598563765	0.20127313363527755	1.3588079860658386e-09	NA	12	12	12
ENSG00000125885.13	MCM8	1.3081935047178135	0.10771717632821019	0.1908076845965062	0.022642645436999297	0.15923249418789134	7.044101556423348e-08	NA	27	27	27
ENSG00000221923.8	ZNF880	-1.3067512077811267	-0.03156737250243435	0.1912972210569892	0.23764443619971595	0.6477293903298013	4.4957735465297356e-45	NA	17	18	18
ENSG00000164308.16	ERAP2	1.3058196823738881	0.025940884834221058	0.19161388506691157	0.37859547977784935	0.687349726007723	3.1478450098891377e-50	NA	57	60	60
ENSG00000112118.18	MCM3	1.3047430708177277	0.1311161445386911	0.19198035001798752	0.025464074800907194	0.1445234728173415	7.477469167037946e-08	NA	20	20	20
ENSG00000241852.9	C8orf58	1.3043679746736205	0.17920417743005923	0.19210814898676798	0.007477368609976148	0.1408689953345845	7.135875459970234e-07	NA	12	12	12
ENSG00000122477.12	LRRC39	-1.3035934192134033	-0.148220649422186	0.19237224562786548	0.016844408446351745	0.1420445001302703	3.501252377696313e-07	NA	48	49	49
ENSG00000132199.18	ENOSF1	-1.3015569306584547	-0.11351353008487043	0.19306789101668942	0.018627204188133406	0.15651032353322453	1.5177467710330182e-07	NA	54	56	56
ENSG00000101052.12	IFT52	-1.3007221659632262	-0.09655110986911053	0.19335357221229565	0.01843091081576017	0.2004856855959601	1.810312693763313e-10	NA	21	21	21
ENSG00000105971.14	CAV2	-1.2993920231623362	-0.2876079842213198	0.19380942779657584	0.002141779465501238	0.025611829246127503	0.042204237430870616	NA	4	4	4
ENSG00000101290.13	CDS2	1.2988131778367147	0.06501852504834031	0.1940080511182256	0.052106461165188134	0.3361561935129551	6.607969078214607e-17	NA	30	31	31
ENSG00000164989.16	CCDC171	-1.297911734276087	-0.06186827629496133	0.19431766735092426	0.052075559460108105	0.3484740314768849	9.23656159157421e-18	NA	34	34	34
ENSG00000235209.1	CTA-150C2.13	1.2978311399831057	0.03992561524064653	0.19434536649060374	0.1686139324116686	0.26338758900875114	8.697498914747437e-13	NA	52	52	52
ENSG00000184492.6	FOXD4L1	1.29765096233904	0.07059400611668577	0.1944073015251654	0.04518565226839084	0.28061612193165764	1.8799440443782215e-13	NA	22	24	24
ENSG00000136783.9	NIPSNAP3A	-1.2966666052996603	-0.06328735461882379	0.19474592435642402	0.058491804544394364	0.17701241816173047	1.0210887957007235e-08	NA	110	112	112
ENSG00000101236.16	RNF24	1.2962251348015794	0.09797205367940127	0.19489793247052956	0.025157121350370206	0.2086868262457881	4.184242803285717e-10	NA	15	15	15
ENSG00000057019.15	DCBLD2	-1.2961141199829835	-0.1133069842448436	0.19493617103278227	0.0160845089168244	0.04356298607306077	0.006470431474446025	NA	51	51	51
ENSG00000110315.6	RNF141	-1.2958724311316119	-0.1627231022689244	0.19501943871660687	0.005953515026568332	0.04485286227280067	0.005174704722123689	NA	24	24	24
ENSG00000187012.10	LINC00207	1.2958027109540373	0.25416322990718354	0.19504346385967586	0.003866330560247805	0.025955277659048696	0.03976254039927344	NA	2	2	2
ENSG00000228696.8	ARL17B	1.2956041586659501	0.032528493225947704	0.1951118956463731	0.1508797788789903	0.4018985187373341	5.7631623725121065e-21	NA	28	51	51
ENSG00000148337.20	CIZ1	1.29456700348734	0.12401644002720023	0.19546964127004873	0.015665435806355772	0.07045452907103728	0.000641889552828857	NA	43	45	45
ENSG00000068745.14	IP6K2	-1.2944332559554679	-0.08195290221766771	0.19551580974880578	0.030676092680698187	0.09567192998007754	5.1150538628802865e-05	NA	39	41	41
ENSG00000183569.17	SERHL2	-1.293800612385888	-0.10465987300202956	0.19573430111969903	0.01952985296410107	0.0835101273710798	0.00016222104695791351	NA	6	6	6
ENSG00000140465.13	CYP1A1	-1.2933800722066688	-0.09174454277868115	0.19587963892016802	0.045153605726596824	0.06879441735062332	0.0005063973872573878	NA	49	49	49
ENSG00000214113.10	LYRM4	-1.2923319010075995	-0.1526272279040507	0.1962422288719906	0.013898975374470946	0.06661412105449792	0.0008639477892154937	NA	43	44	44
ENSG00000233393.1	AP000688.29	-1.2920190122607185	-0.07324782247389126	0.1963505605518605	0.03874956024536382	0.21923471644371148	1.142200949258857e-10	NA	31	31	31
ENSG00000067221.13	STOML1	-1.2912503652328553	-0.468615769851693	0.19661687571782538	0.0010226861432073163	0.02459555643799715	0.03829838590985661	NA	18	19	19
ENSG00000111321.10	LTBR	1.2870556699354125	0.10271924563112313	0.19807488512233207	0.020565977262431926	0.33348726861870065	7.682194226422792e-17	NA	14	15	15
ENSG00000117640.17	MTFR1L	-1.2867154115361428	-0.14053599164309613	0.19819349938997433	0.010578883207809597	0.12565067726410573	1.8101846450984046e-06	NA	16	17	17
ENSG00000196275.13	GTF2IRD2	1.286471284377393	0.06633956990699358	0.19827863425610548	0.07060095722759402	0.5080866695085514	2.2156416730235928e-29	NA	10	12	12
ENSG00000051180.16	RAD51	-1.2857321037850957	-0.13638342781807067	0.1985365730034806	0.01166458271256372	0.05307218419362971	0.002984065422686639	NA	14	14	14
ENSG00000112110.9	MRPL18	-1.285298638169011	-0.179325152415724	0.19868794589062821	0.0058281838596456	0.02663242245375106	0.03531510152162961	NA	15	15	15
ENSG00000172954.13	LCLAT1	1.2845768732767207	0.11986275524191135	0.1989401845235227	0.01574550839849459	0.11459031349881033	2.2647549293216893e-06	NA	22	22	22
ENSG00000283597.2	FAM169B	1.2820522476720597	0.20631856349035368	0.19982431861994931	0.007120811090519418	0.10598367367458313	1.8846891501180805e-05	NA	10	10	10
ENSG00000137804.12	NUSAP1	-1.2804223745855616	-0.03346071660317266	0.20039662909025335	0.1835898317181301	0.4793405747354733	9.018481547531108e-27	NA	36	37	37
ENSG00000179698.13	WDR97	-1.2802924588974416	-0.05885580911837159	0.2004422988687744	0.083528081487256	0.4612785789987441	2.8697787765968103e-26	NA	9	10	10
ENSG00000104714.13	ERICH1	-1.2800024866124302	-0.06667386485276999	0.20054426138146397	0.04653796016865652	0.09800560703728342	3.751401592062201e-05	NA	36	36	36
ENSG00000185585.19	OLFML2A	-1.2790796046880601	-0.09237320039328371	0.2008690249144227	0.027072435544354408	0.10761136591137144	1.762163903957511e-05	NA	72	76	76
ENSG00000110455.13	ACCS	-1.277629695777379	-0.04363326599315642	0.2013800248224622	0.10264619493600509	0.4068212471771884	3.2873889209534947e-21	NA	53	55	55
ENSG00000111962.7	UST	1.2774184516660976	0.09060015312269414	0.20145455388565758	0.03185036841528373	0.05240773538786223	0.0021943227507957	NA	43	45	45
ENSG00000057468.6	MSH4	1.276720187128277	0.0720209760729416	0.20170105183192455	0.045417074045355416	0.2058434890576253	9.503415166524888e-10	NA	37	37	37
ENSG00000214946.14	TBC1D26	1.2760861938386017	0.05991207962256313	0.20192505147889483	0.05931711409368276	0.3671143182155027	1.108894859240209e-18	NA	48	52	52
ENSG00000168214.20	RBPJ	-1.2746967408059853	-0.3408390115153012	0.2024166008809034	0.001984771733684467	0.0332983665583954	0.021739449752008037	NA	15	15	15
ENSG00000135048.13	TMEM2	1.2740661301237926	0.14760752664273746	0.20263998064987276	0.01152095648465193	0.047634308788705206	0.004707351274511784	NA	40	42	42
ENSG00000188687.17	SLC4A5	1.272975383478747	0.1561068137637935	0.20302677720418705	0.010643259717229714	0.08617828206302347	0.00011765254044706167	NA	16	16	16
ENSG00000167700.8	MFSD3	1.272372184120889	0.4534660448376096	0.20324091230518426	0.0010246639462223829	0.04742169118867015	0.005137235733291997	NA	14	14	14
ENSG00000103671.9	TRIP4	1.2719509207668596	0.08938769342585194	0.20339055782951831	0.027936731419559657	0.1960089101011488	1.852907307999628e-10	NA	52	52	52
ENSG00000172123.12	SLFN12	-1.271621290584263	-0.22502580603227448	0.20350770840392463	0.006359804294714878	0.04029922378493914	0.01051718458629005	NA	11	14	14
ENSG00000092068.19	SLC7A8	-1.2710667399580453	-0.08041988633679943	0.20370490653325235	0.028995473501804515	0.2951069856452341	3.639694485678782e-15	NA	24	25	25
ENSG00000277013.1	CTC-526N19.1	1.2709201096839748	0.11640449777774896	0.20375707148156386	0.015083156888213763	0.0322398215554136	0.02232040831898317	NA	44	46	46
ENSG00000137802.13	MAPKBP1	-1.2703694271266013	-0.30393981171297135	0.203953068238646	0.002012566564063457	0.08665133507944399	0.00011654420455980407	NA	8	8	8
ENSG00000124459.11	ZNF45	-1.268977235872909	-0.15874347832007982	0.20444918323075034	0.00755840777309307	0.05935616700167756	0.0015944515583699922	NA	30	35	35
ENSG00000119723.16	COQ6	1.2684032466571806	0.10234153833811081	0.20465398280202896	0.013133275756859691	0.02469945879502413	0.04768540659033686	NA	35	36	36
ENSG00000153060.7	TEKT5	1.2681135934405765	0.055398106478917394	0.2047573878046437	0.05625905697325736	0.0569408908319407	0.0020103536910562585	NA	46	48	48
ENSG00000124249.6	KCNK15	-1.2675331671970405	-0.1175172440650221	0.20496471191729082	0.014111107736553701	0.05392016549425669	0.002822126598064555	NA	50	50	50
ENSG00000053372.4	MRTO4	1.2671452534286811	0.12525072138477655	0.20510335701062676	0.019671903015359107	0.19256565650810945	8.902208908728922e-10	NA	71	72	72
ENSG00000185201.16	IFITM2	-1.2663200419563203	-0.11582343676255862	0.2053985243795584	0.020327293111143153	0.2382193772472381	2.964677847103272e-11	NA	40	42	42
ENSG00000204421.2	LY6G6C	-1.2657130389076767	-0.2376003778994668	0.20561583842683817	0.004432743761172718	0.052337545821417315	0.003432018853766623	NA	12	58	58
ENSG00000260328.1	RP11-416I2.1	-1.2639788704763153	-0.3157936807571612	0.2062376109858839	0.0022383405167060145	0.02850568500060878	0.03285774506578714	NA	30	30	30
ENSG00000124788.17	ATXN1	-1.2635764605111965	-0.25708370307921247	0.20638208693334958	0.004447126495795446	0.039762462580149614	0.011457853309108914	NA	47	49	49
ENSG00000111450.13	STX2	1.2625958163509052	0.361022504771827	0.2067344721831652	0.0015960437943175181	0.04305322555595538	0.008156077123323422	NA	19	19	19
ENSG00000145020.15	AMT	-1.2613792110730049	-0.06134524034642644	0.20717225465249234	0.06477232843253014	0.33004078235319295	2.4152969192993944e-16	NA	45	45	45
ENSG00000180929.5	GPR62	1.2611320163208721	0.30795015985977225	0.20726128722477133	0.0023336804528971645	0.03072857472844366	0.021953844804804182	NA	51	52	52
ENSG00000196839.12	ADA	1.2604793901579607	0.09719640879403851	0.20749647814734629	0.029851859899362912	0.03534392113003427	0.014466573461774225	NA	84	85	85
ENSG00000256980.4	KHDC1L	-1.2579201384230667	-0.11096907223182273	0.20842063978388503	0.019936634417904095	0.03529956799398906	0.016526923567829345	NA	68	69	69
ENSG00000197062.11	ZSCAN26	-1.2577133691784685	-0.06900657568315208	0.2084954354965768	0.05909611504645227	0.25098554797951805	2.711898001302764e-12	NA	41	59	59
ENSG00000234444.9	ZNF736	-1.2575715186437433	-0.06739471197390311	0.2085467590778438	0.05470283221285279	0.0947397758767588	4.194346151898259e-05	NA	79	84	84
ENSG00000179270.6	C2orf71	-1.2575363031222933	-0.07513640456711931	0.20855950198306783	0.05918058866479748	0.3145509508214025	2.111531487147765e-15	NA	9	9	9
ENSG00000256427.1	RP11-118B22.4	-1.2572783413576654	-0.041356432763349237	0.20865286389218707	0.14615046125350367	0.19324731257154895	2.492577825683453e-09	NA	45	46	46
ENSG00000259869.1	AL022344.7	-1.2572190095603073	-0.1198292405455059	0.20867434162908538	0.013547432275321555	0.046518835765978685	0.0055807339388530995	NA	24	24	24
ENSG00000171316.11	CHD7	1.2567729689074634	0.5627958957315432	0.20883585683482686	0.0005870527274485233	0.036525854687093066	0.015102848859399496	NA	2	2	2
ENSG00000109084.13	TMEM97	-1.2567594532432875	-0.06926461435314481	0.20884075238818334	0.04406450136199269	0.200382429545792	1.3327319225411589e-09	NA	29	29	29
ENSG00000235615.2	AJ239322.1	-1.256054428379694	-0.052332611520897354	0.20909623708902902	0.08282965190406796	0.4092751206184255	1.8868606011926345e-21	NA	48	61	61
ENSG00000103485.17	QPRT	1.2552357915041181	0.1570298049297506	0.20939317615496778	0.007959935769448565	0.16528250186734342	4.435924378938461e-08	NA	15	17	17
ENSG00000178404.9	CEP295NL	-1.254707559334009	-0.031024260620570517	0.20958494056819021	0.280452239562645	0.08261350790775107	0.00019137603100739895	NA	182	190	190
ENSG00000149743.13	TRPT1	-1.2525116932040699	-0.11164461582916184	0.21038347018262582	0.02129535848770922	0.2550259931092481	1.2561987026883765e-12	NA	18	18	18
ENSG00000068654.15	POLR1A	-1.2523301826564306	-0.09048200241271932	0.2104495751114982	0.01944132551062032	0.20860307740107625	6.306514648135233e-10	NA	63	64	64
ENSG00000150361.11	KLHL1	-1.2512586307117046	-0.12326664237225843	0.21084013344841324	0.013885116282841099	0.08785715700489204	0.00010064434461003646	NA	29	29	29
ENSG00000233901.5	LINC01503	-1.2508823432970244	-0.1049987035217729	0.21097740666493836	0.011383455316144138	0.08580676893357718	0.0001302738364643316	NA	18	19	19
ENSG00000139734.17	DIAPH3	-1.2505407364960668	-0.18939922086859218	0.21110208403272546	0.007340166732284954	0.09666101574990957	4.7934910827590554e-05	NA	21	21	21
ENSG00000153310.19	FAM49B	-1.2504087076651524	-0.20299979318783742	0.21115028530648394	0.004487123717691151	0.1185123444200382	7.924741505280258e-06	NA	112	115	115
ENSG00000184313.19	MROH7	-1.249978524684756	-0.18224423756942906	0.21130739233238105	0.0064792299414773765	0.09439862809676952	4.8809753644768784e-05	NA	25	25	25
ENSG00000145192.12	AHSG	-1.2496533889323207	-0.13660601661872135	0.21142619115328198	0.014999749235291437	0.042933923524436014	0.008271720784511011	NA	14	14	14
ENSG00000172987.12	HPSE2	1.2495552888051564	0.26152719026824167	0.2114620446754134	0.0033537788418635936	0.039692110360071337	0.011703348694975085	NA	22	25	25
ENSG00000204147.9	ASAH2B	1.2493288121035564	0.19728348985318092	0.21154483390759116	0.004522410470662722	0.1072172039355754	1.9620204059958874e-05	NA	18	18	18
ENSG00000140545.14	MFGE8	1.2490654277039779	0.24189593408486015	0.2116411443247741	0.00405753114026268	0.07235477620585448	0.0005124195708495227	NA	7	7	7
ENSG00000267272.5	LINC01140	1.2481677051419884	0.20198412857426717	0.21196964801476392	0.004847041563244226	0.11230123266491512	1.1713805326424407e-05	NA	7	7	7
ENSG00000215305.9	VPS16	-1.2479089705813848	-0.1115837651048026	0.21206439513745812	0.013687273541197675	0.0946157675397708	6.176393084485524e-05	NA	23	24	24
ENSG00000152689.17	RASGRP3	-1.2464554255382652	-0.30060631013394473	0.21259724392732848	0.0029446214331747566	0.027758063581474	0.0332602020521804	NA	15	15	15
ENSG00000149656.8	LINC00266-1	1.2456366893732107	0.0902956772031115	0.21289780626029542	0.02722968877868354	0.13203731866500287	2.9480485138901363e-07	NA	11	11	11
ENSG00000163682.15	RPL9	1.2447075332422466	0.045390114597902126	0.2132392758623154	0.08271171807670999	0.5139254569959419	1.514779835996744e-30	NA	11	11	11
ENSG00000164609.9	SLU7	1.2434139991877586	0.36194664600992377	0.2137153142127841	0.0016734471262602926	0.11723357233040878	7.3799689271378005e-06	NA	7	7	7
ENSG00000128891.15	C15orf57	-1.2431038872533855	-0.0495110876071874	0.21382955353442112	0.076402826001257	0.3682142595184886	6.408369966259804e-19	NA	28	29	29
ENSG00000170776.21	AKAP13	1.2422974713099446	0.2128995397164573	0.2141268280007803	0.0041406707532705795	0.08351198727250936	0.00019948095053754408	NA	20	20	20
ENSG00000149596.6	JPH2	-1.2417800767785108	-0.1501141466957297	0.2143177154905469	0.008645949253865963	0.0667584217132215	0.0008798710945544576	NA	7	7	7
ENSG00000142794.18	NBPF3	-1.2412710856814408	-0.03664578191468093	0.21450562232792614	0.13750721364808857	0.5008217215341121	2.346929117693891e-29	NA	28	31	31
ENSG00000102786.14	INTS6	1.2405600468460964	0.5078653494999369	0.21476831898897464	0.0007456791815246679	0.0245919875363816	0.04316803337449996	NA	4	4	4
ENSG00000204237.4	OXLD1	-1.2403209349620448	-0.15296416187274806	0.21485671208960233	0.009155625089921257	0.02647385804397111	0.0364810086031264	NA	27	27	27
ENSG00000240038.6	AMY2B	-1.2395952044172696	-0.3476678374269686	0.21512515531682086	0.0024159638921345313	0.02785735898337276	0.033478314359127403	NA	18	19	19
ENSG00000198754.5	OXCT2	-1.2386317015059296	-0.06048095262813235	0.21548192238647956	0.07831995104953003	0.058881338492062514	0.0016391568468037015	NA	80	82	82
ENSG00000204438.10	GPANK1	-1.2378835486931496	-0.669113936312363	0.21575924318098294	0.00029328020260594774	0.057729941485464176	0.002110001339295788	NA	4	15	15
ENSG00000106526.10	ACTR3C	-1.237260255255634	-0.040251993931978564	0.21599047805505356	0.029657754238201085	0.1342577713015637	1.467029218764963e-06	NA	55	57	57
ENSG00000272663.1	RP11-191L17.1	1.236892469566765	0.09780906406010048	0.21612700610511215	0.019791674461285783	0.10787121283710396	1.2285534833589607e-05	NA	12	12	12
ENSG00000166548.15	TK2	1.2366389427555449	0.20557092540230124	0.21622115556557042	0.005957950415989728	0.044996012579181004	0.007233647622025997	NA	21	22	22
ENSG00000162244.10	RPL29	-1.2353281664689837	-0.18530583458678268	0.21670839508929796	0.009944091027841115	0.0529949913122964	0.0031355272042267665	NA	26	28	28
ENSG00000142089.15	IFITM3	-1.2350842989990345	-0.1756967033801351	0.21679913219269797	0.007661614265823378	0.22955256497442186	4.009690578212667e-11	NA	7	7	7
ENSG00000247400.3	DNAJC3-AS1	-1.2350365875649054	-0.12048654933910263	0.21681688764385998	0.01923728249972675	0.05124495050008381	0.0041976124040341775	NA	56	57	57
ENSG00000104885.17	DOT1L	-1.2346345863357047	-0.17617409751459992	0.2169665309246539	0.0044510135222612535	0.11685945094332123	5.488876525939381e-06	NA	10	10	10
ENSG00000218739.9	CEBPZOS	1.2346187990692021	0.08210711434962051	0.2169724091847125	0.032144722982832975	0.2117318930023452	4.735861692469708e-10	NA	46	46	46
ENSG00000158604.14	TMED4	1.2342227571673112	0.13587377340407494	0.21711990965151917	0.008550727719843781	0.09501934072345483	6.618673637067313e-05	NA	14	14	14
ENSG00000140830.8	TXNL4B	1.2341252455857075	0.05576631540518837	0.21715623758894653	0.051493126123922935	0.1670719180346085	5.033970490159634e-08	NA	28	28	28
ENSG00000271344.1	RP11-274B21.9	1.2335734897460424	0.06914352773807733	0.2173618765781723	0.0365059904151185	0.17174461997166027	3.2516527400555783e-08	NA	54	55	55
ENSG00000187790.10	FANCM	-1.232910795485882	-0.1528470701654089	0.2176090473059632	0.011420257684989006	0.14548931286920824	3.277779107050619e-07	NA	27	27	27
ENSG00000270638.1	RP3-466P17.1	-1.2325294273532694	-0.06690408018416837	0.21775138101297264	0.04358657923445261	0.16447763815995586	7.499917767534697e-08	NA	59	59	59
ENSG00000258768.2	CTD-2292M16.8	1.2322067614736647	0.18199883919123563	0.21787185820399635	0.004420412819857075	0.200339859204996	7.190066398092322e-10	NA	15	15	15
ENSG00000171303.6	KCNK3	1.2320501073174117	0.0991478031306074	0.21793036710857105	0.029122282205153383	0.15298081910608485	1.772441823887872e-07	NA	33	33	33
ENSG00000162390.17	ACOT11	1.2309544658264608	0.19924982632020427	0.2183398950112896	0.0053042275608984	0.1286614849709325	3.06220343287311e-06	NA	7	7	7
ENSG00000230051.1	CTA-929C8.8	1.230832994565027	0.19606122129051998	0.21838533246168346	0.005344469904442841	0.11475427095512565	1.0918927421846504e-05	NA	27	28	28
ENSG00000141084.10	RANBP10	1.2299488793129532	0.265436489688452	0.21871624865966854	0.004831775891760914	0.09475859263113344	5.7438237864784816e-05	NA	8	9	9
ENSG00000110717.12	NDUFS8	1.229823064632669	0.266276325311665	0.21876336919633055	0.007804279875990425	0.2261095995145534	1.0589065280222509e-10	NA	8	8	8
ENSG00000105669.13	COPE	1.2296920661673736	0.25739165258702135	0.21881243892991187	0.003363606059416275	0.08936235323209232	3.9067295190206606e-05	NA	11	12	12
ENSG00000137806.8	NDUFAF1	1.2294258698120764	0.0640863737644358	0.2189121757816822	0.04805814139899113	0.2565079275225265	2.3977249238103893e-13	NA	41	43	43
ENSG00000235021.1	RP11-439E19.7	-1.2285545554565873	-0.11336285445061413	0.2192388629421551	0.017604124084120973	0.07313598701151465	0.0005573157313495515	NA	16	16	16
ENSG00000197417.7	SHPK	-1.2279492801599907	-0.04162270930239402	0.21946600841427033	0.1090414204907402	0.3747471395992089	1.6853989305655559e-19	NA	34	37	37
ENSG00000100239.15	PPP6R2	1.227407618402599	0.1344964797083424	0.2196694244276275	0.010512935428128459	0.2371133047167393	2.1614280449293585e-11	NA	14	14	14
ENSG00000204520.12	MICA	-1.226564063139708	-0.1622043902807219	0.21998648313440994	0.0070588966840599105	0.4895637221959536	1.2402884212441605e-27	NA	7	33	33
ENSG00000234719.8	NPIPB2	1.2262596331922198	0.022813520766552395	0.22010098677772272	0.3348539528171399	0.6194417715014465	2.027556858542684e-40	NA	41	42	42
ENSG00000131626.16	PPFIA1	1.2249647720759873	0.22712611816694528	0.22058849383609302	0.0035832208629736967	0.11057508944458924	1.661405362653181e-05	NA	8	10	10
ENSG00000181523.12	SGSH	1.2245898524257088	0.09542416564635148	0.22072979318122254	0.014187398411862936	0.028328979406161588	0.033294514002337086	NA	32	35	35
ENSG00000254986.7	DPP3	1.2231704871904903	0.15654360650890858	0.22126531004836592	0.006880590778158656	0.034015939831549845	0.015379315658618734	NA	55	60	60
ENSG00000184227.7	ACOT1	-1.2229771700642416	-0.044460753158089616	0.22133831927567105	0.11046972582606482	0.2581771026954666	8.390266249869494e-13	NA	27	28	28
ENSG00000081853.14	PCDHGA2	-1.2229522797297399	-0.21796011571429458	0.22134772075303855	0.0035970259039110036	0.03391309234449676	0.019401879886578904	NA	4	4	4
ENSG00000270972.1	RP11-326C3.15	1.2225099659802148	0.0410888710983513	0.22151483746173584	0.13626293517094384	0.24681904008356675	4.134714134947338e-12	NA	30	33	33
ENSG00000234177.5	LINC01114	1.2218585404649744	0.11487893751247631	0.22176112619092925	0.01363728740968345	0.12050043805635464	2.577830385957293e-06	NA	33	34	34
ENSG00000100647.7	SUSD6	-1.221258124901531	-0.14349414763511922	0.2219883029288946	0.01183001504122626	0.02704296913723981	0.03838000503240775	NA	70	71	71
ENSG00000162398.11	LEXM	-1.2203274788825431	-0.15252831440510706	0.22234075693039546	0.017221269510178876	0.09046591613377199	9.171568115587298e-05	NA	47	48	48
ENSG00000109576.13	AADAT	-1.2186107566096607	-0.2604694554675669	0.22299196443509495	0.005004296045026663	0.045100451052449725	0.006620983685525186	NA	19	19	19
ENSG00000100604.12	CHGA	-1.2180154451845069	-0.3589600475011134	0.2232181034501055	0.0018874030890505397	0.08958649863290866	7.406582847764959e-05	NA	6	6	6
ENSG00000099977.13	DDT	1.2177549434580546	0.20799907654031752	0.2233171109856723	0.0038040622935512844	0.06683388773208264	0.0009901424943088632	NA	24	25	25
ENSG00000198892.6	SHISA4	-1.2172325753879816	-0.10247670787439109	0.22351573935345792	0.01652933200606157	0.17914659617107673	5.9018048936783685e-09	NA	28	28	28
ENSG00000198719.8	DLL1	-1.2167355974151604	-0.2917091186882962	0.22370483051289902	0.002488972787445411	0.0361151066026231	0.01651307568413779	NA	15	15	15
ENSG00000173715.15	C11orf80	-1.2161996831401187	-0.10816335573581189	0.22390886440276336	0.012198510902505937	0.09926409166051073	2.5761275849467125e-05	NA	22	26	26
ENSG00000005471.15	ABCB4	1.2156882436954337	0.08756847605691688	0.22410370426115678	0.027945624912625006	0.17156343222341833	1.5035426196726984e-08	NA	14	15	15
ENSG00000107020.9	PLGRKT	-1.2151801767873271	-0.14950885193124225	0.2242973792890528	0.008653419637410627	0.13326283625081553	1.246838406762644e-06	NA	15	15	15
ENSG00000054965.10	FAM168A	-1.2134628188135748	-0.3615845999842614	0.22495292149120294	0.0025234950726171195	0.026112188328249557	0.041273725003823925	NA	8	8	8
ENSG00000219481.10	NBPF1	1.2120073691091922	0.05187784464303536	0.22550955981041165	0.04596865546028939	0.20255465815724288	5.517540348746442e-10	NA	73	82	82
ENSG00000185163.9	DDX51	-1.2118219051360815	-0.16411419195387428	0.2255805612925733	0.00802733901233168	0.16164802037323575	4.61808743770904e-08	NA	27	32	32
ENSG00000187715.13	KBTBD12	-1.2113195258921465	-0.131830620784611	0.225772968145055	0.01894550935912392	0.1355686535780745	5.331413925443054e-07	NA	29	29	29
ENSG00000163959.9	SLC51A	-1.2109763443392891	-0.12239888711364094	0.22590447100566025	0.01600488233583461	0.10806581569211396	2.1313328336007323e-05	NA	8	8	8
ENSG00000134440.11	NARS	-1.2109301674831083	-0.19201624116467725	0.22592216956914968	0.004888588721044237	0.05613941832530263	0.002496121242363354	NA	48	48	48
ENSG00000272112.1	CTB-113P19.5	-1.2104025995657153	-0.11411891285775744	0.22612444488457317	0.030635910532486755	0.039293656303180116	0.011924498786281018	NA	67	68	68
ENSG00000265369.3	PCAT18	-1.210322306105028	-0.13660982551868325	0.22615524160471723	0.011347507894124826	0.03242523534612963	0.02186493472415372	NA	35	35	35
ENSG00000113013.12	HSPA9	-1.2095217281000654	-0.13436683010373682	0.22646246863573538	0.009852304627312444	0.0887861689949066	0.00010103155593735116	NA	22	22	22
ENSG00000184635.14	ZNF93	-1.2088841281408278	-0.10679322625989175	0.22670736469142827	0.017630700772784086	0.2095740051016759	4.698189523495893e-10	NA	22	22	22
ENSG00000213077.5	FAM106A	1.2087009477416386	0.09645500318343574	0.22677775745046613	0.02791043595306583	0.1556840637055636	1.3338635430063819e-07	NA	11	12	12
ENSG00000276085.1	CCL3L3	1.2075191487566495	0.05490351503773003	0.22723227514730526	0.07482803560947954	0.14598249559087678	4.111925542864083e-07	NA	43	49	49
ENSG00000115604.10	IL18R1	1.2070825036824544	0.03973025593124797	0.22740037223011933	0.1202341377864485	0.6040505378030495	1.607374051294813e-39	NA	27	27	27
ENSG00000159079.18	C21orf59	-1.2064681479817008	-0.1674323659183856	0.2276370333842308	0.01074152337643504	0.1084142110571981	9.689922894312856e-06	NA	14	17	17
ENSG00000140650.11	PMM2	1.2054870081695408	0.18584701033046114	0.2280153504625848	0.008720035760785238	0.03367533408300182	0.0190856529018731	NA	16	17	17
ENSG00000197912.14	SPG7	1.2053239436834184	0.13594705806153973	0.228078269778769	0.008907940708077927	0.05008846312955565	0.0043181797188086395	NA	27	27	27
ENSG00000138722.9	MMRN1	-1.2050025218796891	-0.06577788510523438	0.22820232834114373	0.04257294623863964	0.1989282133824274	1.0293180214392754e-09	NA	34	35	35
ENSG00000267107.6	PCAT19	-1.2043540620077684	-0.4108767064679632	0.2284527594542839	0.0010130252343626804	0.08621112096495259	7.625699808521854e-05	NA	3	4	4
ENSG00000114491.13	UMPS	-1.204052296495161	-0.07967024653299881	0.22856936609999123	0.02982818954506107	0.12451806289492795	3.466799260273445e-06	NA	44	44	44
ENSG00000165502.6	RPL36AL	1.2037406769109773	0.07083259331243957	0.22868982497834867	0.03883857186645117	0.3678478866323344	7.475001457595989e-19	NA	37	38	38
ENSG00000116885.18	OSCP1	1.2033609048087772	0.21364453891086324	0.22883668982285432	0.00493592867497112	0.1663953343507624	6.320403869548771e-08	NA	9	9	9
ENSG00000055211.12	GINM1	-1.2030580384254235	-0.2419778312785541	0.22895386193079814	0.004284600765398926	0.04221126789151357	0.0076589775045666905	NA	48	49	49
ENSG00000172167.7	MTBP	-1.2024426001038662	-0.07088259468023327	0.22919209255674955	0.03587486497165468	0.2748495722477112	2.072148170115549e-13	NA	66	66	66
ENSG00000159339.13	PADI4	1.2016059915782544	0.22498422171889781	0.22951621900310115	0.005343449112820789	0.026182989243761026	0.038889779429297264	NA	14	14	14
ENSG00000174780.15	SRP72	-1.2008514543479665	-0.1331187263509548	0.22980882824008764	0.007035767555252722	0.17966985443508454	1.3232417595131056e-08	NA	12	12	12
ENSG00000260179.1	RP5-902P8.12	1.2006232124859246	0.08805628423261692	0.22989739259319464	0.025459130829041263	0.13099598030184076	1.8190195698131055e-06	NA	10	11	11
ENSG00000171798.17	KNDC1	-1.2005335233350318	-0.310326000281164	0.22993220118515467	0.002046107387210375	0.08022432414086389	0.00017819677488210733	NA	4	4	4
ENSG00000196263.7	ZNF471	1.2004862139636623	0.18127947397079405	0.22995056358481492	0.0045463143277850206	0.09497440256468244	5.688032550255334e-05	NA	17	17	17
ENSG00000212694.8	LINC01089	1.2000814993548714	0.09540735042948267	0.23010768991476305	0.028283205550561838	0.1845316577841964	4.309229640613174e-09	NA	30	34	34
ENSG00000205571.13	SMN2	-1.199666388020756	-0.04664158137397886	0.23026893196754206	0.09531867651665346	0.12401008062722678	2.567513662385192e-06	NA	27	32	32
ENSG00000265971.1	RP11-269G24.6	-1.199466248170705	-0.15727200304605435	0.2303467011581214	0.007394410822039962	0.025751765693994108	0.04117274259748496	NA	21	21	21
ENSG00000171722.12	SPATA46	1.1984601881712216	0.23738247189718267	0.230737913019054	0.005348076317155631	0.030106017070066236	0.026392181031124232	NA	5	5	5
ENSG00000129925.10	TMEM8A	1.1972930152381311	0.06566506543183853	0.23119236593043035	0.04549304758277365	0.3605092268352165	1.3012220802978387e-18	NA	40	45	45
ENSG00000184454.6	NCMAP	1.1961183260213057	0.09810668887044864	0.23165038706867203	0.017782286635539806	0.18010419803735664	1.3564746273245678e-08	NA	7	7	7
ENSG00000141040.14	ZNF287	1.195640386424513	0.13524300944406234	0.2318369240092163	0.009334491219243247	0.024041881076249973	0.046130040000403084	NA	25	25	25
ENSG00000197016.11	ZNF470	-1.1950903005624711	-0.12507068448166753	0.2320517511867356	0.013602791671406995	0.17520296815138756	1.8441303658159886e-08	NA	30	30	30
ENSG00000106477.18	CEP41	1.1949174114576913	0.19817343295598583	0.23211929942043918	0.004488185333141148	0.058295952436749614	0.0013607112679428946	NA	5	5	5
ENSG00000205309.13	NT5M	-1.1939873573498399	-0.21199487542746456	0.23248291353423545	0.0028018004660695364	0.026100135627604874	0.039250558240725715	NA	13	13	13
ENSG00000163945.15	UVSSA	1.1935624981806474	0.07377002682605178	0.23264915097108796	0.033750390023057464	0.24919877483119904	6.651107387112031e-12	NA	50	52	52
ENSG00000134058.11	CDK7	1.1933938464366565	0.30886633337334446	0.23271516382480228	0.003536585591874089	0.07433411496586753	0.0004289233112687224	NA	16	17	17
ENSG00000108639.7	SYNGR2	-1.1926685612348953	-0.16227540735798368	0.2329992029203911	0.005737055630588191	0.05016186834156164	0.004318220792309758	NA	47	49	49
ENSG00000226251.5	RP11-15I11.3	1.192399001610726	0.029426706859490063	0.23310483159186146	0.2091201383922109	0.4648391624502529	1.7036284367808732e-25	NA	59	60	60
ENSG00000169689.14	CENPX	1.1921565822435254	0.10202206695212418	0.23319985417974387	0.015386259483269459	0.19260082355262825	3.9494628361119334e-09	NA	15	15	15
ENSG00000140104.13	C14orf79	-1.1916463284008671	-0.06595724308861084	0.23339995121895085	0.03428887513143288	0.3582252843275751	2.4720992520381328e-18	NA	12	14	14
ENSG00000173230.15	GOLGB1	-1.1916051609768716	-0.23390062237680706	0.2334161004099189	0.0034832658475454827	0.0383928667966725	0.012477779705861305	NA	13	15	15
ENSG00000137824.15	RMDN3	1.1912338373179756	0.2184756174950943	0.23356179936136745	0.0037452541464315565	0.11014509129316408	1.5006064133616671e-05	NA	18	19	19
ENSG00000154217.14	PITPNC1	1.1903056233312108	0.12339242068590413	0.23392629139019383	0.011617376590169566	0.02536223950121155	0.03532778911032612	NA	62	63	63
ENSG00000184007.18	PTP4A2	1.189008482316743	0.1797549797273492	0.23443632908112666	0.0058679807872088026	0.10231325766917976	1.7689864543759526e-05	NA	23	23	23
ENSG00000163002.12	NUP35	1.1880007320173467	0.1408434214010434	0.23483312129910716	0.009129568013239518	0.08344004273037198	0.0001255402368652763	NA	22	22	22
ENSG00000273032.1	DGCR9	1.1879735538520675	0.11277595501454564	0.23484382902819467	0.018557151987478673	0.19342982499797567	2.759180516803565e-09	NA	28	28	28
ENSG00000184956.15	MUC6	1.187707340804567	0.09615274400703656	0.23494873066335442	0.023554547611300984	0.06895767683105263	0.0005859858827603894	NA	47	47	47
ENSG00000204060.6	FOXO6	1.1874358048005704	0.20916582387494875	0.23505576399218275	0.0037378429817305422	0.03431863935660947	0.01856891489423605	NA	28	28	28
ENSG00000143107.8	FNDC7	1.1874147383432512	0.15825998652788179	0.23506406935421853	0.0072875348876080236	0.07118335159603079	0.0006379801104296727	NA	15	15	15
ENSG00000257949.6	TEN1	-1.1871485628921654	-0.058393027735230585	0.2351690258009963	0.07503512751467334	0.4545174794456648	1.0539780268020448e-24	NA	36	39	39
ENSG00000165417.11	GTF2A1	1.1865462624010366	0.19977060577301295	0.2354066431823243	0.005195457748288453	0.025239884127632548	0.043311566754164886	NA	25	25	25
ENSG00000179057.13	IGSF22	1.1862940320982815	0.17229016626859078	0.23550620262061017	0.007931200830701963	0.130879100617343	1.5368812459976137e-06	NA	3	4	4
ENSG00000228261.1	RP11-127L20.3	1.1852854137806375	0.036405013021763924	0.2359046186271605	0.15358772292689216	0.4368412145705654	1.800515930190213e-23	NA	22	22	22
ENSG00000010810.17	FYN	1.1841745896993812	0.279177741811267	0.23634395858902846	0.0038852897904784697	0.08216849964784077	0.0002181393175830945	NA	36	36	36
ENSG00000156931.15	VPS8	-1.1839560479003037	-0.08982996041519369	0.2364304617196058	0.06560294286104772	0.2816100814735822	6.413760917692839e-15	NA	8	8	8
ENSG00000161217.11	PCYT1A	1.181927718188493	0.10232649262951792	0.23723438263288077	0.01581133133127907	0.05820221269677395	0.0019237474409206255	NA	41	45	45
ENSG00000146828.17	SLC12A9	1.1800891125130193	0.10992406391030812	0.2379647743891844	0.01349775208777131	0.032013664337195366	0.0220492523632006	NA	40	42	42
ENSG00000058091.16	CDK14	1.179953067386763	0.30790233022046815	0.23801888175901786	0.0021395144881462937	0.046473375424916336	0.00548039363932396	NA	11	13	13
ENSG00000011376.9	LARS2	-1.1799209495075287	-0.057532355533783386	0.23803165683183436	0.08642299290796054	0.4048347108099839	2.306301247568103e-21	NA	60	61	61
ENSG00000250060.1	RP11-332J15.2	-1.1782529163523636	-0.07453924866042008	0.23869579230519544	0.03748764175791462	0.2835555050888014	2.2867739833777056e-14	NA	20	21	21
ENSG00000112308.12	C6orf62	1.1781125733270668	0.2512387191117005	0.23875173013903273	0.002823285897466956	0.08768993508753092	8.561912477253822e-05	NA	12	12	12
ENSG00000198467.13	TPM2	-1.177966068675296	-0.050668167200520045	0.23881013373761195	0.08216399654705003	0.3405080305630629	8.411269444749566e-17	NA	20	20	20
ENSG00000183172.8	SMDT1	-1.1779547557754637	-0.1847920178279665	0.23881464400722852	0.007709630156548235	0.17072498432095318	1.6073169483265548e-08	NA	39	40	40
ENSG00000156574.9	NODAL	1.1774943711540973	0.05965981839624477	0.2389982428822075	0.03980005346076844	0.2573176058596328	1.6112360929617446e-12	NA	10	13	13
ENSG00000105479.15	CCDC114	-1.176445625630409	-0.17727834797399764	0.2394168485986391	0.005590335844435882	0.07433019996547613	0.00040715138889525353	NA	12	12	12
ENSG00000144488.14	ESPNL	-1.1760484766555577	-0.03542444154596047	0.23957550510834058	0.13871687456063528	0.31601722043620706	9.927397622250288e-16	NA	33	34	34
ENSG00000163430.11	FSTL1	1.1759855654225535	0.3906537749886489	0.2396006442324845	0.0013417969962585155	0.0911120805599984	9.949482262017388e-05	NA	2	2	2
ENSG00000256053.7	APOPT1	1.175591807225029	0.10199411662271259	0.23975803098081738	0.022797911988439196	0.1787758280520823	9.222036265705504e-09	NA	23	24	24
ENSG00000152910.18	CNTNAP4	1.1745078108715792	0.10130522727584089	0.24019168518724787	0.02179241526838937	0.20653105699733107	1.1806407178476006e-10	NA	14	14	14
ENSG00000122674.11	CCZ1	1.1744417512031526	0.023176905624987445	0.24021813030460926	0.27010515600974383	0.5000618973224467	9.009569496371879e-29	NA	57	62	62
ENSG00000115523.16	GNLY	-1.1743052486407957	-0.05607808029884718	0.2402727817397734	0.059920639211486826	0.1925229192026592	1.2666134629299707e-09	NA	28	30	30
ENSG00000204531.17	POU5F1	-1.1736174625354947	-0.12959972039521925	0.2405482834727144	0.013772866490586018	0.1633739009873239	9.721325440485428e-08	NA	16	49	49
ENSG00000171843.15	MLLT3	-1.1731686126327376	-0.1662738843204268	0.240728196145099	0.006849725726723368	0.03222808505317493	0.02159503641123042	NA	35	35	35
ENSG00000174373.16	RALGAPA1	1.1731335017172864	0.14127206423274274	0.24074227366243406	0.008045456429882395	0.08901873427660488	8.739010423173749e-05	NA	52	54	54
ENSG00000223704.1	LINC01422	-1.172863821426949	-0.0859216781536548	0.2408504197381307	0.034444263128025586	0.08000391394445043	0.0002457776423798225	NA	54	56	56
ENSG00000070831.15	CDC42	-1.172578773472208	-0.22534356284527812	0.2409647656828683	0.003368685536498713	0.07632514926859361	0.000337058473702067	NA	20	20	20
ENSG00000130943.6	PKDREJ	1.172288332308845	0.05968877373654555	0.2410813144107603	0.048669576949453175	0.07375154273902497	0.00033838435139707106	NA	61	67	67
ENSG00000273998.1	RP4-777L9.2	1.171581739564457	0.05276879845343328	0.24136502289794548	0.07379218111294883	0.08267896846032312	0.0001864314854877602	NA	90	94	94
ENSG00000196683.10	TOMM7	-1.1715148175493928	-0.0903902537046417	0.24139190535581667	0.01967108435583248	0.3301148474097652	1.0471180742945103e-16	NA	8	8	8
ENSG00000142156.14	COL6A1	-1.1713225921970858	-0.088812672652413	0.24146913366974843	0.040648675896880454	0.18008151349401708	5.7153859262045425e-09	NA	56	57	57
ENSG00000009950.15	MLXIPL	-1.1686782039448211	-0.19375582009073136	0.24253330674571105	0.0075499643560152235	0.14729465259177674	3.5693927230100594e-07	NA	5	5	5
ENSG00000187048.12	CYP4A11	-1.1681410723086991	-0.15159366919453313	0.24274986537318344	0.007662361551386081	0.06104247478691105	0.001568416165068105	NA	12	13	13
ENSG00000146729.9	GBAS	-1.1677696159573376	-0.24002905408031985	0.24289970718815435	0.004246256873981832	0.13532717699894262	8.098755166513441e-07	NA	17	17	17
ENSG00000188921.13	HACD4	-1.1673914713995543	-0.07580228595353346	0.24305231373761083	0.02406888905182466	0.07532922864889352	0.00037098285822965803	NA	37	37	37
ENSG00000183891.5	TTC32	1.1672193606328718	0.05121201832855582	0.24312179422405478	0.08043725557954064	0.3819896252171662	1.304039129823662e-19	NA	28	29	29
ENSG00000164930.11	FZD6	1.1671996968788956	0.23148063553086384	0.24312973329807808	0.0029020311465356046	0.05782037978063201	0.0021654544939945968	NA	13	13	13
ENSG00000150455.13	TIRAP	-1.1660425503518834	-0.15819080446934125	0.24359724230166624	0.008051736285074997	0.11196083967406747	9.682750397017192e-06	NA	11	11	11
ENSG00000164078.12	MST1R	-1.1659126779036364	-0.1157016398371243	0.24364975261268929	0.014796799722057006	0.04054046108850265	0.0089574171590347	NA	36	36	36
ENSG00000269416.5	LINC01224	-1.1656708865356689	-0.040460455326473674	0.24374753540824168	0.11850799708410406	0.4241487723282365	2.418757825571049e-22	NA	23	23	23
ENSG00000168917.8	SLC35G2	-1.1651968442447924	-0.20266555485425394	0.24393932274601093	0.004329118614760551	0.12459126160099022	2.5081268545683832e-06	NA	26	27	27
ENSG00000122085.16	MTERF4	-1.1650639290861622	-0.07867652937584815	0.24399311638674925	0.030304007025929447	0.13796175049493134	3.5609925029854936e-07	NA	24	25	25
ENSG00000232837.1	LINC01700	-1.1646293427119636	-0.1215582317018007	0.24416906104826663	0.011650574604889372	0.028366886247363363	0.028264444297830395	NA	47	47	47
ENSG00000257218.5	GATC	1.1642013674132534	0.029148426771233537	0.24434241623133746	0.21240786867837871	0.5312442146469728	4.056769771736073e-34	NA	49	49	49
ENSG00000104687.12	GSR	-1.1641276739186954	-0.12988318355927603	0.24437227515239013	0.012702323061496287	0.08339426620665834	0.0002097980828721344	NA	19	19	19
ENSG00000151773.12	CCDC122	1.1639426168781286	0.11823554483872734	0.24444726733250322	0.008258551114857553	0.0870552975526101	0.00013030594710801655	NA	25	25	25
ENSG00000160221.16	C21orf33	-1.1636750036590078	-0.025418806017823505	0.2445557430017028	0.28572814355691634	0.5486309910885954	2.2166263861438373e-33	NA	32	33	33
ENSG00000134265.12	NAPG	1.1634414131021473	0.0809762091952273	0.24465045537237262	0.027671811377318896	0.30893452444352354	1.210564598651837e-16	NA	46	53	53
ENSG00000183044.11	ABAT	1.16315019318821	0.14616451776643513	0.24476857037938982	0.007231753858572564	0.07533775028886239	0.0003045419098217735	NA	31	32	32
ENSG00000130695.14	CEP85	1.1629880371243353	0.15598946952883613	0.24483435611252558	0.008107584153611097	0.124313679893164	3.102681842169206e-06	NA	10	10	10
ENSG00000157343.8	ARMC12	-1.1625444819771575	-0.17910622605408216	0.2450143671381475	0.008403492072008158	0.07994561390772817	0.00020843209801595648	NA	42	42	42
ENSG00000177981.10	ASB8	1.1612926667265806	0.11591427509069849	0.24552290072331484	0.019958544305923552	0.1967956033739764	2.380835850535605e-09	NA	37	38	38
ENSG00000164010.13	ERMAP	1.1596336281467237	0.07361137062579412	0.24619800345449983	0.04149121182540134	0.2615810336561449	9.38906704039106e-13	NA	18	18	18
ENSG00000149922.10	TBX6	1.1592118444742074	0.06506971873906399	0.24636984463265288	0.03972461086382491	0.25453967926370263	3.1845386136827286e-12	NA	18	19	19
ENSG00000131944.9	FAAP24	-1.159093484097744	-0.06919379917816408	0.24641808157692724	0.04232140511369661	0.12626475133064022	2.2588220471303617e-06	NA	23	23	23
ENSG00000263001.5	GTF2I	1.1585874536343388	0.1481651398071735	0.24662438539075415	0.0114960001437183	0.1619789636868036	3.887737758332293e-08	NA	10	12	12
ENSG00000079691.17	CARMIL1	1.1581610400792588	0.20866179965639114	0.24679832407782987	0.0043804424229976074	0.03640584653169175	0.01488706959781544	NA	68	68	68
ENSG00000122870.11	BICC1	-1.1580512877461644	-0.14700380514781478	0.24684310714101654	0.009300016788630367	0.09296208294728164	6.795201095949643e-05	NA	38	38	38
ENSG00000189171.14	S100A13	1.1578421005712678	0.09367639316422825	0.24692847910869342	0.023634475113816538	0.3271327910670754	3.827911437383305e-17	NA	28	28	28
ENSG00000105792.19	CFAP69	1.1564869199722305	0.31461803750288014	0.24748204668248608	0.0026075319292346473	0.03280298676971095	0.022667815800524304	NA	19	20	20
ENSG00000120725.12	SIL1	1.1564268997375433	0.05203047670354659	0.24750658397504166	0.05384053009359828	0.04877984946997222	0.005111814432747842	NA	104	107	107
ENSG00000085871.8	MGST2	-1.156165617861307	-0.19610291948176645	0.24761342029459033	0.008628611715512026	0.03731701395443968	0.01349216327944204	NA	66	67	67
ENSG00000270171.1	RP11-338N10.1	-1.155970853637355	-0.030391334952628142	0.2476930790125801	0.18613038631008755	0.4666749533864594	3.2669119889480477e-26	NA	46	46	46
ENSG00000084073.8	ZMPSTE24	-1.1548627381502872	-0.4171518516998348	0.24814664046640322	0.0010173424213411643	0.043350827660242834	0.008377959361120362	NA	6	6	6
ENSG00000187815.9	ZFP69	-1.1531805484971864	-0.07795028185647483	0.24883628569129457	0.03682831467167423	0.16838750503401387	4.0961042330728076e-08	NA	33	34	34
ENSG00000142675.17	CNKSR1	-1.1526681002932138	-0.053597533330956355	0.2490466395265395	0.0663147642926234	0.4867013507061827	5.10434879403965e-27	NA	41	44	44
ENSG00000176194.17	CIDEA	-1.1521093152336275	-0.17097776604460943	0.24927615574028972	0.008126666589034576	0.10095765810387383	4.275784349906407e-05	NA	21	21	21
ENSG00000138381.9	ASNSD1	1.1516822927632147	0.05546618616486801	0.24945165122491886	0.05213514056261827	0.4215576688577322	1.0810692061722506e-22	NA	19	19	19
ENSG00000198169.8	ZNF251	1.151053798857009	0.23066706413228116	0.24971010343333833	0.004180544973219466	0.02782454732373804	0.032937291434641275	NA	31	33	33
ENSG00000269190.5	FBXO17	-1.1509198817262496	-0.048274070237200324	0.24976519763490046	0.06163629666662529	0.1710426043354354	2.8982292979275392e-08	NA	21	21	21
ENSG00000196388.8	INCA1	-1.1500756370125107	-0.06011003089004518	0.2501127198208992	0.04679276414176443	0.0783402375332882	0.00025061640212492906	NA	61	64	64
ENSG00000269949.1	RP11-738E22.3	1.1500024093824504	0.10002935280251395	0.25014287891721176	0.02769169029634406	0.032957159211144144	0.01795206545238866	NA	15	15	15
ENSG00000139117.13	CPNE8	1.1495061353797704	0.11455033121231623	0.2503473383138214	0.016233558963036698	0.05752191165837805	0.0020653580001178213	NA	44	45	45
ENSG00000001084.10	GCLC	-1.1492716425349505	-0.1449217825493471	0.25044398735779627	0.009039971635667023	0.054054728757616015	0.0028724996233418067	NA	23	23	23
ENSG00000196876.15	SCN8A	1.1487892312449577	0.35574147353335733	0.25064290089162955	0.0017575576402341173	0.027146160005867344	0.03765047420056291	NA	40	40	40
ENSG00000233379.1	RP11-318G21.4	1.1482244837770994	0.08103779123026887	0.25087590435609564	0.02372137804720782	0.04418292159973177	0.004288271885290864	NA	39	39	39
ENSG00000040531.14	CTNS	1.1482045733834758	0.17917798333435164	0.25088412174275254	0.005509950280242574	0.08191181197313267	0.0002084643390528711	NA	17	18	18
ENSG00000188690.12	UROS	-1.1479917044213062	-0.049752953079595694	0.25097198843059787	0.07624305105455823	0.5591561366583606	7.887040475148454e-34	NA	57	57	57
ENSG00000158825.5	CDA	1.1477391250895084	0.08944716049727809	0.2510762743683288	0.019546422492969985	0.15418928212336053	2.3004403468815994e-07	NA	32	32	32
ENSG00000116237.15	ICMT	1.1474714859850215	0.18604762349129914	0.25118681123801256	0.017391465074409463	0.21145787129648447	2.5060232440482986e-10	NA	85	87	87
ENSG00000204428.12	LY6G5C	1.1474395990371704	0.327797388725066	0.25119998303963886	0.001112346898144566	0.5030654955320337	2.270143508098766e-32	NA	1	14	14
ENSG00000104804.7	TULP2	-1.145716300312947	-0.06382073484402427	0.25191255705284044	0.04176782527165186	0.08438690825782562	0.00017465251470216283	NA	43	46	46
ENSG00000148384.12	INPP5E	1.1455585717323629	0.049938408148460484	0.25197784724260663	0.07507161609758092	0.2766251014040027	1.7972925988042897e-13	NA	31	38	38
ENSG00000083535.15	PIBF1	1.1455554945271404	0.09635109371648891	0.2519791211386804	0.021496328559546363	0.20151911815088208	2.892229871770921e-10	NA	15	15	15
ENSG00000244045.12	TMEM199	-1.1440294879772317	-0.07495635635799529	0.25261140804543336	0.02776988882211966	0.19188715704892711	3.824010886816152e-09	NA	19	19	19
ENSG00000135773.12	CAPN9	-1.1439710283083007	-0.07322647028865731	0.2526356522462835	0.035420984966547935	0.2716171650842732	5.654935815988085e-13	NA	10	10	10
ENSG00000127870.16	RNF6	1.1438267171990977	0.21048972614173472	0.2526955074145386	0.002974055154177508	0.060065462510049725	0.0014215326591636235	NA	36	42	42
ENSG00000100461.17	RBM23	1.1432478835987414	0.0760051285540314	0.25293568652000065	0.029159101922493248	0.29378151447626977	1.5573386822725725e-14	NA	18	18	18
ENSG00000167768.4	KRT1	-1.1426215586251265	-0.09203801217598534	0.2531957506170073	0.02215293018990384	0.07033072570855763	0.0004319422109304621	NA	13	13	13
ENSG00000084072.16	PPIE	-1.1415906841617744	-0.04045797412367166	0.2536241981037418	0.11936059740543026	0.4786018304439922	7.811338436847032e-27	NA	24	24	24
ENSG00000268601.1	AC115522.3	-1.1409786883791941	-0.08776160301290235	0.25387879173619277	0.019152195710983068	0.047017137353938615	0.0059064399097239146	NA	26	26	26
ENSG00000242612.6	DECR2	-1.1400248074576285	-0.05465650226595089	0.25427596609838754	0.06559759283300642	0.2871812723312433	5.189228904170747e-15	NA	10	11	11
ENSG00000185338.4	SOCS1	-1.1395168395069313	-0.13220657498211963	0.2544876487532065	0.01049392967500061	0.10622321374872662	2.077819920476122e-05	NA	22	22	22
ENSG00000253485.2	PCDHGA5	1.1388734172876034	0.06501341405998769	0.25475595446087307	0.06139031507371913	0.039318969007403004	0.011643209033241666	NA	89	91	91
ENSG00000114841.17	DNAH1	1.138838377161501	0.5558812080593613	0.25477057176637175	0.0011219742697556694	0.0565580652644433	0.002411052280145195	NA	4	4	4
ENSG00000134697.12	GNL2	-1.1378604410468456	-0.0847513669628373	0.2551787619964778	0.023398012091184032	0.1429094592144345	6.133034899861747e-07	NA	45	47	47
ENSG00000161653.10	NAGS	-1.1371103507568945	-0.12611741591216669	0.25549215742001363	0.009684365312619668	0.06612183139463919	0.0008373780537444121	NA	11	11	11
ENSG00000257086.1	RP11-783K16.13	-1.1371010853401387	-0.06930166871530588	0.2554960302781879	0.04070044774804131	0.23507237761034705	2.559431627377696e-11	NA	21	21	21
ENSG00000115825.9	PRKD3	1.137049876281125	0.13762355484385463	0.25551743592534626	0.010695789738909221	0.211295554016665	2.9994645357442784e-10	NA	40	42	42
ENSG00000186732.13	MPPED1	-1.1369235848344115	-0.05971301640116888	0.25557023171995064	0.05328115400227246	0.1218656690083427	3.940181447415322e-06	NA	93	96	96
ENSG00000153898.12	MCOLN2	-1.1368382896014122	-0.04230026158213847	0.2556058934484371	0.10841979472456854	0.31084764536552	1.181462198646296e-16	NA	53	54	54
ENSG00000114166.7	KAT2B	1.1367336216217998	0.2239863962550429	0.25564965960048247	0.004388461185699634	0.04532417689917807	0.006951587119179248	NA	43	43	43
ENSG00000183207.13	RUVBL2	-1.1365807210903278	-0.0731782276731068	0.25571360320234227	0.02849731495998052	0.2798071888695193	6.636222666234238e-15	NA	30	30	30
ENSG00000171773.2	NXNL1	-1.1361728067638805	-0.1110672364980586	0.25588424894764417	0.016115952955643525	0.06892785771027574	0.000607802994752185	NA	7	7	7
ENSG00000198793.12	MTOR	1.1355135073672789	0.09116590507653222	0.2561602256815695	0.017891535969333665	0.036998985610489116	0.012491251542672685	NA	41	43	43
ENSG00000171772.15	SYCE1	-1.1350994629506224	-0.12247392496976263	0.2563336465657585	0.010756598969849814	0.10152257506614602	3.096284741415373e-05	NA	34	35	35
ENSG00000230438.6	SERPINB9P1	-1.134120205277169	-0.027080271389872138	0.2567441292433017	0.21825196560129145	0.554419008068609	2.482913028578486e-33	NA	9	12	12
ENSG00000166199.12	ALKBH3	1.1333804532488503	0.08827445941529807	0.2570545189984629	0.05354287415517199	0.17293390297581804	3.0043014205991125e-08	NA	70	71	71
ENSG00000072736.18	NFATC3	1.1332456728891116	0.14995908886813242	0.25711109901661555	0.011193351014719483	0.0910972435309708	5.10212011238799e-05	NA	17	17	17
ENSG00000260077.1	RP11-254F7.2	-1.1317301959197277	-0.09240764329798049	0.25774788251017533	0.03189553489845893	0.09877968277453948	4.290925835678333e-05	NA	30	31	31
ENSG00000075131.9	TIPIN	-1.1303714802536882	-0.0559128527827779	0.2583197262883521	0.05028472022450851	0.2311321179105172	5.833214478110684e-11	NA	37	37	37
ENSG00000185988.11	PLK5	1.1300587984719133	0.05630220771594585	0.2584514493261252	0.06694700413107452	0.1887554208400949	7.287819848515044e-09	NA	64	72	72
ENSG00000163378.13	EOGT	-1.1299769575794432	-0.12639939059615457	0.2584859340166191	0.011277759849260728	0.09309022589410446	7.106112118523297e-05	NA	27	27	27
ENSG00000244754.8	N4BP2L2	1.1292808443867544	0.15778642704148452	0.2587793790101822	0.00629039463228773	0.049352621269710406	0.0045442821719805905	NA	27	29	29
ENSG00000189007.15	ADAT2	1.129205749093715	0.14706726249860608	0.2588110490562986	0.009265287411220034	0.026928637596119968	0.037130004754167514	NA	24	24	24
ENSG00000071894.16	CPSF1	1.1291012156060374	0.032070648151741654	0.25885513858590803	0.16790606443154998	0.5497194240974926	1.1577039722695328e-32	NA	20	24	24
ENSG00000260423.1	RP13-735L24.1	-1.1286707474103754	-0.060109956929357444	0.2590367538131888	0.04716083786621591	0.13631520547500942	1.3966013190573023e-06	NA	37	37	37
ENSG00000166788.9	SAAL1	1.1285258578137767	0.04496701821614731	0.2590979028207796	0.07558249161321941	0.2696061898315691	1.0003337345409218e-13	NA	28	29	29
ENSG00000012061.15	ERCC1	-1.1282840568941954	-0.11752246670225347	0.2591999744195098	0.009060400570897843	0.0972550603563584	5.359843124467361e-05	NA	19	19	19
ENSG00000243789.10	JMJD7	1.128011561206313	0.15528625624818354	0.2593150366018647	0.011721206716053053	0.060869341086930415	0.00153533365970768	NA	14	14	14
ENSG00000248144.5	ADH1C	-1.127291462378921	-0.02853292780640543	0.2596192709085038	0.07724481125530216	0.04135566694183518	0.010097623715754293	NA	84	92	92
ENSG00000275874.1	PICSAR	-1.127102382173963	-0.12866984109093524	0.25969919629149874	0.009189934349958052	0.02604866237367533	0.04121320335869107	NA	11	11	11
ENSG00000111237.18	VPS29	-1.1252015054106694	-0.13395592117422947	0.26050365537094944	0.013866279171795878	0.06448609177132264	0.0011297255880726165	NA	64	65	65
ENSG00000167468.16	GPX4	1.1249315273426843	0.5160900960415246	0.26061805090510026	0.0006664819233992911	0.03330007292836858	0.018135668341976642	NA	2	2	2
ENSG00000086506.2	HBQ1	1.1246751550696623	0.09123617701730599	0.26072671353561927	0.02231886223050734	0.09717474284778344	4.0519966748111044e-05	NA	19	22	22
ENSG00000248508.6	SRP14-AS1	1.1246351298968011	0.08277812146760045	0.2607436809148236	0.022470462129910676	0.3333554261980144	2.9979157748237148e-18	NA	10	10	10
ENSG00000233760.1	AC004947.2	-1.1242783933405225	-0.09479700018483762	0.2608949415963616	0.017005679480770787	0.039683624702828185	0.008957119011010603	NA	27	27	27
ENSG00000030110.12	BAK1	-1.1242501669946519	-0.12998041501700644	0.260906912504135	0.01103353599025999	0.1267794968955443	2.9024220851980527e-06	NA	14	17	17
ENSG00000160194.17	NDUFV3	-1.1242483983247362	-0.05106119475851546	0.2609076626168678	0.0620580805715397	0.4115327421344946	1.2380414606152595e-22	NA	49	51	51
ENSG00000277972.1	CISD3	1.1242220837200785	0.21727620007973705	0.26091882311179204	0.004188662726652361	0.10765778684137514	1.1813199083295668e-05	NA	12	13	13
ENSG00000244607.5	CCDC13	1.1234660896133917	0.27401759177707635	0.2612395947520223	0.002964961137992759	0.04035919790524766	0.011008113698804544	NA	24	25	25
ENSG00000105443.13	CYTH2	1.1232386466390478	0.0916340681470304	0.2613361531437698	0.02459635368348946	0.11830717471857947	7.400008457531302e-06	NA	28	29	29
ENSG00000163684.11	RPP14	-1.1232309000131655	-0.10694023998090217	0.26133944232230377	0.015056247225574235	0.09660312657498404	3.596910650365657e-05	NA	25	26	26
ENSG00000164929.16	BAALC	-1.1228562568358935	-0.14329653291238215	0.261498548100877	0.007263292485215481	0.1930646070378016	3.116646336376951e-09	NA	17	17	17
ENSG00000105058.11	FAM32A	-1.1227450520637399	-0.42115531151240965	0.26154578811492113	0.0010274373553993148	0.04171111956228467	0.007912362311558478	NA	10	10	10
ENSG00000163106.10	HPGDS	-1.1222797631185923	-0.14995618861777027	0.26174350778051436	0.005558676526036167	0.11412825234764536	8.748930811591934e-06	NA	29	30	30
ENSG00000204764.13	RANBP17	1.1219947985848682	0.05499664925543169	0.2618646514677805	0.05168381184898774	0.2468388881813469	7.194857029138126e-12	NA	128	131	131
ENSG00000151360.9	ALLC	-1.121803343289385	-0.03960262447867566	0.26194606440729584	0.11329779139739332	0.2634137109067049	1.1338046381523179e-12	NA	72	76	76
ENSG00000215845.10	TSTD1	1.1217850818128787	0.10170912826579673	0.2619538306870357	0.012144984691148096	0.21570246902788295	1.120608005622377e-10	NA	32	33	33
ENSG00000053501.12	USE1	-1.1216792146070267	-0.33733665801834295	0.2619988572532126	0.0015278189217929	0.07571253118447749	0.00040644052012559065	NA	3	3	3
ENSG00000140382.14	HMG20A	1.1208390938505068	0.22366970881107173	0.2623563600726768	0.0040516700414635134	0.08322202150890565	0.0001990029712727109	NA	5	5	5
ENSG00000142583.17	SLC2A5	-1.1203446765105265	-0.21295989429307524	0.26256691057527914	0.004130667424544378	0.10903025381987852	1.5946416965275627e-05	NA	11	11	11
ENSG00000261587.2	TMEM249	-1.1196714593659711	-0.08422170343754225	0.26285379158952393	0.025800562354900344	0.04207864419329254	0.008044583604774868	NA	34	38	38
ENSG00000000457.13	SCYL3	-1.1193854913948031	-0.14184173194387417	0.2629757178525094	0.007980705222641273	0.06360207475846794	0.0008098806368645245	NA	10	10	10
ENSG00000148935.10	GAS2	-1.11911887954316	-0.07570301058148828	0.2630894265374222	0.019414943109747118	0.11035319965155076	9.792910135834747e-06	NA	43	43	43
ENSG00000182362.13	YBEY	-1.1187616525132125	-0.03240902543746803	0.26324183535612933	0.16365882560410105	0.4947293000663678	1.6451923147369182e-28	NA	30	30	30
ENSG00000140873.15	ADAMTS18	1.1186570501976307	0.0265781691732325	0.26328647485223	0.21518613875763856	0.5159626912904811	2.0518924456195887e-29	NA	33	33	33
ENSG00000111639.7	MRPL51	1.1186441768988622	0.3860348461656295	0.2632919689498341	0.0012036907535523619	0.030822982165433818	0.02682891986174961	NA	12	12	12
ENSG00000100243.20	CYB5R3	-1.1186122913265992	-0.20025184260986953	0.2633055774922125	0.004705026375942213	0.1194745331989634	5.739102444244796e-06	NA	16	16	16
ENSG00000262006.1	RP11-700H6.4	-1.118338529604973	-0.12713456814557111	0.2634224370818061	0.016533462825057903	0.051655981606938864	0.0022861259954142397	NA	9	9	9
ENSG00000088992.17	TESC	1.1182600998399128	0.43113673271680986	0.26345592268129636	0.0008702850861437451	0.09939068583497304	3.6526494255168926e-05	NA	11	11	11
ENSG00000259577.1	CERNA1	-1.1181098565968575	-0.09613109602460661	0.2635200772575891	0.019195657469678138	0.19876590613137854	7.927425064963171e-10	NA	23	23	23
ENSG00000129187.14	DCTD	1.117827074763791	0.21414379250100982	0.2636408556737665	0.003672588083414222	0.03587288276865061	0.014511661556944597	NA	14	14	14
ENSG00000137310.11	TCF19	-1.1173962139538194	-0.8997361618400369	0.2638249532360193	0.0004710382868811816	0.11050600135563624	1.1893062487954096e-05	NA	4	17	17
ENSG00000143486.15	EIF2D	-1.117107680842239	-0.19158470494517996	0.2639482867944529	0.004512788641576398	0.038585127277785417	0.013205244526266651	NA	13	15	15
ENSG00000089060.11	SLC8B1	1.1170346167588237	0.20472982040729776	0.2639795243658797	0.004039283651087267	0.14570419534353776	2.672318489023707e-07	NA	17	23	23
ENSG00000156642.16	NPTN	-1.1166170710449959	-0.5216070819595875	0.26415808936913854	0.0006914976509157662	0.033803295011008976	0.01892649723503666	NA	20	20	20
ENSG00000084636.17	COL16A1	1.1162580978407295	0.06547378533947014	0.26431167218744556	0.04803932960422086	0.27536001232575064	2.1582335953494184e-13	NA	32	34	34
ENSG00000134504.12	KCTD1	1.1158035943734959	0.31418419357314925	0.26450621490510295	0.0016889968125212939	0.11737934449624747	5.0918046387204525e-06	NA	42	42	42
ENSG00000163820.14	FYCO1	1.1154134240160645	0.24422031508088474	0.26467329961583275	0.002852655283471627	0.03291507662169355	0.01986046304937698	NA	21	21	21
ENSG00000154305.16	MIA3	1.1129331994995424	0.2604649096023086	0.26573712015643125	0.002715821860898348	0.13909111936950513	1.2719934224502143e-07	NA	12	12	12
ENSG00000136425.12	CIB2	1.1127914745430725	0.05295314595272145	0.2657979977758558	0.05119927918083227	0.3184853164863733	1.582441371908508e-15	NA	25	25	25
ENSG00000198937.8	CCDC167	1.1126400043770497	0.10294477028577594	0.26586307204180715	0.013111044604430265	0.2764119695407639	4.377232977219912e-14	NA	21	21	21
ENSG00000274292.1	RP11-347I19.7	1.1126197153056223	0.10695566092299844	0.2658717894191793	0.015873442975740133	0.08444435823633217	0.0001498560989748348	NA	18	18	18
ENSG00000152465.17	NMT2	-1.1126071946328588	-0.0629445138143643	0.2658771691341677	0.0460045216676652	0.19929462900886974	3.849065399730785e-10	NA	39	40	40
ENSG00000168772.10	CXXC4	-1.1121107219035757	-0.4875065680293148	0.26609054729186776	0.004502963457619738	0.04422735700698525	0.006983846657605404	NA	10	23	23
ENSG00000182636.5	NDN	1.1112057119355592	0.2590151561461923	0.2664798131763507	0.000688868252409796	0.030177595243640557	0.026211220444035104	NA	11	12	12
ENSG00000229178.1	AC069513.4	1.1085693181743212	0.04821794357656373	0.26761602020845254	0.07822339467267342	0.24925417387572685	5.746350208084597e-12	NA	18	18	18
ENSG00000197977.3	ELOVL2	-1.108009746355469	-0.17252156406311295	0.2678576067330286	0.005904719939440645	0.09165175585054176	8.166122860971615e-05	NA	26	26	26
ENSG00000132305.20	IMMT	-1.1078450763543983	-0.08552532964491581	0.2679287290060405	0.020508048578042566	0.18912379396030324	2.3332257923628363e-09	NA	22	22	22
ENSG00000138363.14	ATIC	1.1070111887770755	0.07932406705692716	0.2682890908732981	0.026474658411363296	0.2360746934397479	4.1959261245489676e-11	NA	15	15	15
ENSG00000122574.10	WIPF3	-1.1064665397472202	-0.3330755880709346	0.26852463889314493	0.0016040464512514895	0.04156817746571125	0.008414095271358418	NA	18	29	29
ENSG00000020922.12	MRE11	1.1049371920643982	0.06058081043371439	0.2691868053258696	0.0508954522848733	0.33053272515916804	2.7552970799521973e-16	NA	72	72	72
ENSG00000254333.1	NDST1-AS1	-1.1047996025124636	-0.03505636795862646	0.2692464328064743	0.13069050718947672	0.2953376317141744	1.0140294183914295e-14	NA	18	18	18
ENSG00000158864.12	NDUFS2	-1.104596704754999	-0.11352630226911586	0.2693343795845363	0.014681473643436714	0.1535051921902653	2.4626540262775077e-07	NA	53	60	60
ENSG00000148386.9	LCN9	1.1041656988207786	0.04801064416985007	0.26952126610461025	0.06054509589531701	0.06138174112882469	0.0010305418784385212	NA	38	40	40
ENSG00000064309.14	CDON	-1.1041048952618353	-0.15023242096898823	0.26954763801894266	0.006991152706505341	0.11032612363756587	6.847694076803205e-06	NA	3	4	4
ENSG00000245060.6	LINC00847	-1.103810781381316	-0.21126608661653537	0.26967522702844726	0.003557570929176509	0.045524180385968976	0.007031104324605911	NA	12	12	12
ENSG00000163958.13	ZDHHC19	1.1036132962407714	0.08211368886059738	0.269760920946839	0.034058686041508864	0.03511555111281238	0.016133833248740174	NA	37	41	41
ENSG00000196937.10	FAM3C	-1.1034573626026678	-0.24474062440387753	0.26982859778900503	0.002775959788578145	0.07525775427698897	0.00035446521780624964	NA	26	26	26
ENSG00000197134.11	ZNF257	-1.1030373748600695	-0.040361655537880216	0.27001093482072547	0.08351592795350113	0.21554331985709585	2.708869092661973e-10	NA	22	23	23
ENSG00000101751.10	POLI	1.1028639394463622	0.04882525842074452	0.2700862561872365	0.05313002763068381	0.31347825747804303	9.335713951449937e-16	NA	93	95	95
ENSG00000228793.1	RP1-223B1.1	-1.1022429450629903	-0.07771439662150281	0.2703560663583312	0.03791032880427454	0.20898082182847566	3.5524389309606674e-10	NA	26	26	26
ENSG00000067208.14	EVI5	1.101423543240969	0.09126822474661338	0.27071236347961225	0.03739265057635334	0.1269301175229788	2.1175086512825835e-06	NA	128	134	134
ENSG00000099810.18	MTAP	1.1013673907010626	0.10238377018811538	0.2707367918352659	0.017782750260943066	0.16231523974744758	6.547613523003771e-08	NA	46	46	46
ENSG00000148942.14	SLC5A12	-1.1010331172467076	-0.07238162610250466	0.2708822439657379	0.03478352647038792	0.3591504778759118	2.4133428820488167e-18	NA	43	44	44
ENSG00000120915.13	EPHX2	1.101006068237472	0.17239299131724836	0.2708940161202189	0.0072770061691009936	0.19960496711131287	1.7959154368478365e-09	NA	28	28	28
ENSG00000261210.7	CLEC19A	-1.0993885367392173	-0.05381372402491486	0.27159862869870377	0.05637112663463903	0.08670154615678377	0.00015665251918225105	NA	55	59	59
ENSG00000134285.10	FKBP11	-1.0991357091740024	-0.08192634322790622	0.27170887618746276	0.02472731552719938	0.22183248134278227	6.815218714339924e-11	NA	36	36	36
ENSG00000261064.1	RP11-1000B6.3	-1.0990665112321258	-0.09536695504875499	0.271739055846109	0.014002610932056665	0.030661583403197006	0.02248587521701073	NA	5	6	6
ENSG00000139190.16	VAMP1	-1.098751675030035	-0.1030849270248918	0.27187639597764746	0.016428248550969596	0.2293661712656136	7.23728248943357e-11	NA	23	25	25
ENSG00000187957.7	DNER	-1.0987021844054787	-0.16189865658065183	0.2718979894586362	0.006150902986618564	0.07229719094286507	0.0005076256699071583	NA	20	20	20
ENSG00000198105.13	ZNF248	1.0980495699308905	0.12997472497378906	0.2721828445019816	0.011155685330679014	0.0638692123131332	0.0010516990998572784	NA	34	45	45
ENSG00000168116.13	KIAA1586	1.0977428647713294	0.09984578460758825	0.2723167865849586	0.01596908731660004	0.08018926783996784	0.00023314806859170116	NA	41	41	41
ENSG00000071051.13	NCK2	1.0974481852178666	0.3154497410605489	0.272445519416878	0.00163816605289642	0.031052333492686705	0.0268966315863693	NA	8	8	8
ENSG00000177082.12	WDR73	-1.096625050749233	-0.09285697164940594	0.27280533209526325	0.020271324596774644	0.07143473873848401	0.00032417637141449207	NA	13	13	13
ENSG00000130768.14	SMPDL3B	1.0965203368718242	0.11092066679632245	0.27285112844851533	0.011881983123211537	0.038435137949875305	0.012786698841458357	NA	13	13	13
ENSG00000236854.1	AL121656.5	-1.0961484135769477	-0.03425792381638656	0.27301383068396157	0.14793978347506098	0.03741281892228729	0.013409620206298245	NA	111	119	119
ENSG00000178971.13	CTC1	1.095822803815775	0.4152559098798046	0.2731563269838563	0.003480826693445622	0.08424848865110564	0.00011315374779089441	NA	9	10	10
ENSG00000198093.10	ZNF649	-1.0955628542711529	-0.05729730201426673	0.2732701249686418	0.04287045412643602	0.2292533870602109	8.359070703637256e-11	NA	64	67	67
ENSG00000242498.7	ARPIN	1.0954767901447857	0.08504532264325237	0.2733078083611665	0.019250078685380513	0.04180534132104825	0.008696224605486821	NA	66	69	69
ENSG00000144120.12	TMEM177	-1.095153481645509	-0.3008016626794972	0.2734494015386215	0.0019527203525617955	0.08917952265550412	9.253066119130154e-05	NA	5	6	6
ENSG00000153885.14	KCTD15	1.0951013248004218	0.08736212573469401	0.273472248361456	0.016818680137865243	0.2428725645261471	7.487297654892575e-12	NA	29	29	29
ENSG00000160867.14	FGFR4	-1.0943844694096232	-0.04502350677795264	0.2737863924558558	0.08694344693241915	0.2934621472510611	2.7709022721367297e-14	NA	73	79	79
ENSG00000236354.1	LINC00437	1.0934577363340046	0.045127456589060054	0.27419287563341943	0.06538082139641634	0.19147968163586795	9.734259208048455e-10	NA	30	32	32
ENSG00000175356.12	SCUBE2	1.092420800669765	0.10301818535200319	0.27464818435588856	0.017600323812657238	0.10187127056109116	2.5720064421099705e-05	NA	9	9	9
ENSG00000118514.13	ALDH8A1	-1.0921652482000035	-0.031155202076715027	0.27476047430663186	0.1907591741010108	0.5082567402065318	3.0969602942537427e-29	NA	121	124	124
ENSG00000178764.7	ZHX2	-1.0921071188413722	-0.2662711001434623	0.27478602076711245	0.0025775633124163985	0.09885026923104244	3.7090453574122135e-05	NA	18	18	18
ENSG00000073008.14	PVR	1.0916328936869382	0.19438791259068267	0.27499449194833614	0.004282346936726444	0.02720565706678526	0.03448300110418146	NA	22	22	22
ENSG00000177000.10	MTHFR	-1.0915274999344868	-0.11790764138840705	0.27504083810386004	0.009919779387434637	0.09094055029328886	8.100976199619791e-05	NA	11	11	11
ENSG00000275700.4	AATF	1.0914571528339396	0.08290816427844375	0.27507177570984664	0.01694552540151766	0.20000621380004613	1.2244421089741141e-09	NA	33	36	36
ENSG00000174099.10	MSRB3	1.0913298791265755	0.5395485329061379	0.27512775482556695	0.0007226742238688755	0.025296135202878788	0.03812662628022072	NA	49	64	64
ENSG00000142233.11	NTN5	1.0912516411694246	0.06168387645044912	0.275162170282784	0.04091250190806446	0.14018498317432865	8.817362036730419e-07	NA	47	47	47
ENSG00000141127.14	PRPSAP2	-1.0910857245456096	-0.07291425180637415	0.2752351637171093	0.02962273499220343	0.29890902889059723	5.195897070833161e-15	NA	20	21	21
ENSG00000037280.15	FLT4	1.0907185262034682	0.03171940886382657	0.2753967561095859	0.15195784953514813	0.40258921045068624	4.2629883870356385e-21	NA	51	52	52
ENSG00000111802.13	TDP2	-1.0903739268956036	-0.16150174712255447	0.27554846225983953	0.0052349427887541985	0.08063855335835668	0.00018995874304214097	NA	6	6	6
ENSG00000065548.17	ZC3H15	-1.0902711480759797	-0.13298615050265855	0.2755937205710559	0.005829985901876238	0.041843070575524506	0.009139497578326224	NA	80	82	82
ENSG00000101096.19	NFATC2	-1.090044747735418	-0.20043076216694683	0.2756934330987165	0.003713864415691767	0.06529334666887213	0.0010396482342637482	NA	9	9	9
ENSG00000116830.11	TTF2	1.0900175670239451	0.055293374017623055	0.27570540583717307	0.055318390130541996	0.3481832307118014	5.3201960090195175e-18	NA	39	40	40
ENSG00000139324.11	TMTC3	1.0896907082264378	0.10440319346922211	0.2758494105307425	0.029976947658255655	0.047906337045926485	0.005048382043898718	NA	85	85	85
ENSG00000106049.8	HIBADH	1.0893861278673256	0.14769991662914292	0.2759836461519888	0.006742108868773688	0.06989352451417853	0.0007466887984538274	NA	51	54	54
ENSG00000066379.14	ZNRD1	-1.087946493011832	-0.25569762464236845	0.2766187295231529	0.0021364430770266724	0.03095755350877231	0.02375658294974057	NA	9	49	49
ENSG00000100385.13	IL2RB	-1.0879379004337848	-0.10666882833684631	0.27662252305832913	0.015911130392776997	0.12086588383509518	2.6608445498768368e-06	NA	12	12	12
ENSG00000173809.17	TDRD12	-1.0878629013807581	-0.10614619534387666	0.2766556358774953	0.012733953428423983	0.1193179018428996	7.37420240600492e-06	NA	47	49	49
ENSG00000041357.15	PSMA4	1.087810482504677	0.15137684957950373	0.27667878093063036	0.008289283515397036	0.09156286318192974	7.01030828934878e-05	NA	9	9	9
ENSG00000125734.15	GPR108	1.087193745778634	0.10191170032161953	0.2769511942471192	0.03454557851505107	0.3665890065444066	1.3538024118078198e-18	NA	18	19	19
ENSG00000164494.11	PDSS2	-1.085680645174792	-0.07296758496915112	0.27762030659443426	0.024032963685267666	0.07913714603287947	0.0003150639229174707	NA	52	52	52
ENSG00000278445.1	RP11-255P5.3	1.0856392973489286	0.06930950412791337	0.27763860656958506	0.028481791654681406	0.04418039712407772	0.007177669463696905	NA	57	58	58
ENSG00000001461.16	NIPAL3	-1.0853464407833726	-0.15809801984936397	0.2777682443446091	0.005392127479505922	0.030726478337807495	0.026068579693624274	NA	29	29	29
ENSG00000160803.7	UBQLN4	1.0852767279660676	0.11544927875559968	0.2777991099423861	0.010692304827940948	0.21683301889366674	5.119465358704538e-11	NA	14	14	14
ENSG00000100577.18	GSTZ1	-1.0843894405473389	-0.06498960551518557	0.27819216362804644	0.02358637258666584	0.11238053717339756	5.583475733844703e-06	NA	41	41	41
ENSG00000204583.9	LRCOL1	-1.0840603049898467	-0.09966407074334523	0.2783380614541542	0.01606319695503859	0.038534684264644056	0.0105737565458052	NA	4	12	12
ENSG00000121690.10	DEPDC7	-1.0830775425686126	-0.17808945307260038	0.27877400608924774	0.00570389869845715	0.024065057462200886	0.047840260279083786	NA	33	34	34
ENSG00000213096.10	ZNF254	1.0828779137569173	0.13598454015966938	0.2788626163772632	0.008494027368600414	0.08056009516761019	0.00021450925596303263	NA	21	21	21
ENSG00000162039.14	MEIOB	-1.0828687880438628	-0.03491897372829569	0.2788666675132797	0.08842250534885268	0.24309448724929825	1.395411624723441e-11	NA	37	49	49
ENSG00000073060.15	SCARB1	-1.0815254810386485	-0.0794266479761939	0.2794634323385147	0.029670127632597763	0.05881411959193389	0.0018681662449967255	NA	53	53	53
ENSG00000160075.11	SSU72	1.0814544300792979	0.11028450981172334	0.27949502092102474	0.012237920722904094	0.23254823091568486	4.033567876197254e-11	NA	31	34	34
ENSG00000164197.11	RNF180	-1.080787014144699	-0.2507269470537042	0.2797918662081378	0.003853669044429725	0.034079348550021066	0.01661257781929467	NA	43	43	43
ENSG00000197020.10	ZNF100	1.0803552329077992	0.06434137153913103	0.2799840228218746	0.04839716190701112	0.3588653762846148	1.932850243131524e-18	NA	20	20	20
ENSG00000259820.1	AC083843.1	-1.0792260907958937	-0.09920570628124542	0.2804869513907511	0.017556848105120614	0.16471071355883785	5.925195176973709e-08	NA	15	15	15
ENSG00000127951.6	FGL2	1.078897353605102	0.24546025341682598	0.280633488714745	0.0024849249477753178	0.043515399068586834	0.008137639790958709	NA	12	13	13
ENSG00000175395.15	ZNF25	1.078805313849626	0.15654802014962207	0.2806745255118973	0.006855136259855409	0.16801993248899422	5.5311664867356515e-08	NA	117	123	123
ENSG00000159733.13	ZFYVE28	-1.078702477951777	-0.15506612917456727	0.2807203806913	0.00862765718996236	0.029992892988619724	0.022337238224512505	NA	77	82	82
ENSG00000205927.4	OLIG2	-1.0784686801894618	-0.24540187404215394	0.28082465152664104	0.004113153595971413	0.03037249622492515	0.028119996844487214	NA	21	21	21
ENSG00000283154.2	IQCJ-SCHIP1	1.0780119915355635	0.08276405043362982	0.2810284047177831	0.024203242339930636	0.19499753622037894	2.54415973857731e-09	NA	32	32	32
ENSG00000105976.14	MET	-1.077237963026584	-0.02853351440503391	0.28137396930418224	0.20407006406288344	0.5364073102326292	3.764724494803728e-32	NA	33	33	33
ENSG00000089050.15	RBBP9	1.0764981307049568	0.11826484282230273	0.2817045364569206	0.011465219253188696	0.09590174302410008	5.323049057738798e-05	NA	32	33	33
ENSG00000103275.19	UBE2I	1.0756623107836958	0.3333262296332004	0.2820783090288135	0.001913688245988723	0.03226461556987905	0.022028100321029243	NA	26	26	26
ENSG00000236485.1	LINC01945	-1.0754871536144182	-0.09672012148401336	0.28215668064523025	0.02531051920599488	0.3728648341262565	6.877823424497677e-19	NA	26	34	34
ENSG00000077585.13	GPR137B	-1.0752868412866137	-0.07827652381103092	0.2822463256821556	0.02342784285111233	0.20381238564530896	3.885252369070298e-10	NA	79	82	82
ENSG00000197245.5	FAM110D	-1.074561190283285	-0.09712443193307867	0.2825712352914792	0.017637519809257554	0.1790249762594275	1.819875419952933e-08	NA	12	12	12
ENSG00000165434.7	PGM2L1	-1.074273705482483	-0.4070346965495887	0.28270002645611836	0.0007808020931397777	0.10011150235097538	4.188541577529761e-05	NA	1	1	1
ENSG00000124767.6	GLO1	-1.0740489737295422	-0.1366422117259681	0.2828007324014211	0.008965422961911058	0.16159838718115382	5.129923351562258e-08	NA	32	33	33
ENSG00000183067.5	IGSF5	1.0737613180669716	0.05740258333200983	0.2829296710456951	0.04810553440287083	0.312688539869064	7.33828449630958e-16	NA	68	70	70
ENSG00000130813.17	C19orf66	-1.0734215857427498	-0.10825931501843224	0.28308200381065896	0.011403012505136048	0.12607232306318816	3.1224354721295163e-06	NA	30	31	31
ENSG00000203279.3	RP11-498P14.5	1.0732008595098492	0.029091775718996384	0.2831810051447602	0.19714144110799403	0.4835524122620276	6.298970769774635e-27	NA	72	73	73
ENSG00000171759.9	PAH	-1.0728783450024444	-0.03792180595610855	0.2833257032839004	0.09995064101361265	0.2177579625985722	3.126912438834235e-10	NA	81	84	84
ENSG00000095917.13	TPSD1	-1.0725413685638765	-0.14809826515941854	0.2834769433539708	0.008454335769249014	0.1942735382364497	1.8085786042034793e-09	NA	4	5	5
ENSG00000112378.11	PERP	1.0722812662379835	0.14243221773091755	0.2835937185570734	0.014185813796281265	0.047109646683593284	0.003674097025254946	NA	43	43	43
ENSG00000274561.1	RP11-147L13.12	-1.0713569063730695	-0.10120600473306715	0.28400898154932275	0.014591897405382569	0.07759912415666692	0.00024924398692404207	NA	17	18	18
ENSG00000196981.3	WDR5B	1.0711827579369462	0.09218305494023221	0.284087262723147	0.01787996239377099	0.10926573266927246	1.5087065332411074e-05	NA	97	100	100
ENSG00000151208.16	DLG5	1.070003935763341	0.10977347564324769	0.2846175371503231	0.014568919302204586	0.09248234772168018	7.089811233374068e-05	NA	61	61	61
ENSG00000255621.1	RP11-377D9.3	-1.0697916704178245	-0.060515210797813676	0.28471309244816734	0.05708654045203169	0.1988035949094816	8.418858223855876e-11	NA	26	26	26
ENSG00000148200.16	NR6A1	-1.0690468804696194	-0.05592985040981112	0.28504854552534076	0.029525199017098786	0.05024219757168638	0.0042659981417143625	NA	68	69	69
ENSG00000197181.11	PIWIL2	1.0688085784752697	0.049993012439546375	0.2851559330648007	0.05930446148377572	0.13957548371007078	6.611929477954907e-07	NA	23	23	23
ENSG00000150893.10	FREM2	1.0681351736323605	0.0322579642696034	0.28545954163493603	0.14509348898863525	0.3569090043441178	6.297766645289306e-18	NA	57	57	57
ENSG00000152348.15	ATG10	-1.0679947344238776	-0.04130738718552425	0.2855228870158123	0.10148543486728248	0.256553363071412	1.854053415204041e-12	NA	37	37	37
ENSG00000165915.13	SLC39A13	-1.0678239964414744	-0.24067806486019494	0.2855999115160285	0.0022391190254181337	0.039072237658120186	0.01234058943842761	NA	7	7	7
ENSG00000157578.13	LCA5L	-1.067695911425474	-0.05040709929610483	0.28565770333461926	0.06195192684240999	0.32276779606093403	2.0164445513615606e-17	NA	43	43	43
ENSG00000223572.9	CKMT1A	-1.0675847689031592	-0.23415730465566048	0.28570785712347313	0.007063115150015594	0.07752139366541834	0.0002618349453863968	NA	18	19	19
ENSG00000237491.8	RP11-206L10.9	1.0664948225021362	1.2133555873440351	0.2862000179233183	0.00011414519419884071	0.3131012597005238	3.4970740618904605e-15	NA	1	7	7
ENSG00000160193.11	WDR4	1.0662315783628673	0.12638825014421495	0.28631897054752276	0.006675401490152151	0.02750169510496398	0.03458855609784847	NA	22	22	22
ENSG00000168748.13	CA7	1.0659131434550269	0.060721991869950795	0.28646290695563736	0.0026283293681497277	0.028045917687691053	0.028122602201230862	NA	7	7	7
ENSG00000141013.16	GAS8	-1.065655596690881	-0.05841375821296058	0.286579356932534	0.041623459515614	0.2194735906945694	6.087136576330742e-11	NA	27	34	34
ENSG00000131023.12	LATS1	1.0648564250035883	0.27239145895694344	0.2869409065429258	0.0021028224003069914	0.03677668962105271	0.01478063119720894	NA	43	44	44
ENSG00000260588.1	RP11-930P14.2	1.0645886508576359	0.14706177444736912	0.2870621178658319	0.010089265013913157	0.0526729247080121	0.003365262236496168	NA	8	8	8
ENSG00000243709.1	LEFTY1	-1.0629894852454345	-0.05081363437188081	0.2877867197295767	0.03376705738667802	0.02749672241386677	0.031168798338987364	NA	65	69	69
ENSG00000258289.8	CHURC1	-1.0611278925440448	-0.04815035285775923	0.2886317834454156	0.054304977466885326	0.4987465170469672	4.941048447266361e-28	NA	39	39	39
ENSG00000105605.7	CACNG7	1.0608214923999866	0.1992568502032903	0.28877103289232076	0.004316394362338924	0.03918718687549917	0.01241484476069742	NA	14	15	15
ENSG00000229694.6	LINC00484	-1.0607996455154134	-0.01849102705279119	0.2887809633587102	0.353597974396999	0.1461429132000925	3.732840683444931e-07	NA	189	195	195
ENSG00000090238.11	YPEL3	1.0603312764871604	0.14559443854444754	0.2889939151071854	0.007421288572674302	0.05453464862068298	0.0027458205373117788	NA	37	37	37
ENSG00000125864.13	BFSP1	-1.060135710769325	-0.10529985965311155	0.2890828636109243	0.01400428144950072	0.0787626307177437	0.00024464731696155966	NA	39	39	39
ENSG00000176909.11	MAMSTR	1.0598968625282772	0.08901977602969864	0.2891915231782519	0.020132107315616765	0.09373406480046984	4.7045504475467355e-05	NA	20	20	20
ENSG00000177425.10	PAWR	1.0597268168583318	0.14854720821279174	0.2892688990600557	0.006157324049801327	0.03310907671243014	0.02038434520649513	NA	19	21	21
ENSG00000177868.11	SVBP	-1.059636473213369	-0.05080333153925242	0.28931001380149013	0.06802765391637403	0.33560852779963873	1.0344446088894355e-16	NA	43	44	44
ENSG00000110628.13	SLC22A18	1.0588641334300994	0.14922803760098174	0.289661660732321	0.008974882744882553	0.03767641056128095	0.013622225034335935	NA	17	18	18
ENSG00000276600.4	RAB7B	-1.0586271017649482	-0.06549696669091999	0.2897696391365936	0.03208559276095862	0.13605913085196655	1.0328033132757945e-06	NA	31	31	31
ENSG00000132394.10	EEFSEC	1.0578211339623789	0.13758300965071008	0.2901369958339016	0.007583590086308836	0.05119857919146846	0.003054299961976821	NA	23	23	23
ENSG00000225975.6	LINC01534	1.0576291203784083	0.15288195734482077	0.2902245610239057	0.006269827487086793	0.04457505708825752	0.006459671819435256	NA	38	38	38
ENSG00000063978.15	RNF4	1.0563622698662491	0.0901132071730208	0.29080273677675994	0.015757209933890647	0.07967937471602969	0.00023846143817480518	NA	58	62	62
ENSG00000176485.11	PLA2G16	1.0561675113461575	0.6974422666031911	0.290891690949193	0.0003134848555205798	0.041722110824289865	0.008863062337295578	NA	3	3	3
ENSG00000100097.11	LGALS1	-1.0551943788402238	-0.26369452685057543	0.2913364344791035	0.0021983392076011027	0.12370865936054055	2.4534630773764008e-06	NA	9	9	9
ENSG00000272077.1	RP11-348P10.2	1.0550596483555632	0.1808967871575356	0.29139804536124414	0.008434322665402668	0.036572496800238594	0.013806858978201171	NA	14	15	15
ENSG00000146223.14	RPL7L1	-1.0550047785613783	-0.11483293639253686	0.29142313927060537	0.011046896034933239	0.09541674270531512	5.634064874005992e-05	NA	55	59	59
ENSG00000255693.1	RP11-766N7.3	1.0543085513036246	0.14099811509105342	0.2917416749321696	0.010068021771462436	0.04314865359427957	0.007431929275738307	NA	36	37	37
ENSG00000213523.10	SRA1	-1.0541466935528523	-0.10102879382044073	0.2918157610799562	0.01670623729626588	0.14604152677957094	3.8836098738686684e-07	NA	34	38	38
ENSG00000187527.10	ATP13A5	-1.0540037295284872	-0.14641912551236658	0.29188120963353004	0.006217826493374073	0.02472861221731467	0.045156439407364767	NA	18	19	19
ENSG00000249328.2	RP11-26J3.1	-1.053115278021533	-0.09082592996706151	0.29228816149604386	0.015609116242520501	0.06945028435608724	0.0007015682240884412	NA	16	17	17
ENSG00000086289.11	EPDR1	1.0529274398032256	0.07551614487087235	0.29237424886578633	0.02348544496626983	0.17302314864405613	2.011543646167312e-08	NA	11	11	11
ENSG00000159917.15	ZNF235	1.0525842312422928	0.13376686011718308	0.29253158736573237	0.008227028150519775	0.09571044176523	4.775061492010779e-05	NA	17	17	17
ENSG00000063322.13	MED29	1.0519309625368531	0.17791957765983346	0.29283122509102233	0.005647296384163086	0.05846815673565441	0.0017665668097163773	NA	35	35	35
ENSG00000213066.11	FGFR1OP	-1.0513323788340787	-0.13496094792369534	0.2931059610350999	0.013046337182516275	0.10783100160784308	2.0867607097865315e-05	NA	68	73	73
ENSG00000129422.14	MTUS1	1.0512998689856559	0.07064243380808864	0.2931208872480101	0.016818594465061655	0.17874886270524526	8.273563865349727e-09	NA	44	45	45
ENSG00000131069.19	ACSS2	-1.051095991682247	-0.10901561973870359	0.2932145048538324	0.02818351845325693	0.24281741824701844	4.0405923383597205e-12	NA	50	51	51
ENSG00000137720.7	C11orf1	1.0501583091436428	0.16282710560319594	0.29364533391141934	0.0068009611400268516	0.10151107899693007	3.199622080076366e-05	NA	37	38	38
ENSG00000135299.16	ANKRD6	1.0501245232333944	0.06690248894778095	0.2936608651596502	0.030900021121039213	0.07234393165463122	0.0004956676979486005	NA	57	58	58
ENSG00000075790.10	BCAP29	-1.05003170059077	-0.17491496605488285	0.29370353819502293	0.005612096058244728	0.09012397878873377	6.123224838064377e-05	NA	12	12	12
ENSG00000159961.1	OR3A3	1.0497459079144247	0.1541426805047042	0.29383495080097	0.004082321429661853	0.04293328045424557	0.00807897859399434	NA	4	4	4
ENSG00000105357.15	MYH14	-1.049589121355584	-0.07812788020380394	0.29390706082645757	0.024152608617698197	0.035383348522329716	0.014347511996847891	NA	81	87	87
ENSG00000133103.16	COG6	-1.049066428603375	-0.09333644885687863	0.2941475459132381	0.014251839312738547	0.14778182839295811	3.258906929729013e-07	NA	43	43	43
ENSG00000111696.11	NT5DC3	-1.0488796622260872	-0.16609866979796353	0.29423350701931084	0.005853395769422594	0.08424547077593443	0.00017938260816917242	NA	11	11	11
ENSG00000267072.2	NAGPA-AS1	-1.0485350731005376	-0.05033920181891956	0.29439215183553613	0.048038048788115274	0.17848988634735236	1.7960400754493144e-08	NA	51	54	54
ENSG00000164823.9	OSGIN2	-1.04828129509395	-0.08315873108520941	0.2945090249298845	0.019986332091676502	0.08290567401345544	0.00021866658561906128	NA	24	25	25
ENSG00000112130.16	RNF8	1.0480198776381064	0.11065239476419206	0.2946294487553267	0.011316987610613394	0.152559810775406	1.3261538776054538e-07	NA	11	11	11
ENSG00000165929.12	TC2N	-1.046776905887158	-0.05965859649484351	0.2952024840567077	0.02474049867693591	0.1555989279073207	1.9801395468050662e-07	NA	36	39	39
ENSG00000169203.16	NPIPB12	1.0467480939563536	0.15199564669432866	0.2952157757908258	0.007015704797255343	0.08019746245325347	0.00021478845781406676	NA	6	6	6
ENSG00000176927.15	EFCAB5	1.0466523578995381	0.10379029277943523	0.29525994433929237	0.016995659374267814	0.027507195763784242	0.036008186554972316	NA	21	21	21
ENSG00000163933.9	RFT1	1.0463188851314957	0.03341012396208479	0.2954138290633068	0.14114740913958954	0.3931702579670159	6.4401206013199046e-21	NA	30	31	31
ENSG00000198336.9	MYL4	-1.0459156036376953	-0.20486581159790304	0.2955999995441113	0.0027189179772126866	0.024962263086707383	0.04439040009342319	NA	1	1	1
ENSG00000204653.9	ASPDH	-1.045579357524999	-0.08747283839576152	0.2957552839203451	0.019051172399832575	0.16593755926383588	4.0217271746984776e-08	NA	21	21	21
ENSG00000224478.1	RP11-13P5.1	-1.0452963796001642	-0.0450150853541519	0.295886010422327	0.05944179409805466	0.0970379246170526	4.637814923288108e-05	NA	65	65	65
ENSG00000164946.19	FREM1	-1.044569810529974	-0.06418812116641702	0.29622183858677487	0.03143821083575521	0.13721271988992045	1.0824713975603255e-06	NA	28	29	29
ENSG00000260418.1	RP3-406A7.7	-1.0444059221388358	-0.17300599993144347	0.29629762483469313	0.004608272809401266	0.049808963708172165	0.003202148943965405	NA	30	30	30
ENSG00000113742.12	CPEB4	1.044223840454786	0.33948985143386723	0.29638183934700824	0.0013830791611640983	0.04991583454686778	0.004339382833891331	NA	7	9	9
ENSG00000146648.17	EGFR	1.0441009555786414	0.1385226222953767	0.29643868382266614	0.012968165301531779	0.07896732385450014	0.0003260105695770476	NA	60	63	63
ENSG00000188707.5	ZBED6CL	1.043882029320536	0.03539782516464477	0.2965399734977098	0.10911209630638097	0.3407970839450124	7.706940492642611e-18	NA	17	17	17
ENSG00000159423.16	ALDH4A1	1.042656495120022	0.15308290431415678	0.2971074137072214	0.006628791001704017	0.11418704572877472	6.239275576805992e-06	NA	9	9	9
ENSG00000129667.12	RHBDF2	1.0426529732247132	0.2327853218718734	0.29710904544159933	0.0024280360410282396	0.07117227278238966	0.00035613588452144734	NA	23	23	23
ENSG00000114547.9	ROPN1B	1.0425151683468803	0.04933934722601098	0.2971728967217081	0.055329995069363216	0.41072232046327894	3.8550606528758817e-22	NA	24	25	25
ENSG00000101577.9	LPIN2	1.041809667623091	0.15679233622373984	0.2974999310659441	0.006149848203102803	0.06862075600821461	0.0008019623443107633	NA	31	31	31
ENSG00000167644.11	C19orf33	-1.0404216855787554	-0.03680212967912544	0.29814403102673914	0.10099934816087913	0.2492544115209131	2.371272109046876e-12	NA	53	54	54
ENSG00000184517.11	ZFP1	1.0385347593198657	0.10309523203715776	0.29902116139859314	0.030545871776099392	0.3148011331942944	3.289292457476636e-16	NA	11	11	11
ENSG00000141458.12	NPC1	-1.0382162082894593	-0.16828777857466426	0.2991694083551053	0.005175293727036644	0.16070592349741986	1.0959286744699443e-07	NA	29	29	29
ENSG00000137124.7	ALDH1B1	-1.0381584203280785	-0.06903101022376312	0.2991963069128827	0.04205482801470456	0.1001242961138409	3.825295407340503e-05	NA	42	47	47
ENSG00000171103.10	TRMT61B	1.0380359798056056	0.04562637298732121	0.29925330462508637	0.07443341599106247	0.3305426735546137	3.111861770956509e-16	NA	46	47	47
ENSG00000166135.13	HIF1AN	-1.0373522987514499	-0.10693967535863337	0.2995717005321805	0.008857305484100747	0.051451403427321116	0.003935733000870275	NA	59	60	60
ENSG00000125409.12	TEKT3	-1.03688027361189	-0.11241814454811733	0.29979165835169086	0.016065775245666467	0.09409942114537714	7.961744251666572e-05	NA	25	27	27
ENSG00000189298.13	ZKSCAN3	-1.03606996072506	-0.1332508997458042	0.3001695051312071	0.008392720334122281	0.02668145547301077	0.03777674817726196	NA	22	43	43
ENSG00000135441.7	BLOC1S1	-1.0353780736459135	-0.14435607125632718	0.3004923814354248	0.009927963739765372	0.19561211956810787	1.975275615143256e-09	NA	37	38	38
ENSG00000176406.22	RIMS2	1.0351205548682567	0.4143289724524775	0.30061261433800623	0.0008015553186078357	0.043394068707498734	0.008154699305790152	NA	2	2	2
ENSG00000149474.13	KAT14	-1.034749917804238	-0.11402553663646157	0.300785717286542	0.009226372889707714	0.07098696239658663	0.00043638440067892494	NA	13	13	13
ENSG00000225783.6	MIAT	1.0343487257818091	0.06820265844990776	0.3009731655107709	0.04135644472054005	0.04207760638558463	0.00901255148750306	NA	103	106	106
ENSG00000164796.17	CSMD3	1.034235416064886	0.2885598643885951	0.30102612109509275	0.0020025673257042815	0.030755150984235074	0.02644246060523788	NA	19	20	20
ENSG00000058453.16	CROCC	-1.0334311420753868	-0.2032285024959995	0.30140217895671295	0.0038842125469183086	0.036067863229063336	0.015577672655128225	NA	15	16	16
ENSG00000204657.3	OR2H2	1.0334124784628629	0.19157857285124744	0.3014109092948537	0.004778452441517582	0.06293080723072803	0.0012761268598362847	NA	10	39	39
ENSG00000077463.14	SIRT6	-1.0330184501164905	-0.04398205188426788	0.3015952645078117	0.0645602293107883	0.37035918528953055	1.224112134447583e-18	NA	25	25	25
ENSG00000011590.13	ZBTB32	1.0328161605335753	0.07448297143258402	0.30168993949299105	0.022940451349137518	0.07590098879221775	0.00024830581865378163	NA	11	12	12
ENSG00000258144.1	RP11-554L12.1	-1.0324821563978546	-0.11094207729447803	0.3018463024388094	0.00919438947141764	0.04371830048884523	0.007040963237449564	NA	5	5	5
ENSG00000138303.17	ASCC1	-1.0312868143075375	-0.12663555441710359	0.30240633982754683	0.0078061589582431885	0.08857814418622903	0.0001222885296242589	NA	40	40	40
ENSG00000260804.3	LINC01963	-1.0310824278953863	-0.10811175261480718	0.3025021673721334	0.020974720913433324	0.16840964229500946	2.08895742505878e-08	NA	15	15	15
ENSG00000151655.18	ITIH2	-1.0309983032442667	-0.1034761808689155	0.30254161548343717	0.003965689919993872	0.040038541341824364	0.011181452856041251	NA	8	8	8
ENSG00000146857.3	STRA8	1.0309915159008876	0.07742836399702449	0.3025447983843117	0.02134830977305504	0.07137966188363737	0.0004469917545595336	NA	6	6	6
ENSG00000164597.13	COG5	-1.0296628829518997	-0.19087094400736496	0.3031682850743056	0.004232332453065946	0.08615311532955829	0.00015078650694570306	NA	16	17	17
ENSG00000008083.13	JARID2	1.029515727263367	0.1367316564544739	0.30323739322720644	0.007508999865235266	0.07434631011987146	0.0004517256214181138	NA	16	16	16
ENSG00000077943.7	ITGA8	-1.0290617858047542	-0.04393184473524999	0.3034506419548051	0.05962378133599841	0.11101417543800624	9.983142850966437e-06	NA	59	61	61
ENSG00000234917.2	RP5-994D16.3	-1.0285344808558101	-0.13194259358557314	0.3036984798490977	0.007893697922862748	0.038677984695080055	0.0131653003542659	NA	21	21	21
ENSG00000160360.12	GPSM1	1.0282986901975288	0.4819099411868629	0.3038093470038997	0.0006272680632888261	0.025261293135103887	0.044834989445031684	NA	8	8	8
ENSG00000120370.12	GORAB	-1.0281049861276799	-0.08589157425993163	0.3039004454474209	0.02833734370367201	0.2186468005520765	2.096522983920843e-10	NA	23	24	24
ENSG00000204909.7	SPINK9	-1.027910571158304	-0.04687694923551697	0.30399189646875435	0.07156537925132501	0.2435155346141003	1.5550915913866774e-11	NA	58	59	59
ENSG00000272849.1	RP11-347I19.8	1.027318398054424	0.09013977046798012	0.3042705618972006	0.020667478757667345	0.16124655079429678	7.877880932466316e-08	NA	17	19	19
ENSG00000270604.5	HCG17	-1.0272070121888923	-0.24091444699075412	0.30432299692061526	0.0035095715424878176	0.16395856496612687	1.2446837968843238e-08	NA	3	34	34
ENSG00000185736.15	ADARB2	-1.0266473171976032	-0.0549091297265642	0.30458656479542245	0.03875666790831085	0.2250942076080432	5.5634621023351675e-11	NA	54	56	56
ENSG00000070985.13	TRPM5	1.0261178124154857	0.06594587909430845	0.30483605515106227	0.028322970560868257	0.025565690209673027	0.044353714493309014	NA	27	27	27
ENSG00000155087.3	ODF1	-1.0246445033816076	-0.10564799014721735	0.30553095767746086	0.013307117803507934	0.11218169933058686	1.1460495003458176e-05	NA	12	13	13
ENSG00000010292.12	NCAPD2	1.0244003313691965	0.26548473169108017	0.3056462255217973	0.0021918684539682333	0.07484760223148064	0.0004104286764611951	NA	23	25	25
ENSG00000165806.19	CASP7	1.02389381505905	0.08416643531754434	0.30588543186949746	0.02664714837856949	0.25933618439233364	6.594658885700467e-13	NA	56	57	57
ENSG00000129158.10	SERGEF	1.023132256923668	0.08949235411852302	0.30624531728616455	0.020526994495864596	0.1090297269759612	4.944622857703099e-06	NA	64	67	67
ENSG00000140575.12	IQGAP1	1.0226813773716068	0.07669969732642344	0.30645851920761813	0.025244541385010096	0.3635070379513711	6.830689620090609e-19	NA	9	9	9
ENSG00000112306.7	RPS12	1.0224987398285497	0.10610511732891702	0.30654490878040563	0.01166884397391503	0.07996006157984965	0.00013767554202604755	NA	77	79	79
ENSG00000259815.1	RP11-565N2.2	-1.0222525296607843	-0.05476863521454092	0.3066613944421074	0.054575666574080875	0.15927468806232126	1.3877028334567625e-07	NA	33	34	34
ENSG00000197915.5	HRNR	1.0219001481522616	0.033243852846390476	0.3068281623455522	0.10036356205963577	0.26923971635786315	7.161536547315091e-13	NA	26	27	27
ENSG00000198468.7	FLVCR1-AS1	1.0217233203678076	0.024041528689881006	0.30691187041039614	0.21674762967427708	0.5170663529966284	2.47873936302941e-30	NA	41	41	41
ENSG00000275759.1	RP11-131L12.3	-1.0212474918082313	-0.048297348582214794	0.3071371968178468	0.06435062779779928	0.1649519347874012	6.517195779507053e-08	NA	32	32	32
ENSG00000109854.13	HTATIP2	-1.0208694112520718	-0.05763409725751619	0.307316313195906	0.04117153791983695	0.2937983931420815	2.5822839512621958e-14	NA	19	23	23
ENSG00000176749.8	CDK5R1	-1.02072673578159	-0.3969616165328323	0.3073839239400823	0.0009747799640130771	0.03701036000732179	0.014755932765506413	NA	26	26	26
ENSG00000243056.1	EIF4EBP3	1.0202775847380272	0.4302888846292086	0.30759683096107504	0.0005884005480707281	0.025937822943375325	0.04044786388171509	NA	7	7	7
ENSG00000115685.14	PPP1R7	-1.0196384191513062	-2.988281665857758	0.307899977113403	3.717013901436167e-05	0.029623157241598325	0.02984792452992238	NA	1	2	2
ENSG00000121289.17	CEP89	-1.01877325817072	-0.15657831273264572	0.3083106241164649	0.013398785063445889	0.040014571087255035	0.01002759877977262	NA	45	45	45
ENSG00000115380.19	EFEMP1	1.0186880159451421	0.07186398789864941	0.3083511037717138	0.02539904508179557	0.15160954289298567	2.1068192299588148e-07	NA	75	77	77
ENSG00000115602.16	IL1RL1	1.0181093376523478	0.032860656927470346	0.3086259982786713	0.1261811317997087	0.5184934352045992	4.29115383742655e-30	NA	66	68	68
ENSG00000272010.1	CTD-3025N20.3	1.0178108379109196	0.055040830441015716	0.30876786050421023	0.04849753179722423	0.32825058524483525	2.1505214911703568e-16	NA	50	50	50
ENSG00000159110.19	IFNAR2	1.0170339261902637	0.18822795270147075	0.30913729048482597	0.006116094998327175	0.04204520814875658	0.006148572589329025	NA	21	21	21
ENSG00000204709.4	LINC01556	1.0165343311798478	0.16758949833083708	0.3093750076193851	0.004299649709679854	0.08063446489910778	0.0002190277170728101	NA	8	16	16
ENSG00000165916.8	PSMC3	-1.016217236021425	-0.1595072877968538	0.30952595037965347	0.004457696824528338	0.16264897168582726	7.322050519396473e-08	NA	19	21	21
ENSG00000175643.8	RMI2	-1.01591048098436	-0.03859455471041778	0.30967201735757643	0.10586447086496768	0.5198405163433264	7.985828937999406e-32	NA	29	30	30
ENSG00000137275.13	RIPK1	1.015293675411772	0.13199046971417192	0.30996585833095425	0.007510230954018211	0.16783819393134833	5.194576664447669e-08	NA	49	49	49
ENSG00000235098.8	ANKRD65	-1.0149790048318637	-0.03705126849264033	0.31011583564853196	0.05173661380835849	0.3036290898996534	6.887010401479708e-15	NA	48	64	64
ENSG00000198160.14	MIER1	-1.0149029492438466	-0.10643993471953261	0.3101520922164246	0.00908074717751918	0.06725940742697141	0.0006836003985115184	NA	38	38	38
ENSG00000149218.4	ENDOD1	1.0140510351285614	0.22850072420350764	0.31055840065922236	0.002361127876358312	0.052786468484144485	0.002909607122414364	NA	17	17	17
ENSG00000215018.9	COL28A1	-1.0135369563015768	-0.05254939177610791	0.3108037532024944	0.052510788221589624	0.3561272691460098	1.21622390898132e-18	NA	37	44	44
ENSG00000259807.1	RP11-426C22.4	-1.012611915165258	-0.07159962037501952	0.3112455663061936	0.03684349462904558	0.09935982123064756	4.189151150744144e-05	NA	22	23	23
ENSG00000117593.9	DARS2	1.012516012227572	0.043892172299054635	0.3112913946321817	0.052288324373149106	0.1755354435022134	2.294995309484741e-08	NA	58	58	58
ENSG00000132275.10	RRP8	1.0121498760329308	0.20016972766006996	0.311466397967604	0.003276034996376457	0.06808162181399065	0.0008127304776637594	NA	6	6	6
ENSG00000261098.1	RP11-819C21.1	-1.01188813064784	-0.09820093721302987	0.31159154504120556	0.016811795182754462	0.1886053261440234	6.510898271469365e-09	NA	11	11	11
ENSG00000205809.9	KLRC2	-1.0116106030742134	-0.03150165619123892	0.3117242741863995	0.1302998041008045	0.39164560353797706	4.222465399552432e-20	NA	35	35	35
ENSG00000127947.15	PTPN12	1.0114966921933666	0.1330483071433351	0.31177876350274325	0.00857588929120659	0.0679670228800013	0.0006403248727927758	NA	33	34	34
ENSG00000131379.9	C3orf20	1.0112168728957265	0.03387966263744226	0.3119126418332092	0.09303174620847685	0.1841000219984497	7.612140574430293e-09	NA	36	36	36
ENSG00000125637.15	PSD4	-1.0104764684201617	-0.23973043373330727	0.3122670679034092	0.002130261704001257	0.061390780247888715	0.0015571129139112087	NA	13	13	13
ENSG00000105717.13	PBX4	-1.0098954886128113	-0.1416304843820378	0.3125453643202566	0.008204016531922865	0.1336688869697312	1.5539908806716336e-06	NA	6	6	6
ENSG00000163634.11	THOC7	1.0096849534980479	0.07202479310733183	0.31264625352755593	0.024000290754360897	0.17695836658745126	6.722164819199413e-09	NA	94	97	97
ENSG00000206127.10	GOLGA8O	-1.0090744801176115	-0.04073193269732294	0.31293891589967526	0.12399666772177245	0.0961488938224803	5.549340537744643e-05	NA	72	75	75
ENSG00000163655.15	GMPS	-1.0089309697710018	-0.10826306175854214	0.31300774127692543	0.009753236494680262	0.026638372643579596	0.038340796805381085	NA	38	38	38
ENSG00000159231.5	CBR3	-1.007587903081815	-0.08006079658223092	0.31365233868938847	0.02782967594533576	0.05923633965809425	0.0018674866681263453	NA	47	49	49
ENSG00000054356.13	PTPRN	-1.006001273347145	-0.2460251385116704	0.31441495753480264	0.0032847528792474857	0.04879328118533727	0.00507420652717261	NA	26	27	27
ENSG00000276269.1	RP11-403A3.2	-1.0057527085551892	-0.22752581322838103	0.31453454140055626	0.0036278154992751936	0.04564038704240343	0.006901411589754873	NA	20	20	20
ENSG00000144559.10	TAMM41	1.0057360513778126	0.05801781500942208	0.3145425561936084	0.037325531464333254	0.21945123699371746	1.5455617949821208e-10	NA	36	36	36
ENSG00000256537.4	SMIM10L1	1.0056373269532741	0.14689699430682612	0.31459006134555534	0.010439096816872474	0.23484887384985295	3.639630327838608e-11	NA	35	38	38
ENSG00000107643.15	MAPK8	1.0054990031340725	0.09440409477238566	0.3146566292424303	0.014378502772356803	0.03281266646936818	0.015933598502337196	NA	40	44	44
ENSG00000197766.7	CFD	-1.0046722256553926	-0.09311244840626544	0.31505470633633803	0.018167092928992636	0.16729885366333966	5.711875719160718e-08	NA	3	3	3
ENSG00000161970.12	RPL26	1.0044446278525678	0.07607826139227375	0.31516434826690654	0.019121524774692818	0.04469595120749452	0.007405307513978959	NA	90	102	102
ENSG00000111554.14	MDM1	1.004422329370201	0.1281018361890178	0.315175091584711	0.010195750533789278	0.03125577504750817	0.024671755104441837	NA	60	61	61
ENSG00000115687.13	PASK	-1.0038250371233686	-0.07488651060709986	0.31546295409782965	0.023594554338684716	0.09674542099791199	6.015446715022161e-05	NA	69	73	73
ENSG00000171596.6	NMUR1	-1.003467835097896	-0.05509275013733633	0.31563518862574513	0.025995433413851708	0.07766952214281381	0.0001814619469850156	NA	22	22	22
ENSG00000131781.12	FMO5	1.002099482374734	0.09068174476734435	0.31629554788438097	0.014859025052420111	0.07823377524402055	0.00027179765171952606	NA	16	18	18
ENSG00000161204.11	ABCF3	-1.000774645710259	-0.04815966306102912	0.3169357698962042	0.021021469254396276	0.11287971527065728	3.589749243117573e-06	NA	21	22	22
ENSG00000144028.14	SNRNP200	-1.0007368596837523	-0.08984036311678056	0.3169540423007646	0.017728045150936893	0.11855065985304113	6.377820066150536e-06	NA	18	19	19
ENSG00000160282.13	FTCD	0.9999661776800378	0.0683780713746854	0.31732687616224864	0.06323973600801731	0.37852326574970857	7.355559355335549e-20	NA	16	16	16
ENSG00000263528.7	IKBKE	-0.9995987078538372	-0.05267793915900988	0.31750474873146395	0.05409190166281691	0.04799217394982713	0.0050762035829758365	NA	94	102	102
ENSG00000169609.13	C15orf40	0.9995515941293039	0.020924002134903676	0.3175275587022617	0.2145898268848903	0.4530983755595476	3.2992399415263566e-24	NA	49	50	50
ENSG00000167103.11	PIP5KL1	0.9994820689942889	0.08130159276928856	0.3175612210535751	0.020944660696988315	0.1410701483397739	1.8193098748661987e-07	NA	13	15	15
ENSG00000116663.10	FBXO6	-0.9982932767990967	-0.07051997597068739	0.3181371667990359	0.028778330390476926	0.02955582303417307	0.02803606883216585	NA	54	66	66
ENSG00000166260.10	COX11	-0.9980675960839821	-0.0801885524546722	0.3182465817770209	0.024944557799490168	0.3441453277214784	5.735803715571516e-17	NA	41	43	43
ENSG00000138621.11	PPCDC	-0.9980336215499046	-0.17420278364259809	0.31826305551350853	0.003822243891725286	0.0596868963282451	0.0017301610458863403	NA	16	16	16
ENSG00000118939.17	UCHL3	0.9975452166739341	0.06777534942995662	0.31849993736753246	0.037992132484463384	0.3559282647615291	3.168125394574896e-18	NA	34	34	34
ENSG00000117877.10	CD3EAP	-0.9968615332024715	-0.16707570184159792	0.3188317254340597	0.004370972937318177	0.06864440887233654	0.0006333230881054247	NA	8	8	8
ENSG00000204310.12	AGPAT1	0.996324808834639	0.4880564372531488	0.3190923534994685	0.000349806159831923	0.025892040037856327	0.04006098809874613	NA	10	40	40
ENSG00000122507.20	BBS9	-0.9962855015307779	-0.08768877882905839	0.31911144621767695	0.02273452210228949	0.14247943507268165	5.65876276476701e-07	NA	25	25	25
ENSG00000131037.14	EPS8L1	0.9957432069546654	0.10675211775751924	0.31937493102325787	0.01135788709647785	0.05160769065910068	0.0036305926013566257	NA	14	14	14
ENSG00000198046.11	ZNF667	-0.9956295899511571	-0.22105570448643794	0.3194301521780677	0.0028918353265195563	0.10708758129737547	1.3386877220713072e-05	NA	11	11	11
ENSG00000151575.14	TEX9	0.9948373704432992	0.2586116498774469	0.31981536744651573	0.0032437426512274574	0.055770578559295465	0.001466016171780727	NA	11	12	12
ENSG00000117477.12	CCDC181	0.9948291239273602	0.12287793267341755	0.31981937889684176	0.006474195685369723	0.040524588942514005	0.010350474479952965	NA	32	33	33
ENSG00000144847.12	IGSF11	-0.9946618057448778	-0.09270166907684975	0.3199007765678923	0.024786959531821622	0.06843034511191083	0.0007959027267570508	NA	59	61	61
ENSG00000080839.11	RBL1	0.9944021218299137	0.12145503922534975	0.32002713554913864	0.01263030506486508	0.023805321113290426	0.04087110005357622	NA	16	16	16
ENSG00000119574.12	ZBTB45	-0.9931959398534379	-0.12763005979772157	0.3206144765944623	0.007430560026522587	0.0407839089687703	0.008882544954257611	NA	12	13	13
ENSG00000103197.16	TSC2	-0.9931551951309613	-0.1174298340927057	0.32063432921697566	0.007978747997185747	0.056956810047401586	0.0021609109614789727	NA	27	27	27
ENSG00000156521.13	TYSND1	-0.9926433553019529	-0.12035238500276547	0.3208837885489899	0.01028740664466986	0.058826712906350234	0.0013805489576592892	NA	40	41	41
ENSG00000155324.9	GRAMD3	0.992581959106038	0.20711394560948307	0.32091372020294673	0.0029998717227545666	0.0420036738726549	0.009531774720451485	NA	17	17	17
ENSG00000173848.18	NET1	-0.9924049973487853	-7.092612430984056	0.3210000021720657	2.6910370098705737e-06	0.02573595595220654	0.04355941387783837	NA	1	2	2
ENSG00000164627.17	KIF6	0.9923416760851796	0.14539259698468113	0.32103087966141264	0.009449923753298275	0.12742181706777578	1.5568280340661009e-06	NA	20	20	20
ENSG00000101654.17	RNMT	-0.9915114280615199	-0.271769693110774	0.32143591486443723	0.0018670837148787463	0.048842329251672416	0.004725545378430356	NA	23	24	24
ENSG00000259959.1	RP11-121C2.2	-0.9913546959196098	-0.09914287256967315	0.3215124138235943	0.01645199930129692	0.10499675353323884	2.0103869338665257e-05	NA	28	28	28
ENSG00000189366.9	ALG1L	0.9906586930503615	0.03460244652182426	0.32185226754556795	0.11882471406368159	0.3423542808703703	9.49693158607832e-18	NA	41	42	42
ENSG00000173209.22	AHSA2	0.9906417938443937	0.033079933244344675	0.32186052223398265	0.11789222994240069	0.5111089869560355	2.5671777623863154e-29	NA	48	48	48
ENSG00000198156.10	NPIPB6	0.9905866551180181	0.085660275607748	0.3218874565909887	0.01773532449935324	0.12149558616063767	3.038194672288388e-06	NA	19	19	19
ENSG00000185880.12	TRIM69	-0.9904785148934708	-0.058167380712430494	0.32194028557642973	0.056832679738729075	0.21401213936199467	1.5049781853501211e-10	NA	50	52	52
ENSG00000266289.1	RP11-1C8.6	-0.9901056237087105	-0.18883981750742357	0.32212249489043576	0.003285105369840152	0.03183229369086848	0.020664993724725415	NA	2	2	2
ENSG00000101474.11	APMAP	0.9899843865842278	0.1086463223104537	0.32218175061696197	0.02042178727331574	0.13359748204196398	8.298019551650009e-07	NA	83	83	83
ENSG00000197363.9	ZNF517	-0.9898986735206171	-0.05731708170646864	0.3222236479334428	0.039114997409717134	0.16051427830833145	5.5420479812438725e-08	NA	34	39	39
ENSG00000169592.14	INO80E	-0.9898934962020491	-0.10024473275731155	0.32222617876718107	0.013408260400483435	0.13706425223289145	9.491130999125612e-07	NA	32	32	32
ENSG00000125741.4	OPA3	0.9893121825238148	0.1735825264419237	0.32251042539299657	0.006817792260363203	0.040971799921503266	0.009196054029131779	NA	15	15	15
ENSG00000167526.13	RPL13	-0.9890002054057145	-0.20155693503616795	0.3226630411705289	0.006851651831745005	0.16779547287177074	3.1573756536584914e-08	NA	17	17	17
ENSG00000249859.9	PVT1	0.9889381042971301	0.05042431527145186	0.32269342597082484	0.048587263760339755	0.11326935730944905	6.2966638770859395e-06	NA	29	31	31
ENSG00000171246.5	NPTX1	-0.9888097150421	-0.22080607666072116	0.3227562501203991	0.0037233027476351933	0.04331759820837497	0.008029528044065709	NA	26	29	29
ENSG00000100068.11	LRP5L	-0.9883708866077991	-0.034507311907590266	0.3229710403299386	0.08710031233613069	0.12671906800720215	2.758633000650926e-06	NA	106	111	111
ENSG00000138207.13	RBP4	-0.9881243364810932	-0.1355103773924524	0.3230917583366941	0.007165513663826744	0.17409626630689745	6.857864425623853e-09	NA	27	27	27
ENSG00000173535.13	TNFRSF10C	-0.9880384132609082	-0.03252837666115198	0.3231338357188175	0.12259852666698474	0.4707635604726486	7.885729819744939e-26	NA	16	16	16
ENSG00000140995.16	DEF8	0.9869569031567498	0.09195886272175482	0.3236637665133869	0.014968055845999109	0.15017862304554214	1.3375805901247066e-07	NA	13	13	13
ENSG00000133678.13	TMEM254	0.9867567913091385	0.13753928811655544	0.3237618816720442	0.006798930462928851	0.12883496411488152	1.2499087415308685e-06	NA	7	7	7
ENSG00000085465.12	OVGP1	0.9860601271671324	0.173441311986442	0.3241036083584311	0.006207529110632538	0.10785885750163887	1.6922990269673427e-05	NA	17	17	17
ENSG00000006555.10	TTC22	-0.9857975625111299	-0.28979695975307523	0.3242324621243745	0.002711901560020916	0.03804435101698525	0.012608664030698144	NA	10	10	10
ENSG00000058600.15	POLR3E	-0.9850648441907122	-0.19230003420824662	0.3245922205129457	0.003493875774260807	0.030943538351235342	0.026667594364016996	NA	7	7	7
ENSG00000267397.1	RP11-873E20.1	0.9843771933157001	0.09769461863511258	0.3249300874580344	0.012145102092961331	0.091523564473962	5.231583201971234e-05	NA	9	9	9
ENSG00000130717.12	UCK1	-0.9841780952838266	-0.21599072264445612	0.32502795399988227	0.003380517154598182	0.18285808728845127	1.0504387225142033e-08	NA	8	8	8
ENSG00000139197.10	PEX5	0.9840308469540552	0.04742123797170563	0.3251003461827373	0.05441840627164353	0.4319570740920424	2.811939788315453e-23	NA	46	47	47
ENSG00000182327.7	GLTPD2	0.9826735813152025	0.05639754402051455	0.3257681171500717	0.04441836694033463	0.02559212542096709	0.038966801102893855	NA	59	63	63
ENSG00000271265.1	RP11-230C9.4	0.9821638507691093	0.12866700667401984	0.32601913338681676	0.007235310023820661	0.09009147793461918	8.764670266472014e-05	NA	9	9	9
ENSG00000186300.11	ZNF555	0.9817442324063306	0.11174817201683081	0.3262258683114537	0.013172464600956262	0.05555642753092285	0.0027176769075107463	NA	24	25	25
ENSG00000258572.1	RP11-1070N10.3	-0.9795281601870907	-0.08100351509896872	0.32731908159167966	0.01863808656514235	0.047527223694608114	0.005966378435425579	NA	19	19	19
ENSG00000107679.14	PLEKHA1	0.9792584682191161	0.17834167853179725	0.3274522858149247	0.004619971712449538	0.02570232490446933	0.0409895083656299	NA	48	48	48
ENSG00000165983.14	PTER	-0.9792330121847485	-0.10781911737875312	0.3274648606846885	0.012132131220784615	0.0714039334680583	0.0005647333627216425	NA	13	13	13
ENSG00000136104.19	RNASEH2B	0.9790515043306485	0.056870091482229074	0.3275545317183589	0.044166157024527614	0.4472555603206572	1.2309251972244136e-24	NA	12	12	12
ENSG00000128829.11	EIF2AK4	0.978656400529807	0.12435233302296222	0.3277497814929602	0.007491831377822474	0.1331533404590904	1.1757094060337672e-06	NA	6	6	6
ENSG00000128928.8	IVD	-0.9784112343526422	-0.05974033508269647	0.32787097405301613	0.027714588920537214	0.22413689349779092	9.52507412034239e-11	NA	45	45	45
ENSG00000186081.11	KRT5	-0.9783534646707658	-0.12212975328843119	0.32789953546968476	0.00814407708634663	0.027180937958931152	0.03270493638423466	NA	7	7	7
ENSG00000121933.18	TMIGD3	-0.9781384536747131	-0.23025383379558123	0.3280058514110812	0.001845649139916921	0.029970809237967137	0.02658300549895909	NA	2	2	2
ENSG00000156427.7	FGF18	-0.9778742309835868	-0.11463412268424	0.32813653155904354	0.01788517931565011	0.037185857577496435	0.015147690760601178	NA	10	10	10
ENSG00000171791.12	BCL2	-0.9774683886277342	-0.22133663421189312	0.3283373202066039	0.0021363302563445694	0.03342176487439202	0.019428394884942937	NA	44	47	47
ENSG00000121350.15	PYROXD1	-0.9771949896719271	-0.10473091853535808	0.32847262800034216	0.013459975389627446	0.060848924493995024	0.0016623368648802392	NA	97	97	97
ENSG00000204571.6	KRTAP5-11	0.9766957485321144	0.09057736780947756	0.32871980056744443	0.01785279305691563	0.11271304118816708	1.2326403904255933e-05	NA	16	17	17
ENSG00000251226.1	RP11-469N6.1	0.9763678994295182	0.03108053570946809	0.3288821831050668	0.15198361205036082	0.23010530934638546	2.1398135523125496e-11	NA	34	36	36
ENSG00000134201.10	GSTM5	-0.9761986453872954	-0.028908550337128663	0.3289660343996952	0.14550805822675378	0.38368755541494975	4.6865476882602334e-20	NA	54	55	55
ENSG00000128039.10	SRD5A3	-0.9743911640230747	-0.0683091045526941	0.32986235504217487	0.03156786028514248	0.1387658492078359	9.438788787101372e-07	NA	47	47	47
ENSG00000012223.12	LTF	-0.9742663547018741	-0.08703911453512125	0.32992430565646447	0.016493407148857754	0.09218025076407466	7.607249154310812e-05	NA	4	4	4
ENSG00000068724.15	TTC7A	-0.9737453602133915	-0.09795794103182481	0.33018298892309195	0.01767744556987758	0.07987616193158162	0.00027942597217356184	NA	45	46	46
ENSG00000162896.5	PIGR	0.97321627862924	0.05092363191823809	0.3304458219198505	0.04849048916823426	0.02702346457164585	0.035208593639102496	NA	72	74	74
ENSG00000079819.18	EPB41L2	-0.9727084023836596	-0.08158523011368708	0.3306982480357501	0.006270826738695966	0.10399994168610187	1.873996107054706e-05	NA	15	15	15
ENSG00000007933.12	FMO3	-0.9725799771375818	-0.07198841647341324	0.33076209808027746	0.02619689321735897	0.04344396730894727	0.006749926103387807	NA	76	77	77
ENSG00000143344.15	RGL1	-0.9725655690842422	-0.2668987253196867	0.33076926192678047	0.0016629838467339766	0.026738595503376483	0.024959034925267198	NA	22	22	22
ENSG00000261710.1	RP11-953B20.1	-0.9725285118872568	-0.19875870981646193	0.33078768764389166	0.002745824557295536	0.09065511247325153	8.57852937093623e-05	NA	13	14	14
ENSG00000164045.11	CDC25A	0.9724962796709986	0.07553186318450812	0.33080371480616033	0.020883270816114533	0.049850551115811575	0.004353548263569535	NA	35	36	36
ENSG00000166896.7	ATP23	-0.9717153815271967	-0.027960739520489237	0.33119216248917427	0.14808181636416703	0.5624448942860862	1.0326583838573696e-33	NA	18	18	18
ENSG00000116704.7	SLC35D1	-0.9709242042859185	-0.07632989510506266	0.3315860240940428	0.020060691617948004	0.0494784061769056	0.004487086226309924	NA	104	108	108
ENSG00000143951.15	WDPCP	-0.9707769747362212	-0.11244100046232407	0.33165935089274456	0.010064722668312438	0.08252970375578289	0.00021916979605921317	NA	69	70	70
ENSG00000068615.17	REEP1	0.9706439744314227	0.19218015811249978	0.33172559991156614	0.00494535331750443	0.1125260666486292	1.3732773934159774e-05	NA	44	44	44
ENSG00000167377.17	ZNF23	-0.9699252005092452	-0.10158374550965549	0.33208377768261976	0.012411572578170839	0.04326229645443258	0.007783762891377839	NA	27	29	29
ENSG00000167880.7	EVPL	0.9698892527989469	0.03087800291854933	0.3321016976219875	0.06601991683870281	0.026815298438836285	0.03761708418223116	NA	60	60	60
ENSG00000258733.5	CTD-2341M24.1	0.9695737931846761	0.06634860900456012	0.33225898108936935	0.04273992276507141	0.0378851626869176	0.011853348630291652	NA	38	38	38
ENSG00000176840.11	MIR7-3HG	-0.969492871515429	-0.1022498692208055	0.33229933518315746	0.008494261093761606	0.07836013898910796	0.00021103960476724542	NA	15	15	15
ENSG00000161618.9	ALDH16A1	-0.9693866129037504	-0.04515208122285806	0.332352329135275	0.04811569688829057	0.3196029313326422	1.2782127049457242e-15	NA	44	48	48
ENSG00000117500.12	TMED5	-0.9690908528334009	-0.23582423287956092	0.3324998611703247	0.0023662221969067594	0.07704336954807622	0.00033440447376825315	NA	12	14	14
ENSG00000258979.1	RP11-433J8.2	0.9688386202537793	0.12004962987976413	0.33262571408909125	0.00662227121034809	0.031254825020082866	0.026272619040658658	NA	21	22	22
ENSG00000081087.14	OSTM1	0.9686799904570712	0.14101742709599158	0.3327048791076438	0.005301094442500155	0.08309580134771574	0.00021298897061101932	NA	17	17	17
ENSG00000054392.12	HHAT	0.9681610898158333	0.055611520911514646	0.33296392413503373	0.023703070274661626	0.09318246154604468	1.5243386901899961e-05	NA	44	46	46
ENSG00000036448.9	MYOM2	-0.9678218198084665	-0.028561115202294835	0.33313336452630005	0.14767426851134688	0.3587843087917629	9.23636047792523e-19	NA	36	36	36
ENSG00000160953.15	MUM1	-0.9676596402905027	-0.050949690867580964	0.33321438091341493	0.02568638499888575	0.26665842662205186	9.922893232701661e-14	NA	6	7	7
ENSG00000090273.13	NUDC	0.9675938950089609	0.14004750946923894	0.333247227432371	0.006117692724356749	0.023772270965270514	0.04540479063466462	NA	38	40	40
ENSG00000137267.5	TUBB2A	-0.9674546996832	-0.12479218022253949	0.3333167766856855	0.008371382438333755	0.13194390080452642	1.757830376165257e-06	NA	20	21	21
ENSG00000226490.1	AC138647.1	0.9674213867221315	0.09505611376488467	0.3333334229696494	0.016705555541213214	0.07461067767235283	0.000391440001341904	NA	19	20	20
ENSG00000156384.14	SFR1	-0.9666294826663004	-0.1496911373466634	0.3337292905620969	0.005024208355944816	0.029412165063268613	0.028625727882467263	NA	18	18	18
ENSG00000100167.19	SEPT3	-0.9664993527050143	-0.14994365290418246	0.33379437066827355	0.003445891336977327	0.029902426821329906	0.028951041223635895	NA	24	26	26
ENSG00000197841.14	ZNF181	-0.9664921052120142	-0.04459307392839034	0.33379799549782274	0.04500060804621681	0.26750443901837434	4.7256131342807327e-14	NA	90	95	95
ENSG00000154957.13	ZNF18	-0.966261746774788	-0.1703683034579991	0.33391322236973964	0.0038777756429756046	0.026503541308964304	0.03779118393192474	NA	7	7	7
ENSG00000131845.14	ZNF304	0.9658504095619836	0.0520380099953019	0.33411903986299074	0.04658437888963461	0.281340184868979	4.771908347933888e-14	NA	33	34	34
ENSG00000254081.1	LINC01299	0.9657920958994554	0.03545336703073661	0.33414822442046666	0.1041838075791914	0.32029257184716065	1.93817409867352e-16	NA	90	90	90
ENSG00000178852.15	EFCAB13	0.9651859548131773	0.05116378828323166	0.33445168050154594	0.0658228639549041	0.15608413086282186	1.3038223106100506e-07	NA	47	54	54
ENSG00000144161.12	ZC3H8	0.9647660044971291	0.14193734582692896	0.3346620269099163	0.006970494450028496	0.044464097737583634	0.007641112209989584	NA	28	32	32
ENSG00000128694.11	OSGEPL1	0.9645015244373202	0.13767236502969207	0.33479454449544466	0.00599334174545046	0.03055474422227258	0.025786627932633945	NA	24	25	25
ENSG00000266904.5	LINC00663	-0.9643754928775671	-0.07556694319149689	0.3348577044316058	0.03164679969681661	0.18923352040885952	2.713738186347049e-09	NA	14	17	17
ENSG00000135956.8	TMEM127	-0.9641368645020573	-0.1883762702762473	0.3349773125938924	0.0028721016137704027	0.035845294989833625	0.014483937411493616	NA	4	6	6
ENSG00000205085.10	FAM71F2	0.9630097617599737	0.09237018238536795	0.33554262445916083	0.01075043311393645	0.03145652747233061	0.02463731955459296	NA	19	20	20
ENSG00000186716.20	BCR	-0.96287480893246	-0.05234969797676655	0.33561035282032936	0.04804439599341377	0.3727968925601363	4.706397441748245e-19	NA	48	59	59
ENSG00000272716.1	RP11-563N4.1	0.9626452859530517	0.03652290460449031	0.33572556302716594	0.0917078491050948	0.10599704940845676	9.085962852153387e-06	NA	52	53	53
ENSG00000136943.10	CTSV	0.9623727683002452	0.2046594385196087	0.3358623876836525	0.003096213811200236	0.033619961023837755	0.019425092763423312	NA	30	30	30
ENSG00000156171.14	DRAM2	-0.9623430939604927	-0.06251341973395788	0.33587728863328303	0.027840277826093107	0.3293416289697066	9.754970004739588e-17	NA	10	12	12
ENSG00000146707.14	POMZP3	0.9617571734303682	0.024299742388288935	0.33617159538090535	0.33418917620539434	0.5368695447576792	4.543921107054032e-32	NA	44	54	54
ENSG00000106392.10	C1GALT1	0.961581341362499	0.0514125651076212	0.3362599478501356	0.0608093405910883	0.3720617361108916	1.5406523748063754e-19	NA	18	18	18
ENSG00000168894.9	RNF181	-0.9613026182208769	-0.20494189415763212	0.3364000318542516	0.0033339694048550236	0.024669022363010724	0.04160215583168304	NA	14	14	14
ENSG00000085741.12	WNT11	0.9611754654118481	0.04985029899402292	0.3364639502998612	0.05342442066820372	0.15183916083363294	1.409245083696723e-07	NA	29	29	29
ENSG00000143578.15	CREB3L4	-0.9611574369737625	-0.1356727897732435	0.33647301364777515	0.006416878474889463	0.09207035331760607	7.83652211687707e-05	NA	37	37	37
ENSG00000273301.1	RP11-314B1.2	-0.9609333140120513	-0.17826790667614498	0.3365856989928513	0.003942983594055598	0.06086435766376614	0.001544552179608684	NA	17	17	17
ENSG00000103642.11	LACTB	0.9608033197504501	0.06715581827393807	0.3366510690945955	0.035400269042650444	0.2014626550492608	1.6491168649345392e-09	NA	33	33	33
ENSG00000250091.2	DNAH10OS	-0.9605107290016761	-0.16363462233719844	0.33679823382268315	0.004677100349685692	0.11944299732883094	5.6017554327236825e-06	NA	32	32	32
ENSG00000257906.1	LINC02156	0.9603387902259413	0.05394728275949052	0.33688473337567804	0.04554189567233011	0.19108485127627026	4.9298739647714395e-09	NA	15	15	15
ENSG00000158710.14	TAGLN2	-0.9599949656716736	-0.6573235793957153	0.3370577486602675	0.0005201134791649094	0.07333399300716076	0.000301733816405352	NA	5	5	5
ENSG00000160294.10	MCM3AP	0.9592615325806959	0.06978122952305692	0.3374270089663589	0.025481563502462654	0.20300696666549964	4.2100329669457403e-10	NA	25	25	25
ENSG00000183386.9	FHL3	-0.9590131802101086	-0.04326805147869507	0.3375521054113573	0.0602573397219681	0.04367663370851056	0.008026650228923637	NA	171	187	187
ENSG00000035681.7	NSMAF	-0.9584873205120701	-0.13794886153359753	0.3378170821566522	0.007482370367343236	0.026186455567128758	0.03824826535359978	NA	52	53	53
ENSG00000176473.13	WDR25	0.9581406561867779	0.06011380163869618	0.337991836764028	0.05838475031103109	0.2471239421671027	9.106636301425132e-12	NA	73	85	85
ENSG00000266714.6	MYO15B	0.957929018689083	0.15085879155162285	0.33809855245099707	0.0058532217797747105	0.12267180454346137	4.284523141968665e-06	NA	17	19	19
ENSG00000256124.5	LINC01152	0.957842472753864	0.2083789908189448	0.33814219844105975	0.0032265120120529194	0.04077886558143666	0.009041469862171107	NA	5	5	5
ENSG00000272970.1	RP11-329B9.4	-0.9577643061113398	-0.06081079819046619	0.33818162177887523	0.03119231120673062	0.08946143776532316	7.292453709467692e-05	NA	15	15	15
ENSG00000185523.6	SPATA45	0.9575438359457519	0.1485054594426744	0.3382928317859656	0.004749276886361549	0.0310514181231108	0.02161483136800214	NA	6	6	6
ENSG00000241449.5	RP11-545G3.1	0.9572589179460508	0.22563696978926157	0.33843658547860944	0.002246329574528608	0.0413521188526908	0.009488741052453549	NA	13	19	19
ENSG00000206077.10	ZDHHC11B	-0.9565917395877958	-0.043260719440609115	0.33877335979348855	0.03278321248043388	0.11169500218914616	6.00694903638018e-06	NA	51	57	57
ENSG00000175581.13	MRPL48	-0.9563831099170564	-0.15298107203460504	0.3388787147640222	0.005716734593501763	0.09861730801198852	2.4435227575430928e-05	NA	13	13	13
ENSG00000144909.7	OSBPL11	-0.9563691348397504	-0.1292756378643353	0.3388857727275264	0.009642870946971333	0.13988160595336316	4.1693947111125345e-07	NA	15	15	15
ENSG00000140379.7	BCL2A1	-0.9552939584742536	-0.16394763870021314	0.3394290618642847	0.007346997624241611	0.06878427707639763	0.0007670790421964956	NA	19	19	19
ENSG00000278740.1	RP11-147L13.14	0.9551995201785036	0.03217358935660719	0.3394768084302332	0.12051339367185909	0.43025823812828623	6.709590742065602e-23	NA	28	29	29
ENSG00000010610.9	CD4	-0.9543096343763626	-0.14961424561620648	0.3399269326710278	0.010508365504079261	0.14256780596246535	6.528523153187301e-07	NA	14	15	15
ENSG00000186283.13	TOR3A	-0.9542804954950295	-0.10547752144814056	0.3399416782384299	0.01486707899929699	0.0942645474777329	5.410546366561121e-05	NA	18	18	18
ENSG00000101224.17	CDC25B	-0.9540376322719875	-0.1250836532034924	0.3400645937601682	0.008134361047434384	0.02776865777197253	0.03420864897401109	NA	23	26	26
ENSG00000185627.17	PSMD13	0.953782985611162	0.04804843639897638	0.3401935035877316	0.054821184661992664	0.3796649348937545	1.8528956079045724e-19	NA	19	19	19
ENSG00000114933.15	INO80D	0.9533085682872902	0.08728675263332514	0.34043375147083543	0.015361694524811264	0.12383021321239013	4.1833387737656316e-06	NA	38	39	39
ENSG00000111664.10	GNB3	-0.9524677105675389	-0.07744709988450187	0.34085983406365306	0.021368269642685803	0.2900220833294402	3.897613284455332e-14	NA	4	4	4
ENSG00000176386.8	CDC26	-0.9521912303673832	-0.07227958443287105	0.34100000773262007	0.022600351744936506	0.18713324061999634	2.9333062710202704e-09	NA	28	29	29
ENSG00000105185.11	PDCD5	-0.9521192735249434	-0.07626345524458486	0.341036495437972	0.02226270986916929	0.2260263956742739	7.02039559295664e-12	NA	19	19	19
ENSG00000168661.14	ZNF30	0.9514032455233464	0.11805377597803263	0.34139971342612374	0.007824185057456311	0.1259918942696231	2.0716305600123007e-06	NA	12	12	12
ENSG00000139890.9	REM2	-0.9511856266599472	-0.12091953194827217	0.3415101535263675	0.00927585134740178	0.038291588154264	0.012539747496779871	NA	25	26	26
ENSG00000262246.5	CORO7	-0.9502234318990131	-0.15402621977377529	0.3419987348710931	0.005392220160920124	0.19534842770690128	1.3018146412504411e-09	NA	27	30	30
ENSG00000162194.12	LBHD1	0.9500441713510143	0.09885646682304498	0.342089808824353	0.01435212796632596	0.14352204094190904	3.9648758765017747e-07	NA	4	4	4
ENSG00000115486.11	GGCX	0.9498354490297611	0.06734173120662729	0.3421958704806113	0.02302879323066767	0.11810868662469814	4.798172929423024e-06	NA	23	24	24
ENSG00000122490.18	PQLC1	-0.9497231347744043	-0.09445794327153292	0.3422529513537521	0.012790332804057931	0.12525356038183982	3.3617780313231018e-06	NA	28	28	28
ENSG00000166035.10	LIPC	0.9493686110376728	0.0706426122227713	0.34243316900004506	0.027449942254274676	0.02558471760616076	0.04115009448068432	NA	36	37	37
ENSG00000225231.1	AC091814.2	-0.9492402851209779	-0.05914529468158101	0.3424984168067342	0.026974994394519287	0.07801178978631353	0.00015950906993442482	NA	8	8	8
ENSG00000204956.5	PCDHGA1	-0.9486390008793989	-0.10304646265292876	0.3428042479692752	0.054278322803587464	0.15586504202476845	4.495908697351559e-08	NA	62	63	63
ENSG00000010017.12	RANBP9	0.9481123581650788	0.4763447492549695	0.34307225756601967	0.00055900726435479	0.02535608838676984	0.04567926075466287	NA	4	4	4
ENSG00000164978.17	NUDT2	0.9480634689580898	0.043202550199512836	0.3430971441772578	0.05117262760749849	0.4298466935059007	1.424146840451859e-22	NA	53	54	54
ENSG00000167191.11	GPRC5B	-0.9479112696630235	-0.09938387527432464	0.3431746272452415	0.009452353356301225	0.02417049412551873	0.04523676653479123	NA	102	111	111
ENSG00000128699.13	ORMDL1	-0.9478153000871702	-0.04619826684404432	0.3432234900988037	0.0518386738969579	0.2421828694798036	8.784600957341781e-12	NA	61	63	63
ENSG00000182450.12	KCNK4	-0.947653536545004	-0.26335860368984343	0.34330586197217905	0.0018502129405352182	0.028103161591747982	0.03158585849525647	NA	11	12	12
ENSG00000066777.8	ARFGEF1	0.9470942658096367	0.1308878412885308	0.34359074642475007	0.007384622060029588	0.042574465969054905	0.0070981167626746455	NA	19	19	19
ENSG00000138448.11	ITGAV	0.9469265500703593	0.07846878921879201	0.34367620782449737	0.02127785854965978	0.2153064530311628	1.9211991831033963e-10	NA	51	51	51
ENSG00000180535.3	BHLHA15	-0.9467066931373608	-0.04242952871534643	0.3437882589023885	0.06503516515671592	0.18969695341754406	1.5046999166059913e-09	NA	20	20	20
ENSG00000228022.5	HCG20	0.9455253029884283	0.2643459726475978	0.34439075911408656	0.0019220673692637014	0.10164571549006284	3.621146827843344e-05	NA	3	14	14
ENSG00000146433.8	TMEM181	-0.9450115739160395	-0.2625682635322567	0.3446529672147389	0.0015541348074153858	0.06028791146684308	0.001343599380221003	NA	13	13	13
ENSG00000271780.1	RP11-1017G21.5	-0.944833293229731	-0.06912596896539482	0.34474399170937853	0.024714731832803427	0.09887446908135873	3.353366240077885e-05	NA	21	23	23
ENSG00000125656.8	CLPP	0.9444096457636828	0.20672579411395378	0.3449603542539206	0.0035842124846321584	0.05524088141571284	0.0018873734807314426	NA	21	22	22
ENSG00000085832.16	EPS15	0.9441131316706136	0.24938673686746338	0.34511183955695746	0.0034545775222018897	0.05038467022006225	0.0034845424816094327	NA	22	22	22
ENSG00000008283.15	CYB561	-0.9430635396781625	-0.04478942078999672	0.3456484036165526	0.060883287861406954	0.515399200131851	9.258364565751502e-30	NA	28	28	28
ENSG00000003056.7	M6PR	-0.9428199546897714	-0.1192540634718774	0.3457730031656713	0.009171373290120969	0.05924702984407758	0.001718058828104158	NA	44	46	46
ENSG00000239704.10	CDRT4	-0.9409567316305791	-0.0451486365259917	0.34672703295832563	0.06545491020892394	0.4132631818406266	1.81645624794882e-22	NA	39	41	41
ENSG00000186188.10	FFAR4	-0.940945131381545	-0.11849027810984887	0.3467329779009911	0.00892990160744691	0.06732072526550421	0.0008567262943185983	NA	15	17	17
ENSG00000153714.5	LURAP1L	-0.9407684693911307	-0.02974291091032949	0.34682352237323033	0.15015339017401114	0.3951535314875917	6.962040161617677e-22	NA	30	30	30
ENSG00000124783.12	SSR1	-0.9396453264677961	-0.09043524837968117	0.3473995181632419	0.014422175538174514	0.2082577558331842	3.2108794935984316e-10	NA	14	14	14
ENSG00000205659.10	LIN52	0.9395491427503354	0.07233714942002799	0.3474488735666704	0.02554507002116288	0.19447057813494992	2.203374341162964e-09	NA	23	26	26
ENSG00000090861.15	AARS	0.9394812839033233	0.10992456277767769	0.34748369712070204	0.010126577162985801	0.02536976385635631	0.04170594828917907	NA	36	39	39
ENSG00000085117.11	CD82	-0.9391437782448413	-0.0758059542238092	0.3476569300164448	0.02064330638333539	0.10681785744426008	1.870027097136057e-05	NA	37	38	38
ENSG00000101161.7	PRPF6	-0.9385155212048669	-0.1343142177476256	0.3479795443099296	0.005840940007450094	0.029872270759757468	0.028640556422982237	NA	33	33	33
ENSG00000187609.15	EXD3	0.9382576450051234	0.6470676425621862	0.3481120205860374	0.00030172435973693974	0.11035511558507076	1.2970766095251116e-05	NA	3	10	10
ENSG00000131871.14	SELENOS	0.9380840599678052	0.15594257091387628	0.3482012128207429	0.006697254054257959	0.07461809774215583	0.00034128598043101923	NA	40	41	41
ENSG00000134291.11	TMEM106C	0.9373771027307647	0.24904763746899317	0.34856461476357803	0.0017200243400215301	0.035717547069670334	0.015306820435423337	NA	3	3	3
ENSG00000241233.3	KRTAP5-8	0.9372232413561108	0.11107538868086468	0.34864373707281615	0.007516764971102969	0.06940820281125366	0.0005965651995995482	NA	12	12	12
ENSG00000183798.4	EMILIN3	-0.9371108507054454	-0.04752156743274337	0.3487015405172439	0.055123971815122394	0.1500193570648329	2.206114096391706e-07	NA	56	56	56
ENSG00000228672.3	PROB1	-0.9364396925099623	-0.20307109999683018	0.3490468494799246	0.002593218526795539	0.07113673504510047	0.0006312217457947356	NA	8	8	8
ENSG00000049323.15	LTBP1	-0.9359663021500118	-0.08807130928183533	0.3492905380245648	0.01586793317195203	0.07143558259972044	0.00047733119478134817	NA	24	25	25
ENSG00000081985.10	IL12RB2	0.9359090968687904	0.09161296100835134	0.349319993068949	0.013892241667277226	0.032591178020002616	0.021181185638053854	NA	20	20	20
ENSG00000231533.1	RP1-232L24.3	-0.9354062691093217	-0.0637823131808404	0.3495789673306604	0.027435247929718725	0.0622856230881251	0.0014124679650745595	NA	65	65	65
ENSG00000104918.7	RETN	-0.9352889773607339	-0.0848978297694822	0.3496393942969953	0.01916895161750878	0.0308092525580366	0.02150912009799179	NA	50	55	55
ENSG00000111725.10	PRKAB1	0.9327941022551032	0.11662442583941679	0.3509262869099494	0.008635430831638728	0.02704889659154383	0.03709831113500687	NA	43	43	43
ENSG00000058799.14	YIPF1	-0.9327603356306229	-0.148459331807438	0.3509437247899325	0.004142036588704637	0.028264066828131245	0.03135860930733663	NA	39	39	39
ENSG00000119729.11	RHOQ	0.9326374340877835	0.2582135799310798	0.3510071986781702	0.0013153891388487052	0.04888614564561968	0.004334233524679593	NA	6	7	7
ENSG00000137364.4	TPMT	-0.9322721257030888	-0.06840881005907469	0.35119590926876776	0.021819310915286626	0.14658983000009795	3.768458720663953e-07	NA	32	38	38
ENSG00000093183.13	SEC22C	-0.9310623553525094	-0.06261756364746011	0.3518213099557165	0.03714938355452228	0.2457923562371448	1.0640596272081183e-11	NA	28	28	28
ENSG00000149541.9	B3GAT3	0.9308787106306278	0.3672109705535404	0.3519163082191966	0.0009804112625487302	0.0242535135795173	0.045468529484943634	NA	3	3	3
ENSG00000242516.1	LINC00960	0.9305181291996772	0.1669606218834566	0.3521028819847778	0.004676991405372124	0.28294713741026706	3.752637978320181e-14	NA	16	35	35
ENSG00000168569.7	TMEM223	0.9297811341303075	0.1300997078880864	0.3524844162553049	0.013937517149501198	0.17593540621009754	1.8201991046030887e-08	NA	30	30	30
ENSG00000173917.10	HOXB2	0.9285134221493316	0.09781511370509477	0.3531413086818974	0.012023030142082052	0.03138693261704111	0.026057178658377343	NA	35	35	35
ENSG00000100429.17	HDAC10	-0.9283483845094822	-0.02592371208604243	0.3532268834302934	0.09125287416374739	0.08425109478870069	0.00010884547914362387	NA	83	86	86
ENSG00000197978.9	GOLGA6L9	-0.9276972220024722	-0.05800588028585299	0.3535646498940421	0.047444680085747065	0.1830616126870281	4.739104834037012e-09	NA	28	28	28
ENSG00000086205.16	FOLH1	-0.9270675014906122	-0.1291716096866968	0.3538914882458152	0.005607589488115948	0.10283464456530964	2.198919057311851e-05	NA	14	14	14
ENSG00000182809.10	CRIP2	-0.9268890955419644	-0.17805641352295012	0.35398411942824204	0.003977854294328955	0.07903351417454202	0.0002599125896594604	NA	7	7	7
ENSG00000183617.4	MRPL54	0.9268870247640533	0.14195082765867703	0.353985194698732	0.0054746444847346655	0.03764981227526423	0.013593276107052693	NA	22	23	23
ENSG00000149600.11	COMMD7	0.9254444556934662	0.07896513240242976	0.35473476343709454	0.014763787213065965	0.12098474288241365	3.3045600248690896e-06	NA	41	43	43
ENSG00000198691.11	ABCA4	0.9250874813083722	0.06064896332709222	0.35492040432905136	0.027679330936816328	0.031228377929127537	0.025296306246392525	NA	30	31	31
ENSG00000140623.13	SEPT12	-0.924651081726638	-0.029070884279494284	0.3551474327808103	0.18546947791496426	0.4548266655150771	2.492536497322278e-25	NA	50	54	54
ENSG00000104823.8	ECH1	-0.9241546348505632	-0.1522495451969724	0.3554058110845657	0.005343027077503736	0.06398846331258752	0.0011549661260360426	NA	66	66	66
ENSG00000167491.17	GATAD2A	0.9234798200467796	0.24404971807688944	0.3557572120060847	0.0017808890971305557	0.03449876224231025	0.018267834915661533	NA	13	14	14
ENSG00000107614.21	TRDMT1	0.9224627191715992	0.08996343253385287	0.35628726778211706	0.012354198328091563	0.08183912305464504	0.0001617961447123494	NA	37	37	37
ENSG00000275409.1	RP11-131L12.4	-0.922459502062405	-0.04387617108237208	0.35628894514791876	0.04092988910784678	0.09764038648991852	4.949112451361413e-05	NA	52	52	52
ENSG00000181404.15	WASHC1	0.9224377229999589	0.03796029551455258	0.35630030064551066	0.03855425559409989	0.20369268380544592	6.58863511319694e-10	NA	38	40	40
ENSG00000143507.17	DUSP10	0.9216301037232206	0.23044060118345605	0.35672155049733234	0.0014447512844618885	0.030046159952271237	0.02583015376442289	NA	2	5	5
ENSG00000111728.10	ST8SIA1	0.9210975415602141	0.08326034784581751	0.3569995036621293	0.01399201262445508	0.11794721745231768	5.189598336849188e-06	NA	65	65	65
ENSG00000101166.15	PRELID3B	-0.9210965633392335	-0.3888932128504483	0.3570000143376262	0.0006146984005289715	0.03657992789323685	0.014385394109561024	NA	1	1	1
ENSG00000259685.2	CTD-2315E11.1	-0.9210768704745955	-0.04200015981923121	0.35701029499953885	0.06404284805456514	0.2612965321807608	3.463545623821822e-13	NA	30	33	33
ENSG00000213246.6	SUPT4H1	-0.9210145464150745	-0.24053145259641068	0.35704283250988145	0.0026860623075029414	0.02803386001874595	0.03470029807942132	NA	16	16	16
ENSG00000188511.12	C22orf34	-0.9208471859106975	-0.07681183687518565	0.3571302156196273	0.018013580576039735	0.19002340360481754	5.3004742399917136e-09	NA	15	15	15
ENSG00000095539.15	SEMA4G	-0.9207011650486727	-0.05699121792184616	0.35720646776935083	0.05479440397928749	0.05864411678339548	0.0017089420475009669	NA	72	74	74
ENSG00000103932.11	RPAP1	-0.9198346735051371	-0.044818521809752467	0.3576591608957287	0.05427879680973456	0.3400977268070631	1.1691627627999962e-17	NA	14	14	14
ENSG00000011295.15	TTC19	-0.9189509162679365	-0.10634818548852418	0.35812124618970953	0.010311635239129764	0.2277435514483477	5.44012545052485e-11	NA	26	26	26
ENSG00000124613.8	ZNF391	-0.918318462696647	-0.04674516538695702	0.35845216418993375	0.043096084736179194	0.3021988566834306	8.733074466601939e-15	NA	63	66	66
ENSG00000080031.9	PTPRH	-0.9182340622988638	-0.1235056781002423	0.3584963394592532	0.006302703844229697	0.09781226275680577	1.2089992055242775e-05	NA	2	2	2
ENSG00000162006.9	MSLNL	-0.9180758073887326	-0.0449573363976937	0.3585791794970866	0.05757384600462808	0.2728099089028711	2.5274212213284857e-13	NA	16	17	17
ENSG00000169026.12	MFSD7	-0.9173352828782821	-0.3023368824881313	0.35896697402921574	0.0009613692949721832	0.056018674488261866	0.002629248710555418	NA	2	2	2
ENSG00000129484.13	PARP2	0.9171203346690581	0.09617272862904518	0.3590795864853259	0.0041971379717966745	0.07470057308415584	0.00044277557262976876	NA	19	19	19
ENSG00000080573.6	COL5A3	-0.917004857932293	-0.06948946528546043	0.35914009450064566	0.02555774120091036	0.35227921944828505	1.5473198744845813e-17	NA	8	9	9
ENSG00000163931.15	TKT	0.9169687224385272	0.135195811450811	0.3591590302540545	0.006470553173961061	0.13230003771226928	6.696991750681189e-07	NA	23	23	23
ENSG00000231507.1	LINC01353	0.9166270315431414	0.07694827603134788	0.3593381144362111	0.037312899081320745	0.02776214519498197	0.034114733515315535	NA	38	44	44
ENSG00000070031.3	SCT	-0.916437846293347	-0.06126105400407954	0.35943729276037306	0.03173950652937858	0.15217826408370974	9.321130665796877e-08	NA	12	12	12
ENSG00000234283.1	LINC01731	0.9162894492269344	0.024360483983107847	0.3595151003548783	0.057195825944484566	0.10637235801881716	1.5625697555842194e-05	NA	57	68	68
ENSG00000139899.10	CBLN3	0.9157010023498326	0.03901357828152447	0.35982373915839505	0.07327274985301775	0.12156971691757693	1.3825481054588113e-06	NA	79	80	80
ENSG00000164904.17	ALDH7A1	-0.9150973470172432	-0.20906220488402957	0.36014052761254356	0.004487375141330338	0.04016996630404202	0.010057369130372302	NA	24	25	25
ENSG00000164211.12	STARD4	0.914664176534032	0.10180686334592927	0.3603679562751193	0.00714878494271534	0.06175929450723114	0.0015108442860359227	NA	39	40	40
ENSG00000005156.11	LIG3	0.9141243014156818	0.03745613617219075	0.36065153452073406	0.07980718609410134	0.37761084441147136	2.6982825739969458e-19	NA	18	18	18
ENSG00000198502.5	HLA-DRB5	0.9140045153585322	0.07113196869917338	0.36071447308438387	0.022785921115958847	0.6325716125876081	6.74408636052155e-43	NA	18	48	48
ENSG00000142856.16	ITGB3BP	-0.9136570705082854	-0.017830889463308974	0.3608970682030749	0.3033333073958514	0.6747547503950708	7.636649469518339e-48	NA	12	12	12
ENSG00000107902.13	LHPP	-0.9132977452240468	-0.12845956379904874	0.36108596790973013	0.007062361071161524	0.1131144514478816	9.157845937424357e-06	NA	22	22	22
ENSG00000104064.16	GABPB1	0.9130072351000771	0.18133631062013547	0.3612387363537889	0.0026577885521248	0.041624227235015895	0.008769289497809894	NA	17	17	17
ENSG00000175166.16	PSMD2	-0.9128139035786571	-0.1478050806635675	0.3613404246521583	0.005659030969057045	0.12720742676634425	1.1594823178399151e-06	NA	5	5	5
ENSG00000162729.13	IGSF8	-0.9127770857794878	-0.10089570526592652	0.3613597920715429	0.007806518758557339	0.08757500421754201	0.00012061546759801091	NA	49	49	49
ENSG00000121310.16	ECHDC2	0.9124769275982076	0.2655579733162748	0.36151770980556597	0.0019814826605435345	0.02671495565208994	0.036809941851556	NA	22	23	23
ENSG00000134545.13	KLRC1	-0.9124600107924076	-0.02677514301312879	0.36152661127926844	0.14691628898004327	0.3466997407235168	3.1639069801172196e-17	NA	23	23	23
ENSG00000084234.16	APLP2	-0.9124200090029634	-0.32091827107784404	0.3615476604139334	0.0024707099404246385	0.035462066761723934	0.016159381251155094	NA	7	7	7
ENSG00000230876.6	LINC00486	-0.911850677495598	-0.10398563284718414	0.3618473286794913	0.016322172346338183	0.026997996192623743	0.03893351519078517	NA	32	38	38
ENSG00000135698.9	MPHOSPH6	0.9115983287777009	0.10369788862223912	0.361980202477982	0.01187317602738005	0.11255633975284036	5.8024124129303906e-06	NA	16	17	17
ENSG00000133028.10	SCO1	0.9110251945197247	0.082279728092317	0.36228209892803487	0.022075500823925575	0.16854723371053826	4.8322855654056235e-08	NA	33	34	34
ENSG00000070731.10	ST6GALNAC2	0.9106737231319899	0.1405784182887595	0.3624673132377717	0.006606003221802541	0.0782802572932263	0.0002988097924117545	NA	17	17	17
ENSG00000142937.11	RPS8	-0.9105367258147806	-0.09166214325837867	0.36253952255268695	0.01451388133426329	0.10689369917599516	2.161446710466299e-05	NA	64	65	65
ENSG00000160326.13	SLC2A6	-0.9103953758623425	-0.16402624768367266	0.3626140355208848	0.00460458178447302	0.029196861155071824	0.02634007408414516	NA	12	12	12
ENSG00000262877.4	RP11-1055B8.4	-0.9103044484707102	-0.030470323447585893	0.36266197318295	0.05238264392173392	0.18413919322377775	2.2606243721474314e-09	NA	64	66	66
ENSG00000125755.18	SYMPK	0.9095617356163354	0.07407147049256867	0.36305368602656674	0.019326151161559366	0.16527815097402065	2.5299527443943417e-08	NA	74	76	76
ENSG00000174749.5	C4orf32	0.9092478604298799	0.08416127142966033	0.3632193059449538	0.015269354396244265	0.14829758471815355	2.1016927152302028e-07	NA	53	53	53
ENSG00000154845.15	PPP4R1	-0.9090512951704692	-0.17401749130793515	0.3633230499790532	0.004147265563593634	0.10933171039361317	1.9698815980861727e-05	NA	14	14	14
ENSG00000185838.13	GNB1L	-0.9089679870743138	-0.047780871196371456	0.3633670242679853	0.04656072884967762	0.2558519524493401	3.978426378977222e-12	NA	41	42	42
ENSG00000113722.16	CDX1	0.9084508303936301	0.12837731114639905	0.3636400806050212	0.007661529920294372	0.04706266812592784	0.005829429926449263	NA	10	10	10
ENSG00000154040.20	CABYR	0.9070284439629249	0.10627160089876053	0.36439175581803085	0.006992478117996016	0.029988551445569795	0.028362576587076638	NA	9	9	9
ENSG00000185155.11	MIXL1	-0.9068438501906572	-0.09463155251380889	0.3644893775024145	0.012820378989940854	0.06946375605127332	0.0007001960200858318	NA	15	15	15
ENSG00000223561.6	AC003090.1	0.9063355480316819	0.041747189618215434	0.364758275542889	0.08644870763964685	0.05940148950573499	0.0015902191454642911	NA	153	153	153
ENSG00000164144.15	ARFIP1	0.9060400111473317	0.08827846317930438	0.36491467512402653	0.010454548733446617	0.10022477723542526	3.243438241931736e-05	NA	39	39	39
ENSG00000262165.2	RP11-81A22.5	-0.9054351911479841	-0.04913299562827517	0.365234879425946	0.04352252071144667	0.2870358353469301	6.651193381855133e-14	NA	22	22	22
ENSG00000258986.6	TMEM179	-0.9048193802722211	-0.06568944195483914	0.3655610827366228	0.023641852029954235	0.08054998044075858	0.00020102704480667207	NA	82	89	89
ENSG00000113272.13	THG1L	-0.903961652789328	-0.09297395864722338	0.3660157354992831	0.011372717229151697	0.037423991511929766	0.009906093704025091	NA	17	17	17
ENSG00000277767.1	RP11-365P13.5	0.9033874020710067	0.042545055989309674	0.366320323763596	0.051057156800933895	0.24099042512603985	6.796765735137232e-12	NA	35	36	36
ENSG00000080608.9	PUM3	-0.902846542875265	-0.07756466332073027	0.36660734536824346	0.017209274770686445	0.03710280933370404	0.01314861474605079	NA	34	36	36
ENSG00000067533.5	RRP15	-0.9026607534967044	-0.02727780057650809	0.36670597189221166	0.1277976142998758	0.3826472867807639	2.5698792430263764e-19	NA	112	120	120
ENSG00000175985.9	PLEKHD1	0.9023932846956658	0.21443753338958924	0.36684798708801947	0.003337827374198395	0.07497550575745139	0.0004522569757686458	NA	7	7	7
ENSG00000134748.12	PRPF38A	-0.9021778234204701	-0.1898882566030914	0.3669624133061775	0.0053749249437327305	0.041019007474229666	0.008458259352339986	NA	35	35	35
ENSG00000214694.10	ARHGEF33	-0.9012740271518256	-0.3951125310968967	0.36744263976760283	0.0008113858938826029	0.05379361032183765	0.002561108042574968	NA	7	7	7
ENSG00000100249.4	C22orf31	-0.9006084807487619	-0.06074365788700651	0.367796523859099	0.030302753745744093	0.19061588738450214	1.968403092780442e-09	NA	7	9	9
ENSG00000137338.5	PGBD1	0.9005976853596963	0.073672481490622	0.36780226572826114	0.025398773982425255	0.10202522549050136	3.09064889678413e-05	NA	30	30	30
ENSG00000244752.2	CRYBB2	-0.9004987325989269	-0.1607746136633813	0.36785489948522343	0.005558810399063268	0.042240386564403085	0.009469617375922895	NA	6	7	7
ENSG00000196357.11	ZNF565	0.9004907290903003	0.061389134820763726	0.3678591568198547	0.02802675600706243	0.13701736558987998	5.955387347780969e-07	NA	11	11	11
ENSG00000169684.13	CHRNA5	-0.9004148175359113	-0.031003322750290024	0.3678995382469291	0.12608383166168255	0.3676811576719447	3.4699407618022357e-19	NA	17	17	17
ENSG00000196417.12	ZNF765	-0.8998019091212079	-0.10884257092518249	0.3682256782124258	0.008160957335887932	0.11538168206234276	8.168386122647055e-06	NA	5	5	5
ENSG00000170275.14	CRTAP	0.8994570717925712	0.11152388331071983	0.36840925165712257	0.008459998365290492	0.1522349102481088	5.569464316035508e-08	NA	26	27	27
ENSG00000164111.14	ANXA5	0.8994223166347154	0.050422276495719065	0.36842775665320415	0.05435938793873264	0.5503462606588619	2.966518606435651e-33	NA	37	37	37
ENSG00000260186.5	LINC02137	-0.899198633897066	-0.043862489280824514	0.36854686787333824	0.060815384417349475	0.4786311401840172	1.0986019139397315e-27	NA	8	9	9
ENSG00000181396.12	OGFOD3	0.8991005006923577	0.0607211144056345	0.36859913143772094	0.029840601389381043	0.2268403078800587	1.2008408163129757e-11	NA	21	21	21
ENSG00000132821.11	VSTM2L	0.8976602637263318	0.06687678830139067	0.36936670008171035	0.0217052910600472	0.03841317817347252	0.012460228176949022	NA	83	87	87
ENSG00000150477.14	KIAA1328	0.8972536613252652	0.0530259209867079	0.3695835769906368	0.026031501993547673	0.07011370779114003	0.0006922108507259366	NA	49	65	65
ENSG00000147533.16	GOLGA7	-0.8970646671108937	-0.11390257696524363	0.36968441120909834	0.004635378211883262	0.07928157102090971	0.00012556212832383774	NA	22	22	22
ENSG00000119689.14	DLST	0.8965877968216688	0.15912806921148998	0.36993891214767083	0.0037747340273148974	0.04497612411793505	0.007339236915700297	NA	13	14	14
ENSG00000236963.6	LINC01141	0.8964154673000366	0.09168541747666253	0.3700309094750478	0.019944719677220907	0.024572720908043102	0.04634805931500148	NA	75	76	76
ENSG00000146833.15	TRIM4	0.8962285045210125	0.05057204545214027	0.3701307347742535	0.04130283189355345	0.31200845477542044	6.650917616661795e-16	NA	43	43	43
ENSG00000032219.18	ARID4A	0.895990396177975	0.34376940319976473	0.3702578925146759	0.0010640267981283191	0.02443832202313028	0.04767780347996231	NA	5	7	7
ENSG00000196372.12	ASB13	0.895887870187181	0.06587583641577746	0.3703126531453408	0.027534061131988752	0.054999425112815296	0.0025665889042163085	NA	129	134	134
ENSG00000165055.15	METTL2B	0.8957324983810155	0.0261982744531963	0.37039564908592615	0.10479982691588466	0.2762254710288065	3.7551548035549375e-13	NA	82	84	84
ENSG00000162623.15	TYW3	0.8954457867325375	0.06876215568418553	0.3705488339864821	0.021867965463229354	0.14040763169625914	6.371504927629381e-07	NA	14	14	14
ENSG00000283503.1	LINC01902	-0.8950355737411333	-0.17488253065875903	0.37076807183882843	0.0036062493327659044	0.055808081386712026	0.00192122794409398	NA	47	47	47
ENSG00000166148.3	AVPR1A	0.8949826174427961	0.04025669015214614	0.37079638013805305	0.041789339726640666	0.03956931201373077	0.009189771990907859	NA	33	33	33
ENSG00000175054.14	ATR	0.8949729732896085	0.13462757941997197	0.370801535657431	0.004919387160061501	0.04256931734314254	0.008881022651947616	NA	26	26	26
ENSG00000281937.1	RP3-510D11.4	0.8947967915641507	0.03963262517683176	0.3708957257652994	0.09008562421123427	0.05606071751380839	0.002267386762253709	NA	62	63	63
ENSG00000273125.1	LINC01990	0.8947665118648442	0.04824816458087521	0.37091191536501655	0.047116224383956865	0.3019039964322573	2.8679425710347443e-15	NA	18	18	18
ENSG00000162604.12	TM2D1	0.8947417374780718	0.24213576357439862	0.37092516177410595	0.0020209428868913906	0.024267934385291987	0.04891888315990863	NA	7	7	7
ENSG00000163320.10	CGGBP1	-0.8939902406173963	-0.19245340238474185	0.3713271128635781	0.0022107476762279745	0.0657525132292641	0.0008705683500878982	NA	3	3	3
ENSG00000153207.14	AHCTF1	-0.8934484647498431	-0.22354011988413597	0.3716170586295574	0.005418525407899392	0.025156476201014084	0.04130153560086342	NA	42	44	44
ENSG00000273293.1	RP11-445N20.3	0.8932661674903691	0.06753147861753452	0.37171465142255533	0.024665571340877525	0.12855904513404806	2.4227299124492373e-06	NA	13	22	22
ENSG00000128311.13	TST	-0.8921549374439056	-0.12086898942027824	0.3723098918492419	0.0078205604927017	0.08452064835955815	0.00014533345286859507	NA	34	38	38
ENSG00000185950.8	IRS2	0.891944439922328	0.06921433244133797	0.37242271326787224	0.023084084111036143	0.023268436111514308	0.04850167029962135	NA	92	95	95
ENSG00000134207.14	SYT6	-0.891908379066088	-0.1070290460622504	0.37244204311239215	0.007807051129450413	0.19925270573291454	1.871859468300948e-09	NA	18	18	18
ENSG00000182218.9	HHIPL1	-0.8917739886830944	-0.10464679829619149	0.3725140864009987	0.010435589688594368	0.12661519127356122	1.511039253160081e-06	NA	35	38	38
ENSG00000260953.1	RP11-426C22.6	0.8912865741686489	0.0422864847544661	0.37277544945285435	0.05266119331273849	0.20372099359815327	2.0427812353009528e-10	NA	17	23	23
ENSG00000182177.13	ASB18	0.8911777964566546	0.07129044638806828	0.37283379410502415	0.019081003446639093	0.1204620873630015	5.718224934438942e-06	NA	16	16	16
ENSG00000104738.16	MCM4	-0.8911091970587305	-0.07807702149030514	0.3728705913890751	0.017543080912876985	0.3529527187927333	5.6768333509752875e-18	NA	11	11	11
ENSG00000172478.17	C2orf54	0.8909696515032012	0.08558825048648623	0.3729454517205397	0.015470798463812972	0.027613521204341518	0.031081790294704925	NA	18	21	21
ENSG00000122591.11	FAM126A	0.8908773421482495	0.1052956633820611	0.37299497692885364	0.008312056759283296	0.1253063487348584	1.9738024873523855e-06	NA	24	25	25
ENSG00000185305.10	ARL15	0.8905695605786884	0.19201511498962676	0.3731601353026568	0.0034015800039221126	0.056066265115517815	0.0023409697925905106	NA	17	17	17
ENSG00000163121.9	NEURL3	-0.8899893326668376	-0.04711006483630431	0.37347161397731843	0.04087134564498996	0.0847301061680771	8.804067175724971e-05	NA	22	24	24
ENSG00000100413.16	POLR3H	0.8895937963966922	0.22421886851161074	0.37368403847536336	0.004985309037062223	0.17951266366077165	1.216385228268117e-08	NA	13	14	14
ENSG00000176105.13	YES1	-0.8895555369456956	-0.1525956502915864	0.3737045898476816	0.004202330836027746	0.08064860959756336	0.00021393840549763536	NA	50	50	50
ENSG00000129194.7	SOX15	-0.8892730377960968	-0.16543836055382172	0.3738563581907738	0.004084182149318989	0.08387663570691667	0.00012787839423239472	NA	5	5	5
ENSG00000027001.9	MIPEP	0.8888733901998541	0.05264261812753825	0.374071127872347	0.048073969520071654	0.18795838336066809	2.591027026745253e-09	NA	45	46	46
ENSG00000281721.1	LINC01080	0.8885669853356032	0.04699964882367125	0.374235840807818	0.045856629234362255	0.2642944466017338	9.328896978590141e-13	NA	8	8	8
ENSG00000030582.17	GRN	-0.888244073612623	-0.11241388306157551	0.3744094758150469	0.008297560896418173	0.15115283221181522	2.733279298789516e-07	NA	25	25	25
ENSG00000150556.16	LYPD6B	0.8878234067677143	0.034871284885867104	0.3746357500883368	0.11216889679644353	0.0448880138804198	0.00666086345224027	NA	94	100	100
ENSG00000146085.7	MUT	-0.8874635465889458	-0.15728881853262944	0.3748293838869198	0.008865485264367335	0.1070578840976606	4.007552034863649e-06	NA	30	31	31
ENSG00000185561.9	TLCD2	0.8873788703428195	0.09908719706409223	0.37487495552549044	0.012578537186770274	0.06187611919653373	0.0008958891539885006	NA	16	20	20
ENSG00000182013.17	PNMAL1	0.8864788810031716	0.10198005808968748	0.37535952952009966	0.011221501495931738	0.32321984727559394	6.420991326254335e-17	NA	26	27	27
ENSG00000170085.17	SIMC1	-0.8862901946398796	-0.08318111901730038	0.37546117144083946	0.014920016679243473	0.186473829993336	6.840437236466698e-09	NA	17	18	18
ENSG00000188199.10	NUTM2B	-0.8862779410329948	-0.0355012025518117	0.37546777282439137	0.0826791459737622	0.1621138855432127	5.9128029376831006e-08	NA	31	33	33
ENSG00000106399.11	RPA3	0.8855433221332045	0.1199556391509449	0.3758636649167184	0.00975631419550669	0.19362919653187916	2.644216563882037e-09	NA	23	23	23
ENSG00000082126.17	MPP4	0.8849104188492076	0.12321690604794806	0.3762049482283373	0.005642721607246388	0.024372081690376975	0.04411594626773303	NA	11	11	11
ENSG00000151327.12	FAM177A1	-0.8848977067629635	-0.08430785674382382	0.37621180498308415	0.016829315676912714	0.19530591222636912	7.59762958175193e-10	NA	57	60	60
ENSG00000108963.17	DPH1	-0.8844836166774532	-0.13151469280004216	0.37643520264269237	0.004373301536914094	0.0712656100788419	0.0006590343242180128	NA	16	17	17
ENSG00000162174.12	ASRGL1	0.8841366129500905	0.18630925486097338	0.3766224708734628	0.004900033625056298	0.09106941237246738	8.746283377297458e-05	NA	34	34	34
ENSG00000161048.11	NAPEPLD	-0.8839130997011118	-0.14161907600479182	0.3767431251654667	0.005300743859239083	0.07783266125738601	0.00033491944042775664	NA	25	25	25
ENSG00000234690.6	AC073283.4	0.8837077532135661	0.09011042587920812	0.37685399390197327	0.012227188705643969	0.04768615699725751	0.005211908040324793	NA	19	19	19
ENSG00000246898.1	LINC00920	0.8835731101574096	0.03013709682871138	0.37692670003118667	0.11859194764895345	0.4537427156549953	6.604345546576532e-25	NA	7	7	7
ENSG00000145757.15	SPATA9	0.8826885006606141	0.07550994933823443	0.3774045968894515	0.015569079140077973	0.12601753944253472	1.6624004915402314e-06	NA	8	8	8
ENSG00000237310.1	GS1-124K5.4	0.8823862069479282	0.044878506031672045	0.3775679920654591	0.0460514066566505	0.2777817388246406	1.0925279092825422e-13	NA	105	107	107
ENSG00000275636.1	RP11-521C20.5	0.8819232253764003	0.039200078360490234	0.3778183264155567	0.08873079772347697	0.1446730080681253	2.8756210485430666e-07	NA	62	64	64
ENSG00000110492.15	MDK	-0.8803427257927581	-0.23123320133001302	0.37867367341334646	0.0021722159275228076	0.027181137256619376	0.031540539464660504	NA	4	4	4
ENSG00000215217.6	C5orf49	-0.8802660822647996	-0.3116165771528526	0.3787151822315248	0.0010255594922358511	0.027701747674527544	0.031707672011795814	NA	7	7	7
ENSG00000078668.13	VDAC3	0.8800597528092315	0.45828569161691585	0.3788269406380006	0.0004712234681406084	0.042802479779458134	0.007239171218744506	NA	9	9	9
ENSG00000063046.17	EIF4B	-0.8799979137618392	-0.06310535245750677	0.37886043972797034	0.02025005374339414	0.12214360319153288	5.1708864957357105e-06	NA	72	76	76
ENSG00000171793.13	CTPS1	-0.8799879594772514	-0.12850172181230501	0.37886583227560877	0.009629974292210883	0.033287757355853966	0.017623420600058382	NA	42	42	42
ENSG00000141101.12	NOB1	-0.8792402936798082	-0.16621711429758043	0.37927100125757784	0.005242608708199975	0.1525580160686268	8.82802759865534e-08	NA	11	11	11
ENSG00000160224.16	AIRE	0.8781021888779338	0.07817216821839269	0.37988826522930375	0.01957662829830097	0.06361107047873545	0.0013188461569613149	NA	22	25	25
ENSG00000159111.12	MRPL10	-0.8772279979525764	-0.12159767496392024	0.38036281164514973	0.012017979849100302	0.17692989124288316	1.7739718606731753e-08	NA	9	9	9
ENSG00000104442.9	ARMC1	-0.8770738298397408	-0.06049451382014381	0.38044653813667095	0.029093412600573635	0.22974041152110625	1.7626716140540612e-11	NA	55	55	55
ENSG00000103942.12	HOMER2	0.8754976002294781	0.10164036402462834	0.3813032153905306	0.01105397338277678	0.12690231850292308	2.780357157441806e-06	NA	11	11	11
ENSG00000250056.5	LINC01018	-0.8750858683572617	-0.09497481703952076	0.3815271856286616	0.011307839881014622	0.03397078576865747	0.01849449748408343	NA	28	28	28
ENSG00000112697.15	TMEM30A	0.8750511452797004	0.15825569533931283	0.3815460776697478	0.004755761312441388	0.1224932187004807	3.646047451017946e-06	NA	48	48	48
ENSG00000127995.16	CASD1	0.8749617790049514	0.0795754476241936	0.3815947024782632	0.01675593102095466	0.3030360729880464	5.601329840488508e-15	NA	24	24	24
ENSG00000136197.12	C7orf25	-0.8748781604701626	-0.09934712624662949	0.3816402033449612	0.02378689557866822	0.15166535616577778	1.1236004709438519e-07	NA	45	45	45
ENSG00000243646.9	IL10RB	0.8740977658974693	0.05238840973990662	0.3820650140614352	0.03710658086868986	0.3909834656249454	1.974503272838456e-21	NA	25	26	26
ENSG00000070061.14	IKBKAP	0.8736260350514526	0.19574988356235715	0.382321943095844	0.003135103755666329	0.06871970975654353	0.0005501943851465281	NA	18	18	18
ENSG00000134882.15	UBAC2	0.8731157183647157	0.672098259616903	0.38260000723070786	0.00021735160516134038	0.027291671929612637	0.035870726696041334	NA	1	2	2
ENSG00000103599.19	IQCH	0.8726179564588279	0.0917635901260156	0.38287134983612303	0.013875401894945178	0.038114415188136776	0.01333986903514876	NA	29	33	33
ENSG00000103852.12	TTC23	0.8722311923120488	0.08415106599656132	0.3830822661407538	0.012661003262096796	0.1587732927859961	9.593692667191954e-08	NA	45	49	49
ENSG00000185860.13	CCDC190	0.8719415950509729	0.07718652709909139	0.383240240464258	0.020501352924369397	0.08755541883032016	4.1522652531378974e-05	NA	31	32	32
ENSG00000150316.11	CWC15	0.8717928762197428	0.10447002098782798	0.38332138158688545	0.010570247318669086	0.10297899699340897	3.1058061709228235e-05	NA	23	24	24
ENSG00000183454.16	GRIN2A	-0.871036913009601	-0.12351592701636271	0.38373399841836775	0.0063052319771034985	0.15905170071502572	1.1004597244548087e-07	NA	13	13	13
ENSG00000273061.1	CDC37L1-AS1	-0.8709751186212189	-0.08789439623199298	0.3837677388025965	0.009068690696973285	0.02993866127031373	0.024658721127109574	NA	27	27	27
ENSG00000188385.11	JAKMIP3	0.8701227290964655	0.03305332294738916	0.384233337703884	0.1283766136721273	0.39206536881046267	1.477001357107919e-20	NA	78	82	82
ENSG00000185340.15	GAS2L1	0.8697230338338472	0.09272434636076787	0.3844517813675703	0.007926836159300083	0.06373342153105352	0.0011936473912737948	NA	24	24	24
ENSG00000162819.11	BROX	0.8696856801970991	0.09619790570582662	0.38447219996428583	0.008490993550120491	0.09287468517164313	3.0254348737604412e-05	NA	46	46	46
ENSG00000166923.10	GREM1	-0.8686896956494184	-0.07290959385014951	0.3850168790359674	0.01609251061575541	0.20065580462116214	7.555711937996316e-10	NA	15	15	15
ENSG00000164039.14	BDH2	0.8680585015934806	0.11530413218126709	0.38536230737457045	0.01279596909230107	0.18969908046447745	3.989916666639951e-09	NA	37	37	37
ENSG00000179104.8	TMTC2	-0.8675396331218871	-0.11590111929324341	0.38564640600223377	0.009941424385672129	0.10618709983961	2.2378233159301214e-05	NA	58	58	58
ENSG00000128185.9	DGCR6L	0.8673272005483524	0.234262233638764	0.38576275716897657	0.0017696900369143823	0.08030515410428217	0.00016986087591003125	NA	3	3	3
ENSG00000221953.5	C1orf229	0.8666839474624535	0.04249481979010482	0.38611520321827475	0.06221736128748425	0.2572261510210108	1.876815781819097e-12	NA	27	27	27
ENSG00000100473.15	COCH	0.8659264523503518	0.2059615890794701	0.3865304958366953	0.001491740490387891	0.02401098859065948	0.04505495448303165	NA	13	15	15
ENSG00000163389.10	POGLUT1	-0.8646586836918266	-0.05863223155699534	0.3872261528130547	0.037744677684020275	0.262655135045479	9.546586655738295e-13	NA	18	18	18
ENSG00000013573.16	DDX11	0.8646405344072852	0.018313560391988042	0.3872361173283809	0.2667335327009377	0.6244875233773849	3.839805052837465e-42	NA	26	27	27
ENSG00000251396.6	LINC01301	0.8644265880108594	0.04170588962056107	0.38735359226521593	0.057682503932951074	0.25986929912531576	1.876832722164243e-12	NA	43	44	44
ENSG00000158717.10	RNF166	-0.8642236094261474	-0.058818692078416814	0.3874650650176481	0.03296500549404627	0.06381482859331493	0.00116957876679846	NA	47	48	48
ENSG00000273230.1	RP11-1246C19.1	0.8632432597655031	0.1133883315478214	0.3880037334448724	0.008338023605166694	0.02465948649180333	0.048855215629144716	NA	21	24	24
ENSG00000138777.19	PPA2	0.8612872355923533	0.06673742318758001	0.38907986407494566	0.02630225648775513	0.2264121038797529	1.1276507788031351e-10	NA	43	44	44
ENSG00000225190.10	PLEKHM1	0.8610109928861456	0.2790076274373077	0.38923198862562436	0.004122370721674141	0.1412691450503954	5.046714756264415e-07	NA	6	17	17
ENSG00000174307.6	PHLDA3	0.859469831659731	0.07050731740436195	0.3900813572618358	0.01487558053727391	0.1819128061729077	3.899235240111278e-09	NA	30	30	30
ENSG00000148339.12	SLC25A25	0.8590196102572252	0.6095684319268525	0.3903296969122345	0.0007819498063039895	0.04122164695275712	0.007965598513127791	NA	3	3	3
ENSG00000205726.14	ITSN1	-0.8584785206787167	-0.08644927653521164	0.39062828605084643	0.013408960581334575	0.09927995586632077	4.0496469213212954e-05	NA	38	38	38
ENSG00000059122.16	FLYWCH1	-0.8582861422163753	-0.02417876256478577	0.39073447957438834	0.19838997836594366	0.6307481810467417	6.390818765108821e-42	NA	14	14	14
ENSG00000152214.12	RIT2	-0.8582843938537763	-0.08256952925662411	0.3907354447565171	0.010629433801895091	0.12403993959721613	2.8575889685476337e-06	NA	52	53	53
ENSG00000001629.9	ANKIB1	-0.8577274716351401	-0.6206156679988306	0.39104296691366847	0.00024671195594316663	0.027181191091330468	0.033369107484600584	NA	18	18	18
ENSG00000176783.14	RUFY1	0.8576843501939726	0.12479059030680688	0.39106678390579486	0.007887266769447902	0.1172512691108065	3.7805932381559304e-06	NA	47	48	48
ENSG00000169302.14	STK32A	0.857669657402169	0.09069099991936085	0.39107489928351613	0.012788288472361593	0.1146820330841207	8.162929085448308e-06	NA	7	7	7
ENSG00000133958.13	UNC79	0.8575867368790625	0.36981744384166004	0.391120701302883	0.0006651822550149395	0.044318762901903515	0.006826580939951751	NA	2	2	2
ENSG00000105808.17	RASA4	-0.85751353524897	-0.07684989470466434	0.39116113769680516	0.015177981314846118	0.061570816506221634	0.0013422623138606975	NA	5	5	5
ENSG00000163161.12	ERCC3	0.8568357804499566	0.06597490415396222	0.39153564826214104	0.017582065912344055	0.16525425415489806	7.238323652409992e-08	NA	33	38	38
ENSG00000141338.13	ABCA8	0.8568296264400795	0.10589499828358068	0.39153904981274756	0.0064363575970150105	0.048078001246543337	0.003802984744161407	NA	7	7	7
ENSG00000244733.5	RP11-506M13.3	-0.8565512423935097	-0.30960203593029667	0.3916929418068117	0.0013003756885677197	0.035493259917651836	0.014015133368614048	NA	8	11	11
ENSG00000115677.16	HDLBP	0.8557057400019066	0.04319729982320223	0.3921605644438959	0.04385421427217395	0.17514724780012592	2.9293932883025772e-08	NA	86	87	87
ENSG00000148842.17	CNNM2	-0.8556881093621752	-0.12949640803138757	0.3921703190375314	0.006513865154938097	0.06552934977382621	0.0008065554455952289	NA	20	20	20
ENSG00000166938.12	DIS3L	-0.8556562928771987	-0.050617592602897055	0.3921879226782633	0.04625736371331521	0.15930947476361554	2.5507514505660372e-08	NA	56	57	57
ENSG00000138131.3	LOXL4	-0.8556197386271673	-0.12933385783614273	0.3922081482534049	0.03445836356109663	0.03971450888394592	0.010547658114055357	NA	70	70	70
ENSG00000171067.10	C11orf24	0.8555555444030983	0.2906940988213261	0.3922436686392218	0.0011710385866497688	0.0399865214637342	0.011036109941213585	NA	14	14	14
ENSG00000170502.12	NUDT9	-0.8552471202962929	-0.27008960828920137	0.3924143551719953	0.0017463267565153069	0.08022380774802343	0.00025688093662068923	NA	6	6	6
ENSG00000135763.9	URB2	-0.8547765080182431	-0.10599182003497784	0.3926748858473277	0.013810748342532585	0.023721425297509837	0.04905817214048678	NA	43	43	43
ENSG00000188916.8	FAM196A	0.8547711063651928	0.21672014629806108	0.39267787680773936	0.0030607049522271734	0.059656227691316836	0.0016941146310569153	NA	17	17	17
ENSG00000186532.11	SMYD4	-0.8546760505904207	-0.03428348058436054	0.39273051259589853	0.07350374737934043	0.2314989268453284	1.911143126206352e-11	NA	48	51	51
ENSG00000161640.15	SIGLEC11	-0.8542721697080442	-0.09163400850990096	0.3929542035951632	0.013365645602138754	0.10632235532889966	1.9557665506029363e-05	NA	9	9	9
ENSG00000181619.11	GPR135	-0.8541760714990252	-0.0579705911141845	0.39300743933127735	0.04128725931776402	0.1284321587882387	2.575693632909677e-06	NA	92	92	92
ENSG00000088808.16	PPP1R13B	-0.8536582248854923	-0.2558145350576132	0.39329438717839293	0.0014739415812421387	0.04315862397691443	0.007378960354271806	NA	3	3	3
ENSG00000198821.10	CD247	0.8521522301836787	0.11528152497771049	0.39412960608018	0.005420101184650049	0.047022317698710604	0.005158260171704912	NA	8	8	8
ENSG00000261615.6	LINC01858	-0.8517495045848649	-0.11299384903126353	0.3943531379367917	0.017638068586708605	0.03916688913571829	0.0098733995795097	NA	11	12	12
ENSG00000172375.12	C2CD2L	0.850692348894854	0.23731294577557566	0.39494027446004665	0.001557276834510712	0.05612653181892552	0.002086342451661657	NA	15	15	15
ENSG00000272864.1	RP11-17E13.2	0.8504626412664915	0.03382299033337999	0.3950679222625382	0.06407812122694473	0.2263379950339897	7.711375983630078e-11	NA	85	87	87
ENSG00000136982.5	DSCC1	0.8504281206325008	0.033073216311470165	0.39508710742527753	0.05319879843652584	0.31393568391776033	5.774763243835834e-16	NA	9	9	9
ENSG00000108582.11	CPD	0.8504218549468091	0.12305636060963512	0.39509058969864763	0.005029508042387994	0.052635160975868164	0.0032084097108853213	NA	15	15	15
ENSG00000196236.12	XPNPEP3	-0.8503362744767112	-0.07874883047429931	0.3951381545216024	0.006196557208453208	0.03267363550282229	0.019812275010653423	NA	20	20	20
ENSG00000147571.4	CRH	-0.8499634944673388	-0.17414517630286522	0.3953453825329525	0.0037915785061211045	0.03703182681190921	0.01448252884009335	NA	12	12	12
ENSG00000168397.16	ATG4B	-0.8498709855376436	-0.15409857130447974	0.39539681831952045	0.0038316371805981676	0.037158057733826	0.013952073504389937	NA	21	29	29
ENSG00000241106.6	HLA-DOB	0.849868016665759	0.02332100324705061	0.3953984691056338	0.14580185173311636	0.4510958985640229	3.31249979836652e-24	NA	31	35	35
ENSG00000109743.10	BST1	0.849636443161183	0.051981717241453965	0.3955272440879475	0.043763964675035	0.1122175829155888	1.2135098404135622e-05	NA	69	70	70
ENSG00000226644.5	RP11-128M1.1	-0.8495130477706757	-0.05454602563065384	0.3955958729914474	0.024482130798379576	0.08230122755524905	0.0001954791867148772	NA	53	53	53
ENSG00000105355.8	PLIN3	-0.8493047117092908	-0.06059884045646172	0.39571175973668116	0.0172420349667144	0.07603569377845275	0.000353719153583456	NA	50	50	50
ENSG00000088926.13	F11	-0.8488177066934806	-0.04257394395078916	0.3959827358294834	0.07572895106981091	0.2956461041146197	1.8084833424156736e-16	NA	12	12	12
ENSG00000123219.12	CENPK	-0.8476422823056547	-0.08906804689537662	0.3966372191573354	0.010107991570500772	0.12216274101395524	2.536862784800114e-06	NA	5	5	5
ENSG00000243480.7	AMY2A	-0.8472576452694393	-0.1322186264383119	0.39685152904731735	0.006918713982964234	0.0604079337723071	0.0013800967516776454	NA	15	16	16
ENSG00000243335.9	KCTD7	-0.8466824288538701	-0.11483540907164225	0.3971721552177875	0.011241410976278832	0.07198296760069252	0.0004508515258461469	NA	61	64	64
ENSG00000115129.13	TP53I3	0.8464177770157474	0.1123581260602517	0.39731972486545397	0.006215900027581468	0.12612315999189375	2.75591661054786e-06	NA	3	3	3
ENSG00000122359.17	ANXA11	-0.8462476469173441	-0.0844741602349909	0.39741460672618156	0.016088236289446514	0.214093555565062	1.9112043529907052e-10	NA	22	23	23
ENSG00000188895.11	MSL1	-0.8457770839398187	-0.058519026749050046	0.3976771116884966	0.01391373874019076	0.15767915918393266	4.9977222745520366e-08	NA	50	56	56
ENSG00000105372.6	RPS19	-0.8456083922412047	-0.1997764270225572	0.39777124230205607	0.003146511447477102	0.06725503633182736	0.0008801196199839144	NA	31	31	31
ENSG00000103710.10	RASL12	-0.8453975658950081	-0.06549889160901627	0.3978889030885451	0.018924067870957323	0.13440994846531354	1.703023356038636e-06	NA	35	37	37
ENSG00000184584.12	TMEM173	-0.8453523617264006	-0.11810475028148835	0.3979141339660187	0.0060383513033398315	0.02692935928924032	0.03922127018608937	NA	15	15	15
ENSG00000127616.17	SMARCA4	0.8450576410037884	0.1189732934584931	0.3980786570854654	0.006623480074889616	0.0843612315725656	0.00017356086619671384	NA	29	30	30
ENSG00000242852.6	ZNF709	-0.8450140386339413	-0.05627224038756346	0.39810300088956074	0.019314298663857248	0.09708104517868824	4.857971404823359e-05	NA	21	38	38
ENSG00000050426.15	LETMD1	-0.8435098815355299	-0.1780566037570503	0.3989433416228362	0.0020590625709318573	0.061225579432555535	0.0011360089210622755	NA	12	12	12
ENSG00000149292.16	TTC12	0.8434745961248952	0.026623972511558448	0.39896306764430545	0.1389545593493021	0.4740742954220836	2.393156903764124e-26	NA	30	31	31
ENSG00000184967.6	NOC4L	-0.8433316007701893	-0.07135046038599996	0.3990430140434186	0.020378792079027708	0.06369782047987813	0.001002740635768882	NA	29	32	32
ENSG00000275401.1	RP4-564F22.7	-0.841912134063773	-0.05427359909948132	0.3998371378195873	0.056980228661981894	0.12244977980462968	5.224558430106902e-06	NA	42	43	43
ENSG00000151893.14	CACUL1	-0.8415427072308753	-0.07054548095091034	0.4000439702239621	0.011550728525500818	0.1355310932112071	1.5053329899556625e-06	NA	35	36	36
ENSG00000132970.12	WASF3	-0.8411996107926895	-0.12135174995435191	0.4002361185299449	0.007463422307047444	0.1648087551964268	8.034540892989133e-08	NA	28	29	29
ENSG00000167723.14	TRPV3	-0.8411509464375557	-0.03762887057705125	0.40026337708877524	0.04021945548630532	0.3026403806484708	2.0539649361442323e-15	NA	9	9	9
ENSG00000188321.13	ZNF559	-0.8406414214341695	-0.035593327885419766	0.40054884635487864	0.1277874831764289	0.4306789021653034	3.0066726201502153e-23	NA	32	33	33
ENSG00000136238.17	RAC1	-0.8405469843695114	-0.17912482017307105	0.4006017696165024	0.0028883219864197967	0.07972458341680226	0.0002761115987050759	NA	11	11	11
ENSG00000176531.10	PHLDB3	-0.8396266101849826	-0.041245749055559264	0.4011177743986454	0.05031416972149959	0.3062723430111951	5.5629253784114415e-15	NA	29	29	29
ENSG00000237248.4	LINC00987	-0.8394507423957436	-0.12122723603020971	0.40121641949933995	0.006889522198902199	0.08275859646196823	0.00019749670230989437	NA	19	19	19
ENSG00000279636.2	LINC00216	-0.8391742421172126	-0.0778566163923215	0.40137153930295166	0.011321820058033002	0.07597844555494009	0.0002835383267512986	NA	7	7	7
ENSG00000259200.1	RP11-718O11.1	0.8391326630117555	0.030061867058581878	0.40139486876803	0.030289854291268386	0.08286849019964769	0.00021760909904575484	NA	78	82	82
ENSG00000115339.13	GALNT3	-0.8389356498527487	-0.0548884436643972	0.4015054212117912	0.01885442997876495	0.04700601619115824	0.0037472391676874385	NA	39	39	39
ENSG00000158805.11	ZNF276	-0.8379194002693313	-0.1406546080227215	0.4020759721932766	0.007221381070021142	0.08346811394015541	0.00012514110783672281	NA	45	45	45
ENSG00000164122.8	ASB5	-0.8377007477707364	-0.026839179740794878	0.4021987933751743	0.12564062671004272	0.3084201367437796	1.8840780236566894e-15	NA	21	24	24
ENSG00000148843.13	PDCD11	-0.8373376979717959	-0.16835722036856834	0.4024027749016795	0.020569918372776087	0.09346542514228463	5.012143647745747e-05	NA	35	35	35
ENSG00000129646.14	QRICH2	-0.8368472000152648	-0.07824676953728542	0.40267846237281835	0.02107561433398613	0.03597489945461214	0.014817688817854512	NA	58	60	60
ENSG00000159322.17	ADPGK	-0.8366501764263201	-0.15361607149329348	0.40278923258839106	0.004063400311335208	0.05808860794202018	0.001682124903634733	NA	6	6	6
ENSG00000226180.3	RP11-278A23.1	0.8362134446461129	0.041036591653989034	0.40303483617251834	0.04672016962199147	0.1510251265175575	2.5625200035969035e-07	NA	22	24	24
ENSG00000166130.14	IKBIP	0.8349910628527422	0.07978605047507216	0.403722740376243	0.012304944870372894	0.07820941895581897	0.00033227889518104125	NA	26	27	27
ENSG00000102763.17	VWA8	0.8343440415154311	0.12792886651064	0.40408714066344276	0.006547292422406888	0.029124234855885705	0.028746670022192087	NA	11	11	11
ENSG00000155749.12	ALS2CR12	0.8341269446799601	0.047944496866103165	0.40420945297667665	0.04182087009778592	0.3107621553960424	1.3451695559507135e-15	NA	28	28	28
ENSG00000272338.2	RP11-722E23.2	-0.8338733716995064	-0.17025037438272775	0.40435234398892217	0.003229537799691582	0.030282038165685417	0.027080332109132545	NA	26	26	26
ENSG00000134548.9	SPX	0.8337365215392278	0.112141410492977	0.40442947303246624	0.008221511925493499	0.0452934498831108	0.0068474229101766065	NA	15	17	17
ENSG00000165863.16	C10orf82	0.8334934476097434	0.07758273979063722	0.40456649171823234	0.0125127723272567	0.027326904763162924	0.03177162122348466	NA	24	27	27
ENSG00000137312.14	FLOT1	0.8333984096981827	0.4411007338064928	0.4046200713220732	0.0007213115778859922	0.08313866504961384	0.0001655042875600105	NA	6	42	42
ENSG00000254004.6	ZNF260	0.8328023857759824	0.13951561094846832	0.40495618899330454	0.0038756547515991432	0.050419435092119234	0.004239102728738678	NA	20	20	20
ENSG00000158882.14	TOMM40L	-0.8327708077695122	-0.18662087809629502	0.4049740015344858	0.002816650843160329	0.03166912905598883	0.023903730345594974	NA	9	10	10
ENSG00000188171.15	ZNF626	-0.8326726089023823	-0.0411377257573837	0.40502939660469517	0.04576223039861035	0.12663623910637034	1.7739823760490662e-06	NA	54	61	61
ENSG00000116675.15	DNAJC6	0.83247895929723	0.40259300043437063	0.405138649768812	0.0003755079638106416	0.029318851863193995	0.03177467444738547	NA	12	13	13
ENSG00000186184.16	POLR1D	-0.8322169790107536	-0.1568855150322857	0.4052864817451881	0.0035554629972860013	0.04440923152360926	0.006656603010321795	NA	15	16	16
ENSG00000132600.16	PRMT7	-0.8318447528936964	-0.044065925072475705	0.40549657940635586	0.04062789529568015	0.2189286010822447	1.819555524065093e-10	NA	62	65	65
ENSG00000067057.16	PFKP	-0.8315873946141534	-0.07044462652025427	0.4056418796185153	0.022683711872060613	0.09541021622649733	5.658111083609417e-05	NA	92	93	93
ENSG00000241043.1	GVQW1	0.8308093822134285	0.04312831582600201	0.4060813216106599	0.04973267614847984	0.2315461234105156	6.269621162663908e-11	NA	21	21	21
ENSG00000180817.11	PPA1	-0.830583388107655	-0.14626493779348265	0.40620902232064604	0.0036290945791632237	0.13239729382345836	1.9695501166936595e-06	NA	10	10	10
ENSG00000127084.17	FGD3	-0.8305123183174958	-0.06841251645959918	0.40624918612228744	0.019143438985133654	0.17061843313132696	3.192875298207343e-08	NA	46	48	48
ENSG00000203499.11	FAM83H-AS1	0.8303515053632333	0.09269567975954483	0.4063400753949543	0.012318771160438254	0.14422744337696142	5.573928771702322e-07	NA	13	14	14
ENSG00000089177.18	KIF16B	-0.829773572038583	-0.13584868775542094	0.40666681555606776	0.004224446150054541	0.05868121413144575	0.0014870373353567624	NA	24	24	24
ENSG00000140265.12	ZSCAN29	0.8294148863025945	0.014707429006516415	0.4068696808071859	0.022096259861778426	0.1302258275352596	1.6749726246764819e-06	NA	65	69	69
ENSG00000163882.9	POLR2H	0.8290256280024221	0.05395146243937416	0.40708990556734725	0.039530413978779065	0.02582848812893208	0.04029303113591079	NA	83	85	85
ENSG00000177683.13	THAP5	0.8281476911600496	0.049358315594806336	0.4075868634943536	0.039654996747752885	0.31890480082232026	1.1001461244402987e-15	NA	13	13	13
ENSG00000171119.2	NRTN	-0.8280737801250481	-0.04718551228611786	0.4076287174826535	0.0487190035343417	0.10700110769495948	1.5409883486981186e-05	NA	54	55	55
ENSG00000172350.9	ABCG4	0.8278504237692716	0.20046910997550138	0.40775521422169936	0.0019491727656942887	0.08154028749541667	0.0001928257084121869	NA	7	7	7
ENSG00000100197.20	CYP2D6	0.8278240331561156	0.04435904763888013	0.40777016195685245	0.0402084799759487	0.3874425777633168	9.983317856456443e-20	NA	6	7	7
ENSG00000172081.13	MOB3A	-0.8273694284372625	-0.13239522212262794	0.40802770291335255	0.0025072743596426875	0.08505415170404168	0.00012650614124107558	NA	19	22	22
ENSG00000168040.4	FADD	0.826990602180539	0.14244721643718544	0.408242388148117	0.0045320796305500476	0.025397889280619423	0.03768610427534316	NA	5	5	5
ENSG00000112357.12	PEX7	0.8261368304192458	0.10216671229104742	0.40872647713587074	0.01184620986059634	0.16880752104810676	1.5362835648491128e-08	NA	11	11	11
ENSG00000151748.14	SAV1	-0.8261159457288806	-0.19077229756485925	0.4087383230453331	0.0028930400452175362	0.02884609041304915	0.033053729309884705	NA	16	16	16
ENSG00000100564.8	PIGH	-0.825734395132132	-0.0509123965710652	0.40895477658339086	0.040247204354869226	0.20258541449827505	7.027393650080365e-10	NA	49	50	50
ENSG00000001626.14	CFTR	0.8257181086537192	0.0915026486273866	0.40896401741556887	0.009566954880895177	0.11229168296987099	1.0801083088610433e-05	NA	22	23	23
ENSG00000188897.8	CTD-3088G3.8	-0.8256597707685011	-0.043075285261161556	0.4089971189371072	0.053488957679721214	0.07884511118288202	0.00019734907733501435	NA	57	63	63
ENSG00000087338.4	GMCL1	0.8256514851818013	0.10422863969536876	0.40900182039430355	0.007145844245644316	0.037514901326213164	0.01295477947709729	NA	15	15	15
ENSG00000176623.11	RMDN1	-0.8252739877903039	-0.06970473615840968	0.40921605633611813	0.018167898285384065	0.3174323107416801	1.7684329307059752e-15	NA	33	33	33
ENSG00000177084.16	POLE	-0.8251859940419993	-0.030273808236267	0.40926600382085765	0.09511385840592343	0.3558431941865492	1.3775631887710079e-18	NA	30	30	30
ENSG00000262874.1	C19orf84	0.8251323454354524	0.03797774208826821	0.40929645791121183	0.168498341799541	0.3043425552276309	1.755108559029416e-15	NA	95	101	101
ENSG00000088888.17	MAVS	-0.8235383394670007	-0.18055622706424299	0.41020192401116096	0.002759848163929633	0.03529616875153725	0.01754589744850871	NA	13	15	15
ENSG00000108590.10	MED31	-0.8233974680128235	-0.06699407974109631	0.41028200245921664	0.021420143855077848	0.20935590602710627	6.340937629112566e-10	NA	25	25	25
ENSG00000138376.10	BARD1	-0.8231314145420623	-0.16020323131896388	0.410433266024808	0.005351336653348462	0.08348868930213044	0.00010316431604797778	NA	9	9	9
ENSG00000148110.15	MFSD14B	0.8228181277518819	0.09249106612145995	0.4106114263668218	0.011362813832535418	0.1593369774501393	1.263156680324868e-07	NA	32	32	32
ENSG00000100099.20	HPS4	0.8227865650743029	0.12008034978885342	0.41062937801856825	0.018137520928233123	0.18118475947713006	4.117320283505099e-09	NA	21	21	21
ENSG00000175894.14	TSPEAR	-0.8227302269091846	-0.19431933241171492	0.410661422184998	0.002502733718287726	0.04975504122004715	0.004358145072503865	NA	3	3	3
ENSG00000006042.11	TMEM98	0.8221408176270565	0.24386867690497244	0.4109967569619951	0.0016893534999669118	0.04191353422268399	0.008912288732632806	NA	3	3	3
ENSG00000169629.11	RGPD8	-0.8220298274010961	-0.02664008588812102	0.4110599212230438	0.13345372424290253	0.4104287382939448	1.5219670071085604e-21	NA	29	29	29
ENSG00000173272.15	MZT2A	-0.821549118756791	-0.0871390666758487	0.4113335578460151	0.022301411608912754	0.2268775440820325	6.885050241427797e-11	NA	26	35	35
ENSG00000233276.3	GPX1	0.8214621202904732	0.09012867620351801	0.41138309204877266	0.012293814434763062	0.2427713120102929	1.0336627418267413e-11	NA	43	43	43
ENSG00000138772.12	ANXA3	0.8213416102789124	0.10096578048749709	0.41145171252434887	0.012322499040140652	0.024775661576564856	0.044871817140112166	NA	53	53	53
ENSG00000166682.10	TMPRSS5	0.8210599500040627	0.04007494812826617	0.4116121212240046	0.050655756698211485	0.32022729328338834	5.653916128623396e-16	NA	5	5	5
ENSG00000277494.1	GPIHBP1	0.820790836605122	0.04343403941220534	0.41176541899472896	0.03489602612395659	0.11720809849581695	6.6760925622527684e-06	NA	23	24	24
ENSG00000168038.10	ULK4	0.8206999026662465	0.03098917676140586	0.41181722626348116	0.09015949748528444	0.22992671934487185	2.4778711277214405e-11	NA	137	139	139
ENSG00000105793.15	GTPBP10	0.820695815833324	0.06997922110275412	0.4118195547220326	0.02569689619758306	0.08246921764292403	0.00015946869120635998	NA	32	33	33
ENSG00000223685.5	LINC00571	0.8199510203037677	0.040160179871752785	0.4122440297208507	0.06354751374370005	0.1591075407331582	1.5524019852576712e-07	NA	25	25	25
ENSG00000078142.12	PIK3C3	0.8196135072965511	0.13753133465290662	0.4124364710291426	0.004309614047558731	0.09457478631577457	6.424193788345105e-05	NA	12	13	13
ENSG00000269473.1	CTD-2619J13.19	0.8195501812277122	0.07061808667017923	0.4124725838706297	0.016668181783988014	0.02680011675317092	0.03716517256346473	NA	25	25	25
ENSG00000144362.11	PHOSPHO2	-0.8194298512106903	-0.05271791329315982	0.41254120941372296	0.03535698230697132	0.266875931135537	6.302109986685967e-13	NA	16	16	16
ENSG00000103479.15	RBL2	0.8193902652556958	0.04444983230353276	0.41256378720212805	0.04450814341734813	0.40991788210165175	3.4679749645455923e-23	NA	55	55	55
ENSG00000250486.3	FAM218A	-0.8191597634604358	-0.04241674457740069	0.412695268092804	0.049037446133942036	0.17028529500518474	2.822007365993281e-08	NA	26	26	26
[truncated: 2,986 more rows]
