# Supplementary material for: Exploring the Impact of Cerebrovascular Disease and Major Depression on Non-diseased Human Tissue Transcriptomes
Source: Front Genet. 2021 Jul 19;12:696836. doi: 10.3389/fgene.2021.696836 (PMC8327210; doi:10.3389/fgene.2021.696836)
Supplement: Supplementary Data Sheet 2 — All TWAS results. [file Data_Sheet_2.zip › cytokines_TWAS/IFNg/IFNg.en.Brain_Spinal_cord_cervical_c-1.csv]

gene	gene_name	zscore	effect_size	pvalue	var_g	pred_perf_r2	pred_perf_pval	pred_perf_qval	n_snps_used	n_snps_in_cov	n_snps_in_model
ENSG00000095383.19	TBC1D2	3.6145556736409747	0.141896735508881	0.00030086316119331673	0.07071041652614073	0.2951003981929572	3.3150177170213935e-10	NA	16	16	16
ENSG00000159263.15	SIM2	-3.4987185001373287	-0.5619400303602483	0.0004674998665186263	0.005090620307717739	0.07417806698297306	0.003486207297186166	NA	1	1	1
ENSG00000037474.14	NSUN2	-3.4868479530826977	-0.08759897921040873	0.0004887491386232374	0.20196045651987005	0.6055855735194628	5.0883865153632255e-26	NA	57	60	60
ENSG00000100784.10	RPS6KA5	3.202763624133025	0.6541406545431135	0.0013611565417485359	0.0036143572363552816	0.0675356692240872	0.007922783325400314	NA	17	17	17
ENSG00000182896.12	TMEM95	-3.1946710125020275	-1.1229149636526579	0.001399903194728759	0.0016390682314985565	0.096966258868839	0.0009534227764348539	NA	7	8	8
ENSG00000224790.2	AP000704.5	-3.1593686449182967	-0.15891701399739394	0.0015811135582986587	0.05189410641548075	0.19317902695871186	1.6920876025615028e-06	NA	13	15	15
ENSG00000099821.13	POLRMT	3.063012306947022	0.18666141048633486	0.0021912104803569646	0.038061992945479226	0.2257172781591461	1.2519737586815e-07	NA	22	25	25
ENSG00000138606.19	SHF	3.0513572586799387	0.10377331661171023	0.002278093375732248	0.12340640252953174	0.3994272087748447	7.018506322554731e-15	NA	15	21	21
ENSG00000142188.16	TMEM50B	3.0422282489407655	0.1392265413729032	0.002348337514600531	0.06330708754673277	0.2828594718496394	1.6009861223473818e-09	NA	35	35	35
ENSG00000159267.14	HLCS	-2.9399846055149816	-0.23636424898898759	0.003282285540976846	0.020744480896146132	0.24496214154957424	1.1894430978815586e-08	NA	10	10	10
ENSG00000037042.8	TUBG2	-2.9117747865472445	-0.21624309105184678	0.0035938164979650122	0.025971730209900762	0.11083837557055397	0.00045635972616538156	NA	14	15	15
ENSG00000225880.5	LINC00115	-2.9102294566394704	-0.5798654279626706	0.003611634965370125	0.0022687934416523075	0.11497681873199925	0.00040319249102092354	NA	6	11	11
ENSG00000113318.9	MSH3	2.884562150497516	0.3353450133487772	0.003919583825462701	0.012065408395244653	0.15834951313603646	2.6582716565110715e-05	NA	39	39	39
ENSG00000204531.17	POU5F1	-2.8561586609809173	-0.3037036649851765	0.004288007962173654	0.008209763958440815	0.15923551593424304	1.9783740002554222e-05	NA	14	73	73
ENSG00000152942.18	RAD17	2.812072961061775	0.2334278382123814	0.004922333652158255	0.023098105527731595	0.1585470258049144	1.8193165636290504e-05	NA	67	68	68
ENSG00000131951.10	LRRC9	2.7257933823725637	0.3271908108662662	0.006414713970938819	0.008812800039643305	0.04381025302023546	0.02997667892330148	NA	8	9	9
ENSG00000186844.5	LCE1A	2.687353374465852	0.13730905202728877	0.007202071453480153	0.051212584832315736	0.18466518643184854	1.451587997622437e-06	NA	15	16	16
ENSG00000018699.11	TTC27	2.679919004440308	0.3578091967526688	0.007363997617779612	0.00760436561252814	0.06580449280354628	0.0061118784023775725	NA	1	1	1
ENSG00000159063.12	ALG8	2.6771277259698634	0.21269355446167296	0.0074256321280805	0.02404563752563384	0.17825425622172106	3.848338487772257e-06	NA	15	15	15
ENSG00000167608.11	TMC4	2.6563932365887735	0.26510092580143424	0.007898145541954685	0.013390683132092213	0.13647838295006412	5.240486387255202e-05	NA	13	13	13
ENSG00000111077.17	TNS2	-2.6506401173490435	-0.2001358443488614	0.008033939546415333	0.023452989462077037	0.19697595793019199	1.0571951302998877e-06	NA	17	17	17
ENSG00000086288.11	NME8	-2.646653343072106	-0.2288402940757807	0.008129263927342183	0.01727033160456659	0.14899730712371018	1.7884983127982724e-05	NA	51	51	51
ENSG00000272462.2	U91328.19	2.646465738685043	0.0850905189702631	0.008133774415451782	0.1298363850921312	0.35411237736813217	1.0150854703186546e-12	NA	58	75	75
ENSG00000228421.2	AC005013.5	2.6222249121151013	0.2651017761385855	0.008735775929694536	0.013307927813422165	0.046980015712270964	0.027599140794018987	NA	7	7	7
ENSG00000116337.15	AMPD2	2.5871140420639214	0.29284366291023434	0.009678355396664357	0.008781099572815533	0.04661543655470402	0.026844386927957323	NA	13	14	14
ENSG00000134291.11	TMEM106C	2.579760544559109	0.2181614431154913	0.00988688450449149	0.012503806889209108	0.046902062103609005	0.026456720160240758	NA	40	41	41
ENSG00000197261.11	C6orf141	2.553628838694108	0.22715354245980182	0.010660682961547046	0.018591714168779007	0.05938209688759356	0.009656088016319514	NA	12	12	12
ENSG00000197362.14	ZNF786	2.544693433855861	0.24162394841879173	0.010937371489245177	0.014730062524656761	0.16987775041819955	3.9682329781044777e-07	NA	14	15	15
ENSG00000082781.11	ITGB5	-2.5425017674208705	-0.13765392669440737	0.01100620445804215	0.04226209021746681	0.07264125624131172	0.0052708400963000284	NA	44	45	45
ENSG00000259865.1	RP11-488L18.10	-2.5331140519282647	-0.3360500434269935	0.011305416167951015	0.008198431441149845	0.08009130955158829	0.002836373075365007	NA	5	5	5
ENSG00000204520.12	MICA	-2.5296041775794564	-0.46173114177463703	0.011419126862649294	0.0022332383265901315	0.18882674932897625	2.0105826427284612e-06	NA	4	35	35
ENSG00000048392.11	RRM2B	2.5050715715281258	0.20846495912601204	0.012242661705052633	0.026046488002949272	0.10253619089254744	0.00046739609319893487	NA	28	28	28
ENSG00000105520.10	PLPPR2	2.5008127523037995	0.10759805161379242	0.012390867248385153	0.0806837565630737	0.31563598299190937	9.790448952961673e-11	NA	25	29	29
ENSG00000243795.1	LINC02044	2.497797069305173	0.07358634311755406	0.012496770900015547	0.14863083842609984	0.3292497929595566	3.98506087405456e-11	NA	59	60	60
ENSG00000163576.17	EFHB	-2.4880140910636177	-0.06131750628864875	0.012845864320281708	0.23572850537991785	0.5221462850623424	2.29490175655977e-20	NA	21	22	22
ENSG00000214087.8	ARL16	-2.446497840694636	-0.11810850352414962	0.014425166147250307	0.06209483793277408	0.3237210448974627	7.541189247660706e-12	NA	3	4	4
ENSG00000180801.13	ARSJ	-2.4115440777366435	-0.1585780138165709	0.01588513162317737	0.03831386768959824	0.13304879871376074	0.00012016429374561443	NA	38	40	40
ENSG00000173715.15	C11orf80	-2.4111403710396493	-0.29971623807831266	0.01590272656800791	0.009279109616467109	0.1171305993969138	0.0002890519951915601	NA	19	19	19
ENSG00000187123.14	LYPD6	-2.408300457762915	-0.16266394584944355	0.016026984912198016	0.029493336033378698	0.05805829067092085	0.010231536113056477	NA	30	31	31
ENSG00000226067.6	LINC00623	-2.3964052887087086	-0.6068309023651465	0.016556771757963124	0.002577598312946525	0.1298857789058407	0.0001367723316204427	NA	20	28	28
ENSG00000240405.5	SAMMSON	-2.3947887307092524	-0.18548989526951418	0.016629944364483455	0.021173913616348378	0.04268346751212428	0.034777171970352586	NA	34	36	36
ENSG00000168995.13	SIGLEC7	-2.3918745463302336	-0.203843539734266	0.016762570931556118	0.025743058340232425	0.1371567224363281	3.35440983921567e-05	NA	29	30	30
ENSG00000124151.18	NCOA3	2.3911970715027215	0.5379184820396414	0.01679353598845912	0.00206812415876025	0.03860954679853968	0.042202977249181865	NA	14	14	14
ENSG00000277149.4	TYW1B	-2.387939703312656	-0.07083467402903998	0.016943121323850306	0.1621248904269767	0.5429395539138757	3.577856039037755e-22	NA	11	12	12
ENSG00000184887.13	BTBD6	2.3873945769527465	0.27340399938861903	0.016968268588781	0.010631750482063065	0.05220997575422882	0.015106858378168548	NA	9	10	10
ENSG00000276855.1	CTD-3157E16.2	-2.3863815746577695	-0.1653021356272579	0.01701508647315913	0.029350928299377528	0.11512720419857768	0.0003816412116030987	NA	11	11	11
ENSG00000267221.2	CTD-2132N18.2	-2.3657737189398604	-0.149269894853806	0.017992437606547024	0.03410996048112166	0.07995933345090075	0.003474560458695171	NA	26	27	27
ENSG00000106638.15	TBL2	2.355602357949288	0.25493234585741475	0.018492701454931936	0.00976413690332187	0.039105293902483865	0.042002664155177116	NA	6	7	7
ENSG00000228106.5	RP11-452F19.3	2.3546998172206433	0.15570204259821405	0.018537674094572906	0.03190128191376287	0.11650323296799442	0.00037726219068511387	NA	28	32	32
ENSG00000171451.13	DSEL	-2.345567279953604	-0.23617200277850117	0.018998149459073806	0.017247776391960096	0.11833952705676624	0.000182074556453873	NA	14	14	14
ENSG00000265519.1	CTD-3157E16.1	-2.3323039226601647	-0.12732264493861764	0.019684708320969583	0.05402408521817543	0.11735474444250445	0.0002719543898137916	NA	26	28	28
ENSG00000066651.18	TRMT11	-2.33057390286096	-0.14969503323342226	0.019775838919885633	0.028743765530220223	0.2840286597662715	2.9632679151279853e-09	NA	50	51	51
ENSG00000083099.10	LYRM2	2.3303143168082294	0.1684545772025046	0.019789544623146933	0.02648006022853224	0.21396093937930075	3.125380644675572e-07	NA	20	22	22
ENSG00000147408.14	CSGALNACT1	2.324405146925723	0.29327919400642244	0.020103789974063452	0.007873259049585135	0.09504739120867736	0.00117703683999341	NA	23	23	23
ENSG00000099968.17	BCL2L13	2.3209853435760617	0.3382813745194335	0.020287634883027632	0.007317889025935703	0.054655877944910135	0.017408410265954143	NA	16	16	16
ENSG00000180720.7	CHRM4	2.311569144038911	0.38175267969840215	0.020801438682022638	0.004797206881602606	0.03988797275642722	0.04158023036465658	NA	3	3	3
ENSG00000104825.16	NFKBIB	-2.3101129923593455	-0.32960763783637576	0.02088189932907538	0.006084606213553277	0.153409904526793	3.265037957111521e-05	NA	11	11	11
ENSG00000130544.11	ZNF557	2.305635199564085	0.21386393039023888	0.02113102472422416	0.016400000109098326	0.04978619715459697	0.02041328758568996	NA	16	16	16
ENSG00000141698.16	NT5C3B	2.3011628763693825	0.09429109727690117	0.021382426398159623	0.07057791145106632	0.3943063632884756	1.5044334468074346e-13	NA	39	44	44
ENSG00000040633.12	PHF23	2.2891810213684796	0.27107911858784955	0.02206883682607855	0.007969300677619588	0.0439865593192711	0.031099215189583106	NA	10	10	10
ENSG00000225663.7	MCRIP1	2.2860577928205172	0.2757649922195978	0.02225087777008216	0.010950263438174943	0.03829778962531097	0.03557065757649667	NA	23	24	24
ENSG00000204308.7	RNF5	-2.2839561182029136	-0.5505934310409993	0.022374110018534052	0.0023298619090586672	0.1146441013456461	0.00030308826228423613	NA	6	24	24
ENSG00000143185.3	XCL2	2.279570472303469	0.19680978616879025	0.022633175885531695	0.0164736064905106	0.03689445372801749	0.03739184640984712	NA	23	23	23
ENSG00000163812.13	ZDHHC3	-2.268472544534668	-0.1377696980305502	0.023300420571974744	0.03499287691943511	0.2229802078854504	3.4934222918207843e-07	NA	27	27	27
ENSG00000196981.3	WDR5B	2.253976135615711	0.17644933525828715	0.024197669325227815	0.019267190007443324	0.13786984821949436	4.871793273864264e-05	NA	52	52	52
ENSG00000162384.13	C1orf123	-2.246695568485226	-0.15875859887823524	0.02465948966491563	0.02643424615682753	0.12990587136149911	0.00016815894280816017	NA	31	31	31
ENSG00000116157.5	GPX7	2.235077350036024	0.3267697337190491	0.02541227108354378	0.006794324895830608	0.10139012111654602	0.0002846570690491221	NA	4	4	4
ENSG00000165929.12	TC2N	-2.231291391141222	-0.16023138617251154	0.025661833559031337	0.022732882856645115	0.13592535411082798	0.00010507604211862354	NA	6	7	7
ENSG00000131711.14	MAP1B	2.2255487042625277	0.12987941059382266	0.02604442535711195	0.04058797222960467	0.2701646906420899	8.093054148942082e-09	NA	19	19	19
ENSG00000127507.17	ADGRE2	2.2188010354338434	0.23444044488046858	0.026500263550615227	0.012566031416685122	0.06781679026085655	0.008232860070566513	NA	43	44	44
ENSG00000101144.12	BMP7	2.2171137780080357	0.07452010872251033	0.02661531751202852	0.09970940500285203	0.42512481050833095	6.040772854603546e-16	NA	24	24	24
ENSG00000162753.11	SLC9C2	-2.2171031311560254	-0.1774460627255824	0.026616044887811354	0.023340044459414754	0.07731573126022677	0.003010699090931975	NA	47	48	48
ENSG00000163430.11	FSTL1	2.2164610503509636	0.11779877234886334	0.026659942567139574	0.048170784367570954	0.1449036247659138	4.348686460977968e-05	NA	57	58	58
ENSG00000228049.7	POLR2J2	2.2150366970357074	0.08915399923757127	0.026757545800156622	0.07705085224616942	0.3145126086451752	1.197651603404421e-11	NA	54	55	55
ENSG00000203782.5	LOR	-2.2112123585484174	-0.13346754641498124	0.027021134971469088	0.03803907857518698	0.04954089713655675	0.016507991845377958	NA	24	24	24
ENSG00000167671.11	UBXN6	2.2075847164854774	0.21865049048434063	0.027273235510816594	0.01647957419082952	0.05430625221102165	0.0181276474347414	NA	31	32	32
ENSG00000125630.15	POLR1B	2.2043439600318204	0.0973699573121921	0.027500163573619743	0.10446037630470789	0.34553690739507875	4.671589329744448e-13	NA	12	12	12
ENSG00000111215.11	PRR4	2.199539880777967	0.16398603927983257	0.027839556638239445	0.02010038412490537	0.08788310254263333	0.001846870260156453	NA	29	30	30
ENSG00000138777.19	PPA2	2.1856681896143573	0.17106857131016806	0.028839889796816374	0.022272773722660164	0.2738132683396912	3.003275964968073e-09	NA	26	27	27
ENSG00000078237.6	TIGAR	-2.18017697811571	-0.5895128817674495	0.029244345434352625	0.0018490788548404485	0.037595496513021145	0.04286995975303391	NA	4	4	4
ENSG00000117868.15	ESYT2	-2.1789443866426343	-0.13269318673279482	0.029335799846603196	0.029498106180144444	0.19202197268237045	1.09154602427519e-06	NA	38	38	38
ENSG00000102858.12	MGRN1	-2.1777166016908414	-0.05993757035748183	0.029427142146263296	0.207797650950946	0.6595161356273419	2.8461211020621904e-31	NA	35	38	38
ENSG00000187800.13	PEAR1	-2.1754352150477283	-0.2194194621731728	0.029597517987799138	0.010924262282962532	0.06428123604419582	0.00927100117831929	NA	35	35	35
ENSG00000275759.1	RP11-131L12.3	-2.174738468829331	-0.11220973371830419	0.029649720393324846	0.04719131928191965	0.11836451553631452	0.0002695211316515472	NA	78	78	78
ENSG00000108448.20	TRIM16L	-2.1693597074146345	-0.14597590812529676	0.030055385482119328	0.02464481372534524	0.2142180157019094	5.962123480125692e-07	NA	14	15	15
ENSG00000136943.10	CTSV	-2.1618408371362863	-0.30980403316711924	0.030630446553345975	0.005724305133008516	0.04668341362273961	0.025586383268621424	NA	22	22	22
ENSG00000177380.13	PPFIA3	-2.1602299100299764	-0.597555219665361	0.03075487579770258	0.0019125371740717004	0.03737934438157483	0.04056411438411603	NA	13	13	13
ENSG00000205464.11	ATP6AP1L	-2.158143837817016	-0.0671995304011131	0.030916650329370098	0.08638356392197469	0.2337551568731992	1.4244887418108884e-07	NA	66	66	66
ENSG00000188818.12	ZDHHC11	2.1578817226458074	0.22267276914285256	0.030937028883300376	0.02013974269600813	0.24880697767252774	3.3871543989456154e-08	NA	14	16	16
ENSG00000159409.14	CELF3	2.155120672486841	0.1928592763722405	0.031152392422042447	0.020658015893508384	0.08734137907114542	0.0015963941587401867	NA	71	73	73
ENSG00000169567.11	HINT1	2.1511428242257002	0.22866578816044614	0.0314649282761845	0.009325632586343457	0.1826584772957088	5.3145999556037285e-06	NA	13	13	13
ENSG00000204618.8	RNF39	-2.136504036339667	-0.2418036008204347	0.03263835232852759	0.012937578743521198	0.2919787101620276	7.043349922952438e-10	NA	7	33	33
ENSG00000257534.1	RP11-834C11.10	2.132582638488466	0.08027338386051495	0.03295897878554077	0.10355985043105906	0.2109917118858349	5.428348543203284e-07	NA	19	20	20
ENSG00000197253.13	TPSB2	2.1314266490160443	0.09189492054415088	0.033054009379987585	0.07702595101803297	0.0647863558498981	0.00806814091356331	NA	45	47	47
ENSG00000203279.3	RP11-498P14.5	2.126306644113701	0.083314231243006	0.03347773519417994	0.10656666026903494	0.12354512816164538	0.0002307369025382869	NA	64	65	65
ENSG00000176390.11	CRLF3	2.1257328188088196	0.3169520620554677	0.03352551264315774	0.00865369828293968	0.03656707054719985	0.0465140137677225	NA	25	25	25
ENSG00000134809.8	TIMM10	2.1198351770964927	0.16631111583030522	0.034019947604323336	0.02576681011432356	0.16028902994227034	1.3812322633084275e-05	NA	18	18	18
ENSG00000154027.18	AK5	-2.11957269476116	-0.127480678488119	0.03404209721800176	0.046135662899857426	0.09634476926278808	0.0012814573479694965	NA	61	61	61
ENSG00000228623.5	ZNF883	2.118930757243057	0.12362711003493415	0.034096319164495396	0.03784723125967354	0.17882523867219313	3.026368433706391e-06	NA	55	57	57
ENSG00000108465.14	CDK5RAP3	2.1170762704154784	0.17881570319687234	0.03425337525384266	0.021615094450928893	0.0902237748696878	0.0017948335421256074	NA	18	19	19
ENSG00000104879.4	CKM	-2.1021402013720483	-0.16092945019954102	0.03554099620771859	0.036151299487210596	0.0954830463471449	0.0013377187768471089	NA	35	37	37
ENSG00000256973.1	RP11-359J14.2	-2.09117391701425	-0.30125310043665654	0.03651247655396215	0.006935395238735264	0.11919727651808885	0.00026793386707902597	NA	6	8	8
ENSG00000095485.16	CWF19L1	2.0841367410783205	0.10929947475753704	0.03714773086824259	0.05525916576655736	0.3597743916559413	7.107673891172337e-13	NA	7	7	7
ENSG00000197177.15	ADGRA1	2.0838342848788756	0.1514264468715614	0.03717524355741522	0.028167703787995137	0.16567814683454074	1.2579068021200129e-05	NA	31	34	34
ENSG00000242173.8	ARHGDIG	2.08257015776757	0.12578823618719107	0.037290421729820146	0.039848240390178036	0.15347786091168208	1.414228451689373e-05	NA	12	13	13
ENSG00000238290.1	RP11-431K24.1	-2.071855277251896	-0.05870317207661954	0.03827893980121512	0.17796445615365494	0.2309415948237757	1.1012354898239626e-08	NA	41	41	41
ENSG00000250490.1	LINC02145	-2.0716928255248455	-0.09362096318357382	0.038294096849912425	0.06832065317756877	0.2809179516929843	2.9034024174395697e-09	NA	11	11	11
ENSG00000112308.12	C6orf62	2.069728820377775	0.36640652211099284	0.03847774627269988	0.004496688095938301	0.07060774547278392	0.005526000955421426	NA	6	6	6
ENSG00000213648.10	SULT1A4	2.064696822219705	0.1486546811565926	0.03895169545658522	0.0269066781022487	0.08257861818788184	0.0020548752312590786	NA	10	10	10
ENSG00000197888.2	UGT2B17	-2.0632347401631166	-0.14502880526753797	0.039090330976414546	0.05275102032955978	0.3226451933288844	4.493789434209805e-11	NA	57	74	74
ENSG00000064787.13	BCAS1	-2.051896590404014	-0.2420593277950444	0.04017971329828818	0.010458631843928808	0.0938278969517952	0.0005653200843741976	NA	67	71	71
ENSG00000166750.9	SLFN5	-2.0513123390701904	-0.0640381630160685	0.04023653961322128	0.13431417570032494	0.4941580961447376	6.209759955999757e-19	NA	31	33	33
ENSG00000157978.11	LDLRAP1	-2.0486266241897084	-0.21525944024497787	0.04049863916316786	0.013351907206276797	0.2938811215946987	1.1159209720165782e-09	NA	15	15	15
ENSG00000171714.10	ANO5	-2.044614790796862	-0.06756172528160351	0.04089285014251742	0.13184469656491915	0.4509062672353694	1.8704445352765631e-16	NA	68	70	70
ENSG00000181781.9	ODF3L2	2.0434692800575145	0.10074243748934511	0.04100600539334685	0.06926484187646616	0.17085056431762038	5.216787976373217e-06	NA	16	16	16
ENSG00000126790.11	L3HYPDH	-2.0428597187533457	-0.046750034180187756	0.041066326835731866	0.31112202068792827	0.5669303034366279	8.617661147860314e-24	NA	70	70	70
ENSG00000174705.12	SH3PXD2B	-2.0351970519703357	-0.09750667485347413	0.041831049578609746	0.06284255320265936	0.17062595096066616	9.26082003404445e-06	NA	43	46	46
ENSG00000162772.16	ATF3	-2.0291193653812285	-0.25299940151367006	0.0424461339077694	0.010366320853392494	0.06474240513741945	0.007075092376874684	NA	21	22	22
ENSG00000204438.10	GPANK1	-2.0276781175004652	-0.6788582949305005	0.042593110419656785	0.0012930891831452434	0.049225616307783236	0.02030018541240977	NA	6	18	18
ENSG00000120440.13	TTLL2	2.0262696491014087	0.14841523600124545	0.04273715970404181	0.02431849610121361	0.08637679142528708	0.002630935459692764	NA	36	37	37
ENSG00000162910.18	MRPL55	-2.02615813909948	-0.23072244072230613	0.04274858182107988	0.010095673071048784	0.1213554345752161	0.00022867360251624337	NA	11	12	12
ENSG00000165271.16	NOL6	-2.023095580848074	-0.27424837289366827	0.04306329408483211	0.006261657915061138	0.06842933972224345	0.004062730951598002	NA	9	9	9
ENSG00000065833.8	ME1	2.0224667087923884	0.21408812796618618	0.04312815951023652	0.014092989699151222	0.2344712079927093	4.137698791790223e-08	NA	34	35	35
ENSG00000197043.13	ANXA6	2.021966311565424	0.11111480311084479	0.043179832288462824	0.04122289121360341	0.05202600007103887	0.02056941817683039	NA	33	33	33
ENSG00000156990.14	RPUSD3	-2.0167671230586284	-0.22772066647451578	0.04371982140266991	0.015603383214285706	0.03472200600068169	0.04024065194568217	NA	24	24	24
ENSG00000073578.16	SDHA	-2.0161336770094045	-0.27401908610720777	0.04378599935915138	0.01053802450770103	0.10217139365312088	0.0008018399458997041	NA	58	61	61
ENSG00000171346.15	KRT15	2.011977852478136	0.06936771266053951	0.04422227169236188	0.1268087478778752	0.06873529858069576	0.006641682862489805	NA	76	84	84
ENSG00000165661.16	QSOX2	-2.0080955468813113	-0.1904951754526141	0.044633139395193214	0.015845612953997164	0.17367995800810548	8.54156744985681e-06	NA	5	5	5
ENSG00000133739.15	LRRCC1	-2.0017583362138023	-0.13117084437409468	0.04531072891239067	0.037156771738768246	0.3195999648786476	1.2925460306585298e-10	NA	38	39	39
ENSG00000116874.11	WARS2	-2.0013182616393874	-0.06435426875054477	0.04535810298513042	0.12456116628333626	0.3419282873680139	2.4110640468645515e-11	NA	17	17	17
ENSG00000162882.14	HAAO	1.9953004071761837	0.3057660605661012	0.046010125529959804	0.006128399911328167	0.12271178909363828	0.00014865800620709134	NA	9	10	10
ENSG00000270638.1	RP3-466P17.1	-1.9859427424503966	-0.17625973716538415	0.04703968199564273	0.01503668788563033	0.039496463460788465	0.04039901082230631	NA	24	24	24
ENSG00000182512.4	GLRX5	-1.9850812934282382	-0.318255099071446	0.04713542768741539	0.004842582158986183	0.14258044037954115	6.893820250993907e-05	NA	17	17	17
ENSG00000157036.12	EXOG	-1.9822008958597934	-0.07614185206083472	0.047456760464197154	0.08285116651278737	0.14219670628259154	4.128199960996682e-05	NA	74	80	80
ENSG00000197165.10	SULT1A2	1.9816689502503273	0.06848068840034789	0.047516304545979514	0.10500959536741203	0.2718203639330442	9.279405478648488e-09	NA	25	27	27
ENSG00000186854.10	TRABD2A	1.980024805923114	0.18515999386516874	0.0477007414020708	0.018544154953887167	0.04392138607153608	0.026866869308165536	NA	152	153	153
ENSG00000169203.16	NPIPB12	1.9789196981501491	0.07554147543354571	0.0478250480821744	0.10024330529139516	0.2717412437298813	4.22427091815964e-09	NA	16	18	18
ENSG00000204315.3	FKBPL	1.9682199025635965	0.14025772555319346	0.04904274124139934	0.03273971030637443	0.04984768731131435	0.0211638128440253	NA	43	136	136
ENSG00000051596.9	THOC3	1.9668782682921289	0.1965832769624736	0.04919724646667431	0.012878857596962598	0.0726740969135489	0.004850709406878335	NA	23	24	24
ENSG00000180138.7	CSNK1A1L	-1.9666934671816625	-0.17291804598226485	0.049218560495684426	0.025785773740527852	0.12435136203431202	0.000193498307058705	NA	14	14	14
ENSG00000188997.7	KCTD21	1.9655075964351176	0.10152646914711694	0.049355517324168915	0.05937317502935225	0.16276564656555453	1.4418248586347524e-05	NA	32	32	32
ENSG00000136937.12	NCBP1	1.9653218181381404	0.2635015936040759	0.049377001897899446	0.007637510143571991	0.04635333835826285	0.03025378379385928	NA	12	12	12
ENSG00000235109.7	ZSCAN31	1.9652552068669127	0.06389193385066204	0.049384707156108376	0.10786989391401962	0.3913894297689907	5.342592844259954e-15	NA	38	61	61
ENSG00000148690.11	FRA10AC1	1.9552458352514075	0.10981581507822537	0.050554060942130635	0.06918759571406935	0.3425958956597204	2.6709822870703262e-12	NA	22	22	22
ENSG00000249061.1	RP11-72L22.1	1.9545672371671907	0.1554031688986731	0.05063417152355641	0.020495618181404822	0.15619139543830027	2.543356760011859e-05	NA	14	14	14
ENSG00000023228.13	NDUFS1	-1.9503422187949293	-0.5012772612761952	0.05113534379380167	0.002129988653296955	0.04101747873988572	0.034362399403861016	NA	23	23	23
ENSG00000162877.12	PM20D1	1.9501433836539692	0.04189385227843785	0.0511590316188263	0.29455561007189857	0.44738671914840333	1.1587386706554989e-16	NA	36	37	37
ENSG00000184983.9	NDUFA6	1.9454846455017993	0.15300936085309585	0.05171667595231842	0.03660242253347457	0.23336205341344876	9.069831115970466e-10	NA	10	10	10
ENSG00000185963.13	BICD2	-1.9436645859991204	-0.12388027198754892	0.05193591184517686	0.03674024073906849	0.24049274360400175	6.383064015902201e-08	NA	69	69	69
ENSG00000185163.9	DDX51	-1.9432473721851897	-0.09349612735550822	0.051986276867357455	0.05518030100188228	0.24493755744496626	5.430482242926255e-08	NA	42	47	47
ENSG00000123146.19	ADGRE5	1.943204166937313	0.09708475016827592	0.05199149483204015	0.0623279207122137	0.15514914745841746	2.17478807617258e-05	NA	38	39	39
ENSG00000166796.11	LDHC	1.942651100362998	0.05736858713341793	0.05205832824635341	0.17290616954149654	0.4519450724045178	1.542407919577659e-16	NA	11	11	11
ENSG00000141294.9	LRRC46	-1.936044818971267	-0.15580139395488837	0.05286221195306332	0.020409367546518842	0.036822268944280194	0.04801511244002543	NA	34	34	34
ENSG00000095397.13	WHRN	-1.9359943414571652	-0.18115981793208438	0.052868394007887135	0.01262918845810241	0.1920376669623908	1.4881101134884976e-06	NA	50	52	52
ENSG00000204138.12	PHACTR4	1.9255956417876607	0.15019589479603873	0.05415488333280612	0.021968626167055534	0.15770050849781914	1.9443892686876808e-05	NA	6	7	7
ENSG00000243566.6	UPK3B	-1.9207977384075736	-0.0706693754333524	0.05475721171808673	0.10692498376289142	0.06558427704887025	0.006083194000975021	NA	35	36	36
ENSG00000253799.1	LINC01030	1.9203463672932843	0.08932271864186594	0.054814163218519264	0.07412432175943007	0.1122271867161092	0.0005278143098351993	NA	68	68	68
ENSG00000267364.1	RP11-47L3.1	1.9187944056154584	0.12223334755711424	0.0550103581455786	0.03152628880186721	0.06140232708432548	0.011668582795890238	NA	41	44	44
ENSG00000175170.14	FAM182B	-1.9121679383646004	-0.05686700932536499	0.05585465703700422	0.16309976590069267	0.2904869143483416	1.1208369765752884e-09	NA	36	36	36
ENSG00000111581.9	NUP107	-1.9108747359296163	-0.12646721334423344	0.056020680454866204	0.024979219576450558	0.1924551661270521	1.5105617556933791e-06	NA	8	8	8
ENSG00000123545.5	NDUFAF4	1.9093417913966997	0.16062049331030762	0.05621801447238965	0.02431003734366223	0.20311559508830945	1.9826798062024887e-07	NA	19	19	19
ENSG00000197345.12	MRPL21	-1.9072446557270963	-0.060296309505755735	0.056488913278967254	0.10252549647809894	0.3991087073123144	4.749170510887179e-15	NA	49	49	49
ENSG00000146674.14	IGFBP3	-1.9072342696365672	-0.2090005036364174	0.05649025760786159	0.012049446919682544	0.05074802682802345	0.016961897766480855	NA	11	11	11
ENSG00000269486.2	CTC-360G5.9	1.9043655352071578	0.08349469108135397	0.056862594534823646	0.06776121447126594	0.2357857608750985	3.675561771580417e-08	NA	30	31	31
ENSG00000117593.9	DARS2	1.9035529524548582	0.10590129264976311	0.056968431101079055	0.050106806938481394	0.12585844390819753	0.00019435006147437548	NA	58	58	58
ENSG00000112339.14	HBS1L	-1.902991030491493	-0.06893032033427728	0.057041715630638166	0.10933530983027547	0.5798252949150409	1.2008294454304998e-24	NA	65	65	65
ENSG00000109084.13	TMEM97	1.9017129263079244	0.13160188390890284	0.05720869503091223	0.030036671351787947	0.12115288367893097	0.00031154628134387317	NA	11	11	11
ENSG00000140941.12	MAP1LC3B	-1.8942722784767032	-0.20022664347992628	0.05818887861934071	0.009845258075753732	0.08188621858256381	0.00288771632505918	NA	21	22	22
ENSG00000118514.13	ALDH8A1	-1.8888437227572783	-0.05899046217798485	0.05891277218573215	0.14488628728303643	0.3858192369228776	9.216056920859733e-14	NA	72	72	72
ENSG00000139344.7	AMDHD1	1.8884881947559609	0.11659413574872692	0.05896044127295233	0.03432944630161233	0.18736800406440887	8.88802215742681e-07	NA	4	4	4
ENSG00000116138.12	DNAJC16	-1.8872193890681732	-0.1045060471886685	0.05913082347880635	0.033411783355466684	0.16875061880468814	6.8891395484129274e-06	NA	47	47	47
ENSG00000125868.15	DSTN	-1.8809331860677654	-0.17236003317683524	0.05998100818538168	0.01640533576604624	0.16431934772222287	1.0193244984448655e-05	NA	18	18	18
ENSG00000186732.13	MPPED1	-1.8805914617283905	-0.08032334202268956	0.06002751410401977	0.07124160032454602	0.22140238014784944	2.521760984085396e-07	NA	36	36	36
ENSG00000187049.9	TMEM216	-1.87686716831153	-0.15310952114801613	0.060536301691380495	0.03352537820218634	0.06676674899390966	0.007783435625111305	NA	41	42	42
ENSG00000228570.7	NUTM2E	1.871414620320342	0.09108057703490587	0.061287633978508824	0.06176695563410533	0.452968516029481	2.1545507881285113e-17	NA	8	10	10
ENSG00000168778.11	TCTN2	-1.8667595186118602	-0.2574315756503214	0.06193517794999987	0.006912061799406011	0.14186537628966855	5.271060002431036e-05	NA	12	13	13
ENSG00000245532.7	NEAT1	1.863033729886559	0.11642630831056616	0.06245752082331943	0.04050208589043162	0.18225742166187955	4.100915866527027e-06	NA	20	20	20
ENSG00000125991.19	ERGIC3	1.8598427206283872	0.13897340658783758	0.06290778122578945	0.050923864877174735	0.15869640219688105	1.624812017110794e-05	NA	33	33	33
ENSG00000006652.13	IFRD1	1.8590365574552874	0.15093535553214765	0.06302195675547624	0.01874692436054536	0.14226931816007926	3.308618302972753e-05	NA	8	8	8
ENSG00000178917.15	ZNF852	1.8566028493938636	0.09881262333059691	0.06336767826029958	0.04611016869577389	0.04248341482609142	0.03076092323823528	NA	46	46	46
ENSG00000214736.7	TOMM6	1.8497397219893807	0.13309472251646265	0.06435107242822598	0.021088169688979978	0.14506740642130286	5.743055062942854e-05	NA	46	49	49
ENSG00000138175.8	ARL3	1.8455045591227388	0.19583008841759306	0.06496417590634825	0.013006160303761697	0.05200676216385065	0.018954708304492786	NA	32	32	32
ENSG00000154134.14	ROBO3	-1.8449727777030736	-0.13121809408289037	0.06504149866589193	0.028430506507342995	0.06132932087243762	0.010263388742100948	NA	34	34	34
ENSG00000172613.7	RAD9A	1.8442528365106283	0.14038219525304832	0.06514630141743105	0.03862654886185786	0.2854140979841384	2.977681559381165e-09	NA	30	31	31
ENSG00000186020.12	ZNF529	-1.8436819334671501	-0.23341695090942421	0.06522950748024015	0.007983959462023134	0.07349593443654752	0.004620515226440049	NA	14	14	14
ENSG00000158161.15	EYA3	-1.8435156108737119	-0.21781902584697674	0.06525376458781326	0.011047503510435708	0.16753472049811116	1.6572023784225484e-05	NA	7	7	7
ENSG00000205726.14	ITSN1	-1.8417251435069426	-0.08478658496875914	0.06551536442666894	0.07865148603300201	0.06995552345038854	0.004892312749338823	NA	100	106	106
ENSG00000064726.9	BTBD1	1.8406218553088762	0.10122234139890716	0.06567699270361423	0.03585909718537377	0.1670396594396642	1.002500392163059e-05	NA	83	85	85
ENSG00000241163.7	LINC00877	-1.83574784104751	-0.12651076225013752	0.06639495883290346	0.031827741279185466	0.11146968624746596	9.470397887847508e-05	NA	14	14	14
ENSG00000186468.12	RPS23	1.8341984477532436	0.13484324547918136	0.06662454177645705	0.024248977435433916	0.1372201447989793	3.621818588289244e-05	NA	81	81	81
ENSG00000239697.10	TNFSF12	1.8327896254786047	0.23091326429384001	0.06683386257985768	0.008138811465715335	0.1935322866659543	1.7191840277463836e-06	NA	7	7	7
ENSG00000189306.10	RRP7A	1.831777912661315	0.15311715426534211	0.06698451523272317	0.019621668057509666	0.0369046831423392	0.036201468788332906	NA	8	8	8
ENSG00000129946.10	SHC2	1.8316791357004716	0.14478019145954182	0.06699923893128719	0.02930908952408607	0.21693800522275344	1.058280790072934e-07	NA	9	9	9
ENSG00000116254.17	CHD5	1.8315300164102502	0.2651174796371125	0.06702147170690244	0.004897847142982848	0.10646961822390656	0.0005558642528756794	NA	10	10	10
ENSG00000122870.11	BICC1	-1.8305204295314264	-0.2260888553820643	0.06717215474707709	0.010201962007415594	0.06828623950811348	0.006348720483079079	NA	13	24	24
ENSG00000273295.1	AP000350.5	1.8286914454354821	0.0399492121495815	0.067445844721117	0.287028188305854	0.5494542548020991	8.833764786105641e-22	NA	50	57	57
ENSG00000073536.17	NLE1	-1.8273384323663895	-0.0776126797578439	0.06764890011234503	0.06546667955278151	0.2368533263846133	1.005956527876708e-07	NA	6	6	6
ENSG00000105989.8	WNT2	1.8257962325789194	0.11691741960908938	0.06788096102191231	0.049136082459365626	0.13755164569960046	6.599374698290021e-05	NA	31	31	31
ENSG00000128989.10	ARPP19	1.8230454515212884	0.5877503872172385	0.06829650724222548	0.002801692262400587	0.13686188367475322	7.529677394360509e-05	NA	18	18	18
ENSG00000121067.17	SPOP	1.8164408822877145	0.19271670434759747	0.06930276873324075	0.02187312012924455	0.05238499932414534	0.017226559026052156	NA	33	34	34
ENSG00000114547.9	ROPN1B	1.8163500216258275	0.11528951467503808	0.06931669657128314	0.03005142543032818	0.0752786141329301	0.004878416441789393	NA	22	22	22
ENSG00000090382.6	LYZ	-1.8157744146718928	-0.16077436798744357	0.06940498356013396	0.0195942594651856	0.06614527194490412	0.008141034797447669	NA	31	31	31
ENSG00000167315.17	ACAA2	-1.8152428015332998	-0.11274990005857617	0.06948660475449533	0.03295070617823901	0.06532271092192933	0.0077951439067155326	NA	76	76	76
ENSG00000185615.15	PDIA2	1.8090265911581658	0.0665533897877087	0.07044687234064312	0.10345668199130532	0.22271160149415106	2.737226981917101e-07	NA	27	28	28
ENSG00000264247.1	LINC00909	1.808294793445558	0.13045502689930552	0.07056063178423465	0.028318039242826915	0.20960649204015164	7.096715933743981e-07	NA	14	14	14
ENSG00000204241.7	RP11-713P17.3	-1.808001054668948	-0.25275271382190106	0.0706063364347854	0.009243550655884078	0.04800628457482856	0.024930430426532087	NA	18	18	18
ENSG00000099282.9	TSPAN15	1.8062582142868204	0.29662129048867636	0.07087801554853677	0.004719317640751112	0.12684709625088555	0.0001588201548156288	NA	5	5	5
ENSG00000119917.13	IFIT3	1.8055443294030598	0.22610337464227473	0.0709895452253965	0.007926560212647513	0.06257023629186327	0.010611481399135895	NA	11	11	11
ENSG00000215845.10	TSTD1	1.7952607987516722	0.06171303218705181	0.07261215768059572	0.11071132770560915	0.382901179138684	2.2750512618059057e-13	NA	15	17	17
ENSG00000224429.7	LINC00539	-1.791919372786976	-0.08998981788740401	0.07314588224624571	0.05650584642127482	0.22200827267477555	3.431137152970934e-07	NA	25	25	25
ENSG00000198246.7	SLC29A3	-1.7836364691584057	-0.24564185414994813	0.07448275559351185	0.007194358979930846	0.0398104292864044	0.03587626562536717	NA	17	18	18
ENSG00000187867.8	PALM3	1.783563467678298	0.12946051024909905	0.0744946263025511	0.039497836124148034	0.08498929384136034	0.0021720228516712067	NA	28	28	28
ENSG00000271850.1	RP11-16D22.2	1.7833018432574541	0.17569325466659436	0.07453718152577084	0.014653040463115226	0.05602814955165388	0.012959481541263269	NA	26	26	26
ENSG00000155858.5	LSM11	-1.7819489454152795	-0.16249492821405223	0.07475755776981317	0.013096032918388834	0.037356011586978065	0.04950420623255227	NA	48	48	48
ENSG00000086015.20	MAST2	-1.7797725712393617	-0.14316411100497078	0.07511318821084416	0.018823257020615915	0.10295172325888673	0.0007799681567995285	NA	93	96	96
ENSG00000187630.15	DHRS4L2	1.7790904015200983	0.34462498987029955	0.0752249420920579	0.006818777887575398	0.15896819317746974	2.491032668934009e-05	NA	4	11	11
ENSG00000196247.11	ZNF107	1.7789996767558638	0.09810965472577601	0.07523981495653961	0.04063265574785278	0.14837437701806785	3.381835818809539e-05	NA	36	37	37
ENSG00000125871.13	MGME1	1.7789445569173377	0.11235670608070708	0.07524885213897747	0.03145820622153349	0.0887008434961844	0.002117075343901012	NA	46	47	47
ENSG00000139155.8	SLCO1C1	1.778912759377919	0.1045883384517804	0.07525406591298969	0.02676399356671431	0.04455728427045679	0.02812863385140265	NA	67	67	67
ENSG00000175287.18	PHYHD1	-1.7775535707362182	-0.2588538324818916	0.07547720503285602	0.006409681655652338	0.10571860820239816	0.0006420664765386622	NA	10	10	10
ENSG00000270171.1	RP11-338N10.1	-1.7764344771969185	-0.04476117425566079	0.0756613326660917	0.2173208918888934	0.4712310867864174	4.8691955988630656e-17	NA	29	29	29
ENSG00000260947.1	RP11-384P7.7	-1.774992439803327	-0.07165941756074376	0.07589913550914397	0.0336622754805105	0.1314675068503943	6.850699533115797e-06	NA	14	14	14
ENSG00000135632.11	SMYD5	-1.7744539770750065	-0.06929143167887064	0.07598808829387745	0.09549746927431721	0.13556897928301442	9.162282619239804e-05	NA	60	65	65
ENSG00000100678.18	SLC8A3	-1.7728501819305191	-0.3897577396718384	0.07625353553151387	0.004037665419297433	0.1197182515060667	0.0002560136352837643	NA	43	43	43
ENSG00000156261.12	CCT8	1.7707896225912025	0.36752884165098654	0.07659569225629118	0.005018512411582082	0.0953377671651372	0.0011020431786144108	NA	14	14	14
ENSG00000185532.15	PRKG1	-1.769228663263948	-0.15206719169171562	0.07685572265582964	0.015625930287080793	0.08167685326220793	0.0015530477591455107	NA	22	22	22
ENSG00000107819.13	SFXN3	-1.7672786484780725	-0.07474747640223237	0.07718157381905526	0.07764039797361079	0.13621143512848116	6.666417548741613e-05	NA	61	63	63
ENSG00000205929.10	C21orf62	-1.7633401805712479	-0.07734831648291365	0.07784313232313499	0.07085265231941396	0.08573948658638264	0.001853201383449312	NA	59	60	60
ENSG00000172922.8	RNASEH2C	-1.7623567611745192	-0.22432509562338235	0.07800903926592853	0.009381480469945504	0.1128674842597208	0.0004653148774379623	NA	18	18	18
ENSG00000254089.1	RP11-388K12.2	-1.7610581849975413	-0.07562704629369052	0.07822855543204686	0.08395400200029618	0.097748904162428	0.001084046965934296	NA	81	84	84
ENSG00000182230.11	FAM153B	-1.7551672521072303	-0.1203376153519766	0.07923070361188825	0.027738404729900204	0.0949149694826158	0.0008925871202399891	NA	64	67	67
ENSG00000067533.5	RRP15	-1.7494197057253575	-0.11462184683887386	0.08021849705052894	0.026369471348647516	0.20544879369000849	9.798996563298083e-07	NA	42	42	42
ENSG00000261135.1	RP4-798A10.7	1.7450996388716562	0.14417361587353006	0.08096752643851353	0.01758752602802477	0.08126442785702838	0.002566654632230313	NA	13	14	14
ENSG00000106714.17	CNTNAP3	-1.7436553845628213	-0.10479675107582663	0.0812191994801605	0.027861973722685205	0.10314551730313866	0.0007631026183949084	NA	19	20	20
ENSG00000179902.12	C1orf194	-1.7422306200411468	-0.16469213228083074	0.08146809805815144	0.017603797279724456	0.0511173991825807	0.017847859164909694	NA	11	11	11
ENSG00000227345.8	PARG	-1.7417202537889696	-0.25611921651006186	0.08155740668313047	0.008354624600259116	0.0430581306153978	0.030670871378013782	NA	15	17	17
ENSG00000116783.14	TNNI3K	1.736571214682222	0.047497211623576965	0.08246288409951523	0.12936657916883468	0.19122930645921424	1.7134159107123586e-06	NA	59	60	60
ENSG00000170634.12	ACYP2	-1.7364964151729156	-0.19125131347722282	0.082476097680029	0.009218069579278489	0.046595901782722327	0.023947173045997985	NA	21	21	21
ENSG00000161618.9	ALDH16A1	-1.734398356999528	-0.11185658826857373	0.08284742640372313	0.030435006905660755	0.24883297377815944	5.613026875606277e-08	NA	22	24	24
ENSG00000113356.11	POLR3G	1.7342176625048107	0.2060264994811403	0.08287947022062739	0.008100257576279237	0.07919615086219445	0.0021772567514895176	NA	32	32	32
ENSG00000250312.6	ZNF718	-1.7328179018688745	-0.07547009033740153	0.08312803994499146	0.05679982223939733	0.35095426641622224	8.945083205658477e-12	NA	21	21	21
ENSG00000147573.16	TRIM55	-1.7323137513061968	-0.35569063370749515	0.08321771489408636	0.005649115637443844	0.11553470962186488	0.0003385540815149282	NA	8	8	8
ENSG00000228696.8	ARL17B	1.7314199256430653	0.1154341124210094	0.08337689528438082	0.03909458030033814	0.1992910617220588	3.6993016273567817e-07	NA	29	46	46
ENSG00000134058.11	CDK7	-1.731097964456602	-0.1049550637104533	0.08343429336636855	0.03490080475665373	0.0600214028683247	0.010148280643156916	NA	20	20	20
ENSG00000180398.11	MCFD2	1.7301933717538653	0.136281885080761	0.0835957321934596	0.029059433322417286	0.2987946355718872	2.0174503915809617e-10	NA	7	7	7
ENSG00000125901.5	MRPS26	-1.7290680620577408	-0.0911367234316765	0.08379691442184228	0.041486566268611275	0.039373466665781405	0.0423933673578376	NA	93	99	99
ENSG00000112655.15	PTK7	-1.7278576412765967	-0.12567015401876658	0.08401375017846634	0.02451860990872659	0.14270589640930376	2.7451554469709318e-06	NA	7	8	8
ENSG00000231439.4	WASIR2	1.7277767617594761	0.0868809395675108	0.08402825517402446	0.08255604124005426	0.27189261492616523	3.196508336692448e-09	NA	8	9	9
ENSG00000270672.1	MTRNR2L6	1.7248540207513934	0.14952741332295277	0.08455378350089794	0.02666419402296264	0.09145690753599496	0.0018659887025262323	NA	27	35	35
ENSG00000100994.11	PYGB	-1.7238189018853511	-0.13587880075763983	0.0847405412214982	0.020882172311408723	0.12423855671344428	0.00024810801287617	NA	32	33	33
ENSG00000119977.20	TCTN3	1.7226294232544843	0.06402435092057894	0.08495556064609497	0.07840252498351982	0.04454762286859438	0.029418450341099564	NA	76	81	81
ENSG00000134014.16	ELP3	1.722397327432104	0.1344541262718459	0.0849975675003513	0.020474522364520607	0.0915920019996848	0.0012330652600252652	NA	36	37	37
ENSG00000204381.11	LAYN	1.7176020241534318	0.1200571740390555	0.0858692308789243	0.03197811377559792	0.08416360173353869	0.0015066778843238055	NA	22	24	24
ENSG00000082146.12	STRADB	1.7147740349474767	0.2781726196630089	0.0863866637657124	0.005380198815929671	0.2205187787660788	2.6629267924791946e-07	NA	21	21	21
ENSG00000132906.17	CASP9	1.7142653141709643	0.13436570148415275	0.08648001033370852	0.02680525773698947	0.03836202252233417	0.043202291203009634	NA	46	46	46
ENSG00000255328.1	RP11-326C3.12	1.7118800017662712	0.038976794291963636	0.08691878479361251	0.27920669459354425	0.43163411164207066	4.062782230286507e-15	NA	52	55	55
ENSG00000146453.12	PNLDC1	-1.7102533371983213	-0.05952274376862601	0.08721903651861654	0.11501154189256858	0.3766067824384799	3.556938491324874e-13	NA	9	9	9
ENSG00000196358.10	NTNG2	-1.7075020379038237	-0.08488003802280149	0.08772877934029526	0.05783962799536734	0.04229968315818215	0.03374641694261589	NA	115	116	116
ENSG00000237651.6	C2orf74	-1.7069888068208585	-0.07221582552501511	0.08782413287480453	0.07726033637563343	0.4905417510225501	4.100616962935655e-18	NA	15	15	15
ENSG00000135976.17	ANKRD36	-1.7056856337928832	-0.15957680002802224	0.08806662586128433	0.017436728298432118	0.2163243461970635	2.839621048569655e-07	NA	30	31	31
ENSG00000196655.11	TRAPPC4	1.6993722359429733	0.1058194549666683	0.08924906980058726	0.025791270138511596	0.2592034108350687	1.3584411996043546e-08	NA	11	11	11
ENSG00000231808.2	LINC01388	-1.6955128323365205	-0.13429748222524135	0.08997817802794233	0.023854269632549236	0.12418155941466835	0.00018063181508868567	NA	17	19	19
ENSG00000168263.8	KCNV2	1.6951422869350101	0.11254823727223624	0.09004843200146848	0.025669810592664325	0.10408428830283008	0.0004289859898624253	NA	16	16	16
ENSG00000102967.11	DHODH	-1.694036425099955	-0.0786741550871041	0.0902583616465458	0.06631687802355125	0.31563096224434234	2.723595691431675e-11	NA	7	7	7
ENSG00000144043.11	TEX261	-1.693586580748518	-0.2833176505394623	0.09034386978830226	0.006595033114486132	0.1162820863224189	0.0002972186850951378	NA	3	3	3
ENSG00000111231.8	GPN3	1.6934719880077804	0.12491283708158073	0.09036566243025639	0.018134122595173073	0.041002108839781184	0.03990238435762333	NA	52	53	53
ENSG00000196209.12	SIRPB2	-1.6925013792628045	-0.12357511722332455	0.09055041735429659	0.02522688569152138	0.1711136841251297	5.663249375452487e-06	NA	65	68	68
ENSG00000079819.18	EPB41L2	-1.6903522939655584	-0.1060944472529165	0.0909605760801944	0.034211129353058436	0.2954653572171153	1.0480336861174085e-10	NA	39	39	39
ENSG00000007062.11	PROM1	1.6887016888102906	0.21809963525942883	0.09127661184627713	0.007292141179679025	0.1003062586152521	0.0009566896170930246	NA	8	8	8
ENSG00000132313.14	MRPL35	-1.686783746857669	-0.05361091436432416	0.09164494181123163	0.08979240471193606	0.14382338432908134	2.5418247104725448e-05	NA	46	46	46
ENSG00000198185.11	ZNF334	1.6861510014058387	0.12320202229715574	0.09176671872407373	0.019102726851269985	0.08264998527107388	0.0024310873224350853	NA	13	14	14
ENSG00000260517.2	RP11-426C22.5	-1.6857729277620181	-0.09945823618487837	0.09183954405062446	0.03408736150142	0.07265040964981463	0.004816804899806523	NA	42	52	52
ENSG00000138095.18	LRPPRC	1.6842125039842477	0.15747503638455135	0.09214060758599761	0.01722810337810993	0.12659141847942182	0.0001901200763041777	NA	24	25	25
ENSG00000128039.10	SRD5A3	-1.6822296342571277	-0.086887026013743	0.09252431978715304	0.06629088513919282	0.3767474513102442	6.289350509746006e-15	NA	5	5	5
ENSG00000079785.14	DDX1	1.6802625859498281	0.16922695491357725	0.09290623708119705	0.01487707447516819	0.06957455055340328	0.0060911908665570134	NA	29	34	34
ENSG00000137727.12	ARHGAP20	1.6798665565250392	0.38617531481511613	0.09298328200602315	0.003714391742892614	0.06039150938844276	0.010111305004166515	NA	7	7	7
ENSG00000269978.1	RP11-338N10.3	-1.678455988532208	-0.0856511731086541	0.09325811544636217	0.05755659189525116	0.17129066561826106	5.66327600771383e-06	NA	12	12	12
ENSG00000118181.10	RPS25	-1.6766949342922643	-0.21964827343206086	0.09360215171231602	0.005027368118759071	0.18131948266910186	4.179321462303119e-06	NA	13	13	13
ENSG00000086619.13	ERO1B	1.67497556834307	0.12222992732696242	0.09393902533157684	0.02236734973160322	0.195939596878426	1.6524011198859712e-06	NA	39	39	39
ENSG00000174231.16	PRPF8	-1.67460004420051	-0.2536475104692492	0.09401273060310764	0.007513208204919478	0.048927701122389824	0.02269964611860601	NA	13	13	13
ENSG00000137145.20	DENND4C	-1.673717257773943	-0.1531394230013673	0.09418618043607051	0.015172948275997227	0.049861443737814815	0.0211125888622629	NA	27	27	27
ENSG00000184908.17	CLCNKB	-1.6697785252985045	-0.061325736743319606	0.09496319068824267	0.09820115865793497	0.16282066396458447	1.4076327961647366e-05	NA	71	73	73
ENSG00000116675.15	DNAJC6	-1.6689474725293445	-0.13899618075253967	0.09512779024268622	0.01772525987387289	0.05693644785733173	0.010444183261969735	NA	71	72	72
ENSG00000089250.18	NOS1	1.668562471663704	0.12278927683506091	0.09520412151105875	0.023787017029511547	0.1522943145455961	2.6862359039308427e-05	NA	12	13	13
ENSG00000108379.9	WNT3	1.664161235493416	0.5521095007298579	0.09608021244912193	0.0009390787505035546	0.4274737008012648	3.2963366682237393e-15	NA	2	4	4
ENSG00000168393.12	DTYMK	-1.6619343623253982	-0.14533124672813033	0.09652593591816469	0.017185983869508377	0.04283558679200738	0.036929733543323455	NA	32	40	40
ENSG00000133065.10	SLC41A1	-1.6610740676778446	-0.12974769532573904	0.0966985719502366	0.02169696017264151	0.0481355107812718	0.025127643629981208	NA	61	62	62
ENSG00000079101.16	CLUL1	1.6577213291976032	0.09328011977015693	0.0973737266541319	0.04506114106638372	0.1446486283806274	5.2404957852869925e-05	NA	11	12	12
ENSG00000198648.10	STK39	-1.656570101747201	-0.6000942908840323	0.0976064212352262	0.00107601164872925	0.03838547411322108	0.0484372970238354	NA	9	9	9
ENSG00000169738.7	DCXR	-1.6547910948561966	-0.0718082948077653	0.09796688099112305	0.04982023213497457	0.36749515958544654	1.597088712997326e-13	NA	9	10	10
ENSG00000188257.10	PLA2G2A	-1.653704646926009	-0.2922824431948316	0.09818753802159962	0.005404643898013681	0.03771596399909725	0.044188544120184685	NA	15	15	15
ENSG00000153721.18	CNKSR3	1.650752709116041	0.05806978166394866	0.09878908016187732	0.06621929322602808	0.10492347433170256	0.0007277497404274701	NA	51	55	55
ENSG00000088899.14	LZTS3	1.650057574891581	0.3694153350614819	0.0989311608427377	0.0026417908823079487	0.04081187448629935	0.03681550233584839	NA	6	6	6
ENSG00000170523.3	KRT83	1.6481321855114415	0.08354991850508517	0.09932554894384532	0.06748525379648518	0.29013001205293343	1.2011686562431673e-09	NA	12	12	12
ENSG00000132740.8	IGHMBP2	1.6479942759217985	0.056285421378287875	0.09935384580161004	0.08847996428190492	0.3772711321807207	2.6359047632602037e-13	NA	71	71	71
ENSG00000155850.7	SLC26A2	-1.6405489461843947	-0.3234001815213603	0.10089108022295909	0.003251113665370865	0.0479204899828241	0.024916779790914098	NA	25	25	25
ENSG00000224843.6	LINC00240	-1.6393749298494655	-0.09646767907980135	0.10113519953254799	0.02433348684738947	0.0671125027102436	0.0066516124641463744	NA	55	55	55
ENSG00000127399.14	LRRC61	-1.6381554576339359	-0.05960433988204246	0.10138926869055856	0.10572653557406303	0.4120188687189438	2.8063773061595454e-14	NA	29	29	29
ENSG00000145425.9	RPS3A	-1.6358280669534924	-0.22431557687041676	0.10187557614731564	0.006410651970024525	0.036354838565024264	0.04613039789752504	NA	50	51	51
ENSG00000139714.12	MORN3	1.6341567806433759	0.4458206175301848	0.10222593488124168	0.0010053730492839198	0.05528219340465595	0.016752677269925437	NA	7	7	7
ENSG00000063978.15	RNF4	-1.6318861373607751	-0.16574797746156814	0.10270347487709997	0.017890977628976436	0.0964685976719877	0.0008099041326327907	NA	20	26	26
ENSG00000104497.13	SNX16	1.6312091976520582	0.0471623298771651	0.1028461852191336	0.09382541299890323	0.2284884087780545	3.0157448374073765e-08	NA	75	75	75
ENSG00000156398.12	SFXN2	1.6306230359289409	0.1978551582529912	0.10296988539617744	0.014193887302177384	0.03928427441581615	0.03962245522492525	NA	31	32	32
ENSG00000116212.14	LRRC42	-1.6282905565361192	-0.15744341391510025	0.10346329091781781	0.010060909489728	0.03493761263454223	0.0476825602914853	NA	8	8	8
ENSG00000183060.15	LYSMD4	-1.6230742686079447	-0.04938952331525984	0.10457352944399076	0.16042023985618958	0.4002939649985789	1.8746314353757258e-14	NA	9	9	9
ENSG00000186453.12	FAM228A	-1.6209482409680094	-0.08016559309461814	0.10502873962970435	0.042107988221666656	0.06811450367752886	0.007245151792440807	NA	83	83	83
ENSG00000281831.1	HCP5B	-1.618823606866692	-0.5331734373883701	0.10548522133740477	0.0012811737159589096	0.0800696649116184	0.003284254455312648	NA	8	72	72
ENSG00000164877.18	MICALL2	1.6174333513282635	0.27956257075025837	0.1057847714546928	0.004543114170794095	0.039594460499126384	0.044389279510539344	NA	10	13	13
ENSG00000134020.7	PEBP4	-1.6110026261052055	-0.20922157590421703	0.10717915006566038	0.008780554170930452	0.08196937167239457	0.0026081233612504345	NA	12	13	13
ENSG00000251287.8	ALG1L2	-1.610377175133521	-0.07936953735003795	0.10731554036717272	0.10256873639271583	0.057185423654863475	0.014916624843296875	NA	36	36	36
ENSG00000188056.11	TREML4	1.608247420459617	0.051767514763131225	0.10778100121593846	0.15743557053321922	0.2836367651165968	1.5567871343912925e-10	NA	68	72	72
ENSG00000214290.8	COLCA2	1.6068784560009126	0.1799046014143113	0.1080810332755529	0.011387164876520358	0.08016029169614687	0.003199237718317721	NA	13	13	13
ENSG00000167186.10	COQ7	-1.6030816915875248	-0.21340006996328936	0.10891661953712291	0.01050321192510426	0.04349206012645846	0.030455020540594957	NA	50	50	50
ENSG00000228789.6	HCG22	-1.6020895305240241	-0.8982020217203603	0.10913581280619267	0.0004649850593561855	0.11698250088536365	0.0003312029021193525	NA	11	48	48
ENSG00000130332.14	LSM7	-1.6020601147555606	-0.10858476914931309	0.10914231680800957	0.02655055321256135	0.2936395133916759	3.3500579755167734e-10	NA	14	15	15
ENSG00000139629.15	GALNT6	1.6016793763976032	0.06799425036616562	0.10922652799130125	0.06038618144701931	0.3348465189634771	3.319912697221433e-13	NA	7	7	7
ENSG00000124587.13	PEX6	1.6007865872067093	0.05407510924467441	0.10942419535821146	0.14960588248615347	0.4082750502423797	2.585951499954873e-14	NA	47	52	52
ENSG00000131626.16	PPFIA1	1.5893335418516263	0.12705847887269292	0.11198510992407991	0.01730768456319216	0.05934434710637997	0.009334704478872028	NA	20	20	20
ENSG00000163389.10	POGLUT1	-1.5887852743624864	-0.06007070740236633	0.11210887893978853	0.11868878159078125	0.2707288654778417	6.426073058438203e-09	NA	74	74	74
ENSG00000263082.1	LINC02187	1.5880372457455816	0.10038748305711885	0.11227791714445132	0.03405587210557267	0.15909230301107294	1.2918554619473265e-05	NA	38	39	39
ENSG00000114331.13	ACAP2	1.5877464750463945	0.11901467543782443	0.11234367922270164	0.02250645755434115	0.0922696649974794	0.0014772564437424847	NA	29	31	31
ENSG00000099977.13	DDT	1.5871435652092603	0.06853325004793451	0.11248013293951135	0.06931592588185928	0.3081084979271085	3.599063912463186e-10	NA	34	36	36
ENSG00000173272.15	MZT2A	-1.5859314799473532	-0.14311160070972834	0.11275485381863416	0.023472045285039794	0.07781539320440364	0.002238198495165692	NA	26	29	29
ENSG00000269473.1	CTD-2619J13.19	1.5822877343157076	0.08950343274244787	0.11358389954319012	0.035869353177498425	0.15259908342278833	1.218157954748423e-05	NA	26	27	27
ENSG00000142611.16	PRDM16	1.5810167455218507	0.07406849249731755	0.11387420895711435	0.09075086622377151	0.2862843288479983	5.2954059099082356e-11	NA	16	18	18
ENSG00000164307.12	ERAP1	-1.5805678550264242	-0.04110333343628421	0.1139768805508587	0.19141896605334163	0.6276685212490442	1.571425953399116e-27	NA	64	64	64
ENSG00000124116.18	WFDC3	-1.5787120121285845	-0.052292774970883145	0.11440212831191715	0.1121725899717338	0.3257197271110032	1.1016426556600481e-10	NA	25	25	25
ENSG00000172538.6	FAM170B	-1.5781960096030914	-0.05172831027404773	0.11452058670569107	0.11803003712964688	0.1032722471355105	0.0001936703711032224	NA	69	69	69
ENSG00000106346.11	USP42	-1.5745602039817974	-0.24299931136668512	0.11535799477682009	0.008563670915737735	0.04267804568143769	0.03274713911961505	NA	7	7	7
ENSG00000117335.19	CD46	1.5741187219530233	0.08406712816558905	0.11546000505771799	0.037525535354615606	0.20751663431466885	2.0271412272162285e-07	NA	49	49	49
ENSG00000103510.19	KAT8	1.5721212879462578	0.1486585738941253	0.11592242537571744	0.012905085362778342	0.08133390577345445	0.002494261593296109	NA	12	12	12
ENSG00000242852.6	ZNF709	-1.5699820493890198	-0.05120196054889302	0.11641928745684596	0.12162631991964239	0.0953767443976394	0.0009897782445325099	NA	57	82	82
ENSG00000244045.12	TMEM199	-1.5695113847108295	-0.08922268874088406	0.11652882881605266	0.042339518260859715	0.3184845974708383	6.744878591232342e-12	NA	15	15	15
ENSG00000258586.1	RP5-1021I20.2	-1.5693858037182977	-0.059095869436905424	0.11655806991192208	0.09713781873392788	0.28096599388476245	2.809067357224369e-09	NA	12	12	12
ENSG00000136270.13	TBRG4	1.5665247074801867	0.0907616261901298	0.11722582898099881	0.045944287433661135	0.26175805886128084	8.063154521869872e-09	NA	62	62	62
ENSG00000230563.2	RP5-828H9.1	1.566218848088886	0.042581751739320245	0.11729739167256809	0.21903769887206004	0.448777037180712	2.0011940078313882e-16	NA	48	50	50
ENSG00000146574.15	CCZ1B	-1.5654711844326772	-0.032123387992226395	0.11747246879790903	0.34411118240309874	0.5463086570551544	1.5396168173664935e-21	NA	52	60	60
ENSG00000267198.1	RP11-798G7.6	1.565098648528761	0.12160888397026946	0.11755978042508261	0.01822320892800896	0.0960970224487772	0.0012277903816213533	NA	3	13	13
ENSG00000251575.2	C5orf64-AS1	1.5642631481111502	0.09095920861175312	0.11775578272247729	0.037973768000988437	0.201195911650018	1.0587811386618308e-06	NA	11	11	11
ENSG00000184160.7	ADRA2C	1.5638041130027651	0.13206320614478662	0.11786357809782855	0.017295821219551956	0.17042070835127032	9.966542225910968e-06	NA	16	21	21
ENSG00000278662.4	GOLGA6L10	1.5627195744402778	0.042427878917755256	0.11811856822044736	0.19389686578942744	0.2573695801812799	1.7510304806920938e-08	NA	63	64	64
ENSG00000243789.10	JMJD7	1.5626887870848178	0.0902331472394811	0.11812581306802891	0.04120169973390477	0.13853986096272256	7.100756731184494e-05	NA	24	24	24
ENSG00000214776.10	RP11-726G1.1	1.5613239894051603	0.0713003833641086	0.1184473261577083	0.0622050989838816	0.2201799493532454	2.7682324635896873e-07	NA	12	12	12
ENSG00000126266.3	FFAR1	1.5599300810586543	0.043324694826950214	0.11877640495667485	0.15799372908248693	0.28949742245443505	8.802208254266763e-10	NA	92	94	94
ENSG00000095906.16	NUBP2	-1.5595476039053977	-0.07797156907193703	0.11886682671692371	0.05098037962406092	0.2165980936445876	3.5297975815654037e-07	NA	54	56	56
ENSG00000267939.1	CTD-2325M2.1	1.5580370063336109	0.07038652069352257	0.11922447592935327	0.0659525016942342	0.1646058465618684	1.5921316150853766e-05	NA	30	30	30
ENSG00000164989.16	CCDC171	-1.557056333393623	-0.08096525248869847	0.11945711120802306	0.042907154813304794	0.1980916581466627	1.7082018475991704e-06	NA	34	36	36
ENSG00000183891.5	TTC32	1.5568242595701784	0.06672043924190982	0.11951221577691382	0.0663847847343526	0.2784580269774209	5.781869377310547e-10	NA	34	34	34
ENSG00000157823.16	AP3S2	1.5561534415481797	0.12714652455439757	0.11967160956565209	0.010830114852565917	0.06912784807504514	0.00542203220096335	NA	41	41	41
ENSG00000158077.4	NLRP14	-1.5558298378020838	-0.08335728062385754	0.11974856091716264	0.0470611515026554	0.07204060571956615	0.00505145796687954	NA	54	58	58
ENSG00000215018.9	COL28A1	-1.5554735623816045	-0.1293698494273095	0.11983332624875427	0.02102680777591602	0.06347869651254137	0.009572005396006585	NA	20	21	21
ENSG00000065268.10	WDR18	1.5510450957871404	0.055208977428514695	0.12089087730709622	0.10235544945288992	0.3935716424307502	4.4401850878683505e-14	NA	20	20	20
ENSG00000184640.17	SEPT9	1.550900751628343	0.06370754012362735	0.12092547028059167	0.0874981156286767	0.047062741527207866	0.028329552836579036	NA	90	94	94
ENSG00000110628.13	SLC22A18	1.5508649448687202	0.12966453410750559	0.12093405279164982	0.021769512595629224	0.10812820250548397	0.00029630619682365284	NA	5	5	5
ENSG00000262468.5	LINC01569	-1.547498618331081	-0.120597860618207	0.1217430573833321	0.017550424712567472	0.0756350099801574	0.0027945150875617	NA	7	7	7
ENSG00000165714.10	BORCS5	-1.5471267727088338	-0.06720816065359449	0.12183267923233282	0.08292362884390944	0.05618504873729605	0.014426559180963075	NA	75	78	78
ENSG00000271967.1	RP11-134K13.4	1.5451572113973269	0.0811815350320676	0.12230824132373061	0.04773799257902275	0.04227919856468231	0.03397658504984685	NA	81	81	81
ENSG00000112110.9	MRPL18	-1.5432565144642252	-0.08420994833426534	0.12276855001979099	0.04584437033544039	0.1870461145235915	2.6947665977372175e-06	NA	78	79	79
ENSG00000146856.14	AGBL3	1.5428695741591913	0.15115468238024543	0.12286242438117091	0.012059896775976388	0.08385187357521763	0.0018970349413692667	NA	10	10	10
ENSG00000223944.1	RP5-1180C18.1	-1.5424750364513318	-0.09954029901363126	0.12295819964594945	0.03705538333590991	0.13942673604481934	6.467226394295211e-05	NA	17	17	17
ENSG00000142252.10	GEMIN7	-1.5397170984594708	-0.06934353647633272	0.12362932713240936	0.0954017078787088	0.13967455712241156	8.177999563877435e-05	NA	81	85	85
ENSG00000196396.9	PTPN1	1.5392192225037726	0.10067666636827494	0.12375078634577874	0.03330564730510222	0.12176621970414744	0.00021989595544855958	NA	46	46	46
ENSG00000077522.12	ACTN2	-1.5386206274221363	-0.10643216679939625	0.12389693974927811	0.029503958954395913	0.21762059296368466	3.209561157187953e-07	NA	21	21	21
ENSG00000242616.3	GNG10	-1.5333380062585606	-0.09838616004093964	0.12519259480779943	0.038934025063995514	0.3601257166814789	8.820832506584778e-13	NA	28	28	28
ENSG00000118690.12	ARMC2	-1.5325388291062105	-0.06886179551318654	0.12538952340767273	0.07054105799448596	0.04391188698940005	0.033615154431362974	NA	80	83	83
ENSG00000165023.6	DIRAS2	1.5321558734569065	0.11110056211105689	0.12548397463963648	0.02650319149384246	0.1456728582846599	3.05640145639222e-05	NA	15	17	17
ENSG00000244733.5	RP11-506M13.3	-1.5302757947475103	-0.08563079501651266	0.12594847707523982	0.05339869701494229	0.19299109557114616	2.089576872544939e-06	NA	46	50	50
ENSG00000153060.7	TEKT5	-1.5271527806034493	-0.14652728439756518	0.12672302488692538	0.014309243873125006	0.07831115565428348	0.002553836850155968	NA	5	5	5
ENSG00000272479.1	RP11-301G7.1	1.52657565442964	0.14176877598488635	0.12686656469589944	0.010534552275920345	0.0429588838136331	0.021571272206521927	NA	24	24	24
ENSG00000274180.1	NATD1	-1.5265132603710148	-0.14360324047923184	0.12688209059771155	0.0164673001458381	0.05596905833299856	0.016018336032493568	NA	12	13	13
ENSG00000164615.4	CAMLG	-1.5260871367146307	-0.09549223851104312	0.12698816514112765	0.021784796993183697	0.2337653291312997	1.10796709475883e-07	NA	19	20	20
ENSG00000186532.11	SMYD4	-1.523751198811234	-0.11808223809175451	0.12757087446532375	0.023402561279716634	0.1250262965104126	0.00011713646658941309	NA	26	27	27
ENSG00000177674.15	AGTRAP	-1.5219176834569372	-0.04568073847695436	0.1280297077025021	0.14536122950476923	0.3564002238999761	1.8536418265343437e-12	NA	101	109	109
ENSG00000124216.3	SNAI1	1.5218803084462944	0.2116348852478896	0.12803907404508108	0.012326063017541335	0.12936325114874206	0.00016121600386302686	NA	13	13	13
ENSG00000198890.7	PRMT6	1.5213233211968589	0.12278259081508983	0.12817872064865263	0.018173529435999383	0.15958438701206265	7.708817990427144e-06	NA	40	40	40
ENSG00000197329.11	PELI1	1.5210960949429848	0.1276709299977501	0.12823572430409885	0.014987613732793562	0.046941084285398366	0.02505766803621533	NA	16	19	19
ENSG00000134463.14	ECHDC3	-1.5205581661342376	-0.0322595107846317	0.12837075164840603	0.23640688420554423	0.3796759998985812	3.4935823178955766e-13	NA	52	53	53
ENSG00000148429.14	USP6NL	-1.5195331215514187	-0.12292597856499969	0.12862835750034005	0.023099183291580512	0.04163675551518673	0.029248606760347136	NA	43	45	45
ENSG00000175048.16	ZDHHC14	-1.5173528788620188	-0.14538352767288193	0.12917761414479678	0.014561558757606546	0.2353935064598343	1.3798818686517874e-07	NA	47	52	52
ENSG00000074964.16	ARHGEF10L	1.5168310801549045	0.1322059939840979	0.1293093378412314	0.019504492297228684	0.038989069171605474	0.04448750626172195	NA	36	38	38
ENSG00000204172.12	AGAP9	-1.5151315480711944	-0.10080513776114124	0.12973909374356257	0.031241255378841586	0.4106136684060496	2.2544131644647428e-14	NA	20	53	53
ENSG00000256053.7	APOPT1	1.51382679685336	0.2616013419952786	0.13006977429934663	0.004226963193431216	0.04184497990632476	0.035119510171412245	NA	11	12	12
ENSG00000011590.13	ZBTB32	1.5119399547420487	0.05363694409783963	0.13054913850495065	0.10405378195486895	0.27083317787871586	9.482645509946684e-09	NA	14	14	14
ENSG00000117419.14	ERI3	-1.511558132635247	-0.6059815975310185	0.13064630936577415	0.0010414801051034722	0.0370118802609057	0.04915768095083834	NA	2	2	2
ENSG00000243896.3	OR2A7	-1.5097472587531326	-0.11539649790937709	0.13110792743286467	0.028022529858351394	0.11197642853781208	0.0004824196513973276	NA	6	7	7
ENSG00000164885.12	CDK5	-1.5089004167620972	-0.1403794154804778	0.13132423332818147	0.016979023784132234	0.08979869118696747	0.0014687622512146142	NA	95	98	98
ENSG00000186575.17	NF2	-1.5077921787474982	-0.09175873034572447	0.1316077245316881	0.011476501020835991	0.05684533935357531	0.01023438979362145	NA	22	22	22
ENSG00000178852.15	EFCAB13	1.5074703692360418	0.08472924461328842	0.13169013334714177	0.060469190243648545	0.17953315141341994	2.8955994070232836e-06	NA	44	46	46
ENSG00000080618.13	CPB2	1.5028571214821604	0.1547227431789448	0.132875892174487	0.017480124193115176	0.0485548539926492	0.024645427213150863	NA	14	14	14
ENSG00000154803.12	FLCN	1.5025149560771776	0.23227951272409586	0.13296416834913083	0.010710525841658375	0.08105115439216831	0.002710060805164104	NA	29	29	29
ENSG00000233200.1	RP11-324I22.2	-1.5016141706495183	-0.07902400615820648	0.13319678150387712	0.055095688920513655	0.18919924755827044	1.9866532797886355e-06	NA	18	18	18
ENSG00000134013.15	LOXL2	-1.5014682277940934	-0.09632049776944573	0.1332344984995277	0.03075209342182201	0.1433755090190412	6.975360343495016e-05	NA	42	43	43
ENSG00000172270.18	BSG	-1.5010037019984408	-0.09437955410777751	0.1333546040614082	0.029508436821613193	0.03667070955295332	0.048024803351290515	NA	23	24	24
ENSG00000049239.12	H6PD	-1.5009489618429934	-0.05960655117782152	0.13336876293046732	0.08123597326855306	0.17813708201857	4.821995412928022e-06	NA	78	80	80
ENSG00000160282.13	FTCD	-1.5003404144457257	-0.039166210931269686	0.13352624572764257	0.16004872986489477	0.22146410033456285	1.3922773575729145e-07	NA	50	50	50
ENSG00000180113.15	TDRD6	1.4988721079693088	0.057511890058442025	0.13390681348995534	0.10013891830325672	0.28621659727201754	1.7099970165125646e-09	NA	76	81	81
ENSG00000050438.16	SLC4A8	1.498463314262332	0.06629267083622276	0.13401291718241845	0.05461633375940742	0.24987035649308506	1.4808320431969911e-08	NA	22	22	22
ENSG00000188039.13	NWD1	-1.4961522111977712	-0.18556711113412144	0.13461399467296878	0.006038509792754269	0.042215533123641034	0.03488271907444066	NA	7	7	7
ENSG00000186510.11	CLCNKA	-1.4956437890722687	-0.06117198967364965	0.134746505625884	0.07356650877884124	0.35430593760029394	3.570182327247932e-12	NA	9	9	9
ENSG00000274750.2	HIST1H3E	1.4950530875937764	0.04016001827442067	0.1349005877858733	0.1304013177064079	0.41423846160715794	2.59579967761245e-14	NA	65	67	67
ENSG00000167842.15	MIS12	1.4892601851171963	0.06477222509037954	0.1364188677717598	0.04662490195133108	0.11813016244322187	0.00013076962124620187	NA	37	37	37
ENSG00000232504.4	ST3GAL5-AS1	-1.4890912460534236	-0.07463925034287998	0.1364633426534484	0.04852748787905195	0.08791795771520221	0.002432378278928339	NA	39	39	39
ENSG00000116117.17	PARD3B	1.486922556253877	0.0578081199260941	0.1370352660735793	0.08329694793840439	0.1224166929489111	0.00016090210429379342	NA	121	123	123
ENSG00000138039.14	LHCGR	-1.4856598850468727	-0.17913529802741696	0.13736910635953464	0.008314726935045261	0.040255222752267866	0.03774061847372835	NA	2	2	2
ENSG00000217702.2	RP11-287D1.4	1.4836003172464827	0.035843013318667766	0.1379149851882551	0.1282042492313133	0.330934782973384	2.2538259619898183e-11	NA	24	24	24
ENSG00000204536.13	CCHCR1	-1.4834165762513123	-0.6884808655264111	0.1379637660044238	0.0005671113034689191	0.11031849773251068	0.0005144019694330486	NA	9	26	26
ENSG00000072422.16	RHOBTB1	1.482373070539667	0.21033690918456108	0.1382410553065498	0.01647727427315357	0.10700300462458642	0.0006023893950808574	NA	54	55	55
ENSG00000277851.1	RP11-756G20.1	-1.4820139031690833	-0.10611704248269357	0.13833659562878384	0.030904254631144268	0.03897257139927484	0.03925631755807872	NA	24	25	25
ENSG00000141127.14	PRPSAP2	-1.4816305898937996	-0.09834771735648082	0.13843861499656754	0.026556769598624196	0.15779473206708014	1.635420338884646e-05	NA	120	121	121
ENSG00000131238.16	PPT1	1.4809170017883944	0.11167270963291352	0.13862869186409155	0.024506734506672866	0.2634177620259123	6.873389970772307e-09	NA	23	23	23
ENSG00000131591.17	C1orf159	1.4790107393454186	0.3930234693539013	0.13913744457549518	0.0021212279753741363	0.037775971608224934	0.043815777093457256	NA	4	5	5
ENSG00000139915.18	MDGA2	-1.478779661533923	-0.10445576138580925	0.13919921332981983	0.028491836907457407	0.15820752627336046	1.5520464111450755e-05	NA	9	9	9
ENSG00000259495.2	RP11-210M15.2	1.471361302205137	0.04468722612849507	0.14119343293467276	0.11295023493728201	0.3911259898592337	2.725635518739649e-13	NA	59	61	61
ENSG00000120370.12	GORAB	-1.4706191508826536	-0.13356845992656985	0.14139414185719018	0.021311603737118448	0.03741208524400397	0.04954655732021071	NA	35	35	35
ENSG00000153406.13	NMRAL1	1.4705655330286298	0.08114062892850563	0.14140865086724388	0.04404988781369691	0.28248520015100115	2.5817020995627456e-10	NA	50	52	52
ENSG00000178222.12	RNF212	1.4694613055829697	0.10478600613551342	0.14170770966590696	0.022572862975093647	0.15571167630225954	1.4228258562475077e-05	NA	8	8	8
ENSG00000197969.11	VPS13A	-1.46907347299424	-0.1619258068131328	0.1418128618946923	0.018144686448990248	0.07395263441556157	0.005421508104082572	NA	34	34	34
ENSG00000258479.5	LINC00640	-1.468118242850625	-0.17473327330398328	0.1420721070329703	0.010578903763421289	0.04449993948384886	0.0329286490110391	NA	11	11	11
ENSG00000099866.14	MADCAM1	1.4679277248705158	0.08520138214975614	0.14212385625932772	0.05068148075127113	0.0939660355005273	0.0016401862217183065	NA	39	44	44
ENSG00000173638.18	SLC19A1	-1.4655601682129393	-0.10042957488099759	0.14276814937432422	0.024897482460859488	0.15173635960405946	4.181536722947325e-05	NA	16	17	17
ENSG00000007129.17	CEACAM21	-1.464031291683914	-0.10873501199025322	0.14318539869882144	0.016510450677040225	0.04150216975284228	0.03576725606990452	NA	29	29	29
ENSG00000149922.10	TBX6	1.4638256996329657	0.1295595724123053	0.14324157860767633	0.019211528690017694	0.15471043685255298	2.930871166480165e-05	NA	15	15	15
ENSG00000197045.12	GMFB	1.4631787874521944	0.5182603014373257	0.14341846360896046	0.0020448568994092136	0.06936814736010655	0.006330713666896881	NA	18	18	18
ENSG00000085832.16	EPS15	-1.4604499746071373	-0.1043076043370449	0.14416644664312395	0.02858348453899081	0.04302117723107804	0.027733825188704025	NA	83	83	83
ENSG00000110274.15	CEP164	-1.460140366133056	-0.11080587138343626	0.14425150062807662	0.025359287087218844	0.2542953396998245	8.28811354914789e-09	NA	12	12	12
ENSG00000272871.1	RP11-408A13.4	1.4588297595294284	0.042970872971841774	0.14461196955879294	0.11324643892229358	0.2044995225192824	8.374704998649818e-07	NA	47	50	50
ENSG00000241935.8	HOGA1	-1.4582906323899436	-0.06753297913472561	0.1447604511761575	0.06182384344448052	0.4686586851494479	6.05992980101893e-17	NA	6	6	6
ENSG00000157379.13	DHRS1	1.4577414305938965	0.08750959032549464	0.14491182754304546	0.04823128189758164	0.20196550469805505	5.03550183729499e-07	NA	23	23	23
ENSG00000230438.6	SERPINB9P1	-1.4555337182327746	-0.040058882852157675	0.14552156257640322	0.163521962356387	0.4823477244680831	1.6279542497511368e-17	NA	16	19	19
ENSG00000156171.14	DRAM2	-1.454439176212305	-0.07963380354637585	0.1458245851281438	0.040608629147544165	0.1738634701117641	5.398497290674878e-06	NA	66	66	66
ENSG00000118194.18	TNNT2	1.45386730715487	0.07653124355766137	0.14598309832994955	0.05876478886293516	0.0677337128986227	0.007786552154521337	NA	53	55	55
ENSG00000164742.14	ADCY1	-1.4523126169118397	-0.13132388193499905	0.14641470088121988	0.017043530909984	0.2286374927021981	5.122826047485796e-08	NA	21	21	21
ENSG00000111364.15	DDX55	1.4511315713871418	0.10606922428695667	0.14674322674094178	0.02748230857405187	0.10258811655261192	0.00045051122794784036	NA	28	28	28
ENSG00000154252.11	GAL3ST2	1.4501709003946845	0.096474197533289	0.14701086764626195	0.029813292955027604	0.2352385050760132	1.0274956606303778e-07	NA	13	24	24
ENSG00000140598.13	EFL1	-1.4492483395705738	-0.1345473407316594	0.14726824234710928	0.018882318408097308	0.061188159261296324	0.01204857471196897	NA	25	25	25
ENSG00000116514.16	RNF19B	-1.4491648929442076	-0.4684575490136779	0.14729153914593446	0.0012685741385698233	0.04027476555049608	0.03988980033540382	NA	11	12	12
ENSG00000170615.14	SLC26A5	1.4488472399356203	0.10761952945711543	0.14738024793577995	0.019763359373606598	0.045491283092861635	0.02867572364177657	NA	34	35	35
ENSG00000237166.1	LINC01792	-1.4474925625910298	-0.12881217157029437	0.1477590179819763	0.016518547955511158	0.0670856762851393	0.007971319343136036	NA	15	15	15
ENSG00000186446.11	ZNF501	1.4466849030972402	0.17370054486338268	0.1479851946312368	0.009638463609367095	0.07892241356973116	0.003942803949832599	NA	3	3	3
ENSG00000116688.16	MFN2	-1.4460077504097346	-0.17758933855539952	0.1481750279851639	0.00840627455133913	0.07909305376176358	0.0023210978506776627	NA	13	14	14
ENSG00000108433.16	GOSR2	-1.4448830666919248	-0.11587832472501222	0.1484907334247342	0.019777089808803543	0.08491044307679545	0.0024180922877911877	NA	16	16	16
ENSG00000152822.13	GRM1	-1.4441847124976048	-0.4119912627372567	0.1486870239838809	0.0014590511961169433	0.04294847785217932	0.033264134865000385	NA	8	8	8
ENSG00000105556.11	MIER2	-1.442234506401753	-0.10048293030936123	0.14923622919735788	0.032082798530520776	0.03808640256785937	0.04642440108396595	NA	42	50	50
ENSG00000144645.13	OSBPL10	1.4420211497734048	0.4059583098543526	0.14929640723064957	0.0015036540635252219	0.03690128176941117	0.048951582643575416	NA	5	5	5
ENSG00000261402.1	RP11-378I6.1	-1.4411975274484663	-0.04551726640634634	0.1495288867230861	0.09317993732589777	0.2726325765283376	8.125891146093158e-09	NA	31	31	31
ENSG00000148604.13	RGR	-1.4407082192571135	-0.06682930426380354	0.14966713187960926	0.05078547455203733	0.07446035825511035	0.004773823817862947	NA	52	52	52
ENSG00000168101.14	NUDT16L1	-1.4387069816897582	-0.06365739499364582	0.15023356039766741	0.07058757317880429	0.053606657282087966	0.013750435872410816	NA	82	84	84
ENSG00000160948.13	VPS28	1.438392637578784	0.1677626361781488	0.15032268043143113	0.006947392956205263	0.17562933055805469	4.072609352689232e-06	NA	3	3	3
ENSG00000182557.7	SPNS3	1.4371431310671379	0.17193029751409647	0.15067732796527372	0.011950678258642902	0.09641692247560613	0.0006965341259475232	NA	21	22	22
ENSG00000141252.19	VPS53	1.4370593004817245	0.08615442784843583	0.15070114441763266	0.04739872126498816	0.12330122292990107	0.00011888835741895381	NA	31	33	33
ENSG00000273233.1	RP11-713D19.1	-1.4364928078897494	-0.060959034346433204	0.15086216141774939	0.04732724102139795	0.03693593288685139	0.04914148664171047	NA	50	50	50
ENSG00000104524.13	PYCRL	1.434827901759776	0.06030455465124633	0.15133614489602729	0.09559469009923485	0.07256329344613975	0.005047182760269478	NA	85	90	90
ENSG00000109667.11	SLC2A9	1.4341399506774692	0.18871373319691553	0.15153232915904438	0.007198550596461293	0.07714334992355418	0.001327036105563565	NA	27	27	27
ENSG00000130414.11	NDUFA10	1.4333986217086037	0.11154526047505962	0.15174395206977087	0.023435238952384516	0.16395808986675653	1.536562573727789e-05	NA	47	49	49
ENSG00000238078.1	LINC01352	1.4329816184769844	0.055503542571136724	0.15186309044877275	0.10101675487635198	0.34499109318337395	4.5683794528625135e-12	NA	21	21	21
ENSG00000263001.5	GTF2I	1.4305769967943003	0.1719857574570105	0.15255148405271937	0.011678363179847167	0.1809796544731196	1.8939294139608528e-06	NA	33	34	34
ENSG00000257906.1	LINC02156	-1.4302243606251583	-0.0422350440167028	0.1526526358614424	0.13436299742785882	0.15874956933709636	2.4315600856360384e-05	NA	103	104	104
ENSG00000064547.13	LPAR2	1.4295406831579285	0.2289262367355543	0.15284889048614905	0.006080022118708193	0.1497123603038619	3.6653480389562124e-05	NA	5	5	5
ENSG00000273582.1	RP11-426C22.7	-1.4293745188773965	-0.16272327734372832	0.15289661814465513	0.012133765968593535	0.09223702349108218	0.00158173991376741	NA	8	8	8
ENSG00000130508.10	PXDN	1.4269291246736382	0.09698548649577009	0.15360032488742986	0.03542463000723453	0.0536598029830709	0.01503134637380245	NA	37	40	40
ENSG00000177042.14	TMEM80	-1.4256115456575946	-0.040609813277412	0.1539805016999173	0.1627982899703385	0.41151686098542417	1.602952035563598e-14	NA	55	55	55
ENSG00000004142.11	POLDIP2	-1.4246829897901987	-0.14285575012335908	0.15424885834620305	0.014328368967969074	0.06996937924916036	0.004815814884520956	NA	13	13	13
ENSG00000152056.16	AP1S3	1.4245106090098285	0.13402076671126437	0.15429871622317698	0.019521083190580595	0.10350871185297593	0.0005789902699836853	NA	24	24	24
ENSG00000086991.12	NOX4	-1.424380603465882	-0.09180233541800141	0.15433632596473398	0.0323817252436752	0.03898560070579685	0.03857317178101244	NA	34	36	36
ENSG00000135373.12	EHF	-1.4240817550645302	-0.09152840030354893	0.15442280723407767	0.029503162894551307	0.08868399740635285	0.0022131232510148183	NA	68	69	69
ENSG00000059145.18	UNKL	-1.4229867905284803	-0.31449238940962704	0.15473998457111093	0.002821362244495547	0.06000752734441279	0.008968453883570541	NA	8	8	8
ENSG00000159842.14	ABR	1.41950220701765	0.1280570995289859	0.15575265388408413	0.017005796054545125	0.06287780015019424	0.008897863634767751	NA	30	32	32
ENSG00000235173.6	HGH1	-1.4194889019803656	-0.11476870332407009	0.1557565301315569	0.01592559319388949	0.12986308485940706	0.00012526993903911628	NA	32	35	35
ENSG00000180902.17	D2HGDH	-1.419441046271908	-1.2153848039877755	0.15577047286748796	0.00021894311295859873	0.3979664952459123	7.0214653068399e-14	NA	2	8	8
ENSG00000128645.14	HOXD1	1.4169842559981536	0.3584485694654252	0.15648753059504264	0.0022525361587804873	0.04370636809345458	0.033278378402271803	NA	4	4	4
ENSG00000254333.1	NDST1-AS1	-1.414423713495361	-0.08218302434287506	0.1572375315393844	0.04101411187927763	0.2755863705311547	1.925627191704198e-09	NA	17	17	17
ENSG00000188321.13	ZNF559	-1.4141601153052927	-0.06775460158031418	0.15731489571120727	0.06421054904490314	0.22200782761264354	2.55264361893431e-07	NA	34	37	37
ENSG00000130856.15	ZNF236	-1.4137979308181616	-0.057885992331934734	0.1574212412964242	0.09234966307131756	0.15824125556433571	1.8972177534530453e-05	NA	112	116	116
ENSG00000176681.14	LRRC37A	1.4120899590895493	0.06245790143655899	0.15792347486852665	0.053752254412254875	0.41969417862867103	4.161004674898946e-15	NA	24	36	36
ENSG00000203667.9	COX20	1.4107992911001346	0.1564810394549364	0.15830380359025387	0.01132469850183588	0.05131047840643098	0.015462651586084732	NA	9	9	9
ENSG00000100347.14	SAMM50	1.4105367901798755	0.13689944223577202	0.15838124108391483	0.013335189693129645	0.06972993149689796	0.00582279664857646	NA	23	28	28
ENSG00000133433.10	GSTT2B	-1.4101464879597272	-0.034002895064013286	0.15849643284722592	0.2155434895289219	0.447045433555164	3.3087370197796737e-16	NA	74	79	79
ENSG00000092295.11	TGM1	-1.4069266530314952	-0.1330275686043036	0.15944913927909732	0.018413155822050446	0.07656519320422643	0.002077111347137349	NA	29	29	29
ENSG00000268362.5	CTD-2017D11.1	1.4053538432083605	0.04486708874301462	0.15991608477718022	0.1279234000063308	0.4314815320818586	1.1684825090069736e-16	NA	33	34	34
ENSG00000163918.10	RFC4	1.4053150511761785	0.13611665282716853	0.15992761464721839	0.010350329965732482	0.09553009958549433	0.0010829477657510044	NA	6	7	7
ENSG00000244187.7	TMEM141	1.4037348564224172	0.20652915353947784	0.16039781879431936	0.006548431005589385	0.08214162937189258	0.0019850897230137424	NA	15	16	16
ENSG00000181798.2	LINC00471	-1.4031969085873313	-0.06716080843913969	0.16055812920652857	0.053025173183597174	0.1945868403912292	2.3446781314993492e-08	NA	10	10	10
ENSG00000169220.17	RGS14	-1.4011049400981217	-0.062499672800073215	0.16118269456335899	0.05764192169930818	0.14379399255354167	2.7981005092824957e-05	NA	39	39	39
ENSG00000273559.4	CWC25	-1.4010585478184097	-0.12639123272404443	0.1611965659288772	0.01687128147438959	0.05452974330239877	0.01517261796048649	NA	17	18	18
ENSG00000260911.2	RP11-196G11.2	1.399594461542913	0.08994832542725517	0.16163479343568465	0.03143066663353866	0.28512774206333985	2.7093364599341953e-09	NA	15	15	15
ENSG00000121570.12	DPPA4	1.3994702961500158	0.03575886087179075	0.16167199972069135	0.17662723008992218	0.1318856220773324	0.00011101456337335935	NA	84	84	84
ENSG00000283914.1	RP11-219G17.9	-1.3992764863917053	-0.08794549164998056	0.16173008793290744	0.040282046338973254	0.14857168193494072	2.179828990311816e-05	NA	9	9	9
ENSG00000149743.13	TRPT1	-1.3992222288837122	-0.17170801366222296	0.16174635269030302	0.013027769461433148	0.11363442129001255	0.00026828513927997384	NA	39	41	41
ENSG00000197822.10	OCLN	1.3985220704404289	0.10260607594413192	0.16195634978132123	0.03935824145100364	0.2114314583572902	3.2866656926852764e-07	NA	23	25	25
ENSG00000097046.12	CDC7	1.3980275980391252	0.0562111673648571	0.16210477982178395	0.07077506541134304	0.14578704198093556	2.3247236688823488e-05	NA	54	54	54
ENSG00000088256.8	GNA11	-1.3972532199616663	-0.12260309790237875	0.16233743781646048	0.012610936450323105	0.06531681191542765	0.00896941660754204	NA	23	28	28
ENSG00000272732.1	RP5-1159O4.2	-1.3956252853574178	-0.1022421801222686	0.16282736404974474	0.04033236942146935	0.14883724685340932	4.4338516154115205e-05	NA	42	43	43
ENSG00000117682.16	DHDDS	-1.3946496057266202	-0.31504385992849143	0.16312152842903094	0.002769132022251403	0.06539243916776387	0.00907007902935586	NA	5	6	6
ENSG00000189366.9	ALG1L	1.3930860472703304	0.049104767436756694	0.16359377183761903	0.11675149666292015	0.3416298246908075	1.0991703852425556e-11	NA	50	50	50
ENSG00000196365.11	LONP1	1.392886942628726	0.06531936542012075	0.16365398153859312	0.05364907320951493	0.1367039462356215	6.141775402251914e-05	NA	32	33	33
ENSG00000213903.8	LTB4R	-1.3927276418657908	-0.1476495269952185	0.16370216648118452	0.02041911548202459	0.14169742254668016	4.467997006974809e-05	NA	20	21	21
ENSG00000099940.11	SNAP29	-1.391134961203701	-0.09852463501168539	0.16418450500492243	0.03435854543334277	0.18131474719920893	1.0819671745259225e-06	NA	45	48	48
ENSG00000164346.9	NSA2	-1.3905060541293137	-0.056928940209619534	0.1643752621888228	0.06107734002995706	0.4611138477907787	2.7358415427886667e-17	NA	21	21	21
ENSG00000121406.8	ZNF549	1.3893844623613685	0.07221946069711868	0.16471587247312447	0.04218240138956707	0.13392376873247094	6.66144516573175e-05	NA	42	42	42
ENSG00000105072.8	C19orf44	-1.3879858674035979	-0.1446379548058594	0.16514134862089946	0.010609640693909055	0.18839229089092774	2.18224553361975e-06	NA	4	4	4
ENSG00000183793.13	NPIPA5	1.3863103526835376	0.0449243903814459	0.16565215699007552	0.09542958308057874	0.4161283829315998	5.071883818084333e-16	NA	57	63	63
ENSG00000146830.9	GIGYF1	-1.3831014968364506	-0.11832337787713244	0.16663374679835308	0.019801810903122316	0.09845464763515864	0.0010795596519811881	NA	52	52	52
ENSG00000119711.12	ALDH6A1	-1.3810601438109729	-0.23095315977481257	0.1672604688999264	0.0064625754295663945	0.054137952086219965	0.015959278344817602	NA	16	16	16
ENSG00000263063.1	RP11-388C12.1	-1.3801127059146376	-0.055810145464874006	0.16755194576368404	0.08434909485643935	0.2670685014276439	4.946725499564741e-09	NA	29	29	29
ENSG00000186204.14	CYP4F12	-1.376960373129547	-0.10603100042239466	0.16852449971334382	0.025722969572224485	0.07326067541625847	0.005303657711726739	NA	27	27	27
ENSG00000108592.16	FTSJ3	1.3766176123352567	0.04352433927567946	0.16863050272415836	0.13748814668866827	0.3507121274926932	5.01562082667954e-12	NA	104	106	106
ENSG00000170745.11	KCNS3	-1.3761645681198809	-0.09215962773669766	0.1687706890118924	0.027349120775801976	0.1421503424029965	2.4850248638709256e-05	NA	40	41	41
ENSG00000131379.9	C3orf20	1.3729291359020526	0.05990034500895755	0.1697743778357801	0.0554613537504666	0.13417245682891868	3.4352860789210804e-05	NA	19	19	19
ENSG00000167232.13	ZNF91	-1.37109445333337	-0.056754746607816355	0.1703455138285449	0.08096324908601563	0.1333882166824569	5.006686432676342e-05	NA	118	124	124
ENSG00000138621.11	PPCDC	-1.3693776312558248	-0.06888594553185702	0.17088126272836945	0.041775769212834504	0.15503977062237198	6.0602705108976925e-06	NA	40	41	41
ENSG00000162419.12	GMEB1	1.3690535401012607	0.1421661275074305	0.17098253957356946	0.015397906492178473	0.06690991554426752	0.005861015775329957	NA	11	11	11
ENSG00000184060.10	ADAP2	-1.3678445958932939	-0.1438594914400563	0.17136072513443967	0.009346737671145224	0.05046955949868461	0.02157508821431594	NA	88	89	89
ENSG00000101605.12	MYOM1	-1.366167921549798	-0.11088790260070737	0.17188626352684533	0.036916197686630875	0.2007922027063722	9.68416607357653e-07	NA	43	43	43
ENSG00000241058.3	NSUN6	-1.365750279661908	-0.058501978779010234	0.1720173570334136	0.06529429433392261	0.3388809753359669	7.267662312458483e-12	NA	45	45	45
ENSG00000101282.8	RSPO4	-1.3647233656270479	-0.08433756690880954	0.17234001292224999	0.03791163515772408	0.12512709701191382	0.00017787450330285326	NA	44	46	46
ENSG00000171135.13	JAGN1	-1.363591122005909	-0.3534821476470238	0.1726962878312157	0.0027683733422600052	0.04839122366454436	0.02437193403851411	NA	17	17	17
ENSG00000112041.12	TULP1	1.3625863236209457	0.12311260311377804	0.17301292148481806	0.03687706544184511	0.06048951846798933	0.011635820698688605	NA	23	24	24
ENSG00000137975.7	CLCA2	-1.3620907829527888	-0.0497150152410197	0.17316923675250873	0.09310273904906415	0.3974950790262188	7.253776268245282e-16	NA	9	16	16
ENSG00000167468.16	GPX4	1.36110014242127	0.10178411914972868	0.17348204466865225	0.024628500678429928	0.20196166123360645	1.2670831229433538e-06	NA	24	27	27
ENSG00000163945.15	UVSSA	1.360984726727919	0.12783982251631007	0.17351851615390113	0.01384114075232585	0.15457941560140007	1.874328870896954e-05	NA	20	20	20
ENSG00000073417.14	PDE8A	1.359778642654419	0.365969368130232	0.17389998287775987	0.0022070374416953325	0.09253878567694944	0.0018422238003689816	NA	1	1	1
ENSG00000077463.14	SIRT6	-1.3595813035140225	-0.1786036601003526	0.17396245794841136	0.00699690659340652	0.06866756136289193	0.006057474015719486	NA	13	13	13
ENSG00000205572.9	SERF1B	1.355762633342135	0.15916177099985354	0.17517470391799972	0.009871262766408706	0.11410462666572666	0.0002903570015160987	NA	18	20	20
ENSG00000140262.17	TCF12	-1.353375309935482	-0.244158761414837	0.1759357610271839	0.003459941381263356	0.06316331564212059	0.009551265994003905	NA	3	3	3
ENSG00000130202.9	NECTIN2	-1.3527270353695875	-0.18909276717614387	0.1761428501495429	0.008010373630398833	0.03936279058227071	0.03228130462775963	NA	14	16	16
ENSG00000256537.4	SMIM10L1	1.3520574302676054	0.14271313850107625	0.1763569439900059	0.02096033762634697	0.22275059674524308	4.836027200377594e-08	NA	33	33	33
ENSG00000275223.1	RP1-63M2.7	1.3490164816418857	0.08813901364407796	0.1773316722493501	0.020722042636497767	0.04864059869255707	0.02159186818042509	NA	21	21	21
ENSG00000166743.9	ACSM1	-1.3476305026764055	-0.13754999578469246	0.17777725483014895	0.013743268804495432	0.04884309001017117	0.019130102718435002	NA	21	23	23
ENSG00000197753.8	LHFPL5	1.3418568160328697	0.07805596262844615	0.17964242599248392	0.03753274346519929	0.07463789291411854	0.004314254125611447	NA	58	59	59
ENSG00000119042.16	SATB2	1.3415065715686223	0.17997779540847045	0.17975603753952962	0.006847945283102263	0.058025495704700086	0.01237514696470091	NA	18	18	18
ENSG00000183336.8	BOLA2	-1.3411148095832626	-0.07269719391290556	0.17988317971387213	0.05399565724495434	0.14972648847529613	4.672194292976476e-05	NA	18	18	18
ENSG00000080007.7	DDX43	1.339954412941002	0.12039343470358757	0.180260166195372	0.018409032400522732	0.06347696627636465	0.009966988956350613	NA	25	25	25
ENSG00000270039.1	RP11-571M6.17	1.3397217966760968	0.11678327779027932	0.18033580850212116	0.025257937913218655	0.04916267714590394	0.02169505776426964	NA	33	33	33
ENSG00000159164.9	SV2A	-1.3369187242635387	-0.10545539196497868	0.1812491681586692	0.01877225590000383	0.2309104625395597	1.5210407109186e-07	NA	13	16	16
ENSG00000145736.14	GTF2H2	1.3367347642227787	0.05001869291509986	0.1813092299771989	0.13599826065029688	0.3141509964859829	5.833821376668879e-11	NA	16	16	16
ENSG00000176531.10	PHLDB3	-1.3365793664029846	-0.11333704433832856	0.18135997791594294	0.017490205182984206	0.1416424901082299	4.727922137586192e-05	NA	6	7	7
ENSG00000213523.10	SRA1	-1.3352695594047925	-0.1416783975028057	0.18178813780306802	0.011894569246764313	0.11499690989230628	0.00029860036236703443	NA	40	41	41
ENSG00000100413.16	POLR3H	-1.333724736404806	-0.1385316246815429	0.18229408485622056	0.009754625148566278	0.0908346126815476	0.001659400603922128	NA	22	22	22
ENSG00000186529.15	CYP4F3	-1.3335680445090161	-0.0613693347888114	0.18234546150322528	0.08094270861783229	0.2236254034221717	7.62561566402449e-08	NA	39	40	40
ENSG00000273257.1	RP11-177J6.1	-1.3323111069192541	-0.13918918049687068	0.18275797886722855	0.013153377195235409	0.08734447357109236	0.0021241972373435216	NA	6	6	6
ENSG00000187987.9	ZSCAN23	1.3322439917423972	0.07227990094983684	0.18278002499806756	0.053414968487547766	0.10117337969045878	0.00044559688124685303	NA	21	26	26
ENSG00000135596.17	MICAL1	-1.3319529264053969	-0.2989997163434091	0.18287565755019264	0.0038532131472644488	0.08819640727473768	0.0006554338329479936	NA	5	5	5
ENSG00000130640.13	TUBGCP2	1.3314058467421859	0.08432090269714278	0.1830555066367272	0.0519152558262867	0.2638561675776354	1.4644985007864845e-08	NA	21	23	23
ENSG00000250284.1	CTB-1I21.1	1.3308670278997536	0.07649033283223369	0.18323276812270972	0.046790588038648495	0.07249532903603588	0.0056495089279505655	NA	48	61	61
ENSG00000118507.15	AKAP7	-1.3305261396888068	-0.1418751981348168	0.1833449797422203	0.015349074800202757	0.055609070319602834	0.010899210140278049	NA	23	23	23
ENSG00000149571.11	KIRREL3	-1.3289369185969777	-0.13341419928739376	0.18386878242521154	0.015265789840443408	0.062072124227331625	0.009430231112263087	NA	10	10	10
ENSG00000261824.6	LINC00662	-1.328911496633499	-0.19730143641403605	0.18387717042742446	0.005593551684628563	0.035496076688501105	0.04926327994235497	NA	28	28	28
ENSG00000131781.12	FMO5	1.32751807211781	0.1354062898656699	0.1843373658031049	0.014866177327541204	0.10229751595814912	0.00032792878284727356	NA	18	19	19
ENSG00000196418.12	ZNF124	-1.325383126693962	-0.03211218804063625	0.18504411054590852	0.1375845328175001	0.4791266565952387	1.6468506255167803e-17	NA	32	33	33
ENSG00000186889.9	TMEM17	1.3250816798265848	0.10008772341290481	0.18514406173541864	0.02210602077738711	0.04309594439511747	0.030795888256875507	NA	17	17	17
ENSG00000100629.16	CEP128	1.3247598809077235	0.12345350503509078	0.18525080515301862	0.015108562043665872	0.06878523354366357	0.007032416499992647	NA	29	29	29
ENSG00000163106.10	HPGDS	-1.324552076515529	-0.1429394564709971	0.1853197598092724	0.008174985624125669	0.12371822064573293	0.00011619844662234717	NA	23	23	23
ENSG00000091542.8	ALKBH5	-1.3242848518677712	-0.1278569891610921	0.18540845948180562	0.014971061815263137	0.11448579511768785	0.0002857233820013542	NA	23	23	23
ENSG00000105928.13	DFNA5	-1.3214752873372848	-0.11275826047682157	0.18634293724734863	0.019548426293779175	0.21642539839282893	4.736374501454079e-07	NA	24	25	25
ENSG00000169242.11	EFNA1	-1.319914751742653	-0.19322103582507402	0.1868634817721515	0.006307467137313921	0.13540686053691633	6.421665770630988e-05	NA	8	9	9
ENSG00000163681.14	SLMAP	1.317775664322172	0.3193962422130184	0.18757875672983926	0.0031481790698569935	0.12869570699315808	0.00016529649483230222	NA	3	3	3
ENSG00000272335.1	RP11-53O19.3	-1.3176663083284725	-0.08763073252406062	0.18761537776866333	0.0293302699031059	0.10622797911974226	0.0007103877970700172	NA	35	35	35
ENSG00000117569.18	PTBP2	-1.3175612725682264	-0.0635988844185652	0.18765055702017963	0.04197587625378354	0.2370796819441707	8.584013637501727e-08	NA	61	61	61
ENSG00000197599.12	CCDC154	-1.3173704592840143	-0.1253966631332619	0.18771447788779827	0.019904174274464795	0.11303833158130093	0.00039854604487145454	NA	20	20	20
ENSG00000203722.7	RAET1G	1.317039137633501	0.0694022676306421	0.18782550607052484	0.0464563872082841	0.18460498874317466	3.723303649032641e-06	NA	26	26	26
ENSG00000169432.14	SCN9A	-1.3143020690517513	-0.04586661939180649	0.1887445712767366	0.12316126468631616	0.07477855438232904	0.002370586534702195	NA	96	98	98
ENSG00000183569.17	SERHL2	-1.312868886247329	-0.13333863757631334	0.18922713273785774	0.012042338153086522	0.15802042445107942	1.2170066650084567e-05	NA	5	5	5
ENSG00000277587.1	CTD-3116E22.8	-1.3120046978724476	-0.050317977518594015	0.18951854945916768	0.08406538426649976	0.31418320599324634	1.483832807457061e-11	NA	34	35	35
ENSG00000021488.12	SLC7A9	-1.3114430231936949	-0.047942243705968585	0.18970813147508025	0.1291703176141188	0.4358094841403459	4.910244910694286e-17	NA	30	32	32
ENSG00000257949.6	TEN1	-1.3114260568206086	-0.11621104888456127	0.18971386030726278	0.02533427788668429	0.2378162757223228	6.807267948633346e-08	NA	6	7	7
ENSG00000138750.14	NUP54	-1.3109683347468584	-0.06358443459272978	0.18986846195351625	0.09032089110804792	0.31475604946907315	5.050635177118068e-11	NA	89	89	89
ENSG00000108771.12	DHX58	1.3095955370155168	0.06940999793484667	0.19033269904931804	0.05010317451496631	0.1642916208547369	1.3618726316691506e-05	NA	39	43	43
ENSG00000109065.11	NAT9	-1.3076022833906102	-0.2468873935057335	0.1910082420286794	0.0032755941311468145	0.10060986690143307	0.0009847118685069084	NA	2	2	2
ENSG00000133661.15	SFTPD	1.3075388160587682	0.060583010366235764	0.1910297809930357	0.06124059352720355	0.3166451550696264	1.007544056319606e-11	NA	16	16	16
ENSG00000184305.14	CCSER1	1.3029407945700497	0.1491761091528525	0.19259497517204593	0.0071568185132832585	0.048811612673611116	0.0193222791817974	NA	4	4	4
ENSG00000188611.14	ASAH2	-1.3022630770136674	-0.06852657656233806	0.1928264690381266	0.043720055621378706	0.2063313578629704	6.659216856193891e-07	NA	41	43	43
ENSG00000115423.18	DNAH6	-1.3020002646958315	-0.061257996711538844	0.19291629511866226	0.05036750821748184	0.1795370462842017	3.8059935935821615e-06	NA	31	31	31
ENSG00000244509.3	APOBEC3C	-1.3013211707205907	-0.07029453276780612	0.19314854360704226	0.0625767037545872	0.10439500240116964	0.0006513274568501305	NA	60	62	62
ENSG00000158483.15	FAM86C1	-1.2998709401164248	-0.10801262936547469	0.19364520650309258	0.02024580154917548	0.1500961235680751	2.225994457688118e-05	NA	7	7	7
ENSG00000164904.17	ALDH7A1	-1.2982264312136458	-0.22172551085276146	0.194209538124683	0.00622391364252697	0.13183976011639176	9.541192343583088e-05	NA	14	14	14
ENSG00000131386.17	GALNT15	1.2961937193473267	0.22597194804728615	0.1949087528262975	0.004886164785502659	0.05566095877362293	0.0145472882448228	NA	6	6	6
ENSG00000111321.10	LTBR	1.296000013963057	0.06291925522958146	0.1949754800800544	0.05849243337764738	0.33234769630710154	5.183159831884374e-11	NA	28	29	29
ENSG00000130595.17	TNNT3	-1.2936219376621587	-0.11215434544407131	0.19579604106811543	0.021038495265732884	0.05073325082445072	0.01986937466753407	NA	14	14	14
ENSG00000153291.15	SLC25A27	-1.2930128429208696	-0.03969103014415907	0.19600661726034518	0.12741804257484207	0.42885882154024463	6.4308654845746244e-15	NA	97	99	99
ENSG00000273270.1	RP11-212P7.2	-1.2928638012748064	-0.12883897425706445	0.19605816919122832	0.013722922794523583	0.146556640410072	2.3902719155583208e-05	NA	49	51	51
ENSG00000185917.13	SETD4	-1.2925216498908674	-0.10007523157297558	0.19617655332302297	0.023491118536605606	0.1731409971043462	8.857518940711744e-06	NA	49	50	50
ENSG00000226091.7	LINC00937	-1.2920553824273135	-0.29653913497599627	0.1963379658350246	0.0027779648871554758	0.0601939172265476	0.01111521856094189	NA	9	14	14
ENSG00000164597.13	COG5	1.2916837490787731	0.10011045321177442	0.19646668756079622	0.02181434491951246	0.057626335716888084	0.013855983807882959	NA	49	49	49
ENSG00000153707.16	PTPRD	-1.2915557992485913	-0.08537099987610451	0.1965110195297095	0.023644526601601087	0.14209346307628262	4.783654558021865e-05	NA	114	116	116
ENSG00000143107.8	FNDC7	1.2913787450088983	0.07234130842511893	0.19657237724459864	0.039598851700658314	0.06879928474572455	0.006004666454230703	NA	11	11	11
ENSG00000090238.11	YPEL3	1.2904928382694316	0.10974252571380781	0.19687959682728096	0.01715474169240335	0.19961693277127948	6.82470603252525e-07	NA	8	8	8
ENSG00000142794.18	NBPF3	-1.2900967705363389	-0.032787879682880855	0.19701706103151329	0.180229038240453	0.6429418162462973	2.8071839420507693e-28	NA	17	20	20
ENSG00000150867.13	PIP4K2A	1.2887684915592275	0.07920772611674705	0.19747858307707322	0.030892945358449615	0.1989194899445979	1.6299410584554057e-06	NA	29	30	30
ENSG00000185823.3	NPAP1	1.2887150095927273	0.05437980815198023	0.19749718240635417	0.07774163670244225	0.16848147912214578	4.626304446076981e-06	NA	30	31	31
ENSG00000110344.9	UBE4A	-1.2869562803693309	-0.44832046126054526	0.19810952701071527	0.0011033349665815209	0.0382709678964976	0.04621383051911316	NA	5	5	5
ENSG00000069020.18	MAST4	1.2850780447632455	0.11122295148836973	0.1987650129024101	0.017759352961506207	0.05314214316405889	0.0178091604513107	NA	19	19	19
ENSG00000100299.17	ARSA	1.2836646679660115	0.06567857091571035	0.19925931201387337	0.07996492316481868	0.2491551622770133	4.8710186593650734e-08	NA	43	47	47
ENSG00000132383.11	RPA1	-1.282902866199692	-0.10541673430068468	0.19952610857435793	0.021308119886480938	0.2070742856409263	3.976733581523501e-07	NA	11	12	12
ENSG00000269983.1	RP11-497H16.9	1.282753753346192	0.07632925599976392	0.1995783610796087	0.050450391127953687	0.32739072888741155	6.726582966406536e-11	NA	5	9	9
ENSG00000198951.11	NAGA	-1.2819710590133404	-0.1556751161564493	0.19985279876769846	0.006878816887621851	0.13388422860244528	7.499722369641851e-05	NA	23	23	23
ENSG00000177917.10	ARL6IP6	-1.2815528113107748	-0.07289820374679537	0.19999956274057784	0.026441467149131384	0.03409592300727552	0.04954804508317632	NA	36	37	37
ENSG00000181458.10	TMEM45A	1.2812845045053203	0.04613731130021621	0.20009375357550374	0.09128580336977342	0.2004694225775499	1.1357489942278386e-06	NA	30	30	30
ENSG00000135437.9	RDH5	1.280198702359842	0.15055912407919161	0.2004752621967818	0.0143836351439536	0.10357776102113933	0.0008323234350566928	NA	4	4	4
ENSG00000178952.10	TUFM	1.279872164601661	0.1177110446005096	0.20059009863986965	0.012734709071516312	0.07707777029422394	0.004568821073929107	NA	20	20	20
ENSG00000164039.14	BDH2	1.2787116630577349	0.17081307938289667	0.20099861106846428	0.01109995060126806	0.036877903513987814	0.04160425618601218	NA	4	6	6
ENSG00000263874.2	LINC00672	-1.2784111719661513	-0.11097937281587503	0.20110448691079008	0.023597429482782626	0.29400665285904576	3.063206028953692e-10	NA	4	4	4
ENSG00000143797.11	MBOAT2	1.2773264159081683	0.2752354375957572	0.20148703132437473	0.0030090331432423524	0.18965176732611644	1.4407650112554163e-06	NA	8	8	8
ENSG00000030110.12	BAK1	-1.276947529495312	-0.10679245869225824	0.2016207724035166	0.021132931085838046	0.2792682187876732	4.773071324528788e-09	NA	17	43	43
ENSG00000121879.3	PIK3CA	-1.2762410532676751	-1.2674394944152498	0.20187032051333909	0.00012675736301155833	0.0643294760998729	0.009128689802138169	NA	4	5	5
ENSG00000106868.16	SUSD1	-1.2761213939180767	-0.09209016892353156	0.2019126099927968	0.024974607862369824	0.12998370127191156	0.00015236887726319482	NA	16	16	16
ENSG00000128699.13	ORMDL1	-1.2747448606695007	-0.048390855348013885	0.2023995628638885	0.07905244792554672	0.3648457102641137	1.6880739364356202e-12	NA	14	14	14
ENSG00000161798.6	AQP5	1.2746861884169771	0.18739263280297405	0.20242033735257536	0.010112511688610985	0.10861909262393113	0.0005811389196214545	NA	11	11	11
ENSG00000177302.14	TOP3A	1.2698383511172076	0.09852877420786763	0.20414221663348164	0.018207198610268593	0.07371273401101001	0.005297512895440655	NA	16	17	17
ENSG00000124596.16	OARD1	-1.269342112345229	-0.12644634866470497	0.20431907269348115	0.016096311991609907	0.07893095864772724	0.0021740247321884085	NA	45	45	45
ENSG00000004399.12	PLXND1	-1.2689775492418822	-0.14251549489782517	0.20444907146131241	0.012503913888623652	0.044084606565719615	0.022662789379518083	NA	24	24	24
ENSG00000261770.1	CTC-459F4.1	1.264788232512737	0.024459777968571884	0.2059472508184571	0.2515431554942187	0.4934617623776009	2.1994792295360462e-18	NA	103	105	105
ENSG00000172167.7	MTBP	-1.2638145113383794	-0.07823627397785228	0.20629661143903533	0.029504129972753826	0.1809657366767967	3.198690776503089e-06	NA	24	24	24
ENSG00000164308.16	ERAP2	1.263650716465591	0.024583705466554324	0.20635542153013797	0.3615575097686693	0.6648914443579425	2.1290361901483688e-33	NA	88	89	89
ENSG00000115486.11	GGCX	1.2636461193949722	0.09089611269305264	0.20635707227111477	0.024724587352230636	0.11047645802752107	0.0006176109774920822	NA	13	13	13
ENSG00000182093.14	WRB	-1.261464072623044	-0.06252429918627954	0.2071416963176791	0.052831587285132445	0.4286185087612482	8.7728655734239e-16	NA	33	34	34
ENSG00000169169.14	CPT1C	1.2611484962277035	0.11216401003842935	0.20725535076388513	0.01607239338541837	0.10928563776898202	0.0006365758306535463	NA	30	30	30
ENSG00000103091.14	WDR59	1.2609502620901432	0.20136978872189454	0.20732676767738112	0.005291535175792538	0.09892766628754858	0.001091554358234315	NA	12	13	13
ENSG00000183172.8	SMDT1	-1.2607077852285054	-0.1563284616180359	0.20741414799210056	0.006511196743280769	0.07313412228881883	0.002089511010770583	NA	52	55	55
ENSG00000204219.9	TCEA3	1.2603097392942613	0.10828101746726858	0.20755764797164766	0.019193740781852014	0.1806376170886547	2.4276772512095456e-06	NA	16	16	16
ENSG00000108963.17	DPH1	-1.2598695879112232	-0.10692452946325372	0.20771641126819462	0.01732530568796778	0.14469705247798215	4.6068584271825766e-05	NA	12	12	12
ENSG00000184227.7	ACOT1	-1.2592852360567177	-0.1057981249775453	0.20792732397146807	0.018456929756846156	0.07066950727516864	0.005636791403370296	NA	20	20	20
ENSG00000087303.17	NID2	-1.2590623003742316	-0.05465920199561851	0.20800783004827028	0.08274753431936258	0.13306133760750127	0.00011144897438342768	NA	79	79	79
ENSG00000084072.16	PPIE	-1.2589866614173106	-0.034395571052964244	0.2080351497680969	0.18731827546994445	0.5048197620840689	2.435942714410417e-19	NA	31	31	31
ENSG00000152133.14	GPATCH11	1.2580104893358282	0.15691354485432005	0.20838796278600658	0.006877458445007022	0.1979726899590413	1.4301830805869698e-06	NA	7	7	7
ENSG00000271751.1	RP11-110I1.14	-1.2565465361915786	-0.09360833245961098	0.20891788475034134	0.024566879804554773	0.04635330064861765	0.02812830816340076	NA	10	10	10
ENSG00000110888.17	CAPRIN2	1.255224751184703	0.23912401570301178	0.20939718282749542	0.005763946565160114	0.2653140238365806	1.1789561761931657e-08	NA	17	23	23
ENSG00000102882.11	MAPK3	-1.2544754462407577	-0.19708119091647228	0.20966924491717132	0.005754649886186427	0.06511009102036927	0.008356179478370931	NA	9	9	9
ENSG00000276417.1	RP11-266K4.13	1.2538404787798862	0.13923054064826265	0.2098999929421883	0.010835732359880413	0.052285314662779137	0.016480976627346537	NA	11	11	11
ENSG00000102606.17	ARHGEF7	-1.252839129832757	-0.05897218136630622	0.21026425795349524	0.05137201626789678	0.10291405434285568	0.0008466595317373191	NA	71	74	74
ENSG00000273142.1	RP11-458F8.4	1.2524073518432441	0.1280981393482232	0.21042146877284595	0.015238798347068377	0.03804345092149219	0.049456125699953585	NA	50	51	51
ENSG00000101213.6	PTK6	-1.2513055998464038	-0.1191513610563826	0.21082300319922964	0.013366361457872324	0.062099425359138975	0.009844028754044136	NA	16	16	16
ENSG00000263033.2	RP11-396B14.2	-1.2510428520447316	-0.06378243262957413	0.21091884364832614	0.04107963360399024	0.13091660188305146	0.00011355473261622531	NA	24	25	25
ENSG00000230487.7	PSMG3-AS1	-1.2497251033782957	-0.27493160126872696	0.21139998382055092	0.0024110873355865075	0.042248489321925035	0.032296580577457955	NA	1	1	1
ENSG00000101474.11	APMAP	1.247798010801822	0.08981295901305908	0.21210503735104203	0.0415204446549313	0.2303530044131329	2.3128245228023786e-08	NA	115	115	115
ENSG00000139610.1	CELA1	1.2466879358307426	0.08206413783738868	0.21251194408007235	0.03376564535901794	0.10254398743710734	0.0008157439741884253	NA	20	20	20
ENSG00000122417.15	ODF2L	-1.244360684407622	-0.08272653058519651	0.21336684584859977	0.03114200261590273	0.24754791709882426	1.846392654124781e-08	NA	17	17	17
ENSG00000183207.13	RUVBL2	-1.2432620233096403	-0.10208028408108435	0.21377129372410042	0.014887420193180468	0.040312894027669854	0.030489636468741036	NA	15	16	16
ENSG00000197020.10	ZNF100	1.2426240602291159	0.061594927861671846	0.21400639946358735	0.05403004405581662	0.1990431335022152	1.1250522803074335e-06	NA	16	17	17
ENSG00000114779.19	ABHD14B	-1.2426049852169543	-0.05805558453346325	0.21401343196481593	0.07775309173845585	0.2075667943353656	8.541369535292822e-07	NA	84	85	85
ENSG00000063322.13	MED29	1.24182791720696	0.19537484787517745	0.21430006010036662	0.007092053400674769	0.15370440366050908	3.711476835074276e-05	NA	9	9	9
ENSG00000132932.16	ATP8A2	-1.2398751016231486	-0.09660038488180192	0.2150215944589977	0.023224851320029955	0.123029923642542	0.0001450011257581347	NA	41	42	42
ENSG00000110455.13	ACCS	-1.2393200634204629	-0.0444795850193073	0.21522699142289958	0.11944192899538093	0.4208505609862143	1.7840648005626976e-16	NA	27	27	27
ENSG00000257218.5	GATC	1.238055207572064	0.026826588129054325	0.21569559098643143	0.21236662118683658	0.5898016437403789	1.146951322811959e-24	NA	58	58	58
ENSG00000173334.3	TRIB1	-1.2380488702035082	-0.11056532630766933	0.21569794068217707	0.02324007099411768	0.06581329453896326	0.008278964452649112	NA	30	32	32
ENSG00000203697.11	CAPN8	-1.2375925638680858	-0.047412649428647896	0.2158671730893157	0.10917953402946887	0.32647076800156183	6.28298288186765e-11	NA	44	48	48
ENSG00000196126.11	HLA-DRB1	1.2374446514467523	0.21216369516531353	0.215922050557383	0.004519296940281035	0.11935560521974448	9.279606511955052e-05	NA	17	45	45
ENSG00000104361.9	NIPAL2	-1.2369319494755044	-0.18404152207943003	0.2161123475425003	0.0085871565206833	0.08068908155097551	0.003310961528849443	NA	26	28	28
ENSG00000237232.7	ZNF295-AS1	-1.2361575365066528	-1.1593789011274132	0.2164000113584732	0.00018245650439493394	0.3338044697822421	5.082178108088344e-11	NA	1	2	2
ENSG00000139433.9	GLTP	-1.234694794414211	-0.13653596435122733	0.2169441139888385	0.010588805192370574	0.0739647651302131	0.004589315033356825	NA	19	19	19
ENSG00000100360.14	IFT27	1.234508287586245	0.10967012559427011	0.21701356044322073	0.0170880118306468	0.1525117823460585	3.487991527338434e-05	NA	41	42	42
ENSG00000175356.12	SCUBE2	1.2342911304665738	0.06339146294463867	0.21709443978794773	0.05008712235975574	0.1897689557879302	2.686408507512494e-06	NA	30	30	30
ENSG00000103740.9	ACSBG1	-1.2339443193905575	-0.08453834857131595	0.21722365322044546	0.02595664826703258	0.22540347052200235	1.2547540749506556e-07	NA	30	30	30
ENSG00000182919.14	C11orf54	-1.2323547626484121	-0.08617560240487589	0.2178165914839013	0.027005759044531764	0.3171849028824106	6.82302865534295e-11	NA	20	20	20
ENSG00000166260.10	COX11	-1.2320820912121007	-0.12792840773281616	0.21791842049689958	0.012003748505294756	0.2394530620366543	6.523858466425558e-08	NA	26	26	26
ENSG00000176907.4	C8orf4	-1.2292993658823266	-0.10585642204715638	0.21895958495773205	0.017860734939691876	0.07877481005824849	0.002357763149276559	NA	13	13	13
ENSG00000263571.2	CTC-304I17.5	-1.2286245552930875	-0.165425519044431	0.21921260455612046	0.008601303109542664	0.12190247907514473	0.0002401765184965456	NA	18	19	19
ENSG00000196275.13	GTF2IRD2	1.2278530711538764	0.0649113578608244	0.21950212892870768	0.06684839964115832	0.30133888356165345	1.5658603682994429e-10	NA	4	5	5
ENSG00000144369.12	FAM171B	1.2266696636960905	0.04808075038063264	0.2199467741359762	0.07888441486460657	0.12116929843965556	0.0002336626394199149	NA	80	82	82
ENSG00000182173.12	TSEN54	-1.2259201872605778	-0.07876977462079136	0.22022871121268206	0.028597434600908436	0.12756222673933634	0.00016136594648678983	NA	37	37	37
ENSG00000152402.10	GUCY1A2	-1.2246166513530712	-0.0979114138449051	0.22071969107490885	0.01692172122642109	0.08647239974214663	0.0021345136830624527	NA	41	42	42
ENSG00000146243.13	IRAK1BP1	1.224440511263995	0.08877803348537121	0.22078609480054412	0.026260515023636664	0.17198106628953336	7.98792083485795e-06	NA	19	19	19
ENSG00000169570.9	DTWD2	-1.2234778358540697	-0.0975032783030439	0.2211492705701834	0.028177663059139456	0.0964088975602709	0.0007324244533172334	NA	35	35	35
ENSG00000221923.8	ZNF880	-1.2233119668419734	-0.027209314558586335	0.221211888991103	0.2956486098956481	0.6565830743616681	5.124967276110986e-30	NA	18	19	19
ENSG00000129673.9	AANAT	1.2214527897485992	0.08328091660773765	0.22191463014723	0.026772437817099034	0.13638384762019115	8.578595438342348e-05	NA	27	27	27
ENSG00000073792.15	IGF2BP2	1.2199055149232652	0.08183845037800257	0.22250069495977154	0.03241668937811577	0.06450388534108556	0.007008029557308415	NA	23	23	23
ENSG00000139624.12	CERS5	-1.218511805112206	-0.042764692857748914	0.2230295414536665	0.11412605473593979	0.300168668906426	6.181366974525718e-10	NA	35	35	35
ENSG00000144668.11	ITGA9	-1.2182355499997595	-0.09775883687425603	0.22313447383958152	0.024514863728122005	0.12555162203020406	0.00014688537119784148	NA	19	19	19
ENSG00000119397.16	CNTRL	-1.218149704753302	-0.12861588614497615	0.22316708838033428	0.010813149272375585	0.17522700001476288	3.330312696942529e-06	NA	27	28	28
ENSG00000151715.7	TMEM45B	1.217251441913616	0.17244393686490914	0.22350856323368884	0.006624618778898809	0.03919450605643245	0.038909666633336136	NA	9	9	9
ENSG00000110887.7	DAO	1.2145851131982222	0.16838553363916284	0.22452436952568056	0.008867480047409913	0.1253884678561386	0.00015382874230875914	NA	8	8	8
ENSG00000120915.13	EPHX2	1.21368335914555	0.04235519804451847	0.2248686613091817	0.12136604559459083	0.4206603158878368	8.934143047224415e-15	NA	63	63	63
ENSG00000172775.16	FAM192A	1.2129351428920638	0.11072414787317778	0.22515461819031724	0.012766791286305576	0.12118512447352554	0.0001945874377319011	NA	30	30	30
ENSG00000165689.16	SDCCAG3	-1.2127296218347563	-0.1376784745659646	0.22523321066490276	0.012328214588254616	0.03945216579132266	0.042926345018579566	NA	13	14	14
ENSG00000116830.11	TTF2	1.2115736421411583	0.0943622732471501	0.2256756292092832	0.014350202419567224	0.10891705382286476	0.00040180568458905903	NA	36	36	36
ENSG00000157578.13	LCA5L	-1.2112501761483976	-0.03312358856909285	0.22579953768923022	0.1943170263697001	0.3595934174658169	1.0698594665717678e-12	NA	70	72	72
ENSG00000136856.17	SLC2A8	1.211149770861642	0.12754181025362457	0.22583800930906983	0.0076675159496948295	0.12548725401881014	0.0001401592760976587	NA	7	7	7
ENSG00000152642.10	GPD1L	-1.2105080307323137	-0.13869249674649367	0.22608401109126852	0.014285118561480438	0.07506831980046863	0.004001285904333893	NA	10	10	10
ENSG00000115602.16	IL1RL1	1.2088680872762565	0.059762146015043476	0.22671352826926994	0.06157553373060866	0.2651790945321014	1.3403733837566677e-08	NA	57	57	57
ENSG00000134644.15	PUM1	1.2079645008696278	0.11909822454126764	0.22706091735421152	0.013279267444746567	0.06540131243893503	0.0077773381625942765	NA	28	29	29
ENSG00000185745.9	IFIT1	1.2073112483567152	0.06132564272342321	0.22731230038338102	0.0625661533230591	0.20646467881642613	2.443472298407525e-07	NA	28	28	28
ENSG00000134917.9	ADAMTS8	1.2067040812103245	0.09183875466648915	0.2275461267976786	0.030647959103294174	0.1895709096665541	1.3951981069673232e-07	NA	12	15	15
ENSG00000090512.11	FETUB	-1.2058916686012677	-0.1352227531821195	0.22785926346395258	0.019241526504303434	0.1251670098672208	0.00010558131492180449	NA	10	10	10
ENSG00000127951.6	FGL2	1.2053676821769872	0.2352577030787711	0.22806139183010588	0.007520000346714966	0.08308725721663862	0.0023198802617330114	NA	9	9	9
ENSG00000001561.6	ENPP4	1.2052772903030349	0.36178912920753753	0.22809627351394368	0.001501005157560548	0.0582977402715436	0.009413558921314178	NA	5	5	5
ENSG00000112511.17	PHF1	1.2023483547806997	0.2400383125126863	0.22922858964228143	0.004379346126187005	0.03943465055485698	0.03806787846821926	NA	17	28	28
ENSG00000152670.18	DDX4	-1.2018013608760052	-0.07580709040984822	0.2294404980898267	0.03396045327986488	0.19614386768056985	1.6556879802506736e-06	NA	10	10	10
ENSG00000115604.10	IL18R1	1.2003788179463988	0.05060698735949376	0.2299922515562779	0.07768436926254267	0.2950071953688246	3.874055606544877e-10	NA	37	37	37
ENSG00000230138.1	RP11-117D22.2	-1.1993946794969779	-0.1458132059735665	0.23037451543342735	0.015339508577367949	0.057041897374805424	0.014291965631012347	NA	34	35	35
ENSG00000204149.10	AGAP6	-1.1974532585803888	-0.0470806355046495	0.23112993561495765	0.07028231858943552	0.16968446117854158	7.354980840522282e-06	NA	97	104	104
ENSG00000100650.15	SRSF5	-1.1971578122023667	-0.11806463654224177	0.23124504993649742	0.014995990556654615	0.07064653567371815	0.0059990169206398155	NA	27	27	27
ENSG00000259129.5	LINC00648	1.1931884265783015	0.03419206771047681	0.23279558622558383	0.17816781637387147	0.2422924675119377	3.093538943736427e-08	NA	97	97	97
ENSG00000186687.15	LYRM7	1.1930790981003074	0.11904292268310941	0.2328383966429891	0.010659091470338927	0.058447791956098574	0.01129996567177171	NA	55	55	55
ENSG00000168385.17	SEPT2	-1.1927565684961676	-0.14561233060648415	0.2329647240617969	0.017565236442315904	0.266753370268295	3.811917838290501e-09	NA	9	9	9
ENSG00000198937.8	CCDC167	1.1922079115501396	0.19074784559097863	0.23317973202849196	0.003919872754444556	0.15942974506906885	7.065353062831685e-06	NA	5	5	5
ENSG00000250571.6	GLI4	-1.1912114254124426	-0.062102638330698415	0.23357059534562807	0.040944558768560284	0.2598945966719925	1.1521060431538285e-08	NA	21	22	22
ENSG00000109680.10	TBC1D19	-1.1905410090446948	-0.12621383239677147	0.2338338217556839	0.011039969576241444	0.05446575736865951	0.01814767833092623	NA	17	17	17
ENSG00000185518.11	SV2B	-1.190271651838089	-0.09101170912912891	0.23393963899378356	0.02352162218632291	0.07277189163807443	0.005586843397167279	NA	50	50	50
ENSG00000131652.13	THOC6	-1.1901920698645165	-0.1098555938184349	0.23397090934210973	0.015406470105834041	0.036064511126567736	0.0467695842455471	NA	33	33	33
ENSG00000272855.1	RP5-1102E8.3	1.1901651950779857	0.05291243090109871	0.2339814699897098	0.06022448220625681	0.06583105500263264	0.007918507871657137	NA	43	46	46
ENSG00000197766.7	CFD	-1.1883721489187256	-0.05599536511166051	0.23468682408051666	0.06661411674210026	0.17588682857391508	2.072179863183847e-06	NA	28	31	31
ENSG00000152457.17	DCLRE1C	-1.18629062345027	-0.07098124244188386	0.2355075482739356	0.04468625307944756	0.06968954619012704	0.006424686277222781	NA	42	43	43
ENSG00000266904.5	LINC00663	-1.1846042005523465	-0.04393033703129233	0.23617397543526353	0.15241678979289353	0.04236845240640038	0.03589534745511792	NA	80	91	91
ENSG00000154258.16	ABCA9	1.1845710954931965	0.04343308419437475	0.23618707096348202	0.0878883059229941	0.28703047724367026	2.378354544324671e-10	NA	16	16	16
ENSG00000164253.13	WDR41	-1.1840298178621835	-0.06563364733841083	0.23640125961906433	0.07494888657092612	0.3207270701647062	1.2920074738526057e-11	NA	60	62	62
ENSG00000106404.13	CLDN15	-1.1832184514694384	-0.12427960504919904	0.23672258213566244	0.020404315348215026	0.31783693711192146	2.555314857355213e-11	NA	16	17	17
ENSG00000120675.5	DNAJC15	1.183046859945804	0.0762086265678325	0.236790576443752	0.04230450417819861	0.3782180795362496	8.641191006901902e-14	NA	68	68	68
ENSG00000022556.15	NLRP2	1.1829955626575395	0.07886891629049006	0.23681090602327104	0.03139175458284981	0.22789724365215644	2.944243204846488e-08	NA	7	7	7
ENSG00000234719.8	NPIPB2	1.182821000954017	0.022897456653473355	0.2368800956485222	0.36245776116181205	0.6788896326163706	2.513245380489746e-31	NA	18	19	19
ENSG00000137500.9	CCDC90B	-1.1824814944128097	-0.350730800808291	0.23701470405579694	0.0015555715187895744	0.06778750078695933	0.007183527316945363	NA	10	10	10
ENSG00000175110.11	MRPS22	1.1824640182354746	0.03110278286673126	0.23702163451723113	0.18490658121757744	0.5454904429645195	1.9841889915301942e-21	NA	57	58	58
ENSG00000163931.15	TKT	1.1815612449601192	0.0702455436392145	0.2373798387021555	0.04061520920329037	0.3164823420259241	1.2193704847311748e-10	NA	24	24	24
ENSG00000235072.2	AC012074.2	-1.1812242945870526	-0.07216254265449447	0.23751363251028568	0.03576908942149605	0.047942370732260334	0.022648532704796588	NA	67	67	67
ENSG00000169193.11	CCDC126	-1.1801043497596013	-0.07064116310099636	0.2379587148281349	0.03856329526614224	0.039933271201984255	0.043375399396413765	NA	51	51	51
ENSG00000166896.7	ATP23	-1.1796816825342518	-0.04915184121543678	0.2381268418966358	0.06723341038002535	0.35911530891881804	2.2043695612683838e-12	NA	19	21	21
ENSG00000139370.11	SLC15A4	-1.1788595746660444	-0.146018103297611	0.23845409721737243	0.00803495977931193	0.11691561924660338	0.00022407526935067798	NA	9	9	9
ENSG00000135447.16	PPP1R1A	-1.1783704689648493	-0.06531253376213808	0.23864894537772519	0.044681083995021374	0.07220624735845145	0.005667719456053749	NA	60	66	66
ENSG00000163749.17	CCDC158	-1.178300785801296	-0.08860371316043165	0.2386767146460903	0.025745206048132054	0.08471359585327698	0.001544035025675086	NA	23	23	23
ENSG00000164530.13	PI16	1.1774750223467725	0.028623617878695256	0.23900596126085671	0.25080124825781347	0.5450953658252979	3.681533024192081e-21	NA	45	47	47
ENSG00000141569.10	TRIM65	1.1769916968338767	0.046600082095892746	0.23919882035228812	0.07853663905390085	0.19089550974237135	6.271011131564918e-07	NA	28	28	28
ENSG00000172667.10	ZMAT3	-1.1766826098224112	-0.09227932531648353	0.23932221140888277	0.021516599712217956	0.036921253588280564	0.048554973101744586	NA	43	44	44
ENSG00000278041.1	RP5-984P4.6	-1.176586283846109	-0.13779662413614038	0.23936067500977531	0.010410518751173006	0.057872227121307226	0.012031356740956829	NA	32	32	32
ENSG00000116774.11	OLFML3	1.176577451308918	0.19954404749828183	0.23936420211862552	0.00419218669621835	0.16417428314615515	6.130793173644839e-06	NA	4	4	4
ENSG00000197134.11	ZNF257	-1.1763057530123673	-0.048883830986649175	0.23947271766786815	0.07482162630088893	0.17481989576457946	6.600997986460571e-06	NA	51	53	53
ENSG00000165300.7	SLITRK5	-1.1753197312054207	-0.06723315834555932	0.2398668234404251	0.03156346781714482	0.039803151812799316	0.04254150920535416	NA	52	60	60
ENSG00000010539.11	ZNF200	-1.174405948571693	-0.10576596474934875	0.24023246373148122	0.014868036085977714	0.05219135089181329	0.015657179728914672	NA	10	10	10
ENSG00000159202.17	UBE2Z	-1.1742486780738108	-0.1400612649115593	0.24029543342576976	0.008902711030224782	0.18589971875965286	3.1315740398271893e-06	NA	29	29	29
ENSG00000144488.14	ESPNL	1.1734256801203724	0.07482326666752463	0.24062514409516378	0.03293432642523886	0.11446323285320645	0.0002149204175748405	NA	16	16	16
ENSG00000144134.18	RABL2A	-1.172307127465074	-0.07495062320612833	0.24107377105719652	0.036524993465647686	0.07898077303724821	0.003159918765319738	NA	35	39	39
ENSG00000079739.15	PGM1	1.1721127615227402	0.0747347998231775	0.2411517870041473	0.025468304162033426	0.07853516813526526	0.0038575536104952014	NA	23	23	23
ENSG00000143416.20	SELENBP1	-1.1711249463411024	-0.21896692952057828	0.2415485578542198	0.004217631359585249	0.03276100563972854	0.0468014171492755	NA	8	8	8
ENSG00000068137.14	PLEKHH3	-1.1711101317977886	-0.11006314573160964	0.24155451183394194	0.012309393207964238	0.036286205240352636	0.0496153942649944	NA	34	34	34
ENSG00000125337.16	KIF25	-1.1703016830241022	-0.01952416663755432	0.24187958484741479	0.1412617915067596	0.2820958628384765	2.4603866298927826e-09	NA	28	29	29
ENSG00000259807.1	RP11-426C22.4	-1.1701834767506276	-0.07437436097266523	0.24192714075298427	0.03824701658577581	0.2076082934320297	9.851858300424691e-07	NA	24	32	32
ENSG00000104679.10	R3HCC1	-1.1689839140931333	-0.11138124465695154	0.24241011241269106	0.013644320513378723	0.07455629482237329	0.004623605074872232	NA	22	22	22
ENSG00000038358.14	EDC4	1.1687947535238632	0.1557401882946885	0.2424863346873083	0.006796300732686871	0.051392718850249694	0.020188264953069468	NA	14	16	16
ENSG00000089351.14	GRAMD1A	-1.168468525250778	-0.18536511353390941	0.242617828007749	0.005325257387986817	0.06601170674120742	0.004725063373346128	NA	5	5	5
ENSG00000179364.13	PACS2	1.166740552808739	0.3375894755047037	0.2433151606281283	0.0021312995773028823	0.039122546550578716	0.03990296250110798	NA	7	15	15
ENSG00000135441.7	BLOC1S1	-1.1664633475448762	-0.16597708651115442	0.2434271592817483	0.010029091132910544	0.2088349119885052	9.195030358131916e-07	NA	8	9	9
ENSG00000228716.6	DHFR	1.16552254496888	0.04118160909827409	0.24380753983232328	0.1235752451071693	0.42013030341638224	1.0600395480205006e-14	NA	97	102	102
ENSG00000187775.16	DNAH17	-1.1641604593438826	-0.19505036173115037	0.24435899093051205	0.008500545194335095	0.08165281605986432	0.003315990217236858	NA	21	23	23
ENSG00000189171.14	S100A13	1.164106022556504	0.09732442149001952	0.2443810482767682	0.025138672397200308	0.20976796250533575	5.839349733976523e-07	NA	29	29	29
ENSG00000139192.11	TAPBPL	1.1630022772765307	0.06039709463809091	0.24482857847207184	0.042116817159564	0.2834631845306764	1.1756526470570034e-09	NA	53	53	53
ENSG00000205758.11	CRYZL1	-1.1616753095128887	-0.21259781601142577	0.24536737859849445	0.005907180896370735	0.07922062879314783	0.003319189247349078	NA	22	22	22
ENSG00000104320.13	NBN	1.1599921880840587	0.1041913686560324	0.24605198668224437	0.014678243299015462	0.13570086851089627	7.806214657561264e-05	NA	58	58	58
ENSG00000162244.10	RPL29	-1.1598941546016033	-0.15483245215138436	0.2460919029376727	0.01027057601434587	0.09457412685612228	0.0013525473034943915	NA	32	32	32
ENSG00000179862.6	CITED4	-1.158854023446223	-0.025241086722786993	0.2465156923313676	0.12237195063249301	0.05759508931243758	0.013423607114606006	NA	67	68	68
ENSG00000071894.16	CPSF1	1.1585740505567963	0.027468598037348843	0.2466298513428078	0.25442421269564675	0.6606157267035173	3.8801949116320926e-31	NA	13	14	14
ENSG00000181827.14	RFX7	1.157796410317066	0.07234793239708183	0.2469471286388375	0.03911020380523835	0.07775397341038891	0.003094465694055532	NA	69	69	69
ENSG00000027001.9	MIPEP	1.1565169023128474	0.055192504326352115	0.24746979002969738	0.07703695088302287	0.2508461598371934	2.0347577274288507e-08	NA	15	15	15
ENSG00000277159.1	RP11-88E10.4	1.1548247865483607	0.13823081967184087	0.24816218467767925	0.014396937560416672	0.08819346197709711	0.0018307783439992817	NA	22	22	22
ENSG00000135074.15	ADAM19	-1.154807397226076	-0.10043222654617497	0.248169307221219	0.017335186466165324	0.0793317797886271	0.0018961693840766878	NA	11	17	17
ENSG00000176022.4	B3GALT6	-1.154505500238474	-0.12297393359458711	0.2482929848917298	0.013678040159727466	0.1193045941886694	0.0001579947640325644	NA	8	8	8
ENSG00000162377.5	COA7	1.1537073523703358	0.09610801476917051	0.24862016856764568	0.024306826107994547	0.10547376870039556	0.0007716122555703984	NA	30	31	31
ENSG00000241945.7	PWP2	-1.1534604490101112	-0.024210291749914115	0.24872144236825866	0.33241708699411954	0.5992517515242147	2.1656462836636596e-26	NA	38	38	38
ENSG00000172456.17	FGGY	1.1533379839895106	0.16742967479765822	0.24877168526679738	0.0055705712106331445	0.04968937604035265	0.021836046199765032	NA	3	3	3
ENSG00000085978.21	ATG16L1	-1.1527506618734318	-0.03987110905428122	0.24901274059043232	0.08809626549771807	0.034009245318460904	0.04907479873100362	NA	137	142	142
ENSG00000162878.12	PKDCC	1.1521992420220957	0.12087652187647943	0.2492392090975244	0.014737475509651893	0.1296616945862833	0.0001292814651594119	NA	7	7	7
ENSG00000138760.9	SCARB2	-1.1512866388494396	-0.1383989175319759	0.2496143320716646	0.01042023026780253	0.23086662272704456	1.1783919631694882e-07	NA	11	11	11
ENSG00000261204.1	AC004449.6	1.1500554422968041	0.05630374779468932	0.25012103684279996	0.07641858997879264	0.1386416292824907	6.378457061996801e-05	NA	46	55	55
ENSG00000109193.10	SULT1E1	1.149287544146934	0.045340100851972105	0.2504374324939751	0.05568793441630728	0.06744144594463572	0.006705089946055121	NA	43	48	48
ENSG00000267313.7	KC6	-1.1490677118824217	-0.0351547404978659	0.2505280610053974	0.088640965315162	0.06794618619234602	0.00486899787094606	NA	69	71	71
ENSG00000125485.17	DDX31	1.1482811969081381	0.274618765720354	0.25085249883060345	0.004066321006036955	0.05278597455505928	0.01318993819891267	NA	2	2	2
ENSG00000048544.5	MRPS10	-1.1481560437653138	-0.04114645808035593	0.2509041515981867	0.12518043763414316	0.31475912413323737	2.0439005194432142e-10	NA	57	60	60
ENSG00000122025.14	FLT3	-1.1477423119987904	-0.1335233232766009	0.251074958356477	0.00984438338914508	0.2208618848068768	2.456352672301505e-07	NA	21	21	21
ENSG00000168765.16	GSTM4	-1.1472173111643509	-0.04229880145777433	0.251291818694769	0.10883074731091073	0.2195484011404476	1.8034402862235112e-07	NA	62	64	64
ENSG00000164610.8	RP9	1.1462912664502505	0.06869497998279321	0.25167465537658706	0.04134427815096463	0.17523380896294855	6.379613297721882e-06	NA	22	22	22
ENSG00000023171.16	GRAMD1B	-1.145225706161127	-0.09989845309364391	0.2521156723841298	0.018802558473621955	0.08181090358233525	0.003135775879236286	NA	67	67	67
ENSG00000204351.11	SKIV2L	-1.145094671676726	-0.1142464338678213	0.25216994247414326	0.02651083447608438	0.2508806164323508	3.5346510301881292e-09	NA	27	69	69
ENSG00000101336.13	HCK	1.1447159160845999	0.13707886818362033	0.2523268561320826	0.009939716160222212	0.08094853911024434	0.003226486319388545	NA	23	24	24
ENSG00000121579.12	NAA50	1.1447052635356607	0.13584668371602157	0.2523312703323629	0.004234931943616738	0.06535862597622696	0.009337180473237474	NA	19	23	23
ENSG00000173209.22	AHSA2	1.1430189604618155	0.029552016753632462	0.25303071892496687	0.18214342657327748	0.5266483017851045	4.3664399775024765e-21	NA	55	56	56
ENSG00000139517.7	LNX2	-1.142009475718607	-0.0827604654195138	0.25345008096972865	0.02626261063623301	0.12976754200801566	0.00012874848227550228	NA	46	46	46
ENSG00000154263.17	ABCA10	-1.1419419240802209	-0.09800121897606895	0.2534781606647031	0.01592579270262269	0.11869859086051475	0.000338331339438412	NA	17	17	17
ENSG00000251396.6	LINC01301	1.1412350165579357	0.07395840679966931	0.2537721361528569	0.030842277545543743	0.1041822020904515	0.0008560164669693323	NA	60	61	61
ENSG00000163002.12	NUP35	1.1410889204290915	0.10002143021386928	0.2538329214629972	0.015451054369215057	0.1630382989900545	1.074992357393598e-05	NA	33	33	33
ENSG00000205476.8	CCDC85C	-1.1408614068301397	-0.1706769860574431	0.2539276018145983	0.00569154769142463	0.0497718714244732	0.019510661065812642	NA	7	7	7
ENSG00000166800.9	LDHAL6A	1.1405540874950635	0.07355205206288949	0.25405553254551194	0.035511386550206796	0.04336824501438168	0.029791293939777745	NA	35	35	35
ENSG00000036565.14	SLC18A1	1.1404197900807684	0.05816255765212147	0.2541114518840394	0.05315065135683439	0.2364955189986677	4.412038212818216e-08	NA	5	5	5
ENSG00000205959.3	RP11-689P11.2	1.1384310885338078	0.056629119584856405	0.25494051869691525	0.04417748625526506	0.17797913845315033	1.952375538957969e-06	NA	31	31	31
ENSG00000248144.5	ADH1C	1.1372911426358498	0.03286173074650416	0.2554165962589765	0.12225724084458851	0.3140493324851198	1.868776782845545e-11	NA	8	8	8
ENSG00000101751.10	POLI	1.1363668904898399	0.06515712111713742	0.2558030466367188	0.035264777690401775	0.11855197689524807	0.0001401714516253941	NA	63	65	65
ENSG00000271824.1	AC009014.3	1.1360382028832066	0.22366051456679195	0.255940576119024	0.0032952938034787596	0.052959699112745465	0.014021518123412477	NA	5	6	6
ENSG00000026508.17	CD44	-1.1356968029657342	-0.08886140983362693	0.25608347906856144	0.027045886388870052	0.05159004848906356	0.017225673337113955	NA	45	46	46
ENSG00000185523.6	SPATA45	1.1352809519472198	0.025407026800046115	0.2562576205745606	0.27722879028645053	0.060702105053242736	0.010673031182232215	NA	97	100	100
ENSG00000233927.4	RPS28	-1.1349280068526362	-0.05502148025659591	0.25640548415053277	0.060252658128635755	0.3605234739709289	3.0559758050848377e-13	NA	9	9	9
ENSG00000236609.3	ZNF853	-1.1338596180509415	-0.13161596094549663	0.256853438352723	0.009804681296696236	0.116514326252379	0.00032053154578247936	NA	16	18	18
ENSG00000138311.15	ZNF365	-1.133734749047113	-0.1654040928719796	0.2569058288821704	0.008580528983064502	0.06958550339398452	0.005270599394306412	NA	18	18	18
ENSG00000164347.17	GFM2	-1.13348452131614	-0.10972981746754353	0.2570108377364134	0.012376478675926995	0.07283040395842089	0.004397834466275706	NA	23	24	24
ENSG00000259005.1	RP3-449M8.6	-1.1328268272997297	-0.07857154752086111	0.2572869831433966	0.030242136013571477	0.07503938825524947	0.003811929261130494	NA	17	17	17
ENSG00000117450.13	PRDX1	1.1317481551305437	0.3497929291087246	0.25774032988666773	0.0012148421574990497	0.09306842544851478	0.001698665354339938	NA	4	4	4
ENSG00000281205.1	LINC00950	1.1315485796795042	0.12215401452994097	0.25782426860589747	0.011962090179706338	0.0641683408010616	0.0086499921910915	NA	13	13	13
ENSG00000178467.17	P4HTM	-1.131265949714486	-0.09696236566129916	0.257943171357661	0.01878590208129597	0.27137775687127913	8.635926290809461e-10	NA	20	22	22
ENSG00000103852.12	TTC23	1.131083046345184	0.0469835790913889	0.2580201392807675	0.08612401369407743	0.41002075151046985	2.9784749952380194e-14	NA	24	25	25
ENSG00000167670.15	CHAF1A	1.129918753981181	0.0520513079565465	0.25851046077615947	0.059635895180194125	0.2626330432115975	1.4656700125842375e-08	NA	24	24	24
ENSG00000260804.3	LINC01963	-1.1276884765953652	-0.059082000891302375	0.2594515059533663	0.06471054404471778	0.2538346521606724	6.567721123552857e-09	NA	8	8	8
ENSG00000172992.11	DCAKD	1.1271421280172917	0.07366706237387084	0.25968239406136406	0.026910016802543218	0.053440780721930266	0.017352405644777625	NA	29	38	38
ENSG00000091157.13	WDR7	-1.1262955400293602	-0.07275198835121058	0.2600404449521454	0.03326398425645533	0.18932659038189475	3.391780319583197e-06	NA	73	74	74
ENSG00000198892.6	SHISA4	-1.1256619375094206	-0.06273772372616934	0.2603086405104085	0.029255737476828296	0.2483157972424665	3.9260694696148214e-08	NA	15	15	15
ENSG00000203756.7	TMEM244	1.1240686092778391	0.030543836350137143	0.2609839209486504	0.11731288010318153	0.1539753379496024	2.663432528924972e-05	NA	72	75	75
ENSG00000180279.6	LINC01869	-1.1233885332355205	-0.038782573788494125	0.2612725176799874	0.09810067977173102	0.3293541131956235	1.1330177914647744e-11	NA	9	9	9
ENSG00000268912.1	CTD-2619J13.17	-1.1230011465702834	-0.08469892676651734	0.2614370074950877	0.021266196080727086	0.14705227930930725	3.71512885886182e-05	NA	7	7	7
ENSG00000113716.12	HMGXB3	1.1225707748520766	0.058033994680702104	0.26161983329542926	0.04890267108965555	0.08647047856275275	0.001853167349075902	NA	137	140	140
ENSG00000137877.9	SPTBN5	1.1223393725244795	0.05798862138684833	0.26171817162004407	0.05022945603701778	0.2484918763749925	1.968687575146153e-08	NA	11	12	12
ENSG00000137218.10	FRS3	-1.12216423539409	-0.2714587663045136	0.26179261608132687	0.0020194724568282658	0.047316991812215915	0.026976223877229324	NA	6	8	8
ENSG00000137824.15	RMDN3	1.122043367274437	0.1354041837955348	0.26184400128208496	0.008761538534848349	0.0948041591738071	0.0008665255010171375	NA	45	46	46
ENSG00000177853.14	ZNF518A	-1.12070679475751	-0.124484820983414	0.26241268898065917	0.010990306371943967	0.06190341589012115	0.010091358069032757	NA	24	26	26
ENSG00000272226.1	RP11-63G10.3	-1.1197626470346898	-0.040304113557017275	0.2628149207172913	0.11614350912325448	0.09779663898316833	0.0009685883929896507	NA	83	83	83
ENSG00000072756.16	TRNT1	-1.1195360354657204	-0.06878376677774914	0.2629115265120041	0.03412101034947718	0.05377719898469887	0.018073700874186718	NA	52	54	54
ENSG00000105204.13	DYRK1B	-1.1193105904081293	-0.060854720900094916	0.2630076593393492	0.04549736128481563	0.03715758729433568	0.04649862528718282	NA	65	66	66
ENSG00000214870.8	AC004540.5	-1.1191525669858775	-0.12542020105150273	0.26307505713071866	0.00849477771067724	0.06784508971737221	0.005568761358229609	NA	5	5	5
ENSG00000115593.14	SMYD1	1.1176284998118111	0.1525407998940675	0.2637256914688205	0.00985613130485604	0.10895689181273524	0.00038489290091097377	NA	6	9	9
ENSG00000122507.20	BBS9	-1.116182053954687	-0.05667669374499576	0.26434421464555347	0.05244530289442711	0.3152355167666112	1.1225568540896452e-10	NA	71	71	71
ENSG00000255366.1	RP11-1134I14.8	1.1155629031587269	0.12507760825145006	0.2646092787796862	0.014051503989603647	0.06599182943473228	0.008158968926989257	NA	15	15	15
ENSG00000174453.9	VWC2L	1.1145764913513834	0.1743225875526097	0.26503194904661787	0.006961955304812599	0.0831069135409887	0.00291812060058773	NA	8	8	8
ENSG00000163959.9	SLC51A	-1.1137924124242387	-0.10930349196450553	0.2653682528219564	0.012606243317868214	0.11795561900727684	0.00032757601069505763	NA	6	6	6
ENSG00000107679.14	PLEKHA1	-1.11363514458473	-0.29382123770543883	0.26543574284588667	0.001802507504255732	0.11290180273914142	0.000539447125168913	NA	2	2	2
ENSG00000188910.7	GJB3	-1.1129421659534602	-0.1146119521429113	0.26573326896033056	0.020048470151884296	0.04619105621657229	0.028954330688038894	NA	31	31	31
ENSG00000109654.14	TRIM2	1.1120091579542446	0.05599053816115035	0.26613421280577976	0.016934099787519502	0.24389438607143415	7.675935062451321e-08	NA	14	14	14
ENSG00000183520.11	UTP11	1.111680882842579	0.27378741469627244	0.2662753822619558	0.00174127195528664	0.059420853953183285	0.010946303093989664	NA	4	4	4
ENSG00000138380.17	CARF	1.111632969941806	0.25043885635813673	0.26629599074690535	0.0025874489334233794	0.04119788085398463	0.03593546982867183	NA	31	31	31
ENSG00000166278.14	C2	-1.1113911867141724	-4.192836885183764	0.26640000424384047	1.4720109471891668e-05	0.10634537897069783	0.0005814472250132412	NA	1	3	3
ENSG00000187815.9	ZFP69	-1.1099304068890667	-0.07982326406609681	0.26702901645130017	0.033862535556141965	0.1911336228374888	1.9028223031771327e-06	NA	23	24	24
ENSG00000176273.14	SLC35G1	1.1098262265664318	0.08015577611793546	0.2670739155166244	0.03186268035321391	0.07035671441107655	0.0058296506443380885	NA	77	79	79
ENSG00000228486.10	LINC01125	1.1089248757627437	0.0824696287415391	0.26746259153132623	0.017655894701023203	0.052873391629593314	0.017962438184967268	NA	23	23	23
ENSG00000189157.13	FAM47E	-1.106890055566965	-0.04243170046186862	0.2683414658879282	0.0968164419964489	0.4706881975440971	2.0586339607354846e-17	NA	15	15	15
ENSG00000159650.8	UROC1	-1.1067629011857871	-0.07848621676303484	0.2683964518638199	0.029791734759443123	0.13878398542474962	2.324709565460788e-05	NA	6	6	6
ENSG00000272279.1	RP11-157J24.2	1.1054353985408927	0.03766453347689664	0.2689709723435654	0.14669049444863663	0.4777934994345148	2.0310661684958445e-17	NA	36	38	38
ENSG00000153714.5	LURAP1L	-1.1054070849875228	-0.03362676286992561	0.26898323515465994	0.1702184464090375	0.5037668725146276	6.263645691769239e-19	NA	47	48	48
ENSG00000125734.15	GPR108	1.1053557452128717	0.0572231452001381	0.2690054717728284	0.10279370035074731	0.40561605599749295	2.1091115558264316e-14	NA	8	9	9
ENSG00000213512.1	GBP7	1.104547592806443	0.08050081282930965	0.26935567030221685	0.04768610393278139	0.0922789094221402	0.0017848072321686801	NA	44	55	55
ENSG00000140400.16	MAN2C1	-1.1038382512499643	-0.03908308376281534	0.2696633086205814	0.08068924806158492	0.4100973910065317	3.32797621801934e-14	NA	39	41	41
ENSG00000187546.13	AGMO	1.1033101292821934	0.05356421722766756	0.26989250929097686	0.05418156877476264	0.2360638951009889	9.928394873143824e-08	NA	27	27	27
ENSG00000228392.1	RP11-343J18.1	1.1026916727826979	0.11198897800666051	0.27016108423981666	0.015668193633213107	0.07094630831676406	0.0035796335756164907	NA	5	5	5
ENSG00000113119.12	TMCO6	-1.1023744825057877	-0.08029380193675478	0.2702989004367403	0.026233260140488213	0.04316085104478516	0.02966654363853556	NA	30	30	30
ENSG00000254081.1	LINC01299	1.101642166857123	0.0415577117585429	0.2706172688082582	0.07041809385855258	0.1815051068655791	3.447399712615271e-06	NA	69	70	70
ENSG00000130177.14	CDC16	1.1013987740509967	0.2120507899946751	0.27072313877358156	0.0043887732883326515	0.039378524122380326	0.0421558387261764	NA	11	11	11
ENSG00000115041.12	KCNIP3	-1.0994718230668996	-0.13450378059741178	0.2715623177363312	0.025883064479991356	0.11942858089336066	0.00024051073894064239	NA	31	33	33
ENSG00000198270.12	TMEM116	1.0989344890935926	0.10910365717571947	0.2717966417159595	0.017455407362430196	0.07578790808857169	0.004094161724602801	NA	18	18	18
ENSG00000205863.10	C1QTNF9B	-1.0962948605755733	-0.06594084031432842	0.2729497577974175	0.03660534019945687	0.0752510509621408	0.004049030582203472	NA	37	38	38
ENSG00000212123.3	PRR22	-1.096205134962933	-0.07322395921741269	0.27298901295675215	0.035067554560665626	0.13583205713597407	8.375090365261154e-05	NA	36	39	39
ENSG00000179399.14	GPC5	-1.0957278625660447	-0.07146516499353281	0.2731978856110353	0.034867991645067695	0.10478663501994406	0.0007544131690306046	NA	22	22	22
ENSG00000116791.13	CRYZ	1.0956871805939694	0.020589917390871872	0.27321569465130535	0.2728463777303346	0.14436482560291575	5.12588921985944e-05	NA	158	161	161
ENSG00000151967.18	SCHIP1	-1.0956415133759463	-0.06447979142120987	0.2732356869908482	0.03350988633395301	0.17972624242902938	4.562667571192151e-06	NA	36	36	36
ENSG00000171055.14	FEZ2	1.0949644995592378	0.03956973797363803	0.2735321895929953	0.09533459913250265	0.28936702854856616	5.43634471675987e-10	NA	73	74	74
ENSG00000228408.6	RP1-111D6.3	1.09326374049978	0.04577151188519093	0.27427801814686326	0.10071334351290435	0.3737422154918755	2.35845239720048e-13	NA	14	14	14
ENSG00000137411.16	VARS2	-1.092073083511432	-0.20055989534312163	0.2748009792320151	0.004839742286613676	0.3583609822315465	1.33624623821784e-12	NA	14	66	66
ENSG00000189127.7	ANKRD34B	-1.0919111967693662	-0.13590832991957796	0.2748721357691253	0.009294362509954359	0.04502344915897653	0.0217170413436587	NA	21	21	21
ENSG00000172795.15	DCP2	1.091448581675903	0.21928061817680464	0.2750755453397089	0.004542033186015464	0.03593434091704339	0.04046190429721326	NA	8	8	8
ENSG00000167220.11	HDHD2	1.0906027709115929	0.12650124408772903	0.2754477097767273	0.00780890084556155	0.10988734104968714	0.00044116383289988866	NA	14	14	14
ENSG00000277448.1	RP11-538C21.2	1.0901969001820453	0.02802104159572373	0.27562641853942127	0.18913718054217163	0.04780374128667185	0.018264525680829185	NA	86	90	90
ENSG00000122548.5	KIAA0087	-1.0896644378535427	-0.09699201696574057	0.27586098673737314	0.018332345030333375	0.057924041764389325	0.010985243989666568	NA	21	21	21
ENSG00000127337.6	YEATS4	-1.0890702541914636	-0.059126430917738886	0.2761229060553816	0.06599903239808919	0.16884656873215953	1.1074317295968302e-05	NA	69	73	73
ENSG00000196935.8	SRGAP1	1.0889881103123018	0.17854832548738986	0.2761591288534371	0.008021659484184844	0.04996432605862118	0.02066863054878001	NA	6	6	6
ENSG00000104442.9	ARMC1	-1.0866463011432188	-0.06007834041945974	0.27719315424511815	0.046851577516350315	0.2565076985461973	2.16741526338488e-08	NA	45	45	45
ENSG00000112763.15	BTN2A1	1.0854048307800834	0.08169295151963707	0.27774239376305465	0.027595490451536912	0.15317395532989325	2.1626664632981927e-05	NA	15	15	15
ENSG00000114744.8	COMMD2	1.0841923455370566	0.03892459787135928	0.2782795248216934	0.07617862847234069	0.3231814418851363	4.1625684437906107e-11	NA	67	71	71
ENSG00000206344.7	HCG27	-1.0841876946998312	-0.05363780381456404	0.27828158650316737	0.03198850107707909	0.043003677894307535	0.03384639276273073	NA	37	167	167
ENSG00000092094.10	OSGEP	1.083900882652652	0.03849464027962621	0.278408748234508	0.11248622808591438	0.4061676213009208	1.061462382086864e-14	NA	35	38	38
ENSG00000253678.1	RP11-981G7.3	-1.083890559586523	-0.04836365529153901	0.2784133258329441	0.06991881275907837	0.15801206742306034	3.6817092191893304e-06	NA	26	26	26
ENSG00000042445.13	RETSAT	-1.0838487190617079	-0.11822062501778399	0.2784318798684504	0.010532019477004773	0.09414516646982482	0.0011580311454603895	NA	35	36	36
ENSG00000153107.11	ANAPC1	-1.0837224862181072	-0.04833739409084396	0.2784878624835493	0.02030012707424515	0.09135335627641226	0.0014597072313780888	NA	34	35	35
ENSG00000139197.10	PEX5	1.0832145783607472	0.03989179388331866	0.2787131903818173	0.11583158949673186	0.39210008101875893	1.1297549255386736e-13	NA	65	70	70
ENSG00000182774.10	RPS17	-1.0829432361840405	-0.08981439983059074	0.27883361926013894	0.010132010718870394	0.042318414353135804	0.03639039840216398	NA	39	42	42
ENSG00000179979.8	CRIPAK	-1.0822476837823782	-0.03747841367297868	0.27914248557281884	0.15705146871571515	0.06162713067927687	0.006418723987619228	NA	124	129	129
ENSG00000267890.1	CTD-2126E3.4	-1.0817013786441954	-0.053103303671398226	0.2793852403744589	0.05621399111011087	0.12594615275662874	0.00020546098032342625	NA	82	87	87
ENSG00000117899.10	MESDC2	1.0812290134361646	0.1056142614941503	0.2795952550886911	0.017538394832335526	0.04843462581618682	0.02606165971955168	NA	46	46	46
ENSG00000139220.16	PPFIA2	1.080134485729284	0.08953028184176999	0.2800822970903566	0.018344938682430097	0.062497011818019414	0.00799645466003274	NA	16	17	17
ENSG00000117481.10	NSUN4	-1.0795326897095592	-0.15462703635533798	0.28035032923378944	0.006259616218651018	0.04547638667779376	0.030045168913101907	NA	11	12	12
ENSG00000196456.11	ZNF775	-1.0793085227475692	-0.06355916071806894	0.2804502148172323	0.019159520155127476	0.0474737367242821	0.02714884464065407	NA	32	33	33
ENSG00000140323.5	DISP2	1.0790937638287843	0.06024801892479819	0.28054593098102465	0.030094706805961623	0.1666717393224935	1.2048691192764813e-05	NA	40	43	43
ENSG00000188687.17	SLC4A5	1.0780850071707535	0.10371398358177883	0.280995821806316	0.021216797573702054	0.04159834073395532	0.029907854707200306	NA	37	39	39
ENSG00000204642.13	HLA-F	1.0769195207264084	0.15961096948911033	0.2815162213759804	0.0037942771004976328	0.055802074430060786	0.014689874268158187	NA	11	51	51
ENSG00000272864.1	RP11-17E13.2	1.0758961642315799	0.04158485567673528	0.28197369760166247	0.08265794852164149	0.3500711384361333	6.3559402791248745e-12	NA	15	15	15
ENSG00000162174.12	ASRGL1	1.0742898844938544	0.10201107389239453	0.28269277731665055	0.026563999940793365	0.16876787212359082	8.956449163965069e-06	NA	17	17	17
ENSG00000188613.6	NANOS1	-1.074136559934598	-0.0613625467031846	0.2827614807106398	0.056462629351383395	0.09224733220297512	0.0011966366581465846	NA	55	56	56
ENSG00000235292.1	RP4-796I8.1	-1.0740674023209504	-0.10517748311661265	0.282792473335544	0.01384833336438674	0.04563257603054963	0.015400088207441159	NA	16	16	16
ENSG00000213366.12	GSTM2	-1.0740564304374272	-0.25471895017331814	0.28279739053968256	0.0031954119013861033	0.04624727219059402	0.021436530846354458	NA	2	2	2
ENSG00000106392.10	C1GALT1	1.0732582294748867	0.05195221455053729	0.2831552709992541	0.0676017279692568	0.4015070487587695	4.116836221089634e-14	NA	39	39	39
ENSG00000196151.10	WDSUB1	-1.0727984450349441	-0.0394887957342279	0.28336155864084467	0.10160593414257599	0.30364067971862024	6.659747248437153e-11	NA	11	11	11
ENSG00000141086.17	CTRL	1.071681504121248	0.05138783261164573	0.2838631111338644	0.05932094335015736	0.0584239652314834	0.011622714889430315	NA	43	43	43
ENSG00000129103.17	SUMF2	-1.0709113869811129	-0.11515178533984381	0.2842092753401789	0.02959942058804051	0.06917960759884065	0.0062152020592541185	NA	69	70	70
ENSG00000267855.5	NDUFA7	1.0696386048857247	0.11678911301459265	0.28478201128632685	0.014231279889409011	0.058457637469587515	0.01011555060814275	NA	29	30	30
ENSG00000162669.15	HFM1	1.0689677382279683	0.0725918313885272	0.28508420686197133	0.019427911796559814	0.14133533099923568	2.0649205448183912e-05	NA	23	23	23
ENSG00000247157.6	LINC01252	1.0687659585334268	0.03959351261389722	0.2851751420432408	0.09610507719239939	0.2592137179459407	1.7620589729068708e-08	NA	37	40	40
ENSG00000272432.1	RP3-465N24.6	-1.0682699285858435	-0.04420306410589563	0.28539876908097017	0.045910790719875125	0.06332529388228543	0.009211156476794595	NA	26	26	26
ENSG00000259862.1	RP11-143E21.6	-1.0681237823997847	-0.03616778952349482	0.28546467931867614	0.09121247494921265	0.03807174042960717	0.045990467174645104	NA	53	53	53
ENSG00000160285.14	LSS	-1.0680644216353996	-0.08983236664999339	0.28549145327451275	0.02100292004301007	0.1825260275270169	1.378552523775015e-06	NA	9	11	11
ENSG00000149292.16	TTC12	1.0678171367460465	0.02518150085556276	0.28560300640276126	0.22298764423906683	0.5730540897776856	1.9325468109781296e-23	NA	46	46	46
ENSG00000198586.13	TLK1	1.0670772170444298	0.16790228988401357	0.2859369688595341	0.005200019029013446	0.08610273220852817	0.002138592382908555	NA	5	5	5
ENSG00000242375.1	RP11-498P14.3	-1.0661188554632823	-0.051257779108953426	0.2863699170668508	0.050987976104731304	0.04329191273302408	0.031015533862893883	NA	25	25	25
ENSG00000136810.12	TXN	1.06529989418136	0.12750148218367624	0.2867402406688039	0.008739532072644347	0.08365949296261672	0.0021977239677757037	NA	19	19	19
ENSG00000076258.9	FMO4	1.0643141471141075	0.0893319244190126	0.28718641129766254	0.022762386409046168	0.13672640374913295	9.818545890669988e-05	NA	56	58	58
ENSG00000135083.14	CCNJL	-1.0640270931858453	-0.0776447020591296	0.28731642621529285	0.02987317886784709	0.051405378764651184	0.02042816851341437	NA	43	44	44
ENSG00000177706.8	FAM20C	-1.0638438468007523	-0.17289154450547714	0.28739944450316346	0.004979740212440187	0.0575547276332352	0.014072383613771687	NA	8	15	15
ENSG00000124784.8	RIOK1	1.0623018780529327	0.06366919186785382	0.2880986621002257	0.034379768652807126	0.17485327731590086	7.543719255814827e-06	NA	29	29	29
ENSG00000169689.14	CENPX	1.0619469673557227	0.070780915949131	0.2882597613614014	0.03156520530967097	0.27431421949910084	8.610122159985616e-10	NA	10	10	10
ENSG00000198040.10	ZNF84	-1.0619420393159422	-0.14386030289888765	0.28826199869965985	0.008527050902993293	0.0798733056549294	0.002620281923061081	NA	24	36	36
ENSG00000079246.15	XRCC5	1.0615389382572449	0.09905027219573695	0.2884450469007256	0.022518828566024742	0.18330551836916226	1.4847599823919044e-06	NA	54	54	54
ENSG00000175395.15	ZNF25	1.0614820207140725	0.1427858908848452	0.2884708994705206	0.009509708211908437	0.12562511940910642	0.0001829696400105219	NA	91	92	92
ENSG00000240972.1	MIF	1.061219950300927	0.06912275519170409	0.288589954868094	0.02980136227972189	0.18430696160959129	1.3594393465744637e-06	NA	16	17	17
ENSG00000090447.11	TFAP4	1.060405289012431	0.07968175569922721	0.2889602570476155	0.034295865894404844	0.14001687346231892	5.296158873551966e-05	NA	26	28	28
ENSG00000153902.13	LGI4	1.0602324572847328	0.09011150929204575	0.28903885841059673	0.01766539496404766	0.03819460449184271	0.04004574507315376	NA	40	41	41
ENSG00000005469.11	CROT	1.0600726074655107	0.41069524567607746	0.2891115686119643	0.001086796437580888	0.03702598177286048	0.04557541577256341	NA	3	4	4
ENSG00000135828.11	RNASEL	-1.059713841649654	-0.08148088851424533	0.28927480374191206	0.021727114165394072	0.0675418078979661	0.00758423749130956	NA	33	34	34
ENSG00000271978.1	RP11-428J1.4	-1.059552931994383	-0.09810520564950585	0.2893480363106663	0.018891216551653753	0.04319354812991354	0.03369679351397736	NA	19	22	22
ENSG00000185627.17	PSMD13	1.0588090200160318	0.05740718834083292	0.28968676491154677	0.04847522115303896	0.35056844046625946	6.917390895181267e-13	NA	23	24	24
ENSG00000164334.15	FAM170A	-1.0568466402628265	-0.02498540651537954	0.29058158437656845	0.18788951776149213	0.2719867285989232	7.986637608418235e-09	NA	91	91	91
ENSG00000228044.2	RP4-781K5.4	1.0564682948028619	0.06127709036698675	0.29075431854943057	0.049579933943050034	0.08064806310792869	0.002940938864400086	NA	38	38	38
ENSG00000214872.8	SMTNL1	-1.0563952544313266	-0.07005124757777041	0.2907876731904333	0.02962935078671375	0.050273566987538376	0.016091676269530154	NA	13	13	13
ENSG00000075399.13	VPS9D1	-1.0550550949886455	-0.14296667357374426	0.2914001277226891	0.009534939199490526	0.03938429650410232	0.04569775205504624	NA	20	21	21
ENSG00000109113.18	RAB34	-1.0522170066833496	-0.40884283817212913	0.2926999985736167	0.0010813345883379638	0.038113748188846164	0.04249104466275205	NA	1	1	1
ENSG00000124299.13	PEPD	-1.0519555563128051	-0.08824106008153597	0.29281994082082907	0.015590110477091822	0.24396038447778204	3.6199800782148796e-08	NA	16	16	16
ENSG00000175782.9	SLC35E3	1.0505443406032662	0.056155449982619496	0.2934679159056388	0.057822591002358315	0.4402986967355524	1.2311635860590491e-15	NA	17	17	17
ENSG00000157111.12	TMEM171	1.0504118463417296	0.03301941685739767	0.2935288014555164	0.1420971258577648	0.2993121149175729	4.865498179213197e-10	NA	29	30	30
ENSG00000126522.16	ASL	-1.0502947561603533	-0.07233944246547035	0.29358261536840335	0.02459013077174438	0.13270601954883154	9.994180622835136e-05	NA	14	16	16
ENSG00000101367.8	MAPRE1	1.0501652489840223	0.13757595718532808	0.2936421437626865	0.007786910707222783	0.12200030045861948	0.00017928016983814686	NA	36	37	37
ENSG00000163605.14	PPP4R2	-1.0500821694217055	-0.07202447132663567	0.2936803358163941	0.028836020340618173	0.1976877317696477	1.3653462407172786e-06	NA	43	43	43
ENSG00000126500.3	FLRT1	-1.0487444560444272	-0.11084749704742855	0.2942957475349569	0.019029947442179826	0.04066219423494947	0.03614396928188356	NA	23	24	24
ENSG00000234318.1	RP4-771M4.3	1.047189664325539	0.084419715115742	0.2950121112718871	0.01626923740215389	0.09207354864080013	0.001469204952193494	NA	5	6	6
ENSG00000103245.13	NARFL	1.046168176527022	0.044041000371762506	0.2954833928471794	0.07175741790328605	0.14343124276015645	5.7566468983681226e-05	NA	36	38	38
ENSG00000260469.2	C15orf59-AS1	-1.0454010587671105	-0.08145995354531906	0.2958376475801826	0.019621914993776836	0.10684073091278852	0.0006737025965937827	NA	14	14	14
ENSG00000168096.14	ANKS3	1.0449483074419434	0.07121017650525555	0.29604686136284564	0.03303939491846576	0.1498667810721494	3.915372733086822e-05	NA	43	43	43
ENSG00000277494.1	GPIHBP1	-1.0436598730710565	-0.04556946689797454	0.296642781244601	0.07698114307840472	0.1292095798634352	0.00017350005164694818	NA	57	61	61
ENSG00000185187.12	SIGIRR	1.0434612702097368	0.07130988292994184	0.2967347093191697	0.025926295994555162	0.04769487904130373	0.00813399246246721	NA	8	8	8
ENSG00000215117.5	LINC00588	-1.0423687029316018	-0.07908548527232823	0.2972407708801985	0.016039375101707904	0.10929494168340728	0.0006471975649636479	NA	24	24	24
ENSG00000156795.6	WDYHV1	1.042211577670067	0.05278726778287966	0.29731359648521105	0.0445983869376424	0.25766142401891506	2.8852360206473636e-08	NA	55	56	56
ENSG00000170145.4	SIK2	-1.0421741873445887	-0.05471469459079516	0.29733092819291307	0.019636070507388033	0.0747023221007023	0.00548942122077451	NA	47	47	47
ENSG00000275142.1	RP5-999L4.2	-1.0420411069131617	-0.05493142116959767	0.29739262105065156	0.04385076904051395	0.14723170313975711	3.615228873308211e-05	NA	10	10	10
ENSG00000166710.17	B2M	-1.04087156684143	-0.12776027545277113	0.2979351594422266	0.009234917867312377	0.07059702272218814	0.0045429311783404935	NA	42	48	48
ENSG00000150456.10	EEF1AKMT1	1.0401198036451333	0.1303673214889819	0.29828424407361265	0.008390770108598337	0.054453547606117335	0.016087540648237617	NA	29	32	32
ENSG00000144115.16	THNSL2	-1.0399197974924497	-0.019932161478093024	0.29837716382052626	0.4581266872701227	0.72364120671968	8.592390103810634e-37	NA	39	51	51
ENSG00000053900.10	ANAPC4	-1.0394680376979297	-0.11618324783913726	0.2985871155274882	0.010382670109683037	0.14638524399984754	3.258089343660041e-05	NA	12	12	12
ENSG00000181322.13	NME9	-1.0394340680198784	-0.0906179957070699	0.29860290664669364	0.02206002205448851	0.04620666112198129	0.02853093348747439	NA	29	29	29
ENSG00000164796.17	CSMD3	1.0379362846839661	0.15309760327446556	0.29929971939786426	0.008833952456967544	0.04881105597186313	0.017998631206371195	NA	16	19	19
ENSG00000164733.20	CTSB	1.0369399881135486	0.07134525680741108	0.2997638261902781	0.0222810182500228	0.04217872640868581	0.03695371970370903	NA	62	67	67
ENSG00000213077.5	FAM106A	1.0367958692720276	0.04443048445754839	0.299831001068671	0.10002877173214578	0.3198468316958928	1.7463750326990374e-11	NA	19	19	19
ENSG00000138944.7	KIAA1644	1.0367135234608877	0.11144846057441889	0.29986938757829285	0.011317966401859277	0.07607415482865519	0.0026199294259427954	NA	33	33	33
ENSG00000185298.12	CCDC137	1.0359063373448347	0.07148095667896658	0.3002458407954106	0.024178498512816095	0.03909921802013412	0.03943873720397455	NA	25	29	29
ENSG00000234616.8	JRK	1.0348627436324482	0.18598696962051633	0.300733015894867	0.005510826800092636	0.09103197360296983	0.001946223809832256	NA	21	24	24
ENSG00000226578.1	RP11-258F22.1	-1.0345916339433356	-0.062078212588153305	0.30085966267665254	0.043150014049385635	0.10718639939499702	0.00013170212880782634	NA	78	78	78
ENSG00000120437.8	ACAT2	-1.034461758351569	-0.07806269982912724	0.3009203456352536	0.009700387522377124	0.0909180978843326	0.0015772220594891886	NA	11	11	11
ENSG00000170802.15	FOXN2	1.0333947959396592	0.06797132549540012	0.3014191808610239	0.02870541753026553	0.23151253500547966	1.0641048339553195e-07	NA	15	15	15
ENSG00000217442.3	SYCE3	-1.033008337020874	-0.34645827810651914	0.30159999713979013	0.0011598660159931281	0.03962691961708309	0.042789297227482086	NA	1	1	1
ENSG00000198468.7	FLVCR1-AS1	1.0329545419558521	0.020311631202264372	0.3016251724825837	0.3318797861110752	0.5577455615345177	3.2200314718111164e-22	NA	81	82	82
ENSG00000256980.4	KHDC1L	-1.0320838998424409	-0.06719238734706205	0.30203281543697635	0.03614881496100726	0.13632281026367707	7.283974226911714e-05	NA	14	16	16
ENSG00000072958.8	AP1M1	1.0320802365444681	0.07787542568763155	0.30203453140227177	0.024603802401190783	0.11899084379447518	0.00028812506816071093	NA	44	47	47
ENSG00000143369.14	ECM1	1.0317039581049983	0.1863660487418234	0.3022108226417741	0.0035063370989977007	0.03502086899253372	0.04942188558327528	NA	2	2	2
ENSG00000129472.13	RAB2B	-1.0310307044081495	-0.36738258432477716	0.3025264213782155	0.0011984078182298331	0.05042051865203792	0.02114258074741664	NA	4	4	4
ENSG00000100034.13	PPM1F	-1.0302874723553346	-0.11200360304826522	0.3028750781182338	0.014358994631046658	0.061749367433649276	0.011109030707346194	NA	18	21	21
ENSG00000275636.1	RP11-521C20.5	1.0301957120596006	0.06017034045122324	0.3029181422083532	0.031024104911939583	0.07662650740115419	0.0028635008351294124	NA	13	13	13
ENSG00000214026.10	MRPL23	1.0295842582115975	0.0432152661413017	0.3032052080022223	0.08584562866088351	0.10919583024939188	0.0004909203308593468	NA	71	76	76
ENSG00000109265.13	KIAA1211	-1.029323606678499	-0.13276892745466493	0.3033276338277917	0.009342733731398392	0.04664589768288845	0.025516651071614896	NA	61	61	61
ENSG00000170667.14	RASA4B	1.0283236591681328	0.029924084632468567	0.30379760549198276	0.1517831700739291	0.0747995525910572	0.004074394490722544	NA	108	112	112
ENSG00000178209.14	PLEC	-1.027722682381038	-0.2022717281308674	0.3040802949965651	0.0030693704072123035	0.07219122707038153	0.0054517426336011185	NA	11	11	11
ENSG00000274184.1	RP11-158H5.8	-1.0275386409772242	-0.07556979028384539	0.3041668999499215	0.02380226319339546	0.17249800856486724	3.1952668829357974e-06	NA	14	14	14
ENSG00000165029.15	ABCA1	1.027121129093045	0.061092673894497795	0.30436343058255033	0.02552344924221439	0.03671464625185185	0.04945638102507165	NA	26	26	26
ENSG00000282885.1	RP11-596C23.6	-1.026689703889853	-0.09579809402303748	0.3045665990318961	0.016355725083611265	0.058753531183150985	0.013234656829610784	NA	4	4	4
ENSG00000164045.11	CDC25A	1.026449988704724	0.07499277839822856	0.30467952554863287	0.0260889308687694	0.07061033196597334	0.005720695914653376	NA	42	44	44
ENSG00000138381.9	ASNSD1	1.025913109052281	0.04776297055425235	0.3049325429637586	0.058781055194801105	0.29260950752923265	1.0751054569631163e-09	NA	29	30	30
ENSG00000171067.10	C11orf24	1.0258892297335849	0.059563002956097656	0.3049437999034563	0.04490812314542864	0.34933288501306203	1.528712947999888e-12	NA	22	24	24
ENSG00000070761.7	CFAP20	1.0257595296587485	0.041856251012518046	0.3050049465784903	0.07162223068477036	0.2478035476223826	3.981682251649666e-08	NA	72	78	78
ENSG00000100731.15	PCNX1	1.0251557523593482	0.0989336293216755	0.30528970249548626	0.013030079356987438	0.19012672406303047	1.974583054713974e-06	NA	38	38	38
ENSG00000112245.10	PTP4A1	1.0251154129212532	0.22258453115204885	0.305308733829305	0.002767068165103214	0.06698233495610895	0.008183004729132056	NA	29	29	29
ENSG00000091262.15	ABCC6	-1.024538374607781	-0.04162941338341404	0.3055810550239877	0.05503951800770365	0.09546395000543943	0.0007867275096263633	NA	51	55	55
ENSG00000075151.20	EIF4G3	-1.0218817153156527	-0.06456331436667187	0.306836887514064	0.03306421876959068	0.16407008928519234	1.8733177314422207e-05	NA	66	66	66
ENSG00000149968.11	MMP3	1.0207217021108346	0.057153760809193294	0.30738630946495415	0.03983456473291991	0.03940533090338085	0.04421071952432868	NA	29	30	30
ENSG00000272755.1	RP11-326G21.1	1.020546377508641	0.491172541104613	0.30746940582104865	0.0005198435027456093	0.2593442106523591	1.0594641664012215e-08	NA	12	23	23
ENSG00000164880.15	INTS1	1.0194751220582767	0.03834909310554587	0.3079774580434028	0.1165473070274902	0.22125694060017684	1.423855402390171e-07	NA	63	70	70
ENSG00000141385.9	AFG3L2	1.0191719159089216	0.28831809253267576	0.30812135700020526	0.0021724099954520807	0.05115086993440486	0.01822238827830456	NA	16	16	16
ENSG00000182628.12	SKA2	-1.0172005582226296	-0.13785283116137814	0.3090580305403243	0.00794441613816999	0.17399282472303318	7.806072407220706e-06	NA	19	20	20
ENSG00000260163.1	RP11-521O16.2	1.0161026470716295	0.05595466020604629	0.30958050866081943	0.043581958148622243	0.15014013682829472	8.810674688854627e-06	NA	15	15	15
ENSG00000117013.14	KCNQ4	1.015892908182297	0.0467269636377625	0.3096803863449161	0.09577665833349933	0.40181208514540895	1.0507532245999203e-13	NA	35	36	36
ENSG00000269930.1	RP11-932O9.9	1.0145697819436108	0.03713235612659918	0.31031094985854457	0.11358247031237706	0.0738641357112702	0.005087794792400131	NA	62	65	65
ENSG00000122085.16	MTERF4	-1.0141238957990977	-0.08845873265906408	0.31052363705623887	0.014219266013873421	0.0946068397656741	0.001180773877887835	NA	14	14	14
ENSG00000130517.13	PGPEP1	-1.0139142355751107	-0.08272498814281337	0.3106236780014181	0.018699473943911967	0.1614498330999206	1.6251726683617127e-05	NA	13	13	13
ENSG00000169609.13	C15orf40	1.0130875022763954	0.06516826550863646	0.3110183672698017	0.03367846174500743	0.20802752327979868	7.713119003618488e-07	NA	58	58	58
ENSG00000099219.13	ERMP1	1.01235100520013	0.06669399828665054	0.31137025556097664	0.053736125963328774	0.17816906242112346	3.102386806718561e-06	NA	71	72	72
ENSG00000127418.14	FGFRL1	1.0100031897528243	0.11622051726696146	0.31249376182738986	0.010961422223332882	0.05278064390945431	0.014640411887095726	NA	34	34	34
ENSG00000204248.10	COL11A2	-1.0099408191916022	-0.1324705395357695	0.31252364454512793	0.006408129539825003	0.060084797911680476	0.012366168787211486	NA	23	76	76
ENSG00000101405.3	OXT	1.0091086321539826	0.15653308045917558	0.31292253857105135	0.005894989614940562	0.05791559937914415	0.013694612591504157	NA	4	4	4
ENSG00000121207.11	LRAT	1.0086229213634914	0.05618743083895636	0.31315551025900357	0.04687817847646225	0.07103346592189598	0.00562752204226204	NA	54	54	54
ENSG00000228022.5	HCG20	1.0079193291905009	0.2757853759000949	0.31349319144215526	0.0017934752103286762	0.15438139015153682	3.3758516933636715e-05	NA	3	12	12
ENSG00000141959.16	PFKL	1.0078243797759237	0.03452114214377702	0.3135387796955107	0.10814283198208124	0.3980891241772893	6.885525584667581e-14	NA	12	12	12
ENSG00000244165.1	P2RY11	1.0075671987375878	0.07134942195947573	0.3136622824564719	0.02759485849628337	0.033379960320387154	0.04052028942711697	NA	57	59	59
ENSG00000127311.9	HELB	-1.0073097429029518	-0.19376270650134977	0.31378594923773173	0.004065456129771961	0.11122373618307256	0.00040260082904283083	NA	8	9	9
ENSG00000156973.13	PDE6D	1.0068488634397725	0.07870092332071665	0.31400740898093193	0.02736917445421344	0.205903110317836	4.747443039715896e-08	NA	31	32	32
ENSG00000247982.6	LINC00926	-1.0043356921616478	-0.06296876144878664	0.3152168353218745	0.04584031734448071	0.050082201868984814	0.01908404040444691	NA	88	88	88
ENSG00000144559.10	TAMM41	1.003853810785427	0.05168166907943906	0.31544908279294315	0.06259867768199659	0.2309639003276787	1.6998471963509795e-07	NA	22	22	22
ENSG00000278535.4	DHRS11	-1.0038426205988265	-0.16355316857150165	0.3154544773485559	0.005172803084387715	0.10334144608363643	0.00089528703116164	NA	15	15	15
ENSG00000130813.17	C19orf66	1.0035073407249693	0.08489370734479394	0.315616136892201	0.011603831415384788	0.062260228762049175	0.00904804863622415	NA	17	17	17
ENSG00000205352.10	PRR13	-1.0010622082075098	-0.07879784400994842	0.31679673429598776	0.02139220616478691	0.14916224907624728	2.9002328461095868e-05	NA	41	41	41
ENSG00000065457.10	ADAT1	1.0007716218772522	0.11037278814930437	0.3169372321229599	0.009164203182735869	0.11521829627642265	0.00038259007565618903	NA	9	9	9
ENSG00000104738.16	MCM4	0.9993925291324186	0.056824844700500504	0.31760457748705817	0.056567403055615834	0.18730500619051585	1.202072022572992e-06	NA	18	18	18
ENSG00000169282.17	KCNAB1	0.9991183315568791	0.14573951826971973	0.31773737186016493	0.005253181557569186	0.06288973516969545	0.010817451704000336	NA	12	12	12
ENSG00000273492.5	AP000230.1	-0.999012744727449	-0.017930949128801155	0.31778851745237013	0.3201692208904344	0.2296524196596553	1.8151256264542785e-07	NA	192	196	196
ENSG00000163682.15	RPL9	0.9980754443401932	0.04562695303122303	0.3182427763559945	0.06050062581806402	0.4660435781084478	2.3751966527740247e-17	NA	7	7	7
ENSG00000173535.13	TNFRSF10C	-0.9959565485696075	-0.08427328775764298	0.31927125769669773	0.025633533668186485	0.18837070662028496	7.836711178123535e-07	NA	18	18	18
ENSG00000163046.15	ANKRD30BL	0.9951591748311038	0.11886190918816406	0.3196588540298665	0.009057713156448871	0.06881559589592169	0.004753321264148162	NA	24	34	34
ENSG00000065621.14	GSTO2	0.9948910199252242	0.0589994435871461	0.3197892708976978	0.03733685947665832	0.1128774632434908	0.00019267869926442843	NA	13	13	13
ENSG00000188269.8	OR7A5	0.9937515176383432	0.07491213161949735	0.3203438548014347	0.019560780948349572	0.08077957819900485	0.0018721073520096266	NA	24	25	25
ENSG00000148384.12	INPP5E	0.9935278425738073	0.060445871770321326	0.3204527889038431	0.033712235077416955	0.2658540590284861	4.1018568171822105e-09	NA	10	12	12
ENSG00000136104.19	RNASEH2B	0.99279829081439	0.05946493430224311	0.32080826305162935	0.03903003545372244	0.10053340319033252	0.0011164439689881345	NA	20	21	21
ENSG00000178750.2	STX19	0.9901871846207455	0.04003073676371039	0.32208263526871506	0.0741773314241648	0.18239682809822105	2.8496591310865787e-06	NA	10	10	10
ENSG00000255408.3	PCDHA3	0.9895144637060073	0.07701773739347291	0.3224114968297924	0.02085968400962001	0.043399119610967186	0.033116616654178886	NA	49	51	51
ENSG00000183828.14	NUDT14	-0.9877534886090724	-0.04752221250068046	0.3232733914751149	0.06479246918926211	0.3190773433413462	1.5506740448440766e-10	NA	41	48	48
ENSG00000084674.14	APOB	0.9850908017219864	0.04677515280808471	0.3245794711503388	0.05577622601923721	0.10962889329428377	0.0005630199008626362	NA	31	32	32
ENSG00000108839.11	ALOX12	-0.9848702836608273	-0.08280617876185521	0.3246877917033073	0.022224242608187388	0.06430171922060016	0.008643927493873597	NA	20	22	22
ENSG00000154447.14	SH3RF1	0.9844778804339336	0.08388959316890614	0.3248806020554402	0.01931892039421934	0.04488456588625809	0.030532732706755064	NA	9	9	9
ENSG00000211456.10	SACM1L	0.9841859628629759	0.05815796185089168	0.32502408633117474	0.04156972779652706	0.2728792099125977	6.675820285979173e-09	NA	39	39	39
ENSG00000084092.6	NOA1	-0.9841262027427289	-0.05557373897066215	0.32505346490427967	0.04653624028452738	0.09942482321663464	0.0011828017078838627	NA	63	65	65
ENSG00000175711.8	B3GNTL1	-0.984119612236147	-0.0691228633860627	0.3250567049580183	0.02896611955930149	0.10081936179877908	0.0006320148038483699	NA	19	19	19
ENSG00000050405.13	LIMA1	0.9838831422459507	0.1288882136202733	0.32517297327536254	0.009767313451896305	0.0757325420805581	0.0042325909142211845	NA	46	46	46
ENSG00000106948.16	AKNA	0.9837297389880039	0.12161834149420593	0.32524841354541223	0.00640028269792191	0.12635915594677696	0.00015647173770859008	NA	35	36	36
ENSG00000183798.4	EMILIN3	-0.9836941209656335	-0.07432077421379908	0.32526593131591286	0.021189968272312818	0.0659880322518461	0.0071043082853783435	NA	18	19	19
ENSG00000189409.13	MMP23B	-0.9834152158642098	-0.08238368191484774	0.32540312454179876	0.01685845824820508	0.0692291482442556	0.006351575184375643	NA	6	7	7
ENSG00000115561.15	CHMP3	-0.9832728864610807	-0.11024953472451123	0.32547315077958605	0.005342938324713182	0.060059748240528864	0.012866706624179743	NA	29	29	29
ENSG00000238083.7	LRRC37A2	0.983251454866863	0.10636134325879198	0.32548369599875426	0.018924858293242454	0.3865860274859112	3.1123333472189384e-14	NA	21	44	44
ENSG00000078549.14	ADCYAP1R1	-0.982361591396549	-0.09326909548045229	0.3259217413129497	0.02302793886376394	0.04225096672584965	0.03478846081061069	NA	57	57	57
ENSG00000104728.15	ARHGEF10	-0.982329494357885	-0.10814325356514308	0.32593754859996127	0.012266872199607214	0.12329937758344738	0.00012263380983009678	NA	12	12	12
ENSG00000272463.1	RP11-532F6.3	-0.9812550889401624	-0.06489325064959936	0.3264669639483413	0.029491775285612525	0.05374006744912695	0.009499721060714913	NA	9	9	9
ENSG00000107404.19	DVL1	0.9809031225195894	0.08405133903049666	0.3266405175189875	0.03187351865070809	0.10145361281169668	0.0008501258429386946	NA	58	70	70
ENSG00000174446.12	SNAPC5	0.9799195470943475	0.021335678981910994	0.3271258333022665	0.15307057163027543	0.15472485608512646	1.9186474661401315e-05	NA	133	138	138
ENSG00000260135.6	RP11-212I21.2	-0.9798272680717529	-0.052142531533171214	0.3271713896304075	0.050749414068441176	0.17429683086865716	5.1303531673992965e-06	NA	39	40	40
ENSG00000150760.12	DOCK1	0.9790803201398602	0.04382121508133438	0.32754029466746204	0.05090656515657032	0.0852264888624648	0.0028333580932571553	NA	49	51	51
ENSG00000171503.11	ETFDH	-0.9785297210038874	-0.05689724786562878	0.3278123991273125	0.07439248912071941	0.2417115365026148	1.0116831518093262e-08	NA	28	30	30
ENSG00000154889.16	MPPE1	0.9784042815474939	0.0762888505753279	0.3278744114447729	0.024508935816344963	0.2889275649312712	1.1879378509317686e-09	NA	31	32	32
ENSG00000214293.8	APTR	-0.9780536242592189	-0.03353901358643354	0.3280478029484588	0.1395212318740902	0.4993818807925127	1.809059717468005e-19	NA	23	23	23
ENSG00000198130.15	HIBCH	-0.9777118533548024	-0.08945412077866904	0.3282168575864146	0.01715717626707431	0.09718264903373293	0.0010024632427433982	NA	46	47	47
ENSG00000149177.12	PTPRJ	-0.9772115416963333	-0.06664539677671469	0.3284644352148326	0.029713316015052324	0.2314541661202639	5.8425696595010376e-08	NA	36	36	36
ENSG00000115649.15	CNPPD1	-0.9756462654575467	-0.04320660280738009	0.32923978909021523	0.0729177008706926	0.4732592837002818	2.0732794367327865e-17	NA	23	27	27
ENSG00000119673.14	ACOT2	0.9741253311853117	0.07297669484476353	0.3299943134475942	0.025109400360111764	0.1781811536440865	3.7430481032589377e-06	NA	7	8	8
ENSG00000092067.5	CEBPE	0.9736483376630612	0.09970991648921787	0.3302311768880223	0.01186845404245105	0.06477345293408845	0.008927662510688784	NA	32	36	36
ENSG00000205730.6	ITPRIPL2	-0.9735243937629119	-0.292860420586083	0.3302927424396108	0.001386973003366608	0.05740535964541564	0.014030797490914905	NA	5	5	5
ENSG00000141338.13	ABCA8	0.9715232116645143	0.04584089106024277	0.3312878001133437	0.05648306406483684	0.1819698409121757	3.918385300424074e-06	NA	54	55	55
ENSG00000100336.17	APOL4	0.9714468536492287	0.061814472049774735	0.3313258063424437	0.02948730850072541	0.11376571706600927	0.00043632630527808033	NA	34	35	35
ENSG00000244411.3	KRTAP5-7	0.9713359632408417	0.1098088125585742	0.33138100565032913	0.008136050111924214	0.07438958166196519	0.0032860687022275518	NA	6	6	6
ENSG00000169684.13	CHRNA5	-0.9703343979054726	-0.04373589341943788	0.3318798367503406	0.07098394629765428	0.22371908011855055	1.5146673259366844e-08	NA	34	34	34
ENSG00000272333.5	KMT2B	0.9696597627217667	0.07066528506583851	0.33221611318856303	0.024859931252309328	0.2635329698697105	1.7814872781605148e-08	NA	37	38	38
ENSG00000196411.9	EPHB4	0.9696200909365713	0.06340294887395659	0.3322358947069728	0.03135467817919894	0.041763188600322965	0.03285140734469795	NA	53	53	53
ENSG00000063761.15	ADCK1	0.9691041501908007	0.26234924273331356	0.33249322722971975	0.0018943861815297175	0.05209801179452972	0.018938117365930356	NA	5	6	6
ENSG00000237604.1	AP001056.1	-0.9684738138606582	-0.01724967183541559	0.3328077907835869	0.2701639785021746	0.067193701165095	0.0067248522621408645	NA	95	98	98
ENSG00000087191.12	PSMC5	0.9684370618025042	0.19106311555089597	0.3328261374870046	0.0034501837403987912	0.04984526605017505	0.023862920639487542	NA	12	12	12
ENSG00000070413.19	DGCR2	-0.9683756545658776	-0.0929268006103005	0.332856793563548	0.015243948217203852	0.09502434140437599	0.0015358588240221658	NA	31	33	33
ENSG00000169251.12	NMD3	0.9680047935500584	0.08308617733078888	0.333041975700349	0.01617537838803501	0.16715757541172238	9.803902753692512e-06	NA	26	26	26
ENSG00000198547.8	C20orf203	0.9663462330291264	0.029658451877300967	0.33387095878656203	0.10351536936552605	0.08462229458360022	0.0025100592874571586	NA	82	85	85
ENSG00000218891.4	ZNF579	-0.9655625216045047	-0.11917994784120238	0.3342631366961675	0.015494413199701438	0.04433652565496803	0.029519380375378892	NA	29	31	31
ENSG00000158864.12	NDUFS2	-0.9652575377015794	-0.08103853949460356	0.3344158342789625	0.026755560590510635	0.14808111700882334	4.6811605997245314e-05	NA	31	34	34
ENSG00000053501.12	USE1	-0.9650512185289015	-0.06890825088717893	0.3345191584680408	0.03641443752483731	0.1039413888418676	0.0005309200347221404	NA	68	71	71
ENSG00000278311.4	GGNBP2	0.9642888548145424	0.08853545076654969	0.33490112701334773	0.017484687131870263	0.16054157579200373	2.0779063966450608e-05	NA	30	32	32
ENSG00000166963.12	MAP1A	-0.9641511704419188	-0.07934255362345029	0.33497014122446733	0.012681434778959857	0.08730128395861847	0.0019810461974680907	NA	13	13	13
ENSG00000151376.16	ME3	0.9638109032378599	0.10291899797985346	0.33514073926181276	0.009798737472186745	0.11726987585326927	0.00016475191210183846	NA	4	4	4
ENSG00000110074.10	FOXRED1	0.9632677041690164	0.07909258603431206	0.33541319618283705	0.019957149747457603	0.08364010518564123	0.0023467003682915324	NA	18	18	18
ENSG00000124164.15	VAPB	-0.9629727322313545	-0.06434207193867605	0.3355612074788088	0.031188548747236946	0.2909744630458502	3.05686454157503e-10	NA	17	18	18
ENSG00000113578.17	FGF1	-0.9629090494940565	-0.07958374204870042	0.335593167781555	0.016245936755971073	0.23136103412847905	2.4863778587072774e-08	NA	16	17	17
ENSG00000184787.18	UBE2G2	-0.9626297172846164	-0.08469227693326825	0.33573337872011144	0.019136794008062157	0.0830455583449461	0.003046705343179352	NA	20	20	20
ENSG00000159692.15	CTBP1	0.961622484770495	0.09206082084855258	0.33623927268459797	0.021394149069456546	0.07612235509323881	0.0025354933063367205	NA	32	32	32
ENSG00000183527.11	PSMG1	0.9616100898722841	0.061171968687536306	0.3362455012165213	0.031542718302198666	0.21846622086775985	5.845976528633138e-08	NA	29	29	29
ENSG00000163902.11	RPN1	-0.960984671704214	-0.20465855210613482	0.3365598750448575	0.0039699709623765445	0.08331578275660083	0.002960887621334961	NA	10	10	10
ENSG00000157851.16	DPYSL5	0.9609132376143588	0.13406991638801144	0.3365957942604282	0.006432094678881344	0.10633623798641376	0.0006468500149319995	NA	28	28	28
ENSG00000075131.9	TIPIN	-0.9607718933985414	-0.034529605109189884	0.336666873662539	0.12222291015272385	0.3443005409024329	2.309620760509837e-12	NA	37	37	37
ENSG00000101752.11	MIB1	0.9603839413375704	0.06092104984401358	0.33686201721554676	0.024485921599808544	0.11727229744268701	0.0002312759517539166	NA	54	54	54
ENSG00000183682.7	BMP8A	0.9601089840632208	0.14026714093607395	0.33700036735748107	0.005197368455173445	0.03666720397874705	0.04919740905010876	NA	9	9	9
ENSG00000138744.14	NAAA	0.9599329668964559	0.12465313744020026	0.33708895302153796	0.007984538107392705	0.08321625880806016	0.002727190701367923	NA	12	12	12
ENSG00000140264.19	SERF2	0.9598049669623928	0.36252824014303586	0.33715338204324685	0.0008908995587028588	0.044924724674097666	0.03094928895339025	NA	5	5	5
ENSG00000214338.10	SOGA3	0.9593721777522977	0.17151840564259532	0.3373712859845367	0.0059245169402579395	0.0352109751480449	0.0499534743094772	NA	5	5	5
ENSG00000148600.14	CDHR1	-0.9591276497438391	-0.06017568473947854	0.337494442780197	0.0310186205089177	0.05398318935328381	0.01695590052645823	NA	34	34	34
ENSG00000213639.9	PPP1CB	-0.9584325998281288	-0.05959247165688651	0.33784466317160156	0.046022345413239345	0.06010413972116105	0.01112215802109361	NA	53	53	53
ENSG00000135480.15	KRT7	-0.9579563155745163	-0.06946288451856729	0.3380847871063034	0.032420192420242536	0.11367259658863292	0.0004684932530910241	NA	15	16	16
ENSG00000173852.14	DPY19L1	-0.957877117757978	-0.09953701185522032	0.3381247261809359	0.02065312151647404	0.046106729609626085	0.0300969438284809	NA	58	60	60
ENSG00000145911.5	N4BP3	0.9576608352794951	0.11277094174778472	0.33823381182128975	0.011093417426976922	0.07298830959659625	0.005631489211097514	NA	34	34	34
ENSG00000256576.2	RP13-977J11.2	-0.9573461003621359	-0.055503971046387234	0.3383925939422262	0.049038067587115444	0.05873173475896393	0.011251539231650188	NA	39	40	40
ENSG00000277288.3	C10orf142	-0.9571787588105909	-0.046993758873642565	0.338477036364622	0.08017822487213355	0.11217694953037227	0.0002303465564678704	NA	41	41	41
ENSG00000274512.5	TBC1D3L	-0.9562643413154353	-0.043508460251207796	0.33893870058331055	0.07749895468820725	0.3413794533234787	3.154547432076451e-11	NA	9	10	10
ENSG00000164978.17	NUDT2	0.9542614780647738	0.04989942376347938	0.3399513021234343	0.04910679358130446	0.4429547849359285	1.3546351802839224e-15	NA	9	9	9
ENSG00000108423.14	TUBD1	-0.952380192341119	-0.08304110995745184	0.3409042012446455	0.020121437203800142	0.09279378293042063	0.0018184740527720238	NA	25	27	27
ENSG00000148948.7	LRRC4C	-0.9522008874465889	-0.0520947603421596	0.34099511103402025	0.026085664842022536	0.09487135233981438	0.0014930926368488715	NA	29	30	30
ENSG00000091592.15	NLRP1	0.9490247708664414	0.06538356940334351	0.3426080137432925	0.03382722741488446	0.05229902204629892	0.015188898729973081	NA	60	64	64
ENSG00000173517.10	PEAK1	0.9465742908629906	0.048043506583749986	0.34385574957184917	0.05361273005328783	0.2869628215253212	2.778717219112e-10	NA	29	29	29
ENSG00000221986.6	MYBPHL	-0.9451549399323662	-0.036631718570094195	0.34457978017292357	0.0879065237710567	0.3994407405732437	1.2569960040773214e-14	NA	7	7	7
ENSG00000106333.12	PCOLCE	-0.9450992470132181	-0.12937983291793725	0.34460820972158146	0.01289087794815615	0.04016507256094322	0.039117420540218266	NA	14	14	14
ENSG00000182871.14	COL18A1	-0.944327903089126	-0.03277121420192315	0.3450021113187379	0.11543462144848225	0.3551634141947456	3.0497487768695608e-12	NA	42	42	42
ENSG00000140873.15	ADAMTS18	0.942519320165141	0.019462624315335002	0.34592682437466493	0.30270864496983757	0.5686228499110393	4.522601093215976e-24	NA	46	46	46
ENSG00000168813.16	ZNF507	-0.9423924650289497	-0.1141174296758893	0.34599174353885054	0.012083455021393175	0.04776069721982816	0.022294285014704304	NA	20	20	20
ENSG00000068383.18	INPP5A	-0.9413117696661334	-0.10409788119678846	0.3465451130121696	0.020382529756292525	0.06640746724029856	0.008312898290537466	NA	12	12	12
ENSG00000269893.6	SNHG8	-0.9410958493066451	-0.10656616226760876	0.34665574242309005	0.011326125458808347	0.1634425485818555	5.5136521986712235e-06	NA	18	21	21
ENSG00000135778.11	NTPCR	0.9408511713035153	0.037070578192894485	0.346781133334241	0.08561096374556883	0.3733321915019556	1.1348749912569585e-13	NA	7	7	7
ENSG00000176871.8	WSB2	-0.9407401719511366	-0.09333524455336896	0.34683802704288025	0.012285412831446935	0.05510692775594277	0.017773929535611757	NA	52	54	54
ENSG00000149488.12	TMC2	-0.9392236296130023	-0.09797730076161495	0.347615939421815	0.011299641583804055	0.15755682727870776	1.6207532960100693e-05	NA	9	9	9
ENSG00000103269.13	RHBDL1	0.9388893160361865	0.16912497551372885	0.347787575175902	0.002718592478735544	0.04655337155698064	0.026529385405338515	NA	12	13	13
ENSG00000138430.15	OLA1	0.9388619234832983	0.10914350693376888	0.34780164083239795	0.010272133550755796	0.08467919099605592	0.0020090587638954683	NA	15	16	16
ENSG00000171314.8	PGAM1	-0.9388141282482438	-0.04389389772316383	0.3478261838200335	0.11286897297737244	0.2538564773099943	1.4616748926334498e-08	NA	121	126	126
ENSG00000137513.9	NARS2	-0.9380276615562569	-0.07225906872332995	0.34823019482928763	0.017411378821613026	0.15529652771399086	1.7576148292384963e-05	NA	15	15	15
ENSG00000133466.13	C1QTNF6	0.9373879463851216	0.0806100620826644	0.3485590389083726	0.015121711625096476	0.08319974327820384	0.00224385773598659	NA	13	14	14
ENSG00000084628.9	NKAIN1	-0.9372595583691821	-0.028802515575153946	0.348625060233114	0.09334273794758735	0.3051774041292379	4.1158015375232037e-10	NA	22	22	22
ENSG00000267454.5	ZNF582-AS1	0.9371615985261363	0.040678149919902595	0.34867543973798476	0.08814016780489081	0.17093134203720187	9.949975236287731e-06	NA	58	60	60
ENSG00000167914.11	GSDMA	0.9356398865955126	0.06888840017375213	0.34945863082454887	0.020471710294576388	0.13221141598674696	0.0001249593136821579	NA	6	6	6
ENSG00000155189.11	AGPAT5	-0.9349082280005556	-0.10158481801190095	0.3498355963987886	0.011161444774787359	0.29386081977367023	6.795891022250513e-10	NA	7	7	7
ENSG00000249846.6	LINC02021	0.9330930138379321	0.04459086307620894	0.35077194588132365	0.05884422460364612	0.2258516962385855	1.7520263494616238e-07	NA	15	15	15
ENSG00000283633.1	AC005301.9	-0.93211374613641	-0.08192478506782307	0.3512777447810722	0.01897959649161008	0.12379810598419255	0.00020380698804350065	NA	16	25	25
ENSG00000188659.9	SAXO2	0.9319267749933869	0.025550233990149048	0.351374369254155	0.09864375692983773	0.3384269307863609	1.948563716168931e-11	NA	29	29	29
ENSG00000122034.14	GTF3A	0.9311504789036902	0.2002333535217022	0.3517757299619162	0.009846636705727208	0.06822812126943666	0.006600265884274024	NA	43	48	48
ENSG00000170425.3	ADORA2B	0.9306815784604553	0.07018244345414816	0.3520183015295899	0.024750845533807728	0.12310923318974293	0.00017746967578313331	NA	12	12	12
ENSG00000164068.15	RNF123	-0.9302117701112027	-0.21055831432586217	0.3522614489635012	0.0035852949670066242	0.0441596985130707	0.03232522791209902	NA	35	35	35
ENSG00000183549.10	ACSM5	-0.9301305864772915	-0.047524449772641086	0.3523034759988881	0.061807179326710746	0.05410712742632584	0.018511409354070345	NA	70	75	75
ENSG00000253251.2	CTC-534A2.2	-0.9301073581962913	-0.07696090997164053	0.3523155013683611	0.015085744643824549	0.07831710017157388	0.0028404407022174496	NA	16	16	16
ENSG00000272203.1	AC004775.5	0.9299299161576494	0.04809832976793111	0.3524073723599076	0.054418824416240734	0.1380826855567322	7.567754458094509e-05	NA	39	39	39
ENSG00000167994.11	RAB3IL1	0.9291263202248551	0.031193391701919676	0.3528236256536421	0.09388271029810885	0.3621848210323717	1.8912275783692634e-12	NA	11	11	11
ENSG00000197958.12	RPL12	0.9285978793357884	0.12498332261357405	0.3530975213046187	0.007869156268256208	0.16321023915355645	2.044143330894681e-05	NA	42	42	42
ENSG00000102890.14	ELMO3	0.9279697711765839	0.06146539213822543	0.3534232502548883	0.02185709558754149	0.09268536964738676	0.0013826863663396812	NA	25	25	25
ENSG00000109771.15	LRP2BP	-0.9273950971363777	-0.1092692296518495	0.3537214353116387	0.009184192402917846	0.18533715770810846	3.787425718177034e-06	NA	12	12	12
ENSG00000282860.1	RP11-153F10.2	-0.927032919637646	-0.10378015320757225	0.35390944249238443	0.016392782120227732	0.0946731288166694	0.001033106672394376	NA	11	11	11
ENSG00000115825.9	PRKD3	0.9262134328383528	0.18435011649134328	0.35433507302594314	0.003458633141962276	0.04985805842381555	0.023927108007696662	NA	18	18	18
ENSG00000171595.13	DNAI2	0.9259858410887459	0.0711711951728708	0.3544533384944033	0.021832124914998145	0.06643582996512347	0.007384311551578902	NA	12	13	13
ENSG00000129595.12	EPB41L4A	-0.9255533336872941	-0.03367132521358389	0.3546781547487422	0.12253574208657066	0.21273828133329956	2.146505804979483e-07	NA	64	68	68
ENSG00000103148.15	NPRL3	0.925481723180549	0.05116222800941541	0.3547153863949839	0.046530474348780625	0.0770547081626755	0.003742753526766531	NA	42	42	42
ENSG00000152219.4	ARL14EP	0.9245224994095437	0.06376214748022505	0.35521434272373664	0.024242241099578333	0.05779395535681019	0.010681155275199757	NA	79	79	79
ENSG00000172009.14	THOP1	0.9239614391656271	0.045450304998175	0.3555063928120755	0.04990588133494856	0.3211464135137009	1.6485197791941759e-10	NA	48	48	48
ENSG00000169026.12	MFSD7	-0.9236291152685301	-0.12553803263981608	0.35567944961419806	0.0034176785439624102	0.09176243103834462	0.0017413828559632767	NA	2	2	2
ENSG00000146833.15	TRIM4	0.9234804205149538	0.06659245281339368	0.35575689922281484	0.022421435538592546	0.15774527098149813	1.5253543259776416e-05	NA	37	37	37
ENSG00000174373.16	RALGAPA1	0.922997978642325	0.13414590800697412	0.35600825862052754	0.005394453316320678	0.09899700598464796	0.0009207597908894508	NA	14	14	14
ENSG00000214435.7	AS3MT	-0.9225553874515671	-0.051767690160835975	0.35623895368396963	0.052825015905589724	0.22333548304499012	9.252648995817199e-08	NA	12	12	12
ENSG00000260123.1	RP11-326A19.4	0.9221023852597078	0.07284128060188808	0.35647517291592634	0.02411094491712564	0.06932091722108287	0.0061006938150500395	NA	9	9	9
ENSG00000132781.17	MUTYH	0.9210701355800563	0.057143339140240244	0.35701381099468554	0.03461889140877582	0.18871559961461928	1.3721435350568884e-06	NA	31	31	31
ENSG00000125388.19	GRK4	-0.9204920328604664	-0.05848793772563375	0.357315694533865	0.026225087628063824	0.041669172219335485	0.03341157947378662	NA	53	61	61
ENSG00000197580.11	BCO2	0.9167117590945824	0.10394727653790582	0.3592937025079196	0.008467803396543598	0.0919123117058591	0.001457320413191551	NA	8	9	9
ENSG00000013583.8	HEBP1	-0.9164360575135538	-0.03292497572158465	0.35943823059093083	0.09665435216473556	0.3618178799239907	1.4330156137329468e-12	NA	28	28	28
ENSG00000245954.6	RP11-18H21.1	0.9163517531480466	0.044653285469269825	0.3594824318556171	0.052282989991326315	0.13271643197296254	2.9800940249482012e-05	NA	34	34	34
ENSG00000034239.10	EFCAB1	-0.9162670589042062	-0.07033680994901545	0.35952684097427323	0.026650447621794488	0.11100261535037016	0.0002573430103650311	NA	7	8	8
ENSG00000183426.16	NPIPA1	-0.9145769479734733	-0.043868572122467975	0.3604137650226721	0.08030607344895738	0.20145208595100075	1.6380329410700625e-06	NA	74	87	87
ENSG00000110799.13	VWF	0.9145280236305725	0.18525785805918973	0.3604394596163012	0.0032981886649778563	0.1068541579001761	0.0007545865171042987	NA	7	7	7
ENSG00000160221.16	C21orf33	-0.9131403491071645	-0.024710360735085216	0.3611687316295076	0.20357023267297944	0.4542235257275168	1.5773994508531034e-17	NA	17	17	17
ENSG00000155975.9	VPS37A	-0.9122862374471546	-0.09127730790338198	0.36161805723270335	0.02331392420974541	0.04116778542275774	0.03192416473276425	NA	44	49	49
ENSG00000105976.14	MET	-0.911084473560516	-0.026210496501990692	0.36225086659130024	0.13700541704857955	0.3601773524777063	1.9528362439414863e-12	NA	48	48	48
ENSG00000215915.9	ATAD3C	-0.909892681364422	-0.026486225994070293	0.3628791098290157	0.11779562493089024	0.3839183219903201	9.012424491684463e-14	NA	18	25	25
ENSG00000205060.10	SLC35B4	0.9097174915406411	0.11128851124286515	0.3629715171394562	0.010169718847412742	0.12702230037143253	0.00017914440764648195	NA	14	14	14
ENSG00000142207.6	URB1	0.9095596984700001	0.036012178122210796	0.3630547607982718	0.04185559730428323	0.13904509485228828	2.550730582145104e-05	NA	55	60	60
ENSG00000184156.16	KCNQ3	0.9087495917449712	0.05832432043175443	0.3634823203395552	0.024621872989317034	0.09056639284825198	0.0013522022651008675	NA	27	27	27
ENSG00000259905.5	PWRN1	0.9077935597373457	0.030185526039511253	0.36398730164330373	0.10650798748991934	0.18573907915610774	6.387049895112293e-07	NA	35	35	35
ENSG00000184786.5	TCTE3	-0.9075632862464054	-0.13841068133158255	0.3641089988784023	0.0066051095901212865	0.14960914494678582	1.828293181487115e-05	NA	13	13	13
ENSG00000139269.2	INHBE	0.907521674201096	0.05954339615107499	0.36413099314140407	0.029989336656266064	0.038148209511255665	0.0459297101064429	NA	14	14	14
ENSG00000166275.15	BORCS7	-0.9071655530689198	-0.03277205276878204	0.3643192567890897	0.0928848735669199	0.2575826157190928	5.0017432382357934e-09	NA	51	53	53
ENSG00000182362.13	YBEY	-0.9066407212626304	-0.030650818337060744	0.3645968203173092	0.10221718611310596	0.5075910756007996	5.84459928378213e-19	NA	69	69	69
ENSG00000185043.10	CIB1	0.9065620851103188	0.0864607231008414	0.3646384193594667	0.01791046364212169	0.04722865146281294	0.016386024840003073	NA	34	36	36
ENSG00000103249.17	CLCN7	0.9059509562542436	0.08620975705108898	0.3649618116262465	0.019276756295989142	0.1056530292169708	0.0006019191603291562	NA	35	35	35
ENSG00000203797.9	DDO	0.905289096394742	0.02748810793945564	0.3653122513322856	0.11297521527295007	0.4796762405197356	3.807476757455458e-18	NA	17	17	17
ENSG00000186470.13	BTN3A2	0.9047696793025498	0.03493463662934688	0.3655874179385401	0.15288195465823068	0.380106345079664	5.316940465977784e-14	NA	63	67	67
ENSG00000256050.2	RP11-982M15.6	0.9034437209836768	0.0357177516601446	0.3662904446643438	0.15538463493507862	0.2584990098417668	2.7247424672016603e-09	NA	73	75	75
ENSG00000260057.5	LINC01571	-0.9032875471244597	-0.03821703249789384	0.36637330394719025	0.08192101559552495	0.14848213246366174	8.02753794622978e-06	NA	33	34	34
ENSG00000100324.13	TAB1	0.9027229498059958	0.1415089552931744	0.36667295306172143	0.005484412398771012	0.143571038168316	3.347669928792104e-05	NA	8	8	8
ENSG00000196236.12	XPNPEP3	-0.9023023855944216	-0.04968497435310536	0.36689625866665054	0.040429243970023954	0.1951875024609349	1.4599895174832975e-06	NA	14	15	15
ENSG00000089050.15	RBBP9	0.9019537731093072	0.06155814942212708	0.36708142454408	0.03509181002749244	0.08895736665907847	0.0015548951948522426	NA	118	119	119
ENSG00000272583.1	RP11-344P13.6	0.9013521331193722	0.1849144213755515	0.3674011232037716	0.0038548614220908447	0.03804770962028605	0.04713780629694745	NA	6	8	8
ENSG00000110057.7	UNC93B1	-0.901072894490183	-0.10096206390671608	0.36754956357948043	0.012425156187633773	0.04356546911748547	0.03203476373653729	NA	32	33	33
ENSG00000145020.15	AMT	-0.8995965465832249	-0.08978774776389271	0.3683349956796037	0.017182650717672235	0.15079366736695618	2.0737546409011365e-05	NA	14	14	14
ENSG00000180730.4	SHISA2	-0.8990315282760617	-0.03879675022230965	0.36863586737373666	0.13439544779800802	0.1667902115530686	1.1831362837898845e-05	NA	109	114	114
ENSG00000277022.1	RP3-453C12.15	-0.8985075081780657	-0.08114394911087422	0.36891504419812793	0.02563612314477663	0.1947012034501792	2.18324822622241e-06	NA	5	5	5
ENSG00000163586.9	FABP1	-0.8974182108930268	-0.03944927909222817	0.36949579866543225	0.06804291873221975	0.2338892119582468	1.3879793844686786e-07	NA	15	18	18
ENSG00000099949.18	LZTR1	-0.8966816287616787	-0.06761100113365728	0.36988882637179754	0.01857691324996391	0.039480782355418256	0.04445739081248325	NA	33	39	39
ENSG00000267127.7	RP11-795F19.5	0.8957176609690597	0.11276066706430503	0.37040357548437164	0.008976640207513792	0.056137989386125284	0.01375251472296852	NA	10	10	10
ENSG00000148218.15	ALAD	-0.8949454041699111	-0.09702557934678721	0.37081627365411585	0.014933134270125945	0.13259058664205234	0.00012169643128032568	NA	30	30	30
ENSG00000171928.13	TVP23B	0.8942050609798645	0.07009187653518602	0.3712121849035115	0.01777593674903886	0.17083250407703268	4.568933543768616e-06	NA	5	6	6
ENSG00000278238.1	RP11-245D16.4	-0.8941759888005032	-0.026838938748066084	0.3712277371015429	0.09994922989055031	0.09438648319630737	0.0009277201260531187	NA	117	118	118
ENSG00000125148.6	MT2A	-0.8927324850824905	-0.21219597215373595	0.37200044953665656	0.00273636172104233	0.05083709175035271	0.017979390797280854	NA	11	11	11
ENSG00000112290.12	WASF1	0.8924333582262683	0.048574772551636336	0.37216069780059735	0.030946910228645354	0.19392869818025854	1.6191066129741082e-06	NA	68	68	68
ENSG00000163646.10	CLRN1	-0.8923690196770312	-0.05453437214282554	0.37219517084439646	0.04851400470922111	0.11233333576870448	0.000481568452946409	NA	26	27	27
ENSG00000142623.9	PADI1	0.8922162904329577	0.053508216669185114	0.3722770121654291	0.04114139341299676	0.07455200587029875	0.0033242374251500712	NA	35	37	37
ENSG00000105255.10	FSD1	0.8915578715868515	0.09157054030995271	0.37262995942310095	0.011174370008934675	0.0516616271392958	0.01790264457587759	NA	22	27	27
ENSG00000141867.17	BRD4	0.8904635460471083	0.14423826404517331	0.3732170341427824	0.006329592475960433	0.1436018919332791	5.4223663443828086e-05	NA	11	11	11
ENSG00000146166.16	LGSN	-0.8898182559986263	-0.01657013468453103	0.37356348228135594	0.3383622490500412	0.4910718720185169	5.77403896527566e-19	NA	99	100	100
ENSG00000204947.8	ZNF425	0.888333556793054	0.11370487626134552	0.37436135423061945	0.009481761166669322	0.03736943321613013	0.04506734231975988	NA	25	26	26
ENSG00000230658.1	KLHL7-AS1	-0.8878877925207584	-0.016215375751623247	0.37460111188391265	0.40724328058570436	0.6234853180581448	1.0285427428809263e-26	NA	65	65	65
ENSG00000119686.9	FLVCR2	-0.8873147064077097	-0.1060172171185083	0.3749094899894351	0.008771911607308617	0.07620297676540785	0.004277393685134426	NA	8	8	8
ENSG00000066557.5	LRRC40	-0.8868134476095589	-0.05545968359681546	0.37517934635489036	0.007718908182781893	0.1593075386409084	1.6842388187418576e-05	NA	10	10	10
ENSG00000165406.15	MARCH8	0.8856539073568344	0.06426489254904151	0.37580405316850696	0.01895271041857388	0.10416506930233292	0.0007066012137122902	NA	35	38	38
ENSG00000120158.11	RCL1	0.8854108240492585	0.07933172079495436	0.37593509663527946	0.015998286065569405	0.03842854860682755	0.04530629477854535	NA	15	15	15
ENSG00000137267.5	TUBB2A	-0.8845444689894434	-0.0660273884313853	0.37640236826998874	0.027074794757600336	0.21975104818121294	1.1652476245782974e-07	NA	82	84	84
ENSG00000138363.14	ATIC	0.8837152727135794	0.06958082545305395	0.37684993368961817	0.021072662847104098	0.09449391030097146	0.0013241082986678622	NA	28	30	30
ENSG00000144749.13	LRIG1	0.8830459008382866	0.08939316809967528	0.37721147191816917	0.010183427470880003	0.07486530481085407	0.003972652044912751	NA	11	12	12
ENSG00000101782.14	RIOK3	0.8822487496462377	0.15182882963476216	0.37764230462061354	0.007275338423357887	0.07487524462620462	0.0024717387696270147	NA	9	9	9
ENSG00000235098.8	ANKRD65	-0.8813638457004246	-0.0623189382199202	0.3781209196463189	0.018297965715463216	0.18958306645391151	8.746849177875147e-07	NA	10	17	17
ENSG00000249378.5	LINC01060	0.8810487029186057	0.018455146151776618	0.37829146004468683	0.22164221636736067	0.5534143802280035	2.317051427390725e-23	NA	12	12	12
ENSG00000113231.13	PDE8B	0.8809255972752248	0.038797441565642604	0.3783580918715289	0.07375404463592956	0.16170090574842744	1.1138713982288647e-05	NA	64	64	64
ENSG00000170871.11	KIAA0232	0.8797281925931444	0.1592313785016509	0.379006572830469	0.0035384462775832713	0.04714927791029757	0.020352295151915646	NA	12	13	13
ENSG00000188761.11	BCL2L15	0.8793373334678167	0.042057502627407525	0.3792183991956838	0.09728822240340498	0.03996062246521659	0.040389333302364674	NA	62	62	62
ENSG00000272444.1	RP11-1017G21.6	-0.8790500249827805	-0.03563273998998947	0.37937415265732455	0.07523858178990746	0.13330653251597124	0.00010408088035810428	NA	78	79	79
ENSG00000135390.17	ATP5G2	-0.8786530222899012	-0.0680243745477861	0.3795894374372134	0.029746717379515848	0.1380949452081095	0.00010478244524810203	NA	59	60	60
ENSG00000196417.12	ZNF765	-0.878458672875248	-0.03371533697479602	0.3796948557222952	0.09562326464961571	0.13345086308387094	0.00010746254760861066	NA	57	64	64
ENSG00000159479.16	MED8	0.8768831003935414	0.12390081322904618	0.3805501362319861	0.005587844292467501	0.1528903187748144	2.9149180347181763e-05	NA	13	14	14
ENSG00000129055.12	ANAPC13	0.8762035506417005	0.04555872635400544	0.3809193866270656	0.04833308343952353	0.22588816945777515	9.405809414060704e-08	NA	44	44	44
ENSG00000156515.21	HK1	0.8761117395106675	0.14847070996275064	0.38096929137170144	0.00616387933802635	0.05240249063940347	0.019214134048392662	NA	23	23	23
ENSG00000204344.14	STK19	-0.8759825971072943	-0.15002931000524464	0.3810394946510475	0.008293886356740398	0.11461552012570768	0.0002853943165617313	NA	18	59	59
ENSG00000272391.5	POM121C	-0.8754620012460568	-0.07565469738540188	0.38132257702083916	0.02164785730297128	0.22665595106988415	8.14206255152548e-08	NA	15	17	17
ENSG00000128891.15	C15orf57	-0.8738984465280862	-0.02390617942829792	0.3821735607849437	0.1951883769811169	0.5354615199600005	1.4148296495625149e-21	NA	40	41	41
ENSG00000134253.9	TRIM45	0.8728541124446104	0.13798348369790245	0.3827426005368123	0.005804738312369587	0.041059534579628236	0.03597417658924097	NA	28	28	28
ENSG00000282876.1	RP1-138B7.7	0.8727317081643835	0.02832775750003132	0.38280933051190813	0.13217292491292515	0.19228581923837465	2.7635439818518467e-06	NA	102	106	106
ENSG00000110987.8	BCL7A	-0.8705088405876512	-0.11235077469165171	0.38402239004760286	0.008176907274737334	0.04859964415833525	0.023221535297627785	NA	15	15	15
ENSG00000162769.12	FLVCR1	-0.8700637823224822	-0.042412006583531704	0.3842655488456852	0.05506736655083232	0.3283489341988229	4.318590682276625e-11	NA	26	26	26
ENSG00000249685.1	RP11-360F5.3	0.8700582280475389	0.029359180694357966	0.38426858403397546	0.16753120685080466	0.197875547245886	9.355969416110279e-07	NA	137	137	137
ENSG00000175970.10	UNC119B	0.8689720284970082	0.07827401716869566	0.3848624303674363	0.01627718704436182	0.08878826785643383	0.0016871429754821115	NA	21	21	21
ENSG00000104774.12	MAN2B1	-0.8668862435267717	-0.07573769474041614	0.3860043416006649	0.02262038772397787	0.10402969575109668	0.0008336191819788598	NA	59	62	62
ENSG00000142632.16	ARHGEF19	0.8655535655477463	0.04079841126821247	0.38673502910831814	0.04261993392201255	0.10447113042237734	0.0007028615311344402	NA	33	33	33
ENSG00000104537.16	ANXA13	0.863853026631595	0.05462111197442339	0.387668633897846	0.03388121724323653	0.22054081190218355	1.1997922348712466e-07	NA	17	17	17
ENSG00000272047.1	GTF2H5	-0.862659011603068	-0.04485531685301551	0.38832497461205484	0.019516467924737057	0.10941341048795124	0.0005187955299376952	NA	27	27	27
ENSG00000161653.10	NAGS	-0.8624220293498882	-0.023217706875294494	0.3884553223555697	0.0762714961464813	0.22051488631445104	1.4452758931606206e-07	NA	23	24	24
ENSG00000242485.5	MRPL20	-0.8621139805158552	-0.07245976899595856	0.3886247987943031	0.019199713555996853	0.2445745548516613	2.278143947799117e-09	NA	26	32	32
ENSG00000248874.5	C5orf17	0.8618524542218944	0.061027513494707177	0.38876871567881954	0.02877186002677813	0.14772320066407738	4.7925117113383335e-05	NA	5	7	7
ENSG00000118004.17	COLEC11	-0.8614451647299637	-0.024344498384605173	0.38899291007713777	0.14565816491533867	0.16653449785251642	9.038373798267627e-06	NA	51	52	52
ENSG00000175595.14	ERCC4	0.86054795220788	0.05469827069384043	0.38948706242257936	0.03318425809040715	0.06689328850405322	0.007746436431583445	NA	52	53	53
ENSG00000176909.11	MAMSTR	0.860440928124	0.07665163741585146	0.38954603291548606	0.0201545245783021	0.1627033165408588	1.0182025488102389e-05	NA	16	16	16
ENSG00000157911.9	PEX10	-0.8604393175367069	-0.06317706939795077	0.38954692039391414	0.023113471166816512	0.16945358723386672	9.304147243826248e-06	NA	19	19	19
ENSG00000137804.12	NUSAP1	-0.8604374759317939	-0.031334560957591774	0.3895479351709882	0.10848145444221428	0.3659571067410831	5.735187906575057e-13	NA	22	22	22
ENSG00000032742.17	IFT88	-0.8602951764231007	-0.06257675791110338	0.3896263511399225	0.04913965905881164	0.06243295074747246	0.00982784029987809	NA	101	103	103
ENSG00000130812.10	ANGPTL6	0.8586699564011107	0.05298896756678406	0.3905226303307655	0.026421146646543207	0.1584465027355174	1.4379725502849174e-05	NA	15	15	15
ENSG00000152208.12	GRID2	0.8576646855175035	0.05027949290971199	0.39107764546428603	0.03813081497097413	0.14839373573732276	1.7574337923140782e-05	NA	40	40	40
ENSG00000059122.16	FLYWCH1	-0.8571843504278654	-0.023632731548644287	0.39134300992553306	0.19709273845981426	0.6264471471988737	1.7616029414690387e-27	NA	13	13	13
ENSG00000198515.13	CNGA1	0.8565324181690782	0.049008689934778	0.3917033492502755	0.06957181458799587	0.17945410241047954	5.724683666560644e-06	NA	36	37	37
ENSG00000198105.13	ZNF248	0.8547046094674947	0.11491837651513778	0.39271469807304515	0.009840613464658947	0.14067746521177568	2.284739155647637e-05	NA	91	93	93
ENSG00000226363.3	HAGLROS	-0.8544835765007213	-0.03265898385197024	0.3928371054914639	0.0917656155128901	0.3797857196663893	2.666422112813759e-13	NA	18	18	18
ENSG00000270972.1	RP11-326C3.15	0.854412593265323	0.02535285774086287	0.3928764207071067	0.17487298550140914	0.07497753217989911	0.004450858459563611	NA	47	51	51
ENSG00000043514.15	TRIT1	-0.8541434729978247	-0.04310746323870585	0.393025498987291	0.034955697689940876	0.07881260385825845	0.0026065949857179103	NA	65	66	66
ENSG00000158270.11	COLEC12	0.8526555096284596	0.0742175043323331	0.393850369874827	0.018389357181928523	0.07168288557083677	0.0057972894217199825	NA	13	13	13
ENSG00000099957.16	P2RX6	-0.8524653832956179	-0.06818814449392718	0.3939558442200821	0.023043016809966774	0.11070138957585812	0.0005063945561561001	NA	21	22	22
ENSG00000127328.21	RAB3IP	-0.8504623671066972	-0.026934885054895413	0.39506807462716964	0.10668639019756074	0.17915396447933446	6.965684354860144e-06	NA	110	112	112
ENSG00000065809.13	FAM107B	0.8496812699288759	0.09738321121058764	0.39550231453374973	0.008230285276400358	0.07190374649220907	0.0045408088155068855	NA	21	22	22
ENSG00000205426.10	KRT81	0.8493576618835826	0.05160217939266991	0.3956823043065293	0.04299978031383402	0.26058321933832923	1.7255691357053365e-08	NA	33	33	33
ENSG00000111665.11	CDCA3	-0.8485216118443509	-0.0695324890574911	0.3961475417249497	0.009590612262034965	0.09717411179028593	0.0013865001435953645	NA	7	7	7
ENSG00000100239.15	PPP6R2	0.8480147236539075	0.019056248566035317	0.39642977096529863	0.2546910750267554	0.639412485024706	3.0219806041785282e-30	NA	42	47	47
ENSG00000213413.2	PVRIG	0.8477683333946205	0.037418335182221776	0.3965670019222143	0.059806462620765236	0.2765176651553629	1.1040618046787436e-09	NA	26	26	26
ENSG00000145506.13	NKD2	0.8477363822686599	0.0695977233266389	0.39658479970770244	0.018180845385853187	0.10835194736105204	0.0005498472827770199	NA	24	24	24
ENSG00000271425.7	NBPF10	0.8474138370847529	0.5072287064337533	0.3967644945505001	0.0004754941186679916	0.2896052208530424	1.0724049970949747e-09	NA	4	12	12
ENSG00000135679.22	MDM2	0.8468580978480136	0.08035356065929165	0.3970742205876464	0.01839891164806226	0.1919667535363706	3.6705900387311e-07	NA	17	17	17
ENSG00000110218.8	PANX1	0.8463630908335888	0.17310569039484563	0.3973502219573122	0.002606829150032908	0.0654954211212653	0.006888316287917887	NA	8	8	8
ENSG00000156639.11	ZFAND3	0.8457185088466164	0.11165657136306295	0.3977097952928198	0.009508815888648681	0.07776955263293837	0.003994764027168479	NA	41	41	41
ENSG00000157214.13	STEAP2	0.8457047612772792	0.2245425758920224	0.3977174663665425	0.001921401174588374	0.07775080895940832	0.003909707701021135	NA	41	41	41
ENSG00000174749.5	C4orf32	0.8455533160880393	0.06883200970476037	0.3978019779142128	0.01874808347174217	0.0626409987169435	0.008017995489713964	NA	69	70	70
ENSG00000232629.8	HLA-DQB2	0.8451855969333901	0.04003486663564644	0.398007222704728	0.055483384110755415	0.4847749773033517	8.731690684265564e-19	NA	13	47	47
ENSG00000120278.15	PLEKHG1	-0.8451450700894336	-0.07602894127820407	0.39802984692430454	0.010042273536545746	0.04976802125745825	0.022738957235471438	NA	23	24	24
ENSG00000137274.12	BPHL	0.8447510119836442	0.03322881170306456	0.39824987131885503	0.07420469572518845	0.3076712074450543	2.572349137457764e-10	NA	20	22	22
ENSG00000134222.16	PSRC1	-0.8440384962016411	-0.03518267723848002	0.3986478941836995	0.08216191338808383	0.4877088430485837	7.06951358382544e-19	NA	11	11	11
ENSG00000103479.15	RBL2	0.8431011900406146	0.07653584715151607	0.39917185325422255	0.01868667499520793	0.17940820624431975	4.006704481321809e-06	NA	63	64	64
ENSG00000113924.11	HGD	-0.8419800770952429	-0.05320442577529109	0.399799105298702	0.025620354988808554	0.10435093612575493	0.0007494569414028091	NA	14	14	14
ENSG00000226791.6	AC109826.1	-0.8403023806080395	-0.050788869803256746	0.40073886698938654	0.04154602713447555	0.03539126911420688	0.04926339056600517	NA	39	39	39
ENSG00000197417.7	SHPK	-0.8385191297689558	-0.034405647696601656	0.40173920846063993	0.0966035876700887	0.4335026041443125	3.3611946982685644e-16	NA	24	24	24
ENSG00000184984.9	CHRM5	0.8382884944541426	0.02025703773210844	0.4018686961624469	0.1566035588443062	0.5052502510048994	7.969705294846051e-19	NA	30	31	31
ENSG00000261241.5	LINC02128	0.8366984821174396	0.058423881294083185	0.40276207256774177	0.030470437268464556	0.1367725403633986	4.398849363331017e-05	NA	24	24	24
ENSG00000237523.1	LINC00857	0.836466271037479	0.09345905804264612	0.40289264399282987	0.01144979890066115	0.057757495775659626	0.012354544081535508	NA	10	10	10
ENSG00000144035.3	NAT8	-0.8363761639609596	-0.06285072876067693	0.40294331769711866	0.02359146964204439	0.05312863837436261	0.012912068515097484	NA	21	22	22
ENSG00000077616.10	NAALAD2	-0.8363126532303569	-0.0487771009783704	0.40297903665353463	0.0395559436690674	0.1428187670884953	4.787408808383432e-05	NA	79	80	80
ENSG00000246898.1	LINC00920	0.8362613214970006	0.021861626361376122	0.4030079074282975	0.1740029017704016	0.5261141312687314	6.69069810855891e-21	NA	13	13	13
ENSG00000144791.9	LIMD1	-0.8361672734448975	-0.09277225097566141	0.4030608065806862	0.021801236954628732	0.12637081159357053	7.983949794275919e-05	NA	20	21	21
ENSG00000162545.5	CAMK2N1	-0.8357484361701946	-0.024075287016616934	0.4032964402513909	0.09447074176920703	0.269607753765092	1.929356963501034e-09	NA	68	69	69
ENSG00000267665.1	RP11-13K12.2	-0.8341434529051744	-0.04122037181032855	0.4042001514677521	0.06581333459850186	0.05077767953531096	0.02116279622180142	NA	65	71	71
ENSG00000172260.14	NEGR1	-0.8340666458540543	-0.12470225081326976	0.404243429253753	0.00567338969211174	0.04815599178903852	0.025148586909613937	NA	10	10	10
ENSG00000162881.6	OXER1	0.833151061997883	0.05399536087778338	0.4047595386400602	0.01872730414390885	0.1182583948407141	0.00033333767759519866	NA	32	34	34
ENSG00000101452.14	DHX35	-0.8314448025222114	-0.09470093964000095	0.40572239813578925	0.020374236688205535	0.09234716121018853	0.0012182213663421433	NA	65	66	66
ENSG00000132681.16	ATP1A4	-0.8312062562151175	-0.08306964487306179	0.405857121164254	0.012627034563535193	0.06120848152789761	0.011617140349803398	NA	8	8	8
ENSG00000188312.13	CENPP	-0.8309460939550513	-0.03895478757734191	0.40600408262132803	0.057768425342823934	0.22819760326765876	9.711664324779188e-08	NA	21	21	21
ENSG00000163738.18	MTHFD2L	-0.8305410532454797	-0.0578336919942593	0.40623294681392697	0.024500338749307904	0.03660805963423496	0.04731166907059201	NA	57	58	58
ENSG00000183850.13	ZNF730	0.8296951130543131	0.04193190839627716	0.4067111851805726	0.07521098447199037	0.08339176203852687	0.003044435788196041	NA	23	24	24
ENSG00000271605.5	MILR1	0.8290865153766585	0.05194288198731374	0.4070554535520161	0.028451114406193453	0.2059816952741788	4.3464139273099833e-07	NA	80	83	83
ENSG00000105136.20	ZNF419	0.8286473068601831	0.08154080715499952	0.4073040106892356	0.015248939749838175	0.07919305670484249	0.0030229051342459275	NA	22	22	22
ENSG00000176623.11	RMDN1	-0.828594807426487	-0.09225648773476458	0.4073337272532702	0.009875176840660402	0.15395885745752952	2.700751704269232e-05	NA	44	44	44
ENSG00000135406.13	PRPH	-0.8279431692513104	-0.05445176903341108	0.40770268544833566	0.03212633628744538	0.1133053781970997	0.0002915943742766386	NA	14	14	14
ENSG00000160284.14	SPATC1L	-0.8275689956730466	-0.022411866600231402	0.4079146329016543	0.17300281879618024	0.31457068174892394	2.018870194822615e-10	NA	47	49	49
ENSG00000254685.6	FPGT	0.8272196197105811	0.09975072176141458	0.4081125932152614	0.010959758312604546	0.1318432815854024	0.00013024027699894074	NA	32	33	33
ENSG00000283297.1	RP4-816N1.8	0.8251445101151244	0.05983372622377273	0.40928955240856524	0.02560813409654064	0.06583022450842069	0.005848906709874582	NA	23	23	23
ENSG00000155792.9	DEPTOR	-0.8251419346953608	-0.02342520444337786	0.4092910143868591	0.16606670556451536	0.367663642860386	1.2325304207667546e-12	NA	82	82	82
ENSG00000179133.12	C10orf67	-0.8248692583522361	-0.025524249757764544	0.4094458210594403	0.09372958832753753	0.036381819563333036	0.049337153510026766	NA	41	44	44
ENSG00000035115.21	SH3YL1	-0.8246307422341076	-0.1789898071048147	0.409581262483813	0.0033330989457447504	0.12464476809804373	0.00020900698522114173	NA	14	15	15
ENSG00000124701.5	APOBEC2	-0.8245691148159371	-0.14711344725628442	0.4096162619565922	0.012212181709094914	0.03803337657435798	0.036703613066827484	NA	3	3	3
ENSG00000198929.12	NOS1AP	0.8238475129900928	0.049039717530551086	0.41002620673633006	0.053487226144781824	0.14911278286861845	3.162388952154926e-05	NA	89	90	90
ENSG00000250786.1	SNHG18	-0.8233939392823649	-0.044364317816261864	0.4102840084870566	0.051233903071948264	0.04069954402363801	0.03095457353224724	NA	32	34	34
ENSG00000123427.16	METTL21B	-0.8227973794521387	-0.0168979325158763	0.41062322715885746	0.24897639420304918	0.4859770448259887	8.649839001121616e-18	NA	134	134	134
ENSG00000272221.1	XXbac-BPG181B23.7	0.8227419360644243	1.0876650657951585	0.41065476209929785	0.00025379591703318937	0.2582985730068141	2.1135900273470916e-08	NA	2	15	15
ENSG00000156222.11	SLC28A1	-0.8210805383724313	-0.12128645864109922	0.41160039465938536	0.009497855309235696	0.08829112174733895	0.0010159036473926786	NA	8	8	8
ENSG00000141295.13	SCRN2	0.8210197400863728	0.05393629307827343	0.4116350242515182	0.044464380157870034	0.2317981641333377	7.931607033834956e-08	NA	27	27	27
ENSG00000093183.13	SEC22C	-0.8209897442220313	-0.08260712321995033	0.41165210998422985	0.014283200805485188	0.13520155547275245	6.233553252078438e-05	NA	38	38	38
ENSG00000203791.14	METTL10	-0.8209521914107911	-0.032157373175943034	0.41167350076928355	0.10240750284970948	0.06321969099080642	0.006530743876696779	NA	78	83	83
ENSG00000083444.16	PLOD1	-0.820237812694718	-0.06016378445525439	0.41208054986159603	0.02469660293880289	0.25322455750511685	5.679095829727821e-09	NA	20	21	21
ENSG00000254533.1	AF186192.1	-0.8199718869664832	-0.04829513716886916	0.41223213382975155	0.03434856612728286	0.1721422071542021	3.5443933858620626e-06	NA	20	20	20
ENSG00000180155.19	LYNX1	0.8192743201700996	0.02466839464256679	0.41262992051674763	0.15735672966835235	0.4494137731881856	1.813584267610017e-16	NA	38	38	38
ENSG00000184206.11	GOLGA6L4	-0.8189837142952808	-0.024936929048452034	0.41279570529653564	0.1228395319422268	0.14971376314191792	2.884716413936496e-05	NA	42	43	43
ENSG00000124380.10	SNRNP27	0.8189761638641359	0.2876083406539922	0.41280001319092485	0.0009673286460696974	0.03966336409700702	0.04067407469611061	NA	1	1	1
ENSG00000149527.17	PLCH2	-0.8173309402435589	-0.08763470063391493	0.4137393297877683	0.021265347881380337	0.2949032612292598	3.657008201556186e-10	NA	14	15	15
ENSG00000054523.17	KIF1B	-0.8168127296130392	-0.06347446731046938	0.41403545643768536	0.015856269403108886	0.11821929536985873	0.0002912502832884896	NA	39	39	39
ENSG00000272733.1	KB-208E9.1	-0.8163327453978383	-0.042583115900395256	0.4143098507985077	0.059236136581052784	0.1918204494620996	1.8672196491102002e-06	NA	58	63	63
ENSG00000121058.4	COIL	-0.8154540003917765	-0.2460095363376724	0.41481248486268774	0.004740047521017738	0.03821814639514809	0.042616120273224325	NA	9	9	9
ENSG00000177683.13	THAP5	0.8151081217842736	0.09379978849411247	0.4150104230723407	0.011005902744217783	0.17884513767848695	1.9147852468483187e-06	NA	14	14	14
ENSG00000185904.11	LINC00839	0.8147203684647876	0.07890454283017401	0.4152323915534283	0.021826256865332468	0.10718345826179804	0.0006064781299220237	NA	16	16	16
ENSG00000124613.8	ZNF391	-0.814682395018218	-0.02768278821207057	0.41525413313476467	0.11080985702022311	0.4059779434985933	2.6528751972494224e-14	NA	62	63	63
ENSG00000197712.11	FAM114A1	0.8139855133984168	0.04010056458497566	0.41565325001220876	0.07600953808878266	0.10383259030794524	0.0008312206366073051	NA	60	60	60
ENSG00000249992.1	TMEM158	0.813629547675891	0.06884454582482895	0.41585720549295013	0.022076878825261825	0.2510207963723061	2.508180499731026e-08	NA	13	13	13
ENSG00000174405.13	LIG4	0.8129738931789138	0.05487559317306812	0.4162330264176439	0.02288922905972385	0.15432079630951928	2.8721935669245508e-05	NA	27	27	27
ENSG00000253641.5	LINCR-0001	-0.8128430622601739	-0.03848868586063849	0.4163080426366397	0.06792670249379759	0.0719382176537005	0.005175947291183685	NA	39	39	39
ENSG00000090432.6	MUL1	-0.8122919374424906	-0.06346473311003176	0.41662413579814206	0.019522089645774524	0.2709315930906005	7.982850595455665e-10	NA	32	32	32
ENSG00000178425.13	NT5DC1	-0.8120656810396505	-0.08398700588355433	0.4167539443023057	0.019493717294608408	0.03532364346058608	0.049333194878752464	NA	93	97	97
ENSG00000189129.13	PLAC9	0.812010370725406	0.041675920436213355	0.4167856807304864	0.06015228350569223	0.04209229773935667	0.03479004150949607	NA	41	41	41
ENSG00000075213.10	SEMA3A	-0.8117150959155527	-0.040495777378950784	0.4169551301680353	0.06011227437243036	0.2419238162638366	6.244057073175388e-08	NA	27	28	28
ENSG00000228065.10	LINC01515	-0.8112847163489593	-0.029041102481802937	0.41720218495663597	0.08974972497695918	0.11663150960080484	0.0003262160691086512	NA	88	88	88
ENSG00000165091.15	TMC1	0.8104339986000055	0.04321703021445098	0.4176907841910519	0.06260458136730793	0.1740168799504022	9.724875007209713e-06	NA	53	54	54
ENSG00000163393.12	SLC22A15	0.8102721320276599	0.06468663846661027	0.4177837884205058	0.019946592300705585	0.12395058372778217	0.0002331405881730139	NA	55	57	57
ENSG00000088298.12	EDEM2	-0.8101616547177115	-0.130771571091605	0.4178472727502691	0.005552907952254927	0.0508355220102775	0.016222195771831555	NA	11	11	11
ENSG00000167311.13	ART5	0.8095834861249119	0.05470877567817181	0.4181796023881741	0.01816786869570673	0.06525535107972752	0.005555974074709934	NA	11	12	12
ENSG00000014138.8	POLA2	-0.8090785849305516	-0.08704552608911949	0.418469945403813	0.012310073676490731	0.11552332115832938	0.0003326004515654313	NA	11	11	11
ENSG00000172113.8	NME6	-0.8084310966826583	-0.05290337887292472	0.41884245659785435	0.03615731687048544	0.18181210977116916	2.614800339965065e-06	NA	38	38	38
ENSG00000198203.9	SULT1C2	-0.8080629759110082	-0.025840759183618365	0.41905432981802326	0.12152964439772458	0.34829637935655183	7.533085695578188e-12	NA	11	11	11
ENSG00000168291.12	PDHB	-0.8078643755271459	-0.06372638825715672	0.41916866115306717	0.020487755032307715	0.15577880972812205	2.702156641324689e-05	NA	83	84	84
ENSG00000169062.14	UPF3A	-0.8077366892425217	-0.12235857232824693	0.4192421779677483	0.008725923731194324	0.05344857441099867	0.013311566713261006	NA	10	11	11
ENSG00000171574.17	ZNF584	-0.8073289875276152	-0.053541323685510366	0.4194769675735158	0.026689308433411524	0.1934387686975268	2.661585349956355e-06	NA	20	20	20
ENSG00000080031.9	PTPRH	-0.8063137100064589	-0.038034481453751275	0.4200619872969368	0.06944755989460924	0.3046199151493456	1.1575049805270334e-10	NA	20	23	23
ENSG00000013573.16	DDX11	0.8060387193282407	0.020420328392306557	0.4202205239476562	0.21740255374357348	0.6084456915454562	9.561115912799976e-26	NA	27	29	29
ENSG00000198502.5	HLA-DRB5	0.8057110048603702	0.08510417148527578	0.4204095026274892	0.01630110066357883	0.6041832151400346	2.6293806118363778e-25	NA	23	83	83
ENSG00000079337.15	RAPGEF3	-0.804634772608813	-0.0720003637970837	0.4210304699778281	0.01622851794542883	0.2067427951593896	3.728094383360939e-07	NA	5	5	5
ENSG00000070961.15	ATP2B1	0.8045500695677618	0.07779844576129019	0.42107936500365717	0.015473215430055594	0.1202487928525928	7.222805543309483e-05	NA	50	51	51
ENSG00000275074.1	NUDT18	0.8045072215638034	0.04002538845414293	0.42110410038195134	0.048511571907853615	0.18109416694886046	2.596898411676009e-06	NA	50	52	52
ENSG00000113658.16	SMAD5	0.8035787555536194	0.04966809652284547	0.42164029642374834	0.028487620148358463	0.05148583990353405	0.020788192976538996	NA	122	122	122
ENSG00000071054.16	MAP4K4	-0.8034968300219344	-0.0657332239026021	0.4216876282457793	0.021853973849000393	0.14072975203237353	5.7317593772803516e-05	NA	45	53	53
ENSG00000126882.12	FAM78A	-0.8031407023920346	-0.10480544134513442	0.4218934143505434	0.014084308515905615	0.05403099444183165	0.016314021174987002	NA	44	45	45
ENSG00000128298.16	BAIAP2L2	0.8025913549512649	0.04598765008562754	0.4222109667414259	0.0408879391478915	0.04539148763630774	0.022629412521364658	NA	51	52	52
ENSG00000281721.1	LINC01080	0.8020421734829644	0.022703057978688945	0.422528563168026	0.14898575149875176	0.4284180544525412	5.122065226035808e-16	NA	14	14	14
ENSG00000128731.15	HERC2	0.8007516456787032	0.10723127040512938	0.42327543730787465	0.00563957097089365	0.055148297997791966	0.014783036226381253	NA	25	30	30
ENSG00000251580.1	RP11-539L10.3	0.8004377861405974	0.062258562935409774	0.42345719569307694	0.01982359382373436	0.15426029917591758	1.612291608402072e-05	NA	6	6	6
ENSG00000243709.1	LEFTY1	0.79909118379344	0.08151503352238353	0.4242375413126457	0.010135866115146245	0.07643074477180692	0.0036532770358336	NA	8	8	8
ENSG00000143850.13	PLEKHA6	0.798959883010834	0.0445116522339245	0.4243136740596176	0.02898976553504565	0.2082773556526074	6.89340657924591e-07	NA	29	30	30
ENSG00000172785.18	CBWD1	0.7981260311030733	0.04017567622681677	0.42479735671824626	0.05174167108081376	0.13158847005487434	6.425848624351356e-05	NA	22	22	22
ENSG00000165716.10	FAM69B	0.797529794220412	0.051889626621669134	0.4251434062759266	0.04324570163036725	0.10596648754402567	0.0004851287137984226	NA	31	49	49
ENSG00000171045.14	TSNARE1	0.7975107617967441	0.030435737888323426	0.42515445520364303	0.08355120545365273	0.23599868746651465	3.568470112724192e-08	NA	57	58	58
ENSG00000160200.17	CBS	0.7971190656968586	0.020458392201116705	0.4253818844972872	0.19843784706001114	0.21519148625906384	2.2807486719791605e-08	NA	65	66	66
ENSG00000075539.13	FRYL	-0.7967019360503171	-0.148280352846284	0.4256241592800498	0.011284312068825648	0.050618931566139294	0.02239405472811976	NA	51	51	51
ENSG00000278570.4	NR2E3	-0.7963616135160302	-0.07444861880928835	0.4258218830607362	0.015378685676723469	0.07978884802344544	0.003461315122921645	NA	14	14	14
ENSG00000107521.18	HPS1	-0.7956925178405837	-0.044253945543761664	0.426210776806202	0.0593108816690994	0.12063326055496867	0.0002787387623780801	NA	50	52	52
ENSG00000154262.12	ABCA6	0.7952798181252925	0.022508332234111684	0.4264507506108087	0.16015738332233628	0.5349347156221251	1.3264220964910507e-20	NA	11	11	11
ENSG00000115806.12	GORASP2	-0.795214870320455	-0.0795001993284235	0.42648852319006414	0.016849953449955664	0.0712626122422615	0.006250222351950291	NA	56	61	61
ENSG00000074603.18	DPP8	-0.7946255665607822	-0.013112027200038916	0.4268313417532492	0.0114803137325158	0.03752149231322382	0.04719716135570373	NA	17	18	18
ENSG00000011638.10	TMEM159	-0.7937001549418479	-0.07461647395623604	0.4273700100310922	0.010474962153435224	0.057064195497971086	0.014378442720104696	NA	25	26	26
ENSG00000144485.10	HES6	0.7931004855781101	0.03480082948177154	0.4277192799572329	0.06679634715224542	0.2654709319750704	9.839274798711846e-09	NA	47	47	47
ENSG00000196458.10	ZNF605	-0.7930121357397822	-0.17916106435894352	0.4277707522603864	0.0017668809529313174	0.1226060996463734	0.0002781777839065741	NA	4	9	9
ENSG00000121068.13	TBX2	-0.793003630644141	-0.06301493435369829	0.4277757074893088	0.029170136566471203	0.10494511495968972	0.0007116433076871942	NA	45	46	46
ENSG00000205838.13	TTC23L	0.792666182912671	0.051086383325729026	0.42797233786080613	0.020614054927854716	0.04049764995749626	0.0428710656495964	NA	54	54	54
ENSG00000080224.17	EPHA6	-0.7925576061668546	-0.06996691236232144	0.4280356165808975	0.012425842810114844	0.07709972737476754	0.00407685382430729	NA	18	18	18
ENSG00000124491.15	F13A1	0.7925502496356555	0.030085741855570333	0.42803990417731475	0.06743484742348964	0.10303900965630564	0.0007060472043158398	NA	65	67	67
ENSG00000170889.13	RPS9	0.7920784886667986	0.1405342191535256	0.4283149121391894	0.003994010911540448	0.15478584181924007	3.084805787576518e-05	NA	22	22	22
ENSG00000127022.14	CANX	-0.7919699791479352	-0.030838302897945494	0.42837818113137316	0.14693514524945356	0.2264823152254263	1.34306884292108e-07	NA	104	107	107
ENSG00000165502.6	RPL36AL	0.791271249385294	0.04093111325108893	0.4287857219528691	0.06012778445258841	0.4890724995558869	5.3099353328108776e-18	NA	20	20	20
ENSG00000226328.6	NUP50-AS1	0.7911815075765642	0.06837178769086294	0.4288380810559894	0.025723455809060828	0.09440241139245152	0.0009569344199562873	NA	4	4	4
ENSG00000172803.17	SNX32	0.7911305824228436	0.04502786435003122	0.4288677945618202	0.03231049959018961	0.1899045659057954	1.4288616491750524e-06	NA	24	25	25
ENSG00000108349.16	CASC3	0.7904339044758975	0.17123352221958127	0.4292744082678277	0.005445759071298982	0.08397799965547982	0.0016168004801796676	NA	5	5	5
ENSG00000167880.7	EVPL	-0.7903394167450307	-0.06040914878059835	0.42932957295947505	0.026087470803878285	0.04851510117233487	0.022188898108300315	NA	21	22	22
ENSG00000135773.12	CAPN9	0.7898640992142217	0.05687574975389226	0.42960713967384834	0.041931345750488375	0.1591533533425114	1.733392835351435e-05	NA	34	34	34
ENSG00000152689.17	RASGRP3	0.7887067693262568	0.05910565846881347	0.43028341054182273	0.015425121482668402	0.05042472997106137	0.020397191566455145	NA	52	52	52
ENSG00000164983.7	TMEM65	0.7878128727961646	0.17426860621384338	0.4308061702410234	0.0027318688360650667	0.10716232698260962	0.0006196373352444218	NA	2	2	2
ENSG00000167986.13	DDB1	-0.7871836911590978	-0.10746799760397208	0.43117434284296174	0.008106151746019629	0.1142507423359748	0.0004088585183295805	NA	71	73	73
ENSG00000166928.10	MS4A14	0.7870548936928894	0.045033657888174886	0.4312497325985323	0.051429982248494197	0.21303344164860766	5.119812289159358e-07	NA	60	61	61
ENSG00000248508.6	SRP14-AS1	0.7868374178889527	0.04197682233335866	0.43137704629841156	0.04289969794938492	0.17710901168423265	2.611513585756092e-07	NA	30	30	30
ENSG00000161265.14	U2AF1L4	0.7866132267873385	0.08573687008379985	0.4315083140444843	0.01503488442503929	0.1046391530690681	0.0007771308390700537	NA	10	10	10
ENSG00000198231.12	DDX42	-0.7861047535940762	-0.05690606503619388	0.4318061196399262	0.023628066274406896	0.20545910772394932	7.435924727494817e-07	NA	44	44	44
ENSG00000205978.5	NYNRIN	-0.7853964462415362	-0.08794956796748947	0.43222116372761066	0.012044742199264751	0.21126956298475053	2.7166937682149137e-07	NA	5	5	5
ENSG00000166664.13	CHRFAM7A	0.7853724488903415	0.020173733419854588	0.43223522940693193	0.159113217957	0.27363242489841977	1.7422570497861914e-09	NA	53	54	54
ENSG00000172366.19	MCRIP2	0.7842648138661733	0.2065362797077762	0.4328847411383103	0.002110072589689085	0.08165325339351401	0.002318140168790618	NA	7	7	7
ENSG00000144591.18	GMPPA	0.7837219674170193	0.06889620011106484	0.43320326975582235	0.039454014953905825	0.14760022618948945	4.943421089284386e-05	NA	43	48	48
ENSG00000180185.11	FAHD1	0.7836191368990569	0.02199260211553923	0.43326362338349655	0.1089617748700654	0.3827052155417792	2.249636807320056e-13	NA	78	78	78
ENSG00000142233.11	NTN5	0.7827167268323133	0.050546012334870286	0.4337934774729306	0.039001433894072186	0.09997764136298512	0.0007336552139043681	NA	37	37	37
ENSG00000142512.14	SIGLEC10	-0.7827136324769197	-0.12961805792818645	0.4337952949816577	0.007040702411364843	0.07073715600958909	0.00534344688416907	NA	31	34	34
ENSG00000147592.8	LACTB2	-0.7823841856800715	-0.09113837577874538	0.4339888249010384	0.004497321331391161	0.1610296005421682	2.265379040550831e-05	NA	4	4	4
ENSG00000222041.10	CYTOR	-0.7823382383809533	-0.06892804033760332	0.43401582010401385	0.016565666992123983	0.213761212383636	6.560436790415662e-07	NA	20	25	25
ENSG00000187764.11	SEMA4D	0.7822567733347112	0.11951152646043259	0.4340636852692823	0.005390004703272659	0.050773606091244206	0.0213496010000049	NA	21	21	21
ENSG00000186063.12	AIDA	-0.7817067308319039	-0.15401023275253414	0.43438694511161313	0.003420688661668863	0.05947796126937493	0.010851599336869864	NA	15	18	18
ENSG00000134202.10	GSTM3	0.7805552287678998	0.01984407803816471	0.4350641327077688	0.1657235791349613	0.4662373575155116	6.607374974938421e-17	NA	25	26	26
ENSG00000164933.11	SLC25A32	-0.7803726642114323	-0.042174988554997225	0.43517155315044675	0.04880463850334712	0.06121693058439595	0.010488199677589844	NA	73	73	73
ENSG00000182575.7	NXPH3	0.779644787311554	0.21993033307868448	0.43559998589616533	0.0023061661791786378	0.058062233052223175	0.013661557551873168	NA	1	2	2
ENSG00000163281.11	GNPDA2	0.7791945515339972	0.06687936858951908	0.4358651191460001	0.02214232142559915	0.19644687067760705	1.0454533849178482e-06	NA	11	11	11
ENSG00000232598.2	RP1-90K10.4	-0.7786694599333123	-0.04496137955652266	0.4361744507436096	0.06124922338600651	0.10651570469561948	0.00046133780428638703	NA	16	16	16
ENSG00000105486.13	LIG1	-0.7784050471997026	-0.046196169452734914	0.4363302642446374	0.038902373538790114	0.11243205712767852	0.0005084627471852623	NA	50	53	53
ENSG00000143376.12	SNX27	0.7779542864508386	0.05726151286773774	0.43659596310285775	0.017346498647231506	0.08248136226119919	0.00315840777244187	NA	25	26	26
ENSG00000139697.13	SBNO1	0.7778814521643758	0.07703193755901523	0.4366389036851861	0.013059585415178508	0.06935826418346472	0.004690697609557425	NA	14	14	14
ENSG00000039123.15	SKIV2L2	0.777427621326752	0.05661728648486237	0.43690652149474685	0.03140672480148125	0.17156284312281142	1.0008070684230445e-05	NA	69	69	69
ENSG00000134460.15	IL2RA	0.7770570109038042	0.017633472972371847	0.4371251354196485	0.27991823372607616	0.07154927114478693	0.005191237330396578	NA	155	162	162
ENSG00000179630.10	LACC1	0.7769645632538601	0.04068742602512173	0.4371796778154218	0.0423692812527994	0.17711841548764795	5.49092512416438e-06	NA	56	59	59
ENSG00000283154.2	IQCJ-SCHIP1	0.7766311029290628	0.05653136967587255	0.4373764457625212	0.04784442902321448	0.14941609864715588	1.968660586702645e-05	NA	64	64	64
ENSG00000218739.9	CEBPZOS	0.776541423194686	0.0761523386848797	0.43742937259032144	0.01255074620971474	0.08817568379416968	0.002205153009928266	NA	4	4	4
ENSG00000272989.1	LINC02012	-0.7763139731017116	-0.06077453492799119	0.4375636247075505	0.02851473195689614	0.03913829592893408	0.03990036786216415	NA	37	37	37
ENSG00000141391.13	PRELID3A	-0.7760879416183012	-0.05222826643564339	0.4376970629783782	0.02223863271321154	0.06991970905049187	0.006689547288075682	NA	29	29	29
ENSG00000169299.13	PGM2	-0.7758095778455089	-0.08393795657343203	0.43786142791857485	0.013805054722834002	0.16263375625932094	1.3505717311135354e-05	NA	38	38	38
ENSG00000173040.12	EVC2	-0.7752276339838899	-0.033938970039743735	0.4382051619084717	0.058883951322124775	0.13254007636816093	0.00010528334660853864	NA	47	48	48
ENSG00000244731.7	C4A	0.7750617016948523	0.35695104081954815	0.438303200758271	0.0006927042581961992	0.05079791918165109	0.01994132956943316	NA	4	17	17
ENSG00000149380.11	P4HA3	0.7749481367512493	0.06232232171276866	0.4383703063381612	0.03444340905749084	0.07052495577814345	0.004319312634443698	NA	43	44	44
ENSG00000182993.3	C12orf60	0.7747529475944154	0.029009871721636875	0.4384856575036842	0.10892101697645147	0.3577984058576519	2.1053744707630336e-12	NA	30	31	31
ENSG00000147894.14	C9orf72	-0.7744314826774784	-0.07344388441041143	0.43867567202750923	0.01475054973263998	0.03775556457534022	0.03779087380601411	NA	10	10	10
ENSG00000177463.15	NR2C2	0.7738774349495284	0.10743971071874946	0.4390032748323578	0.011176543479257287	0.07311098955519567	0.004696658853730464	NA	35	35	35
ENSG00000166321.13	NUDT13	0.7737323717323589	0.04843269027395075	0.4390890724517995	0.024575752007550737	0.08219063811729105	0.0015894417885857087	NA	189	191	191
ENSG00000104980.7	TIMM44	0.7735072261363571	0.043435355496131624	0.43922225385545	0.06538358623491528	0.3679097398434257	1.3430874192021147e-13	NA	23	23	23
ENSG00000101557.14	USP14	0.7717473404663127	0.045462412422814305	0.44026408614789614	0.04287630934682849	0.12007270574500292	0.00016731228367855488	NA	40	42	42
ENSG00000130427.2	EPO	-0.7698612175706596	-0.012262593911235338	0.44138222136513494	0.29543730474291896	0.0479449299695864	0.025780826634429186	NA	135	135	135
ENSG00000197705.9	KLHL14	-0.7691766366409003	-0.08103914295400894	0.44178845799397537	0.015204507605400805	0.04456882808574905	0.026152589652863604	NA	49	51	51
ENSG00000109576.13	AADAT	-0.7672586924757749	-0.07468776526399401	0.4429277229277684	0.02327752265280255	0.197836828949228	7.727279073880536e-07	NA	29	29	29
ENSG00000125637.15	PSD4	-0.7669766377637273	-0.04383727476017008	0.44309540587146057	0.03498721485321461	0.299157973147683	9.468933896488344e-10	NA	25	25	25
ENSG00000132793.11	LPIN3	0.7654596674445836	0.05102049411591594	0.44399787446728933	0.026883589762297537	0.09298221668700198	0.0016063416465745902	NA	19	19	19
ENSG00000212694.8	LINC01089	0.7653504094761368	0.04000807458940483	0.4440629141755533	0.03395100605598883	0.16245371960416766	1.8748554544280678e-05	NA	73	74	74
ENSG00000100151.15	PICK1	0.7648581242477286	0.02545031342719164	0.4443560319986022	0.13523036469773725	0.5749969696950484	1.368380335934673e-23	NA	9	9	9
ENSG00000005882.11	PDK2	0.7641101931799424	0.06095458233058199	0.44480157841974066	0.021871666025749553	0.11293526141197564	0.0004153754681133784	NA	25	26	26
ENSG00000284237.1	RP11-328D5.4	0.7639527452259249	0.03216511202912632	0.4448954034396231	0.08236526747515971	0.06597659088904624	0.008338574428348152	NA	55	58	58
ENSG00000213246.6	SUPT4H1	0.7635183010173061	0.054688120450230054	0.44515435219909805	0.0217445400747167	0.18303532459688207	3.5080659055650186e-06	NA	52	55	55
ENSG00000144554.10	FANCD2	0.7633673049673347	0.07050299663880447	0.44524437291923535	0.022789272949846708	0.0892781240665672	0.0015461982314039669	NA	23	27	27
ENSG00000184182.18	UBE2F	0.7619953840549515	0.05587477992247154	0.4460627591259301	0.02812075201200081	0.22581574227810985	1.799134903365724e-07	NA	34	34	34
ENSG00000184923.12	NUTM2A	0.7609673162495093	0.0270230388685901	0.4466765891818699	0.21835865724202957	0.2158865222078919	3.4110266065677857e-07	NA	101	108	108
ENSG00000141101.12	NOB1	0.7597780263719959	0.05736778919511904	0.44738727965103686	0.021192685545162078	0.03899530884727681	0.043063744252183234	NA	22	22	22
ENSG00000179588.8	ZFPM1	0.7595021193236936	0.03905550984906797	0.44755224676642436	0.06321547292204022	0.055494890763647386	0.016294232526730866	NA	47	47	47
ENSG00000140931.19	CMTM3	-0.7592560265681139	-0.03912565299593222	0.4476994168395626	0.018877637683463545	0.03992423990683722	0.04089619684415747	NA	84	87	87
ENSG00000168243.10	GNG4	-0.7589819081795409	-0.12107492557019639	0.44786337937034293	0.0060843928568428685	0.051665887639493716	0.01707577774981906	NA	21	21	21
ENSG00000236209.1	AC104135.2	-0.7583587622732174	-0.014457597659730266	0.4482362378709148	0.31413142589402143	0.5657646384236086	3.925939486616493e-24	NA	112	113	113
ENSG00000261098.1	RP11-819C21.1	-0.7583421299560696	-0.07768422570556491	0.4482461922102152	0.014105323045432912	0.05548969204769506	0.013741874861039996	NA	4	4	4
ENSG00000105639.18	JAK3	-0.7580756901253459	-0.2299017868682057	0.44840567192158376	0.0017765712847066994	0.05642457282561969	0.015408663526121956	NA	8	9	9
ENSG00000198663.16	C6orf89	0.7578615423479591	0.08920112208266057	0.4485338751542768	0.014188238842944435	0.2503300629804566	2.047642822260288e-08	NA	16	17	17
ENSG00000090861.15	AARS	0.7575906759021445	0.07346488215174901	0.4486960637934858	0.013802032184365147	0.11772571422613515	0.00016896117726465242	NA	10	10	10
ENSG00000011143.16	MKS1	0.7574941535239827	0.05056134766133101	0.4487538672324556	0.040600215999589614	0.03695821879065018	0.040225106840370735	NA	28	30	30
ENSG00000147862.15	NFIB	-0.7569848460868479	-0.06558906379857841	0.44905894131757906	0.02058562517246485	0.058357250320251984	0.013868677931162669	NA	41	41	41
ENSG00000130649.9	CYP2E1	0.7569822643759765	0.0988197133305204	0.44906048805667154	0.005339289314754421	0.0545352814896996	0.017570988730350887	NA	6	6	6
ENSG00000188629.11	ZNF177	-0.7566964471896435	-0.1512428170987789	0.4492317438212733	0.004360589407052097	0.07737534121350667	0.00394048451155257	NA	4	6	6
ENSG00000187840.4	EIF4EBP1	0.7565387598420115	0.09028275317144123	0.44932624268478283	0.007950001266176922	0.12031853015422135	0.00021812560366060916	NA	31	32	32
ENSG00000174885.12	NLRP6	-0.7563792767729985	-0.03164001341976256	0.4494218291554585	0.05532121548752763	0.07627255704056693	0.003975439361332143	NA	37	41	41
ENSG00000196172.9	ZNF681	0.7563493107330059	0.0404031982721156	0.44943979064354667	0.03573775152295181	0.05152626674234224	0.019001485798422327	NA	17	20	20
ENSG00000270339.3	CH17-385C13.3	-0.7560376360033113	-0.059565925822950685	0.44962663098665434	0.01459810081062632	0.051701944238355814	0.0185272900786264	NA	7	7	7
ENSG00000198182.12	ZNF607	-0.755505171876942	-0.07406544846542837	0.4499459303040094	0.012260158784616651	0.0976781021027076	0.0013271884881523993	NA	33	33	33
ENSG00000184985.16	SORCS2	0.7554256253418145	0.031660450217770184	0.4499936424911525	0.09653578704386111	0.2650703197263228	1.5647879011392619e-09	NA	44	49	49
ENSG00000067208.14	EVI5	0.7550504372219514	0.07134719232466569	0.4502187198040455	0.010795192744313065	0.09162558797680168	0.0011972726908220381	NA	24	24	24
ENSG00000009830.11	POMT2	-0.7545431495325411	-0.036334441814714846	0.45052314573835694	0.03544167991184058	0.17088649431972391	5.32473189212946e-06	NA	96	96	96
ENSG00000133961.19	NUMB	-0.7542729280583201	-0.05972897692624291	0.4506853546040478	0.025623279975396644	0.1678197922705792	9.902687846540964e-06	NA	30	30	30
ENSG00000117222.13	RBBP5	0.7541338231375363	0.04630181390694812	0.4507688695621951	0.05147566963560369	0.102675194742602	0.0007996209306391724	NA	69	70	70
ENSG00000151164.18	RAD9B	-0.7539436851840131	-0.03147552361451497	0.4508830375915809	0.053295985226854144	0.09581575010253644	0.0010281317351580293	NA	39	39	39
ENSG00000067225.17	PKM	-0.7534786308287889	-0.12482739626419018	0.45116234770448294	0.004769086342885516	0.053388932497705134	0.016996935009951523	NA	6	6	6
ENSG00000141376.22	BCAS3	0.7530076422924608	0.15767736606131977	0.45144532163828166	0.0033706033290493874	0.1097919827208336	0.000416925257257416	NA	4	5	5
ENSG00000138696.10	BMPR1B	-0.7526839253192148	-0.061499773855494176	0.45163987176544074	0.018197671638091724	0.11587100556062968	0.0003046421194810416	NA	54	54	54
ENSG00000148357.16	HMCN2	-0.7523477926469324	-0.164778903031956	0.45184193375439063	0.002214667675407712	0.04045758650375567	0.04012542902855065	NA	5	5	5
ENSG00000050393.11	MCUR1	-0.7522916028466177	-0.034451050133937455	0.45187571654214864	0.07629588267558479	0.40674684135553385	8.752081188501472e-15	NA	27	28	28
ENSG00000170577.7	SIX2	0.7522575708150292	0.031588384512153976	0.4518961781901958	0.059436805653001745	0.055206116319665065	0.01660942965616943	NA	30	30	30
ENSG00000099338.22	CATSPERG	-0.7522020962135373	-0.06028783225789938	0.45192953323639773	0.020510913989878747	0.09266091820854803	0.0013879487210708124	NA	10	11	11
ENSG00000140575.12	IQGAP1	0.7520175309636915	0.0298250330945906	0.45204051624562247	0.09057859296194298	0.4984881267598182	2.9913291827010336e-19	NA	34	34	34
ENSG00000196381.10	ZNF781	-0.7508155025485355	-0.10858960147958314	0.45276369829309393	0.01568523504999026	0.11565001487286555	0.0003603321152744872	NA	55	56	56
ENSG00000166268.10	MYRFL	-0.7494203308167615	-0.02633603738850052	0.4536039008141851	0.06827104735142817	0.16654662790296015	2.845104973840063e-06	NA	25	25	25
ENSG00000163946.13	FAM208A	-0.7488627664909946	-0.10271713777603474	0.4539399239421864	0.007394034023906475	0.041643951520425285	0.031112679088888824	NA	30	31	31
ENSG00000232388.4	LINC00493	-0.7485380810619346	-0.08186118128057922	0.4541356643411367	0.013624370314430317	0.12931037058656136	0.00015394403231985408	NA	41	42	42
ENSG00000149541.9	B3GAT3	0.7480740876269646	0.07940764738793898	0.4544154707728608	0.016335239437556215	0.2250121855419105	1.7847830636014254e-07	NA	5	5	5
ENSG00000142856.16	ITGB3BP	-0.7477721197193736	-0.027962912478120425	0.4545976215712616	0.060610185567172	0.24161071794900205	8.263105692876928e-08	NA	13	14	14
ENSG00000070366.13	SMG6	0.7477360870504787	0.06789239196849749	0.4546193596726237	0.022010210965075327	0.11898486543760692	0.0002219780193020399	NA	45	45	45
ENSG00000136051.13	WASHC4	-0.7470224852842581	-0.04499119028368092	0.4550499881838995	0.030453732760231077	0.21838623250137212	2.227486970225721e-07	NA	47	47	47
ENSG00000110841.13	PPFIBP1	0.7465938184137224	0.05846390171662841	0.4553087809286017	0.019882983449324567	0.11995945572879285	0.00022488321465929194	NA	22	23	23
ENSG00000118197.13	DDX59	-0.746362699340934	-0.044275362744721665	0.4554483454195605	0.03568974571308402	0.14444263342033498	4.8616077609588254e-05	NA	39	39	39
ENSG00000115252.18	PDE1A	-0.7459292599603553	-0.027687463259692624	0.455710148778002	0.13946582051996595	0.44072386975138267	1.8865385453312592e-15	NA	32	32	32
ENSG00000047346.12	FAM214A	-0.7457850690148142	-0.03472659756698009	0.45579726086310335	0.03999095840975782	0.1176825544329392	0.00030949689857739514	NA	51	51	51
ENSG00000181754.6	AMIGO1	0.7454714747910033	0.06403467876993263	0.4559867492528735	0.02034946692690334	0.3398759042620219	1.7917630947562317e-12	NA	36	38	38
ENSG00000111860.13	CEP85L	-0.7452568508798245	-0.07978483939508019	0.4561164606583671	0.016125899318055595	0.06849964981450361	0.007608080442671209	NA	41	41	41
ENSG00000141456.14	PELP1	0.7452180374628864	0.1843216606212154	0.4561399203853935	0.0037559380860437263	0.0789358255336917	0.0034592347000827715	NA	17	18	18
ENSG00000130811.11	EIF3G	-0.7443141468721305	-0.2510051207976608	0.456686444641624	0.0016007255007124013	0.037913795558203865	0.04034271123270077	NA	5	5	5
ENSG00000130717.12	UCK1	-0.7421018669617202	-0.05469775275976118	0.45802561877117565	0.016493140672140093	0.2324048753973537	5.1752375584581234e-08	NA	8	8	8
ENSG00000177082.12	WDR73	-0.7419053693016293	-0.04309205056932047	0.45814467245134705	0.08080937585377272	0.04487419543552602	0.024740552678764426	NA	85	86	86
ENSG00000122359.17	ANXA11	-0.7414743990348979	-0.04382907940490174	0.4584058487890975	0.041412826296810576	0.333544725834004	5.258751708415125e-11	NA	50	50	50
ENSG00000100867.14	DHRS2	-0.7413145718062546	-0.05029768472888687	0.4585027284080646	0.03372744026880961	0.13266130202303847	2.844938011311601e-05	NA	13	13	13
ENSG00000147813.15	NAPRT	0.7410405910651575	0.019785417906193276	0.4586688291292169	0.21180537115949952	0.5080805782621308	8.937308026483154e-20	NA	32	33	33
ENSG00000273287.2	CTA-268H5.14	0.7406165023989615	0.125124306344472	0.45892599922773625	0.0058644282318353275	0.06979005133459122	0.007025416550657028	NA	3	3	3
ENSG00000152904.11	GGPS1	-0.7396548540914293	-0.06885783434729625	0.4595094482123654	0.016744063097087376	0.10528155203129172	0.0007904659668543602	NA	29	29	29
ENSG00000237310.1	GS1-124K5.4	0.7388521139847565	0.04184546009136224	0.45999680271363075	0.04506701641149166	0.2123375113030445	2.005555787582541e-07	NA	25	25	25
ENSG00000182986.12	ZNF320	-0.7386827000946743	-0.0626272588681853	0.4600996931585477	0.020472332808824628	0.238831635421246	4.2154504019340816e-08	NA	9	10	10
ENSG00000169862.18	CTNND2	-0.738468180447395	-0.10305810174548494	0.46022999624040684	0.01690955029932381	0.08220775171034671	0.0028323887509791477	NA	50	51	51
ENSG00000004534.14	RBM6	0.7371848616964446	0.04397307909304391	0.46100993812045254	0.03729637356639501	0.26124140793489303	2.123767189471612e-08	NA	42	42	42
ENSG00000145781.8	COMMD10	0.7370735178808874	0.04129285206835911	0.4610776425615538	0.048174511571104105	0.19554200205266428	4.730884815685134e-07	NA	97	97	97
ENSG00000111452.12	ADGRD1	-0.7366925760751446	-0.04471540724175362	0.4613093225257733	0.02375733953503507	0.06040478882649895	0.007332373145015914	NA	16	16	16
ENSG00000054219.10	LY75	-0.7357890254561907	-0.06216833713652039	0.46185910104636374	0.022474503057223184	0.11512752852737895	0.00036173454990913787	NA	54	54	54
ENSG00000089847.12	ANKRD24	-0.7354145116742543	-0.06963641136240722	0.46208708660027153	0.01488410938957353	0.07320145419193455	0.0055181379578871075	NA	12	12	12
ENSG00000169393.8	ELSPBP1	-0.7348026319220818	-0.04883235187806405	0.4624597039845838	0.030498649949326908	0.2301849496700003	2.1148780741666414e-07	NA	13	14	14
ENSG00000203721.6	LINC00862	0.733372281409544	0.11193954225654018	0.46333140040181164	0.007501695844102796	0.03644671653850913	0.043651195085261565	NA	17	17	17
ENSG00000226409.2	RP11-735G4.1	-0.7328379177500048	-0.06859117283681268	0.4636572916450108	0.016729468356955594	0.08818039141399832	0.0021653328990318414	NA	10	11	11
ENSG00000157240.3	FZD1	0.7328263685507944	0.052904340844474894	0.4636643365402462	0.017772977554560972	0.06768440598504022	0.007039370417296442	NA	12	13	13
ENSG00000251504.1	LINC01099	-0.7322970958716953	-0.02864780416609605	0.463987251516347	0.10151339174158314	0.09475591669395377	0.0014192226821340373	NA	50	53	53
ENSG00000122687.17	MRM2	-0.7319188728627151	-0.03455308776019789	0.4642180861509635	0.05317122455586462	0.2780278035665081	4.778875259088542e-10	NA	31	31	31
ENSG00000115221.10	ITGB6	-0.7317458513024054	-0.023102008814187107	0.46432370486337915	0.15615746214049592	0.4203177970909601	9.521812118144505e-16	NA	8	8	8
ENSG00000164690.7	SHH	-0.7315571040510057	-0.06244997474687263	0.4644389383663262	0.024171584648299917	0.11000034339761304	0.00044412901332885156	NA	38	39	39
ENSG00000074416.13	MGLL	-0.7308354605659146	-0.038094577451066126	0.4648796610597681	0.027315954663181125	0.06073850434101915	0.011175565465324454	NA	23	24	24
ENSG00000117533.14	VAMP4	-0.7307484362138453	-0.05718976185517729	0.4649328243539709	0.020017452388446794	0.0718665421441473	0.006013693359488147	NA	34	35	35
ENSG00000154781.15	CCDC174	-0.729959571690602	-0.057903603769659424	0.4654148969654366	0.01761261294402952	0.049982533501280096	0.02045806411188696	NA	11	11	11
ENSG00000198453.12	ZNF568	-0.7290598529668453	-0.020887106229723056	0.46596505116771136	0.12221909560516175	0.32242317791488523	9.223097346511402e-11	NA	46	47	47
ENSG00000226669.2	RP11-509J21.4	-0.728956497638629	-0.10512422772295563	0.4660282733374841	0.00839871124180025	0.04376520199820519	0.02575697831869076	NA	13	13	13
ENSG00000134548.9	SPX	0.7281818703141907	0.07394254255553374	0.4665022623540902	0.033896926022964576	0.1814503969050836	3.508133757263665e-06	NA	107	107	107
ENSG00000171316.11	CHD7	0.7280549086306379	0.12663424187898384	0.4665799748284085	0.004234081423799385	0.08875076183098958	0.0014394249960365342	NA	14	14	14
ENSG00000170464.9	DNAJC18	0.7269972694446103	0.11301825034078462	0.4672276284640522	0.008262131374781876	0.06448100858181421	0.008878761508633226	NA	18	19	19
ENSG00000142675.17	CNKSR1	-0.7266765026093815	-0.03965096006258211	0.4674241510183924	0.05120794550108988	0.4822400077899987	1.195669453094667e-19	NA	30	31	31
ENSG00000144741.17	SLC25A26	-0.7255766240798843	-0.0440187896182289	0.4680983557059112	0.033717025583249294	0.21304247018165293	9.004779063728154e-08	NA	20	20	20
ENSG00000015592.16	STMN4	0.7251725254009688	0.014674583349940595	0.4683461957637818	0.3387648518131148	0.7519454945223474	1.5632911820650033e-39	NA	22	22	22
ENSG00000197841.14	ZNF181	-0.7246621118766419	-0.06625004268221175	0.46865934419897115	0.013505692870552163	0.251847267849194	3.186861537187713e-09	NA	4	4	4
ENSG00000164080.13	RAD54L2	-0.723256408501877	-0.07253073003795939	0.46952236878704623	0.022582191558881245	0.03893914077769322	0.045300418167655516	NA	29	31	31
ENSG00000064835.10	POU1F1	0.7226529597554233	0.03841438985401412	0.46989312250613424	0.0391968236958247	0.0693015242569793	0.005220815205124378	NA	40	40	40
ENSG00000272720.1	CTA-228A9.3	0.7226119021070315	0.08401507723349753	0.46991835384858294	0.01166959157289775	0.1938381165703835	1.4074225175169918e-06	NA	7	7	7
ENSG00000139531.12	SUOX	-0.7225666482618381	-0.061513163358812406	0.4699461647661042	0.01599583122961385	0.1287222912249857	0.00010502551370592222	NA	8	8	8
ENSG00000063854.12	HAGH	-0.7224383473263517	-0.023895242084004023	0.4700250175232966	0.11201360421645704	0.43018311271722826	2.5391734186461486e-15	NA	13	13	13
ENSG00000169021.5	UQCRFS1	0.7220053344806568	0.054024599035964675	0.4702911978087787	0.013471529310301274	0.15998752133651145	1.6747252111908756e-05	NA	100	100	100
ENSG00000261210.7	CLEC19A	-0.7211904593035051	-0.057456697016877584	0.47079234097257106	0.017581289732689163	0.07159272496046888	0.005162047136008189	NA	13	13	13
ENSG00000116198.12	CEP104	0.720305137554506	0.06275874503387897	0.4713371422362277	0.015994186383159435	0.12440113781763334	0.00016481067460335225	NA	22	22	22
ENSG00000153094.22	BCL2L11	0.7178003349855974	0.03273820829385054	0.4728804067994269	0.0872469933783562	0.043367105085442656	0.032440718079988766	NA	103	113	113
ENSG00000164818.15	DNAAF5	-0.7161745947656265	-0.06369195273457183	0.4738835480362972	0.018002014938825216	0.03651908008166135	0.027648938344083544	NA	8	10	10
ENSG00000001460.17	STPG1	0.7153691982035504	0.05293275314116443	0.4743809401668563	0.031000747697053476	0.2714654869049193	3.6032549449566267e-09	NA	11	11	11
ENSG00000167553.15	TUBA1C	-0.713505433513883	-0.02818958214326234	0.4755330520820912	0.0606918998635476	0.2158771142495032	2.1026103135351025e-07	NA	39	39	39
ENSG00000110080.18	ST3GAL4	-0.7134352062164594	-0.20999432653830166	0.47557649404173985	0.0033021335750395646	0.12341001317771676	0.0001619312356628968	NA	10	11	11
ENSG00000171943.11	SRGAP2C	0.7105277302085852	0.17377624437434086	0.4773769411395128	0.00238876111930826	0.05904986939290958	0.012393851699868213	NA	3	6	6
ENSG00000174780.15	SRP72	-0.7102726422072783	-0.06208829857607112	0.47753508150416435	0.014607058690888953	0.18409530321606649	3.072217032600268e-06	NA	17	18	18
ENSG00000275874.1	PICSAR	-0.7095147850966279	-0.01721582202368551	0.47800507974539697	0.2193438741496737	0.3064274492716155	2.735324312668495e-10	NA	78	80	80
ENSG00000057468.6	MSH4	0.709450461623553	0.04004365961860614	0.47804498270397877	0.05713034770486347	0.16751229867272707	5.451936336874017e-06	NA	53	53	53
ENSG00000070756.15	PABPC1	-0.709147621300658	-0.13623955771100538	0.4782328736574477	0.0033150890031000907	0.07881617159209972	0.002910581300345391	NA	12	12	12
ENSG00000237753.1	AC079922.3	-0.7083973576116436	-0.024767043391954947	0.47869853290809683	0.19490573276132422	0.5408190018710002	3.742097223494666e-21	NA	54	54	54
ENSG00000101049.14	SGK2	0.7074996354288138	0.06606737503791693	0.47925603917309656	0.007719713325345906	0.14069100500954107	6.857448842165434e-05	NA	36	38	38
ENSG00000113812.13	ACTR8	0.7071240230370347	0.04487166749836053	0.4794894082849833	0.02943605920056365	0.2349644523447425	1.29227955563201e-07	NA	42	42	42
ENSG00000165632.7	TAF3	0.7068099055229591	0.08388722641544208	0.479684618043582	0.009805628620440366	0.06673971959157833	0.008231695049898837	NA	17	18	18
ENSG00000165078.12	CPA6	0.7058201432228088	0.1193398685552512	0.4802999937484552	0.003949081250280237	0.10041715085982167	0.0008701039416894886	NA	1	1	1
ENSG00000166682.10	TMPRSS5	0.7054977366663746	0.018018275088547624	0.48050053996410513	0.18543338759090613	0.42855824310381146	2.069475175003716e-15	NA	15	15	15
ENSG00000158195.10	WASF2	-0.7051516520533141	-0.10459128844947013	0.48071586538603794	0.014510113146039859	0.15810755706553142	1.4700627058176388e-05	NA	7	8	8
ENSG00000108061.11	SHOC2	0.7048335190039291	0.05772958859336914	0.4809138463851439	0.020999443339265508	0.2003269124688291	1.1439894787551425e-06	NA	13	13	13
ENSG00000162885.12	B3GALNT2	0.7048080854218848	0.0436614952985481	0.48092967616384763	0.03196572767972939	0.19936860436617992	1.535368367996081e-06	NA	32	32	32
ENSG00000143443.9	C1orf56	0.7047291019826739	0.1708500051573095	0.4809788370082978	0.003467043279284404	0.036423816389339635	0.04287768619692536	NA	3	4	4
ENSG00000257585.1	LINC00609	-0.7046896675848937	-0.05871910415638739	0.4810033827764909	0.018600841383999457	0.2221061002424317	9.457587244360351e-08	NA	30	30	30
ENSG00000130592.15	LSP1	-0.704025269882935	-0.059295083501142154	0.48141703675974534	0.017975720808110326	0.17507291503160913	5.2781096507908336e-06	NA	7	7	7
ENSG00000112685.13	EXOC2	0.70323743226643	0.11601351114410342	0.4819077952302766	0.004909548169096983	0.08811148874048208	0.00205869651624502	NA	9	9	9
ENSG00000261478.1	RP11-429B14.4	0.702654935590848	0.05653466615325777	0.48227081796039906	0.022224159123873405	0.09577661833785138	0.001165236635278593	NA	14	14	14
ENSG00000168028.13	RPSA	0.7023695387031632	0.044927265140443665	0.4824487368417818	0.03314155013029843	0.33699689444737185	3.778119042081806e-13	NA	53	54	54
ENSG00000187231.13	SESTD1	0.7020799945019989	0.12249266370428089	0.4826292776435094	0.0039603445412013435	0.056190803493592116	0.01162629137851386	NA	10	10	10
ENSG00000165568.17	AKR1E2	-0.701747322551618	-0.03563373604082088	0.4828367553973316	0.07279441592447652	0.07231173720184103	0.005118733008606916	NA	38	39	39
ENSG00000249487.6	LINC01586	0.7015456507386281	0.03865822603841581	0.48296255578657166	0.04759458311581295	0.0516334870734719	0.015272125775915588	NA	31	31	31
ENSG00000214237.10	MINDY4B	0.7011168215022161	0.015340692358183711	0.48323011333605326	0.1319728514897049	0.1545564958072703	3.5981223434003694e-05	NA	73	75	75
ENSG00000176476.8	SGF29	0.7002107787852515	0.09338600533242127	0.48379568114801896	0.009829211214579041	0.039606464942832535	0.040568488527815035	NA	5	5	5
ENSG00000005156.11	LIG3	0.7001497151620226	0.05521760282043019	0.4838338110492111	0.022276770286698326	0.2444034524754528	6.397070034273929e-08	NA	6	6	6
ENSG00000125247.15	TMTC4	0.6996927416398997	0.09851206136790812	0.48411921034303107	0.008107528753512248	0.09110148247527518	0.001051953188739608	NA	18	18	18
ENSG00000187824.8	TMEM220	0.6993497042397199	0.029852672142876242	0.4843335116826989	0.0740831122470528	0.2529880432463272	2.1280456568435383e-08	NA	51	51	51
ENSG00000183346.6	C10orf107	0.6988142988947136	0.0347030098331343	0.48466809132106026	0.025114380590261824	0.16666644136557554	5.515351799079727e-06	NA	22	22	22
ENSG00000205710.3	C17orf107	-0.6973145150570337	-0.04548699005523188	0.48560598623403306	0.03176572726383938	0.1781515723491915	6.570429905685008e-06	NA	22	22	22
ENSG00000171804.10	WDR87	0.6964751471365216	0.05906824616718068	0.4861313161951084	0.01692557052800944	0.07010489865032972	0.005255155388883301	NA	14	15	15
ENSG00000110900.14	TSPAN11	-0.6957706060061462	-0.03406000109019534	0.4865725001055753	0.08790694346835248	0.34252341387361124	3.121419930688072e-13	NA	10	10	10
ENSG00000250072.5	CTC-529P8.1	0.6955401486888974	0.06002339451753895	0.48671685951876553	0.023271979193649674	0.09715879252147704	0.0011776143518775622	NA	35	35	35
ENSG00000158717.10	RNF166	0.6951976954758353	0.0427471103000119	0.48693141636487947	0.04119774516223883	0.07021327706705463	0.006086879394300518	NA	60	66	66
ENSG00000010282.14	HHATL	-0.6948102318633159	-0.07443180031310634	0.4871742351270969	0.010905284530778459	0.14196188065223958	6.45904675767322e-05	NA	10	10	10
ENSG00000131697.17	NPHP4	0.6937653316637098	0.05916778417136469	0.4878293872903122	0.018621063118650378	0.1458970849277298	3.544371469952509e-05	NA	12	12	12
ENSG00000111254.7	AKAP3	0.6933068880441572	0.036416753093292405	0.4881169812985431	0.04828651339560302	0.372813265880492	9.057418731919172e-13	NA	10	10	10
ENSG00000183722.7	LHFP	-0.6916835496118111	-0.09817245604375074	0.4891360799541513	0.00783175139687449	0.058739133517078025	0.013415877365850265	NA	7	7	7
ENSG00000166435.15	XRRA1	-0.691400520467967	-0.011478923312566319	0.48931387711000396	0.43248795596614564	0.7344760102151487	1.3603716742831808e-38	NA	76	76	76
ENSG00000117226.11	GBP3	-0.6902826752376267	-0.01822439662487064	0.490016440599203	0.22725186399088296	0.5967203403938098	8.625555559854518e-27	NA	18	18	18
ENSG00000156273.15	BACH1	-0.689165339587407	-0.11198799171499912	0.49071922577526006	0.006256161659505599	0.08432823436132145	0.002102041537171412	NA	12	12	12
ENSG00000115295.19	CLIP4	-0.6889928340384515	-0.03036775584375293	0.49082777709526315	0.07519634190552073	0.18946832657396087	1.8789218555750476e-06	NA	69	70	70
ENSG00000182901.16	RGS7	-0.6887929358615257	-0.07224525932551344	0.49095358171475945	0.01683398487769514	0.19809289454285764	1.911884159340953e-06	NA	15	16	16
ENSG00000234810.2	RP11-90C4.1	-0.6882678993780165	-0.020778137258027105	0.4912840925112485	0.06105049056002749	0.09397341545190648	0.001124327507786298	NA	50	50	50
ENSG00000145725.19	PPIP5K2	0.6881116566027132	0.04850594800145497	0.49138247050231754	0.030603758843492705	0.20128824783150656	1.4240029879974512e-06	NA	105	105	105
ENSG00000115306.15	SPTBN1	-0.6879037175459632	-0.08508999491821827	0.49151341537272564	0.011176566167413242	0.1041623210924002	0.0005942401191627461	NA	18	21	21
ENSG00000226383.6	LINC01876	0.6871002915593598	0.05045272943936992	0.4920195305149614	0.024191395093160734	0.1312386089607284	0.00011801690342544009	NA	9	9	9
ENSG00000146477.5	SLC22A3	0.6854210975230336	0.05647959625662639	0.49307823465704526	0.023304893198343887	0.17083071322435736	5.003564715116159e-06	NA	8	8	8
ENSG00000227888.4	FAM66A	-0.6848047499456167	-0.01808933123790823	0.4934671376096317	0.18260742544873415	0.3560991115280149	3.059792557253545e-12	NA	38	42	42
ENSG00000181513.14	ACBD4	0.6846948903967999	0.06847183158153439	0.4935364740227476	0.013716597218821229	0.2708809086474005	3.231565924254994e-09	NA	4	4	4
ENSG00000064102.14	INTS13	-0.6842168912930421	-0.08193193507049108	0.4938382175975228	0.009240058654021357	0.1934827526629873	1.0810247659821771e-06	NA	15	15	15
ENSG00000278740.1	RP11-147L13.14	0.6834557392671656	0.017269435842664993	0.49431890909673437	0.19277041633137348	0.5396695421014692	1.0448994401826969e-21	NA	22	22	22
ENSG00000168036.16	CTNNB1	-0.6828425583966774	-0.04958151009463315	0.4947063340687856	0.018950769058309967	0.1380688274676296	6.88526373859705e-05	NA	24	24	24
ENSG00000218672.1	AC008060.7	-0.6827447403346555	-0.01428131709150218	0.49476815328799595	0.24976116897222905	0.4475112699413776	1.0348859331852114e-15	NA	55	58	58
ENSG00000162600.11	OMA1	-0.6827130561904952	-0.04170245007480726	0.49478817797063523	0.04950529987269946	0.32579941749902114	8.110381178758082e-11	NA	64	64	64
ENSG00000183844.16	FAM3B	-0.6826664988889725	-0.02092646958137119	0.49481760341709646	0.353848652562654	0.13773357883340906	7.365069943654533e-05	NA	128	134	134
ENSG00000166788.9	SAAL1	0.6819014728981401	0.028718293262913423	0.4953012540067546	0.04268991743482459	0.10019821776081343	0.0007103178970073997	NA	29	29	29
ENSG00000128791.11	TWSG1	0.6813850728383454	0.06396675056480923	0.49562786558816685	0.03227686105339458	0.12568042910648944	0.0001882235752584691	NA	30	34	34
ENSG00000103642.11	LACTB	0.6813185130281736	0.03250143503612853	0.49566997155492687	0.05978656599151494	0.39861033156008496	1.5788516398017176e-14	NA	7	7	7
ENSG00000256422.5	RP11-886D15.1	-0.6809802433396794	-0.01779851348895374	0.4958839916428438	0.15607013001369321	0.21680191259989345	1.0107344271565347e-07	NA	82	82	82
ENSG00000162913.9	C1orf145	0.6809180903199911	0.025986289599954	0.4959233206431193	0.08584616659320583	0.0994938124763574	0.0009682739095310463	NA	61	63	63
ENSG00000278445.1	RP11-255P5.3	-0.6804838392946511	-0.03019473975539216	0.49619815113313936	0.07304113830241504	0.12471779748844372	0.00017491009612152897	NA	50	51	51
ENSG00000176974.19	SHMT1	-0.6797400820122497	-0.05130813801033319	0.49666905183312426	0.022432247847783623	0.12254652332372636	0.00016421126070459617	NA	13	13	13
ENSG00000175322.11	ZNF519	-0.6794139946810993	-0.04458048243810922	0.4968755850801325	0.03853662491201774	0.2229928114872057	1.3984465124344006e-08	NA	19	19	19
ENSG00000171094.16	ALK	0.6791389497611295	0.04143563274044718	0.49704982528108155	0.025631644523630148	0.07198464581791805	0.003628352378544629	NA	25	25	25
ENSG00000178789.8	CD300LB	0.6790388826613643	0.266353678906572	0.49711322558960247	0.0016277946747140044	0.0524133673562192	0.014890828790219062	NA	6	7	7
ENSG00000225725.4	FAM66E	0.6788043865623498	0.04070730300747715	0.4972618140250019	0.033949764832522725	0.12116137341172838	0.00027791435805256946	NA	9	9	9
ENSG00000103550.13	KNOP1	0.6771972996575881	0.017152094777604047	0.4982807808341799	0.20931772451115635	0.4296826384922397	2.1616313057253557e-18	NA	69	74	74
ENSG00000172409.5	CLP1	0.6770492069675426	0.044197185485889495	0.4983747342477022	0.020216774583853018	0.10108031022258747	0.0008474532066580327	NA	16	17	17
ENSG00000213420.7	GPC2	0.6760681095420199	0.028109278678787333	0.4989974029402494	0.07933356312099872	0.16278057901230686	7.956619946830652e-06	NA	24	24	24
ENSG00000151292.17	CSNK1G3	-0.6751930635825489	-0.11282262696049629	0.49955311300688343	0.00547857840044289	0.058211874947092526	0.012817216968973113	NA	4	4	4
ENSG00000205078.5	SYCE1L	0.6746457579421313	0.016776650072945435	0.49990085400313977	0.2135131183937358	0.5307038896898497	2.4956026523788397e-20	NA	20	20	20
ENSG00000137713.15	PPP2R1B	0.6742402557131045	0.06732456610636016	0.5001585803444556	0.01624420081589688	0.16095551504849182	1.858432950795164e-05	NA	30	31	31
ENSG00000242441.7	GTF2A1L	0.6737335735269917	0.01652579068396906	0.5004807129941115	0.22175362313807268	0.5880610418148364	7.177675840932754e-24	NA	19	19	19
ENSG00000134686.18	PHC2	-0.6735369150994773	-0.1949502710465037	0.5006057718881489	0.0014239467317926319	0.1077598287416918	0.0006983767789579371	NA	2	2	2
ENSG00000035687.9	ADSS	-0.6725593533718214	-0.06499541411649246	0.5012276680698989	0.015265935516842754	0.07788482559226091	0.0008945008028275563	NA	39	40	40
ENSG00000122674.11	CCZ1	0.6714979976669203	0.014905759079457452	0.5019033346218947	0.3067236999907103	0.4282827056862151	5.2648790598006355e-17	NA	50	58	58
ENSG00000168060.15	NAALADL1	0.6713939652351834	0.05552452504951661	0.5019695883335484	0.01634776020749416	0.0918139381719711	0.0011745878696106068	NA	29	29	29
ENSG00000159228.12	CBR1	-0.67134183228261	-0.03504671342188681	0.5020027912745169	0.040203261153362965	0.2337792495509244	5.1174196502363987e-08	NA	37	37	37
ENSG00000235209.1	CTA-150C2.13	0.6710041896121876	0.02072117804788604	0.5022178605499615	0.10426760642937143	0.23689967266697884	9.078544555950576e-08	NA	53	54	54
ENSG00000255142.1	AP006621.6	-0.6699210156562809	-0.0495964560376652	0.5029081420102557	0.0294944893582684	0.10853807771939664	0.00026221463341484903	NA	11	12	12
ENSG00000023839.10	ABCC2	0.669389247877085	0.1699948238843078	0.5032472086047013	0.00776789878166599	0.07243058955936788	0.005857354266384675	NA	10	10	10
ENSG00000225383.7	SFTA1P	0.6692751381681108	0.05301105977540351	0.5033199831469599	0.028130074181960844	0.13336260003551467	7.846168924910719e-05	NA	25	25	25
ENSG00000276966.2	HIST1H4E	0.6688999401300111	0.04512764709376933	0.5035593084111589	0.02528720117882703	0.0987934480812136	0.0012275562262594108	NA	23	23	23
ENSG00000198060.9	MARCH5	-0.668136435879175	-0.07248316541316774	0.5040465056467394	0.01610591810297655	0.10028034390491994	0.0008838608931092799	NA	50	50	50
ENSG00000198538.10	ZNF28	-0.6681349733082758	-0.03748321761135088	0.5040474391617507	0.03461552402166637	0.054719108816371126	0.016233678580693276	NA	38	41	41
ENSG00000170092.14	SPDYE5	-0.6675090699070813	-0.036046955666189824	0.5044470181886027	0.05456249487095493	0.09698652592376844	0.0012680604726367293	NA	30	35	35
ENSG00000275385.1	CCL18	0.6672378184382365	0.052466692656827636	0.5046202379886541	0.03153026533029738	0.12718108189841204	0.00020100770943985342	NA	17	21	21
ENSG00000196937.10	FAM3C	-0.6668969054560311	-0.06254742903572276	0.5048379877397263	0.016991924843161352	0.09365909130358553	0.0011238838793334576	NA	23	24	24
ENSG00000139187.9	KLRG1	-0.6658823377994976	-0.07215375652544664	0.5054863106601308	0.013140807686121254	0.10966834188200236	0.00025733776577476983	NA	16	16	16
ENSG00000159445.12	THEM4	0.6655521394246926	0.029194505275587673	0.5056974065603346	0.08615175787051298	0.25673748535007224	8.674317448087692e-09	NA	66	67	67
ENSG00000255274.9	TMPRSS4-AS1	-0.6653176636859657	-0.02485696306204407	0.5058473351279725	0.09492902670757547	0.1347061919650627	0.0001259846426840844	NA	55	57	57
ENSG00000188000.3	OR7D2	0.6651113199224378	0.028370969124805752	0.5059792948868697	0.1376720706685881	0.1859762171914995	2.967859752188436e-06	NA	57	63	63
ENSG00000197016.11	ZNF470	-0.6645249400173872	-0.04954449304404723	0.5063543919952194	0.036401102863770525	0.1354444942400555	4.123582323101272e-05	NA	30	30	30
ENSG00000188199.10	NUTM2B	-0.6642818456008532	-0.024648997393667525	0.5065099381690059	0.1348601937613504	0.2119022059906681	7.008560547471721e-07	NA	60	63	63
ENSG00000163644.14	PPM1K	0.6624531421259722	0.10078534381559823	0.5076808556174095	0.0072733772462068285	0.04697695799587998	0.026586747682673655	NA	9	10	10
ENSG00000105668.7	UPK1A	0.6622769282815516	0.028186245120848715	0.5077937602168405	0.07470561178230477	0.2181086242969539	3.9056571352664734e-07	NA	29	32	32
ENSG00000121101.15	TEX14	0.6622185460761457	0.03903447705061742	0.5078311700562645	0.043087450474269026	0.14969757481853546	3.0282248540662622e-05	NA	28	28	28
ENSG00000143398.19	PIP5K1A	0.6615560402269182	0.07167852832651428	0.508255788348527	0.012713716574620991	0.0540532249653509	0.016430169723740142	NA	38	38	38
ENSG00000157800.17	SLC37A3	-0.6612779785889612	-0.0363344629122269	0.5084340611953071	0.033256442209491144	0.09602882797696928	0.00130628585126584	NA	14	15	15
ENSG00000145979.17	TBC1D7	-0.6610842660973009	-0.03324537128392285	0.5085582748949209	0.057327388182716016	0.04687310583575032	0.027661727356674857	NA	101	101	101
ENSG00000108878.4	CACNG1	-0.6608971748206879	-0.03189687410067027	0.5086782579935691	0.08582836086618009	0.09102254788213106	0.0011482774551448804	NA	61	62	62
ENSG00000276251.1	CTB-32O4.3	0.6597062276866712	0.0895078961781797	0.5094423694211567	0.008828362338834559	0.04240817680237444	0.03450353334211932	NA	9	10	10
ENSG00000104883.7	PEX11G	0.6596798693836202	0.07481829894289732	0.5094592876982076	0.009946730153224864	0.15083821980604215	3.206320121268835e-05	NA	12	12	12
ENSG00000262877.4	RP11-1055B8.4	-0.6596404800878531	-0.020195695799327423	0.5094845705652062	0.11503215749992127	0.3018127521604433	1.1743521092221464e-10	NA	76	76	76
ENSG00000112031.15	MTRF1L	0.6594475822402373	0.03164888269320699	0.5096083956847348	0.06377579427683369	0.31106398955490705	8.038511473812653e-11	NA	24	24	24
ENSG00000132330.16	SCLY	-0.6590908149192165	-0.05202609602761062	0.5098374535168599	0.023301495935635207	0.1887362161423547	3.03529676986316e-06	NA	14	15	15
ENSG00000183010.16	PYCR1	0.6575126013513173	0.046496132846039116	0.5108513710496191	0.025460524029106806	0.053164835689549717	0.018464265159419038	NA	19	20	20
ENSG00000242498.7	ARPIN	-0.6574553747133117	-0.07638515184988245	0.510888155879894	0.020358013100686963	0.06682242433941224	0.007982786308801709	NA	54	55	55
ENSG00000186340.14	THBS2	-0.6565123151978501	-0.03447542163173842	0.5114945463590264	0.04761230642525879	0.15196440516551124	2.563220549164878e-05	NA	18	18	18
ENSG00000154240.16	CEP112	0.6564757166710746	0.07093049256946371	0.5115180869083757	0.009459238791393852	0.03648225947055039	0.04280650138478126	NA	11	11	11
ENSG00000154162.14	CDH12	0.6561311496767666	0.034144776171019846	0.511739743674331	0.053135960861845605	0.21204744026716266	4.051916780812529e-07	NA	32	36	36
ENSG00000185324.21	CDK10	0.6554615384406829	0.03692249054987829	0.5121706417219154	0.03941732402294518	0.17400830756006258	1.9663222816137884e-06	NA	33	35	35
ENSG00000151917.17	BEND6	0.6554267813189032	0.026681066852803855	0.5121930132619814	0.0179038658274876	0.08719429595480747	0.0018461316155080343	NA	39	40	40
ENSG00000137806.8	NDUFAF1	-0.6550718682568123	-0.03588075344283132	0.5124214834353494	0.04734082926970891	0.35843399851504376	5.741530279731563e-12	NA	25	25	25
ENSG00000170627.10	GTSF1	-0.6549291015043024	-0.042455067351424625	0.5125134024603561	0.02688434667783029	0.13078573096015714	6.712541436363816e-05	NA	20	21	21
ENSG00000070031.3	SCT	0.6548454741446548	0.04520454598876196	0.5125672491378476	0.029782578454461035	0.07373521926801818	0.005219890546364543	NA	12	12	12
ENSG00000120693.13	SMAD9	0.6548136464501145	0.05125682872821555	0.5125877433923581	0.018809551028368933	0.08362271270845159	0.001698846817070484	NA	41	41	41
ENSG00000189056.13	RELN	0.654226224977713	0.041091147062392135	0.5129660681746425	0.020776223141096596	0.09820547680059882	0.0008491929753734337	NA	30	30	30
ENSG00000122481.16	RWDD3	0.6535216118645816	0.02761718308519532	0.5134200612572587	0.06741936032179038	0.4289533720500448	6.951322161979765e-16	NA	20	20	20
ENSG00000151632.17	AKR1C2	-0.6528950797563561	-0.03156895507396561	0.5138239211790685	0.06963399060392705	0.2987634233471988	1.2677775780368188e-10	NA	18	20	20
ENSG00000272823.1	RP11-295M18.6	0.652350947201281	0.016907708462930587	0.5141748007725159	0.22054924653702165	0.43931773086271203	1.6132661100602025e-15	NA	74	80	80
ENSG00000225793.2	RP1-234P15.4	0.6516233972513719	0.025151003533585452	0.5146441502542956	0.09161464134112524	0.14826100182807575	2.275731967900516e-05	NA	98	98	98
ENSG00000243335.9	KCTD7	-0.6512946411794165	-0.027941778725920963	0.5148563069794306	0.07266767470380706	0.5105293891056054	6.492708564006058e-20	NA	39	42	42
ENSG00000164627.17	KIF6	0.6511608572189367	0.01712509301271346	0.5149426550206329	0.1684199078825651	0.13634504566862482	7.003854704912744e-05	NA	201	210	210
ENSG00000168802.12	CHTF8	-0.6499879360198975	-0.15030239216889107	0.5157000143065242	0.00314693500129338	0.04681102173651159	0.021876845773283343	NA	1	1	1
ENSG00000103351.12	CLUAP1	0.6495533637820018	0.028373491988437343	0.5159807657907316	0.11399405147378928	0.4020709937805676	1.6209511196949927e-14	NA	15	16	16
ENSG00000121691.4	CAT	0.6490905187783576	0.04311926282410358	0.5162798698039432	0.032370889054040494	0.15424790844590205	2.2620040628543505e-05	NA	36	37	37
ENSG00000196388.8	INCA1	-0.6486963157256164	-0.03035344879973419	0.516534686245511	0.06548515913538806	0.07780253110748657	0.0037069089420574616	NA	66	67	67
ENSG00000170471.14	RALGAPB	0.6475663336827935	0.02597944287568898	0.5172654779913466	0.06780056181505825	0.042781448002560674	0.03633321602605005	NA	89	90	90
ENSG00000117791.15	MARC2	0.6473583180012467	0.027705729945700752	0.5174000660079463	0.0672833992128498	0.045370245144704335	0.023101091783791786	NA	121	129	129
ENSG00000188130.13	MAPK12	-0.6469919975801852	-0.05273325157828135	0.517637122676283	0.020293736363584978	0.27317555226474205	3.6273575035388873e-09	NA	10	12	12
ENSG00000131389.16	SLC6A6	0.6469826784238975	0.07116940683280526	0.517643154108134	0.012105836970442855	0.04946373467057481	0.02497906781624019	NA	19	19	19
ENSG00000198089.15	SFI1	-0.6469560338805843	-0.053062203369865744	0.5176603988684814	0.019008111357081504	0.10733800000957047	0.00026987952482833644	NA	69	70	70
ENSG00000174611.11	KY	-0.6466495415439103	-0.029010897189744252	0.5178587868219	0.07633154343340041	0.08123485704269763	0.0019090980579439829	NA	105	106	106
ENSG00000168653.10	NDUFS5	-0.6459532526594689	-0.05587259997758701	0.5183096304360024	0.03347313551602579	0.12216414893614845	0.00011552705122820428	NA	66	66	66
ENSG00000196581.10	AJAP1	-0.6442633182178705	-0.07307909880017094	0.5194046978910344	0.014799736829361157	0.0519926477461391	0.01789736271939461	NA	17	18	18
ENSG00000100023.18	PPIL2	-0.6440380454699429	-0.06610948567538971	0.5195507634385781	0.014797893341468315	0.10601094473704786	0.00046793910363596435	NA	17	19	19
ENSG00000250673.2	RP11-6L6.2	0.6434155124040922	0.025559300229500957	0.5199545204740488	0.10140897891005438	0.048212566296403817	0.024136911709589703	NA	132	136	136
ENSG00000151552.11	QDPR	-0.6432750036608226	-0.03157835666924517	0.520045672780332	0.01726338103820372	0.09923657225178667	0.0005504123960470599	NA	26	26	26
ENSG00000115266.11	APC2	0.6431952352614577	0.06594599405555897	0.5200974246399341	0.01183859282678762	0.13224120587492275	0.00013223307551680244	NA	7	7	7
ENSG00000228793.1	RP1-223B1.1	-0.6431481887485795	-0.017506483124314038	0.5201279485547834	0.1819274357725597	0.5084534545742632	1.3943106662971063e-19	NA	47	50	50
ENSG00000187715.13	KBTBD12	0.6422101970886964	0.030541584613888176	0.520736713004561	0.030811846792667498	0.04154385699629716	0.03317702392120666	NA	59	59	59
ENSG00000135972.8	MRPS9	-0.6402942844767183	-0.03828003635152696	0.5219812958477281	0.03624804290525546	0.20243063052201124	7.901885461328581e-07	NA	52	54	54
ENSG00000135547.8	HEY2	-0.6400251083476493	-0.023511023598202153	0.52215627596421	0.07652285996452071	0.1992910769990729	1.154985471155372e-06	NA	96	98	98
ENSG00000131023.12	LATS1	0.6394323058162272	0.024120181450588522	0.5225417383337767	0.08807596553014385	0.08584510053082126	0.002500526189822052	NA	126	127	127
ENSG00000103174.11	NAGPA	0.6390672103805277	0.07920569185968286	0.5227792097597468	0.021585884688799767	0.0550029418223287	0.01547508757982221	NA	21	22	22
ENSG00000118600.11	TMEM5	0.6380848965790854	0.03279239158861707	0.523418417655044	0.03451912167922195	0.07467406763145809	0.0046175789415529465	NA	74	75	75
ENSG00000064201.15	TSPAN32	0.6375439821320357	0.03752678864459299	0.5237705707952528	0.0413386706809276	0.2125539842765998	3.7785728783349924e-07	NA	14	14	14
ENSG00000196455.7	PIK3R4	-0.6374681322202108	-0.04505551224557529	0.52381996130049	0.02090270939831883	0.17134847349115195	8.132711872417608e-06	NA	55	55	55
ENSG00000183454.16	GRIN2A	-0.6373368526764894	-0.024541513441442415	0.5239054510644835	0.08115323447056969	0.3540988640000245	1.958065629466301e-12	NA	25	27	27
ENSG00000204954.9	C12orf73	0.6369176895672888	0.08453419833755253	0.5241784596352594	0.020823337577570357	0.1429361779799266	5.169790349611163e-05	NA	47	49	49
ENSG00000129128.12	SPCS3	-0.6363547371457364	-0.07086852508116359	0.5245452354935796	0.011355207855774783	0.07388294464944012	0.0026946984983781	NA	34	34	34
ENSG00000227066.1	RP3-340N1.2	0.635899663356398	0.019893471107989127	0.5248418221128427	0.08856696642275198	0.3894906289506486	1.9633205129496438e-13	NA	9	9	9
ENSG00000183688.4	RFLNB	-0.6356838128002029	-0.023905787787772685	0.5249825290655276	0.04944894457595199	0.1364129850134521	3.5412253093823445e-05	NA	29	30	30
ENSG00000020922.12	MRE11	0.6354145284104464	0.02356851517622316	0.5251580951116976	0.08069524089070687	0.4641859574402752	1.8846341659960153e-17	NA	19	19	19
ENSG00000273045.5	C2orf15	-0.6346795526534116	-0.007063910805072365	0.5256374320532311	0.2485530852168262	0.05997059854650087	0.011637231896685491	NA	126	128	128
ENSG00000196839.12	ADA	-0.6339798173509232	-0.03703463723192547	0.5260939936779143	0.05500707166882857	0.04061183782826022	0.03788642031774333	NA	69	70	70
ENSG00000140374.15	ETFA	-0.6337640017810772	-0.04386231024499484	0.526234849389871	0.03476904587306028	0.22922128169983336	3.9518003952614156e-08	NA	66	66	66
ENSG00000156886.11	ITGAD	0.6332392417916255	0.05609721204490883	0.5265774233180798	0.018000237068805096	0.058745024363633186	0.01300124420777068	NA	9	9	9
ENSG00000145337.4	PYURF	-0.6317343926891533	-0.02143111436101904	0.5275604504410205	0.10045675777907516	0.1528763261490544	3.8885448678851205e-05	NA	47	48	48
ENSG00000103199.13	ZNF500	0.6316205236855275	0.05826356453535963	0.527634872258022	0.03866068817766763	0.2668034851253119	1.2101505978559437e-08	NA	61	62	62
ENSG00000131142.13	CCL25	0.6313893864620422	0.02549380126593093	0.527785953990805	0.08920097237163718	0.13846913899936486	6.565697222415765e-05	NA	35	35	35
ENSG00000163257.10	DCAF16	-0.6311997177283175	-0.03515682658512547	0.5279099465161701	0.02570871389695979	0.06620782814648266	0.008087986022612985	NA	63	65	65
ENSG00000115211.15	EIF2B4	-0.6307041669561354	-0.1301895709486087	0.5282339739807779	0.0026260047142336136	0.03833892350850368	0.03664380557171673	NA	3	3	3
ENSG00000214309.4	MBLAC1	0.6299566760172924	0.07428165922681876	0.5287229300250598	0.01100581387322795	0.0371049478622028	0.0495275058528145	NA	13	13	13
ENSG00000137103.16	TMEM8B	0.629945063305112	0.023488483286832125	0.5287305280624359	0.0960748713913728	0.4006680641402327	1.398483925915484e-13	NA	28	28	28
ENSG00000132405.18	TBC1D14	0.6296598802553606	0.062087543124620365	0.5289171368392038	0.010236267634519378	0.07290513205151725	0.004994197777657769	NA	27	29	29
ENSG00000245812.2	LINC02202	-0.6296116537054229	-0.03979292716700666	0.5289486970680076	0.029088137696293218	0.0455758385284557	0.030945568767697676	NA	53	55	55
ENSG00000100376.11	FAM118A	-0.62908561905284	-0.01289099008083878	0.529293004817253	0.16589033012815219	0.4157883066252993	2.1151032908025246e-15	NA	24	24	24
ENSG00000272777.1	RP11-571L19.8	-0.6289967795345399	-0.030013193187081157	0.5293511645831963	0.08271653699932552	0.040297191393011376	0.03978358988188185	NA	65	66	66
ENSG00000125885.13	MCM8	0.6287273029592748	0.05099123097478331	0.5295276002612035	0.031836322736976966	0.1409848272956423	2.8428242527044427e-05	NA	36	37	37
ENSG00000134285.10	FKBP11	-0.6282352964058123	-0.09790525932684271	0.5298498111630037	0.0055297211376171525	0.04998782457500625	0.01846936429223786	NA	21	21	21
ENSG00000251189.1	CTD-2196P11.2	-0.6277739212962006	-0.03841345301175974	0.5301520522942259	0.04952498306686187	0.0929964113106683	0.0006238591358524125	NA	44	44	44
ENSG00000257261.5	RP11-96H19.1	0.6271417282256354	0.05335738066458353	0.5305663363299566	0.022071079510312883	0.11451016055860942	0.0004032893240306906	NA	19	19	19
ENSG00000275491.1	LINC01730	0.6270101700361784	0.031559840090120694	0.5306525687132213	0.045385687641420536	0.2245498643464069	2.720874589773129e-07	NA	3	3	3
ENSG00000143603.18	KCNN3	-0.6267386488793649	-0.08384839902333843	0.5308305650454923	0.0068428374994103855	0.043347432377512624	0.0325598266769788	NA	17	17	17
ENSG00000164252.12	AGGF1	0.6260558452782152	0.06956538123783738	0.5312783124055815	0.013346836471367635	0.06366611420002992	0.009466580143813321	NA	18	19	19
ENSG00000262246.5	CORO7	-0.6255458880010353	-0.05698952823754989	0.5316128409566511	0.012799747006416267	0.07914800522875079	0.0032396208858474435	NA	12	12	12
ENSG00000196912.12	ANKRD36B	-0.6252155204536124	-0.1712630501724615	0.5318296168232002	0.005048316741376416	0.12014089037761792	0.00028976738626169615	NA	31	35	35
ENSG00000114115.9	RBP1	-0.6249433964560712	-0.03199482761137615	0.5320082089021214	0.030508650517331412	0.12717610870870502	0.00011779707248150979	NA	43	43	43
ENSG00000172000.7	ZNF556	-0.6242685788644473	-0.0428217485061397	0.5324512155319093	0.03454433620074742	0.04466416596106055	0.028627993820548286	NA	19	22	22
ENSG00000160336.14	ZNF761	-0.6238775316355875	-0.045588181707847626	0.5327080170278042	0.028761620326049495	0.16327170522161466	1.910984644490081e-05	NA	13	13	13
ENSG00000174501.14	ANKRD36C	-0.6236882478889824	-0.07183368388042163	0.5328323425486126	0.011434285281623642	0.06992889597464105	0.006173860256812894	NA	31	31	31
ENSG00000180834.7	MAP6D1	0.6234030046415208	0.06701939972773499	0.5330197240002235	0.012150197171544194	0.22178281433258576	2.2452007610212378e-07	NA	32	33	33
ENSG00000185988.11	PLK5	0.6229228340387948	0.07130377000662672	0.5333352320173628	0.009868973506415808	0.061099534608083185	0.005859229549260372	NA	5	5	5
ENSG00000255284.1	AP006621.5	-0.6212989243239323	-0.022374290582707464	0.534402961326877	0.12211398193086428	0.3849803395862269	3.963967647317454e-13	NA	17	18	18
ENSG00000104613.11	INTS10	-0.6212460794293031	-0.08478608363314906	0.5344377252442923	0.00558073175104527	0.04016264150341582	0.03880610788178618	NA	9	9	9
ENSG00000198252.11	STYX	0.6210940588808183	0.16871028698557966	0.5345377380483598	0.003519240828050692	0.04454818109989058	0.02793995637689153	NA	16	16	16
ENSG00000214021.15	TTLL3	0.6207943294504324	0.17099185004823542	0.5347349547175402	0.0031910751497632086	0.04661227781584525	0.02023217144728055	NA	7	7	7
ENSG00000205837.7	LINC00487	0.6203358761462082	0.02791433494256142	0.5350366798846695	0.06903518226792416	0.15440758056203707	1.3986484803673095e-05	NA	20	20	20
ENSG00000083807.9	SLC27A5	0.6202081487489267	0.06106028124717027	0.5351207573219319	0.013100584053094787	0.09616398359026704	0.0009274018855482024	NA	10	10	10
ENSG00000283992.1	LYNX1	0.6200501941427228	0.07136236246901559	0.5352247412387618	0.010380927276083887	0.054961905080506114	0.016958739834721646	NA	7	7	7
ENSG00000231943.7	PGM5P4-AS1	-0.619839436347669	-0.03930091113888591	0.5353635021574314	0.03689519765897393	0.19271603882018493	1.0382736405793457e-06	NA	25	25	25
ENSG00000101342.9	TLDC2	0.6196928535465863	0.05143578419730203	0.535460021562169	0.01884065051623269	0.11813584350249423	0.00021351178178035638	NA	88	90	90
ENSG00000188517.14	COL25A1	-0.6194389573144533	-0.06881730819632385	0.5356272236752725	0.013906806508165212	0.08493345524408395	0.0025824699514918194	NA	14	14	14
ENSG00000177595.17	PIDD1	-0.6194106136573482	-0.09459916555357442	0.5356458908829576	0.003867579857501073	0.03659977886145376	0.04981962450929789	NA	22	22	22
ENSG00000119943.12	PYROXD2	0.6193219125026571	0.035468972665811165	0.5357043118161333	0.049064679275227625	0.3266145117396036	1.2501004270150385e-11	NA	51	51	51
ENSG00000166173.10	LARP6	-0.6190665423419149	-0.06918427387667453	0.5358725232971588	0.017490434850515997	0.11646710936595155	0.0003381241463793564	NA	36	36	36
ENSG00000167984.17	NLRC3	-0.6188117369106856	-0.03437637128907892	0.5360403892994158	0.07668115414579732	0.1469828527689415	5.421173470637559e-05	NA	26	27	27
ENSG00000058453.16	CROCC	-0.6184976464030356	-0.04187256931370222	0.5362473487775634	0.03305311330195321	0.20692570359868995	1.0690482983765116e-06	NA	32	33	33
ENSG00000212743.2	RP11-563J2.3	0.6175359065526556	0.07969583100253101	0.5368813052165322	0.0066212195379392515	0.08777072675100436	0.002006418231293695	NA	9	10	10
ENSG00000156414.18	TDRD9	0.6174827379663635	0.028217894439337216	0.5369163636958363	0.06489832133201769	0.2457472387296933	1.9786058744908896e-08	NA	11	11	11
ENSG00000160226.15	C21orf2	0.6174304781949823	0.048921425562556554	0.536950824039411	0.01829645219193389	0.15555738282935927	2.0742496020501903e-05	NA	22	22	22
ENSG00000115677.16	HDLBP	0.6174170470267271	0.04967905091427504	0.5369596807957089	0.01515663351974338	0.05586734330061429	0.013657479512183929	NA	19	19	19
ENSG00000249096.6	RP11-290F5.1	-0.6172738160240037	-0.03727973617264796	0.5370541344880702	0.03418684473526967	0.06105169627540731	0.008161155712954008	NA	32	32	32
ENSG00000105146.12	AURKC	-0.61709855239109	-0.022521594011524728	0.5371697234616807	0.04817808166845858	0.1073962224231644	0.0004888066554722034	NA	40	41	41
ENSG00000136059.14	VILL	-0.6169786069187195	-0.05209698668423781	0.5372488364913479	0.019899760782720072	0.1958378576668732	1.175907450864298e-06	NA	31	31	31
ENSG00000120539.14	MASTL	0.6167159027591883	0.025966658416048987	0.5374221300293343	0.0738612367353317	0.17181018620765293	2.423769952148034e-06	NA	109	109	109
ENSG00000170430.9	MGMT	0.6167131938142749	0.026529619241781502	0.537423917138742	0.0766426578333807	0.2844983599315382	3.4591827606818e-11	NA	39	41	41
ENSG00000177370.4	TIMM22	0.6149151387888816	0.026357552916873337	0.5386107645521554	0.04114814246391538	0.11502315039377617	0.00033345981026316833	NA	37	39	39
ENSG00000120925.15	RNF170	-0.6139020334379721	-0.06237440757322305	0.5392800664081578	0.005081305470660304	0.06562111018976	0.008207874944374563	NA	50	51	51
ENSG00000072609.17	CHFR	-0.6137690778530268	-0.12986742533577222	0.5393679336207347	0.0026742477012215273	0.061527783673821126	0.009974191893080958	NA	4	4	4
ENSG00000133028.10	SCO1	-0.6137128202867553	-0.03805539016848776	0.5394051150794175	0.036060081325350456	0.20853813231144344	5.88537324687814e-07	NA	43	45	45
ENSG00000136010.13	ALDH1L2	-0.6127229584499428	-0.05758921158830825	0.5400595393720382	0.013726400904834617	0.14989857510745844	3.007548543377608e-05	NA	14	14	14
ENSG00000170222.11	ADPRM	-0.6127093003811224	-0.04325978214313244	0.5400685718666642	0.040625210237055794	0.1955574499018249	2.3285530510991313e-06	NA	50	51	51
ENSG00000204963.5	PCDHA7	0.6126560080275582	0.025298415141951535	0.5401038164372143	0.06883416016733204	0.1390231225749068	9.390137638840179e-05	NA	71	75	75
ENSG00000133055.8	MYBPH	0.6126333695126565	0.00867132253640233	0.5401187886281824	0.1022622513990799	0.08491721643486909	0.002415527995499162	NA	64	65	65
ENSG00000231680.1	AP003774.6	0.6124348132768019	0.03942203919410558	0.5402501145260525	0.04577409193384627	0.06918302413679496	0.006786470094087178	NA	30	30	30
ENSG00000090612.20	ZNF268	0.6115576058275907	0.05972665490285013	0.5408304941744391	0.01553924863028774	0.11902380002429608	0.00034420796424287773	NA	21	27	27
ENSG00000178795.9	GDPD4	-0.6110623833858424	-0.06124982300039078	0.5411582817375467	0.009579111693706618	0.09032869897907966	0.0019406218115822266	NA	7	8	8
ENSG00000132763.14	MMACHC	-0.6106142996472865	-0.033163103575939185	0.5414549537026345	0.043413910878772444	0.26144666453559323	1.1846635864996444e-08	NA	22	22	22
ENSG00000186431.18	FCAR	0.6103214618542984	0.08596948267527753	0.541648882676236	0.006872059172186346	0.07255170486496228	0.006145836523502046	NA	5	8	8
ENSG00000081026.18	MAGI3	0.6092392316114082	0.07130735273294696	0.5423658797874755	0.01135714747801329	0.048924007533379055	0.022380787303179533	NA	19	19	19
ENSG00000128218.7	VPREB3	0.6090595608254216	0.026197207511788716	0.5424849607194533	0.07476301278950395	0.1465003389521385	4.445550036988236e-05	NA	58	60	60
ENSG00000152527.13	PLEKHH2	0.6076968955536876	0.013603330312422406	0.5433885224069905	0.2506935727489613	0.3237367028272943	1.378133118792163e-10	NA	87	91	91
ENSG00000167302.10	TEPSIN	-0.6073233545566976	-0.13095973387955562	0.5436363422717774	0.005171133636167131	0.07465578029001214	0.0042796146976698535	NA	13	13	13
ENSG00000260760.1	PWRN3	-0.6061578591093052	-0.018516864854890062	0.5444099330952263	0.1359088900052513	0.1352619255365244	5.9994134527567825e-05	NA	57	59	59
ENSG00000229921.6	KIF25-AS1	-0.6061146943712822	-0.008035556291920874	0.5444385939419809	0.2846077238713666	0.4116530100038412	6.210468140693337e-15	NA	75	79	79
ENSG00000255112.2	CHMP1B	-0.6054346143670869	-0.13009457170933794	0.5448902575233456	0.009990740340172173	0.0813351260571855	0.002918823954162603	NA	11	11	11
ENSG00000265203.1	RBP3	-0.6050816336953397	-0.045652241352011735	0.5451247569743827	0.005765432541998648	0.05359599983043815	0.017159795070669347	NA	9	42	42
ENSG00000277075.2	HIST1H2AE	0.6036106784046564	0.029803167539481912	0.5461025116330213	0.07438245251045242	0.0956157092718716	0.0012096386736546987	NA	38	38	38
ENSG00000166263.13	STXBP4	0.603554200200346	0.059296101223675186	0.5461400704278049	0.019550611228910324	0.07450699887436578	0.00438700624529508	NA	10	10	10
ENSG00000229178.1	AC069513.4	0.6027587348025961	0.032845417614838446	0.5466692019990184	0.05650411269827369	0.1832051168938618	2.057304378331127e-06	NA	3	3	3
ENSG00000149311.18	ATM	-0.6026899529107167	-0.07448594994267171	0.5467149665978406	0.010034123275392411	0.10400185644597007	0.0004219834895691083	NA	56	56	56
ENSG00000186919.12	ZACN	0.6026107975742307	0.08482532340961163	0.5467676356014809	0.006955026229856545	0.08158000139307171	0.0029079304591722787	NA	6	6	6
ENSG00000133742.13	CA1	-0.6025838126784784	-0.05068472707950211	0.5467855915990252	0.036929138390022306	0.061643800332720114	0.009067622671940645	NA	19	21	21
ENSG00000061794.12	MRPS35	0.6025401811223301	0.08709122752240858	0.546814625055039	0.009125707949016976	0.06575998033855207	0.0073942456312659785	NA	24	24	24
ENSG00000206535.7	LNP1	0.6024149914478123	0.04096438705881127	0.5468979334237891	0.025765614996492683	0.0945971834474916	0.0010787670396348512	NA	32	32	32
ENSG00000136108.14	CKAP2	-0.6002186369726896	-0.028722776137027842	0.5483605346213927	0.055726644821929294	0.21989751304458865	3.97181583686414e-08	NA	19	21	21
ENSG00000197728.9	RPS26	0.6001796743982462	0.010480069605414947	0.5483864980950204	0.34335406259259726	0.6809231437092345	8.938795838200944e-33	NA	30	30	30
ENSG00000163075.12	CFAP221	-0.6001406823386806	-0.06152397527281789	0.5484124818244765	0.03636014348462724	0.09403982390159553	0.0014797166061960194	NA	26	26	26
ENSG00000158865.12	SLC5A11	0.5998371199845757	0.049839154120769745	0.5486147920610067	0.01567250905125752	0.12312069467096715	0.0001686169654116118	NA	21	21	21
ENSG00000127743.5	IL17B	0.5996673226940153	0.05717179530148983	0.5487279701515027	0.03432496976169963	0.046256994757206106	0.019043987852546664	NA	30	33	33
ENSG00000136193.16	SCRN1	-0.5994974227562109	-0.1775361984047673	0.5488412281963875	0.0014212833077486397	0.039950334481491365	0.03592383824058823	NA	4	4	4
ENSG00000188573.7	FBLL1	-0.5992604633161231	-0.06847726507506938	0.5489992084542207	0.015675266360270362	0.13914856759279876	5.9511255794495496e-05	NA	21	22	22
ENSG00000101290.13	CDS2	0.5973288782115921	0.025854315696543187	0.5502878276503931	0.07460934657984264	0.11611825998354078	0.0002390044795233676	NA	82	90	90
ENSG00000177465.4	ACOT4	0.596335164301294	0.03958833980542009	0.5509513441617455	0.03762458146190516	0.0902261011184794	0.0014450880232185722	NA	43	44	44
ENSG00000278376.1	RP11-158I9.8	-0.5960059102432099	-0.029743349392506797	0.5511712784155777	0.060309021442842614	0.3893090959948419	1.1165876829077284e-13	NA	41	41	41
ENSG00000175866.15	BAIAP2	-0.5956258450301731	-0.031019258014723893	0.5514252070383203	0.040782428722916444	0.13771302010470954	0.0001003176092661581	NA	12	12	12
ENSG00000156475.18	PPP2R2B	0.5945389580195996	0.035752566438461156	0.552151693624243	0.0320649903237873	0.1214431542596371	0.00024310359205136767	NA	11	11	11
ENSG00000188672.17	RHCE	-0.5938385007160767	-0.017555615496523545	0.5526201354504088	0.13330885594596897	0.3698154199098069	5.359002779773448e-13	NA	31	31	31
ENSG00000169189.16	NSMCE1	-0.5936730234284922	-0.05676727669672619	0.5527308294511477	0.012053716748718277	0.09753223450246734	0.0007536450079665664	NA	53	54	54
ENSG00000179889.18	PDXDC1	-0.5934595068254056	-0.045318722497809945	0.5528736748311333	0.019786689147600286	0.10451038878376998	0.00045139769768000527	NA	21	25	25
ENSG00000183760.10	ACP7	0.5932251517963577	0.04264015083500373	0.5530304822262745	0.021908557896506527	0.1050520475144059	0.0005491018080673363	NA	8	8	8
ENSG00000185519.8	FAM131C	-0.5926299688894324	-0.04207050559062734	0.5534288182209146	0.026650048784064805	0.11555334105503455	0.0003246504731229576	NA	32	35	35
ENSG00000243284.1	VSIG8	-0.5923881046327052	-0.04424942861767334	0.5535907300322637	0.10383574212696199	0.0573740954567071	0.01278011634020135	NA	84	87	87
ENSG00000140750.16	ARHGAP17	-0.5921136117592828	-0.09431601999879968	0.5537745126078314	0.007098822044146574	0.09747758836640882	0.0009852572066771166	NA	8	8	8
ENSG00000105383.14	CD33	-0.5918816861021683	-0.1212491802161728	0.5539298182273729	0.003535092639279357	0.11462820987053594	0.0003670142739602084	NA	12	12	12
ENSG00000241106.6	HLA-DOB	0.5918669645919339	0.01859775221669529	0.553939676990767	0.11333205365506106	0.4224892397558614	2.4158114807240704e-15	NA	25	29	29
ENSG00000251350.1	LVCAT1	-0.5914648505761126	-0.03484667906099817	0.5542089996236664	0.04774774259606298	0.14588746112534734	3.665138210316075e-05	NA	26	26	26
ENSG00000197894.10	ADH5	-0.591449849871407	-0.07064385969832133	0.5542190478378862	0.016788753409281626	0.19914421816115985	1.5448249829788397e-06	NA	21	21	21
ENSG00000275700.4	AATF	0.5909801718809264	0.02688767637067978	0.5545337064814787	0.06963326220018022	0.20202037249687074	7.376446074655056e-07	NA	25	26	26
ENSG00000070061.14	IKBKAP	-0.5908749749056951	-0.1231776909117248	0.5546041946938826	0.0027242495966714594	0.07006607072029238	0.004921199983491303	NA	8	8	8
ENSG00000262223.6	RP11-1055B8.3	0.5903700769802721	0.03228311042221455	0.5549425672201667	0.03766809440579591	0.24371047874781074	1.0243795626611952e-08	NA	8	9	9
ENSG00000146242.8	TPBG	0.5896425015263711	0.025193051098312085	0.5554303511946806	0.07974962003608349	0.2951868491385984	2.7676557731543534e-10	NA	39	40	40
ENSG00000134324.11	LPIN1	0.5896290326910172	0.031183559882159193	0.5554393829975688	0.04933479840350363	0.3613035849936743	6.761166240293858e-13	NA	4	4	4
ENSG00000105889.14	STEAP1B	0.5896208382056629	0.0749761909230888	0.5554448780123367	0.008841524814093706	0.061461634160384214	0.007789635391123698	NA	12	12	12
ENSG00000129562.10	DAD1	0.589503740327377	0.08907080919357055	0.5555234037902652	0.00431634500945988	0.14065577058479534	6.0898108240502185e-05	NA	11	12	12
ENSG00000213462.4	ERV3-1	0.5889909090374128	0.019607963107894616	0.5558673720404003	0.12707422194701373	0.4891090111887074	2.084740518001403e-18	NA	47	51	51
ENSG00000168827.14	GFM1	-0.588559297672676	-0.032864257238928045	0.5561569446702327	0.04028187208996742	0.20809164610611786	8.036485602716004e-07	NA	72	72	72
ENSG00000105939.12	ZC3HAV1	0.5884242276757284	0.06648653501723176	0.5562475796754487	0.008321694531806562	0.11293762451249033	0.00046794671086164245	NA	13	14	14
ENSG00000006625.17	GGCT	-0.5878861738555555	-0.07137141068454644	0.5566086973819673	0.029795315425231214	0.19887235550156596	4.825796803589508e-07	NA	46	48	48
ENSG00000259153.1	RP6-65G23.3	-0.5872897167298555	-0.046448230017656765	0.5570091462962137	0.030533481152413805	0.08568281518904429	0.002334752381224428	NA	39	41	41
ENSG00000089220.4	PEBP1	0.587254206370655	0.05583655277177467	0.5570329916390961	0.016303204813449684	0.12844107788201847	0.0001617090625949185	NA	59	60	60
ENSG00000141458.12	NPC1	-0.5858852563952507	-0.22609804021017196	0.5579526257219483	0.0009034553731869666	0.09854300110842223	0.0012357876443979915	NA	12	12	12
ENSG00000183691.4	NOG	0.5855723698278503	0.10753865807091882	0.5581629204983917	0.005241016366982539	0.04656856276154544	0.028572854180266068	NA	24	24	24
ENSG00000183605.16	SFXN4	0.5853533721768154	0.017857484541319676	0.5583101343442298	0.14183909017181712	0.4606597618590335	1.0275544631035294e-16	NA	39	39	39
ENSG00000152952.11	PLOD2	-0.5838007207470522	-0.025873741196924892	0.5593543932878335	0.04925321564144607	0.21168038036002185	2.918910573444982e-07	NA	36	36	36
ENSG00000144026.11	ZNF514	-0.5832210581176775	-0.01350199515554014	0.5597444969170978	0.14016942182958345	0.3340503819057187	3.5153312816652996e-11	NA	54	57	57
ENSG00000270020.1	RP11-463O9.9	0.5821142194482716	0.027963957598375798	0.560489747869354	0.15635838098971255	0.4394807008188592	4.2562847159706576e-17	NA	24	25	25
ENSG00000158445.9	KCNB1	0.5820236343651315	0.04793292176511556	0.5605507614262413	0.02833046211269972	0.06613254074721722	0.007645754459598397	NA	104	104	104
ENSG00000112584.13	FAM120B	-0.5814860454746602	-0.09496400395242939	0.5609129204532366	0.0037104585936491305	0.10299986229821267	0.0004493371221909609	NA	6	8	8
ENSG00000136731.12	UGGT1	0.5810824282519689	0.13896156068133417	0.5611849008304487	0.002701191990048568	0.0599459051288636	0.011387216501435891	NA	8	9	9
ENSG00000130396.20	AFDN	0.5809799203371232	0.10428642107972291	0.5612539866883108	0.005528445173876134	0.0387474372790797	0.04563284491185083	NA	17	17	17
ENSG00000133103.16	COG6	-0.5802286845173215	-0.038778778284783086	0.5617604123599667	0.031064497684035408	0.2322423743120631	7.287162977150292e-08	NA	41	41	41
ENSG00000113296.14	THBS4	0.5795768499374389	0.11692611624780423	0.5622000082370904	0.0033960612635366744	0.037246968400209135	0.04711718970608871	NA	1	1	1
ENSG00000204220.11	PFDN6	-0.5789684375246051	-0.0758150575802295	0.5626104701743915	0.007886193930484672	0.05984469404382815	0.011775659628534932	NA	20	51	51
ENSG00000204967.10	PCDHA4	0.5789497595556318	0.0240985514458017	0.5626230734472135	0.08564459893318134	0.2525331684280117	1.92944002162532e-08	NA	58	65	65
ENSG00000078070.12	MCCC1	-0.5772090487431464	-0.038574577494331276	0.5637982450798671	0.031650244583131454	0.1491341598971092	4.325945989038053e-05	NA	30	31	31
ENSG00000153113.23	CAST	0.5769018132917481	0.02873564535387629	0.5640057855911682	0.05909528836791937	0.3340499691683014	1.2512077308192506e-11	NA	12	12	12
ENSG00000068781.21	STON1-GTF2A1L	0.5760280725361803	0.02221930619529483	0.564596206935068	0.09182913914655509	0.21076778963167767	7.966048535590426e-07	NA	39	41	41
ENSG00000225434.2	LINC01504	0.5758269107211852	0.01899075305217517	0.5647321820706377	0.1059271872946378	0.26589253933809315	3.788004511752336e-09	NA	15	15	15
ENSG00000183250.11	LINC01547	-0.5756976246906458	-0.05366673926284951	0.5648195811538665	0.019768090368233113	0.16653804534413422	9.567264862684712e-06	NA	9	9	9
ENSG00000160505.15	NLRP4	0.5752551703418153	0.009656123703487519	0.5651187354235622	0.39274427778958654	0.4903569082444745	2.99419134042723e-18	NA	108	111	111
ENSG00000066923.17	STAG3	0.5750753616801916	0.030653188022480096	0.5652403302471414	0.04125134018674492	0.2993791811894665	2.8000669580966347e-10	NA	38	39	39
ENSG00000124802.11	EEF1E1	0.574530411567057	0.05473132954473328	0.5656089271765463	0.01620357567427115	0.09514784464790983	0.001373951962073798	NA	43	43	43
ENSG00000168374.10	ARF4	0.5739760755562134	0.06445308447789987	0.5659839910218272	0.008447529394949043	0.12640526981149722	0.00017714622413348034	NA	41	42	42
ENSG00000057757.9	PITHD1	-0.5738700100215807	-0.11618040723660145	0.5660557685875306	0.003160586379044327	0.13518806344543485	7.72300483970192e-05	NA	7	7	7
ENSG00000162517.12	PEF1	0.5736431291160696	0.035217559570699546	0.5662093200206115	0.02678043995592439	0.05471509392046048	0.01549152031426464	NA	53	53	53
ENSG00000243678.11	NME2	0.5735941010245043	0.07424389649060646	0.566242504521314	0.017582236511059134	0.13311170458836466	9.838349169923784e-05	NA	37	41	41
ENSG00000271943.1	RP11-222K16.1	0.5734731839271466	0.05488740492916043	0.5663243508453965	0.015204087972600464	0.07571744991886739	0.003061523420184723	NA	4	4	4
ENSG00000133805.15	AMPD3	0.572859084281623	0.022251728117075813	0.5667401099978988	0.0917020540726188	0.2379629336269424	5.8946437692183474e-08	NA	71	73	73
ENSG00000272130.1	RP11-360I2.1	0.5723861738870814	0.10778869682513993	0.5670603805882262	0.021677177077400953	0.277006444665731	2.3214800523695066e-09	NA	58	72	72
ENSG00000151806.13	GUF1	-0.5721660701554419	-0.026528680500227053	0.5672094717001912	0.0562999206938992	0.3074563564958967	1.1333525957732272e-10	NA	122	123	123
ENSG00000262165.2	RP11-81A22.5	-0.5708191996361243	-0.01618779685961853	0.5681222068285225	0.18094255790690386	0.3656433146341935	1.542922923710439e-13	NA	69	70	70
ENSG00000273113.1	RP11-367H1.1	0.5704508929048061	0.07593841901989902	0.5683719199052174	0.008031577152330233	0.08603018996744476	0.0016794106563621039	NA	4	4	4
ENSG00000198087.7	CD2AP	-0.5704246703367508	-0.03924852629891099	0.5683897008867371	0.050586531224807094	0.11926798773619587	0.00022997766703137612	NA	100	100	100
ENSG00000283608.1	RP1-111D6.5	0.5692182440197969	0.01510685042830144	0.5692080411102843	0.2527565774471168	0.2824733479621481	1.7337058457643434e-09	NA	100	105	105
ENSG00000173261.8	PLAC8L1	-0.5691834802196167	-0.05788225476634399	0.5692316303451279	0.019055307279444992	0.07213938748080576	0.004359240157491687	NA	26	26	26
ENSG00000167904.14	TMEM68	-0.5691604650506373	-0.0397891540886067	0.5692472477158018	0.02106647661669104	0.06317618583561882	0.00885802106378954	NA	15	15	15
ENSG00000120322.3	PCDHB8	0.5689963500910888	0.02441933162729507	0.5693586169020604	0.0725132810823147	0.3190221422751557	6.88715896733192e-11	NA	17	18	18
ENSG00000226479.3	TMEM185B	0.5688384068435084	0.062440273736545766	0.5694658077563852	0.012322810026216494	0.03937174441100829	0.03780325811128797	NA	47	49	49
ENSG00000219481.10	NBPF1	-0.5688179822904925	-0.034057871892787805	0.5694796699277582	0.04026118433184116	0.27488391876078805	3.475279277194281e-09	NA	51	60	60
ENSG00000235314.1	LINC00957	-0.568504943565026	-0.04633807066902755	0.5696921498757043	0.019885717995998427	0.1808370783598535	2.333982878534825e-06	NA	17	17	17
ENSG00000158887.15	MPZ	0.5683851781097327	0.1704104117340214	0.5697734525609054	0.001958167949559215	0.035752033686679716	0.04845551140662225	NA	2	2	2
ENSG00000164323.12	CFAP97	-0.5677943026151064	-0.10423771782783516	0.5701746489224726	0.0030319887377080086	0.061941112676755686	0.010828578123438707	NA	38	39	39
ENSG00000239389.7	PCDHA13	-0.567282458842803	-0.028225968273071913	0.5705222926484435	0.05476971019510249	0.15241017960903547	3.3142506316214035e-05	NA	67	68	68
ENSG00000179344.16	HLA-DQB1	-0.56710935549342	-0.021261995559806037	0.5706398871006645	0.09883415895903538	0.4885390739232451	4.156056412158718e-18	NA	16	34	34
ENSG00000134962.6	KLB	0.5668736696243285	0.05192631105607631	0.5708000143509351	0.012405551974334253	0.08557122047365871	0.002393028271406097	NA	1	1	1
ENSG00000173250.2	GPR151	-0.565836855981691	-0.023842471285066495	0.571504689530898	0.08702944405032212	0.1825770999096228	4.702382886268944e-06	NA	61	61	61
ENSG00000245729.2	RP11-480D4.1	-0.5656078772638455	-0.04538060502619433	0.5716603717405493	0.023350567542433438	0.1879673823527267	2.305221465683477e-06	NA	12	12	12
ENSG00000227533.5	SLC2A1-AS1	0.5655984469802157	0.01804497954734939	0.5716667838054244	0.13220178692673276	0.42411027261377626	8.159036846383114e-15	NA	13	13	13
ENSG00000101181.17	MTG2	-0.5649333812951047	-0.03560446164588913	0.5721190774695908	0.05224451076527392	0.19173113051886614	1.7156676689257102e-06	NA	38	39	39
ENSG00000108924.13	HLF	0.5644979865610155	0.02275781198795799	0.5724152700328757	0.047995230101350275	0.23884690112108686	4.455537563961291e-08	NA	16	17	17
ENSG00000168903.8	BTNL3	0.5642233637940299	0.018915405504745308	0.5726021292640486	0.10698589133002501	0.2795132022465233	2.979601662226228e-09	NA	20	24	24
ENSG00000263956.6	NBPF11	0.5641250024294593	0.05293795818707927	0.5726690634932212	0.01516860218237098	0.1910958604141973	1.1245877995181344e-06	NA	11	16	16
ENSG00000138448.11	ITGAV	0.5637033238878649	0.0632400562953282	0.5729560549145802	0.009095997308165585	0.06644654912988693	0.008043912762233617	NA	23	23	23
ENSG00000144034.14	TPRKB	-0.5635035849398222	-0.05204485477213345	0.5730920196390886	0.020266727903983553	0.1999549674655235	8.366100338560288e-07	NA	44	45	45
ENSG00000149090.11	PAMR1	-0.562586873745656	-0.08721134293004407	0.5737162323134285	0.00706504730753422	0.1558462437107411	3.117391704053268e-05	NA	19	19	19
ENSG00000107643.15	MAPK8	0.5625748101420155	0.13095794162185379	0.5737244488846974	0.013623534433523536	0.095814369293511	0.0008141672122839491	NA	7	7	7
ENSG00000163041.9	H3F3A	0.5622989986621467	0.014199424799213335	0.5739123204559688	0.11881712292222635	0.3045745847356416	5.31813145302937e-10	NA	87	89	89
ENSG00000179270.6	C2orf71	-0.5619969636312667	-0.024390578129853065	0.5741180878705182	0.16645667196216077	0.2942796098293151	1.4086810355931752e-09	NA	52	53	53
ENSG00000115539.13	PDCL3	-0.5615831784732278	-0.07027469717300072	0.5744000440022774	0.009010980166027735	0.0547497152962956	0.014360791722942847	NA	12	12	12
ENSG00000109323.8	MANBA	-0.5610688494800911	-0.06493527937305334	0.5747506027550381	0.012191908072324661	0.056117411860708025	0.010082746083382652	NA	18	23	23
ENSG00000277767.1	RP11-365P13.5	0.5608477509481534	0.059759725105258926	0.5749013312221032	0.013369910933670313	0.06628232977204325	0.002015434716183221	NA	8	8	8
ENSG00000121350.15	PYROXD1	-0.5606887829313717	-0.031173391946079414	0.5750097152952695	0.07606180076189654	0.1817432824644448	3.53268776833473e-06	NA	164	166	166
ENSG00000187010.19	RHD	0.5594106143323733	0.012829191154805878	0.5758815190254454	0.29888893467250055	0.4410638627075631	3.8876388745737264e-16	NA	61	80	80
ENSG00000256043.2	CTSO	-0.5589620360042733	-0.06426381050573547	0.5761876298717881	0.013769422457617883	0.14208270021246885	5.2701991990999986e-05	NA	11	11	11
ENSG00000111897.6	SERINC1	0.5589267104674576	0.038396414952799655	0.5762117393576207	0.01924352461950095	0.04523599338272732	0.02449058127034986	NA	78	79	79
ENSG00000165006.13	UBAP1	0.5585556858398034	0.07837370847983169	0.576464990390692	0.010935324551640896	0.1379459426734322	0.00010116562434273841	NA	6	6	6
ENSG00000163378.13	EOGT	-0.5579763083085386	-0.032068649402949095	0.5768605622572147	0.03448334649248338	0.1903270212147508	1.8393036837483081e-06	NA	38	38	38
ENSG00000102683.7	SGCG	-0.5574868926819678	-0.037891224999448296	0.5771948120018344	0.03551033311881671	0.13398749071130386	5.123354542955398e-05	NA	31	34	34
ENSG00000143631.10	FLG	-0.5565830418137483	-0.02434873696784489	0.5778123428504391	0.0630679094190407	0.17616153810346527	4.125519169118055e-06	NA	21	21	21
ENSG00000106560.10	GIMAP2	0.5557594293606996	0.23005228684673093	0.5783753236374629	0.001109035700729925	0.10089659572367037	0.0010595642023900132	NA	3	3	3
ENSG00000134905.16	CARS2	0.5554975511804444	0.0370060995949624	0.5785543846447405	0.029297745877643246	0.2065860792661149	4.837730758686358e-07	NA	27	28	28
ENSG00000104904.12	OAZ1	-0.5554221589215722	-0.16139779795703757	0.5786059394501313	0.0022115225496052997	0.07230576252504374	0.00590607474839165	NA	4	5	5
ENSG00000136371.10	MTHFS	0.5542401181864036	0.11550329851614757	0.5794145257962171	0.0035637044018193608	0.14285976346969465	7.864899934657816e-05	NA	12	12	12
ENSG00000104228.12	TRIM35	0.5538406003681714	0.01602110341103166	0.5796879396645503	0.19139378988822042	0.6490339967581722	4.4997470621234997e-29	NA	25	25	25
ENSG00000168411.13	RFWD3	-0.5517716441908357	-0.06359890850327861	0.5811048170657958	0.008449766034392583	0.08240586720254411	0.002967651909513805	NA	9	9	9
ENSG00000148483.8	TMEM236	-0.5506577573239788	-0.04633490417233767	0.5818683075397324	0.01782139580624399	0.06059406886695867	0.011407891690587516	NA	6	6	6
ENSG00000250120.6	PCDHA10	-0.550354735717975	-0.02197325832497232	0.5820760884463259	0.0786479132706974	0.32358929447165624	7.66458867540438e-11	NA	34	37	37
ENSG00000083720.12	OXCT1	0.54870960434503	0.08169496573961912	0.583204753999732	0.005964137236714935	0.035897009688064765	0.03534355011430165	NA	29	29	29
ENSG00000276791.1	CTD-2270P14.5	-0.548052856667866	-0.020125767088188803	0.5836556097929892	0.13240255127819572	0.5466709088922709	6.0993962860085015e-22	NA	9	9	9
ENSG00000129757.12	CDKN1C	0.547914875636914	0.07536735569373769	0.5837503540951698	0.00676445050146991	0.052615866596089265	0.0174465511242223	NA	17	19	19
ENSG00000197568.13	HHLA3	-0.5470646712800515	-0.015358619313082035	0.584334302622418	0.07715051047327046	0.08390921678246502	0.001473788689682473	NA	79	80	80
ENSG00000203666.12	EFCAB2	-0.5467747569530496	-0.018165842940421444	0.5845334875172781	0.16814323747968313	0.37697474598616976	4.783202127944894e-13	NA	81	82	82
ENSG00000122420.9	PTGFR	-0.5466092226646697	-0.07316619285293137	0.5846472315884144	0.006799421214782703	0.09474249394066044	0.0009524852357076033	NA	6	6	6
ENSG00000145194.17	ECE2	-0.5464223077469544	-0.052025270985215234	0.5847756793675083	0.019469500915956797	0.14565212038956074	3.7921351332185246e-05	NA	36	36	36
ENSG00000242612.6	DECR2	-0.5455142374766443	-0.02212782679404317	0.5853998911536822	0.08151134204460658	0.2338183454799241	9.624451111109467e-08	NA	15	16	16
ENSG00000140043.11	PTGR2	-0.5452885422177186	-0.026931973085441204	0.5855550831420933	0.05840885756204035	0.25731045377594425	6.545064530476776e-09	NA	27	29	29
ENSG00000143153.12	ATP1B1	-0.5447678171864944	-0.09979370951176605	0.5859132156000812	0.007307943725469584	0.07632526428350299	0.0032339659586579656	NA	43	43	43
ENSG00000063660.8	GPC1	-0.5446889699114906	-0.05643600395706302	0.5859674522506335	0.017030780083791674	0.09278683415388994	0.001594071875946327	NA	41	42	42
ENSG00000176473.13	WDR25	-0.5440731654197092	-0.02785421707975531	0.5863911256155165	0.06294573339501161	0.1425946082727894	7.334788246436742e-05	NA	41	42	42
ENSG00000164924.17	YWHAZ	0.543904739764375	0.05381206675380997	0.5865070271620618	0.015242595295574288	0.19921142619486104	1.3318475435261801e-06	NA	41	41	41
ENSG00000267368.1	UPK3BL	-0.5436684633441776	-0.026019817568641152	0.5866696378787686	0.11097309318216123	0.2371128149460673	6.086391462167594e-08	NA	40	40	40
ENSG00000227192.1	RP1-45I4.3	-0.543435281034611	-0.07306362164376635	0.5868301396404929	0.004076806670612537	0.057884073119885714	0.013601334411107259	NA	5	5	5
ENSG00000230387.2	RP4-737E23.2	0.5433682507609204	0.07949027202810949	0.5868762810255607	0.006528412208558009	0.0666320774584341	0.007178906682715385	NA	2	2	2
ENSG00000204084.12	INPP5B	0.5431885123252868	0.2856465316718358	0.5870000152117825	0.0006240389861522351	0.03903384662689808	0.047083233152427455	NA	1	2	2
ENSG00000134184.12	GSTM1	0.5425676769380713	0.017479221346530745	0.5874274989690931	0.1375425312975042	0.13069761157636034	0.00012733932593844423	NA	45	49	49
ENSG00000182667.14	NTM	0.5411259397420152	0.022131061669941395	0.5884207800198119	0.06980634443676736	0.334523794067564	2.760692837177897e-11	NA	22	23	23
ENSG00000276073.1	RP5-1125A11.7	0.5403112773941167	0.026854468519993846	0.5889823823777445	0.043926236213382715	0.09406775817141916	0.0010689213111319392	NA	56	61	61
ENSG00000184293.7	CLECL1	-0.5398215218892364	-0.02082733662499843	0.5893201232931922	0.07258933815899259	0.2299984187639357	1.887301002629436e-07	NA	29	29	29
ENSG00000018510.13	AGPS	-0.5391772057109864	-0.08199005100794522	0.5897645870074743	0.007880687819755927	0.10277965663293806	0.0007804121346135557	NA	46	46	46
ENSG00000100985.7	MMP9	0.5386921157216811	0.038114294138313735	0.5900993148444948	0.03736896809304074	0.0884612392538975	0.0023430466945386034	NA	39	39	39
ENSG00000114933.15	INO80D	0.5386018823359695	0.07305331738000663	0.5901615884607355	0.00721066551330651	0.05404164123665197	0.017730956465748283	NA	20	20	20
ENSG00000109832.13	DDX25	0.5377587548423326	0.01910771420458067	0.5907436101903993	0.0873893126121987	0.3379906657886844	1.8849890115624e-11	NA	34	36	36
ENSG00000258702.1	RP11-433J8.1	0.5371277064231057	0.034838578697523714	0.5911794037378533	0.019592503118565488	0.2312750141673196	1.4839358816046704e-07	NA	5	5	5
ENSG00000197935.6	ZNF311	0.5366635918617247	0.46634259219980906	0.5915000093012852	0.0009100170704028053	0.1439372476487242	3.087448083491297e-05	NA	1	15	15
ENSG00000100288.19	CHKB	-0.5360949201511722	-0.06922911485959722	0.5918929507414826	0.0092215187982085	0.03994525325538655	0.03627292135275589	NA	10	11	11
ENSG00000109775.10	UFSP2	-0.5354694029120549	-0.014149991149349379	0.5923253097422752	0.19932736206515608	0.4519105432670837	1.5598970151056423e-16	NA	84	84	84
ENSG00000100156.10	SLC16A8	0.534347850049522	0.0981965532124969	0.5931008923346258	0.004771134510508213	0.10816395989035713	0.00038394549136814437	NA	9	9	9
ENSG00000261390.5	MAFTRR	-0.5341328517225664	-0.01682044293269357	0.5932496223249007	0.108610608650728	0.2161587643078801	1.1724331019963827e-07	NA	46	48	48
ENSG00000042493.15	CAPG	0.53360566066196	0.0774711325675969	0.5936143910323145	0.005046810920224515	0.09761177383352804	0.0007974163387402241	NA	23	23	23
ENSG00000120725.12	SIL1	0.532358510609869	0.060480205573949404	0.5944777149139561	0.026269329017070523	0.14777639805059795	5.389043462939392e-05	NA	31	35	35
ENSG00000140853.15	NLRC5	0.5317747004784221	0.06399731160378226	0.5948820471932388	0.012398107695422928	0.05057075560358207	0.01823849164364776	NA	21	22	22
ENSG00000187134.13	AKR1C1	0.5311283758266286	0.020678347386341042	0.5953298218916853	0.1207832465070734	0.16732733675209566	7.325628726962263e-06	NA	81	84	84
ENSG00000128311.13	TST	0.531113745731198	0.022748485596677838	0.5953399594238745	0.12603421044528237	0.2324375862909469	5.100912454368546e-08	NA	80	83	83
ENSG00000167965.17	MLST8	0.5307803047067012	0.06146856257114748	0.5955710297910314	0.010056833838250732	0.11039052441355043	0.0005138361593253816	NA	12	12	12
ENSG00000275765.5	RP11-54C4.3	0.5305819088486287	0.03360010252807984	0.5957085349925496	0.04401371467024259	0.2618899048835432	1.3944985377607083e-08	NA	16	16	16
ENSG00000196735.11	HLA-DQA1	0.5304109463033041	0.07429301529551471	0.5958270381868065	0.006666788557524745	0.21277536198232547	5.573011384407346e-07	NA	14	41	41
ENSG00000176945.16	MUC20	0.5302343867851151	0.024005686096244393	0.5959494322192278	0.05912152643909689	0.3311869416940543	3.180844314519282e-11	NA	46	51	51
ENSG00000077454.15	LRCH4	0.5296995847786548	0.006635133802484615	0.5963202358898325	0.024339758424452688	0.06833813762748832	0.005653332692891347	NA	48	59	59
ENSG00000233608.3	TWIST2	0.5285279290326507	0.036228439086627214	0.5971329676503203	0.026580664187652932	0.07144496377379939	0.004647301623441106	NA	19	19	19
ENSG00000272361.2	GS1-166A23.2	-0.5279658958957696	-0.014362046703440946	0.5975230067728143	0.15834693898503005	0.14595093843764956	2.511260861078256e-05	NA	100	103	103
ENSG00000021645.18	NRXN3	-0.5279295563083071	-0.02013099088723966	0.5975482296638672	0.05878574523305908	0.2353312528496765	9.817043410918355e-08	NA	49	49	49
ENSG00000162614.18	NEXN	-0.5277333013121727	-0.030834704930766926	0.5976844563696134	0.032983007335502516	0.03759595881754522	0.04507338123583963	NA	28	30	30
ENSG00000144792.9	ZNF660	-0.5271977904697245	-0.014641671472980783	0.5980562428918886	0.16589828705785245	0.3313840424933851	5.450492855733184e-12	NA	49	50	50
ENSG00000011376.9	LARS2	-0.5271359897327677	-0.02768885969212735	0.5980991557486091	0.06322944815349324	0.1268741792820092	0.00021806718779191837	NA	50	51	51
ENSG00000111262.5	KCNA1	-0.5266303658143099	-0.048025537295813304	0.5984503006093329	0.020404826395482103	0.05591194958982935	0.012964419522966779	NA	32	33	33
ENSG00000164144.15	ARFIP1	0.5258916458472684	0.041248617497888225	0.5989634937269499	0.0304453231997227	0.09221952307129204	0.001351119300137901	NA	56	58	58
ENSG00000136237.18	RAPGEF5	0.525732244129879	0.07476357678636543	0.599074257203531	0.006778609753882349	0.11431879832205345	0.00032310689250022556	NA	19	20	20
ENSG00000164008.14	C1orf50	0.52536075705442	0.036916509600635916	0.5993324284612845	0.028046139559197283	0.08712118026404574	0.0012456484627987364	NA	21	21	21
ENSG00000136026.13	CKAP4	0.5252828861192763	0.04746949760803432	0.5993865525807476	0.014982602401902722	0.09267042937116092	0.0009875022934743851	NA	7	8	8
ENSG00000170899.10	GSTA4	0.524186747133251	0.012317211535862288	0.6001486577539377	0.08346972225972565	0.042288427299899005	0.037202656680711925	NA	133	135	135
ENSG00000060491.16	OGFR	0.5240080537706298	0.09599619574715293	0.6002729382259767	0.004925143966966624	0.06572182970752473	0.00849005636901348	NA	8	8	8
ENSG00000107938.17	EDRF1	0.5232913464028192	0.07015957999110349	0.6007715220614602	0.020214893374188202	0.04558215863095109	0.027719049094373064	NA	58	60	60
ENSG00000167525.13	PROCA1	-0.5230254118787372	-0.04197903904759054	0.6009565693541918	0.017724263182032178	0.11871452013996618	0.0002006605148563268	NA	24	24	24
ENSG00000268266.1	AC003005.2	0.5222040086528636	0.0132239713188386	0.6015282952583684	0.1711073086543028	0.10660549743537237	0.0006374076978660388	NA	67	67	67
ENSG00000163161.12	ERCC3	0.5220779564395767	0.030364797280732932	0.6016160538051065	0.03905101598518648	0.22471275500281246	5.755350829068499e-08	NA	21	21	21
ENSG00000168754.14	FAM178B	0.5216701626777649	0.1712988763190073	0.6019000026039487	0.0015544622855186414	0.05314825645666745	0.017978901242716037	NA	1	1	1
ENSG00000165828.14	PRAP1	0.5200240164651537	0.03498997177979853	0.6030468360818793	0.05718734637300814	0.0742016538967619	0.004777809098881505	NA	33	33	33
ENSG00000274286.1	ADRA2B	0.5197345829885399	0.017560816247842365	0.6032485795408371	0.04308874955984965	0.04632400561837972	0.02879384637413881	NA	25	26	26
ENSG00000107731.12	UNC5B	-0.5190037762427278	-0.024620819554794456	0.6037581079010377	0.07746805025974025	0.04684508921785862	0.0264262018121385	NA	115	118	118
ENSG00000115275.11	MOGS	-0.5189145527080715	-0.040165001644915224	0.6038203290020099	0.022840191608649873	0.08967191573555405	0.0014764898661514944	NA	21	23	23
ENSG00000163913.11	IFT122	0.5185846908904539	0.03668756048567293	0.6040503871032842	0.05626684756509881	0.27083481620152594	2.486273364054599e-09	NA	16	16	16
ENSG00000184925.11	LCN12	0.5178930227862913	0.03648635738277699	0.6045329103496951	0.02875417991417269	0.2238299807015672	2.000984374118355e-07	NA	21	27	27
ENSG00000010292.12	NCAPD2	-0.5177484972594822	-0.019156437326209762	0.6046337564529902	0.023019055340132648	0.13112704741426245	8.373667521334712e-05	NA	44	45	45
ENSG00000166770.10	ZNF667-AS1	-0.5176107157426736	-0.009701740078779395	0.6047299037902749	0.14633535707588174	0.17665114907022686	8.860183671352433e-06	NA	103	112	112
ENSG00000183048.11	SLC25A10	-0.5175411733654219	-0.054164388547345746	0.604778434778646	0.01061060325955978	0.06410133460906946	0.009591496305498845	NA	18	18	18
ENSG00000135272.10	MDFIC	0.5173870580949927	0.07777650566974686	0.6048859922070673	0.009567849997100338	0.06125559712808619	0.007781659804290263	NA	28	29	29
ENSG00000187607.15	ZNF286A	-0.517199744044606	-0.02970395580447044	0.6050167306929439	0.03415164868992249	0.04513834986091569	0.02963649481363732	NA	33	35	35
ENSG00000062485.18	CS	0.5168761143567926	0.028601871620416785	0.6052426424476988	0.047831329012472446	0.07778420709375078	0.004063205266026491	NA	30	32	32
ENSG00000085063.14	CD59	0.5158730521923903	0.04313396771610534	0.6059430763657974	0.03173600499499278	0.1438539059594737	6.646807635754511e-05	NA	36	37	37
ENSG00000120063.9	GNA13	0.5155532668774737	0.03492895313436086	0.6061664572895686	0.042164531010288414	0.0826757913374808	0.0031403867014286953	NA	67	68	68
ENSG00000137185.11	ZSCAN9	-0.5153316269427027	0.006753133108468113	0.6063213019366658	0.00781338897680378	0.05456889971549754	0.013382495177425121	NA	12	44	44
ENSG00000143921.6	ABCG8	0.515119568551446	0.11538585911086241	0.6064694691720877	0.0021751950268053422	0.046495343198138826	0.028178148769160912	NA	12	12	12
ENSG00000142621.19	FHAD1	0.5148620362348255	0.020549397692590784	0.606649431240154	0.08443939651063294	0.06853980740270439	0.0069505841709939925	NA	39	42	42
ENSG00000170509.11	HSD17B13	-0.5143591766673039	-0.02886233664516333	0.6070008953297692	0.07899500850881615	0.27283976532921045	4.320612086533054e-09	NA	45	45	45
ENSG00000259915.2	RP11-410E4.1	0.5142989600099027	0.02057040846600727	0.6070429887090687	0.0778508279982221	0.22540015227091195	8.400774571953242e-08	NA	78	79	79
ENSG00000182187.3	CRYGB	0.5142060160194055	0.014226357543241532	0.6071079621051714	0.15622290943041334	0.3891419234966661	1.7624792998442676e-13	NA	22	22	22
ENSG00000176148.15	TCP11L1	0.5141382759169063	0.05776911313127705	0.607155318435828	0.021314306494055007	0.05761675959633505	0.01397226964758072	NA	60	62	62
ENSG00000167740.9	CYB5D2	0.5120666970089699	0.025780297464008613	0.608604331252954	0.06966041871831141	0.06599118170340347	0.00707473951523727	NA	103	109	109
ENSG00000101412.12	E2F1	-0.5119793438276753	-0.0186154018839869	0.608665466239676	0.14482492627283666	0.4302392328570152	5.4219416035851695e-16	NA	41	41	41
ENSG00000278737.1	RP11-325L12.7	-0.5119523425701068	-0.03518829557082772	0.6086843638896922	0.05018123701537719	0.0698375031089143	0.0053657075925993185	NA	32	34	34
ENSG00000178980.14	SELENOW	-0.5111357629721918	-0.03512357918893146	0.6092559952806611	0.023635640327151285	0.18925538223271127	1.956046433388392e-06	NA	43	44	44
ENSG00000188295.14	ZNF669	-0.5111202174889073	-0.03548103942220151	0.6092668799233547	0.030192818562529537	0.1659685239433098	6.185452326676874e-06	NA	23	23	23
ENSG00000176978.13	DPP7	0.5110943391989186	0.05259316534586788	0.6092849995865897	0.017715907813752686	0.06106600242872196	0.0113827005655329	NA	23	31	31
ENSG00000215251.3	FASTKD5	-0.510903042159935	-0.05016480978156288	0.6094189508748243	0.01987458042514431	0.0647465831223651	0.008148792163744112	NA	22	23	23
ENSG00000070759.16	TESK2	-0.5105580857596189	-0.07305218341749467	0.6096605316336722	0.006805356357122224	0.03736034540393029	0.04725388818291188	NA	29	30	30
ENSG00000271367.1	RP3-483K16.4	0.5099846780187705	0.03889357057121695	0.6100621961681559	0.030764597333351136	0.1900591267943982	1.189334824894117e-06	NA	26	27	27
ENSG00000169783.12	LINGO1	0.5090942802865511	0.029027838961301417	0.6106861408013176	0.04464133342677582	0.18372760021728785	3.7318658341051767e-06	NA	25	26	26
ENSG00000185305.10	ARL15	-0.5090428958463517	-0.028230844265448047	0.6107221569942273	0.031190277716845488	0.08371223388907516	0.002401394261986993	NA	29	29	29
ENSG00000040531.14	CTNS	-0.5088847468480097	-0.049063944891281915	0.6108330121201537	0.02528946396863594	0.07228638657182497	0.004874634641696085	NA	24	24	24
ENSG00000128272.14	ATF4	-0.5081587318968711	-0.04432025937473984	0.6113420294484793	0.027561935801739337	0.0914020214687686	0.0018284773101325715	NA	37	39	39
ENSG00000140545.14	MFGE8	0.5080088990269098	0.01738442598126934	0.6114471023634608	0.22426513242023696	0.3608007114467695	4.4374079795046863e-13	NA	101	104	104
ENSG00000127554.12	GFER	0.5077729049280348	0.011089825276602067	0.611612613562663	0.04527691868871957	0.0666945033869989	0.0056162361475774435	NA	60	62	62
ENSG00000184381.18	PLA2G6	0.5073937116255827	0.05575624690629437	0.6118785970803828	0.008579067990573012	0.16121650836413814	1.71120043421597e-05	NA	15	16	16
ENSG00000189292.15	ALKAL2	0.5070906928481826	0.02023124465262247	0.6120911850960222	0.0911330880285123	0.39458012904760537	7.552164048390405e-14	NA	13	14	14
ENSG00000166582.9	CENPV	0.5069526665277105	0.01635219451675913	0.6121880306565302	0.14484068185478582	0.480657598890199	1.2188821299568915e-17	NA	34	35	35
ENSG00000138433.15	CIR1	0.5065200342881598	0.05760453704104523	0.6124916290679321	0.01005460922061985	0.04958983485374801	0.02292857092331153	NA	23	24	24
ENSG00000228784.7	LINC00954	0.5050761578876218	0.05485708947775817	0.6135053464671423	0.011328229603590291	0.16577992061091482	1.1449763257709732e-05	NA	10	10	10
ENSG00000219626.8	FAM228B	0.5043010889516938	0.026350676527123078	0.6140498123596441	0.03299248767093611	0.2353879504319373	1.3144383592019368e-07	NA	41	41	41
ENSG00000104899.7	AMH	-0.5038102779351094	-0.023817028317569787	0.6143947045003879	0.05964725368049165	0.15188779990829734	9.955796746732367e-06	NA	13	14	14
ENSG00000176386.8	CDC26	-0.5037485289318059	-0.03159501265625866	0.614438101471044	0.03724520984062982	0.25049573904050754	4.04878516065324e-08	NA	23	24	24
ENSG00000123179.13	EBPL	0.503519854035638	0.03389321387626011	0.6145988250958495	0.04882007473720257	0.09799606995575738	0.0009762624123279195	NA	33	34	34
ENSG00000100084.14	HIRA	-0.503283873064023	-0.10690128289358777	0.6147647031824608	0.003876560563829102	0.14955477610129514	2.404398944116979e-05	NA	4	5	5
ENSG00000105258.8	POLR2I	0.5032653863172319	0.05224235188977552	0.6147776989022541	0.012904533354328458	0.15011313525668174	2.708950787693892e-05	NA	24	25	25
ENSG00000166923.10	GREM1	-0.5027435527626055	-0.022776525181317522	0.6151445846798336	0.06931579101449303	0.20658657100949565	1.2400587838007227e-07	NA	14	14	14
ENSG00000257335.8	MGAM	-0.5026967231425202	-0.032811007310897755	0.6151775139123389	0.03384127973995395	0.16707198529702638	5.86130568399715e-06	NA	27	29	29
ENSG00000126215.13	XRCC3	-0.5024222151418666	-0.03334413356517059	0.6153705555764442	0.04950439076468581	0.045746077573755636	0.025567685203788413	NA	53	54	54
ENSG00000227373.5	RP11-160H22.5	-0.5023651256203808	-0.049692997009035414	0.6154107058613107	0.014913286064968737	0.04329430101890055	0.029177244001639138	NA	24	24	24
ENSG00000162728.4	KCNJ9	0.5020777863054584	0.017111843365722988	0.6156128051790895	0.06786442884998306	0.21351641235459534	5.782721968175655e-07	NA	70	70	70
ENSG00000224939.1	LINC00184	0.5015574076887598	0.08484898138722187	0.6159788862610415	0.00482476942962553	0.03784015887614515	0.04268921533539703	NA	7	7	7
ENSG00000095002.13	MSH2	0.5005664582567488	0.036289223372141514	0.6166762733299196	0.023543176445292843	0.13887194095690075	4.0025967497168817e-05	NA	12	12	12
ENSG00000167103.11	PIP5KL1	0.5004055440143664	0.13814260089209257	0.6167895504373515	0.005233915010391626	0.03677830268324625	0.04801038462644178	NA	5	5	5
ENSG00000177963.14	RIC8A	0.5003141914921152	0.08255954316186258	0.6168538629713192	0.00510122273796528	0.03955519388749724	0.03180086367862544	NA	7	7	7
ENSG00000185149.5	NPY2R	0.4995889264381496	0.0169866683656563	0.6173645566878716	0.1475091845255735	0.43091882343602267	5.766413551267082e-17	NA	52	52	52
ENSG00000112234.8	FBXL4	0.4990808136663676	0.032340153941225046	0.6177224533880208	0.04038446328638019	0.1484366596968064	2.655534148321126e-05	NA	27	28	28
ENSG00000151778.10	SERP2	-0.4988383870635718	-0.05771469017390455	0.6178932421187429	0.009936502287037803	0.10458797978906784	0.0007087513596875603	NA	33	33	33
ENSG00000174792.10	C4orf26	0.4980606170100737	0.0258052317590127	0.6184413179166912	0.046778993435865904	0.18498545827297908	1.17406555519706e-06	NA	21	21	21
ENSG00000196268.11	ZNF493	0.496716298249786	0.01795786052700348	0.6193891274971535	0.1541870595697728	0.447700680387432	2.1496981278215368e-16	NA	51	63	63
ENSG00000161664.6	ASB16	-0.49661089037885264	-0.03437115885214784	0.6194634719152579	0.024811992446663336	0.10687629948109496	0.0007034957779173827	NA	16	17	17
ENSG00000126005.16	MMP24-AS1	0.496517318434737	0.02138655449122134	0.619529471687318	0.08507923518136232	0.3196832616600501	4.222433485966166e-12	NA	13	13	13
ENSG00000221953.5	C1orf229	0.49631007362323315	0.03457992922514581	0.6196756600763743	0.03203848452969596	0.2281603776958153	5.7032200266260765e-08	NA	7	7	7
ENSG00000248698.5	LINC01085	-0.49573709828319973	-0.019031182345617664	0.6200799093159288	0.04764902604798465	0.12942430042216152	0.00012444945105851205	NA	58	58	58
ENSG00000124588.19	NQO2	0.49417175854313533	0.02583362770110906	0.6211848829939643	0.0778377465889809	0.2571649317332789	1.554283653056978e-08	NA	64	65	65
ENSG00000164920.9	OSR2	-0.49403729562544874	-0.09002062918686216	0.621279840307654	0.005696617788039347	0.06680199170029998	0.004184571953751869	NA	4	4	4
ENSG00000145349.16	CAMK2D	0.49347386335164256	0.06618814253509787	0.6216778030899199	0.004600979340471652	0.09773248577302657	0.0008453154775485745	NA	11	11	11
ENSG00000198039.11	ZNF273	-0.49293589420877915	-0.061040278650338	0.6220578840623061	0.007541216436632763	0.0377574709695088	0.036910330712382436	NA	37	40	40
ENSG00000219200.11	RNASEK	-0.4921126326120136	-0.10296816407274756	0.6226397223533392	0.002737866744013168	0.03570633440971156	0.03500429573644904	NA	16	17	17
ENSG00000215252.11	GOLGA8B	-0.49174187189213686	-0.04508569308515144	0.6229018336806444	0.022917064949105143	0.14307201153442667	7.664374077557702e-05	NA	12	12	12
ENSG00000180011.6	ZADH2	0.4912349399477543	0.07724869837892395	0.62326028934239	0.00417406771258007	0.11432401419535895	0.0003133787557717832	NA	3	3	3
ENSG00000171130.17	ATP6V0E2	-0.49078161108215423	-0.015578594922593484	0.6235809174512938	0.10244860213564527	0.4229178620559944	2.532864737735126e-16	NA	56	61	61
ENSG00000198885.9	ITPRIPL1	-0.49072832946210215	-0.051792147581725546	0.6236186068878972	0.013552108156754665	0.056441075909956624	0.015012304065403074	NA	9	9	9
ENSG00000171806.11	METTL18	-0.4906899001404521	-0.04607579103822243	0.6236457909726448	0.036099133707805875	0.1739525285075349	5.184216719751567e-06	NA	240	240	240
ENSG00000132970.12	WASF3	0.4906009489613909	0.008907211408104134	0.6237087151111519	0.06444627319262392	0.14974653730377813	1.7670690742528414e-05	NA	99	103	103
ENSG00000136448.11	NMT1	-0.4905751154944425	-0.04219215779786052	0.6237269902418715	0.024406206222914156	0.13593316706067204	8.721462967535966e-05	NA	27	35	35
ENSG00000189339.11	SLC35E2B	0.49054603911563727	0.12047165071700906	0.6237475597527906	0.005262822478377152	0.061478110619494125	0.009782536004358692	NA	12	21	21
ENSG00000013306.15	SLC25A39	-0.48970265426033627	-0.03608463742494964	0.6243443233626889	0.019314113022088096	0.14976356900386362	4.336043899643486e-05	NA	8	8	8
ENSG00000159210.9	SNF8	-0.489648333405964	-0.033514876401074055	0.6243827682537274	0.028298508024944154	0.15977559543346842	1.2864426127037374e-05	NA	30	31	31
ENSG00000123933.16	MXD4	-0.48962399363517767	-0.3183051714396188	0.624399994747449	0.000222160520899597	0.04072675148746023	0.03939302287247098	NA	1	2	2
ENSG00000203880.11	PCMTD2	0.48943782580142786	0.01716033918899825	0.6245317619817259	0.11191192524913786	0.1613110777387106	1.98866120021626e-05	NA	66	69	69
ENSG00000130940.14	CASZ1	-0.4893938976716179	-0.030583855119857135	0.624562855506456	0.05119247859225367	0.06358246750996159	0.007434927044533622	NA	56	57	57
ENSG00000176208.8	ATAD5	-0.4888315180568327	-0.05560914901550299	0.6249609821322106	0.012296702345457718	0.03971595971953329	0.04179479475351695	NA	16	16	16
ENSG00000138670.17	RASGEF1B	-0.4888076546444719	-0.02801815775012675	0.6249778782313604	0.05065602934046995	0.097566933943494	0.0011870301490295027	NA	48	51	51
ENSG00000196724.12	ZNF418	-0.4883372804458213	-0.05345209131886089	0.6253109592160198	0.010975508739839473	0.1187358707993924	0.0002604329604666113	NA	11	11	11
ENSG00000249816.6	LINC00964	-0.4871936127674961	-0.016648130862229674	0.6261211313037872	0.12072009659093877	0.17818369718572094	3.975110028162893e-06	NA	47	48	48
[truncated: 1,239 more rows]
