# Supplementary material for: Exploring the Impact of Cerebrovascular Disease and Major Depression on Non-diseased Human Tissue Transcriptomes
Source: Front Genet. 2021 Jul 19;12:696836. doi: 10.3389/fgene.2021.696836 (PMC8327210; doi:10.3389/fgene.2021.696836)
Supplement: Supplementary Data Sheet 2 — All TWAS results. [file Data_Sheet_2.zip › cytokines_TWAS/IFNg/IFNg.en.Brain_Putamen_basal_ganglia.csv]

gene	gene_name	zscore	effect_size	pvalue	var_g	pred_perf_r2	pred_perf_pval	pred_perf_qval	n_snps_used	n_snps_in_cov	n_snps_in_model
ENSG00000133069.15	TMCC2	-3.914537024394941	-0.4035450544161943	9.057783883124444e-05	0.01224585707587348	0.09911249253534808	8.59954494802877e-05	NA	36	37	37
ENSG00000197935.6	ZNF311	3.7657722309080928	0.44611148055146715	0.00016603510366035835	0.007545049235048905	0.14110146293091333	3.0592901268225288e-06	NA	7	22	22
ENSG00000111907.20	TPD52L1	3.669236952040318	0.3718675422521111	0.00024327551466780609	0.01349138684182651	0.13201202881835974	2.168738255662598e-06	NA	23	23	23
ENSG00000084073.8	ZMPSTE24	-3.543163588941339	-0.4307403127411531	0.00039535737183870337	0.009803381862607315	0.028960005069330306	0.04411385464167069	NA	55	55	55
ENSG00000037474.14	NSUN2	-3.424596685155104	-0.09319146256058311	0.0006157127162728897	0.16816810357266143	0.5297991591649811	1.200023644953395e-30	NA	26	26	26
ENSG00000235173.6	HGH1	-3.380959791629172	-0.651760193356989	0.0007223311205023425	0.0033872494719594673	0.03726328814067472	0.019941577385350504	NA	9	10	10
ENSG00000260988.1	RP11-285A1.1	-3.3720133065553366	-0.33336326026335333	0.0007462084303647161	0.008490105688973126	0.03582446537778912	0.022821784138882827	NA	10	10	10
ENSG00000175664.9	TEX26	3.299379132149635	0.3533527953993541	0.0009689894527104894	0.011764094613101243	0.08602167195451599	0.00023468842146315985	NA	16	16	16
ENSG00000100373.9	UPK3A	-3.2956129896756643	-0.21441823920755917	0.0009820720237161394	0.028626906272988105	0.11038743504922162	3.8244175429516246e-05	NA	15	17	17
ENSG00000175183.9	CSRP2	-3.2023656509360334	-0.1420792506021081	0.0013630386324579623	0.08232442502054572	0.41481348561819775	1.2998138306125984e-19	NA	23	23	23
ENSG00000224790.2	AP000704.5	-3.1285487556020226	-0.15330621338696626	0.0017567186357268006	0.051022764965228944	0.2679182945841043	1.0209892936912637e-11	NA	11	11	11
ENSG00000172818.9	OVOL1	-3.1192635483618987	-0.30730867900149983	0.001813037135919515	0.011734241837676624	0.07142057094302615	0.001202558799898877	NA	10	10	10
ENSG00000141971.12	MVB12A	-3.114543213799774	-0.7031409390764557	0.0018422996803974954	0.002831134368761008	0.043687230402326714	0.011737134720430522	NA	13	14	14
ENSG00000163623.9	NKX6-1	-3.0577355317701564	-0.25816889643293695	0.0022301630412463413	0.02214531802147132	0.11939030801872665	1.951149260892108e-05	NA	54	55	55
ENSG00000135899.17	SP110	3.0498159198990322	0.3035541185255326	0.002289816658636253	0.014472010439748375	0.18290202820551796	4.6583132383707914e-08	NA	15	15	15
ENSG00000166135.13	HIF1AN	-2.9481903228186215	-0.25851498662352557	0.003196402096221297	0.016661088945977225	0.0927652220670584	0.00012973759722325218	NA	19	19	19
ENSG00000205464.11	ATP6AP1L	-2.9134525855378337	-0.10084031022968178	0.003574561158986515	0.09280995096561605	0.5028410893198169	3.5218985009721555e-25	NA	36	36	36
ENSG00000175782.9	SLC35E3	2.872840264973585	0.5240815943662317	0.004067997426017105	0.003810486661584184	0.08829943940874926	0.0002331612161823466	NA	10	10	10
ENSG00000168542.14	COL3A1	2.867851365108492	0.20673626551029217	0.004132696332625417	0.0327303741149978	0.0858410107600695	0.0003876185563804958	NA	95	95	95
ENSG00000161944.16	ASGR2	2.7436078746074357	0.22909357125367286	0.006076807844765882	0.019214161778852785	0.07550612875886249	0.0006980772428616588	NA	20	21	21
ENSG00000278023.5	RDM1	2.7380768796779367	0.34297580880023393	0.006179962717044547	0.009041374606090198	0.05185352431244016	0.005387263876291015	NA	22	22	22
ENSG00000159063.12	ALG8	2.6859241219699164	0.11717680449067701	0.007232951250481932	0.0731507257870307	0.28913451557479514	8.374019136945228e-13	NA	66	66	66
ENSG00000101152.10	DNAJC5	2.685657387025102	1.3207107457537244	0.007238727347086292	0.0006733464823247735	0.02946149139787725	0.04282324747161106	NA	8	8	8
ENSG00000212127.5	TAS2R14	2.670878050388691	0.15738818466584537	0.007565312641517033	0.039467850972205114	0.1999698334209587	7.897126559881826e-09	NA	31	32	32
ENSG00000169598.15	DFFB	-2.6698741958199643	-0.15903549225439964	0.007587967107887846	0.03962594107306081	0.3033606210939199	1.6642177377986866e-14	NA	28	28	28
ENSG00000111275.12	ALDH2	-2.66143985480163	-0.5745161392298771	0.007780724029981513	0.002909209256799249	0.10060379254098316	0.00010639153847772516	NA	23	23	23
ENSG00000168778.11	TCTN2	-2.6520096705126335	-0.2376846711827426	0.008001425015982862	0.017782029153828358	0.057839126212816325	0.00345037184831876	NA	42	42	42
ENSG00000142188.16	TMEM50B	2.630741967969586	0.1326744272639978	0.008519869558298454	0.04347227797952353	0.3032546158231885	3.320099809408981e-14	NA	19	19	19
ENSG00000152669.8	CCNO	-2.629446406534043	-0.12945206049905236	0.008552401120587479	0.035410177092154924	0.4025566661690166	8.204889313399909e-19	NA	14	14	14
ENSG00000164896.19	FASTK	-2.626826360839226	-0.657907151412892	0.008618530092075579	0.003003133064165473	0.03806641568652955	0.01491476101059517	NA	6	6	6
ENSG00000198755.10	RPL10A	2.6237537193933074	0.3431574675934723	0.008696664454844773	0.007640917050421446	0.1273565192378678	3.059750684662184e-06	NA	11	11	11
ENSG00000130856.15	ZNF236	-2.6007517545973364	-0.38353309633287924	0.00930197387537615	0.00755376551231506	0.040103601027010764	0.01687700901066827	NA	36	36	36
ENSG00000173267.13	SNCG	2.5947290612701055	0.3289807483261932	0.009466551041690124	0.009279508430865687	0.06338598058854945	0.0017900758425099753	NA	17	17	17
ENSG00000095383.19	TBC1D2	2.5890030113144133	0.12579641017073676	0.009625425273388421	0.05903018562756739	0.3379205485180459	1.4858090506688927e-15	NA	46	50	50
ENSG00000269486.2	CTC-360G5.9	2.5875660286470312	0.12158188750874951	0.009665666885357301	0.06479998082971901	0.22850907535100534	8.852997973164206e-10	NA	25	26	26
ENSG00000166275.15	BORCS7	-2.581269756839071	-0.14743948778111876	0.00984376294519551	0.046038287843990666	0.3868426330330249	4.765552748697115e-19	NA	38	38	38
ENSG00000186468.12	RPS23	2.5798912322416876	0.09584320629940335	0.009883143821479057	0.08575346239416413	0.4566426802665387	4.951639043292861e-23	NA	27	27	27
ENSG00000117601.13	SERPINC1	-2.574520486383409	-0.13394642116553912	0.010037914182884687	0.042006543928532245	0.051283467605664636	0.004491744507590462	NA	87	88	88
ENSG00000162753.11	SLC9C2	-2.5610689368092276	-0.24658712792180362	0.01043506478784532	0.015711614575518555	0.14672812360659707	1.3118878022685938e-06	NA	19	19	19
ENSG00000123545.5	NDUFAF4	2.5590752457173918	0.33941422536181637	0.010495102207613911	0.008286739176123667	0.19969567193465784	1.2152596725755637e-08	NA	39	41	41
ENSG00000220161.4	LINC02076	-2.541320647158302	-0.11459311285231623	0.011043458904812224	0.06479185487725024	0.1610857629042034	4.792544782465292e-07	NA	16	16	16
ENSG00000005801.16	ZNF195	2.5338338406772043	0.37780704636317014	0.011282221523468887	0.00546792798970242	0.1004280592457406	8.495202494640915e-05	NA	17	19	19
ENSG00000004139.13	SARM1	-2.5337625678315288	-0.32373953891094764	0.011284516350303591	0.00810290518342478	0.05182671861941488	0.00629111875970945	NA	39	41	41
ENSG00000198848.12	CES1	-2.5332660089642007	-0.13630903617862275	0.011300515945462202	0.04470637437391782	0.1623688299399351	2.904687347589726e-07	NA	18	19	19
ENSG00000126070.19	AGO3	2.533012178950048	0.27516336129219876	0.011308702365058841	0.010470421299329182	0.029017001385861958	0.04212596178681533	NA	41	45	45
ENSG00000083099.10	LYRM2	2.5215933154068577	0.12543238104478688	0.01168246849892527	0.05160921397635807	0.3023926732272586	1.4391579319747185e-13	NA	20	20	20
ENSG00000204371.11	EHMT2	-2.5196793166440314	-0.6543825372293658	0.01174617939948563	0.0019864516592937274	0.20867352836710865	3.352112960685401e-09	NA	3	9	9
ENSG00000107105.14	ELAVL2	-2.505542680488902	-0.36307266465224924	0.012226364131990635	0.0026466767978161844	0.029704319201881463	0.04015713266547885	NA	16	18	18
ENSG00000262468.5	LINC01569	-2.483231846283699	-0.14375767105586307	0.013019631810951485	0.03797507574940019	0.1056401931294305	6.36038542726441e-05	NA	23	23	23
ENSG00000142494.13	SLC47A1	-2.4802506189853983	-0.10424678496592489	0.013129006677523005	0.08441081754176501	0.2340721056264729	3.4656891022351126e-11	NA	21	23	23
ENSG00000134569.9	LRP4	2.4762064690272845	0.6138275632577835	0.013278676315854516	0.001911659317589253	0.07993049155175465	0.0005658807034917441	NA	14	15	15
ENSG00000114030.12	KPNA1	2.4716048231610372	0.3703995308911217	0.01345081111873001	0.00636384433302489	0.1287271398957699	6.085588209824231e-06	NA	5	6	6
ENSG00000175170.14	FAM182B	-2.4602488877053488	-0.08875309215107911	0.013884069447751154	0.0959910222872957	0.14946056432924185	1.6770245323887996e-06	NA	54	57	57
ENSG00000272899.3	RP11-309L24.4	2.455008218599264	0.3553364672134813	0.014088136744071363	0.005531465795050231	0.08160294708976305	0.0004009107422011756	NA	8	8	8
ENSG00000180776.15	ZDHHC20	-2.4543285600951354	-0.31860276873564497	0.014114795049901247	0.00914700374217785	0.035812011380305465	0.022289668613869516	NA	27	27	27
ENSG00000104885.17	DOT1L	-2.4537900520354468	-0.26414968966102964	0.014135948597627226	0.010192848470358059	0.03644450966175712	0.02146560400324281	NA	41	46	46
ENSG00000151655.18	ITIH2	-2.452935526883451	-0.19807887950915118	0.014169573275187261	0.019154686886243694	0.035204731905313265	0.025293223127987343	NA	38	38	38
ENSG00000269489.1	RP11-98D18.17	2.448935693138977	0.24374762907439498	0.014327902628531246	0.012053227301790276	0.09160127652434408	0.00013782646293390314	NA	10	10	10
ENSG00000156990.14	RPUSD3	-2.443538042531927	-0.2627356852836979	0.014544036146628624	0.015943952754116603	0.1956067592179816	1.7225488438099447e-08	NA	20	20	20
ENSG00000134825.15	TMEM258	2.4434309236569645	0.5295058598067872	0.014548354350904293	0.0062055591392510805	0.059517548217687975	0.0024601810831254727	NA	11	11	11
ENSG00000101306.10	MYLK2	2.44125877203534	0.19931073356779808	0.014636162905754459	0.016008448829180545	0.12296900761489618	6.421151000778998e-06	NA	9	10	10
ENSG00000131711.14	MAP1B	2.440273654530079	0.15271155942050654	0.014676139731209573	0.03170557779198523	0.15490983299986275	5.319668445299112e-07	NA	24	24	24
ENSG00000132740.8	IGHMBP2	2.4397505168569764	0.14633105456709253	0.014697408162651257	0.03501844518585206	0.2619145560216647	3.606871143287276e-11	NA	51	52	52
ENSG00000108379.9	WNT3	-2.438964272774368	-0.2882030988583285	0.01472942441971184	0.006548555361247741	0.12498460416732594	1.5461128188949523e-05	NA	30	52	52
ENSG00000108448.20	TRIM16L	-2.4303396142267775	-0.32408315600851006	0.015084680729687548	0.007459592721000324	0.034309282278537814	0.02253771264574298	NA	6	6	6
ENSG00000103549.21	RNF40	2.4255903624627004	0.3697486274869478	0.015283510417207194	0.006503731799439857	0.14818551270487398	1.5166209076846986e-06	NA	11	12	12
ENSG00000057593.13	F7	2.424174089680281	0.4666637240796255	0.015343248280699063	0.006140413341118493	0.0921515379878	0.00022604971707488515	NA	12	12	12
ENSG00000113048.16	MRPS27	-2.42260724001906	-0.4216230982700366	0.015409576821605937	0.003772239606201278	0.07221602700586091	0.0011496062809764676	NA	7	7	7
ENSG00000177646.18	ACAD9	-2.4211242374843973	-0.105360228927854	0.015472588262804069	0.032005947142970496	0.07739303280162943	0.00024340224461045728	NA	29	29	29
ENSG00000165476.13	REEP3	2.409414807646392	0.754285442390243	0.015978125951322128	0.0011917524132975487	0.032561073409458005	0.029226350396062733	NA	13	13	13
ENSG00000170100.13	ZNF778	-2.4013946450294106	-0.11949163818938519	0.016332711451664143	0.037851184354372264	0.2188680635241149	4.506070599698779e-11	NA	8	8	8
ENSG00000123975.4	CKS2	2.395863627622966	0.24468063390140563	0.016581258186757406	0.016935084418988836	0.14293759478910276	2.170884024136568e-06	NA	5	6	6
ENSG00000100228.12	RAB36	-2.3950978675512853	-0.23792881154012982	0.016615929535298436	0.013205577657131479	0.15805138303408486	8.568559901454298e-07	NA	25	30	30
ENSG00000234602.7	MCIDAS	-2.3905718865271197	-0.32677047401340215	0.016822155594105423	0.004648535952342172	0.0399317715675883	0.017236962269832772	NA	8	8	8
ENSG00000153140.8	CETN3	2.388371808261956	0.35840485782978887	0.01692321110273155	0.006618862514985202	0.06141105214672515	0.002493061055949155	NA	44	45	45
ENSG00000163576.17	EFHB	-2.388064796713499	-0.05994514199234075	0.016937355246912904	0.22047541032709325	0.528756995822545	1.6726716034676097e-27	NA	60	65	65
ENSG00000104825.16	NFKBIB	-2.3869813281684538	-0.5376887464184406	0.016987354020661163	0.002589394885981433	0.028593699961378026	0.04329383445364291	NA	18	18	18
ENSG00000174529.7	TMEM81	-2.383659618427621	-0.26736696047353964	0.0171414489496923	0.01074813805816472	0.15465665056306535	8.497623750388992e-07	NA	15	15	15
ENSG00000265519.1	CTD-3157E16.1	-2.3827870832688096	-0.1459595612284844	0.01718212888478767	0.03647450296337982	0.2565369288631737	4.056227976274747e-11	NA	3	3	3
ENSG00000203786.6	KPRP	-2.374717563086357	-0.27709895350903463	0.017562382820619137	0.010484351478102028	0.07477356849304134	0.0005972805184756446	NA	7	7	7
ENSG00000179477.9	ALOX12B	2.374250767099939	0.4889916949506225	0.017584603280187145	0.0035969851888087764	0.051127649169193184	0.006866983312251307	NA	6	6	6
ENSG00000166455.13	C16orf46	-2.3601811104406414	-0.3078487163095104	0.01826601500756212	0.007759881833506646	0.17309664419102122	2.070120569248182e-07	NA	31	32	32
ENSG00000130684.13	ZNF337	2.357670640626477	0.3779628031760673	0.018390001099118876	0.0052086958464996605	0.04941350077291545	0.007422275706595338	NA	21	21	21
ENSG00000185344.13	ATP6V0A2	-2.3574574455923694	-0.28305323966234863	0.018400564147902174	0.009245136223664104	0.03944794266699049	0.016237400917686433	NA	41	42	42
ENSG00000196981.3	WDR5B	2.3540677860885513	0.753785439919056	0.0185692244808675	0.0014065550739204976	0.06561450287861798	0.0019206658840329586	NA	6	7	7
ENSG00000187049.9	TMEM216	-2.3497908002628405	-0.4983250018806275	0.018783964953590346	0.003361061132793546	0.10756738061747782	3.9326181498174064e-05	NA	11	11	11
ENSG00000069482.6	GAL	-2.341840806565895	-0.36927523997377587	0.019188897713448866	0.0052172348002916934	0.08067376449829443	0.0005789753573801142	NA	10	11	11
ENSG00000240972.1	MIF	2.339558024430526	0.24079671484489393	0.019306572286122516	0.012857891198371007	0.05448074733946978	0.003886361725451508	NA	27	30	30
ENSG00000104783.11	KCNN4	-2.333220168039047	-0.1430017735404112	0.01963659285649005	0.035606165463808064	0.2128606843112636	2.940095711585626e-09	NA	59	61	61
ENSG00000223802.7	CERS1	-2.3326979638317655	-0.3414562320263451	0.019664003144267143	0.005326158342157982	0.1078675390958528	3.420159503511548e-05	NA	10	10	10
ENSG00000119820.10	YIPF4	2.3321665340752085	0.22081177626967255	0.01969193197821285	0.015051634308416384	0.11414007776069475	3.4594685729522604e-05	NA	30	31	31
ENSG00000214087.8	ARL16	-2.326135810727376	-0.09675300161829907	0.020011306671836537	0.08058562792608079	0.29066670278661155	1.0931016037719207e-13	NA	41	43	43
ENSG00000133216.16	EPHB2	-2.3236411582559016	-0.28145777062453864	0.020144734572958307	0.010467812532415386	0.11933788477137572	1.5211771343323875e-05	NA	11	11	11
ENSG00000231852.6	CYP21A2	-2.319822399090636	-0.2954441514246514	0.020350486851128776	0.00779243535718844	0.10945971050610988	3.5102306089912264e-05	NA	3	12	12
ENSG00000198315.10	ZKSCAN8	-2.309732273080133	-0.5135496008630339	0.02090298090947865	0.003106573442833896	0.04635257102206898	0.007611897424604539	NA	40	59	59
ENSG00000173801.16	JUP	2.3065606405750896	0.2540165933633245	0.021079325882084124	0.010423368481217297	0.11957154002489673	1.4930154171919073e-05	NA	37	39	39
ENSG00000153574.8	RPIA	-2.305343907029995	-0.1494805623029378	0.021147320332758512	0.026474462784291948	0.1057104726871379	4.2490816484944665e-05	NA	27	31	31
ENSG00000165215.6	CLDN3	-2.298503531476808	-0.24663062861803153	0.02153314712281767	0.008649089426702892	0.02846908797092915	0.04241070060139863	NA	11	13	13
ENSG00000162881.6	OXER1	2.2949688900868157	0.13752510912348948	0.021734907227178663	0.03153198601869649	0.07180130364731499	0.0012136781076008793	NA	41	43	43
ENSG00000099977.13	DDT	2.285693441099995	0.4655134929937283	0.022272199242696807	0.003277456563726767	0.1690757380261239	2.4829167144211386e-07	NA	4	5	5
ENSG00000007376.7	RPUSD1	-2.2799466307128893	-0.49590932174415	0.02261085395779688	0.003694555390239175	0.11868291598455885	1.4780313864403354e-05	NA	5	6	6
ENSG00000260947.1	RP11-384P7.7	-2.272864433824367	-0.07586998654955765	0.023034350668523215	0.08020872557419037	0.2187933749529393	3.0066745055556066e-12	NA	53	54	54
ENSG00000177106.14	EPS8L2	-2.27263757165583	-0.2922332803122569	0.023048029544482047	0.008937648951542945	0.06393599490570498	0.0018349989610203586	NA	14	14	14
ENSG00000197362.14	ZNF786	2.271993431943512	0.10616555866554486	0.023086907037465756	0.06433768558156909	0.2593564556533811	2.384426927961209e-11	NA	43	48	48
ENSG00000163046.15	ANKRD30BL	2.2683285045213646	0.14667683893486433	0.023309191821840155	0.03428674642379537	0.472985461820357	2.8752235061118733e-24	NA	53	64	64
ENSG00000185339.8	TCN2	-2.260345540239549	-0.14594372781633497	0.023799813646403305	0.03424445241261731	0.07175472856989569	0.001113947389913771	NA	51	54	54
ENSG00000162882.14	HAAO	2.256801748603123	0.31608189999007247	0.02402046543823661	0.006659014820288031	0.10896909728308696	5.610074601465167e-05	NA	17	18	18
ENSG00000124120.10	TTPAL	-2.2517257225464604	-0.2686896108218793	0.024339610103709337	0.010309113334379087	0.0654570452507934	0.001404412611089856	NA	42	44	44
ENSG00000162817.6	C1orf115	2.247651121430202	0.49255059393449363	0.02459844505217993	0.003242704190009115	0.03758304034015288	0.0203196524080022	NA	6	6	6
ENSG00000018699.11	TTC27	2.246378864584779	0.18697410887050583	0.02467975093530168	0.02417186788293092	0.06620332757451003	0.0016875909960252535	NA	58	58	58
ENSG00000198130.15	HIBCH	-2.246076684182064	-0.13557996040772366	0.024699096501468436	0.03863880329119918	0.4592194015484666	3.6321726198202716e-22	NA	20	20	20
ENSG00000188997.7	KCTD21	2.2443744051512047	0.11361434700413582	0.02480832188657913	0.05235938668428354	0.25582079848805883	3.586697596013334e-11	NA	78	78	78
ENSG00000111077.17	TNS2	-2.2360025225112152	-0.21711965055571192	0.025351605923334325	0.01345185553004763	0.30745707029873115	2.840245028480062e-14	NA	11	11	11
ENSG00000204977.9	TRIM13	-2.2335401157731236	-0.31485342473356526	0.025513347965127005	0.006038547351389754	0.0812674612035136	0.0004611310931833424	NA	13	16	16
ENSG00000241322.10	CDRT1	-2.233374604611921	-0.06799821210176543	0.0255242514384705	0.13436620904601237	0.18473309660202927	3.0291875786511584e-08	NA	71	75	75
ENSG00000112619.7	PRPH2	-2.2238684929141717	-0.11583857481441624	0.026157293448576164	0.04482429850419962	0.2473166457130917	1.1712593525146309e-10	NA	18	18	18
ENSG00000106628.10	POLD2	-2.2073433991565192	-0.28306366942220507	0.02729007745847015	0.00781898633091761	0.04008703593844589	0.016237052965487137	NA	28	29	29
ENSG00000276855.1	CTD-3157E16.2	-2.2050622423284625	-0.1593887668652155	0.027449727154749592	0.026396169489114354	0.24216021675745505	2.3189093850670623e-10	NA	52	53	53
ENSG00000250312.6	ZNF718	-2.204263002331896	-0.06424408794541638	0.027505853279322395	0.14181222731892854	0.4558025342660542	1.0128649000940283e-21	NA	26	26	26
ENSG00000180096.11	SEPT1	-2.2033027047443303	-0.1376482091456245	0.027573420474460587	0.03803357912448283	0.15804125272916714	8.066978671921964e-07	NA	28	28	28
ENSG00000146122.16	DAAM2	2.1950073064337037	0.550722841067869	0.028163073632989512	0.002605151895264344	0.11028817291163644	3.648574725227945e-05	NA	16	17	17
ENSG00000111581.9	NUP107	-2.188060215668739	-0.08452720381981192	0.0286652163808358	0.06368453636043277	0.2969874220250276	2.115678270385884e-13	NA	30	30	30
ENSG00000164972.12	C9orf24	-2.1861510827097024	-0.25437857432480515	0.02880455375315862	0.00851306623297315	0.07363418864074049	0.0006996946928094021	NA	20	20	20
ENSG00000133739.15	LRRCC1	-2.186038286084192	-0.27327135021499127	0.028812804387503794	0.010068202877670946	0.14348955461169788	2.237135459464492e-06	NA	18	18	18
ENSG00000275409.1	RP11-131L12.4	-2.185305522328949	-0.16516308906626861	0.02886645276611053	0.024916576361731686	0.0525200943774289	0.005905510120108599	NA	47	51	51
ENSG00000197253.13	TPSB2	2.1825296974505637	0.10963107857628361	0.029070461953619776	0.06409102954294241	0.2957996730319082	3.9978966365729885e-13	NA	5	5	5
ENSG00000131591.17	C1orf159	2.180970990630359	0.103572841232094	0.02918556220977057	0.051928373813540665	0.3229345774241949	4.277741770021424e-15	NA	11	15	15
ENSG00000102606.17	ARHGEF7	-2.1743171621895714	-0.18193584560203935	0.02968132440277094	0.018513606901946887	0.34424053056250586	1.3882419751007895e-15	NA	25	25	25
ENSG00000120756.12	PLS1	2.1740122066239262	0.20498202484624	0.029704218490602226	0.012442595791632592	0.03694771952499375	0.021410434313060948	NA	14	14	14
ENSG00000136213.9	CHST12	2.1739194522065968	0.16369104038162818	0.029711184902232277	0.01709904987581694	0.14298114771003384	3.214187651148755e-06	NA	15	15	15
ENSG00000070423.17	RNF126	-2.1626671778224686	-0.4190805628840619	0.030566787299746746	0.004338358224733335	0.0627238958785615	0.0023711001131139268	NA	9	10	10
ENSG00000274750.2	HIST1H3E	2.154004056448027	0.06016679568990401	0.03123985380358394	0.16117617290252984	0.3516014254691394	2.1059520951822118e-16	NA	32	33	33
ENSG00000114859.15	CLCN2	-2.150278514235022	-0.3440307798598041	0.03153319087798582	0.004891898449996194	0.10603100066491436	7.695937382058133e-05	NA	10	10	10
ENSG00000161640.15	SIGLEC11	-2.1471901288980053	-0.19124825480354124	0.03177814824450041	0.016113483963753315	0.1108131225971398	3.8813317261099156e-05	NA	32	36	36
ENSG00000273492.5	AP000230.1	-2.1452483456331173	-0.07339693939255881	0.03193299605166057	0.13519257010625743	0.4382924690585037	1.0602450285073691e-20	NA	52	52	52
ENSG00000270806.1	C17orf50	-2.1448444443954258	-0.09816803725225709	0.031965286356983307	0.0647775791878098	0.3289064813301667	2.1134608415789105e-14	NA	17	18	18
ENSG00000164307.12	ERAP1	-2.1408679029197444	-0.07195692042520012	0.03228469218039196	0.11749841936846822	0.456992407754628	4.2526528107169934e-23	NA	31	31	31
ENSG00000154079.5	SDHAF4	2.136483907699585	0.8153691094565014	0.03263999126752843	0.0008932267371117113	0.0450915074617173	0.005493481844612606	NA	1	1	1
ENSG00000138400.12	MDH1B	-2.13538614308673	-0.1073247561208365	0.032729481620448225	0.0428010106401321	0.2731787731595885	9.743995787798588e-12	NA	9	10	10
ENSG00000272566.1	RP11-462G22.2	2.1320895387625267	0.11640771114432406	0.0329994864630105	0.042813237108787226	0.07063850422810197	0.0013225381102641145	NA	38	49	49
ENSG00000173950.15	XXYLT1	2.131213193063395	0.14969198290745908	0.033071582612278966	0.03048867302900149	0.1452148992851522	7.413253410662242e-07	NA	25	28	28
ENSG00000237491.8	RP11-206L10.9	-2.128285924424654	-0.10775682658834594	0.03331338441179593	0.03323915642756873	0.25072982862383564	1.1786799862927977e-10	NA	23	32	32
ENSG00000245317.2	CTC-241N9.1	2.127787161267039	0.48025270360266775	0.03335473432279659	0.0027849755011088	0.03836158283422997	0.018880088406472425	NA	3	3	3
ENSG00000120860.10	WASHC3	-2.125979943709428	-0.2035867808589826	0.03350492955328469	0.014262228387453692	0.06533971474297973	0.001448668403305375	NA	60	62	62
ENSG00000166199.12	ALKBH3	2.1238574820919713	0.13756072537506092	0.03368206264371129	0.05505962436619053	0.24552801918176664	5.870633455495748e-11	NA	78	79	79
ENSG00000166750.9	SLFN5	-2.123436693954171	-0.11961204045818997	0.0337172750920969	0.044977148996959385	0.2793356385750331	3.891790681687693e-12	NA	25	25	25
ENSG00000164929.16	BAALC	-2.1212407458126323	-0.32000921785855724	0.03390154797493894	0.00511091943244613	0.07957769049816472	0.0004639162086794001	NA	35	35	35
ENSG00000217702.2	RP11-287D1.4	2.120307173822486	0.048377429527764186	0.03398014907999625	0.2220429882987117	0.4340853917403908	6.866732109046861e-21	NA	35	38	38
ENSG00000162591.15	MEGF6	-2.119446076027301	-0.14729496796593453	0.03405278636692775	0.03090780007812632	0.13856823354435238	3.240804029208726e-06	NA	69	72	72
ENSG00000169550.12	MUC15	-2.1188827479376973	-0.2637328634299267	0.034100377287645305	0.01319200693550609	0.040463356682732814	0.013172143246881507	NA	18	18	18
ENSG00000173988.12	LRRC63	-2.118221471958037	-0.30244262542611766	0.03415631554083245	0.0053103903472940086	0.029023410101809945	0.025017498764968792	NA	11	11	11
ENSG00000196365.11	LONP1	2.1154443842575836	0.11660861821670085	0.03439209031697937	0.04495277396391145	0.3205796338303406	1.4470140792622387e-14	NA	17	17	17
ENSG00000204381.11	LAYN	2.114952699582075	0.13530701758206032	0.03443397892286606	0.036655623862265875	0.3775793044459805	8.375323825687812e-18	NA	52	52	52
ENSG00000146830.9	GIGYF1	-2.1115625505911546	-0.13663362590602035	0.03472398751819935	0.036737789545674776	0.213516338890772	1.3137383145733033e-09	NA	90	91	91
ENSG00000104408.9	EIF3E	2.111225951251398	0.3651845030712673	0.03475289525135357	0.004594152050486033	0.10104445925217423	5.803571164141532e-05	NA	45	45	45
ENSG00000143369.14	ECM1	-2.1024986566485553	-0.44871732700957095	0.03550961720156723	0.003598953451288518	0.07563802466992979	0.00022647976120900807	NA	4	4	4
ENSG00000214435.7	AS3MT	-2.0963468538949086	-0.1228902785171568	0.03605143323193601	0.050623891923995995	0.2149299955763584	1.4740115940835384e-09	NA	35	35	35
ENSG00000176428.5	VPS37D	-2.0952949048098315	-0.13075196117415808	0.03614478513149099	0.05514295323775487	0.08314564704965634	0.00046046751414184666	NA	105	113	113
ENSG00000234444.9	ZNF736	-2.0947637460878656	-0.20872484156741997	0.03619199937602097	0.015068434656428372	0.033689145166675816	0.02612063999602764	NA	25	26	26
ENSG00000172613.7	RAD9A	2.0947117054935425	0.19000896260093125	0.03619662804640092	0.025568802719922675	0.19078189718460506	8.680314379438518e-09	NA	36	39	39
ENSG00000138316.10	ADAMTS14	2.085762234166978	0.15277347123061222	0.03700016593256584	0.021788692384311727	0.2481715675048845	8.829148257554122e-11	NA	23	23	23
ENSG00000203722.7	RAET1G	2.079164917796829	0.12589616833480152	0.03760219495883103	0.04013459468958	0.15931259470316406	3.651880009869634e-07	NA	53	53	53
ENSG00000116874.11	WARS2	-2.0686896661375114	-0.08481280497672901	0.038575217553584416	0.07561390295471312	0.34596446069433834	2.3766326849418346e-15	NA	12	12	12
ENSG00000228421.2	AC005013.5	2.068130176414964	0.12533439575894595	0.038627783791423675	0.0411078725461129	0.2159554727343696	2.332974813534084e-09	NA	21	21	21
ENSG00000074842.7	MYDGF	-2.063691629356758	-0.3751983522540574	0.03904696351534014	0.004934741180310286	0.10074273109017058	5.128709259071108e-05	NA	20	20	20
ENSG00000156795.6	WDYHV1	2.0632813865765294	0.16364149180808535	0.039085901471718434	0.022093604889404855	0.22248724095289685	6.127281075626544e-10	NA	55	58	58
ENSG00000273295.1	AP000350.5	2.0614511762675463	0.04281112446544471	0.03926001680667795	0.2991631729556538	0.7202985450278334	5.490644041210563e-50	NA	37	39	39
ENSG00000138650.8	PCDH10	2.060236082052443	0.1969861664786057	0.03937597706262482	0.014075272537135213	0.09821304557066038	0.00011123785070400471	NA	85	86	86
ENSG00000135744.7	AGT	2.05914288772778	0.20679164136204473	0.03948055239380851	0.012497560787042304	0.2269428762203079	1.2075611396258927e-09	NA	59	59	59
ENSG00000177721.4	ANXA2R	2.0590701273314305	0.2693591260501792	0.03948752103771516	0.016789828348471657	0.06112706545172687	0.0023567180049865644	NA	40	40	40
ENSG00000203797.9	DDO	2.0587598608438133	0.23823676184653522	0.0395172486033017	0.010959896623698373	0.03429817628374125	0.02240642093700738	NA	31	32	32
ENSG00000272463.1	RP11-532F6.3	-2.056408626863142	-0.08143370195701861	0.03974314545787911	0.09964931545925855	0.20857753461138265	3.4304189386635773e-09	NA	25	31	31
ENSG00000241878.11	PISD	-2.056178126625821	-0.20107182930452866	0.03976534983242115	0.014320297137865938	0.1234748158142332	5.971955748574585e-06	NA	45	49	49
ENSG00000196993.8	NPIPB9	-2.0527912248660423	-0.16124413469202536	0.04009282996609659	0.02204083395977629	0.06987813844085232	0.001456265573499491	NA	14	14	14
ENSG00000269473.1	CTD-2619J13.19	2.049849493961851	0.1523665581638543	0.040379120064147886	0.024152679228567012	0.09653725479055973	0.00015984214008775814	NA	17	17	17
ENSG00000166035.10	LIPC	-2.0494525012169302	-0.16858109116800374	0.04041788794412636	0.018656820797031685	0.09197775934111913	0.0001342442981307468	NA	23	24	24
ENSG00000130803.14	ZNF317	-2.047700776754534	-0.15399402589858707	0.04058932769910607	0.029238588156286313	0.08709502618949408	0.00021131400139975048	NA	43	46	46
ENSG00000235109.7	ZSCAN31	2.042514549880365	0.07455775359016904	0.041100517652174	0.1171407540315115	0.3802546257130931	7.421265053126258e-18	NA	33	36	36
ENSG00000169957.9	ZNF768	2.0424907687023217	1.6291665712601073	0.04110287419235906	0.00027932312501481946	0.04400549205902557	0.012444166447410256	NA	5	5	5
ENSG00000157823.16	AP3S2	2.0392610108989193	0.13316783347929884	0.04142398467744727	0.028334114722362008	0.24009224404375695	3.4576758339916835e-10	NA	29	32	32
ENSG00000151689.12	INPP1	2.0363339747069324	0.1738065519694388	0.04171683045484307	0.02719377139397716	0.2564521341568312	1.0535936388291722e-11	NA	70	70	70
ENSG00000099974.7	DDTL	-2.0359758091503353	-0.2823286369444961	0.04175278446479097	0.0070873590225482355	0.029312709430709887	0.04288028608944187	NA	10	11	11
ENSG00000260328.1	RP11-416I2.1	-2.035770876187569	-0.16931133735630208	0.04177336820458915	0.022140240677817665	0.050867261750577035	0.005409704026737539	NA	90	91	91
ENSG00000225880.5	LINC00115	-2.0355880655022984	-0.13347096827728389	0.04179173720178259	0.021781995331290407	0.2304594554335404	8.412871648078839e-10	NA	26	31	31
ENSG00000269893.6	SNHG8	-2.031344874073971	-0.12668180295548895	0.042220022268574124	0.03324072117918382	0.22536155247285014	3.004294470180529e-10	NA	109	114	114
ENSG00000111707.11	SUDS3	2.0308321220670105	0.4175451561336981	0.04227202731440854	0.0027474011138205624	0.046319491006464535	0.007061292772404213	NA	18	18	18
ENSG00000091640.7	SPAG7	2.026108819832361	0.17862357696133427	0.0427536344820427	0.014314582302127043	0.2585173654336999	9.017085478066204e-12	NA	13	13	13
ENSG00000178567.7	EPM2AIP1	-2.0198715887727547	-0.41414564290128564	0.0433967089939757	0.003089060604193971	0.06166704387737802	0.0024740731753887827	NA	16	19	19
ENSG00000197165.10	SULT1A2	2.0146417609613496	0.07260284665770345	0.04394219848070209	0.09212064054767291	0.29122598983014303	1.5594880721778665e-12	NA	10	10	10
ENSG00000154928.16	EPHB1	2.0119446552146063	0.24406988813539995	0.04422577140916813	0.008398755851058795	0.08380708615248389	0.0004580810144830791	NA	25	25	25
ENSG00000172260.14	NEGR1	2.01076963672782	0.23702430019211188	0.044349794677783445	0.010109252036206214	0.11023190321555164	4.632803062521281e-05	NA	118	121	121
ENSG00000278058.1	RP11-70D24.2	2.007255226210975	0.1906000681658875	0.04472249393745521	0.013356626831876802	0.026404784382466618	0.04360453249671902	NA	29	31	31
ENSG00000270001.1	RP11-218C14.8	-2.0054155658823123	-0.2157208653185358	0.04491863898868883	0.011853975965635501	0.11476282809734975	2.7103024590482094e-05	NA	32	37	37
ENSG00000125630.15	POLR1B	1.9973459943560612	0.10605900335317844	0.045787610163118775	0.05298092602684795	0.22250425318764605	5.049502852038621e-10	NA	14	14	14
ENSG00000166451.13	CENPN	-1.9971610669482738	-0.11697528097348697	0.04580768889574277	0.031622105862662064	0.16727081507030658	1.5001528009325874e-07	NA	49	52	52
ENSG00000159352.15	PSMD4	1.994675373108504	0.28272299992489	0.04607829702467973	0.005177093504894382	0.10500370109707684	5.76527514619219e-05	NA	18	18	18
ENSG00000274922.1	RP11-88E10.5	-1.9928048110976002	-0.14991195447746097	0.04628282474315039	0.021040449503791962	0.04622312626945043	0.008098415230602053	NA	41	44	44
ENSG00000141698.16	NT5C3B	1.9924328756838499	0.2548411662630355	0.04632358322482197	0.005935873491821214	0.15010928274856605	5.576072141717371e-07	NA	27	31	31
ENSG00000138769.10	CDKL2	1.9914079115499577	0.3662172799702587	0.04643606016783507	0.004141436978912965	0.10448688454421708	4.184490728738091e-05	NA	23	25	25
ENSG00000112339.14	HBS1L	-1.9875154378967186	-0.09147549917747462	0.04686530685079498	0.07373367896620343	0.4852187352452661	5.441452815282512e-24	NA	77	77	77
ENSG00000182667.14	NTM	1.9863172963925158	0.2548721499050131	0.046998103285209716	0.009343903619591728	0.08780807319763616	0.00021535342552418883	NA	28	29	29
ENSG00000204946.9	ZNF783	-1.9834672484245923	-0.22966467517726116	0.0473152619218558	0.009006376012961533	0.07669675956780245	0.0007550441173340332	NA	28	31	31
ENSG00000132640.14	BTBD3	1.9821725299254447	0.8018305933093155	0.047459934060722984	0.0008097895236979139	0.037387751494217684	0.020699522444169026	NA	10	13	13
ENSG00000255021.1	RP11-536I6.2	1.9813677703173134	0.17521915277062475	0.04755004538765029	0.015608684683949724	0.1367234920176679	2.6447538107396482e-06	NA	12	13	13
ENSG00000188878.19	FBF1	1.977246405131321	0.16311747206073754	0.04801378452113316	0.024218616978236577	0.2466159500714992	1.8250672842240888e-10	NA	14	14	14
ENSG00000272787.1	KB-226F1.2	-1.968232591883594	-0.18178254918254516	0.04904128186085378	0.01528859043298976	0.047797163512234286	0.00931485075477883	NA	15	17	17
ENSG00000171695.10	LKAAEAR1	1.9612654517052681	0.13061644621572874	0.04984806522645815	0.0347794852607505	0.21849490610927114	1.0693758989348323e-09	NA	16	16	16
ENSG00000055732.12	MCOLN3	-1.9548062887569577	-0.09428414185518737	0.050605938626259984	0.07015910618458986	0.2503529017554585	5.726703873579296e-11	NA	7	7	7
ENSG00000259459.5	RP11-321G12.1	-1.9544052897853357	-0.07365442899423091	0.050653305619135426	0.10188105240729746	0.4552898299804432	4.6701828253813e-23	NA	20	20	20
ENSG00000188611.14	ASAH2	-1.9528124373443851	-0.07309273420814195	0.05084182424730237	0.06603768364818992	0.3609041232508077	3.7575986462940753e-16	NA	25	28	28
ENSG00000270996.1	RP11-342K6.4	-1.9515561271017325	-0.11109579904642111	0.050990926364474026	0.04610708493353025	0.15147816091184174	4.5094129706756494e-07	NA	35	35	35
ENSG00000178585.14	CTNNBIP1	1.9512021298176272	0.4799419058892791	0.05103300573677889	0.0017786185091180115	0.0533368797433515	0.0045583235642349396	NA	5	5	5
ENSG00000095485.16	CWF19L1	1.9504972250825943	0.06923857604633041	0.0511168838019813	0.10327045370241808	0.4441036046540392	6.144850754348985e-22	NA	49	49	49
ENSG00000186417.13	GLDN	-1.9478331785857599	-0.241838510912125	0.05143492739819197	0.010062518635490464	0.09377735943907148	0.00018571203181471665	NA	58	59	59
ENSG00000166796.11	LDHC	1.9477405186024466	0.08040672323282776	0.05144601922534365	0.10855782398266184	0.3496587827616602	5.068057426182644e-16	NA	14	14	14
ENSG00000261770.1	CTC-459F4.1	1.9469953290698547	0.039021843842938234	0.05153529466237042	0.21849763704496714	0.4224619262580365	4.791568464005161e-20	NA	22	22	22
ENSG00000100379.17	KCTD17	-1.9456857222049222	-0.4897203250493313	0.051692502760547196	0.0022254597166628852	0.03365733231888035	0.029462019874802355	NA	26	26	26
ENSG00000133398.3	MED10	1.945606791644968	0.2133525185134029	0.051701990567044165	0.01186543572340263	0.09742609886995976	8.09827426520928e-05	NA	22	23	23
ENSG00000168702.17	LRP1B	1.9407503425119381	0.16044966537101266	0.0522885668488064	0.020342568999510917	0.25845911189766096	2.5069704971963807e-11	NA	31	31	31
ENSG00000159307.18	SCUBE1	-1.9386038578348652	-0.09197266957432292	0.052549593444218765	0.05295327164052071	0.2861517053448123	1.1591778893258985e-12	NA	4	4	4
ENSG00000204149.10	AGAP6	-1.9379110754805209	-0.3429407695792421	0.05263407249516456	0.004236231165882042	0.1271705746711304	9.713719011358673e-06	NA	14	17	17
ENSG00000125872.7	LRRN4	-1.9365820178423685	-0.24412389375223378	0.05279645784057447	0.00834274426116442	0.10248441193844422	4.949941468160168e-05	NA	28	29	29
ENSG00000167280.16	ENGASE	1.9350518905105927	0.16819317581777543	0.05298392834243832	0.02662607500182092	0.1935942222426786	2.8785079754170497e-08	NA	32	36	36
ENSG00000121570.12	DPPA4	1.9247209062753152	0.08984612447786762	0.054264283575966535	0.07242106757453054	0.28066058028727026	4.0738821776923174e-12	NA	14	14	14
ENSG00000149922.10	TBX6	1.921449467606526	0.17277163660399025	0.054675067218822954	0.018832535514642153	0.0976902222904753	0.00012750907828268395	NA	21	23	23
ENSG00000184983.9	NDUFA6	1.9209677578708884	0.21936938576636789	0.05473577240482194	0.024174424498072476	0.2908246973135085	1.0955930107666268e-12	NA	8	8	8
ENSG00000163637.12	PRICKLE2	1.9182191233900636	0.4590868501362806	0.055083232393810064	0.0022482406773189838	0.05068192500805193	0.006172894050049836	NA	8	8	8
ENSG00000197345.12	MRPL21	-1.91739040228209	-0.056253666247302526	0.05518835263493373	0.1284930628587017	0.5106841959771948	1.2125698390170914e-26	NA	73	74	74
ENSG00000198830.10	HMGN2	1.9161132613794871	0.3286427784508551	0.0553506806748199	0.005757220708443509	0.03426731012362856	0.02709684922972653	NA	11	12	12
ENSG00000054356.13	PTPRN	-1.9145532991772904	-0.486365131394281	0.055549495725945926	0.0029855759334479147	0.17915445962761026	4.677592333381924e-08	NA	15	15	15
ENSG00000142082.14	SIRT3	1.911825624272337	0.20291787923563745	0.055898563938994554	0.01246293004313941	0.10801886117631453	4.6528189424270254e-05	NA	85	85	85
ENSG00000135476.11	ESPL1	1.9106627786785353	0.06179013721836678	0.05604793103033121	0.11533925475189051	0.2624491300585112	9.64756242744503e-13	NA	26	27	27
ENSG00000168264.10	IRF2BP2	1.9098951413674563	0.28450177521166836	0.05614671577930734	0.005876510329819546	0.030081710889568906	0.03595065199719868	NA	54	56	56
ENSG00000118181.10	RPS25	-1.907709798245709	-0.22103061598070695	0.0564287346170865	0.007142221994470822	0.17905457864864835	6.739718653103758e-08	NA	7	7	7
ENSG00000240038.6	AMY2B	-1.905170841618695	-0.27641438960341547	0.05675786715060736	0.007138092081128138	0.12134097212439775	1.0389765268628752e-05	NA	37	38	38
ENSG00000177359.17	OVOS2	1.903495556688584	0.1341533652081149	0.056975912927201146	0.03477785757344787	0.04450386089584141	0.010092081325432605	NA	28	29	29
ENSG00000112706.11	IMPG1	1.900353885071967	0.23813672879179817	0.0573866943278154	0.009022646126044418	0.0446842188979124	0.010311195054099113	NA	25	26	26
ENSG00000117593.9	DARS2	1.8980029760912145	0.18639980355563593	0.057695689985732296	0.015831056563563026	0.10812862632263677	2.766337178276541e-05	NA	14	14	14
ENSG00000179630.10	LACC1	1.8957329806932124	0.12373448550503999	0.057995361890261624	0.026461392318938338	0.14143606193982194	1.0447425555081846e-06	NA	34	35	35
ENSG00000102547.18	CAB39L	1.8927637978979117	0.08699178424658226	0.0583892879234883	0.05030913007373464	0.2415551990223675	1.575585962603126e-10	NA	63	64	64
ENSG00000106993.11	CDC37L1	1.8927412191503312	0.2635827684239709	0.05839229197448327	0.008268750484885193	0.050661496054796716	0.006483819859502257	NA	41	42	42
ENSG00000232063.1	RP11-307E17.8	-1.8908378407369166	-0.09847284521292504	0.0586459941197138	0.04063048827354575	0.1724911567377928	9.59120965452366e-08	NA	27	29	29
ENSG00000204978.2	ERICH4	-1.8883423805236816	-0.5438715231538406	0.05898000125858788	0.003095463261810026	0.0353680737956962	0.024769829185343737	NA	1	1	1
ENSG00000188921.13	HACD4	-1.8869592786917138	-0.10895994560597108	0.059165802960187516	0.04592036787073086	0.11209191293585052	1.9611064689078864e-05	NA	63	66	66
ENSG00000236609.3	ZNF853	-1.886769775275017	-0.31909345292366864	0.059191298074392815	0.004390859669836503	0.0723276187882818	0.0009986167501859651	NA	31	33	33
ENSG00000204241.7	RP11-713P17.3	-1.8863452930507563	-0.34190061438545394	0.05924843948778271	0.0057609747069492425	0.08761229412111023	0.0001637340638423276	NA	2	2	2
ENSG00000133703.11	KRAS	1.8863187748401733	0.5251131216928773	0.059252010739177345	0.0011254651320697566	0.06392228880411521	0.0015811989410587039	NA	6	6	6
ENSG00000139344.7	AMDHD1	1.8862907347510447	0.4441731409276027	0.0592557871387973	0.0023013976969557415	0.10729474704035408	6.910821035285119e-05	NA	5	5	5
ENSG00000148690.11	FRA10AC1	1.8848298328335473	0.10560493072754787	0.05945281582992343	0.05888667291813685	0.20938592362761266	1.4145984134842295e-09	NA	29	30	30
ENSG00000273899.4	NOL12	-1.8847544506928025	-0.2479342159767566	0.05946299718715879	0.007681855074213108	0.02814701294493081	0.04308011991183705	NA	13	14	14
ENSG00000118407.14	FILIP1	1.8782460179232177	0.2144174084098957	0.06034751754438515	0.011712716627530468	0.033352080162061364	0.02808059052340429	NA	25	25	25
ENSG00000153832.11	FBXO36	1.8780479108098476	0.1799638443170453	0.06037461117053078	0.012249271352493206	0.07510703354857863	0.0007472888263075144	NA	13	13	13
ENSG00000078043.15	PIAS2	1.876852324029774	0.359053925934779	0.06053833674490015	0.0034553629772316853	0.048732063034628535	0.007615484930563556	NA	4	4	4
ENSG00000143156.13	NME7	1.8738785541319503	0.19125908450919835	0.06094716598479601	0.01231150631435553	0.03933200817860874	0.016740401135448144	NA	22	22	22
ENSG00000198453.12	ZNF568	-1.8730224758675986	-0.1149162375741155	0.0610652813845041	0.032106448912979424	0.060521941696941015	0.0030218683706769627	NA	91	92	92
ENSG00000163866.8	SMIM12	-1.872330644760372	-0.13899421148535732	0.06116087364013238	0.026633075751379087	0.1203907572301633	9.277760115452e-06	NA	78	85	85
ENSG00000065518.7	NDUFB4	1.8719963272168918	0.40487736695492293	0.06120711163547882	0.002773422667802458	0.04451985436190454	0.011314911508609044	NA	12	12	12
ENSG00000187987.9	ZSCAN23	1.8714551406871445	0.15805837332176859	0.06128202213586133	0.020576971913632527	0.13944695301119114	3.42824530541134e-06	NA	10	11	11
ENSG00000134020.7	PEBP4	-1.869672640426826	-0.1387728666589948	0.061529291093664076	0.025400961160870376	0.14101213699543633	2.354651314086462e-06	NA	23	24	24
ENSG00000071082.10	RPL31	-1.868087423846995	-0.3409577277710815	0.061749886204048095	0.003774261249845863	0.03951647552156015	0.016147494537371125	NA	38	39	39
ENSG00000160953.15	MUM1	-1.8664047906578747	-0.11173048602350795	0.061984753380554064	0.03113268530093727	0.1554140101364851	5.128189305466521e-07	NA	37	44	44
ENSG00000259863.1	SH3RF3-AS1	-1.8659251428314443	-0.15061507743893393	0.06205183935310831	0.01769311952050332	0.04481419113313175	0.008825691674289215	NA	20	21	21
ENSG00000275395.4	FCGBP	1.8643833737564175	0.15176700441679386	0.0622678860287699	0.020720716945571798	0.120742820381968	2.280349002797857e-05	NA	26	26	26
ENSG00000118004.17	COLEC11	-1.8596088083262825	-0.04974817840607779	0.06294089220617952	0.23633580133513074	0.2918668955850756	9.545778751817874e-13	NA	91	95	95
ENSG00000103326.11	CAPN15	-1.8595382176835389	-1.3868131007814617	0.06295088735062286	0.00048307858756495227	0.04379428951055333	0.010083589295459864	NA	3	5	5
ENSG00000177917.10	ARL6IP6	-1.858335485768161	-0.5041002502454551	0.06312138756096804	0.002177438082412443	0.06698099520527484	0.00183505579418419	NA	9	9	9
ENSG00000102858.12	MGRN1	-1.8533386495280944	-0.057533227729016145	0.0638338347711523	0.14313719137415878	0.6159531482282402	1.2253166932469428e-36	NA	17	19	19
ENSG00000102967.11	DHODH	-1.8518767768292188	-0.06831494579402261	0.0640435194258257	0.10563199405645647	0.21038685249863254	5.670602705221889e-09	NA	68	69	69
ENSG00000181781.9	ODF3L2	1.8517427681008851	0.30675924813244304	0.06406276947984878	0.006894062326773246	0.06316394243680562	0.0022027517013430455	NA	5	6	6
ENSG00000137135.17	ARHGEF39	-1.848387010419835	-0.2312760191578099	0.0645463764816753	0.0080228635165213	0.05717462051361026	0.0036472507377879257	NA	9	9	9
ENSG00000129946.10	SHC2	1.848161742925009	0.16178752152504497	0.0645789479965217	0.022476770272445958	0.24529707595156655	1.028843559891013e-10	NA	13	13	13
ENSG00000132128.16	LRRC41	-1.8453455121771865	-0.23378038578968113	0.06498729390051335	0.014214035111095077	0.03838991108761794	0.019844952733203858	NA	47	50	50
ENSG00000158985.13	CDC42SE2	-1.8452633783275427	-0.2933149877359944	0.06499923498138836	0.006167454226453744	0.14801706151569186	1.4291391826375997e-06	NA	8	8	8
ENSG00000226913.1	BSN-AS2	1.8424266758087848	0.14214474808647665	0.06541276279731427	0.025456652970268393	0.09028834828737116	0.00011223351226983999	NA	30	30	30
ENSG00000076344.15	RGS11	-1.8397430801758787	-0.14374390764040076	0.0658059655656496	0.027539388029491182	0.09211815763807066	0.00017996210724473174	NA	42	43	43
ENSG00000167671.11	UBXN6	1.8373718498592542	0.3625872250899183	0.06615501956958335	0.0036670854038565667	0.027925440638598132	0.04728225827490446	NA	17	20	20
ENSG00000135074.15	ADAM19	-1.8366989282730861	-0.07590796082697522	0.06625435357768755	0.08403790343373534	0.10731351008774694	6.182786973703446e-05	NA	103	105	105
ENSG00000243795.1	LINC02044	1.8366834461145862	0.08073663765498512	0.06625664043765928	0.07676648659676043	0.21965884381615985	1.8553273259461573e-09	NA	38	39	39
ENSG00000164530.13	PI16	1.834472761011701	0.07878443660514753	0.06658384756602911	0.08512865768962542	0.30028963251372115	3.324133234457534e-13	NA	23	23	23
ENSG00000086619.13	ERO1B	1.8343264381566737	0.0855117322044046	0.06660555192728956	0.055250385643835755	0.2736270476714934	5.810077870588842e-12	NA	52	52	52
ENSG00000133059.16	DSTYK	1.8327742474357847	0.1250070435334548	0.06683615041160812	0.027689353538452664	0.12241168100310065	1.3895050301347863e-05	NA	46	48	48
ENSG00000129151.8	BBOX1	1.8290135478973257	1.1353868105882898	0.0673975787090221	0.0008476029053947929	0.0788560084337288	0.0006389987330855399	NA	30	30	30
ENSG00000017260.19	ATP2C1	-1.8251772105713837	-0.19267540503678635	0.06797429167756865	0.01128267591310503	0.08063205535735007	0.0005727694944206684	NA	49	49	49
ENSG00000112110.9	MRPL18	-1.8205808592419412	-0.4245302123190187	0.0686705945885975	0.0028243824374684636	0.07629022648728742	0.0007374557620076767	NA	16	16	16
ENSG00000173338.12	KCNK7	-1.8204833526709405	-0.15678548087660038	0.06868542915231744	0.02625625820559853	0.14298669864407956	2.14991173805992e-06	NA	46	47	47
ENSG00000016391.10	CHDH	1.8203382389208522	0.29722326258387066	0.06870751150646887	0.0038055404194987778	0.10939551392135874	4.2270174766257e-05	NA	9	9	9
ENSG00000122674.11	CCZ1	1.8201829915694656	0.05423104195590859	0.06873114237760793	0.17729529865731328	0.3019440163265095	2.962800128184565e-13	NA	42	43	43
ENSG00000182263.13	FIGN	-1.8184408173126503	-0.20638549846101845	0.06899678455932058	0.007293210761101308	0.028740031171236875	0.04233408542374212	NA	18	18	18
ENSG00000238290.1	RP11-431K24.1	-1.8166727320059886	-0.09864923317759361	0.06926723939688545	0.049221693412213885	0.0933828696008697	7.322750769000227e-05	NA	11	12	12
ENSG00000136875.12	PRPF4	1.8165631641250102	0.12289049377627141	0.06928402803808538	0.025972862843926147	0.06835139410434808	0.001598993432334991	NA	39	39	39
ENSG00000137699.16	TRIM29	-1.8149486273998463	-0.09244634706297718	0.06953180462907066	0.04636578422206251	0.14463545706953435	2.054558247632261e-06	NA	22	22	22
ENSG00000037042.8	TUBG2	-1.8139441204131634	-0.13568787123091242	0.0696863291911328	0.02759478249947548	0.3113103552253473	5.416844371474765e-14	NA	42	44	44
ENSG00000146574.15	CCZ1B	-1.8136943216178263	-0.041041213072326284	0.06972479979236407	0.26908664113853076	0.4177216097971414	1.1981639735912262e-19	NA	53	56	56
ENSG00000062038.13	CDH3	1.8136701886691478	0.21454810436259492	0.06972851734314028	0.012556100591631113	0.12888338320344714	1.120821992896875e-05	NA	23	23	23
ENSG00000272335.1	RP11-53O19.3	-1.8120108016953764	-0.21003294332876465	0.06998452749500815	0.010486254120792023	0.09999897566058667	0.00010978340550868776	NA	96	96	96
ENSG00000269416.5	LINC01224	-1.809228203704689	-0.06343028841786197	0.07041555770908828	0.12034921476702089	0.3048738841506269	2.7628119698116386e-13	NA	57	59	59
ENSG00000188199.10	NUTM2B	-1.8084508755657454	-0.09536991724087654	0.07053635586755946	0.048625006345368066	0.20846447403028995	6.817442296002133e-09	NA	21	21	21
ENSG00000268362.5	CTD-2017D11.1	1.8068563477811317	0.10099494591154252	0.07078468028080893	0.04179548713485456	0.18948964279660385	3.952086485725013e-08	NA	37	38	38
ENSG00000162413.16	KLHL21	-1.8025756986337946	-0.17424801671952178	0.07145487638030164	0.013843959486840956	0.0901483564188222	0.00016515439458055582	NA	51	53	53
ENSG00000257261.5	RP11-96H19.1	1.8008743553905642	0.09181900762941478	0.0717226858363925	0.061992432816343306	0.20841929589093536	6.3182228523987235e-09	NA	57	58	58
ENSG00000151611.13	MMAA	1.7986592299282962	0.268049983227678	0.07207260185335418	0.012451785233403463	0.035178828112291984	0.023072088763180176	NA	17	17	17
ENSG00000178952.10	TUFM	1.795466780187279	0.23221542643347445	0.07257936094029648	0.008211068452884222	0.20786043971949325	4.7536494573349114e-09	NA	21	21	21
ENSG00000178226.10	PRSS36	1.7947365857136683	0.08729578885914367	0.0726956785624779	0.05457671768495625	0.29783726781894937	3.134409441610633e-13	NA	17	18	18
ENSG00000111802.13	TDP2	-1.7917406656024135	-0.10263585559591372	0.07317451724972678	0.044002221284168475	0.18299894564371091	4.9607344501444186e-08	NA	78	80	80
ENSG00000110274.15	CEP164	-1.7888700505629396	-0.28874650321055967	0.073635746105049	0.004810859824199301	0.0830791786294419	0.00045079591882858243	NA	4	4	4
ENSG00000115145.9	STAM2	1.7887647833086795	0.49446344249083	0.07365270474046036	0.0017091318952798615	0.04428097942632128	0.01160719484969122	NA	6	6	6
ENSG00000228049.7	POLR2J2	1.7855978330153512	0.10324532265285662	0.07416439802982647	0.07512285791482538	0.2127134752644124	1.1873993136775704e-09	NA	23	24	24
ENSG00000116663.10	FBXO6	-1.7854152262962197	-0.3635439775890984	0.07419399069792143	0.0036032778608721143	0.04150550243007027	0.01361324384177525	NA	12	12	12
ENSG00000050438.16	SLC4A8	1.7843885800180663	0.22811133207438186	0.07436054544548457	0.005505527274158435	0.1653406465720289	9.701159817313002e-08	NA	16	16	16
ENSG00000134343.12	ANO3	1.7837772025847463	0.6041847794376044	0.07445987541156714	0.001784857130516979	0.038283714335834204	0.018902619652485086	NA	26	26	26
ENSG00000184923.12	NUTM2A	1.7825950340027727	0.0609899913037643	0.07465224880101518	0.10378060919939097	0.3918909525428892	1.5481792712715653e-18	NA	33	36	36
ENSG00000134575.9	ACP2	-1.7819401429600688	-0.31000877454012726	0.07475899336015393	0.003670226372726945	0.0297191277848664	0.03619928905925748	NA	3	3	3
ENSG00000271967.1	RP11-134K13.4	1.7811568786788925	0.21282112181088308	0.0748868259246334	0.009229477638689006	0.0944846921435931	0.00014654520831511173	NA	14	14	14
ENSG00000184564.8	SLITRK6	1.7798057141249284	0.3562338792721799	0.07510776215757557	0.0034517131873366275	0.033230522834746264	0.030151334913686063	NA	7	7	7
ENSG00000106823.12	ECM2	-1.779790308372435	-0.5038995594463844	0.07511028430110067	0.0018156487618007338	0.02899620546169845	0.039312359577427	NA	31	31	31
ENSG00000180113.15	TDRD6	1.779413714188066	0.08351133315206224	0.07517195970273641	0.06238893059094585	0.23398142021623694	4.0527268571029416e-10	NA	34	34	34
ENSG00000165271.16	NOL6	-1.776565633280339	-0.1399543062849362	0.07563973423848143	0.022264120744232525	0.1603810689510131	3.287309355819785e-07	NA	38	38	38
ENSG00000243244.5	STON1	-1.7762438896677315	-0.06283021093085492	0.07569272707331547	0.09600181668953993	0.32514651600984834	7.967673021507927e-15	NA	53	53	53
ENSG00000138750.14	NUP54	-1.773526002994239	-0.11475772056325144	0.07614158702247022	0.054391959459822885	0.251118601112161	8.783244020005803e-11	NA	76	77	77
ENSG00000144369.12	FAM171B	1.7723758853125486	0.4824593194932532	0.07633218202826413	0.0018697185443347284	0.044276926933503116	0.007864349931022438	NA	14	14	14
ENSG00000176920.11	FUT2	1.770976151455974	0.14691529632303013	0.0765646676218384	0.023401664701155612	0.05658431258280144	0.004198774697642415	NA	27	28	28
ENSG00000270604.5	HCG17	1.7700579354424268	0.5950723280420216	0.07671748996540786	0.001176568612907552	0.2032702194561393	5.437709832680484e-09	NA	6	31	31
ENSG00000214226.8	C17orf67	-1.7697279230618066	-0.16550119726854257	0.07677247595055814	0.01410214918796298	0.08616382784978563	0.00028960085906090866	NA	16	16	16
ENSG00000234906.9	APOC2	1.7685270873300407	0.06328170472567775	0.07697282793602242	0.08964889715731476	0.3651653388723086	2.0198781601497559e-16	NA	24	24	24
ENSG00000197251.3	LINC00336	1.7670708599992784	0.17049642268414597	0.07721636194007743	0.016838602030613218	0.1134753692800014	2.2036010594837227e-05	NA	6	6	6
ENSG00000149403.12	GRIK4	-1.7648222601902588	-0.34063289725782103	0.07759364225856327	0.0034318864643054646	0.03549055436327701	0.025350843744252	NA	21	21	21
ENSG00000136783.9	NIPSNAP3A	-1.7622474137210467	-0.10987571968870444	0.0780275044087629	0.032905560203291745	0.2926738520557197	7.976592689508663e-13	NA	28	29	29
ENSG00000166105.15	GLB1L3	1.7621909648442675	0.6765750697392834	0.07803703813655283	0.0009688729297253399	0.03371563574907994	0.023794435255123803	NA	2	2	2
ENSG00000120725.12	SIL1	1.7610656454422557	0.11513866332677551	0.07822729285597113	0.030373043373207342	0.16379267492206992	2.199987701736983e-07	NA	64	66	66
ENSG00000205572.9	SERF1B	-1.755695580168106	-0.12050135724649037	0.07914040190511738	0.021937553693490867	0.1016861837571949	8.273323735531364e-05	NA	28	31	31
ENSG00000198168.8	SVIP	-1.75510859355199	-0.23132062713451473	0.07924073468430766	0.0066787133824414745	0.03048292733824349	0.03855753500387573	NA	32	35	35
ENSG00000103671.9	TRIP4	1.7546141904531465	0.13019622728065605	0.07932532253013733	0.020390691956878603	0.15097226507233835	1.0514555330724954e-06	NA	45	45	45
ENSG00000147408.14	CSGALNACT1	1.753298761955772	0.08501229772759554	0.07955073792104041	0.05520076315236923	0.4329072502108227	1.5509813540965307e-20	NA	32	35	35
ENSG00000278662.4	GOLGA6L10	1.7519852593055438	0.061694245834750784	0.07977634263494701	0.11067198883160427	0.29420557672001113	3.269690551535845e-13	NA	23	23	23
ENSG00000163702.18	IL17RC	-1.7502424741499263	-0.19789335159838564	0.0800764825646947	0.009132908434179762	0.07726173131850833	0.0006857212318860452	NA	46	46	46
ENSG00000129596.4	CDO1	1.7496984511419764	0.34986129106877406	0.08017036111254434	0.004019853810740962	0.07884847410461708	0.0005280984881827854	NA	18	18	18
ENSG00000249476.1	CTD-2587M2.1	-1.7487459265118834	-0.062159596923147424	0.08033494749559662	0.09446953296846959	0.24141557233345906	1.3048975063118862e-10	NA	45	45	45
ENSG00000198270.12	TMEM116	1.747998886172788	0.2668603357115545	0.0804642202884273	0.00446791051168725	0.0309197109056396	0.029887717450144787	NA	9	9	9
ENSG00000100814.17	CCNB1IP1	-1.7476416663765217	-0.07104493236683773	0.080526095650178	0.06026518901443469	0.2563285817348381	6.206286783758286e-11	NA	44	51	51
ENSG00000196655.11	TRAPPC4	1.747384068600062	0.06850723477100462	0.08057073909144662	0.07916042757798172	0.4383784962844176	1.802109170401622e-22	NA	13	13	13
ENSG00000187013.4	C17orf82	1.7466412753046552	0.10450341149838069	0.08069958276800202	0.04455213171781279	0.060969354194314124	0.0025343141797273807	NA	27	32	32
ENSG00000169169.14	CPT1C	1.745595032142191	0.20064491321776728	0.0808813461103074	0.011542740784715311	0.18154854452147454	6.142055024615683e-08	NA	14	14	14
ENSG00000231713.2	AF064860.7	-1.7451479572725803	-0.12301277404456089	0.08095911752251035	0.023064914749049505	0.029833761983479364	0.040636807889098917	NA	12	13	13
ENSG00000185963.13	BICD2	-1.7449977318583514	-0.33795329365206106	0.08098526377731285	0.0036472286751097873	0.04466914160534477	0.010613511065082293	NA	8	8	8
ENSG00000023228.13	NDUFS1	-1.744012313071175	-0.1985737371131615	0.08115694279528965	0.009979108674781557	0.1526124538794182	4.916745170731749e-07	NA	12	12	12
ENSG00000174899.10	PQLC2L	1.7398204002219269	0.1340836550972903	0.08189055919515868	0.02355463959416328	0.10723114791156643	2.4741537785743827e-05	NA	17	17	17
ENSG00000106526.10	ACTR3C	-1.739806932358684	-0.14994086986279292	0.08189292481291999	0.008027506963004008	0.14995243162287056	1.374910524893816e-06	NA	9	11	11
ENSG00000213658.11	LAT	1.7386604277106634	0.2523497091525867	0.08209451059690472	0.006385936215550116	0.06259846793999184	0.002234961409977089	NA	26	26	26
ENSG00000071462.11	WBSCR22	-1.7383611087276192	-0.3355908434469109	0.08214720496839226	0.004366261925054052	0.04190551156343995	0.01288633701314282	NA	12	12	12
ENSG00000166263.13	STXBP4	1.7343413945599877	0.21908262065557452	0.08285752686718202	0.009739864479063932	0.07699313186360772	0.0008581696318606193	NA	50	51	51
ENSG00000118514.13	ALDH8A1	-1.733795318719204	-0.05898159223191273	0.08295440656771971	0.13648536816310808	0.456985885160443	3.1050339772144767e-22	NA	91	92	92
ENSG00000139190.16	VAMP1	-1.7253362313580802	-0.3930083315583785	0.08446689610055294	0.0025994813687384866	0.06268815313770487	0.0024068203025943338	NA	20	22	22
ENSG00000157978.11	LDLRAP1	-1.7252089699759006	-0.10659135380631539	0.08448981974701043	0.03291992630749294	0.37706495428352	5.2562311276566e-17	NA	14	14	14
ENSG00000273181.1	RP11-778D9.13	1.724776065926815	0.2274590881366667	0.08456783662416725	0.010886547655091536	0.03958156243756567	0.014690707349635287	NA	8	9	9
ENSG00000152527.13	PLEKHH2	1.721662517350266	0.11675433194418623	0.08513067102929604	0.028235715764752676	0.2135168709214743	2.0321490281673142e-09	NA	45	45	45
ENSG00000141013.16	GAS8	-1.7192167725483671	-0.07200655443087871	0.08557490786228508	0.06550015125882944	0.27581843319109794	1.895676496296457e-12	NA	34	34	34
ENSG00000068615.17	REEP1	1.7190346177022087	0.5593013522869742	0.08560806868699747	0.0014073967591386244	0.1375260671897437	3.5546755684851923e-06	NA	43	43	43
ENSG00000183172.8	SMDT1	-1.7186367250921304	-0.2327728520038024	0.0856805401428941	0.010013337223756006	0.2003173640446319	1.3193834469557924e-08	NA	26	26	26
ENSG00000167083.6	GNGT2	1.7155374585548404	0.2536174171646148	0.0862467337876892	0.004875425489274369	0.03167637540501498	0.032167854132687176	NA	11	11	11
ENSG00000126267.8	COX6B1	-1.7136013742214464	-0.18110738416560498	0.08660196100590138	0.009983669142442189	0.09946187594063008	0.00011788591602424807	NA	51	57	57
ENSG00000196329.11	GIMAP5	-1.710344008420575	-0.5635760005267496	0.08720227831519786	0.0010548008551138593	0.04093088213981614	0.015559456682345357	NA	15	15	15
ENSG00000136010.13	ALDH1L2	1.7102393641762492	0.1849310782114688	0.08722161929731194	0.015312807876112644	0.06963187634168808	0.0014322416620814599	NA	30	31	31
ENSG00000175155.8	YPEL2	1.7095881585750292	0.33166651545754366	0.08734205687144554	0.003585113336779743	0.06770551746903429	0.0010908859937336388	NA	7	10	10
ENSG00000161618.9	ALDH16A1	-1.7084404855670288	-0.09461290440477409	0.08755464050408818	0.043324676544916244	0.38941070778445214	1.1322885450210927e-17	NA	16	18	18
ENSG00000091073.19	DTX2	1.7070840428833833	0.26811818229518336	0.08780643259144795	0.006466624996191101	0.04400186810981775	0.01221128050379196	NA	7	7	7
ENSG00000269978.1	RP11-338N10.3	-1.70652118921407	-0.1321102115098156	0.08791108461336716	0.02337737729848304	0.07502687643710991	0.0004736918878021475	NA	8	8	8
ENSG00000259577.1	CERNA1	-1.7045240592427386	-0.16946426970166276	0.08828322518673448	0.015090830529128914	0.1896947879548357	1.0313004039962415e-08	NA	39	39	39
ENSG00000122218.14	COPA	1.7035365487191254	0.1668251987013382	0.08846770429814932	0.01731218572790372	0.25540295504647154	8.924780358541359e-12	NA	56	57	57
ENSG00000010438.16	PRSS3	-1.702935832576473	-0.1539440064177666	0.08858007738072732	0.014348635671185881	0.04791031931674065	0.008034144944587917	NA	26	27	27
ENSG00000169715.14	MT1E	1.7012209435198062	0.2931777534581546	0.08890150652483181	0.004149796796722676	0.11353037579463122	3.255335895993404e-05	NA	4	4	4
ENSG00000197969.11	VPS13A	-1.69838131699952	-0.27652900099230426	0.08943581597001049	0.00442362122206959	0.0723678608373017	0.0009994802401818042	NA	39	39	39
ENSG00000166747.12	AP1G1	-1.693458133013944	-0.1578861669614914	0.09036829758636698	0.015201562074776886	0.04316506661175847	0.012458028879474285	NA	21	26	26
ENSG00000133433.10	GSTT2B	-1.691921370133254	-0.04025571412164911	0.09066096679512127	0.22334735847460807	0.6277393054963756	2.4632939673646886e-36	NA	43	47	47
ENSG00000105668.7	UPK1A	1.6908532835190815	0.058944066923701736	0.09086482757448684	0.12166054229342917	0.14010809852444148	3.8406273725201145e-06	NA	66	67	67
ENSG00000116688.16	MFN2	-1.6904952996108449	-0.17674714735085006	0.09093323674678257	0.009995976776328533	0.1596183457641267	1.6795845025790374e-07	NA	7	7	7
ENSG00000148484.17	RSU1	1.6889099380046535	0.20836339641637508	0.09123669048602011	0.00656947319003422	0.1302285385126286	8.866806022197753e-06	NA	19	20	20
ENSG00000108021.19	FAM208B	-1.687810976625325	-0.22433879408844842	0.0914475198354359	0.00847168102517866	0.06460235975968842	0.002167566234785623	NA	44	46	46
ENSG00000110455.13	ACCS	-1.686610119100229	-0.05001133911913525	0.09167834492293267	0.1520932578929714	0.4005056865909776	9.11825090585989e-19	NA	57	57	57
ENSG00000151892.14	GFRA1	-1.6851502111954912	-0.05750483207495851	0.09195959422700287	0.1546926629725117	0.23802794757276866	6.893222717104026e-11	NA	95	99	99
ENSG00000213625.8	LEPROT	1.6845819168210725	0.13978700628167315	0.09206926264094416	0.01760917763318093	0.33395143858312226	6.687029447961122e-15	NA	16	16	16
ENSG00000169692.12	AGPAT2	1.6831886214349616	0.23327937191137657	0.09233858283861987	0.011471926996394282	0.06491129272294463	0.001506055673883113	NA	26	30	30
ENSG00000137074.18	APTX	1.6827661456143312	0.07387258297849941	0.09242037115812997	0.06708481024511412	0.1374286369156736	3.7066002851412126e-06	NA	117	122	122
ENSG00000187957.7	DNER	-1.6817317708068935	-0.3974305885232811	0.09262086437651083	0.002418701519582855	0.08214244994411357	0.0003818936254598071	NA	2	2	2
ENSG00000048544.5	MRPS10	-1.6775452451658128	-0.14196121415797508	0.09343590966869271	0.022353065079714955	0.2985344259579528	1.3107772264750965e-13	NA	23	23	23
ENSG00000206187.3	RP11-1084I9.1	-1.6774657624528782	-0.13160581167837043	0.09345143908172682	0.01831325980333396	0.19857802804121544	7.191391968013509e-09	NA	28	29	29
ENSG00000275759.1	RP11-131L12.3	-1.6774081580517206	-0.09459188745941881	0.09346269518217294	0.047197984393499134	0.1576747508570249	8.120366811234412e-07	NA	70	70	70
ENSG00000090382.6	LYZ	-1.6744313492134415	-0.17667820187343375	0.09404585597510265	0.012386154093604022	0.0828834272810806	0.0005241217305870417	NA	14	14	14
ENSG00000233232.6	NPIPB7	-1.6727973683550068	-0.13774846534694102	0.09436719312962845	0.01789280952259782	0.06698674069454963	0.001653863562850914	NA	8	8	8
ENSG00000170801.9	HTRA3	-1.6724683374115452	-0.2275435617281369	0.09443200638396092	0.008446102144333667	0.06973672960637843	0.0014853290424845721	NA	11	11	11
ENSG00000206503.12	HLA-A	1.6711899300522317	0.3809283045020705	0.09468416864543724	0.0030658687034035037	0.05282229518137256	0.006080206867701978	NA	5	29	29
ENSG00000063660.8	GPC1	-1.669536335650642	-0.30561630590287986	0.09501113555647324	0.00429707541652612	0.07429938304812843	0.0010702130751799883	NA	13	13	13
ENSG00000088682.13	COQ9	-1.6674670738117474	-0.3332491076074202	0.09542156630705602	0.002691207475682825	0.06019174733786538	0.002528915402550556	NA	18	18	18
ENSG00000111215.11	PRR4	1.6643836966570726	0.0875501353858716	0.0960357760127749	0.03930442272157292	0.2821461210600526	6.261616939437807e-13	NA	75	77	77
ENSG00000143376.12	SNX27	1.664094845718896	0.33344647309173203	0.09609347694026982	0.003191351460529899	0.06920828928605034	0.0014022092998446122	NA	35	36	36
ENSG00000213906.9	LTB4R2	-1.663269092434925	-0.17852932527625093	0.09625858264304744	0.015120593110979567	0.08773236842370033	0.00030336913911425847	NA	33	34	34
ENSG00000105072.8	C19orf44	-1.6624152106955268	-0.15650624958640555	0.09642955115453677	0.018295936064508866	0.17787583450138575	3.9993987804062284e-08	NA	39	39	39
ENSG00000091542.8	ALKBH5	-1.6600796012481445	-0.25054113197754085	0.09689843999047282	0.005305161558942473	0.12242874212953975	9.476853933651187e-06	NA	13	13	13
ENSG00000165474.5	GJB2	-1.6598383567725774	-0.09205654561272908	0.09694697510691824	0.04998631300984275	0.2378922014861374	3.4142946068544787e-10	NA	28	28	28
ENSG00000267079.1	RP11-820I16.1	-1.6570813442513517	-0.062074810092897295	0.09750303033283361	0.10408982038065122	0.3003864242316051	3.671120401821929e-13	NA	22	23	23
ENSG00000225056.1	RP11-218C14.5	1.6563465404211961	0.16042869288304937	0.09765166058742542	0.016238908656785143	0.0975001331449634	8.107505204176607e-05	NA	25	26	26
ENSG00000105732.12	ZNF574	1.6561502064156273	0.16218157700408248	0.09769140410038736	0.009622015355236819	0.06468942346736921	0.002278334844971409	NA	59	63	63
ENSG00000158161.15	EYA3	-1.6547467743294435	-0.3675708570228472	0.09797587471027443	0.0029998406612789658	0.06294849958070284	0.0015984579821728413	NA	26	32	32
ENSG00000235884.3	LINC00941	1.6499533641743602	0.3532387969816059	0.09895247485267064	0.0031245913121855816	0.027962961139411463	0.044623415500619684	NA	21	21	21
ENSG00000022556.15	NLRP2	1.649222982305944	0.08517545912498008	0.09910196128271147	0.05041383372488333	0.2509367143906785	6.969123224546602e-11	NA	14	14	14
ENSG00000270171.1	RP11-338N10.1	-1.6488838050724288	-0.04519632772882258	0.0991714415571647	0.19022101967544713	0.3944179895944261	4.973262952112581e-18	NA	27	27	27
ENSG00000100249.4	C22orf31	-1.6462481142562126	-0.11881261751887909	0.09971268704561154	0.02206058357790017	0.10760344579856053	5.391176745904952e-05	NA	15	19	19
ENSG00000236975.1	RP5-1065P14.2	-1.6462227267614291	-0.13083419680409028	0.09971791186295456	0.02040073920277424	0.056954420744043124	0.0034641647825935807	NA	8	8	8
ENSG00000162623.15	TYW3	1.6459439724096931	0.08418758661334318	0.09977529465052588	0.050476716862908166	0.15691493530980322	8.196880513763003e-07	NA	56	58	58
ENSG00000260645.1	RP11-250B2.5	1.6444775895364911	0.14725575241687983	0.10007758971054276	0.014256468019148474	0.05092381142110803	0.007019417768119781	NA	42	43	43
ENSG00000108592.16	FTSJ3	1.6442283531273356	0.11036317142284675	0.10012904237174541	0.03646227594225456	0.3273857402568268	1.516305183811772e-14	NA	56	60	60
ENSG00000273448.1	RP11-166O4.6	1.643965553621758	0.05518602328516653	0.1001833178572748	0.08243558250077997	0.17809675350549473	1.2886049314351474e-07	NA	58	60	60
ENSG00000259495.2	RP11-210M15.2	1.6435450679139907	0.0628278878596505	0.10027020876427006	0.09014188323563793	0.39774902796783423	3.2773067012524105e-19	NA	10	10	10
ENSG00000105738.10	SIPA1L3	1.6434931101015624	0.14888848466196	0.10028094971104651	0.017431364445659153	0.11732823658780255	1.9557632656628165e-05	NA	44	44	44
ENSG00000089154.10	GCN1	-1.6407245177440373	-0.33490943070239276	0.10085461310730755	0.0034709165966618693	0.08991324753423008	0.00019089283321745463	NA	10	11	11
ENSG00000079246.15	XRCC5	1.6406002313473196	0.19474320969626707	0.10088042694488164	0.009502156582911404	0.05535052447400867	0.003386004294727721	NA	23	24	24
ENSG00000254333.1	NDST1-AS1	-1.640116972671915	-0.07242824200118933	0.10098084806675435	0.0745628916975978	0.25412132096372586	3.5847942437018044e-11	NA	9	10	10
ENSG00000203791.14	METTL10	1.6386987264143749	0.07978661073229987	0.1012760194351937	0.05497525594016663	0.297764101907092	4.627681945666259e-13	NA	51	52	52
ENSG00000185187.12	SIGIRR	1.6345182795740973	0.10726006897639508	0.10215007119263146	0.022946246069316386	0.2900076224672762	4.894974390693574e-13	NA	14	14	14
ENSG00000273270.1	RP11-212P7.2	-1.6338470293192449	-0.1230571085692376	0.10229097454767769	0.02158521368290823	0.15014583355819927	1.127005978173524e-06	NA	35	36	36
ENSG00000251417.2	RP11-1348G14.4	-1.632594841573567	-0.1184091117452459	0.10255423686551655	0.025447076720227054	0.10860343175422008	4.4306438367685446e-05	NA	27	27	27
ENSG00000103742.11	IGDCC4	-1.6288705396823717	-0.11098275108448964	0.10334042785624727	0.02084346437914283	0.05094753822083167	0.005567884644560187	NA	72	75	75
ENSG00000134548.9	SPX	1.6283892322075266	0.2899126347445913	0.10344237936718895	0.00475907427158426	0.0950020881513337	0.00015978615845557272	NA	34	34	34
ENSG00000228623.5	ZNF883	1.6283684692804345	0.3442181182484599	0.10344677921015913	0.0023130586982553175	0.06801116434607192	0.0012760056829483279	NA	3	3	3
ENSG00000100726.14	TELO2	1.627834676734769	0.11513651589640207	0.10355994552768706	0.026736640997627775	0.20882129421177112	5.13417557535273e-09	NA	43	45	45
ENSG00000101213.6	PTK6	-1.6277752854793806	-0.1185369391280616	0.10357254281022603	0.0261209800170227	0.15372946948182495	6.614950465272791e-07	NA	19	19	19
ENSG00000143437.20	ARNT	-1.6272613145333417	-0.12692409525400788	0.10368161036902425	0.02352089706027806	0.2518075856826148	1.8713049622632652e-11	NA	44	48	48
ENSG00000120333.4	MRPS14	1.6272459949568945	0.6109657174454872	0.10368486267064211	0.0011298893799979815	0.02853826470715285	0.03830852556483595	NA	8	8	8
ENSG00000150051.13	MKX	-1.6262334585189822	-0.6549548338677553	0.10390000104758865	0.0013583308279169538	0.039562815064803115	0.01774914839660903	NA	1	1	1
ENSG00000213246.6	SUPT4H1	-1.623421446362129	-0.21566796492394694	0.10449934319860461	0.00864606242454114	0.134845679336297	3.6159462996087362e-06	NA	20	20	20
ENSG00000237651.6	C2orf74	-1.6233578686459795	-0.07564263268576617	0.10451292559662874	0.06344584479514911	0.4690012757450943	6.7366967365895135e-25	NA	25	25	25
ENSG00000134899.18	ERCC5	-1.6214756109742197	-0.19462090990813047	0.10491567642307618	0.0074287124738199725	0.08146742450084006	0.000466218916403912	NA	7	7	7
ENSG00000196542.8	SPTSSB	-1.620642638940084	-0.18466525815721402	0.1050943020989944	0.01152418799601327	0.05770611753723736	0.0027003183497995267	NA	27	27	27
ENSG00000116783.14	TNNI3K	1.6201332203323682	0.08378541059389799	0.10520366265037065	0.03584641028104691	0.08821935667748326	0.00019008404868060168	NA	91	92	92
ENSG00000184381.18	PLA2G6	1.6184452605733926	0.25666031487920954	0.10556667463644377	0.006067279901718962	0.11077121458714682	4.3480665675237294e-05	NA	13	13	13
ENSG00000048342.15	CC2D2A	1.6172166334862539	0.2874319756753302	0.10583152709165543	0.004841752291396744	0.07894717160633735	0.0006073734955799006	NA	20	20	20
ENSG00000100997.18	ABHD12	-1.6162228416473283	-0.25679869034284514	0.10604614196304808	0.004751916333437936	0.1336020110974452	5.983829533068987e-06	NA	38	38	38
ENSG00000137948.18	BRDT	-1.6159769308889653	-0.18435860972218587	0.10609930098999543	0.00874820157132917	0.05564975794613235	0.003257694065646761	NA	18	19	19
ENSG00000012660.13	ELOVL5	-1.6138364299209242	-0.24900984632080336	0.10656291036754935	0.005406473694169258	0.08579909245698789	0.00026840246317123937	NA	26	26	26
ENSG00000272462.2	U91328.19	1.6137821689603609	0.057597509421771026	0.10657468354009593	0.10749354609337773	0.2958631219633059	1.7914477925120127e-13	NA	60	62	62
ENSG00000198185.11	ZNF334	1.6130188979185314	0.21032750009785742	0.10674040215275489	0.006846241052067443	0.031729158012576475	0.03423269122412306	NA	11	11	11
ENSG00000168491.9	CCDC110	1.6117700289167165	0.08262591151415828	0.10701199238211472	0.042057539070792134	0.19418283893703112	1.3117883668976114e-08	NA	63	64	64
ENSG00000153214.9	TMEM87B	-1.61131300161878	-0.26523630052854197	0.10711151836608993	0.005105401738030746	0.03059031795763073	0.0349127593869254	NA	19	22	22
ENSG00000099817.11	POLR2E	1.611167690849421	0.12904466890328853	0.10714317778208113	0.01906415213882101	0.27461046035617603	9.201447833852273e-12	NA	19	29	29
ENSG00000141569.10	TRIM65	1.609942193642022	0.294623508748643	0.1074104765624411	0.005225426075897106	0.051663663074499364	0.0056018186610679145	NA	8	8	8
ENSG00000162384.13	C1orf123	-1.6075855806317731	-0.11610064516924076	0.10792597233079528	0.025090344516716448	0.28909111391719106	1.7669105198279935e-12	NA	17	17	17
ENSG00000170448.11	NFXL1	-1.6057046060256424	-0.24720840724230317	0.10833882879222181	0.00667695359726675	0.1539295042411882	1.8821855955780816e-07	NA	15	16	16
ENSG00000204186.7	ZDBF2	1.6055905254110954	0.3367593367175859	0.10836390857210638	0.0024721473436546417	0.1111695091752669	2.796839265292149e-05	NA	11	11	11
ENSG00000198805.11	PNP	-1.6036512776189575	-0.27346027259128275	0.10879094111200957	0.005638403653692114	0.18514022550665074	5.397446459712208e-08	NA	7	7	7
ENSG00000271751.1	RP11-110I1.14	-1.603179883376671	-0.05436336965855168	0.10889494545693151	0.11689117899750501	0.13862550456102368	4.931775720164607e-06	NA	46	46	46
ENSG00000127947.15	PTPN12	1.6030265395655519	0.20399559623168578	0.10892879485535763	0.008026859292612409	0.12031048463606	2.0753496086992868e-05	NA	19	21	21
ENSG00000131242.17	RAB11FIP4	-1.6024647020381122	-0.17547563006834635	0.10905288702790931	0.016135194743411067	0.049994607899785166	0.00597943664427775	NA	42	42	42
ENSG00000002745.12	WNT16	1.598346207785331	0.1512450353634404	0.10996594908029735	0.01475876576062487	0.0946047147775659	0.00016898288942024018	NA	16	17	17
ENSG00000172469.15	MANEA	1.5975878854453653	0.4305723115745012	0.11013472432037638	0.0022580125210401526	0.04558748103676418	0.010706749308741766	NA	5	7	7
ENSG00000167842.15	MIS12	1.596372105712401	0.06931128637443251	0.11040574011316728	0.05340233315946737	0.14900975015026566	1.2896529395291495e-06	NA	82	86	86
ENSG00000122203.14	KIAA1191	-1.595346137538962	-0.25404754261032847	0.11063485362196748	0.00461248622363262	0.03528327483513505	0.02138148397118574	NA	31	32	32
ENSG00000254470.2	AP5B1	1.594676095903356	0.16805936280709738	0.11078468616611784	0.013367468907232673	0.04371230218481958	0.010770802480802994	NA	18	18	18
ENSG00000182134.15	TDRKH	1.5943482438609151	0.13874227280201973	0.11085805773684539	0.017039711579655056	0.1432458391054028	2.6696380960279944e-06	NA	17	18	18
ENSG00000253764.1	RP11-439C15.4	1.5938193410515322	0.21834559855653823	0.11097650428476902	0.006745649939135581	0.13507953949077947	5.133126967905072e-06	NA	8	8	8
ENSG00000198478.7	SH3BGRL2	-1.5936147927956315	-0.1371758858655307	0.11102233917163666	0.016658500351327935	0.02733935872665557	0.044810893020330686	NA	92	92	92
ENSG00000101605.12	MYOM1	-1.5922630935456596	-0.10277284005236735	0.11132560183618298	0.0320150585609347	0.12231262771761695	9.048483714675733e-06	NA	60	63	63
ENSG00000179041.3	RRS1	-1.5919557966113362	-0.3612501234517194	0.11139463706271412	0.002505311566486563	0.053720230455767584	0.005605797353223565	NA	20	20	20
ENSG00000101204.16	CHRNA4	-1.5917124178122288	-0.09894016650977784	0.1114493368495453	0.033286755202598266	0.24711883600892995	1.3925569540482847e-10	NA	20	20	20
ENSG00000272732.1	RP5-1159O4.2	-1.5902526275674735	-0.10152243492140241	0.11177787209555813	0.02947553679944931	0.06471898350864097	0.002031720467154492	NA	60	65	65
ENSG00000126790.11	L3HYPDH	-1.5898760529937233	-0.053990016611505924	0.1118627464900677	0.11379814647053842	0.3204791446585638	6.016317095887847e-16	NA	34	34	34
ENSG00000099940.11	SNAP29	-1.5881005566349737	-0.22382420905636244	0.11226360247892796	0.010175167972076385	0.030288228615990138	0.027838813308433	NA	22	22	22
ENSG00000256427.1	RP11-118B22.4	-1.5880325858769437	-0.09613096541633884	0.11227897080301985	0.03911896669888783	0.20290451686671254	1.2005857936241444e-08	NA	19	19	19
ENSG00000215114.8	UBXN2B	1.5880089602983642	0.1906472508650275	0.11228431298202284	0.007984793549544154	0.06802390767875056	0.0015118405919285756	NA	38	40	40
ENSG00000135643.4	KCNMB4	1.5879311869663473	0.11349707673024606	0.11230190038255192	0.01819642579734545	0.15314788225650056	1.0676001963271576e-06	NA	35	35	35
ENSG00000196502.11	SULT1A1	-1.5870391698941952	-0.12223967804168395	0.11250377350098253	0.02149119384111606	0.03475987792770743	0.018060267133067468	NA	13	15	15
ENSG00000198502.5	HLA-DRB5	1.5860274823243248	0.09902721323594789	0.11273307547331939	0.03301455997482731	0.616246012076603	2.0855193478233364e-36	NA	13	54	54
ENSG00000263063.1	RP11-388C12.1	-1.5854649624907233	-0.10303874829596252	0.11286073152099495	0.03352466981105826	0.08815962249400007	0.00030871750947543565	NA	20	20	20
ENSG00000093167.17	LRRFIP2	-1.5854334289060645	-0.17177495688011607	0.1128678910001088	0.009999849902628515	0.1408268565436892	2.942847309499952e-06	NA	23	23	23
ENSG00000230561.4	CCDC192	1.5834298295286173	0.1701595426336217	0.11332352854553801	0.01379497507545275	0.05367551447720503	0.005769702785596877	NA	12	13	13
ENSG00000105287.12	PRKD2	-1.583300923475304	-0.1817244695359961	0.11335289254925417	0.010680152185100976	0.15636714271680785	6.838298423158785e-07	NA	10	11	11
ENSG00000185875.12	THNSL1	1.5830959258974586	0.22705269735661643	0.11339960207810179	0.008683084627935007	0.040099480221394784	0.014639594096765587	NA	33	35	35
ENSG00000110104.11	CCDC86	-1.5820637093905412	-0.08512976393314721	0.11363502721952382	0.049585392862202635	0.1908127937072546	3.5764150624101416e-08	NA	42	43	43
ENSG00000171928.13	TVP23B	1.5817948428990078	0.11295999719037704	0.1136964127088428	0.02457607718322641	0.2683546224993898	4.4228330195034484e-12	NA	15	17	17
ENSG00000249685.1	RP11-360F5.3	1.58067559190773	0.07295986368134828	0.11395223200019683	0.053480796331023095	0.14089632046026002	1.9085959211623484e-06	NA	64	65	65
ENSG00000163870.14	TPRA1	-1.5783680549889239	-0.1693450243914814	0.11448107962651155	0.01209558711945882	0.14097463643231928	3.5593037817673327e-06	NA	73	73	73
ENSG00000168917.8	SLC35G2	-1.5781951883676972	-0.15456253824931304	0.1145207753131197	0.017016302133735266	0.1642221584831495	1.3823122761401643e-07	NA	27	27	27
ENSG00000109534.16	GAR1	1.577719686382103	0.11381466447243531	0.11463002160393894	0.023207192363449997	0.1697477622052011	1.2899397028088946e-07	NA	15	15	15
ENSG00000106624.10	AEBP1	-1.5776215822066286	-0.10653756228787063	0.11465257117991187	0.028988918746535045	0.22211326647111096	1.366033167627342e-09	NA	20	20	20
ENSG00000176148.15	TCP11L1	-1.573471899371342	-0.08847231917173629	0.11560959006969322	0.05218172307537204	0.2336072491079748	4.674688180548603e-10	NA	72	77	77
ENSG00000235100.3	RP11-80H5.9	-1.5727809761547735	-0.06501816368822207	0.11576954210331022	0.0819365740451727	0.14175898092975622	1.7843288352638267e-06	NA	65	66	66
ENSG00000143107.8	FNDC7	1.5718095110282089	0.15031730075350283	0.11599473512540603	0.0155636062001969	0.045100772947946816	0.009168625246645941	NA	15	15	15
ENSG00000262097.1	LINC02185	1.5715576044652637	0.14479712353966084	0.11605318516031643	0.019063801693032102	0.090124271497766	0.0002172880630255706	NA	31	31	31
ENSG00000137714.2	FDX1	-1.5706890563199554	-0.0720341225220453	0.11625489242327221	0.018325854123604674	0.054669683530128	0.003611385961039281	NA	55	56	56
ENSG00000036257.12	CUL3	-1.5705428669970416	-0.2724833601967761	0.11628886976603388	0.0048465692310787276	0.041140913466159265	0.014563850364924885	NA	16	17	17
ENSG00000075790.10	BCAP29	-1.5688704127362931	-0.13558196793422136	0.11667813727623018	0.02060214519072388	0.21561947394143205	7.974994176848389e-10	NA	18	18	18
ENSG00000115661.13	STK16	1.5671424346414253	0.3186009882852623	0.11708140232264017	0.0033920118645419106	0.12811773764182854	7.948670048332706e-06	NA	2	2	2
ENSG00000140323.5	DISP2	1.5657638597621404	0.07585218228249072	0.11740390988323562	0.06146373393931095	0.4048541630742213	2.4946775942589765e-19	NA	38	40	40
ENSG00000273257.1	RP11-177J6.1	-1.5643671919972464	-0.15515489605302868	0.11773136081775236	0.013075893115196998	0.04950412226147103	0.007347086579611353	NA	13	13	13
ENSG00000264247.1	LINC00909	1.5637431606721361	0.14974683356027355	0.11787789737591794	0.018397711240944706	0.1969152918444516	1.756641601185008e-08	NA	7	9	9
ENSG00000198218.10	QRICH1	1.563461398478052	0.18469308635162462	0.11794410833799844	0.01099280007796383	0.06602482304851695	0.0013731329702375756	NA	46	46	46
ENSG00000135437.9	RDH5	1.563351297511734	0.2140395724245091	0.11796998875970083	0.00832904116114235	0.1237908630090478	1.1263893144300124e-05	NA	7	7	7
ENSG00000186510.11	CLCNKA	-1.5630386140827386	-0.04853835117859812	0.11804351267180672	0.1415277435352508	0.3526822015369181	5.357761146272348e-16	NA	23	24	24
ENSG00000177707.10	NECTIN3	-1.5628844879294914	-0.0637123326540329	0.11807976688816327	0.11020359547599261	0.3741326074651871	6.060800672221697e-18	NA	48	48	48
ENSG00000119636.15	BBOF1	1.5625544657141777	0.2810298811879183	0.11815742550732677	0.009305681612191901	0.028181882442076544	0.045441743672598615	NA	21	22	22
ENSG00000146453.12	PNLDC1	-1.55903337233886	-0.14703113420691105	0.11898848168804342	0.015380549647133474	0.1312834059439017	6.925435003255e-06	NA	15	15	15
ENSG00000183662.10	FAM19A1	1.5588736567058787	0.1475684717690924	0.1190262864683876	0.020695885210603653	0.08397848851386351	0.00044953850608758165	NA	20	20	20
ENSG00000196418.12	ZNF124	-1.5587809776003196	-0.05199918304739352	0.1190482279809687	0.1271224208386792	0.3364811612133547	4.307611252678693e-15	NA	24	24	24
ENSG00000214954.8	LRRC69	1.5583298257740845	0.263987847544853	0.11915508216252198	0.011244750391981148	0.07218834368972459	0.0009176058393248033	NA	16	16	16
ENSG00000134809.8	TIMM10	1.5562624828254836	0.11876842858432837	0.11964568882258785	0.02869207843414471	0.2779181739679629	5.363539548161384e-12	NA	13	13	13
ENSG00000156486.7	KCNS2	-1.5551907781645733	-0.2820430082459146	0.11990063994289125	0.004155934538599425	0.03861428082391634	0.017096633181007195	NA	27	28	28
ENSG00000124116.18	WFDC3	-1.5551413550239517	-0.044053864008363496	0.11991240762121746	0.14945759947216028	0.4879288107994072	1.00829426225531e-24	NA	76	77	77
ENSG00000153317.14	ASAP1	1.5535411416419542	0.23121584133048068	0.1202939083280071	0.005867675098184041	0.067820973109391	0.0015332305753989306	NA	13	13	13
ENSG00000149485.18	FADS1	-1.5523601836729708	-0.17865959413159718	0.12057606488267257	0.008416460566419077	0.0938214818812956	0.00019118776364004676	NA	8	8	8
ENSG00000221944.6	TIGD1	-1.5514543182895295	-0.3218942785924042	0.12079284668952071	0.0032536804589602167	0.06374905745584776	0.002327689336211551	NA	4	4	4
ENSG00000174990.4	CA5A	1.5509003762089733	0.12733856133023586	0.1209255602622711	0.027843670523531622	0.2469141780084556	2.8095575121197854e-11	NA	15	16	16
ENSG00000156030.13	ELMSAN1	-1.5499194558921288	-0.14097804488642093	0.1211608492466809	0.013108151522644659	0.05691350294976859	0.004347232602965698	NA	26	26	26
ENSG00000186529.15	CYP4F3	-1.5497809111908982	-0.06015840496465937	0.12119411019144866	0.08935026082730387	0.2172880211048602	1.4640671758936777e-09	NA	23	23	23
ENSG00000134779.14	TPGS2	1.5485921715515614	0.0938304349485548	0.12147978900723401	0.034634269436929155	0.2762701561311271	5.1672284344853216e-12	NA	54	54	54
ENSG00000270164.1	LINC01480	1.5481058082936971	0.1178286055405577	0.12159682390393162	0.021400693829390992	0.03227225600140822	0.03185151550744682	NA	38	38	38
ENSG00000205309.13	NT5M	-1.5470241218086445	-0.23553630567385295	0.12185742912967316	0.00375128101687622	0.07661167429236528	0.0004914916574143605	NA	9	9	9
ENSG00000130559.18	CAMSAP1	-1.5441556886131171	-0.538505755205036	0.12255062061922987	0.0013579271748370258	0.06593956631375941	0.0019187808524176078	NA	11	11	11
ENSG00000082512.14	TRAF5	-1.5426966905763142	-0.08970494086442729	0.12290438523739101	0.029362098922553623	0.09276050438910878	0.00019091628962465614	NA	67	69	69
ENSG00000197375.12	SLC22A5	-1.5416918578047873	-0.20957309040667443	0.12314849147384206	0.009316272015126494	0.17941753635710442	3.7644615277405914e-08	NA	33	33	33
ENSG00000152784.15	PRDM8	-1.5410690307617185	-0.27715634262700883	0.12329998618179802	0.003783286926842612	0.09945717989552276	7.607655566980193e-05	NA	1	1	1
ENSG00000169896.16	ITGAM	1.5390175580978394	0.7009428709677259	0.12380000983334033	0.0005639403422923636	0.029134677894315068	0.04306010845363131	NA	1	1	1
ENSG00000182253.14	SYNM	1.538528025947119	0.1457563667044107	0.12391956141797697	0.017559122127027652	0.2062355398595346	1.920958225644961e-09	NA	24	26	26
ENSG00000272221.1	XXbac-BPG181B23.7	1.5379305402889598	0.340965209617005	0.12406559904157563	0.002938741774482298	0.40853433806385175	1.1511558467800822e-19	NA	16	104	104
ENSG00000167094.15	TTC16	-1.5378635104016867	-0.3534866690820691	0.12408199088101718	0.0026962338202331545	0.03338870585683778	0.02774601811028933	NA	9	9	9
ENSG00000141504.11	SAT2	-1.5377194729010137	-0.27229293237871804	0.12411722028236931	0.004786930331555297	0.05575554774953955	0.0024645079294415635	NA	15	15	15
ENSG00000142632.16	ARHGEF19	1.5345615772040626	0.11165895086215305	0.12489155677340526	0.02540092037755141	0.22463304322064653	1.6665510935372434e-09	NA	11	12	12
ENSG00000164346.9	NSA2	-1.5330606642952402	-0.04545226947637222	0.12526090847283206	0.15107941426455895	0.6177469406252558	3.6122202872914464e-36	NA	31	31	31
ENSG00000164111.14	ANXA5	1.5318016887499615	0.0826992501889817	0.12557137922187192	0.057065307733495566	0.5008284082877521	2.2706732915003684e-25	NA	35	36	36
ENSG00000226091.7	LINC00937	-1.5316373695722205	-0.07064478166712228	0.12561194549592392	0.058983119188712706	0.2704769022206757	7.307134989832922e-12	NA	30	36	36
ENSG00000141994.15	DUS3L	1.531377805958821	0.12386927213486623	0.12567604603131619	0.0163267815632125	0.2557013505636436	3.2132299799259434e-11	NA	8	8	8
ENSG00000204219.9	TCEA3	1.5310627529945888	0.09275135784965013	0.12575388417936972	0.037858521683349286	0.2744552863973629	7.47523753628605e-12	NA	39	39	39
ENSG00000066382.16	MPPED2	-1.530861915161068	-0.512862664349437	0.12580352351613971	0.0012645800097068891	0.08880366693492944	0.0001662492394827154	NA	3	4	4
ENSG00000188707.5	ZBED6CL	1.5302439870929105	0.06335975988735187	0.12595634715307133	0.08404902166727224	0.2371653826186649	1.7525519989262484e-10	NA	14	16	16
ENSG00000255621.1	RP11-377D9.3	-1.529912696835913	-0.1329653988351118	0.12603834013748633	0.025949053353526444	0.1689778838082404	1.525431188697757e-07	NA	15	15	15
ENSG00000109917.10	ZPR1	1.5294827709698022	0.18530161832620634	0.12614480700872246	0.00801650198219341	0.13238873260181272	3.7825039565771248e-06	NA	8	11	11
ENSG00000167670.15	CHAF1A	1.5294776592314638	0.07500512619050567	0.1261460733011888	0.06628371515358554	0.34462793328539604	1.9137890691555252e-15	NA	20	20	20
ENSG00000272983.1	RP11-508N22.12	-1.529430766322776	-0.07049928346038918	0.12615769019052342	0.06900631928568848	0.2366689989770712	3.8920236711790047e-10	NA	55	61	61
ENSG00000109084.13	TMEM97	-1.5287262586281765	-0.11542426293018583	0.1263323198289994	0.024889636897811495	0.11809189851203687	1.3687272344340042e-05	NA	15	15	15
ENSG00000111237.18	VPS29	-1.526833929504023	-0.22591505584427884	0.1268023122310226	0.005888126327653127	0.1290884736348399	7.555872782778787e-06	NA	13	14	14
ENSG00000167920.8	TMEM99	1.5253384497910365	0.1802859752498473	0.1271747021798143	0.01060871856530654	0.10139850185098803	0.00010604451514761904	NA	30	38	38
ENSG00000187764.11	SEMA4D	1.5248737803819212	0.07276946447431026	0.12729058280091543	0.049583317172654316	0.2680891137823788	1.7201986551396465e-12	NA	131	134	134
ENSG00000137720.7	C11orf1	1.5246319598460107	0.2499959226799615	0.12735092120936575	0.00591081677093814	0.06281746209978444	0.0022955957996741317	NA	30	31	31
ENSG00000149743.13	TRPT1	-1.523772665970732	-0.1109367823178554	0.12756550994085553	0.037595023585256154	0.20083133454274885	4.954852855540878e-09	NA	47	47	47
ENSG00000033178.12	UBA6	1.523304826892227	0.28388160872543555	0.1276824601043371	0.004643589820315914	0.09499052863755028	0.00012719714746333392	NA	13	13	13
ENSG00000273674.4	CTD-2378E12.1	1.5229805502989144	0.06410594708089924	0.12776357151605428	0.11741595632124743	0.16239426712301755	7.20223244593823e-08	NA	59	61	61
ENSG00000132329.10	RAMP1	-1.522747661470359	-0.18228601999998312	0.1278218487965138	0.009196090360252726	0.052226981040800716	0.006478562771409581	NA	70	72	72
ENSG00000223403.3	MEG9	1.51992520486211	0.2153730534744619	0.12852977491413872	0.013805956907719253	0.048956053861929895	0.00769810528358967	NA	40	45	45
ENSG00000117595.10	IRF6	1.5187294037491283	0.12275395560912661	0.128830622152958	0.02181046336131447	0.15085186389291094	1.0837150749320972e-06	NA	12	13	13
ENSG00000129467.13	ADCY4	1.5178232770213855	0.3470856805666609	0.12905895543877113	0.002548873950747662	0.09424725214274232	0.0002116687221791392	NA	5	5	5
ENSG00000168476.11	REEP4	-1.5174617907443217	-0.15945336994522008	0.12915013340813522	0.013538069662487006	0.10849296234037382	5.7071123999448496e-05	NA	55	56	56
ENSG00000124140.13	SLC12A5	-1.51678558894771	-0.4366371195736284	0.12932082665612818	0.0014625575320061964	0.11020958550370734	2.708632993412663e-05	NA	8	9	9
ENSG00000273487.1	RP4-621B10.8	1.5155326137057248	0.13149700842517212	0.12963757757424618	0.016693288524266353	0.05053533330238634	0.004977952224325675	NA	29	29	29
ENSG00000144791.9	LIMD1	-1.5152270949059587	-0.13474357217053282	0.12971490370295374	0.017799406708961317	0.18143935575528705	8.270601868264069e-08	NA	16	17	17
ENSG00000148604.13	RGR	-1.5149171725521262	-0.05565330089760934	0.1297933809441696	0.0773637343001308	0.15461787367266952	2.9343496295117184e-07	NA	120	121	121
ENSG00000130717.12	UCK1	-1.514742284395434	-0.14782853055321793	0.12983768165668827	0.015624418845086223	0.15865607346649646	8.460496675166818e-07	NA	56	60	60
ENSG00000187048.12	CYP4A11	-1.5147296595551452	-0.16115820175543788	0.1298408800942853	0.011825005666001014	0.08719325123505442	0.00031512239279966734	NA	13	13	13
ENSG00000166002.6	SMCO4	-1.5146585708586175	-0.33247093697804747	0.1298588911875501	0.005588809696432112	0.036100367527952176	0.018205234367426784	NA	20	21	21
ENSG00000239467.5	AC007405.6	-1.513773526085461	-0.12068204933856348	0.13008328930933957	0.018551015022516656	0.12977273586717178	1.0236540991206102e-05	NA	31	33	33
ENSG00000110628.13	SLC22A18	1.5132233700153797	0.15110040863624102	0.13022292989681017	0.015643896239092844	0.05340927943705053	0.004111738251157772	NA	18	18	18
ENSG00000138777.19	PPA2	1.512172937014272	0.15422697245683353	0.13048987381574942	0.012455566232693241	0.177863379502232	8.221200592859085e-08	NA	15	15	15
ENSG00000233200.1	RP11-324I22.2	-1.5114855734294208	-0.05754126166237259	0.13066478148178184	0.11312245617814005	0.3041165111934952	9.506201370261258e-14	NA	37	38	38
ENSG00000281731.2	RP11-384K6.8	-1.5101583533106162	-0.05762209254004173	0.13100302264326788	0.07664578307838943	0.11597678030056435	2.565135201345896e-05	NA	84	85	85
ENSG00000246523.7	RP11-736K20.6	-1.5091614080445641	-0.09605986912579795	0.13125753976061813	0.04778258187083415	0.09284512873127372	0.0001996927423875896	NA	53	53	53
ENSG00000153291.15	SLC25A27	-1.5086642277132492	-0.07060172683478255	0.13138461159028222	0.06563818221133151	0.42628485370319386	8.456045579189261e-21	NA	82	82	82
ENSG00000118369.12	USP35	1.5078915879595363	0.1261933169250142	0.13158227595384286	0.028692356923752965	0.036393444857919455	0.02241395695471554	NA	44	44	44
ENSG00000004468.12	CD38	-1.5078218773358143	-0.1471607803110922	0.13160012134740834	0.013983111988457617	0.21037051097112694	4.399966857451775e-09	NA	11	11	11
ENSG00000060491.16	OGFR	1.5069886776663477	0.16159826312960926	0.13181355940485567	0.012020175896046797	0.10175984659076752	0.00011050230457618404	NA	27	27	27
ENSG00000188234.13	AGAP4	-1.506533479649321	-0.4607283772475829	0.13193027926555786	0.001261835572415315	0.6235387976050748	1.8922799779847084e-36	NA	7	33	33
ENSG00000125885.13	MCM8	1.506410235854179	0.06317375932005675	0.13196189466692945	0.09384016125098574	0.3080347289742936	1.6499821075372614e-13	NA	56	70	70
ENSG00000134962.6	KLB	1.5042612405375424	0.14892020823869162	0.13251411480406938	0.013668147919524252	0.0282156286170088	0.047027599134957104	NA	34	34	34
ENSG00000131409.12	LRRC4B	-1.5038556614604235	-0.39826887143157713	0.13261853557489514	0.0017651866539786655	0.030033659335746563	0.03477270954702702	NA	3	3	3
ENSG00000151572.16	ANO4	-1.502635331900099	-0.33639380030706956	0.13293310709101577	0.0032133514563604526	0.0832760542848955	0.0004086821887280551	NA	16	16	16
ENSG00000266904.5	LINC00663	-1.5019711212880185	-0.16749948935721698	0.1331045671700492	0.015179262411849498	0.12164326589611615	7.684474676137002e-06	NA	10	11	11
ENSG00000173456.4	RNF26	1.4976710505484103	0.24571337902062335	0.13421873684209584	0.004155847687903042	0.09470874166158813	0.00010166464469578671	NA	4	4	4
ENSG00000183527.11	PSMG1	1.4961657428414943	0.10044997436562399	0.1346104692735956	0.0317328013508782	0.2562995264362722	1.9623691172057856e-11	NA	26	27	27
ENSG00000148680.15	HTR7	1.4956107557643237	0.14144991738638793	0.13475511864201364	0.011930615861195256	0.10619359420556436	6.356572269109344e-05	NA	23	23	23
ENSG00000101220.17	C20orf27	1.4932315356365136	0.5796410707702571	0.13537658991850757	0.0009320986665517318	0.10802258255289612	6.586639809381949e-05	NA	4	4	4
ENSG00000226251.5	RP11-15I11.3	1.4926962369984886	0.041136693121969735	0.13551671884077146	0.1834326157072925	0.4906344715670468	1.4279700401473027e-24	NA	23	23	23
ENSG00000132681.16	ATP1A4	-1.4909459846841535	-0.14993165786148366	0.13597567694355328	0.017485091324887406	0.11273138715039174	2.264896637951315e-05	NA	8	10	10
ENSG00000171793.13	CTPS1	-1.49030735362364	-0.2055467021421826	0.13614343984006846	0.009574443009399202	0.08336115650808988	0.0004348003014437008	NA	30	30	30
ENSG00000164615.4	CAMLG	-1.4883800740478732	-0.065611231667129	0.1366506884448925	0.05026119032988266	0.5673333279618441	8.637446493296245e-32	NA	10	11	11
ENSG00000109576.13	AADAT	-1.4877773928438893	-0.26084127658099043	0.13680960954938526	0.006338782144611414	0.0360525730373092	0.02067800110258531	NA	52	52	52
ENSG00000181240.13	SLC25A41	-1.485983345903671	-0.05589205163467324	0.1372835261701744	0.0966914018484892	0.5265014959026906	1.1007325536740243e-27	NA	9	9	9
ENSG00000135898.9	GPR55	-1.4858635785227472	-0.2645479611176035	0.13731520902728564	0.0043679347764368215	0.04599273776386582	0.00807857103586417	NA	15	15	15
ENSG00000241935.8	HOGA1	-1.4855077108100627	-0.148637143076733	0.13740938233695135	0.013718769546486749	0.1827245688887425	9.265356776563873e-08	NA	4	4	4
ENSG00000103199.13	ZNF500	1.4832111264137329	0.07418936088709674	0.13801832597986755	0.05970222430855557	0.17461808317071692	4.928364101704637e-08	NA	62	62	62
ENSG00000139233.6	LLPH	1.4817298188149182	0.19726401681658873	0.13841219952060255	0.00814976011507408	0.18015344082723003	3.4906188987983295e-08	NA	20	21	21
ENSG00000091127.13	PUS7	-1.4809270025305716	-0.3494220798756799	0.13862602660048484	0.0023225298393332143	0.03599612481991093	0.023607247326818792	NA	10	10	10
ENSG00000159398.15	CES5A	-1.4804883542660556	-0.15388535659789446	0.1387429663586391	0.02447850696733096	0.026360588254491658	0.04976232485956945	NA	25	25	25
ENSG00000181523.12	SGSH	1.480387737076656	0.3489983090938792	0.13876980072401354	0.002484557319221036	0.06732290851162906	0.0011574373212106955	NA	6	6	6
ENSG00000083857.13	FAT1	-1.4797394835746485	-0.14163242448057695	0.13894278424742215	0.010327008315673788	0.1346538526677085	2.1653310428931755e-06	NA	37	37	37
ENSG00000150867.13	PIP4K2A	1.4791486400324187	0.17493503328209167	0.1391005927907292	0.010476538770746212	0.21790735478562176	2.0259995231842907e-09	NA	28	29	29
ENSG00000275142.1	RP5-999L4.2	-1.47905599692063	-0.12234736370989732	0.13912534937331952	0.01734249873401838	0.07945783208767204	0.0005178980186054861	NA	14	14	14
ENSG00000184719.11	RNLS	1.4788819945476483	0.23738605518944852	0.1391718563780508	0.006150255362099316	0.04864002296435847	0.006469549931411897	NA	8	8	8
ENSG00000101460.12	MAP1LC3A	-1.477978843555605	-0.16995952145305743	0.13941344109023385	0.010412923469114078	0.10423367012030783	8.37665844323431e-05	NA	24	24	24
ENSG00000082258.12	CCNT2	1.476746159227953	0.16266730649238165	0.13974369381454535	0.01873708103178421	0.06526315194506996	0.0019841964289957085	NA	52	52	52
ENSG00000167377.17	ZNF23	-1.4764092308917312	-0.14046398080433958	0.13983406613797245	0.01311068222035228	0.07479133475670106	0.0009622464927065504	NA	20	20	20
ENSG00000100678.18	SLC8A3	-1.4763728195951484	-0.16462528371962803	0.13984383521986837	0.013240014827802815	0.2137394928948428	2.1351433077683227e-09	NA	49	49	49
ENSG00000145451.12	GLRA3	1.4762299711558418	0.23823305598959266	0.13988216625736774	0.004877465112039217	0.07777162050899067	0.0006821223682212205	NA	5	5	5
ENSG00000163918.10	RFC4	1.4753437272234184	0.12996093195563857	0.14012015598350722	0.012351485566022847	0.07610406265942994	0.0005960716525989681	NA	23	26	26
ENSG00000178852.15	EFCAB13	1.4747055762558736	0.10055186449794865	0.1402917162627446	0.029398787537121183	0.06874560837907115	0.0015728140466522305	NA	46	51	51
ENSG00000103485.17	QPRT	1.474246850680256	0.12635957172116308	0.14041513966788835	0.01871655009066478	0.1789451893413812	5.5670859566803393e-08	NA	23	26	26
ENSG00000155906.16	RMND1	-1.4733288386055188	-0.0430211434868813	0.14066238817359852	0.13834442856349224	0.036734886489004574	0.022748769146039426	NA	207	222	222
ENSG00000094963.13	FMO2	-1.4728574817441589	-0.04101044737173397	0.1407894688844949	0.18979795092629262	0.12111939942423887	1.2437198863638913e-05	NA	174	179	179
ENSG00000257218.5	GATC	1.470796836009554	0.03607053027405726	0.14134606837680394	0.20473266392607828	0.5974994550317582	1.4434457440138554e-33	NA	45	45	45
ENSG00000128311.13	TST	-1.4703110732538087	-0.21272948368951636	0.14147752337051053	0.006241893724296198	0.054974729582142036	0.005297272791074616	NA	49	49	49
ENSG00000164308.16	ERAP2	1.4684278067007226	0.04000358107960546	0.14198805297106168	0.16623978676917953	0.5068485818120904	1.8270099131202272e-26	NA	57	59	59
ENSG00000245532.7	NEAT1	1.468234192292357	0.10617749108797732	0.14204061948409027	0.03445033337306356	0.2781420238280606	3.6289900453625644e-13	NA	8	8	8
ENSG00000176273.14	SLC35G1	1.4681736206109572	0.1395611251771085	0.14205706782757782	0.023194431723192944	0.043629153345456105	0.0109156053587676	NA	31	31	31
ENSG00000165621.8	OXGR1	1.4679595177730773	0.07055821698266454	0.14211521954275141	0.051669731888276366	0.10076514762305368	9.687513055972916e-05	NA	80	82	82
ENSG00000151665.12	PIGF	-1.4678269011438092	-0.09216579272130121	0.14215124824444839	0.031363347729766844	0.03447469837202065	0.024159057555392008	NA	92	93	93
ENSG00000007174.17	DNAH9	-1.4672132568943677	-0.11349123843364355	0.1423180517383272	0.022906786386309313	0.06309042511909635	0.0008279813253764492	NA	33	35	35
ENSG00000125505.16	MBOAT7	-1.4664031753811086	-0.09767220873002999	0.14253848178229525	0.02712422861161305	0.16046640589022376	6.522265297341211e-07	NA	90	105	105
ENSG00000261794.1	GOLGA8H	1.4653978338362366	0.059153127236726104	0.14281240810073845	0.09004683665789685	0.03710662602373118	0.02239297379512921	NA	54	56	56
ENSG00000197536.11	C5orf56	-1.464480623829422	-0.31237553321438544	0.14306267343110948	0.0030291479373025245	0.0502234925607959	0.005879828932844735	NA	6	6	6
ENSG00000259031.1	CTD-2062F14.3	1.4628220700694874	0.20891790757921977	0.14351607237928934	0.006691178516462481	0.05557453132147449	0.0035075259839904976	NA	8	8	8
ENSG00000186088.15	GSAP	-1.4625816071439273	-0.07412113528653547	0.14358189912580602	0.06260316229049759	0.220663823456985	6.495460562329449e-10	NA	66	72	72
ENSG00000142675.17	CNKSR1	-1.4614477471804121	-0.06961628524766222	0.14389260547082125	0.07293669430939194	0.4592936530384353	3.821005714693933e-23	NA	31	32	32
ENSG00000134202.10	GSTM3	1.4613181413848055	0.0568765081558663	0.14392815354900776	0.08956759248933016	0.453607737345457	3.251877944718376e-22	NA	17	17	17
ENSG00000159788.18	RGS12	-1.460568695048105	-0.15915702919397579	0.14413384259738074	0.011637235162650417	0.08593806016291723	0.00033226003294077074	NA	31	34	34
ENSG00000241544.1	LINC02029	-1.4599726993049515	-0.10837077081151521	0.14429757721538938	0.01958140591053821	0.0791622346874196	0.0006066340919090089	NA	11	11	11
ENSG00000136425.12	CIB2	1.4597223731294444	0.09771984892339147	0.14436639044417507	0.02772502057046449	0.23768962013185546	4.821682257442639e-10	NA	19	19	19
ENSG00000110315.6	RNF141	-1.459659462854105	-0.15973935779490342	0.14438368807195917	0.010851439744734327	0.09917084134143472	0.00011995589052672124	NA	42	44	44
ENSG00000158865.12	SLC5A11	1.4594221807776582	0.36272566421776176	0.1444489447622491	0.002647350373386589	0.02774889521234965	0.044831243686542184	NA	10	10	10
ENSG00000105146.12	AURKC	-1.4593928149803224	-0.11629362706688791	0.144457022437916	0.01946424562503389	0.08232592819868931	0.00034235364897432913	NA	25	25	25
ENSG00000095397.13	WHRN	-1.459273176116491	-0.13844775657170472	0.14448993518358938	0.012657126511719312	0.09684417745626256	8.550062476671928e-05	NA	37	38	38
ENSG00000197016.11	ZNF470	-1.4578117265577322	-0.1940343279578122	0.144892445117519	0.007179793189089332	0.10343791629855267	4.992440005058809e-05	NA	8	8	8
ENSG00000181163.13	NPM1	1.4577927628862264	0.08377434196982093	0.14489767369933437	0.04935813027255356	0.05398649015090557	0.00518430431786265	NA	108	122	122
ENSG00000184840.11	TMED9	-1.4577391684807688	-0.285124700516192	0.1449124512994561	0.0032073068052992587	0.11749987413527688	2.263870931197872e-05	NA	10	10	10
ENSG00000171503.11	ETFDH	-1.457093131646012	-0.248562390697968	0.14509067406712545	0.008141772809071924	0.11912046114011253	9.999107523501953e-06	NA	11	12	12
ENSG00000140990.14	NDUFB10	1.4558675867131998	0.11625211578268586	0.14542922754555443	0.012281857319167248	0.03131887958979289	0.036975868258650256	NA	48	54	54
ENSG00000139629.15	GALNT6	1.4555396332306307	0.070593485892629	0.14551992632765182	0.033707803669358	0.2494786567526104	1.0040208228794241e-10	NA	17	17	17
ENSG00000137269.14	LRRC1	-1.4543317877270117	-0.10649224416176793	0.1458543414927618	0.029347875804713715	0.13443792732369014	4.9542077969956295e-06	NA	43	44	44
ENSG00000130414.11	NDUFA10	1.4538905709177254	0.12402344380927738	0.14597664740469807	0.017068113483881042	0.27687970235794984	4.596555267735498e-12	NA	48	50	50
ENSG00000172731.13	LRRC20	-1.453547084236453	-0.25834389577935873	0.14607191671967168	0.005558882106467001	0.05970100681366264	0.0030268131765706268	NA	40	40	40
ENSG00000142733.14	MAP3K6	1.452879179298529	0.4155468156000569	0.14625730275339124	0.0017560880482985009	0.061782667481118166	0.0016072569763051112	NA	14	16	16
ENSG00000205531.12	NAP1L4	-1.4523261374801049	-0.19919610222143322	0.1464109431891345	0.00857445794751332	0.06360211438546994	0.0021405299820543506	NA	28	31	31
ENSG00000161921.14	CXCL16	1.4517190835173024	0.3608284602652913	0.14657973085696382	0.0023757936613398004	0.05213601981566965	0.005571710928720663	NA	7	7	7
ENSG00000196792.11	STRN3	1.4490065831611842	0.15453049381643866	0.1473357441358131	0.01191899575007788	0.0622183816598634	0.0017882431433762066	NA	20	20	20
ENSG00000163812.13	ZDHHC3	-1.448913100900012	-0.3307241308809511	0.14736185203799407	0.0026045904913235382	0.039714370968858055	0.015033311728726503	NA	22	22	22
ENSG00000135976.17	ANKRD36	-1.448185271729464	-0.41500250383057813	0.147565242515073	0.0018281817823467222	0.0659752251975345	0.001872431928224689	NA	6	7	7
ENSG00000131626.16	PPFIA1	1.4479445235631594	0.5158841333937751	0.14763256633497457	0.0009552479115837459	0.09968487600143806	9.047723969244152e-05	NA	5	6	6
ENSG00000249328.2	RP11-26J3.1	1.447916890854231	0.10629018092460021	0.1476402951623876	0.030135395398643006	0.1005396843027923	9.721444382806761e-05	NA	57	59	59
ENSG00000236948.2	RP11-154H17.1	1.4469420394349761	0.1439283898851529	0.1479131575876258	0.012996374002884031	0.027634184462477604	0.046986280469804964	NA	15	16	16
ENSG00000092068.19	SLC7A8	-1.4465923368805464	-0.18290385345840676	0.14801113372503874	0.00846186095415076	0.2507155907624356	4.380570701460988e-11	NA	5	5	5
ENSG00000197580.11	BCO2	1.4461955011989216	0.11055461031798129	0.14812237519736057	0.019847604742969545	0.2492279992692221	9.016908832067045e-11	NA	34	35	35
ENSG00000146670.9	CDCA5	-1.4452041129184057	-0.16011287152712175	0.14840056148544623	0.012991941881288643	0.0507157046127442	0.006712476741391031	NA	12	12	12
ENSG00000152348.15	ATG10	-1.4447128562364868	-0.06351171517816825	0.1485385572388407	0.0677690783518533	0.20599788685011167	7.267249210437435e-09	NA	29	30	30
ENSG00000186205.12	MARC1	1.444300142025905	0.2519518712453116	0.1486545658603171	0.0043586502770477644	0.0665672591799081	0.0018344079559936288	NA	16	16	16
ENSG00000230606.10	AC159540.1	1.4435415637183395	0.37035339014968355	0.1488679728286481	0.003411643800285177	0.05845012267127162	0.0026454764616037703	NA	28	31	31
ENSG00000136878.12	USP20	1.443188637397715	0.4951039602965992	0.14896733948000349	0.0012490766200239467	0.06335878027367342	0.0019004215680459163	NA	15	18	18
ENSG00000087191.12	PSMC5	1.4406822283068783	0.10831257787389208	0.14967447787774063	0.021057120337917772	0.13769250378321368	1.866048741701583e-06	NA	79	82	82
ENSG00000248265.1	FLJ12825	1.440007553335812	0.07046954076909306	0.14986526209103326	0.047205459828978134	0.02767252961458268	0.04061145487348833	NA	20	21	21
ENSG00000165929.12	TC2N	-1.4391493164062197	-0.08436161592684427	0.15010822185476472	0.039307482957943084	0.11663007615088468	2.966539256223181e-05	NA	29	29	29
ENSG00000261795.1	RP11-90P13.1	-1.4383430325607551	-0.2990959680200121	0.1503367476846782	0.0042123916009530185	0.11877604232575235	2.585481846183036e-05	NA	11	15	15
ENSG00000110057.7	UNC93B1	-1.4364200901601938	-0.5769394947820737	0.15088283983084	0.0026410541040205225	0.029971166110411143	0.03729402421008099	NA	5	5	5
ENSG00000115604.10	IL18R1	1.4343073616172954	0.04650655231950771	0.15148457045146463	0.13386407043586282	0.5662996119966417	3.0343426626627067e-31	NA	44	44	44
ENSG00000167994.11	RAB3IL1	1.434152392729352	0.26079099856244015	0.1515287793172324	0.003839308500692282	0.08451809435936315	0.0002639231415601207	NA	6	6	6
ENSG00000125827.8	TMX4	-1.4323080972704307	-0.2597446963019894	0.15205566676157178	0.003173950023421024	0.04647739303263145	0.00906388433664916	NA	32	34	34
ENSG00000157542.9	KCNJ6	1.4321502173755962	0.2640391818126579	0.15210083540215238	0.0038323527604291413	0.07889906757388117	0.0006610233097766638	NA	11	11	11
ENSG00000140057.8	AK7	-1.4320806981610974	-0.23922328935626186	0.15212072773726565	0.004429790245972393	0.07325869241493373	0.0005899093766382786	NA	20	20	20
ENSG00000203688.4	RP11-351J23.1	1.430781624706632	0.07950197802880615	0.15249281101651166	0.05967285780008608	0.1591161570307138	4.945665430742303e-07	NA	21	22	22
ENSG00000203965.12	EFCAB7	1.4297956850769435	0.21295130391177516	0.1527756678827779	0.008108993512897312	0.13157660695925394	3.875342651085898e-06	NA	43	43	43
ENSG00000115602.16	IL1RL1	1.429756695897154	0.05127731778741459	0.15278686171392725	0.10842810257750712	0.507072549996161	2.0347872861008573e-25	NA	43	44	44
ENSG00000180398.11	MCFD2	1.4292472835696435	0.10051489613573361	0.15293317182998542	0.03466841326883314	0.3440520230314736	1.8031453667122732e-15	NA	23	24	24
ENSG00000111321.10	LTBR	1.4286185367716122	0.09142299335454887	0.1531139033585323	0.033022688365281175	0.27732186783712776	4.960007946142585e-13	NA	42	43	43
ENSG00000166164.15	BRD7	1.4278031137909988	0.7917593830416259	0.1533485363532239	0.000482096728134018	0.033567041816554295	0.028425315060428936	NA	5	6	6
ENSG00000259915.2	RP11-410E4.1	1.4259795020552901	0.060387069747515745	0.15387425894017473	0.06959586820164368	0.15603708311384215	7.43991913206124e-07	NA	42	43	43
ENSG00000221923.8	ZNF880	-1.425383548075064	-0.029476150444264857	0.1540463610920681	0.3574993135408421	0.675937332658836	4.8174239258955024e-43	NA	67	75	75
ENSG00000167608.11	TMC4	1.4247539198199035	0.07371149880540664	0.15422834673340236	0.04043433650000962	0.2887926311916383	4.953778196317557e-13	NA	18	19	19
ENSG00000117335.19	CD46	1.4244002310335049	0.12747904103181362	0.15433064739322394	0.018702889811996602	0.269667137092106	1.6359089985654764e-12	NA	15	17	17
ENSG00000165406.15	MARCH8	-1.4238108459079952	-0.30754973965286736	0.15450123520738507	0.007406453480737102	0.10475284592354406	6.32838778306933e-05	NA	20	22	22
ENSG00000182272.11	B4GALNT4	-1.4224030944460238	-0.13299369462938168	0.15490926533357524	0.018032925083020318	0.03011369058548332	0.03849558082929664	NA	57	60	60
ENSG00000160408.14	ST6GALNAC6	-1.4216607112808688	-0.08977634124628117	0.1551247709150701	0.026002085374701313	0.17499439104392872	1.477255738335277e-07	NA	75	86	86
ENSG00000092295.11	TGM1	-1.4206232129621044	-0.1308395669555937	0.15542632641737467	0.023463051891646308	0.12393813607440793	6.125894231184349e-06	NA	19	19	19
ENSG00000185803.8	SLC52A2	-1.4194281725353477	-0.16399339729171514	0.15577422378564795	0.009180661121436931	0.15782598205736725	5.362912183566409e-07	NA	7	7	7
ENSG00000147804.9	SLC39A4	-1.4177760085908706	-0.12230355543200189	0.1562561707164818	0.01926325191640063	0.07562545100368408	0.000811491363571862	NA	12	12	12
ENSG00000145979.17	TBC1D7	-1.4176324291281257	-0.04721197684644959	0.1562981071360471	0.11400604865196112	0.2668594452406429	7.231257427519313e-12	NA	90	95	95
ENSG00000134222.16	PSRC1	1.417588920280999	0.18821481707016385	0.15631081680367676	0.007854045344023529	0.053837007529819014	0.005089364794021923	NA	26	26	26
ENSG00000066651.18	TRMT11	-1.4165605691397547	-0.1148214500341248	0.15661144378770125	0.020838610309163744	0.10459647115996316	6.655812878766289e-05	NA	26	28	28
ENSG00000196646.11	ZNF136	-1.4155988194746723	-0.27515367428317067	0.15689299715998048	0.0039425907002568475	0.08237986574239181	0.0005318752158157175	NA	14	14	14
ENSG00000160695.14	VPS11	-1.4155401183478444	-0.07706877467785835	0.15691019440348952	0.05257822703309213	0.2920374590714349	7.198438645988401e-13	NA	48	49	49
ENSG00000119041.10	GTF3C3	1.4147340482808781	0.22054271047311527	0.1571464874749133	0.005665878102198651	0.08742825448923174	0.0003073036682862999	NA	11	11	11
ENSG00000167186.10	COQ7	-1.4145196893091538	-0.11922553251167224	0.157209370490701	0.023086372665706196	0.10173158810734938	7.051055793883496e-05	NA	59	60	60
ENSG00000165714.10	BORCS5	-1.4143465164644118	-0.21798107939445244	0.1572601853260113	0.01733253385783978	0.07050428329929638	0.0012960394361919713	NA	32	33	33
ENSG00000204138.12	PHACTR4	1.4139499524985804	0.061635207406942	0.15737659764857104	0.04884654543563309	0.3714077567946704	9.129391820239042e-17	NA	34	35	35
ENSG00000092094.10	OSGEP	1.4131823473275953	0.06209287844037942	0.15760211555026093	0.0731662025751134	0.4114597371267827	3.0085111835084994e-19	NA	18	25	25
ENSG00000115155.16	OTOF	-1.4126086187228488	-0.3538840846504247	0.15777083348722454	0.002280703228229908	0.02891900473529514	0.0399712671579889	NA	10	10	10
ENSG00000243896.3	OR2A7	1.4122796530500452	0.2296842934492564	0.15786763502116807	0.005975507645725039	0.028274763674639783	0.045606631641605236	NA	19	19	19
ENSG00000188766.12	SPRED3	1.4121554033641759	0.20931833076312117	0.15790420847277475	0.006164872360318804	0.03387188230638348	0.024671638989222304	NA	15	15	15
ENSG00000176681.14	LRRC37A	1.4120871140091436	0.05502637685217714	0.15792431248325034	0.07824048151719594	0.4634953843423093	3.776879200706552e-23	NA	26	47	47
ENSG00000182208.13	MOB2	-1.4119709890930061	-0.3040731619773377	0.1579585034712877	0.0031936331698343107	0.03577232628716485	0.024052667239812614	NA	7	7	7
ENSG00000100987.14	VSX1	1.41190309925886	0.08387817898200768	0.15797849506447437	0.038434251561396446	0.23400750887087146	4.22985482481761e-10	NA	17	17	17
ENSG00000034239.10	EFCAB1	-1.4117695893525077	-0.0511796200123686	0.15801781546165705	0.12275676613234711	0.3957804104079365	1.0095938886089023e-18	NA	11	12	12
ENSG00000162971.10	TYW5	1.4110508180464796	0.08505221977973702	0.15822963030699178	0.037849225382785824	0.1096641382215658	5.752536669538393e-05	NA	41	43	43
ENSG00000134207.14	SYT6	1.4108658150705646	0.1987930815671775	0.1582841836434773	0.008897696280508738	0.02997227383394624	0.039672682289168995	NA	77	79	79
ENSG00000135828.11	RNASEL	-1.409012340988904	-0.14193381039385866	0.1588315190154016	0.014324990563590158	0.07886772399091413	0.0005243444577161588	NA	26	26	26
ENSG00000105928.13	DFNA5	-1.4086823203286805	-0.05052021343426202	0.15892912497085143	0.11367201765341226	0.3919045110193407	5.426859395666613e-18	NA	17	17	17
ENSG00000171680.21	PLEKHG5	1.4078667240387681	0.2482281768060963	0.1591705380770092	0.00320795179448535	0.0518387969601584	0.006112134348369864	NA	18	19	19
ENSG00000006634.7	DBF4	1.4076571945284069	0.1440488864945446	0.15923260271390105	0.012890917348050467	0.07324338642699679	0.0010224316869611066	NA	59	65	65
ENSG00000081087.14	OSTM1	1.407589914938997	0.16817039530450004	0.15925253545227858	0.008295526328490305	0.14172965728059844	2.556135439790988e-06	NA	26	27	27
ENSG00000272823.1	RP11-295M18.6	1.407128730335057	0.06247465287021625	0.15938922016816426	0.07137030586687754	0.15237885682374128	1.3087161621462735e-06	NA	21	22	22
ENSG00000177465.4	ACOT4	1.4065721721761082	0.2086544146132344	0.1595542896087816	0.01671923089195179	0.11316378614704925	2.6853412914803697e-05	NA	19	19	19
ENSG00000119913.4	TECTB	-1.402959699698276	-0.05885489617692914	0.16062885677460137	0.09188269671073404	0.3128663381031255	9.156836559797804e-14	NA	45	48	48
ENSG00000111834.12	RSPH4A	1.4003520168142256	0.05726346670661012	0.16140793126958752	0.06702016200987289	0.07806674637828519	0.0006446769054973022	NA	67	69	69
ENSG00000169592.14	INO80E	-1.3998503969248064	-0.15770890937031584	0.16155812253779012	0.010669651714060768	0.1026366172728487	7.132823825018258e-05	NA	38	38	38
ENSG00000124587.13	PEX6	1.3998432401974277	0.056374028463517016	0.16156026611471963	0.08623685330612363	0.488996755515867	3.1165451757871977e-24	NA	12	13	13
ENSG00000197978.9	GOLGA6L9	-1.3991165352551505	-0.061309762527585306	0.16177803998430762	0.06078215504304654	0.1090189060967151	3.2649799833633385e-05	NA	28	28	28
ENSG00000100346.17	CACNA1I	1.3988180030562356	0.27619405527222285	0.16186756622164278	0.0038962357795488145	0.06109201147305019	0.003201002139680845	NA	17	17	17
ENSG00000132874.14	SLC14A2	-1.3983240931630643	-0.08469650807164321	0.16201576600734102	0.04172122064105677	0.05873005831286453	0.0039237586488615325	NA	63	63	63
ENSG00000174307.6	PHLDA3	1.397875834968182	0.26238208057857726	0.16215035643461206	0.0033928711021712853	0.07470209968959067	0.0008984508310435515	NA	5	5	5
ENSG00000171103.10	TRMT61B	1.3972249830946148	0.1602535788558479	0.16234592619977894	0.012873418880174814	0.08756050280383007	0.00025593634414743197	NA	15	15	15
ENSG00000215014.4	RP5-832C2.5	-1.3958804966936844	-0.08303745986558955	0.16275048468089204	0.03762856678149502	0.07248856813083547	0.0010824651769854776	NA	16	19	19
ENSG00000121068.13	TBX2	-1.3945547149871405	-0.14938878891108057	0.16315015906046504	0.016408079661082833	0.045041699411820534	0.009708457944335344	NA	49	52	52
ENSG00000173209.22	AHSA2	1.3932780395786586	0.04024447577232631	0.16353572873656574	0.1539458867867116	0.5064954784038028	2.7793204810146397e-25	NA	41	42	42
ENSG00000177042.14	TMEM80	-1.3928588795342347	-0.03650327471540042	0.16366246922558414	0.19988435769019555	0.5113175400949748	1.1558304813790418e-26	NA	23	24	24
ENSG00000185129.5	PURA	-1.3910196722968242	-0.6069867772722963	0.16421946141325305	0.0005485065132245167	0.0391262921320975	0.014841804041763381	NA	2	2	2
ENSG00000163605.14	PPP4R2	1.3887936776216787	0.32531930698142847	0.16489549833796768	0.003056581183906653	0.05423373346923585	0.00412967656876653	NA	16	16	16
ENSG00000088888.17	MAVS	-1.3873486538068749	-0.25007765683134875	0.16533547383143044	0.0038490505104571233	0.15236184429785418	4.961438121949333e-07	NA	6	6	6
ENSG00000142330.19	CAPN10	1.38662753600123	0.09801527154508333	0.16555536730007125	0.02306744603353029	0.101892531988154	0.00010478643395823386	NA	30	30	30
ENSG00000196263.7	ZNF471	1.3853771616434125	0.16760167601396062	0.16593717066462343	0.008597526772167992	0.1010882382237491	0.00010509291659700064	NA	28	28	28
ENSG00000233927.4	RPS28	-1.3841023081742752	-0.10424750715768968	0.16632713027381751	0.02282807653911743	0.35909208447819263	6.572683304051973e-16	NA	13	14	14
ENSG00000225331.1	LINC01678	-1.3838190217320967	-0.07784751111735157	0.16641387708316313	0.040271375360003935	0.1197604132623512	1.0300829781706318e-05	NA	11	11	11
ENSG00000114054.13	PCCB	-1.3836313893952754	-0.09981187092024028	0.16647135181007844	0.025147624154152712	0.14260692376394213	1.7745208776198544e-06	NA	40	42	42
ENSG00000057468.6	MSH4	1.382869684274245	0.07312746975806378	0.16670482730997915	0.049995292908101306	0.20549556041937056	9.910655353305259e-09	NA	28	28	28
ENSG00000149656.8	LINC00266-1	1.3821736579764932	0.07664105030802534	0.1669183862849578	0.04994458080646283	0.04416183366007993	0.00982217793688492	NA	27	28	28
ENSG00000275358.1	RP5-1025A1.3	1.3812984324101982	0.1367875577590655	0.16718722001115682	0.01462189619801407	0.07750043874354656	0.0005435807073389323	NA	23	23	23
ENSG00000148297.15	MED22	-1.3807521843030266	-0.34416090869049115	0.16735517004015965	0.0024142158896039573	0.04237206655081742	0.013792676152339351	NA	15	15	15
ENSG00000085721.12	RRN3	1.379249163480769	0.20376589381655588	0.16781794461029842	0.0064132132481224385	0.041004852340757805	0.013130469122686074	NA	16	18	18
ENSG00000105419.17	MEIS3	1.3766000463300834	0.14596845835467984	0.1686359365758766	0.01200690766057542	0.0698687663444151	0.0009370533244944348	NA	6	6	6
ENSG00000169682.17	SPNS1	1.376351629090341	0.09100594316481575	0.16871279580339293	0.032436048236779716	0.09404238214337124	0.0002120456047695145	NA	45	49	49
ENSG00000049245.12	VAMP3	-1.3760723106231476	-0.3378229298833943	0.1687992471291545	0.0028239353333503235	0.042468718908615914	0.013384796466053709	NA	31	32	32
ENSG00000185736.15	ADARB2	-1.375261946798405	-0.06514099855108928	0.16905024939351254	0.04755205358732813	0.1728693468208692	1.4867410815208171e-07	NA	30	30	30
ENSG00000084092.6	NOA1	-1.3745383823037542	-0.42140389579962234	0.16927460293552998	0.0012480406564254949	0.044521801978269056	0.010366746994926684	NA	4	4	4
ENSG00000105143.12	SLC1A6	-1.3731707511477789	-0.165244979332298	0.16969927020641362	0.010326112353498097	0.1025146138211608	7.727289175887593e-05	NA	82	86	86
ENSG00000197451.11	HNRNPAB	-1.37297602402533	-0.24842888455072223	0.16975980041714755	0.00387273821084059	0.03045971657241084	0.0321699106969021	NA	19	21	21
ENSG00000128268.11	MGAT3	-1.3710734782412657	-0.17338535957965737	0.17035205168053902	0.008806693664973797	0.1549261878326244	9.84084189461952e-07	NA	18	18	18
ENSG00000225156.2	AC012354.6	-1.370351904586275	-0.09258964578714673	0.17057707780049114	0.02789802311311585	0.09844345711137913	0.0001371076464575469	NA	33	34	34
ENSG00000166411.13	IDH3A	-1.3691597377502782	-0.33077525834257704	0.1709493483953396	0.003096321633890001	0.03994814293612895	0.016786228084004626	NA	13	13	13
ENSG00000185127.6	C6orf120	1.3680001220504614	0.4048098319399278	0.17131203790391036	0.0026348255438579885	0.122191158157125	1.8521980518220526e-05	NA	10	10	10
ENSG00000182230.11	FAM153B	1.366854460674776	0.22442586874709275	0.17167092841762954	0.005488395611303024	0.09476800164800918	0.0001919997623826853	NA	30	31	31
ENSG00000132470.13	ITGB4	1.3667435030729052	0.30723442120246175	0.17170571692494185	0.0025942302707969425	0.03517356178815797	0.020172113028089068	NA	25	27	27
ENSG00000104611.11	SH2D4A	1.3664012192878014	0.06547377687746761	0.17181306631219895	0.05819118645964187	0.044727486858985525	0.011361153943324664	NA	93	93	93
ENSG00000084463.7	WBP11	1.3657931789286986	0.18108087419906732	0.17200388794687238	0.009513643356352249	0.04079168638359276	0.013722200050347305	NA	25	26	26
ENSG00000250786.1	SNHG18	-1.3652301999384004	-0.0794485002724589	0.17218070929351026	0.04435456730070887	0.2384223063563334	3.3155273441324237e-10	NA	37	37	37
ENSG00000163947.11	ARHGEF3	1.3641457141585127	0.20767010134995245	0.17252170957323942	0.006423948586866026	0.17788141418161846	7.582615769433434e-08	NA	19	19	19
ENSG00000243678.11	NME2	-1.361350115441578	-0.40573263814731403	0.17340307256142695	0.0026100703806253493	0.07064291716430447	0.0012251803958954154	NA	22	22	22
ENSG00000053372.4	MRTO4	1.3598907203262167	0.27480004876888603	0.17386450797093866	0.0044034863691699445	0.10078064196293718	4.983762368299591e-05	NA	20	21	21
ENSG00000088854.12	C20orf194	-1.35966313164444	-0.22245027610890836	0.17393655016510168	0.004909845920782938	0.08946530321545547	0.00020855227713670912	NA	6	7	7
ENSG00000101236.16	RNF24	1.3594832211881116	0.07360476097360495	0.17399351580628086	0.048137762462344406	0.3264488393345105	1.233582953044092e-14	NA	29	30	30
ENSG00000184117.11	NIPSNAP1	-1.3594690427243714	-0.19979824521796344	0.1739980057723558	0.005576296422357645	0.029511475675478332	0.028349488393038982	NA	7	11	11
ENSG00000157014.10	TATDN2	-1.359396817687544	-0.13104010861223914	0.17402087898467022	0.013430667565198305	0.06379916888291831	0.002372603608393279	NA	63	63	63
ENSG00000256073.3	URB1-AS1	-1.358775300051992	-0.37997079918505083	0.17421780251640862	0.002921557054591119	0.0331690630301341	0.030132097460768663	NA	22	22	22
ENSG00000120696.8	KBTBD7	-1.3586633761188447	-0.1754734575108	0.17425328251082906	0.00949485418930056	0.04241417936863266	0.01432122764252662	NA	34	36	36
ENSG00000166987.14	MBD6	1.3581000815619655	0.29380943161557993	0.17443192934810448	0.0029776718644417993	0.0541529782193274	0.0047780343684543924	NA	17	17	17
ENSG00000132429.9	POPDC3	1.357386647739509	0.09388975306386109	0.17465838855464877	0.043830285102675504	0.11415179842982945	3.1496419875074865e-05	NA	82	84	84
ENSG00000106638.15	TBL2	1.3573316550823962	0.16874648568320563	0.17467585351108272	0.009057322356908334	0.11764046427221556	2.7457550273347587e-05	NA	4	4	4
ENSG00000178750.2	STX19	1.3573217304735323	0.08247839947126864	0.17467900557732752	0.020807686027272603	0.06146727271752165	0.002015124109856559	NA	6	6	6
ENSG00000203809.6	LIN28B-AS1	-1.3566678407610908	-0.2205928799329047	0.1748867752119474	0.0037313306086878325	0.05597367368663614	0.004343151428439152	NA	10	10	10
ENSG00000163110.14	PDLIM5	1.355691292655237	0.40157932676352465	0.1751974110181339	0.0016040846104546176	0.07444157939351191	0.0003777014587591583	NA	6	6	6
ENSG00000137601.16	NEK1	-1.3537101045447182	-0.26741781706965134	0.17582888313822131	0.004795291341357196	0.10860710246548982	3.359725039740774e-05	NA	25	25	25
ENSG00000099282.9	TSPAN15	1.353709280999132	0.16904750872306232	0.17582914598271693	0.009691452464000312	0.2757803512301404	8.461079626487138e-12	NA	27	27	27
ENSG00000256574.6	OR13A1	-1.3536244747652153	-0.07033832396861882	0.17585621448278554	0.04642150801494459	0.10486691903632676	6.410799120325134e-05	NA	28	28	28
ENSG00000139220.16	PPFIA2	1.3530663617951386	0.13414760862842495	0.17603443081195436	0.018158477070461372	0.0385533337746141	0.015646737089596637	NA	91	92	92
ENSG00000099800.7	TIMM13	1.3530186930572707	0.14014253245654537	0.17604965860730404	0.01193877120809442	0.1899705773232613	2.017217680757377e-08	NA	27	28	28
ENSG00000132199.18	ENOSF1	-1.3529655268045746	-0.21798906063422177	0.1760666437443449	0.005182246684600869	0.06433194095739615	0.0021450613809962447	NA	36	36	36
ENSG00000107020.9	PLGRKT	-1.352901755332679	-0.1321855624899416	0.17608701856527353	0.01323160855755684	0.1471683528920625	1.6973427056962925e-06	NA	23	23	23
ENSG00000179902.12	C1orf194	-1.350476028478466	-0.1419305372020305	0.1768633378710256	0.0099523629830694	0.06933201291020769	0.0013438708157953122	NA	11	12	12
ENSG00000171219.8	CDC42BPG	-1.3504241019223302	-0.08545925400693294	0.17687998405994299	0.02771408695185571	0.03605204990360688	0.018342794657281027	NA	39	39	39
ENSG00000173852.14	DPY19L1	1.3503376111199086	0.283947015539643	0.17690771316253284	0.002903227579800422	0.0444561335628303	0.01149473158944065	NA	35	35	35
ENSG00000183336.8	BOLA2	-1.350108644244491	-0.07844475006534721	0.17698113597957155	0.043028166426547394	0.17031574938466448	2.0535201176958185e-07	NA	10	11	11
ENSG00000277587.1	CTD-3116E22.8	-1.350104023190992	-0.050591459059098585	0.17698261804666815	0.0865825175559606	0.2464694085911208	1.0737983038293093e-10	NA	59	60	60
ENSG00000161533.11	ACOX1	1.349933791601057	0.09285012078380478	0.17703722127057353	0.012853992107800763	0.06134961250411524	0.002484982333697169	NA	67	71	71
ENSG00000104731.13	KLHDC4	1.3488307354917397	0.18298390276494	0.17739134002808687	0.007519387570071129	0.11259947509677	1.704159619639739e-05	NA	13	14	14
ENSG00000135587.8	SMPD2	-1.3482141665286849	-0.09995416079950538	0.17758950947128227	0.023259307744561544	0.1222168499236836	1.1764523316834233e-05	NA	23	23	23
ENSG00000116991.10	SIPA1L2	-1.347414342012506	-0.11620246286004353	0.17784682405202612	0.021264512559994564	0.05069182687773277	0.00635725519553746	NA	51	53	53
ENSG00000258586.1	RP5-1021I20.2	-1.3472788281452563	-0.04050749676625227	0.17789044821590438	0.14084879574585266	0.3736950003720812	2.0358611045459587e-17	NA	14	15	15
ENSG00000259865.1	RP11-488L18.10	-1.3470879080279798	-0.09215774813551446	0.17795192208804966	0.02022957587157605	0.1010322193538028	6.308355491602453e-05	NA	43	43	43
ENSG00000124225.15	PMEPA1	1.3464022876313748	0.4658659619531699	0.1781728135814542	0.0012652358701764187	0.03871414949527624	0.016560676258806556	NA	10	10	10
ENSG00000134285.10	FKBP11	-1.3463726722774352	-0.1767688646183197	0.1781823595790366	0.008821883357215813	0.17488625573096314	1.4955279184145613e-07	NA	11	11	11
ENSG00000088986.10	DYNLL1	1.346112415502414	0.36205121478660374	0.17826626522423517	0.002038830565817873	0.04237579174735573	0.0141674870393029	NA	12	12	12
ENSG00000153495.10	TEX29	1.3456247888341073	0.046089825325578114	0.17842355307914481	0.0910374753069503	0.310799370669588	3.9639367272470767e-14	NA	25	27	27
ENSG00000092020.10	PPP2R3C	1.3453841761854521	0.16262464368603557	0.17850120263785707	0.010847799402418049	0.12493391890988187	1.0447214527126816e-05	NA	30	32	32
ENSG00000182362.13	YBEY	-1.3450710844972396	-0.03694306145239367	0.17860227998561884	0.18606801730872305	0.3513797083646199	8.091272312316519e-16	NA	50	52	52
ENSG00000197599.12	CCDC154	-1.3432093210941993	-0.0670145810651272	0.17920420429483497	0.06987848154219749	0.2935758565067276	5.078620316761474e-14	NA	28	30	30
ENSG00000155026.16	RSPH10B	1.342520243999782	0.08125796665589571	0.1794273709687858	0.03586471874231292	0.10746479044399178	5.911850306215929e-05	NA	13	17	17
ENSG00000148229.12	POLE3	-1.341343473941917	-0.523292082211663	0.17980896101762645	0.0009581525195532055	0.03380859691368678	0.02856106414787433	NA	3	3	3
ENSG00000127993.15	RBM48	-1.3397383298184438	-0.20234319801226744	0.18033043146597816	0.01345962422508149	0.1583713109239705	3.2942977939434106e-07	NA	41	41	41
ENSG00000168404.12	MLKL	1.3395014480442249	0.2468200869160639	0.18040748335663503	0.0034841311444848443	0.043509226173775256	0.011385942043008185	NA	17	17	17
ENSG00000174007.7	CEP19	-1.3375182063875442	-0.11905181025873611	0.18105354342438462	0.017501030788785548	0.1079890139560373	3.6197078597824496e-05	NA	51	52	52
ENSG00000154518.9	ATP5G3	1.337418154076243	0.37026139891388465	0.18108618188098158	0.0018543922835477942	0.03285872175830778	0.021846428837288302	NA	13	14	14
ENSG00000223891.5	OSER1-AS1	1.3373998168400694	0.15595347131144852	0.18109216421625862	0.011103265490332947	0.03321637121845968	0.029274746270099038	NA	40	42	42
ENSG00000259363.5	CTD-2054N24.2	-1.335512862217394	-0.06740191570299972	0.1817085484270945	0.04280901423337842	0.15394130093879024	5.105628755280275e-07	NA	38	39	39
ENSG00000138764.14	CCNG2	-1.3353349268772945	-0.1228814272064855	0.18176675221202276	0.015368423563364068	0.10027895237471272	9.177985244244048e-05	NA	30	30	30
ENSG00000083312.17	TNPO1	1.3351931268062145	0.2531019710112753	0.181813145822879	0.003088819892758441	0.0476648182572964	0.008491080495151819	NA	11	11	11
ENSG00000228857.2	AC104653.1	1.3340077000584787	0.07098385106195816	0.1822013330140444	0.047857054811636164	0.3643100557514852	1.6928642226142723e-16	NA	10	10	10
ENSG00000100336.17	APOL4	1.3335872212229951	0.16303697139291873	0.18233917320346804	0.008841678206155132	0.05686196690832701	0.004147427144990961	NA	27	28	28
ENSG00000162877.12	PM20D1	1.3327330072990153	0.0461800256996427	0.18261943730678498	0.07729829089467491	0.18552287583686333	1.868609834563819e-08	NA	20	20	20
ENSG00000082293.12	COL19A1	-1.33268441723546	-0.17621001517726412	0.18263538910315502	0.011102849147408698	0.034793993885217984	0.023530336914635804	NA	45	46	46
ENSG00000075399.13	VPS9D1	-1.3313950190364356	-0.16566422923676644	0.18305906750099576	0.00797247768548265	0.09455176445862262	0.0001467327424422516	NA	8	8	8
ENSG00000167566.16	NCKAP5L	1.3310586630286299	0.35713591405980677	0.1831697091228327	0.0014731752067176306	0.03562099216695866	0.02446741115475322	NA	12	12	12
ENSG00000163945.15	UVSSA	1.3289481401420533	0.06624666317595951	0.18386507995536872	0.04360475992119838	0.2445176357541811	1.3072868033294194e-10	NA	56	58	58
ENSG00000124678.17	TCP11	1.3289077738313932	0.1334456660229148	0.183878398793481	0.018345682866936056	0.059571688984745075	0.002920411803822809	NA	11	12	12
ENSG00000225431.1	LINC01671	1.3284607444922414	0.3044764747145793	0.18402594360722102	0.002805860103257419	0.03085911349008565	0.03627120145818865	NA	4	4	4
ENSG00000198673.10	FAM19A2	-1.328241885375239	-0.09359751910703218	0.18409821137823879	0.02342063190091437	0.07541162541351103	0.0008631628588005016	NA	78	78	78
ENSG00000124191.17	TOX2	1.3274931462643016	0.11426043612196311	0.18434560562422098	0.022344101679470024	0.039716472947232184	0.016221856296717897	NA	46	46	46
ENSG00000164930.11	FZD6	1.326941169156602	0.25885735240084656	0.1845281443851312	0.0029819457478204073	0.031641935704358505	0.02885852494000441	NA	23	23	23
ENSG00000271892.1	CTD-2228A4.1	-1.3262413409002711	-0.15906719999036675	0.18475976979189712	0.01599807705601234	0.028809041928659462	0.0360350471968593	NA	25	27	27
ENSG00000079819.18	EPB41L2	-1.3258896511888665	-0.2334439993661251	0.18487625136462915	0.0042015216825311355	0.0942262680075312	0.00012415527964974586	NA	27	27	27
ENSG00000186184.16	POLR1D	-1.3252254469690663	-0.16838463139005816	0.18509638766803538	0.004989036173377857	0.08226797729927397	0.00046745421597658445	NA	7	7	7
ENSG00000170382.11	LRRN2	-1.3244461270431345	-0.1605551367297889	0.18535492378062612	0.0076179222800760085	0.05846422525524965	0.003566710042267393	NA	37	38	38
ENSG00000147439.12	BIN3	1.3243340424892225	0.17694361935316566	0.18539212931901217	0.008919284055122257	0.11511651201985434	3.164200382417433e-05	NA	16	16	16
ENSG00000023516.8	AKAP11	1.3222161218159183	0.25593831691201113	0.18609619411246558	0.0029359381420760965	0.092069735630534	0.0002342342012652942	NA	32	33	33
ENSG00000143768.12	LEFTY2	-1.3204694676621938	-0.11727966278170418	0.1866783234638626	0.019552536204484286	0.07828077961024257	0.0006616002746758365	NA	19	20	20
ENSG00000169515.5	CCDC8	1.3199276290309763	0.12531143179058413	0.18685918193204465	0.01183971290163031	0.2186309592044971	1.7383245011011367e-09	NA	11	11	11
ENSG00000272810.1	U91328.22	1.3181933664045125	0.08230428731691472	0.18743892559455	0.025900366493423033	0.028419931312579163	0.04343425234460302	NA	21	22	22
ENSG00000164989.16	CCDC171	-1.3179886855221006	-0.06177552618721244	0.18750743552928517	0.07235475789550525	0.2264289095079673	1.1072583215492013e-09	NA	58	59	59
ENSG00000111057.10	KRT18	-1.3179454864642208	-0.06225988079201288	0.18752189730070734	0.085022712218878	0.06740689158722367	0.0014222808451885426	NA	99	101	101
ENSG00000110395.6	CBL	-1.3173550733390098	-0.16532866734433554	0.18771963275187042	0.008810188709476965	0.11385567107862872	2.646519033332313e-05	NA	15	15	15
ENSG00000143882.10	ATP6V1C2	1.3121601416213826	0.06007904680569803	0.18946610721604729	0.09442419432529936	0.04903049977673633	0.005178923522175275	NA	65	70	70
ENSG00000156170.12	NDUFAF6	-1.3112868905886217	-0.06895990567208543	0.18976085571454526	0.050241254072995546	0.13054461815162086	8.152925942687739e-06	NA	91	91	91
ENSG00000231439.4	WASIR2	1.308745156891416	0.04692303083843553	0.19062068987505187	0.1637414307511203	0.269276326439269	4.744633922511263e-12	NA	91	101	101
ENSG00000188493.14	C19orf54	-1.308405366223935	-0.1207502288787242	0.19073585348210131	0.015061993876964767	0.0638184074500574	0.0016082309619442794	NA	44	44	44
ENSG00000163634.11	THOC7	1.3083457001234777	0.16004321665843577	0.19075608111039366	0.007271453053384331	0.08635540289765505	0.00037360119692312217	NA	33	33	33
ENSG00000212694.8	LINC01089	1.3067211069599216	0.12148213536115704	0.19130744754695095	0.01669086567778124	0.19249483392183825	5.672273153524754e-09	NA	19	19	19
ENSG00000106399.11	RPA3	1.3062892849222154	0.4447858287012291	0.19145419957714027	0.0016847775265490107	0.033183809977083666	0.027289760109668538	NA	9	9	9
ENSG00000271040.1	RP5-933K21.3	1.306148241286547	1.2140848132862851	0.19150215031717732	0.000204937360127341	0.10441423376214023	8.77673738036965e-05	NA	4	7	7
ENSG00000084207.15	GSTP1	-1.3055433370587526	-0.1258191080528577	0.19170790038925856	0.016489675176959415	0.22136428855926674	1.313154420065231e-09	NA	62	67	67
ENSG00000157895.11	C12orf43	-1.305351322773874	-0.5737270211130082	0.19177324546286734	0.002196177808369702	0.04540375587895806	0.01059574775584223	NA	3	3	3
ENSG00000141556.20	TBCD	-1.3042352762850258	-0.2247450469983881	0.19215337561713686	0.004335039386545513	0.13352652710728308	5.167465065691929e-06	NA	7	7	7
ENSG00000261037.1	CTC-471C19.1	-1.3039045503036528	-0.12332547702682364	0.1922661286258508	0.01478525877151549	0.05664159268095562	0.0031967939824321594	NA	16	16	16
ENSG00000273032.1	DGCR9	1.3035676723002996	0.11886170356698199	0.19238102901637477	0.01874218414167762	0.0999490043050472	8.394094424588713e-05	NA	21	21	21
ENSG00000138031.14	ADCY3	1.3031207762219843	0.16697555724371596	0.19253353161717135	0.009472384737565322	0.11629840173109905	2.399450643303305e-05	NA	20	23	23
ENSG00000256980.4	KHDC1L	-1.3019029520484673	-0.11417254100562693	0.19294956320656598	0.01570765313993061	0.11484554490545572	2.6469882764224123e-05	NA	52	56	56
ENSG00000254139.1	CTD-2339F6.1	1.3012759710434745	0.07471262986357251	0.19316400907408238	0.05968458509332904	0.10970082970038167	4.5548619242088174e-05	NA	55	55	55
ENSG00000106809.10	OGN	1.3005950729318498	0.1503358648225695	0.19339709443064979	0.010709542447627708	0.0745634542008545	0.0008733819059505378	NA	45	46	46
ENSG00000124164.15	VAPB	-1.2981691964315552	-0.07453573147407119	0.19422920059301174	0.04250780552942079	0.31028072165676673	1.1482384197417722e-13	NA	40	40	40
ENSG00000176533.12	GNG7	-1.2964912042138748	-0.5510474287840915	0.1948063084362015	0.0007386331534547285	0.029901443216650093	0.039090726953228516	NA	7	8	8
ENSG00000100347.14	SAMM50	1.2952643305823381	0.14094087122879437	0.19522905951750724	0.009831112113971578	0.15070001272741518	1.2404130589304235e-06	NA	11	11	11
ENSG00000123600.19	METTL8	1.2949657245200792	0.161392585932011	0.19533205368596895	0.008488359034344223	0.027123572711006967	0.04967967370898785	NA	11	11	11
ENSG00000099999.14	RNF215	-1.2934437679365238	-0.1480586704032431	0.1958576207291739	0.01371672457078931	0.047205438329740015	0.009265389605542088	NA	59	59	59
ENSG00000159212.12	CLIC6	-1.2908174539096207	-0.05869046409274139	0.19676698405564608	0.07583666571776562	0.22399112671372767	1.6776598587974382e-09	NA	33	33	33
ENSG00000127399.14	LRRC61	-1.2901053234218052	-0.04145158256965067	0.19701409181832152	0.13603847093111507	0.4694162999988881	2.2963333395815395e-23	NA	24	24	24
ENSG00000163959.9	SLC51A	-1.2896653332848884	-0.15403663709213258	0.19716688097088286	0.010339663569172597	0.06061127228272116	0.002586187213032921	NA	4	4	4
ENSG00000274372.4	RP11-94I2.4	-1.2888637470822573	-0.1009846430343741	0.1974454594065025	0.02187560034873477	0.03773792422538266	0.0181639317091004	NA	15	15	15
ENSG00000182685.7	BRICD5	-1.2886071749501185	-0.29914420308585377	0.19753468776834482	0.0023855926440716833	0.03259120324360877	0.027758964183332496	NA	6	6	6
ENSG00000189298.13	ZKSCAN3	-1.2879589843748647	-0.1639380757899105	0.19776024112886303	0.009524070524084348	0.03417019557007354	0.025372110288393517	NA	11	28	28
ENSG00000196873.15	CBWD3	1.2849675123383053	0.29454623790439555	0.1988036369776638	0.0022334850058848936	0.030708533811225413	0.03773825158811147	NA	7	7	7
ENSG00000142252.10	GEMIN7	-1.282712455969274	-0.11362774422879368	0.19959283437889774	0.02340044768855874	0.06660360244417213	0.0017792429594180894	NA	34	34	34
ENSG00000122376.11	FAM35A	1.2825304305931093	0.12144199254553818	0.19965663710202586	0.011675136646083942	0.1412277976000106	3.7651656171572907e-06	NA	11	15	15
ENSG00000134201.10	GSTM5	-1.2824219268213501	-0.04017295007299985	0.19969467644662686	0.21777605640432915	0.4730693027433897	1.4018795578373688e-23	NA	46	47	47
ENSG00000100276.9	RASL10A	1.2824104060796875	0.22942529914519796	0.19969871570889752	0.005767966025338572	0.030376753418263257	0.03500235980160886	NA	12	12	12
ENSG00000237166.1	LINC01792	-1.2812777171219485	-0.1452378195187572	0.20009613675020566	0.011016466841655881	0.14380925627839655	3.0832158274398548e-06	NA	25	26	26
ENSG00000204909.7	SPINK9	-1.2806216074216026	-0.07888695410715289	0.20032660673619074	0.042650517115119545	0.2057681268344521	6.598010918228227e-09	NA	30	30	30
ENSG00000128699.13	ORMDL1	-1.2795458749180932	-0.07206322551508001	0.20070489578888928	0.04029340533969518	0.1942052541932178	3.0822428608776225e-08	NA	64	66	66
ENSG00000088035.15	ALG6	1.2774410452015168	0.10865194527317415	0.20144658169683138	0.01646251195265468	0.1044413522641347	7.432656843058684e-05	NA	35	36	36
ENSG00000182919.14	C11orf54	-1.2769762479118472	-0.06780065365275982	0.20161063297717385	0.04655676003925755	0.3433757569159736	1.2797929780465208e-15	NA	55	55	55
ENSG00000204428.12	LY6G5C	1.2767211100033757	0.41882522959934393	0.20170072589797738	0.0010315397786964894	0.4987935338496227	9.304008075285973e-26	NA	5	27	27
ENSG00000198951.11	NAGA	-1.2761098867417116	-0.20880494166554375	0.20191667714868444	0.004636892117967698	0.08972974869519153	0.0002857708925114042	NA	26	27	27
ENSG00000259807.1	RP11-426C22.4	-1.2760685350782974	-0.04825977729004503	0.20193129318726433	0.06735341731274891	0.08682944773822733	0.00032208629527024897	NA	36	40	40
ENSG00000204657.3	OR2H2	-1.2756572709709932	-0.1954339077774127	0.20207669938405204	0.002470153754325723	0.030559240923444305	0.03711537117962297	NA	5	38	38
ENSG00000109861.15	CTSC	-1.275546182516796	-0.29191266238480934	0.20211598881435522	0.0033980440988917874	0.02685466285634416	0.0404478889382592	NA	12	12	12
ENSG00000204257.14	HLA-DMA	1.2741789817810059	0.4099151173564343	0.20259999227866077	0.0011628638200232467	0.09578254409253588	0.000176035061772226	NA	1	2	2
ENSG00000147869.4	CER1	-1.2739267874142062	-0.15325310384474658	0.20268936391452896	0.010206775937922142	0.028156208059049514	0.045788935553715666	NA	18	18	18
ENSG00000132383.11	RPA1	-1.2721916509227071	-0.1803058452389219	0.20330503335457673	0.008418304492659704	0.05485775731826177	0.00469823361114365	NA	17	18	18
ENSG00000138172.10	CALHM2	-1.2701518789865274	-0.1294202787913961	0.2040305349059801	0.0156851739610801	0.03609258047528492	0.01929092782273338	NA	51	51	51
ENSG00000101290.13	CDS2	1.2697374571993099	0.058431902495365944	0.20417816550286105	0.06649307409479495	0.31295158479453633	1.4910359443458036e-14	NA	47	49	49
ENSG00000166881.9	NEMP1	-1.2684763456477166	-0.09870258405953106	0.20462789276687487	0.024566675768561554	0.045302559326453926	0.00997959179301288	NA	27	29	29
ENSG00000166471.10	TMEM41B	1.2681755228872478	0.1663995259023036	0.20473527605517494	0.00655379736514152	0.05118142182542701	0.005307720689022663	NA	9	9	9
ENSG00000267795.5	SMIM22	-1.2673251845127933	-0.07650736151455069	0.20503903897977027	0.03042541193332459	0.10408350300924092	7.418356721618421e-05	NA	23	26	26
ENSG00000273136.6	NBPF26	-1.266109019015903	-0.6215609163521746	0.20547405407377328	0.00021471005863476486	0.4696965059120772	5.357602300661176e-24	NA	4	7	7
ENSG00000140463.13	BBS4	1.2653082454858966	0.237483563022076	0.205760851939087	0.004550523142686157	0.07487442876997036	0.0009947517339393317	NA	8	8	8
ENSG00000261402.1	RP11-378I6.1	-1.2652681557203216	-0.0914765541285018	0.20577521777111518	0.030138994424435787	0.3064202934343226	2.2686170668848585e-13	NA	33	33	33
ENSG00000236882.7	LINC01554	-1.265116182783011	-0.1323117853004108	0.20582968261876688	0.0120291966209513	0.08155920184018232	0.0004130117544047623	NA	7	7	7
ENSG00000106443.15	PHF14	-1.2632742259816896	-0.10882450005388683	0.20649064553715513	0.024479755003564026	0.02827743519140162	0.039966504466973515	NA	45	45	45
ENSG00000070731.10	ST6GALNAC2	1.263124199461907	0.10753124294930949	0.20654454845438341	0.01841925671251286	0.11749699688312193	2.589981130710568e-05	NA	30	30	30
ENSG00000104613.11	INTS10	-1.2620516780985176	-0.1242954893402208	0.2069301914632765	0.015712211313165938	0.0778108657075479	0.0005484719651932311	NA	28	28	28
ENSG00000162004.16	CCDC78	-1.2618390200196141	-0.09480040285164015	0.20700671828032036	0.02206928279520886	0.17445390201048666	7.840626760866747e-08	NA	45	47	47
ENSG00000186340.14	THBS2	-1.2600209591775104	-0.10000874290412975	0.2076618014799806	0.026069124157238777	0.15085862933661232	7.691418413524541e-07	NA	47	50	50
ENSG00000144021.2	CIAO1	-1.2596219680727714	-0.19548321394013884	0.20780576683981034	0.008500426623511857	0.1017248384729665	4.607684659888473e-05	NA	50	51	51
ENSG00000124574.14	ABCC10	1.2593269845291086	0.21231119351257052	0.2079122503609232	0.0069112417907746925	0.04108982278208205	0.014370159349529397	NA	34	35	35
ENSG00000137364.4	TPMT	-1.2592248868944789	-0.13388738429337857	0.20794911490648182	0.012473368328857102	0.0934834339128682	0.0002098690048271069	NA	24	30	30
ENSG00000116679.15	IVNS1ABP	1.2591889612120417	0.22943086184187006	0.20796208777366432	0.005275144866390381	0.03721698411223507	0.020479113409153805	NA	43	43	43
ENSG00000055813.5	CCDC85A	1.259159058826494	0.17156399362401106	0.20797288605855435	0.007018918438764431	0.06474717929971215	0.0018784652671790835	NA	22	22	22
ENSG00000227533.5	SLC2A1-AS1	1.2587923422710974	0.03279536934459359	0.20810534701906847	0.18084991495150873	0.3662173510613973	1.22113994801579e-16	NA	57	60	60
ENSG00000176386.8	CDC26	-1.2587400615128577	-0.07418629982639903	0.208124236229152	0.033889295340715754	0.1529228805713328	1.1157722705611934e-06	NA	26	26	26
ENSG00000157036.12	EXOG	-1.258035247716672	-0.07424312098582991	0.20837900913009932	0.041603762973051614	0.16996796040944806	8.990668170446033e-08	NA	66	67	67
ENSG00000241945.7	PWP2	-1.257669596259284	-0.031871765640779454	0.20851127219698706	0.20240483790593947	0.4870840934794887	5.397890985753272e-24	NA	22	22	22
ENSG00000172954.13	LCLAT1	1.2573915570345833	0.1780023277504817	0.20861188497558247	0.006818224624331057	0.030670411535983967	0.03643194743585065	NA	12	13	13
ENSG00000196235.13	SUPT5H	1.256967543272556	0.18682743678055155	0.20876538862682792	0.00632345179449763	0.03204395410217534	0.033708124062610235	NA	37	37	37
ENSG00000104044.15	OCA2	1.2569515728077068	0.3727063453627855	0.20877117193606676	0.003458849841189857	0.03644211748673395	0.023923505557784764	NA	7	9	9
ENSG00000160602.13	NEK8	1.2560619069434464	0.2128050639682343	0.20909352584291752	0.0056158402328866566	0.03302284755310403	0.02611652089994564	NA	14	14	14
ENSG00000188895.11	MSL1	-1.2547178663866412	-0.24905509014196225	0.20958119757715477	0.0031093504617114285	0.0534584332761023	0.004942018923385193	NA	4	6	6
ENSG00000198715.11	GLMP	-1.2544573699784478	-0.21018106455074567	0.2096758113140762	0.00435107038184466	0.09386419718164883	0.00020360689015388333	NA	44	47	47
ENSG00000198793.12	MTOR	1.2541421523037777	0.13298053910442473	0.2097903414672937	0.012555483355550765	0.13098148113002572	8.953842174390821e-06	NA	22	22	22
ENSG00000244733.5	RP11-506M13.3	-1.2533591023891943	-0.1319161061941223	0.21007504824087886	0.011451996647902696	0.2119221637680626	5.0871066837121805e-09	NA	5	7	7
ENSG00000165806.19	CASP7	1.253043946051676	0.14711458467087749	0.2101897138842812	0.011142467340580133	0.2661013547536913	1.005603823424134e-11	NA	53	54	54
ENSG00000104881.15	PPP1R13L	1.2513937080668551	0.23625055239755333	0.21079087171051714	0.004143456537635659	0.11906397575563935	2.04679026142608e-05	NA	6	6	6
ENSG00000122417.15	ODF2L	-1.2512639796142575	-0.22736023412252607	0.21083818258386988	0.0036344937871263883	0.1308391689968287	4.7653757511165974e-06	NA	16	17	17
ENSG00000272021.1	AC008592.8	-1.251069067292591	-0.06470144917470495	0.21090927990357156	0.05087889341555703	0.04913826898194725	0.008121175493448611	NA	49	49	49
ENSG00000142794.18	NBPF3	-1.2506227588180956	-0.035691304967343615	0.21107214321401024	0.14024489945439741	0.5887792796048829	9.880678651549156e-34	NA	20	22	22
ENSG00000267147.2	LINC01842	1.2502175959028434	0.1349168046004904	0.21122007075816096	0.015292354144562148	0.05979037443290607	0.0034838699198237078	NA	5	5	5
ENSG00000213337.8	ANKRD39	1.2499767170719347	0.3063802706785314	0.21130805266851005	0.0026574960127562957	0.03255688041435078	0.032437108510015286	NA	7	7	7
ENSG00000197557.6	TTC30A	1.2482675120846944	0.15480156050546878	0.21193310745772553	0.007218952361902696	0.05022035972006021	0.0061663149366954035	NA	48	48	48
ENSG00000246465.1	RP11-57A19.2	-1.248032609301115	-0.17272544736681025	0.21201911552550923	0.0067568776443132	0.07753620696477677	0.0007313458341984062	NA	2	2	2
ENSG00000196932.11	TMEM26	1.247197263596925	0.04038188133475387	0.21232517602858414	0.055265848329083815	0.15085324947773768	8.331499566618602e-07	NA	25	25	25
ENSG00000197134.11	ZNF257	-1.2469780365306635	-0.049557369336006594	0.2124055510034556	0.08400466814421495	0.26525367765265884	1.9492592408600726e-11	NA	40	44	44
ENSG00000275700.4	AATF	1.2469053903092173	0.18272867340667046	0.21243219005406988	0.005517353363604534	0.04292202634843472	0.012935622768099262	NA	11	12	12
ENSG00000071794.15	HLTF	1.246696841213354	0.10092896313096003	0.21250867750004876	0.016696064572917946	0.2279895073680237	7.065435359532192e-10	NA	47	47	47
ENSG00000215018.9	COL28A1	-1.2455726606316035	-0.0640997951732246	0.21292132447499268	0.05545579058835689	0.2530315538340129	3.0795349475796896e-11	NA	42	42	42
ENSG00000142089.15	IFITM3	-1.244569509517714	-0.19738729806730945	0.21329003398767044	0.00610681969526971	0.08955415876573777	0.00012852288683485306	NA	5	5	5
ENSG00000160710.15	ADAR	-1.2438717413358078	-0.14843320698131107	0.21354677121654542	0.012749332505515175	0.038513211529147016	0.01973075471072103	NA	44	48	48
ENSG00000124831.18	LRRFIP1	1.243551891725324	0.12948819828088587	0.21366453137805386	0.013324635596771226	0.08287830737938613	0.0004884405134436569	NA	26	26	26
ENSG00000072952.18	MRVI1	1.2432801887470573	0.25074419526185443	0.21376460202464276	0.0029923419208291633	0.10372287641906244	8.707557865194269e-05	NA	15	15	15
ENSG00000197062.11	ZSCAN26	-1.2416012330004305	-0.0444296528065365	0.21438372662842242	0.08280345004246256	0.2392178775989225	3.112728339928383e-10	NA	28	37	37
ENSG00000227869.1	RP11-807H17.1	-1.2414733215969054	-0.10419037449492723	0.21443094764720072	0.01849697808069992	0.04496254986893655	0.011051934886497859	NA	30	31	31
ENSG00000157349.16	DDX19B	-1.240776685756998	-0.24493459244873153	0.2146882561660286	0.0031499216149225634	0.029382853042880706	0.042361406175761486	NA	3	5	5
ENSG00000157168.18	NRG1	-1.2393866916236165	-0.08073072697975453	0.21520232758276203	0.02883282155187812	0.2357544513263817	4.4833399841675245e-10	NA	27	27	27
ENSG00000144468.16	RHBDD1	1.238532488461003	0.13279979482350893	0.21551868330747614	0.011422714369473633	0.10140315920122372	9.90088771711057e-05	NA	41	42	42
ENSG00000117533.14	VAMP4	-1.2369973213018006	-0.3422797747157526	0.21608807709961275	0.0021281493120075567	0.09851236902113022	0.00011338368445125019	NA	4	4	4
ENSG00000107736.19	CDH23	-1.23682165330516	-0.043874357331712584	0.21615330138918465	0.14444346050154733	0.1748919452122019	1.4582667544563757e-07	NA	98	101	101
ENSG00000065621.14	GSTO2	1.2364939751994544	0.09814539355335251	0.21627500383737774	0.02052548347395783	0.19482435348867025	1.1368587099627464e-08	NA	21	21	21
ENSG00000049167.13	ERCC8	1.2359138182477591	0.1298656915110588	0.21649060005403942	0.01574212214273876	0.028102848867168708	0.04477909987873145	NA	44	44	44
ENSG00000136104.19	RNASEH2B	1.2344213556537196	0.09559316171646606	0.2170459353091	0.02353876713565409	0.3738552675977971	7.055415832000067e-17	NA	6	6	6
ENSG00000184492.6	FOXD4L1	1.2336207350183148	0.11795093501768841	0.21734426281982777	0.015274921429537963	0.15521180927209882	3.581173705412324e-07	NA	9	11	11
ENSG00000270195.1	RP11-572O17.1	-1.2335012786286081	-0.281225118603325	0.21738879996811777	0.0022640965803312095	0.03715241260869522	0.018651904243263084	NA	10	10	10
ENSG00000228672.3	PROB1	-1.2324207227272934	-0.12469404445351266	0.217791963864159	0.017140656337714055	0.08498870755155824	0.0003020076380372697	NA	54	57	57
ENSG00000081138.13	CDH7	1.2321717091978621	0.2521145924442719	0.21788494892989851	0.0030836174183086116	0.06164345933288427	0.0026587998780655004	NA	44	44	44
ENSG00000170260.8	ZNF212	1.2310937562303426	0.10800200778886045	0.21828780050711638	0.017367749125104175	0.03572941116169477	0.02199975357826342	NA	44	53	53
ENSG00000187688.14	TRPV2	-1.2309549141401306	-0.11707803256668928	0.21833972732799223	0.019308309013026947	0.05429927202895337	0.0047922965737595725	NA	38	44	44
ENSG00000030582.17	GRN	-1.2284852667710733	-0.11848793544019605	0.21926485678473506	0.010038467912200658	0.15962636575044334	3.867664668176287e-07	NA	19	21	21
ENSG00000272431.1	RP11-281O15.8	1.2280077019869449	0.16547163841365484	0.2194440767241269	0.008893316242868958	0.040196798385165766	0.01591679308834761	NA	13	13	13
ENSG00000232310.6	RP11-557H15.4	1.227765336196232	0.10010586254118235	0.2195350716835046	0.021546910094909347	0.1839445705650292	7.192060269880418e-08	NA	18	21	21
ENSG00000013306.15	SLC25A39	-1.2276820631293224	-0.10710273306727536	0.21956634236848616	0.016341871446152866	0.15755634059190182	7.337793088550057e-07	NA	33	35	35
ENSG00000270673.1	YTHDF3-AS1	1.2258100650029982	0.12130375128990933	0.2202701586964716	0.016432200495036246	0.0619613364021569	0.002836657994863155	NA	50	50	50
ENSG00000134815.18	DHX34	-1.2245562014631732	-0.1527647136167975	0.2207424786958022	0.00915422334840128	0.09518811041809516	0.00012346931616240747	NA	29	29	29
ENSG00000008441.16	NFIX	1.2241553634092837	0.3109393335740364	0.22089362414301772	0.0019552356955700877	0.039774131984030285	0.017501353255250516	NA	44	45	45
ENSG00000174586.10	ZNF497	-1.2227142681219558	-0.23928974786423968	0.22143763599632027	0.003254060087460001	0.05014939659987335	0.0077454330051649626	NA	5	6	6
ENSG00000230939.1	RP11-314C16.1	-1.2221799122614458	-0.05695415739838454	0.22163959853568993	0.07944025643581747	0.05363379951323282	0.003870951337714164	NA	123	126	126
ENSG00000213714.1	FAM209B	-1.2221247828036075	-0.041339612288400315	0.2216604425050157	0.09898373147858042	0.02466060908158563	0.04956479885792217	NA	110	113	113
ENSG00000173141.4	MRPL57	1.221873030565291	0.3109682744977894	0.22175564569098283	0.0028819275783080684	0.0721842604824327	0.0008519045899380562	NA	8	10	10
ENSG00000004534.14	RBM6	1.2208194992702996	0.058461214938647005	0.22215436921690246	0.04918722894172128	0.2538548545371525	5.465152355699049e-12	NA	120	142	142
ENSG00000165568.17	AKR1E2	-1.2203670100741237	-0.12881529355237906	0.22232577754469307	0.011547667017905975	0.036163289930957784	0.02285231428006321	NA	11	13	13
ENSG00000130177.14	CDC16	1.2201849042024502	0.16382723343159558	0.22239478814860603	0.009221219844759376	0.026215870985376533	0.04702023292611126	NA	26	26	26
ENSG00000234719.8	NPIPB2	1.219983172829081	0.02163627296120393	0.222471253911382	0.3807836470852892	0.629092892550546	2.2801914856562017e-39	NA	24	25	25
ENSG00000065268.10	WDR18	1.219902418405753	0.0469447725934142	0.22250186894471957	0.08599490205498794	0.3410079838922977	6.043283601033825e-16	NA	23	25	25
ENSG00000160948.13	VPS28	1.219869116669517	0.09366286803456579	0.22251449493663078	0.019137680330707035	0.1468032601495213	1.3368973677314435e-07	NA	13	13	13
ENSG00000143412.9	ANXA9	1.2190521872182778	0.20660869152150244	0.22282438551439643	0.012555228224789687	0.04160425646237971	0.013121453073574721	NA	55	55	55
ENSG00000148384.12	INPP5E	1.2188014026083658	0.10130258907649281	0.22291957902997794	0.019329045323211603	0.18079956712669645	6.597023143944796e-08	NA	13	14	14
ENSG00000270039.1	RP11-571M6.17	-1.2177690069964222	-0.07739468726897275	0.223311765127702	0.04380721587061365	0.07794545023275169	0.000738931652376868	NA	100	101	101
ENSG00000198569.9	SLC34A3	1.2177251045745976	0.255111425205838	0.22332845369991994	0.0024411187906015937	0.04822342396329498	0.008385474518948895	NA	2	4	4
ENSG00000168385.17	SEPT2	-1.2175434521306505	-0.14434689961800434	0.22339751449762824	0.0136506122156637	0.35879774168319817	1.8780411026102938e-16	NA	19	19	19
ENSG00000162714.12	ZNF496	1.2175092494913353	0.08796812214123376	0.22341051939820644	0.019300836585831357	0.11846266147727727	1.6313576971266213e-05	NA	43	43	43
ENSG00000154162.14	CDH12	-1.2161697890719125	-0.2849919508320732	0.22392024962323198	0.003843997454520772	0.04662449072014378	0.010112111259727214	NA	30	31	31
ENSG00000092978.10	GPATCH2	-1.2146929782452878	-0.09550295782378627	0.22448321164073626	0.018191126210414525	0.06709316225478792	0.0018132687495597446	NA	23	23	23
ENSG00000136810.12	TXN	1.2126135637323845	0.0989228694167411	0.22527760062854862	0.021872819919854045	0.08762107848604546	0.0002607844981597738	NA	67	68	68
ENSG00000090661.11	CERS4	-1.2122641777580287	-0.06973600241222142	0.22541127167397568	0.03673843165207445	0.07143753039101433	0.0007859075597916758	NA	56	58	58
ENSG00000147536.11	GINS4	-1.2115637755205664	-0.12287747131676054	0.22567940804776399	0.018993791103675575	0.04688948446099351	0.008006665151218461	NA	40	40	40
ENSG00000063761.15	ADCK1	1.2088237372567945	0.16869336106040628	0.22673057004243846	0.008040581760682921	0.1684598249502589	1.1219110465676463e-07	NA	6	6	6
ENSG00000185585.19	OLFML2A	-1.2086118348243582	-0.18780217102303626	0.22681200749313368	0.007705135267417884	0.15201711612478605	9.378071001656349e-07	NA	23	23	23
ENSG00000132825.6	PPP1R3D	1.2085626328435835	0.1107198163745059	0.22683091957516688	0.018805804029201192	0.14596790577707328	2.5669320274486803e-06	NA	82	96	96
ENSG00000196357.11	ZNF565	1.208352247881439	0.2282242833110282	0.22691179928290917	0.0037508317086438476	0.060402349674696265	0.002573827410611641	NA	10	10	10
ENSG00000166426.7	CRABP1	1.2081728426159093	0.07515069588805327	0.22698078550182688	0.040375304489787794	0.2538922647717807	7.605305694815612e-11	NA	30	30	30
ENSG00000164758.7	MED30	1.2079927254170575	0.2149381770330417	0.2270500605222251	0.002853082300116986	0.03896216744678452	0.016508533783076502	NA	9	9	9
ENSG00000258702.1	RP11-433J8.1	-1.2078250392066645	-0.08544241941097727	0.22711456799999696	0.0264287946181467	0.29318053161381386	1.3125222843942384e-12	NA	39	40	40
ENSG00000184293.7	CLECL1	-1.2076755771541101	-0.08984863248740822	0.22717207581064125	0.027791075803162837	0.13901006445790515	4.121393972766871e-06	NA	24	24	24
ENSG00000112584.13	FAM120B	-1.2047958189202035	-0.10138734771714947	0.22828213447980805	0.022710234622790676	0.11190454251262758	4.002225342534494e-05	NA	63	63	63
ENSG00000167604.13	NFKBID	1.2043234372525238	0.11116819334443358	0.22846459137958697	0.013759475825422869	0.04744461862326787	0.008753481100930645	NA	34	35	35
ENSG00000137857.17	DUOX1	-1.2041438300839695	-0.1268779572764866	0.22853399169378152	0.012585420399084961	0.11358476931170587	2.835128274988113e-05	NA	10	11	11
ENSG00000132313.14	MRPL35	-1.2032663628443023	-0.0953641717374047	0.22887326137232655	0.015992763712717992	0.054727641892700886	0.003967612166598621	NA	88	89	89
ENSG00000117118.9	SDHB	-1.2027885608711102	-0.2553325265438895	0.22905815256036022	0.002536458104822553	0.0383028458230486	0.019041101706385774	NA	31	33	33
ENSG00000272849.1	RP11-347I19.8	1.2027188285509691	0.1390319503434735	0.2290851452030599	0.010723896320573816	0.08643545547550258	0.0003653220216802683	NA	10	10	10
ENSG00000124107.5	SLPI	-1.2022383340281244	-0.1480475015735286	0.22927120109295684	0.009104696380959884	0.03826972737792386	0.018437746294360985	NA	11	11	11
ENSG00000156171.14	DRAM2	-1.2019655184787847	-0.052494835850004654	0.229376887898055	0.06352499141943302	0.4359234524024468	7.440130072209222e-22	NA	16	17	17
ENSG00000127084.17	FGD3	1.2018316742159991	0.1921359591005889	0.2294287508881636	0.005043060133419267	0.10642679370522212	5.895076688125973e-05	NA	4	4	4
ENSG00000019102.11	VSIG2	1.2011093204713827	0.13913127097792724	0.22970879802893684	0.009404623429643915	0.035207466935924574	0.024975578831790454	NA	11	11	11
ENSG00000139343.10	SNRPF	1.201031842519112	0.15217748879908657	0.22973884965542735	0.010155652834097645	0.04161346529370509	0.012134700737442264	NA	18	19	19
ENSG00000283183.1	RP11-1263C18.2	1.200699657425175	0.0929671249337958	0.22986772707285463	0.021074763013014926	0.11306857739379166	2.9881356048524682e-05	NA	70	72	72
ENSG00000255693.1	RP11-766N7.3	-1.2003732004426864	-0.16785351818649397	0.2299944322537164	0.005591052320377988	0.13264861306410666	3.241197957375549e-06	NA	13	13	13
ENSG00000137806.8	NDUFAF1	1.1997326807028545	0.08998059533373468	0.23024317645517844	0.024256639819986294	0.1840035693212887	6.860809468957852e-08	NA	26	26	26
ENSG00000138378.17	STAT4	-1.1980945576049558	-0.20268691499939998	0.2308802073635018	0.005008716790322414	0.0720056519960711	0.0010100829112985178	NA	17	26	26
ENSG00000259823.5	LYPD8	1.1979893091368148	0.08176658544941558	0.23092117901204146	0.035080236492311095	0.1484545454295788	1.861312760257135e-06	NA	76	85	85
ENSG00000274002.1	RP11-66N24.6	1.1975105309101441	0.062443655964456064	0.23110762539630458	0.04071933093928962	0.07400974910805501	0.0009562233358817416	NA	87	94	94
ENSG00000128617.2	OPN1SW	-1.1965139499684585	-0.08501767072356897	0.2314960580773835	0.02882107008913427	0.08325125531608812	0.00029301354139536697	NA	43	44	44
ENSG00000141854.9	MISP3	1.1963219040251798	0.08536402671623987	0.231570964179045	0.031153432780607747	0.2957307740981638	9.216924888434382e-13	NA	25	26	26
ENSG00000105479.15	CCDC114	-1.1953310766631955	-0.09749850700529973	0.23195770257334392	0.018140481685436072	0.1438141310796451	1.3213294008345535e-06	NA	11	12	12
ENSG00000221571.3	RNU6ATAC35P	1.1944071575233906	0.14176129759790906	0.23231873837098438	0.008727413202596573	0.03053701482939593	0.035806912072649716	NA	8	8	8
ENSG00000007080.10	CCDC124	1.1932981206855175	0.19885125420441843	0.23275263824879588	0.005010229086600888	0.0875793568561586	0.000331806405741114	NA	19	21	21
ENSG00000127311.9	HELB	-1.1927029303479657	-0.09532670382486146	0.23298573760312236	0.02303820737041316	0.18749621902153665	2.5681085661421543e-08	NA	24	25	25
ENSG00000103479.15	RBL2	1.1921776971026201	0.10585678860830211	0.23319157656859613	0.0183930092906147	0.27129717529397723	5.372999445298252e-12	NA	32	32	32
ENSG00000168754.14	FAM178B	-1.192022398878727	-0.12756710680627042	0.23325246265479904	0.022268296877462096	0.16324729323503512	3.671386842127192e-07	NA	28	31	31
ENSG00000260230.2	FRRS1L	-1.1915952779326284	-0.8791545904641098	0.23341997745657217	0.00019814356665918663	0.08905163893747771	0.0002564215744154141	NA	3	3	3
ENSG00000281831.1	HCP5B	-1.1915731555408595	-0.09371150261673097	0.23342865607607322	0.01652443195379567	0.3133925819577621	2.0707173529861814e-14	NA	9	43	43
ENSG00000189306.10	RRP7A	1.1912381877744536	0.06491350699170224	0.23356009196809469	0.04863607117495803	0.21923957345980166	3.4427434379923346e-10	NA	30	30	30
ENSG00000101493.10	ZNF516	-1.191225822402702	-0.1555149139313185	0.23356494494236058	0.016108472299093634	0.026888244703162482	0.04791052931453973	NA	52	54	54
ENSG00000160072.19	ATAD3B	1.1909261579010249	0.061153819749887206	0.23368257459628305	0.03554491854778109	0.11377229199622528	4.030488277501095e-06	NA	23	32	32
ENSG00000122870.11	BICC1	-1.1898320355414875	-0.33740519882182735	0.2341124155623575	0.0016863547286920342	0.02837107784775188	0.044424650741211984	NA	9	10	10
ENSG00000169006.6	NTSR2	1.189546439641107	0.1454411848732125	0.2342247079735995	0.007552384178129496	0.04315933477416848	0.012667988351277788	NA	28	31	31
ENSG00000228261.1	RP11-127L20.3	1.189366614245498	0.05029247755701046	0.23429543244116258	0.08121069138811496	0.3633433242796952	1.7048299420915722e-17	NA	24	24	24
ENSG00000180279.6	LINC01869	-1.1891650392850535	-0.04934167803512981	0.23437472889180566	0.06381096724229297	0.3176806025360879	3.6829335334162457e-14	NA	13	15	15
ENSG00000087245.12	MMP2	-1.1888679613753022	-0.04510169713888705	0.23449162936971324	0.14476804852188524	0.0310801855667828	0.033696061385951166	NA	211	217	217
ENSG00000146530.11	VWDE	-1.1881858350744179	-0.049101594908263865	0.23476020307773893	0.06267563681640284	0.2967301684279796	3.0540968613326946e-13	NA	67	67	67
ENSG00000066379.14	ZNRD1	1.1877871141299983	0.24898672261710528	0.234917292388655	0.0032724041358297502	0.038584298792408316	0.01788582606809322	NA	16	96	96
ENSG00000182372.9	CLN8	1.1876602249039474	0.1347198041036947	0.23496730020699896	0.008354009797056463	0.08070476872607177	0.0004976307059482294	NA	26	26	26
ENSG00000152133.14	GPATCH11	1.1855137638739701	0.12859292246140422	0.23581437594552657	0.00789776874943734	0.08280636305859751	0.00032024166321992925	NA	24	24	24
ENSG00000179715.12	PCED1B	1.1852173034033364	0.15529589202516675	0.2359315401976102	0.014413230462479911	0.19645931483252987	1.6309802311528826e-08	NA	24	24	24
ENSG00000146648.17	EGFR	1.1851003690546942	0.22493888664244796	0.23597776518796598	0.004262135928336891	0.03876610146743362	0.016809649912441566	NA	21	23	23
ENSG00000138111.14	MFSD13A	-1.1849845262392231	-0.10161086157658832	0.23602356500422883	0.018607460989077302	0.22327766812760136	3.639795376509387e-10	NA	31	32	32
ENSG00000197766.7	CFD	-1.1848471743170244	-0.05554911339236287	0.23607787684519765	0.07876172184036244	0.128024689497413	5.57672175958385e-06	NA	39	46	46
ENSG00000163354.14	DCST2	-1.1842267303312155	-0.08717059416827465	0.23632332361153985	0.023034402339499733	0.15926904393528413	2.4465554067618904e-07	NA	11	12	12
ENSG00000104537.16	ANXA13	1.184089802694822	0.08739116263496104	0.23637751629091064	0.028991783876588982	0.03334809194006929	0.02897514857288432	NA	26	26	26
ENSG00000090612.20	ZNF268	1.1838369714762997	0.12896990370136563	0.2364776039249965	0.01126928280451094	0.13188533987300022	4.4309751694686375e-06	NA	17	22	22
ENSG00000008394.12	MGST1	-1.1834248304261694	-0.1901013202869535	0.23664082135540432	0.005966970829987465	0.10913909583299916	3.4107443690905594e-05	NA	29	30	30
ENSG00000172340.14	SUCLG2	1.1828867490189614	0.20208102676589562	0.23685403393707805	0.004303198425726066	0.056281870992292836	0.0044856534025265	NA	37	37	37
ENSG00000123179.13	EBPL	1.1826807163798498	0.06262451674397491	0.2369357094769461	0.0476669240784281	0.38887152699690297	1.9345404115197268e-18	NA	35	35	35
ENSG00000165995.18	CACNB2	-1.1824368426225698	-0.20839140740365222	0.23703241173159084	0.006912649760547562	0.06795702445993193	0.001767818186251919	NA	36	36	36
ENSG00000137177.19	KIF13A	-1.1817125103938768	-0.32629214589082267	0.23731979264269065	0.0018429098629491353	0.033632121661482745	0.02905307740996542	NA	37	37	37
ENSG00000174130.12	TLR6	1.1815120375353811	0.30009004650113924	0.23739937430819924	0.0024383599701803954	0.056947152102419525	0.004329365195961907	NA	20	20	20
ENSG00000152782.16	PANK1	1.1807818895969506	0.22639230967998955	0.2376893803482012	0.004657520055401676	0.03367869040173081	0.02928463245218252	NA	10	10	10
ENSG00000165752.16	STK32C	-1.1805071219438623	-0.32171499023497957	0.2377985795514217	0.0019907324463820666	0.03656818616824476	0.02165286636959921	NA	37	38	38
ENSG00000144115.16	THNSL2	-1.1802280132697938	-0.024180739695995424	0.2379095402498136	0.3240495559449151	0.6891371634140899	1.1813418641558311e-45	NA	62	70	70
ENSG00000000457.13	SCYL3	-1.180055546466526	-0.0630347797525983	0.2379781233472058	0.04361509854697848	0.1960558677404147	1.0613374733233363e-08	NA	12	13	13
ENSG00000104970.10	KIR3DX1	1.1799998993465384	0.12838948845614112	0.23800025494292643	0.018235101301590666	0.08248722800755208	0.0005107723657773439	NA	9	10	10
ENSG00000108654.13	DDX5	-1.1794978380203247	-0.3783040535973191	0.2381999970821691	0.0011633171344660113	0.08574974340775343	0.00030689501455171363	NA	1	1	1
ENSG00000142227.10	EMP3	-1.1793460616381575	-0.09218436016683898	0.23826040371098456	0.015050227371872442	0.03118809851044188	0.032973304156728084	NA	64	66	66
ENSG00000204172.12	AGAP9	-1.1786213720214145	-0.07126461364685455	0.2385489774944889	0.036432811459357346	0.3614052219000665	9.25551571041412e-17	NA	6	17	17
ENSG00000257431.1	RP11-263K4.3	-1.1779662353324145	-0.048558491819442814	0.238810067294572	0.07147258037618852	0.13856114475726564	2.940429527765944e-06	NA	48	49	49
ENSG00000164898.12	FMC1	-1.1774527826371324	-0.06537121732968555	0.2390148330584888	0.048664555198125785	0.10242103909083124	7.061856836796712e-05	NA	108	114	114
ENSG00000204653.9	ASPDH	-1.177022137605944	-0.0578921998897113	0.239186670477041	0.05663062747783	0.2360319737822333	2.0457091598448427e-10	NA	57	64	64
ENSG00000068654.15	POLR1A	-1.1766098257284312	-0.07104792570213668	0.23935127417757363	0.026918216325048788	0.2299081980096785	6.22726791260215e-10	NA	65	66	66
ENSG00000077585.13	GPR137B	-1.1763772496129354	-0.1811999358966265	0.23944415876026237	0.0054004536709874726	0.07099259290372123	0.0012634308615565055	NA	56	58	58
ENSG00000078369.17	GNB1	-1.1763129806434058	-0.5396282476398128	0.23946983052291204	0.0006082572824384359	0.044113948140549177	0.010576259014962326	NA	3	3	3
ENSG00000128159.11	TUBGCP6	1.1757309111846364	0.23371969324887218	0.23970242224008453	0.0034634354520094125	0.1741338420825942	1.7003095989788476e-07	NA	5	5	5
ENSG00000129925.10	TMEM8A	1.1750635649380992	0.13387606773633173	0.23996928602044343	0.011670350734064775	0.21965118845864695	2.7653500675173467e-09	NA	6	8	8
ENSG00000137500.9	CCDC90B	-1.17502346148689	-0.11962005964856577	0.2399853295786969	0.013910050455368764	0.2042737524541514	8.272715219305158e-10	NA	47	47	47
ENSG00000105278.10	ZFR2	1.1745134292861472	0.20960292089478502	0.24018943610876808	0.008444682865825835	0.10487731474420926	8.000459944300877e-05	NA	54	58	58
ENSG00000183060.15	LYSMD4	-1.1743011582123126	-0.030291608721328314	0.2402744195569554	0.20927773243905692	0.4624148401354048	4.6120396191032577e-23	NA	61	62	62
ENSG00000027847.13	B4GALT7	1.1742635204670124	0.14500398585424015	0.24028949016790135	0.00534531987121789	0.07988384635660699	0.0005574558365607462	NA	19	20	20
ENSG00000205181.5	LINC00654	-1.1741130090538217	-0.10139129016313864	0.2403497634259527	0.030138611085772475	0.08338954351268202	0.00024662357659083217	NA	13	13	13
ENSG00000250508.1	RP11-757G1.6	-1.1738499050962874	-0.05015080915614259	0.24045515067452916	0.05750302644996482	0.107656761233273	5.924022512927788e-05	NA	42	43	43
ENSG00000197077.13	KIAA1671	-1.1738369263334725	-0.19322653999531653	0.24046035020775391	0.005180325573470908	0.09593890455314408	0.00015666076129614088	NA	14	16	16
ENSG00000138757.14	G3BP2	-1.1737664568169184	-0.34673680052465994	0.24048858298647358	0.0017607529879568478	0.04702730638153592	0.009288301101640356	NA	36	37	37
ENSG00000213077.5	FAM106A	1.1717116887816488	0.06727416105712589	0.24131282854158465	0.053374810768112964	0.1643577246034622	1.4142553380718244e-07	NA	3	3	3
ENSG00000131979.18	GCH1	-1.1711229996784465	-0.051887492105305966	0.24154934021398622	0.05923197997464732	0.14073208792164213	1.8387794463349251e-06	NA	54	55	55
ENSG00000186446.11	ZNF501	1.1708269019230804	0.11434609806474656	0.24166836206942865	0.014229701193174979	0.11533715615538916	2.8951141041674407e-05	NA	9	9	9
ENSG00000197563.10	PIGN	1.17074632387997	0.06168413710597574	0.24170075901660448	0.032042806213321985	0.14873806158530645	1.3078504617629442e-06	NA	71	72	72
ENSG00000154889.16	MPPE1	1.1700885747706629	0.08638545126063787	0.2419653258021992	0.028488049532823273	0.20689727634984226	6.655028767124805e-09	NA	7	7	7
ENSG00000235180.1	LINC00601	1.1698762000088097	0.25725270611725126	0.24205079291986697	0.004712505677133828	0.03336987735370454	0.02376798579707622	NA	5	5	5
ENSG00000023892.10	DEF6	-1.1698029484493606	-0.19706966130768744	0.24208027686462785	0.006307937584732539	0.028596420870681375	0.041342246769274005	NA	22	22	22
ENSG00000183431.11	SF3A3	1.1694146802759486	0.16748817073800829	0.24223659801225828	0.007525167307196551	0.06497820047004563	0.002248084659326451	NA	15	16	16
ENSG00000274211.4	SOCS7	-1.169249697192139	-0.26676535277943486	0.24230304355527976	0.002789679396402785	0.037200082638994096	0.015379793091640859	NA	16	16	16
ENSG00000204301.6	NOTCH4	1.1682971232055344	0.17875906335740196	0.2426869353772233	0.006009719277507652	0.2025431673868432	2.5225499132001665e-09	NA	19	41	41
ENSG00000117280.12	RAB29	1.1681383125162388	0.11336938402881212	0.242750978406447	0.016380194257696074	0.10570356688239624	4.047052822791594e-05	NA	61	61	61
ENSG00000256269.7	HMBS	1.1678303849506777	0.056964766161983246	0.2428751891301414	0.06077370466464528	0.10286610332864557	7.085443293006743e-05	NA	68	69	69
ENSG00000136856.17	SLC2A8	1.1665518799185777	0.08655372795134322	0.2433913857983887	0.015589828764893378	0.13065064347821942	4.994936865062341e-06	NA	10	10	10
ENSG00000204099.11	NEU4	-1.1659376407601112	-0.09866824804316598	0.24363965895890816	0.01765115192395601	0.05637958510238932	0.003347450392685368	NA	38	39	39
ENSG00000130540.13	SULT4A1	1.1653259976989174	0.3509168026856022	0.24388705952867362	0.0018384650191234596	0.03992496165162111	0.015751116176791098	NA	18	18	18
ENSG00000153898.12	MCOLN2	-1.1640671938531462	-0.04683994601576029	0.24439678220763572	0.0835041690897487	0.23734621064952474	3.914912720211593e-11	NA	47	49	49
ENSG00000106565.17	TMEM176B	1.1629081969546624	0.06396251526486384	0.24486675134425573	0.022021675525109703	0.15871599784370416	5.687329347520826e-07	NA	38	42	42
ENSG00000170949.17	ZNF160	-1.1624306067146115	-0.11326620353211253	0.24506059689429904	0.013557435862759079	0.13297786746960927	4.636130866632574e-06	NA	15	18	18
ENSG00000145247.11	OCIAD2	1.1623741453694643	0.17957463456979514	0.24508352068468575	0.005677035387622193	0.05842566683588181	0.003198899018637877	NA	41	44	44
ENSG00000237310.1	GS1-124K5.4	1.1622547534836682	0.04799667480468152	0.24513199976874345	0.0721372555893848	0.3037799043767521	3.5429301107446864e-13	NA	63	63	63
ENSG00000140873.15	ADAMTS18	1.1603136263401885	0.0277082430950223	0.24592113863036602	0.21430693334022935	0.4716963150977164	3.7789317697790816e-23	NA	18	18	18
ENSG00000089351.14	GRAMD1A	-1.159685842498629	-0.1932409193141179	0.24617673636690518	0.004653092670773199	0.02557916210191645	0.04692086451800802	NA	6	6	6
ENSG00000164010.13	ERMAP	1.1590986324838275	0.06258683849173322	0.24641598325048486	0.053748637817479954	0.16331018302784095	2.6442473997021665e-07	NA	51	51	51
ENSG00000166664.13	CHRFAM7A	1.1586047866573441	0.046394827716135366	0.2466173168808905	0.0835324152892476	0.2657574645919155	2.4149911545769093e-12	NA	24	26	26
ENSG00000176732.6	PFN4	-1.1580680923821467	-0.15257541141719433	0.24683624985098773	0.009761953321177665	0.0326955618380396	0.028831654831669933	NA	5	5	5
ENSG00000213366.12	GSTM2	-1.1580629291806281	-0.0870028141081529	0.2468383567298078	0.018447629728107227	0.05834979185778887	0.0027767366870158692	NA	23	24	24
ENSG00000080608.9	PUM3	-1.157986370236547	-0.0735538004883406	0.2468695985959165	0.02723691258142389	0.03834554600323827	0.017399696387715897	NA	31	33	33
ENSG00000186716.20	BCR	-1.1578893619821686	-0.06289007445848091	0.24690918931278105	0.05482684136349415	0.496544668333874	4.624266972265418e-25	NA	36	36	36
ENSG00000174165.7	ZDHHC24	1.1576420179856344	0.05107863557562878	0.2470101547263227	0.05669087064733905	0.2304890101675453	1.85349979241635e-10	NA	75	76	76
ENSG00000144792.9	ZNF660	-1.1565718327826195	-0.0905044487364752	0.24744733579083455	0.01804441137605611	0.16828185962427858	1.9702147844621496e-07	NA	14	14	14
ENSG00000163749.17	CCDC158	-1.1563461673148232	-0.11477125465163542	0.24753959144846183	0.012601975139016938	0.04457717251403452	0.011410055500812123	NA	13	13	13
ENSG00000138095.18	LRPPRC	1.155528440500117	0.07952981880154883	0.2478740929755724	0.03332837060843575	0.3373641672816063	2.359102718647992e-15	NA	36	36	36
ENSG00000169689.14	CENPX	1.155514770988987	0.06964072280540402	0.24787968734954247	0.034856857771365636	0.3214717389530115	3.6975926467545305e-15	NA	6	6	6
ENSG00000183798.4	EMILIN3	-1.1554574680297598	-0.07172200142719953	0.24790314007771386	0.03179612948134334	0.13454695349543958	4.487185990306405e-06	NA	38	39	39
ENSG00000267475.1	CTD-2538C1.2	-1.155392408345242	-0.16144058930379632	0.2479297693301038	0.006272184311464096	0.03503816973839825	0.02472854768675725	NA	13	15	15
ENSG00000081665.13	ZNF506	-1.1542404354837232	-0.12182784952236214	0.24840160910354592	0.012217183368867778	0.11426633186814085	3.134419863908993e-05	NA	31	32	32
ENSG00000174206.12	C12orf66	1.1541235345427165	0.07437535306224324	0.248449525968942	0.029142158833681958	0.06333318714200968	0.0022051735183843727	NA	71	72	72
ENSG00000233942.1	AC004012.1	1.1540922989050764	0.22916000672152756	0.2484623303294894	0.0031609176294063977	0.032312706067618234	0.03125100464928053	NA	3	3	3
ENSG00000105251.10	SHD	1.1525538399134585	0.04224518008558516	0.24909355898585728	0.10087383862875725	0.06463836310515861	0.002177127207289836	NA	77	87	87
ENSG00000095917.13	TPSD1	-1.1516592094797877	-0.05396432865099243	0.24946114033261246	0.08143687160422954	0.3127946319747934	6.797536225631904e-14	NA	57	58	58
ENSG00000161653.10	NAGS	-1.150366389524569	-0.0977599784257525	0.24999299728195679	0.014405534144402989	0.09285180387693802	0.00020480507089229642	NA	24	25	25
ENSG00000260911.2	RP11-196G11.2	1.1501414457292536	0.1391790548610137	0.2500856184009872	0.00995399530310994	0.11857804523198102	1.4198383279183831e-05	NA	22	22	22
ENSG00000204604.9	ZNF468	1.1495930658506233	0.14546004916912963	0.2503115154938804	0.007819025524747903	0.04411124342945876	0.01080880351667532	NA	9	10	10
ENSG00000158023.9	WDR66	1.1490045386892076	0.16701812085711418	0.2505541091539274	0.005394425768356611	0.1505795197417249	1.3298751704288912e-06	NA	25	25	25
ENSG00000136490.8	LIMD2	-1.1486164591642432	-0.20205175132730888	0.2507141671376756	0.004326685378970734	0.0308654365940024	0.03719728495121883	NA	36	38	38
ENSG00000107833.10	NPM3	-1.147286572716632	-0.08466823970958484	0.2512632015762216	0.02300811095989791	0.03881458245411745	0.014434948570770609	NA	40	40	40
ENSG00000100023.18	PPIL2	-1.1446364604867105	-0.11141997604488503	0.2523597822173186	0.016633764337485424	0.10959268251765214	3.2527303634233555e-05	NA	38	41	41
ENSG00000115085.13	ZAP70	1.1442262951527693	0.10958040965780395	0.25252980074070075	0.013797937859007117	0.057421282593057885	0.0029590814979777546	NA	15	15	15
ENSG00000188690.12	UROS	-1.1439528190981516	-0.04354785109758553	0.25264320424096154	0.09276737617298543	0.5852422962595867	6.6399078167260095e-34	NA	19	19	19
ENSG00000087206.16	UIMC1	1.1438867240893773	0.13764062808898045	0.2526706174686505	0.011861108867707821	0.04095449557156297	0.015380229399675809	NA	30	32	32
ENSG00000162819.11	BROX	1.1429503159380037	0.16916175420722473	0.253059220035859	0.004611872180825875	0.0506800097691368	0.006960555624909338	NA	35	37	37
ENSG00000233775.1	RP4-811H24.9	-1.1424737535002716	-0.1033413924311104	0.25325714975259106	0.01655548028308652	0.036294076533173035	0.02161878620678949	NA	41	41	41
ENSG00000168661.14	ZNF30	1.1422408370755202	0.0905168090293591	0.25335392567715453	0.02109174012558481	0.11469908469432365	2.620888923600827e-05	NA	13	13	13
ENSG00000163586.9	FABP1	-1.139881325820839	-0.03456546690436589	0.2543357459820603	0.14531630937095738	0.37607088169724895	1.3721711721102054e-17	NA	16	19	19
ENSG00000187024.13	PTRH1	1.1398538376494085	0.1159870629107045	0.25434719971133435	0.016693594018844155	0.032152493536083154	0.03153650276324535	NA	25	25	25
ENSG00000132507.17	EIF5A	-1.139795179638927	-0.1051923623073779	0.2543716424415501	0.0177109212174035	0.21153295119047566	5.055947481767378e-09	NA	6	8	8
ENSG00000146281.5	PM20D2	-1.1389938218774651	-0.09212335552932886	0.254705731043144	0.021632594639248725	0.10756843153517943	6.488324647557321e-05	NA	60	64	64
ENSG00000197020.10	ZNF100	1.1379083326205643	0.04204041617380157	0.25515876148627414	0.09837466832872874	0.3757585777322601	3.760064559609266e-17	NA	106	106	106
ENSG00000151224.12	MAT1A	1.1367316711492583	0.09234664301573427	0.25565047522577067	0.02155106494813834	0.034823072158363146	0.0245698411583286	NA	26	26	26
ENSG00000198105.13	ZNF248	1.1365452974407595	0.11542408510962346	0.2557284190970962	0.01983020707073349	0.1537895003797637	8.104745626984103e-07	NA	89	90	90
ENSG00000151023.16	ENKUR	1.1348599694799735	0.1443205806021191	0.2564339946840878	0.0048533078775566015	0.061653621623681265	0.002621579812441615	NA	42	44	44
ENSG00000100483.13	VCPKMT	-1.134401664298826	-0.1923920673084265	0.2566261012792579	0.006046671801065348	0.07394147452277194	0.0009634419087419519	NA	67	68	68
ENSG00000215915.9	ATAD3C	-1.1340900921667	-0.0639865904773589	0.25675675920676955	0.03446542154089045	0.2408241400324284	1.1934230265271017e-10	NA	18	23	23
ENSG00000104442.9	ARMC1	-1.133428505790742	-0.13633591786638385	0.2570343489082362	0.010482361634727533	0.1739332742320336	1.7060780549557732e-07	NA	30	30	30
ENSG00000155666.11	KDM8	1.1329611481496893	0.0785936427470829	0.25723056924269505	0.027134095190270872	0.13872382407049336	3.7116859873685034e-06	NA	37	38	38
ENSG00000112041.12	TULP1	1.1327755192872246	0.08637737523335633	0.25730853444744584	0.041784607608386225	0.20981331917328705	5.180226108346257e-09	NA	10	10	10
ENSG00000005884.17	ITGA3	1.1321875572333377	0.18003057121226115	0.2575555901544885	0.004380590390953852	0.08985347771923967	0.000271934187559137	NA	8	8	8
ENSG00000274292.1	RP11-347I19.7	1.1319704943673503	0.08497242781251339	0.25764683935256083	0.02612783244489657	0.06528334823537618	0.001687394434498424	NA	49	50	50
ENSG00000197841.14	ZNF181	-1.130264232683917	-0.12179959276443356	0.25836490108419574	0.011142976666428732	0.20331109851957588	7.49680972458293e-09	NA	19	19	19
ENSG00000107959.15	PITRM1	1.1291607418429077	0.04567896761296819	0.258830031316175	0.08279034879492961	0.17287701138328854	7.59026760874622e-08	NA	49	50	50
ENSG00000178796.12	RIIAD1	-1.1290244120083646	-0.09329422676839867	0.25888753567942213	0.02296745275749166	0.1875610863714624	4.26370611109113e-08	NA	64	64	64
ENSG00000159231.5	CBR3	-1.1286908925470287	-0.1268689648761016	0.2590282525789903	0.008846648368183456	0.14579318016326914	2.236060745461276e-06	NA	14	14	14
ENSG00000105136.20	ZNF419	1.1286490333797137	0.08383695256216707	0.2590459173360735	0.028684784656054178	0.16996442708898285	1.965277905821297e-07	NA	54	55	55
ENSG00000084072.16	PPIE	-1.1285891354854538	-0.04701545042817653	0.25907119596870243	0.08152866620926344	0.37764232013464505	6.6234485963615874e-18	NA	14	14	14
ENSG00000272192.1	CTD-2532N20.1	-1.127849459427638	-0.09581521844901586	0.2593835013803948	0.02446798572537214	0.03625219135694331	0.022249690305454446	NA	30	30	30
ENSG00000167695.14	FAM57A	1.1265964547461167	0.06211522574269421	0.2599131387471557	0.044437211360162716	0.28464908227431224	1.8919046979707567e-12	NA	22	22	22
ENSG00000136068.14	FLNB	-1.1264058397557397	-0.053586425964518264	0.2599937760911232	0.06828768905631884	0.08890663391543248	0.00023229437309921905	NA	84	85	85
ENSG00000100227.17	POLDIP3	1.126188246678889	0.30471830818858714	0.26008584735012796	0.0017252041398670185	0.0350699458677148	0.023215676759841545	NA	7	7	7
ENSG00000204516.9	MICB	-1.125698430227282	-0.10821162181108095	0.26029318843323435	0.013767796420317575	0.08127028766188918	0.00042898648421320514	NA	18	58	58
ENSG00000177000.10	MTHFR	-1.125518650987299	-0.14374390108802237	0.2603693183268586	0.006866305141437285	0.10413612544080483	6.750142571625602e-05	NA	4	4	4
ENSG00000184898.6	RBM43	1.1243074365049481	0.2237750645840336	0.26088262466905654	0.0032695098356333493	0.07597543672811438	0.000892516588672913	NA	16	16	16
ENSG00000160285.14	LSS	-1.1241703892753312	-0.09952212534815155	0.2609407486126545	0.017256492568315736	0.06895817229636853	0.0013181053536061116	NA	28	28	28
ENSG00000235358.1	RP11-399E6.1	1.1234065278928915	0.10563349968557	0.2612648786353903	0.016433449375396866	0.06681176988567844	0.00185908996023615	NA	6	6	6
ENSG00000184227.7	ACOT1	-1.1224118504313756	-0.035781380770896196	0.26168736816305016	0.1350042381832509	0.3669051946795308	9.979665890463611e-17	NA	35	37	37
ENSG00000136868.10	SLC31A1	-1.1221854589595017	-0.24432287163762786	0.26178359393196715	0.0032730129708119266	0.03944070659715231	0.016256211777151815	NA	32	33	33
ENSG00000233276.3	GPX1	1.122068227014628	0.21492124696592071	0.2618334319809854	0.004355112376830143	0.09496909973322497	0.00014838918938437073	NA	27	28	28
ENSG00000157315.4	TMED6	1.1220475126419938	0.05267935472662141	0.26184223882814484	0.07372026515246655	0.04848226843275495	0.00804475592802718	NA	32	33	33
ENSG00000259685.2	CTD-2315E11.1	-1.1207405679485927	-0.12078720861305156	0.26239830859477176	0.013743280445171235	0.1051347472600558	4.497680729628106e-05	NA	17	18	18
ENSG00000142046.14	TMEM91	-1.1204670837774604	-0.17287284087558394	0.2625147718626222	0.006883670555204697	0.12284196278458527	1.5513365724119312e-05	NA	47	47	47
ENSG00000214013.9	GANC	-1.1201865415251178	-0.137779976146092	0.26263427790219773	0.00813406181532102	0.07111713516158706	0.0012221976936519598	NA	51	51	51
ENSG00000144362.11	PHOSPHO2	-1.1194168097616415	-0.07308643243632565	0.26296236294521613	0.03202112734045438	0.1273142558453243	9.961872314182159e-06	NA	39	40	40
ENSG00000187815.9	ZFP69	-1.1183810708510664	-0.096157336875957	0.26340427531921184	0.02327389180349199	0.10543083839853758	8.180766486860852e-05	NA	13	13	13
ENSG00000163453.11	IGFBP7	1.1183055882850597	0.1063463103979774	0.2634365010253651	0.014880404743957725	0.1213197773218788	1.7846798920953768e-05	NA	42	44	44
ENSG00000251632.1	LINC02172	-1.1182594615963868	-0.06471152900952411	0.2634561951915091	0.03801901288599669	0.08795763225374044	0.0002632566594075032	NA	51	54	54
ENSG00000262681.2	RP11-311F12.1	1.1179017647396163	0.07317208516203673	0.26360895126814077	0.030202524212700824	0.13667863030535352	4.800074330409604e-06	NA	18	20	20
ENSG00000105248.15	CCDC94	-1.1172361120737295	-0.11675701297174168	0.2638933839190736	0.018583212899151092	0.1135262998073639	3.020546262312489e-05	NA	27	29	29
ENSG00000280165.1	PCDH20	-1.1170052259364498	-0.1761035088747664	0.2639920907378702	0.0064707894631081606	0.09188865801793072	0.00019639686704001435	NA	46	46	46
ENSG00000228408.6	RP1-111D6.3	1.116495561169335	0.09156059705789767	0.26421006916929723	0.02218686574497859	0.10539959586632887	4.7603223362034006e-05	NA	16	16	16
ENSG00000169750.8	RAC3	1.1151185815614686	0.21524326888578482	0.26479960980257344	0.0033304925365976444	0.08305877414485534	0.00046510398143005135	NA	5	5	5
ENSG00000177981.10	ASB8	1.1139732686984634	0.08865631856088618	0.2652906546548456	0.032755593782313394	0.1806508260607376	3.99849467759369e-08	NA	28	28	28
ENSG00000014164.6	ZC3H3	1.1129695606139691	0.21177371979686724	0.26572150287353724	0.003878893575345019	0.05064107169432895	0.007126267723419656	NA	21	21	21
ENSG00000175166.16	PSMD2	-1.1122875827265377	-0.18708906860238259	0.2660145210717164	0.004245683969935951	0.03930305608760964	0.01697056278358323	NA	4	4	4
ENSG00000127995.16	CASD1	1.1119891820284007	0.0882971820092333	0.2661428016605947	0.021152435789583503	0.13856073052636436	4.7909480182395516e-06	NA	110	114	114
ENSG00000146223.14	RPL7L1	-1.1107925294489567	-0.07997089156027093	0.26665766281693226	0.028103095004092037	0.08321894005587757	0.00042047688601311534	NA	54	60	60
ENSG00000160161.9	CILP2	-1.1104649584948747	-0.073995653351511	0.26679871998143545	0.038416473950278	0.24390198437658714	1.236565495153474e-10	NA	45	45	45
ENSG00000196705.8	ZNF431	1.1102539426485887	0.08330186799315151	0.2668896138752881	0.021598693041031722	0.1645788042928965	4.316314587219822e-07	NA	32	32	32
ENSG00000134014.16	ELP3	1.109668527226454	0.0390464073548392	0.2671418897923865	0.12647354126436214	0.43820607871172795	5.657157729795766e-21	NA	71	74	74
ENSG00000167100.14	SAMD14	-1.1092772905109007	-0.2023860536756048	0.267310578722477	0.0036788140111157983	0.028556237300631657	0.03245549880096738	NA	5	6	6
ENSG00000126878.12	AIF1L	-1.1085258069527613	-0.19145859133681853	0.267634800137015	0.00489008823599102	0.034897504866325875	0.025835031694190352	NA	20	20	20
ENSG00000101542.9	CDH20	-1.108150392242291	-0.4438705321412382	0.26779687093861915	0.0008357230674515178	0.065527993794555	0.001864094557130954	NA	12	12	12
ENSG00000132010.15	ZNF20	1.1078109649967605	0.1368346428825338	0.26794346359297805	0.01602814306613891	0.1223333560219479	1.5214690036245319e-05	NA	21	23	23
ENSG00000205810.8	KLRC3	-1.107448313027254	-0.059816971654697536	0.26810014751689926	0.05137675825016762	0.07800305288103747	0.0005768442354093657	NA	80	90	90
ENSG00000184787.18	UBE2G2	-1.1064259509093934	-0.130403523158458	0.2685421983050825	0.010654573341549668	0.08859165289036652	0.0002716675262595457	NA	17	17	17
ENSG00000125734.15	GPR108	1.1064078840648186	0.0911504740133518	0.26855001457866323	0.042573374113944	0.3630123454083529	1.203944081519158e-17	NA	6	6	6
ENSG00000166033.11	HTRA1	-1.1063604949662933	-0.36816153645682276	0.2685705173050811	0.0012676156727425797	0.05617521064410922	0.003970512902267051	NA	4	4	4
ENSG00000169359.13	SLC33A1	-1.1061406041847173	-0.17471133444119974	0.26866566634317146	0.004493773691156296	0.04249465438041501	0.013057593459887364	NA	23	23	23
ENSG00000111664.10	GNB3	-1.1055483704725382	-0.08760324564614978	0.26892204717838575	0.022994429404830968	0.2662188504263031	9.635641501285332e-12	NA	6	6	6
ENSG00000162614.18	NEXN	1.1054573536748014	0.21049835743624037	0.2689614636755492	0.012056497603675961	0.09177227964705774	0.00018938289866577242	NA	23	23	23
ENSG00000014216.15	CAPN1	-1.1047417504668753	-0.24423749216942253	0.26927150697908697	0.003132266351393273	0.028839353577113605	0.04035855037461132	NA	6	7	7
ENSG00000075643.5	MOCOS	-1.104201068040783	-0.08540992945060534	0.26950592646770655	0.021629135679344852	0.05907040852541257	0.003570660953888421	NA	32	32	32
ENSG00000104059.4	FAM189A1	1.1038509055376509	0.23644400659853337	0.26965781840059	0.0056313574907843125	0.030785022540143286	0.036592335523719474	NA	16	20	20
ENSG00000111554.14	MDM1	-1.1036632391059669	-0.10293430981536772	0.2697392476793017	0.016666159875264375	0.059243231648566486	0.0030053089059048923	NA	23	24	24
ENSG00000203710.10	CR1	1.103170554417464	0.12265876123709835	0.26995310597325095	0.008395662855082673	0.09848380686522176	0.00010029828317056948	NA	7	7	7
ENSG00000112214.10	FHL5	-1.1022001888355284	-0.12976419198288042	0.27037464991821114	0.018756808353034598	0.04038012189018293	0.011559912844945987	NA	78	78	78
ENSG00000117266.15	CDK18	1.1015291931506055	0.3510851623362171	0.27066640609979165	0.0010994189707071566	0.09472138702382216	0.00017383933224753448	NA	4	4	4
ENSG00000281920.1	RP11-418H16.1	-1.1014032149287352	-0.11680374923264583	0.27072120684529233	0.010816269802060874	0.10299012668764317	8.068542845568719e-05	NA	7	7	7
ENSG00000072682.18	P4HA2	-1.1005583047843304	-0.09301838725274997	0.27108894076067	0.0166670882646651	0.06916392483130426	0.0014861058353061074	NA	59	59	59
ENSG00000088926.13	F11	-1.099190050963985	-0.033084843339256424	0.2716851774287258	0.15755136571380896	0.38998855960001744	8.271593257970474e-18	NA	45	45	45
ENSG00000197245.5	FAM110D	-1.0985250043575279	-0.11956449103033803	0.2719753053232111	0.011371492906192977	0.0499193943127715	0.00743798686943137	NA	6	6	6
ENSG00000271943.1	RP11-222K16.1	1.0984006724127808	0.06148882306252375	0.2720295689044492	0.02558266892193089	0.0502630322970276	0.006801028436534943	NA	23	25	25
ENSG00000128595.16	CALU	1.0976359437068233	0.18679930446995907	0.272363490989724	0.006185442964425148	0.055400657104063104	0.0036752991262113694	NA	30	30	30
ENSG00000110074.10	FOXRED1	1.0971867911872302	0.06092956528088003	0.2725597460834708	0.049184486856325454	0.293268116797882	7.796571022022924e-14	NA	33	33	33
ENSG00000187288.10	CIDEC	-1.0966019371359845	-0.04776741183127102	0.2728154403241345	0.07806206817171829	0.09566361202064236	0.00011283340538183393	NA	44	44	44
ENSG00000197150.12	ABCB8	1.096459644745989	0.17316862733743602	0.2728776744057023	0.008193855226259981	0.0676148105439513	0.0008647654278570527	NA	12	13	13
ENSG00000085978.21	ATG16L1	1.0963276491644836	0.08284055179493693	0.27293541367860463	0.014485228430947983	0.11598885086831355	3.433351413856886e-05	NA	75	79	79
ENSG00000141012.12	GALNS	1.0959749027595442	0.12156321021723208	0.27308975773419286	0.00898337387736935	0.0460922850441426	0.008077434865159423	NA	16	18	18
ENSG00000232504.4	ST3GAL5-AS1	1.0954602109131362	0.1306007758915138	0.27331506802726746	0.009194078194152982	0.07019333654817067	0.001491021061716336	NA	23	23	23
ENSG00000070882.12	OSBPL3	1.0947523204772858	0.09094002202575202	0.27362516005436444	0.01850058681939337	0.08543231477299637	0.0002592655228266805	NA	27	27	27
ENSG00000122025.14	FLT3	-1.0946370966918577	-0.10437781691222693	0.27367565668392313	0.017723035904747216	0.1692491881265526	2.9832096685473533e-07	NA	10	10	10
ENSG00000170161.6	RP11-262H14.4	1.0945739937418586	0.7953807639132263	0.27370331414460214	0.00020102763071756482	0.0958873098481864	0.00015927397629142455	NA	2	3	3
ENSG00000096063.15	SRPK1	1.0937509672964203	0.18124778603110436	0.274064214255586	0.004793634446190083	0.07933271348628275	0.000459769942302601	NA	13	13	13
ENSG00000159423.16	ALDH4A1	1.0933326967017716	0.12970117110737103	0.27424775200373386	0.01041633565452629	0.1632518695918245	1.6314565578841394e-07	NA	36	37	37
ENSG00000116985.11	BMP8B	-1.0931690037602613	-0.25814961085809146	0.2743196035621257	0.0026882621894153487	0.04336355597388301	0.013484818480733915	NA	4	4	4
ENSG00000185904.11	LINC00839	-1.0930242062719502	-0.06228544488338194	0.2743831718474443	0.05730452743155725	0.11313331514123967	3.912172878022106e-05	NA	41	43	43
ENSG00000067221.13	STOML1	-1.09295214958224	-0.1361554891025637	0.27441480957236486	0.0071768026662504866	0.17658849471518168	1.2117140747513288e-07	NA	14	15	15
ENSG00000138772.12	ANXA3	1.0925457799901017	0.19731818569114373	0.2745932797597179	0.004784477439447124	0.04199347968366985	0.014100153120087503	NA	12	12	12
ENSG00000109771.15	LRP2BP	-1.091778606554576	-0.16938487953208026	0.27493042452936156	0.0060688097884440805	0.03744916534391937	0.020494285811021824	NA	15	16	16
ENSG00000126266.3	FFAR1	1.0907023785490164	0.10110771816712108	0.27540386366816116	0.015232573829406003	0.13216335057020956	3.478326357107628e-06	NA	5	5	5
ENSG00000186174.12	BCL9L	1.0905561521248834	0.10624032068192754	0.2754682324538238	0.01219325458485045	0.05165448407609967	0.004464933623886384	NA	86	87	87
ENSG00000133466.13	C1QTNF6	1.0905407918503263	0.04062788788509625	0.2754749946334286	0.10716778377715311	0.3447251675760645	2.8976556293927197e-15	NA	104	106	106
ENSG00000114770.16	ABCC5	-1.090515977564701	-0.2015276480393117	0.27548591906914577	0.004168874797958401	0.07336926181036765	0.0011791813972328398	NA	26	27	27
ENSG00000260019.1	LINC01992	1.090484023094177	0.27842175742056613	0.27549998739131987	0.0028422035061224735	0.026440845579747674	0.04969969763316965	NA	1	1	1
ENSG00000160299.16	PCNT	1.0900403896711706	0.5377706167393411	0.2756953527436251	0.00048551932329371765	0.04360620957824575	0.012261792319551369	NA	11	14	14
ENSG00000248485.1	PCP4L1	-1.0892038512138789	-0.4307337004208336	0.2760640010032769	0.0007551418133507539	0.02746188726185665	0.047475852479726535	NA	11	13	13
ENSG00000150893.10	FREM2	1.0880779193562777	0.038781431094205523	0.27656071055794185	0.09656325186561143	0.3679081903108606	4.3665309740553475e-17	NA	16	16	16
ENSG00000137106.17	GRHPR	1.0880637885159574	0.05675270820310661	0.2765669483059514	0.025658981271040295	0.07224057783350854	0.0012381225644336072	NA	104	106	106
ENSG00000112697.15	TMEM30A	1.0872547175226919	0.20711735548074417	0.2769242548194225	0.0053841652720778704	0.1835101917737508	1.955583242187338e-08	NA	51	51	51
ENSG00000175287.18	PHYHD1	-1.0872228819847836	-0.12058011275295206	0.2769383206395999	0.009209632058326759	0.11880435866005505	8.902410360255605e-06	NA	54	57	57
ENSG00000152061.23	RABGAP1L	-1.0871450836011243	-0.21964076084119327	0.2769726961634986	0.003238717955744334	0.030953208266193986	0.035706767493028	NA	17	17	17
ENSG00000114270.17	COL7A1	-1.0868977265612825	-0.11242256768574369	0.27708201116960496	0.00929111995339876	0.04331793814455843	0.01229210741915417	NA	24	24	24
ENSG00000117153.15	KLHL12	1.0865200393126722	0.08656569038102092	0.27724897997798814	0.023188490614522387	0.0751206256137062	0.0009544925892587027	NA	81	81	81
ENSG00000166788.9	SAAL1	1.0857894626514535	0.05177795249250786	0.2775721494119334	0.05372221466597617	0.23013235214295366	4.975695683322313e-10	NA	31	31	31
ENSG00000204531.17	POU5F1	-1.0849274256439696	-0.0840587943500189	0.27795379995400615	0.027461527267567794	0.250671045095953	9.405873926601999e-11	NA	15	53	53
ENSG00000168398.6	BDKRB2	1.0846455359014253	0.0321857273966814	0.2780786787711358	0.1619869103360445	0.1508114066877354	8.625096747211703e-07	NA	201	208	208
ENSG00000130558.19	OLFM1	-1.0843810467738286	-0.09352380488058346	0.2781958837377245	0.01777906886037606	0.04856886542426711	0.007347076913749458	NA	32	36	36
ENSG00000147576.15	ADHFE1	1.0842324545199447	0.06124543741537927	0.27826174523997205	0.04473347996663451	0.3642672975938093	1.5791522850260987e-16	NA	37	38	38
ENSG00000220205.8	VAMP2	-1.083657083681582	-0.10047799546510236	0.2785168706651653	0.017136271134366193	0.18671789642582529	1.3306067672474344e-08	NA	9	9	9
ENSG00000158292.6	GPR153	1.0835698948222516	0.15352389713400455	0.27855554499673885	0.0049697720382051265	0.04762901549573294	0.008259259518424308	NA	11	11	11
ENSG00000136197.12	C7orf25	-1.083120905923236	-0.09703724220410462	0.2787547607020967	0.028255684127109396	0.1459933251192627	4.6010949520926455e-07	NA	39	39	39
ENSG00000206077.10	ZDHHC11B	1.0828844711082435	0.05987427873656849	0.2788597054270282	0.07356959645608876	0.057239520861625426	0.004286412610872638	NA	71	78	78
ENSG00000126457.21	PRMT1	-1.0828229586165723	-0.19367652560785528	0.2788870129664751	0.0075440031066309615	0.1900432287805141	2.345087931965648e-08	NA	5	6	6
ENSG00000160282.13	FTCD	1.0822734077456633	0.08726134995938861	0.2791310584733151	0.04944103019588866	0.3075358824060808	7.993129616530334e-14	NA	17	17	17
ENSG00000275765.5	RP11-54C4.3	1.0811201598791613	0.07088525013139407	0.27964366685400566	0.03395155330723233	0.1524508375403443	9.90525020053617e-07	NA	60	62	62
ENSG00000146243.13	IRAK1BP1	1.0810399163369662	0.12934871595551245	0.2796793581878797	0.008155127696285958	0.04626620834790853	0.007696655935648347	NA	34	34	34
ENSG00000140545.14	MFGE8	1.0807715249275816	0.09005457358397344	0.2797987578602794	0.021638423954577733	0.228156315257212	8.608519713504972e-10	NA	26	29	29
ENSG00000167257.10	RNF214	-1.0804413044554104	-0.11800886769156803	0.27994571104507115	0.01766027186819791	0.07398028039929214	0.0006334773758225738	NA	39	39	39
ENSG00000090273.13	NUDC	1.0801701246930218	0.16252237095744845	0.280066429420886	0.006695063961661079	0.09745567777625436	0.00013169114834529817	NA	31	31	31
ENSG00000211445.11	GPX3	1.079558198687776	0.1037618379209571	0.2803389643305716	0.01455891139209324	0.11210955024362508	3.9809642076391795e-05	NA	17	18	18
ENSG00000259200.1	RP11-718O11.1	1.0785167057234184	0.061699086377826194	0.2808032306020295	0.0371724268169433	0.1473261975249748	1.860783000591223e-06	NA	36	37	37
ENSG00000027001.9	MIPEP	1.0782890535681888	0.06810937224937412	0.28090478058205437	0.04441075190582605	0.3255709718516445	8.120145091161342e-15	NA	6	6	6
ENSG00000100577.18	GSTZ1	-1.078122773978286	-0.08956557115691276	0.2809789695381467	0.016260936114646164	0.2487759763614469	1.0934284285036251e-10	NA	34	35	35
ENSG00000124299.13	PEPD	-1.077316059126242	-0.09168338750665565	0.28133909027089243	0.016647259935026006	0.15973094025870296	1.8456095682983729e-07	NA	8	8	8
ENSG00000117143.13	UAP1	1.0769382433079153	0.1032985165849659	0.2815078564197542	0.020486012499521332	0.09326710545623908	0.00017136395046165142	NA	82	84	84
ENSG00000272720.1	CTA-228A9.3	1.0765784756102432	0.1546167649058048	0.28166862451184815	0.008128336961592307	0.05203208391135517	0.005095085889997486	NA	26	27	27
ENSG00000162669.15	HFM1	1.0763034719002973	0.03673245756562746	0.281791556425081	0.06152727903457895	0.27471239894738897	3.099615306327975e-12	NA	47	47	47
ENSG00000075886.10	TUBA3D	-1.0755276224477102	-0.1077851803445276	0.28213857212232796	0.018411888081142958	0.044293949596734175	0.011853419693275184	NA	38	41	41
ENSG00000112599.8	GUCA1B	-1.0748863254437346	-0.06597786106118445	0.282425624966821	0.05578342458076757	0.1845353696841557	2.7421659841506345e-08	NA	50	50	50
ENSG00000052802.12	MSMO1	-1.0747241765350681	-0.09193893450824846	0.28249823626892545	0.014282085833915499	0.10570064208480508	7.488440825839376e-05	NA	61	61	61
ENSG00000258289.8	CHURC1	-1.0744865527526928	-0.0561662072989027	0.2826046685558602	0.036764011345724254	0.3156574638002536	6.58716047731987e-14	NA	43	43	43
ENSG00000142233.11	NTN5	1.074429646790192	0.06639920832178425	0.28263016091251114	0.03479971180136713	0.10852739728566974	9.8561656445368e-06	NA	50	52	52
ENSG00000163002.12	NUP35	1.0733020272889324	0.22036455687755332	0.2831356259091645	0.003132597394759966	0.04517727151890712	0.010656071909053712	NA	24	25	25
ENSG00000185627.17	PSMD13	1.0732502614236865	0.11885582129542616	0.2831588450916036	0.014011697871194015	0.21276106168254907	3.793602898754811e-09	NA	19	19	19
ENSG00000271780.1	RP11-1017G21.5	-1.0720683056421354	-0.05576652491606861	0.2836893533230136	0.031211836957743575	0.05971964312252107	0.002782974077922017	NA	36	41	41
ENSG00000145075.11	CCDC39	-1.0714757581274976	-0.4516398549353628	0.2839555650793786	0.0008987517761525777	0.03065149871384708	0.028332311529899207	NA	3	3	3
ENSG00000239900.12	ADSL	-1.0706607907930579	-0.10849249403121751	0.28432197879264853	0.009589708493735779	0.07730539368988061	0.00062386413567765	NA	12	12	12
ENSG00000136169.16	SETDB2	1.070649480437517	0.1528441480411552	0.2843270662398022	0.007460353482043158	0.032415926823253	0.032650043489846486	NA	23	23	23
ENSG00000141519.14	CCDC40	1.070485395092002	0.03890016105919512	0.2844008794724766	0.0785978889770346	0.417103622579468	1.2618744424258345e-19	NA	6	6	6
ENSG00000091157.13	WDR7	-1.070363488652797	-0.3583508093497706	0.28445572706333133	0.0012539187380463954	0.07066912670671434	0.0011699167421812722	NA	5	5	5
ENSG00000105669.13	COPE	1.069401963264822	0.3272543861373617	0.28488858305871045	0.001395417470117261	0.0757277397075875	0.0008408006987192117	NA	5	6	6
ENSG00000130517.13	PGPEP1	-1.0685407206664097	-0.08828278668487773	0.28527667218302155	0.01718698215345206	0.22869679267554374	1.0443557717154334e-10	NA	27	27	27
ENSG00000184647.10	PRSS55	-1.0679776088717627	-0.12289222123197467	0.285530612179716	0.010897838288407588	0.03154814702139536	0.032907785063491554	NA	12	13	13
ENSG00000112425.14	EPM2A	-1.0674653850779574	-0.6604869431314587	0.2857617364836711	0.0002558134325995132	0.04657744301326582	0.006932074519841461	NA	6	8	8
ENSG00000141458.12	NPC1	-1.0672985582329395	-0.11239685792645943	0.28583703895312473	0.010563997493547713	0.0816709404985997	0.0005096920963877899	NA	69	70	70
ENSG00000258979.1	RP11-433J8.2	1.0658574920669486	0.14193936967214077	0.2864880670683707	0.006325976711356668	0.10151021615119668	0.00010710061314776782	NA	5	5	5
ENSG00000108468.14	CBX1	-1.0656541577367085	-0.21949163260195081	0.2865800076466166	0.0034402682339135402	0.05808409212534753	0.0034974839903745554	NA	19	19	19
ENSG00000075826.16	SEC31B	-1.065306363814888	-0.06932361385199051	0.28673731391838875	0.0068561165746854474	0.029873971399343724	0.034915513948786864	NA	66	67	67
ENSG00000140905.10	GCSH	1.0652963114803125	0.07148989037206502	0.2867418614295282	0.026980484234782658	0.14428307343476807	3.9964559187222297e-07	NA	93	101	101
ENSG00000168961.16	LGALS9	1.064286324415076	0.21423789913267471	0.2871990112540279	0.007882461360887518	0.034169642272748865	0.02759271669577759	NA	36	45	45
ENSG00000103363.14	ELOB	-1.0642010289882358	-0.13114891264086168	0.28723764098398274	0.008289296430989492	0.03312102238172047	0.030024286318826813	NA	49	49	49
ENSG00000160284.14	SPATC1L	-1.0639281193168468	-0.049220592611377595	0.28736126351339164	0.051642142334417544	0.2962337212666597	6.881951026776631e-13	NA	27	28	28
ENSG00000142892.14	PIGK	-1.0638700548911877	-0.24698198021704468	0.2873875701485541	0.00302963179520043	0.10559934137360766	6.821837273110446e-05	NA	19	19	19
ENSG00000114735.9	HEMK1	1.0636539956245412	0.09267633771991564	0.2874854721092712	0.023600316872327016	0.062250143209142524	0.002781660325449532	NA	18	18	18
ENSG00000271425.7	NBPF10	1.063621997833252	1.3662133147496482	0.28749997303704145	0.0001974413370376815	0.3542003621672569	2.89211009402448e-16	NA	1	9	9
ENSG00000104980.7	TIMM44	1.063516514078106	0.08968540406123068	0.287547780216577	0.021631293176367944	0.21371260061789074	2.5629869937924557e-09	NA	22	23	23
ENSG00000276070.4	CCL4L2	1.063415872757618	0.03109605593020911	0.2875933977153948	0.07462396184818441	0.0904362910770242	0.00011916188036921216	NA	29	37	37
ENSG00000261247.1	GOLGA8T	1.0629447594075594	0.08227527820864522	0.2878070032845712	0.023511819832729406	0.1155347612689623	3.163777073406749e-05	NA	29	29	29
ENSG00000228696.8	ARL17B	1.0626475628494458	0.03127253183799813	0.28794180899226307	0.10493818894715365	0.3754690670897379	5.326751386237548e-18	NA	9	30	30
ENSG00000275636.1	RP11-521C20.5	1.0616568240192927	0.042117866307970354	0.28839150686774406	0.051907718410326924	0.07916066209120758	0.0006471666575539973	NA	55	56	56
ENSG00000248712.7	CCDC153	-1.0608760118127019	-0.1778749532354614	0.28874625218438077	0.00475047363314007	0.05690128842389735	0.004470645163543594	NA	4	4	4
ENSG00000165502.6	RPL36AL	1.0606959706005756	0.10121913051457047	0.28882809176268087	0.023178585679304153	0.30321797183142923	1.8878751888932672e-13	NA	24	24	24
ENSG00000205937.11	RNPS1	-1.0604680519297909	-0.14052206714114693	0.2889317169482831	0.01437246926201741	0.0457521498810087	0.007589094172621548	NA	32	35	35
ENSG00000183020.13	AP2A2	-1.0601492202840614	-0.1828234719685659	0.2890767185303431	0.007709023870098669	0.029058071940891137	0.0335987081480132	NA	48	51	51
ENSG00000197943.9	PLCG2	-1.0599060230008726	-0.02874149820299129	0.28918735528420336	0.13958446222369011	0.2194205136331632	1.5006294027438673e-09	NA	34	34	34
ENSG00000133706.17	LARS	1.0595269754378867	0.055158681089336026	0.2893598507260329	0.07325088301409274	0.2384662566811563	3.7689320758332717e-10	NA	104	106	106
ENSG00000244242.1	IFITM10	-1.0583713502682357	-0.26199702941587233	0.289886175644792	0.0030805169349245104	0.04827254248811731	0.0055889251827872365	NA	5	5	5
ENSG00000164106.7	SCRG1	-1.0561324780932568	-0.0768373512211423	0.29090769400888994	0.024781407375989817	0.4269561932577611	1.7615320917818403e-20	NA	8	8	8
ENSG00000182768.8	NGRN	-1.0553310917101237	-0.09198874686851619	0.29127392602498137	0.015781862545828723	0.13597610274590854	4.081955862417008e-06	NA	79	79	79
ENSG00000188321.13	ZNF559	-1.055116540216164	-0.04051491939627569	0.2913720282229123	0.1416734306324568	0.375744137914704	5.6483735299576274e-18	NA	30	34	34
ENSG00000259959.1	RP11-121C2.2	-1.0541176130077443	-0.1307000808474298	0.2918290732778085	0.011015678912122885	0.10056633042977317	8.87259757343489e-05	NA	14	14	14
ENSG00000141933.9	TPGS1	1.053890517722807	0.12494484240112064	0.2919330446973768	0.009722037211470184	0.029376695797746107	0.040897894574717805	NA	14	15	15
ENSG00000214491.8	SEC14L6	1.0537544355594717	0.04968701278866321	0.29199535934962983	0.06406793491440657	0.4164920874307869	7.093230025113101e-20	NA	25	25	25
ENSG00000229694.6	LINC00484	-1.0531473679250332	-0.039868852567076285	0.29227345620588796	0.08467503826044341	0.07292076542977392	0.0006402936370831361	NA	98	100	100
ENSG00000145916.18	RMND5B	1.0523333130447736	0.13269587362973106	0.29264665279236457	0.009510791101074506	0.028430084133312723	0.0432115042417104	NA	27	28	28
ENSG00000135441.7	BLOC1S1	-1.0521326517655285	-0.13764904944208245	0.2927386933967382	0.010910941461190753	0.2384651834578004	1.231560466227049e-10	NA	11	12	12
ENSG00000172167.7	MTBP	-1.0509713530149924	-0.0664822988936746	0.29327174706859604	0.03157245445459104	0.219435676650162	1.7357620400504824e-09	NA	77	78	78
ENSG00000172164.13	SNTB1	-1.0508227682317548	-0.11316511384579385	0.2933399967016569	0.009402214084528196	0.02794771894564036	0.0486561598059736	NA	77	80	80
ENSG00000047579.19	DTNBP1	1.050474524497986	0.17704357479130609	0.29349999768767676	0.0048898149740624905	0.24081574054056715	1.0950514451941044e-10	NA	1	1	1
ENSG00000126003.6	PLAGL2	1.0498190515213042	0.3097539659744565	0.2938013143023369	0.005944159721500316	0.043108520239207374	0.01360432961687192	NA	19	19	19
ENSG00000141314.12	RHBDL3	1.0495579198103693	0.06746460274486646	0.2939214126065032	0.041871513830711256	0.2325245834610765	3.0469902519474886e-10	NA	18	18	18
ENSG00000114638.7	UPK1B	-1.0494393778044464	-0.15598507014716506	0.29397594267791993	0.005509587117561589	0.04024281264559781	0.016350055666127294	NA	37	37	37
ENSG00000166166.12	TRMT61A	1.0493256326154112	0.30197365451598773	0.29402827256115327	0.0017794018027056124	0.03554422461167443	0.022091650566250613	NA	14	14	14
ENSG00000198730.7	CTR9	-1.04873526096344	-0.36439145914604815	0.29429998069880325	0.0009619656006750454	0.038184990946336865	0.018988190368023645	NA	1	1	1
ENSG00000172366.19	MCRIP2	-1.0485582025483473	-0.15179384326387224	0.29438150151249565	0.0071182746490055845	0.07009547970985593	0.0012968709853057158	NA	35	37	37
ENSG00000178343.4	SHISA3	-1.0483764348390763	-0.05004005190788585	0.29446520631366613	0.02920762340340702	0.12930197675778748	8.864754962871216e-06	NA	86	88	88
ENSG00000179909.15	ZNF154	-1.0480859242860248	-0.08970366876460607	0.2945990207782194	0.010488571450342661	0.02759905716899668	0.049278020954305404	NA	40	40	40
ENSG00000242252.1	BGLAP	-1.0478359662712602	-0.2583365631187141	0.29471418861780396	0.003679052106240645	0.050924220635664416	0.005593362429865825	NA	3	3	3
ENSG00000145194.17	ECE2	-1.0471695280209732	-0.09098825307059	0.29502139664591653	0.01702334908216623	0.1791153330596691	6.726856714905769e-08	NA	23	23	23
ENSG00000254532.1	RP11-624D11.2	-1.046928932744224	-0.046762139193874536	0.2951323565347762	0.0704606925115844	0.16703194591939205	1.3526254510218402e-07	NA	28	28	28
ENSG00000115423.18	DNAH6	-1.0465820597443343	-0.21618170017712732	0.29529237973910527	0.0034852945590608704	0.06946394302585276	0.0013385334837985447	NA	26	26	26
ENSG00000143951.15	WDPCP	-1.0455215970242868	-0.13514040745584324	0.2957819642322215	0.007616307108157999	0.10733198375752873	4.7595879913228835e-05	NA	25	25	25
ENSG00000109854.13	HTATIP2	-1.0449469709436467	-0.043392339173737526	0.29604747909757445	0.07672462136431779	0.4773603842959371	9.701674232701853e-24	NA	18	18	18
ENSG00000141524.15	TMC6	1.0440543484184186	0.07183729431719436	0.29646024541841953	0.029874979764304994	0.09257016385737916	0.000149964977673652	NA	121	130	130
ENSG00000198663.16	C6orf89	-1.0440281916835505	-0.06554039747368841	0.29647234661411437	0.021147809292949075	0.06218887264638581	0.00248267552825306	NA	54	57	57
ENSG00000112367.10	FIG4	1.0435625276274048	0.09138546177540648	0.2966878375259788	0.016561591614112116	0.14407544210242812	1.8456051406181729e-06	NA	94	96	96
ENSG00000256597.2	FLJ37505	1.043386449118516	0.06393015726442039	0.29676934698803337	0.044473918695430194	0.04831936225745093	0.008067389722567708	NA	66	75	75
ENSG00000163684.11	RPP14	-1.042637126155536	-0.16433392510588493	0.2971163876441365	0.004030603275700826	0.04624818729440003	0.009079166788045278	NA	11	11	11
ENSG00000170846.16	AC093323.3	-1.042530392992672	-0.2376834771498224	0.29716584199870766	0.002609530631684697	0.06159128439350689	0.0021621687719408254	NA	24	26	26
ENSG00000232653.8	GOLGA8N	-1.0411120769857096	-0.029549067802839665	0.29782353512421667	0.14927675818081293	0.2703187499860761	7.833194400759041e-12	NA	101	104	104
ENSG00000010292.12	NCAPD2	1.0407387378495354	0.18734442562552717	0.2979968193231032	0.004213843199431275	0.08242533708898903	0.00029503471772409636	NA	32	33	33
ENSG00000142507.9	PSMB6	1.0406630188943569	0.33476372267407567	0.2980319722546565	0.0013004669525860913	0.035113636319516035	0.024799768712689272	NA	3	3	3
ENSG00000196126.11	HLA-DRB1	1.0405079152958143	0.10389322928019318	0.29810398858197495	0.012138130390431493	0.42739546150596	4.670985238627752e-20	NA	18	102	102
ENSG00000075336.11	TIMM21	-1.0399968640912216	-0.12513528333052043	0.29834135758877134	0.010166209666335945	0.026473600231456836	0.0434103472001857	NA	31	31	31
ENSG00000170632.13	ARMC10	-1.039931653800878	-0.16348170251988023	0.29837165502515883	0.009719007492097486	0.16605421705481332	3.590605547652521e-07	NA	10	10	10
ENSG00000119509.12	INVS	-1.0390387996395691	-0.09348313850161455	0.29878669180236617	0.02234856230186229	0.10295458679439384	8.432587087152907e-05	NA	30	32	32
ENSG00000083223.17	ZCCHC6	-1.0384625352822585	-0.243826767234639	0.29905476864963454	0.002463248229934851	0.03232883550918268	0.030942339691636067	NA	3	3	3
ENSG00000204152.10	TIMM23B	1.0382763599608873	0.1466381274423123	0.29914141127553096	0.007517715894054751	0.11111384086743166	4.483366428672296e-05	NA	12	13	13
ENSG00000274897.2	PANO1	1.0381079174704249	0.0537460628030224	0.29921981579544366	0.07444817457290008	0.09725407638006683	0.00015154069203718703	NA	51	54	54
ENSG00000189143.9	CLDN4	-1.0357818039692486	-0.041661729722659586	0.3003039483646581	0.07190970029710247	0.21705947646747267	2.591977946364057e-09	NA	21	21	21
ENSG00000178449.8	COX14	1.035677729207992	0.36071409996279047	0.30035251564556487	0.0013095560734681098	0.053997947837160686	0.0049243247090692355	NA	22	23	23
ENSG00000049239.12	H6PD	-1.0351804609000375	-0.15805923363065932	0.30058464195903634	0.005902315642855853	0.07394671884735624	0.0010919338209939473	NA	15	16	16
ENSG00000147649.9	MTDH	1.0344134243798135	0.19384289418921258	0.30094293123998506	0.0024580880566271563	0.05436112996917869	0.004649492084419072	NA	22	23	23
ENSG00000196693.14	ZNF33B	-1.0343110031530502	-0.1266446929890437	0.30099079458810085	0.009565059136653668	0.13721899997407055	3.037740532899219e-06	NA	15	15	15
ENSG00000277144.1	RP11-59H7.4	1.033386668155493	0.06616104886671252	0.3014229829429078	0.04146381804908632	0.059566499119294423	0.0030170067103353843	NA	34	34	34
ENSG00000228031.2	AC078842.3	-1.0325210364884356	-0.0702973248875573	0.3018280980777618	0.051149604640124524	0.035464773007438284	0.024582620171850842	NA	37	41	41
ENSG00000036448.9	MYOM2	-1.0325085166674024	-0.031416818030738286	0.3018339600044534	0.13093518152819894	0.3147629752276099	4.449741784373869e-14	NA	56	58	58
ENSG00000163682.15	RPL9	1.0318774169890133	0.04002059092836836	0.30212954644203605	0.08430751408935858	0.5738376496257335	4.212924057220209e-31	NA	11	11	11
ENSG00000260179.1	RP5-902P8.12	1.0318115266644914	0.0721779460975382	0.302160418415061	0.03426678928490176	0.06235923662241349	0.0022130960300939897	NA	27	35	35
ENSG00000163956.10	LRPAP1	-1.0312073457488788	-0.2678014311705418	0.3024435966407245	0.0020668793207854405	0.0718124827564182	0.0009936801193724599	NA	18	24	24
ENSG00000164985.14	PSIP1	-1.0310718163204788	-0.21277332478879482	0.30250714321118144	0.0033185858540498232	0.05286717097231225	0.005143273548053417	NA	21	22	22
ENSG00000178209.14	PLEC	-1.031065820786608	-0.07620323999016781	0.3025099545815224	0.01661578278223382	0.043344391534258314	0.012552876523118364	NA	34	36	36
ENSG00000117362.12	APH1A	-1.0294151686432542	-0.2558901679098194	0.3032846242025804	0.0011088343054349453	0.0474554263808361	0.00818077804054219	NA	9	9	9
ENSG00000168036.16	CTNNB1	-1.028309840745741	-0.1773440093136722	0.30380410348677667	0.007654354689888988	0.16945696943886554	1.556599560710038e-07	NA	18	20	20
ENSG00000141127.14	PRPSAP2	-1.027715428983449	-0.05661632016484031	0.30408370794107276	0.041641953497683744	0.30811415373967005	6.791229800686987e-14	NA	28	29	29
ENSG00000148848.14	ADAM12	-1.0276196792353638	-0.07077216221122352	0.3041287634987625	0.02980331758714445	0.0733393904165779	0.0008943498540698168	NA	45	47	47
ENSG00000158113.12	LRRC43	1.0267822769904322	0.28911640891730395	0.3045229965593165	0.001613537162083857	0.031678419665500265	0.031978250464922184	NA	5	11	11
ENSG00000249484.8	LINC01470	1.0266372349104074	0.2474629332517011	0.30459131406867623	0.0031924176256304068	0.027903981576456783	0.04491666345403602	NA	13	13	13
ENSG00000179270.6	C2orf71	-1.026318128008214	-0.06753170835156566	0.30474165515109897	0.05171761689875001	0.2723232854050172	9.701661854640754e-12	NA	36	36	36
ENSG00000277972.1	CISD3	1.026008876976233	0.14460099390061248	0.3048873998172892	0.008072073592534245	0.10257334558963734	3.9184878258503706e-05	NA	15	16	16
ENSG00000196458.10	ZNF605	-1.023590610325971	-1.292789806405312	0.30602868208394085	7.7547354846072e-05	0.08334342443520981	0.0004876190373267095	NA	5	11	11
ENSG00000272864.1	RP11-17E13.2	1.0233276786067198	0.053714810451788546	0.3061529411605075	0.04963107955765794	0.18621588836264616	5.6795049292734804e-08	NA	27	27	27
ENSG00000132305.20	IMMT	-1.0232958784975046	-0.08036788892108888	0.3061679718619703	0.019702213682330303	0.0977224139190667	0.00012293928673414256	NA	43	44	44
ENSG00000164542.12	KIAA0895	-1.0229917799786392	-0.3548175161354218	0.30631173236247533	0.001586949960915776	0.0693555159574086	0.0013864869331414484	NA	28	29	29
ENSG00000277149.4	TYW1B	-1.0227643471341359	-0.035046267935041855	0.3064192789242759	0.12492843386569585	0.3883144905622849	1.0247527890275407e-17	NA	19	22	22
ENSG00000256537.4	SMIM10L1	1.022331988847373	0.10313400787652044	0.30662379792449934	0.015481024968887567	0.18807455930250067	3.66793523796547e-08	NA	54	56	56
ENSG00000077463.14	SIRT6	-1.022327002029298	-0.07874837026596815	0.3066261573729747	0.020979189575844426	0.14266111247894855	2.774781399623029e-06	NA	39	39	39
ENSG00000272102.1	RP3-355L5.5	1.021779054225512	0.1381276371288258	0.3068854850658944	0.007319586698366961	0.04403272739714804	0.01257436073684062	NA	10	10	10
ENSG00000105889.14	STEAP1B	-1.021480824980259	-0.05924742053587892	0.307026689291487	0.03945859581526173	0.12124788482208022	1.8142745302541268e-05	NA	72	73	73
ENSG00000137877.9	SPTBN5	1.0210574955822427	0.05891075639990723	0.3072271992459126	0.04878149177676825	0.21176130495331255	1.80185170117203e-09	NA	18	18	18
ENSG00000205809.9	KLRC2	-1.0204872876529587	-0.02920395211324879	0.30749741523335783	0.1452881835421453	0.4569707012053598	1.6564923684786994e-23	NA	41	42	42
ENSG00000115275.11	MOGS	-1.019452795108784	-0.10312071941523988	0.30798805269928775	0.013775595981238382	0.03695834083135476	0.01771316066609665	NA	47	47	47
ENSG00000163320.10	CGGBP1	-1.0175532890261656	-0.12733915075185528	0.30889029544607516	0.0078755958146517	0.2114785428109142	2.16788344496173e-09	NA	22	22	22
ENSG00000274419.6	TBC1D3D	1.0175352830026925	0.04891488663070074	0.3088988564443109	0.055814930215401196	0.2674298281823383	1.3952974447152257e-11	NA	11	12	12
ENSG00000107984.9	DKK1	1.0174868263658032	0.06397647035175921	0.3089218960238712	0.02984653573948975	0.17073871995618842	1.1318311821443243e-07	NA	13	14	14
ENSG00000115825.9	PRKD3	1.0173274690988572	0.22469898263660343	0.3089976733135096	0.0027398266608440677	0.12167832400625785	1.3685818226656704e-05	NA	12	12	12
ENSG00000037280.15	FLT4	1.0170432291274223	0.03907653593448732	0.3091328651095324	0.0931108460903735	0.3183973354582256	3.879510166678319e-14	NA	14	16	16
ENSG00000262246.5	CORO7	-1.016178333262216	-0.3403115359817299	0.30954447211373093	0.0010007787328380308	0.08822890257936672	0.00013691907187267816	NA	4	5	5
ENSG00000133731.9	IMPA1	-1.0159680984141655	-0.11612441588417982	0.3096445783002054	0.005844514659721852	0.10674018131398544	6.595025245266179e-05	NA	15	15	15
ENSG00000281538.1	RP4-669P10.20	-1.0148706137428227	-0.10899270747187048	0.31016750776714996	0.020600635355449193	0.13517009969237312	4.6390509867372525e-06	NA	22	26	26
ENSG00000184277.12	TM2D3	-1.0147747641692022	-0.2785565226973539	0.3102132058398175	0.0050473580440686585	0.027039114922471	0.04425977084890076	NA	9	10	10
ENSG00000142512.14	SIGLEC10	1.0147326943795212	0.23436892012731347	0.3102332648006886	0.0024041978990359605	0.04973810923549085	0.005564782157353421	NA	14	14	14
ENSG00000243566.6	UPK3B	-1.0146100488823375	-0.06080038569004276	0.3102917473091267	0.03767388586042784	0.19392574857534803	5.902078591451271e-09	NA	22	25	25
ENSG00000205143.2	ARID3C	1.0138660867199114	0.11178485214715987	0.3106466555911205	0.0186366698643794	0.11628765139825865	3.008533977863113e-05	NA	8	8	8
ENSG00000111300.9	NAA25	1.0137512308192842	0.158271143501875	0.3107014716367035	0.00492851190819754	0.18929532280487776	3.1022907845694734e-08	NA	20	20	20
ENSG00000085063.14	CD59	1.0126177175687099	0.18312937568419108	0.3112427937034874	0.0036550626798402862	0.06541303794194034	0.0005861513847028803	NA	6	6	6
ENSG00000214595.11	EML6	1.0120574508905045	0.06707825937251405	0.3115105849743295	0.02802068079618808	0.039981374644055816	0.01530563712448634	NA	133	133	133
ENSG00000196275.13	GTF2IRD2	1.012002468965534	0.0415873306566899	0.3115368729286011	0.13247216719361762	0.444962113053712	4.619247778823328e-21	NA	40	43	43
ENSG00000156804.7	FBXO32	1.011907441750573	0.08881470983815308	0.3115823107830188	0.021288252462173946	0.17254408817110406	1.78908964343243e-07	NA	13	13	13
ENSG00000126464.13	PRR12	-1.011801212559212	-0.14910228386812627	0.3116331101046249	0.006502742703396268	0.033121198399147976	0.030884422074717994	NA	26	26	26
ENSG00000197535.14	MYO5A	1.011749582206687	0.24289252608121248	0.31165780196492376	0.003379700150818873	0.1173611622303761	3.0040965809720116e-05	NA	30	31	31
ENSG00000153208.16	MERTK	1.0114648335747454	0.07834927676392571	0.3117940042095301	0.027949956843491008	0.10637241033766627	6.213730309022778e-05	NA	43	46	46
ENSG00000141338.13	ABCA8	1.0108556900595342	0.17488346305514402	0.3120855042099616	0.0035015747380402642	0.05437920318929404	0.004780428074603344	NA	13	13	13
ENSG00000251396.6	LINC01301	1.0100633067492168	0.14614439030386214	0.3124649606096319	0.00586829590855559	0.062358660210674335	0.002494553544705791	NA	19	20	20
ENSG00000180992.6	MRPL14	1.0099105162559954	0.11322078827113828	0.3125381638380694	0.012706401620433452	0.09590789904600593	0.00011483425443305205	NA	56	57	57
ENSG00000186532.11	SMYD4	-1.00836835920396	-0.05580272518545725	0.3132776568595437	0.03362678149229315	0.23484078010901696	3.887626477677286e-10	NA	9	10	10
ENSG00000138760.9	SCARB2	-1.0070884525962327	-0.2024155758170776	0.3138922698401726	0.0032643504104317004	0.11943891185110797	2.232175517467168e-05	NA	9	9	9
ENSG00000258144.1	RP11-554L12.1	-1.0062402486801147	-0.09247969698426221	0.3143000153234843	0.0128594858243188	0.06745676616507333	0.001800735701730116	NA	1	1	1
ENSG00000196683.10	TOMM7	-1.0061549023969392	-0.09934809977448633	0.3143410619546989	0.012553281832414805	0.19928988268276576	1.6590657866780693e-08	NA	39	39	39
ENSG00000105976.14	MET	-1.0055151743076607	-0.031160080542920694	0.3146488464387487	0.1384540499468306	0.4962452743617669	4.0433520290017537e-25	NA	35	35	35
ENSG00000116132.11	PRRX1	-1.0046778676711403	-0.10976439888816539	0.3150519886957407	0.009717918757835267	0.06837187408110368	0.0011725458097162154	NA	49	50	50
ENSG00000010319.6	SEMA3G	-1.0042278796272452	-0.18162104302525303	0.3152687868753792	0.00765438901231399	0.08183078871746385	0.0005541523866209635	NA	25	26	26
ENSG00000180822.11	PSMG4	1.0042240857435707	0.11642698964673968	0.3152706151340099	0.011585720464048157	0.21118075684858253	2.5290722300701235e-09	NA	35	37	37
ENSG00000283154.2	IQCJ-SCHIP1	1.0041770235084306	0.07059111884391524	0.31529329483167046	0.028722813311229733	0.25390916642515793	7.505101948930299e-11	NA	46	46	46
ENSG00000160439.15	RDH13	1.0039685740019593	0.0459088766582834	0.3153937613369836	0.057305933501482685	0.028873548405822038	0.043003187117592365	NA	58	63	63
ENSG00000174749.5	C4orf32	1.0032045161841414	0.08689483460009177	0.31576219443201825	0.012762899771272509	0.12741744371414945	7.063260743955389e-06	NA	13	13	13
ENSG00000106868.16	SUSD1	-1.002648107567625	-0.17428466805583248	0.3160306756607857	0.004257453393019798	0.13698624250679045	3.755109620144897e-06	NA	7	7	7
ENSG00000000460.16	C1orf112	-1.001920032886245	-0.08344722942409104	0.31638221639663155	0.020176295759735143	0.06504723643040218	0.002095432626870535	NA	45	45	45
ENSG00000114698.14	PLSCR4	-1.0011507959842145	-0.46272796808643146	0.3167539104361229	0.0005799795059341895	0.02903156563038993	0.03992562666932152	NA	10	10	10
ENSG00000173567.14	ADGRF3	1.0009649916488357	0.13148735806567874	0.3168437337313197	0.00721923698687083	0.02699541974477017	0.0470658756226662	NA	10	10	10
ENSG00000148942.14	SLC5A12	-1.000915731121941	-0.07595520371893381	0.3168675505246188	0.025169978179976654	0.23632370650484735	2.3139633491985103e-12	NA	5	5	5
ENSG00000140525.17	FANCI	1.0008945508646654	0.11894811160313655	0.3168777912513193	0.011540993811271195	0.047259270717306116	0.007752527371165702	NA	15	17	17
ENSG00000204084.12	INPP5B	0.9988130201337738	0.12988440318256678	0.31788527753695905	0.006573010703820721	0.09288694624001176	0.00019338532938178204	NA	32	36	36
ENSG00000267454.5	ZNF582-AS1	0.9985690328858641	0.040111348336886905	0.318003507636925	0.07466483510258279	0.2909229315547647	9.55684184619624e-13	NA	32	32	32
ENSG00000151575.14	TEX9	0.9975605437916159	0.07617848580030799	0.3184925017886946	0.034446193338101394	0.25977688017443784	3.3146611114038795e-11	NA	48	48	48
ENSG00000282881.1	RP11-49P4.7	0.9974818309720401	0.10904714912263551	0.3185306886083762	0.0062506109447696525	0.05218776405138113	0.006305988017602637	NA	3	4	4
ENSG00000257272.1	RP11-317N8.3	-0.9971073285540571	-0.04843431842367327	0.3187124161729049	0.06284154546459106	0.1016755067029088	4.560940383709945e-05	NA	48	51	51
ENSG00000188674.10	C2orf80	0.9958338157742251	0.17516423754900967	0.31933089698982187	0.003862458548127434	0.15834436176392225	8.471366565724074e-07	NA	75	78	78
ENSG00000075035.9	WSCD2	-0.9953509218598232	-0.1430677959448521	0.31956561939361594	0.006665285097786678	0.056182521766266	0.0038744980772489257	NA	80	84	84
ENSG00000256660.5	CLEC12B	-0.9943860166025043	-0.08176720816430226	0.320034973228322	0.020253381519480022	0.03737921677540729	0.01815820241101757	NA	14	15	15
ENSG00000261478.1	RP11-429B14.4	0.9940859360680759	0.04961555417550393	0.3201810316873278	0.052098612082859944	0.23819227666571804	4.6766786272489595e-11	NA	26	26	26
ENSG00000228022.5	HCG20	0.9939178818203307	0.10742269452997573	0.3202628479128843	0.012267211592348939	0.06080327495274317	0.003107117081078156	NA	14	53	53
ENSG00000125656.8	CLPP	-0.9931790666769955	-0.21114009656042076	0.32062269785138175	0.002433442557109387	0.03308608659164016	0.029471735840105224	NA	8	8	8
ENSG00000198468.7	FLVCR1-AS1	0.9930114140625723	0.023627753307351774	0.3207043921027285	0.1980306608691954	0.4536060679786202	8.685922253285827e-22	NA	38	38	38
ENSG00000176194.17	CIDEA	-0.9924777822006611	-0.12219140112219	0.3209645123289472	0.010831115093273214	0.1266757472328982	8.407413773873054e-06	NA	22	22	22
ENSG00000157601.13	MX1	-0.9916704462407535	-0.0856240947068679	0.3213583122681062	0.01921175761608589	0.15556406497138808	8.632688960173804e-07	NA	5	5	5
ENSG00000158987.20	RAPGEF6	-0.9913274369517338	-0.10652486075453638	0.32152571979158484	0.007740971476361213	0.05826061057429425	0.003932233057339301	NA	22	24	24
ENSG00000113812.13	ACTR8	0.9912482078590278	0.07772544982596404	0.3215643960694661	0.029624477383162873	0.13612894231973485	5.5234239267726864e-06	NA	46	48	48
ENSG00000182993.3	C12orf60	0.9905449986142543	0.03098792515878974	0.3219078060805358	0.06562762840069997	0.2946737602564311	1.0114553939745718e-12	NA	24	25	25
ENSG00000151632.17	AKR1C2	-0.9903615595028582	-0.06116229145053884	0.32199742734269887	0.041852189845180375	0.10679248300109423	5.5218505497938523e-05	NA	46	47	47
ENSG00000281721.1	LINC01080	0.989583838501638	0.05605359502555017	0.32237757263358124	0.041152922011700226	0.2535675754228217	4.665090695507506e-11	NA	17	17	17
ENSG00000105926.15	MPP6	-0.9894368204623845	-0.09986729222039294	0.3224494670494541	0.01203620696219791	0.18743952996964855	5.3630960194905874e-08	NA	28	28	28
ENSG00000023041.11	ZDHHC6	-0.9891965911144193	-0.08803706727341738	0.32256696594790824	0.019484827561506712	0.08446735101129274	0.0003408850632237312	NA	16	18	18
ENSG00000071894.16	CPSF1	0.989138222717863	0.03363913437649969	0.322595518809341	0.11673796434303813	0.4830860913003318	2.9241804176411184e-25	NA	27	30	30
ENSG00000184635.14	ZNF93	-0.9880485585877826	-0.08087921570749021	0.32312886727400925	0.022373281881206554	0.24132387072637326	2.1941930846192817e-10	NA	19	21	21
ENSG00000248161.5	RP11-499E18.1	0.9877994085145598	0.07727779403343185	0.3232508973046545	0.017511071635628463	0.03534547415089751	0.02459868358753926	NA	29	29	29
ENSG00000164161.9	HHIP	-0.9875203102301933	-0.25412809278516135	0.3233876311965309	0.004978627863758683	0.03967759531200292	0.017066158065639273	NA	29	29	29
ENSG00000162006.9	MSLNL	-0.9867800119428647	-0.05715126717257882	0.3237504955644943	0.04267800328971813	0.22387372220474105	5.129214983462242e-10	NA	16	18	18
ENSG00000104883.7	PEX11G	0.9867205045767564	0.12897518392428545	0.32377967519021056	0.009346098463133213	0.0695291791639241	0.0010694090833989148	NA	18	21	21
ENSG00000174939.10	ASPHD1	0.9863799877183149	0.10510109418678273	0.3239466816659162	0.009075612797515219	0.08890101427377614	0.0002758986371971416	NA	19	21	21
ENSG00000204681.10	GABBR1	0.9855698791911427	0.4987439707333612	0.3243442248568973	0.0006268839947774342	0.14414301780629946	8.924604141699903e-07	NA	4	57	57
ENSG00000086289.11	EPDR1	0.9838032417194008	0.08477788271750954	0.32521226513553014	0.017488730086841677	0.1803534238958941	1.0574202943982568e-07	NA	9	9	9
ENSG00000133116.7	KL	0.9837421474578816	0.08560170865302844	0.32524231091594513	0.0218007095843018	0.05011434877231336	0.0043808018202960725	NA	78	82	82
ENSG00000156150.6	ALX3	-0.983543292827949	-0.12366130446483659	0.3253401188991708	0.008197172659735375	0.05587065038667341	0.004656788711179436	NA	8	8	8
ENSG00000135334.8	AKIRIN2	0.9833133083619079	0.17402413315556606	0.325453262159217	0.0037246460166345807	0.028530809687865314	0.04272473270296818	NA	31	32	32
ENSG00000093183.13	SEC22C	-0.9832687562768717	-0.09417706122607222	0.32547518298152045	0.019485371230116358	0.11544748546411908	2.081005286426101e-05	NA	26	26	26
ENSG00000205307.11	SAP25	0.9832142908264188	0.0585403120689985	0.3255019827504254	0.0696067201982256	0.20382783059912676	1.2188746844343587e-08	NA	116	120	120
ENSG00000215217.6	C5orf49	-0.9831699816421671	-0.10400550991651435	0.3255237861790544	0.013468313337660126	0.057172413496608086	0.002837963606298359	NA	70	71	71
ENSG00000004142.11	POLDIP2	-0.9830974354814823	-0.06468019874838493	0.32555948636014176	0.026959868283527595	0.25809451027001623	2.499408914783625e-11	NA	28	29	29
ENSG00000047346.12	FAM214A	-0.9827873023063953	-0.13787379892087695	0.3257121325256279	0.007374143829578385	0.0405755822866582	0.01521956875822696	NA	27	27	27
ENSG00000180228.12	PRKRA	0.9826977493108658	0.3022315117148968	0.32575621876891525	0.0012181670529355297	0.06385173411649657	0.001625186588914927	NA	38	38	38
ENSG00000178467.17	P4HTM	-0.9825034381515987	-0.3507309905927822	0.3258518899841353	0.0011975277307572523	0.0919949633265166	0.00020304523065361985	NA	62	62	62
ENSG00000213523.10	SRA1	-0.9819758008705384	-0.1089449440277949	0.32611177008959813	0.006702486196012984	0.09821494809927897	0.0001262265847928265	NA	42	45	45
ENSG00000090487.10	SPG21	0.9818485713732809	0.03323826974842789	0.3261744552909951	0.08488173735287113	0.2527654361788077	4.421628713208392e-11	NA	61	63	63
ENSG00000188659.9	SAXO2	0.9816269222964265	0.039036723763878456	0.32628367915145284	0.06491593066843872	0.24288754246486546	4.505162823253855e-11	NA	25	25	25
ENSG00000119661.14	DNAL1	0.9815656534342553	0.15083586876659	0.3263138753115442	0.005626380149296917	0.04663592510989045	0.008152534622036198	NA	22	22	22
ENSG00000111775.2	COX6A1	0.9814982009049374	0.18854092956750726	0.3263471211721545	0.0041923216983431304	0.06954012927725847	0.0009473061997761444	NA	27	27	27
ENSG00000170703.15	TTLL6	0.9813786443996986	0.10109473347220654	0.3264060533388474	0.011573162493530178	0.042982464693417315	0.011439705585309318	NA	15	15	15
ENSG00000054219.10	LY75	-0.9813662340359948	-0.11483931318867112	0.32641217109031184	0.009262497679297408	0.043075503496728916	0.011718419583079395	NA	10	10	10
ENSG00000072736.18	NFATC3	0.9805855170145894	0.13907131247355942	0.3267971792653215	0.0076481993614249556	0.034674779608472615	0.024289343010560405	NA	24	24	24
ENSG00000100439.10	ABHD4	-0.9805435474575505	-0.4522034391643069	0.3268178847736868	0.0008210239675032469	0.06183798623821483	0.0028737164198582585	NA	6	6	6
ENSG00000144043.11	TEX261	-0.9793441528984254	-0.3049907054424745	0.32740996127079103	0.0016404422720489222	0.0759915437334279	0.0005051662598885106	NA	17	17	17
ENSG00000118804.8	STBD1	0.9792591504148195	0.06976126594857962	0.32745194882558015	0.0419103114429479	0.31239139724437937	1.5972467453616675e-13	NA	43	43	43
ENSG00000255328.1	RP11-326C3.12	0.9790955119816356	0.024765755284629407	0.32753278898322224	0.2306755851421965	0.501467166742149	6.923352472841553e-26	NA	18	18	18
ENSG00000267421.6	AC005498.3	-0.9789502489245463	-0.23574146160731058	0.3276045622467678	0.01060430905967157	0.03885182984871894	0.017989098032639334	NA	10	10	10
ENSG00000115523.16	GNLY	-0.9788795193619316	-0.06901903909172966	0.32763951282801296	0.02846090127003782	0.1568993648396264	7.400550055067873e-07	NA	16	16	16
ENSG00000226581.1	RP11-340I6.8	-0.9785524555820284	-0.08216355636477046	0.327801160863716	0.0381185216014244	0.057306868723787464	0.0033090704378667536	NA	26	28	28
ENSG00000148803.11	FUOM	-0.9784052971617843	-0.36369383703012753	0.3278739093345807	0.0027362121469265087	0.027794815248374512	0.04626731621516968	NA	6	6	6
ENSG00000101751.10	POLI	0.9778923061696679	0.043010058532120705	0.328127590796629	0.05534954220606121	0.28505658047192745	1.5057813998643584e-12	NA	54	54	54
ENSG00000169629.11	RGPD8	-0.9772922733267216	-0.030653968623726626	0.3284244772328829	0.15115422803791656	0.4410355528313027	6.749611087492504e-22	NA	36	36	36
ENSG00000138443.15	ABI2	0.9766635236777899	0.3804143812326321	0.3287357591235731	0.0008906063829343948	0.07244790795868293	0.0009824554978793269	NA	30	31	31
ENSG00000196968.10	FUT11	-0.9765181905354346	-0.12605357320082056	0.3288077379815605	0.00897550930158765	0.04578268552157915	0.009007668307972509	NA	19	19	19
ENSG00000197980.12	LEKR1	0.9762269436911146	0.04730875605126766	0.3289520139801715	0.046319501068005885	0.06061646422891151	0.002392313216885229	NA	127	128	128
ENSG00000140955.10	ADAD2	0.9760075389151676	0.038150153892017105	0.32906072840937717	0.1021866194696518	0.4075378178656101	1.0135373722747043e-18	NA	7	7	7
ENSG00000173041.11	ZNF680	0.9759150545934444	0.06875144972993444	0.3291065610977385	0.02258130535446276	0.1550855396217741	6.677454035576565e-07	NA	46	49	49
ENSG00000134453.15	RBM17	0.9757285923089266	0.20845986494682123	0.3291989792601818	0.0030635983053372883	0.11483351553620155	3.12192167386198e-05	NA	24	24	24
ENSG00000244694.7	PTCHD4	0.9757033416837825	0.04895952696760893	0.3292114957722345	0.048467618444718454	0.07184769523676769	0.0011069181393284298	NA	51	52	52
ENSG00000119403.13	PHF19	-0.9753480342540148	-0.2764767502481567	0.32938765122811264	0.0021059293607488174	0.09315843370126824	0.00018701111177941925	NA	8	8	8
ENSG00000030110.12	BAK1	-0.9753180806553629	-0.1802865439939548	0.3294025045098542	0.005426994715980305	0.12608917242060966	5.3104896917244065e-06	NA	10	23	23
ENSG00000144199.11	FAHD2B	-0.9751757093512691	-0.1008908530263818	0.3294731090080778	0.01650096295933405	0.2283600610898268	1.072334822566667e-09	NA	13	16	16
ENSG00000133661.15	SFTPD	0.9748838904424247	0.03462751185060502	0.32961785790944	0.0877123458674292	0.3630507756914788	1.6650412811395687e-17	NA	22	22	22
ENSG00000164199.16	ADGRV1	-0.9747586644003697	-0.1430854349021846	0.3296799855399998	0.004785061102566166	0.1241135179259727	1.0420369092891851e-05	NA	32	32	32
ENSG00000175395.15	ZNF25	0.9747232190505704	0.09760167457735337	0.32969757220182105	0.012712782487362932	0.11520043480916906	1.8943410131273396e-05	NA	44	45	45
ENSG00000075131.9	TIPIN	-0.9744057411637498	-0.02917054865474727	0.32985511999363093	0.1233022253950283	0.4075824342554584	2.3789820565033764e-19	NA	32	32	32
ENSG00000138448.11	ITGAV	0.9742152167295379	0.07522049980934277	0.32994969078248804	0.02093803234648233	0.2770245974630309	7.222412065261886e-12	NA	54	54	54
ENSG00000272514.5	CFAP206	-0.9734209719063694	-0.05769339935959849	0.33034411994475243	0.03662906319133191	0.12823274426247028	9.920488983791272e-06	NA	66	67	67
ENSG00000136870.10	ZNF189	-0.9734183542719591	-0.08916645018785344	0.3303454203900472	0.016763883790541268	0.0643086493059101	0.0017220804151773855	NA	60	64	64
ENSG00000241163.7	LINC00877	-0.9723943828793402	-0.07511084663852649	0.33085438531900524	0.019607078362205245	0.12662730186372528	1.2461093382717576e-05	NA	9	9	9
ENSG00000123610.4	TNFAIP6	0.9714360129440515	0.0755231836777182	0.3313312023938517	0.021179106358442716	0.11668896036392147	2.0949737854415122e-05	NA	17	17	17
ENSG00000110851.11	PRDM4	-0.9713900388340344	-0.10431110960565373	0.3313540870220224	0.009140440356970656	0.16921661413798764	1.5706264923685893e-07	NA	23	23	23
ENSG00000127337.6	YEATS4	-0.9712321486728546	-0.05808119146813424	0.33143268811742366	0.05726936053397658	0.315488655292139	7.170251031658116e-15	NA	49	49	49
ENSG00000141959.16	PFKL	0.9710352305722046	0.13490902214411424	0.3315307350468022	0.0076710795045991645	0.1392595995549252	2.720560751985501e-06	NA	20	20	20
ENSG00000218739.9	CEBPZOS	0.9704234277063662	0.07627384097996767	0.33183547568467486	0.021001401440163662	0.16757856848103742	2.6283370153865976e-07	NA	9	9	9
ENSG00000271991.1	RP11-79O8.1	-0.9693514690431468	-0.035254207910734095	0.33236985750015013	0.10311467650405724	0.06953391983183647	0.0015255714664457961	NA	103	105	105
ENSG00000148516.21	ZEB1	0.9688746045692674	0.22185839084781417	0.33260775762364125	0.002937172558366389	0.038092543349898346	0.0179485852008319	NA	30	31	31
ENSG00000064309.14	CDON	-0.9687195199167776	-0.07767265628767331	0.33268515058874415	0.018026822906301504	0.12034960025156635	2.1464628806980294e-05	NA	19	24	24
ENSG00000115468.11	EFHD1	0.9684043855878843	0.11594756538306226	0.33284245006929825	0.009790901320468694	0.12771138203731466	1.180119095649424e-05	NA	14	15	15
ENSG00000167995.15	BEST1	-0.9679064570384974	-0.1365384922623957	0.33309108925157827	0.004380055657904328	0.08380122083207704	0.00033105796214546475	NA	11	11	11
ENSG00000139428.11	MMAB	-0.9672303779261648	-0.06851926796023486	0.33342887925952935	0.02228892046344855	0.07431859840160755	0.0007645494300102995	NA	44	44	44
ENSG00000135205.14	CCDC146	0.9667388035211759	0.25070137988339924	0.3336746237547793	0.0021049965990239013	0.052543166608824084	0.005757245852503505	NA	9	11	11
ENSG00000257467.5	RP11-121G22.3	0.9662453518009315	0.11412450845905155	0.33392142422600357	0.010954902150417101	0.034899081619277544	0.025663607687150373	NA	8	8	8
ENSG00000165478.6	HEPACAM	-0.965853646788397	-0.3765428136115863	0.3341174197587471	0.0010521314287018706	0.05600365403731192	0.0040653781765188106	NA	8	8	8
ENSG00000160188.9	RSPH1	0.9654481762720416	0.07577375096304355	0.33432038118996243	0.02536698161460776	0.2459853534318112	2.0516487752798385e-11	NA	33	34	34
ENSG00000090581.9	GNPTG	0.9654223992662025	0.2712263480030367	0.334333286757985	0.0030144051898783044	0.039194488261381916	0.017245619338302574	NA	11	11	11
ENSG00000002016.17	RAD52	0.9651414517700612	0.09114337009405012	0.33447396732732704	0.01054202529374302	0.15834261286200166	2.723046554124172e-07	NA	23	24	24
ENSG00000109670.13	FBXW7	-0.9651233347286026	-0.1727314376974102	0.33448304049446487	0.004241866227657174	0.07825772195438449	0.0007473944908784018	NA	19	19	19
ENSG00000184313.19	MROH7	-0.9640052545149087	-0.12834048962707056	0.3350432914975653	0.008403687276996388	0.041864650631196286	0.015132593608938504	NA	19	19	19
ENSG00000154027.18	AK5	-0.9627972771523232	-0.0723363110063502	0.33564926743750956	0.019042443269390433	0.1089878878355987	5.7005761399514964e-05	NA	85	87	87
ENSG00000168936.10	TMEM129	-0.962023854121275	-0.08283475677074312	0.3360376216161458	0.01952514744409696	0.3508120645115757	2.415404710245121e-16	NA	25	27	27
ENSG00000116830.11	TTF2	0.9616080224581826	0.050690156421360745	0.33624654011527233	0.02610047194258241	0.2396947823992197	8.288935683673857e-11	NA	18	20	20
ENSG00000160221.16	C21orf33	-0.9612592499642914	-0.0233611479013735	0.3364218317652825	0.2314922165838345	0.5320525002662602	1.185727168272519e-30	NA	20	20	20
ENSG00000271265.1	RP11-230C9.4	0.9609838073261623	0.10277609068621366	0.33656030966548334	0.00994799781898956	0.027886320661361885	0.028115700366687136	NA	10	10	10
ENSG00000104112.8	SCG3	-0.9597954176449334	-0.09064852763537788	0.33715818902851613	0.022419219936223547	0.2483288172261085	4.6034397004969294e-11	NA	7	7	7
ENSG00000174808.11	BTC	-0.9593914595166173	-0.14775295500638005	0.337361575931875	0.006593370487093978	0.03633614172469495	0.0208816542483066	NA	5	5	5
ENSG00000174373.16	RALGAPA1	0.9584420120827041	0.10958898827355891	0.33783991898435506	0.008254618329871502	0.06363309069118929	0.0013806841944142849	NA	39	39	39
ENSG00000103852.12	TTC23	0.9581808767261354	0.07522411411124776	0.33797155848297167	0.019297827508685018	0.223893603598086	1.1170637867829124e-10	NA	31	31	31
ENSG00000138207.13	RBP4	-0.9576761663910056	-0.2097287284663131	0.33822607857786013	0.0025615925437350168	0.08783656046637217	0.0002758444017825042	NA	30	31	31
ENSG00000138311.15	ZNF365	0.9574693838259151	0.27823523811106715	0.33833039237832985	0.002715358763728751	0.047521149292165936	0.007967443182695976	NA	24	26	26
ENSG00000100294.12	MCAT	0.9563961666317677	0.2227026332735335	0.33887212069497397	0.0024912901171819835	0.05818652072197066	0.003210857583855353	NA	9	9	9
ENSG00000197363.9	ZNF517	-0.9560533201017863	-0.07118887833579211	0.33904529674020856	0.020869588025869988	0.12347770866534047	1.0693269205864207e-05	NA	24	25	25
ENSG00000230563.2	RP5-828H9.1	0.955951561689869	0.0384350650890537	0.3390967071052756	0.12390420464448523	0.3424716269560389	7.677058884498142e-16	NA	17	19	19
ENSG00000106404.13	CLDN15	-0.9554548684257189	-0.14201983680635943	0.33934771816219833	0.007326797576089219	0.1527628617667755	7.451407320754159e-07	NA	15	16	16
ENSG00000163661.3	PTX3	0.9544505937396963	0.0713491309499703	0.33985560676557547	0.03633021729106961	0.058562792984749285	0.0033510777989237467	NA	47	48	48
ENSG00000266472.5	MRPS21	0.9540692286524166	0.21503923663648628	0.3400486009022269	0.007843872193757515	0.11936649104020253	1.4913696824628524e-05	NA	17	17	17
ENSG00000271904.1	CTC-498M16.4	-0.9536244452114955	-0.035897317829536965	0.3402737773408471	0.08190334595023122	0.2733193352259679	5.042238832230054e-12	NA	34	36	36
ENSG00000111665.11	CDCA3	-0.9533245117276008	-0.11970243057235405	0.3404256758486781	0.008929293025857862	0.10793903019569852	2.181488402251209e-05	NA	3	3	3
ENSG00000169609.13	C15orf40	0.9526306186642907	0.030840252906117773	0.3407772579952363	0.13556784632558264	0.39220976547777536	5.698301387720368e-18	NA	43	43	43
ENSG00000099968.17	BCL2L13	0.9524512957917838	0.17354119515015065	0.340868155217965	0.0049427449488351335	0.06789874160293015	0.0017112202509757595	NA	13	16	16
ENSG00000041357.15	PSMA4	0.9523712050716986	0.12143323349792623	0.34090875753137806	0.008044511795926846	0.0946713359082088	0.0001513748347046686	NA	29	30	30
ENSG00000183960.8	KCNH8	-0.9522299885588881	-0.14594156761422952	0.3409803553565206	0.005361683860734071	0.07180177674992677	0.0009371531493355813	NA	26	29	29
ENSG00000283897.1	CTB-88F18.5	0.9514291762704256	0.09764595859852804	0.34138655527196327	0.014046600889636114	0.047938081479643915	0.00806825136790916	NA	8	8	8
ENSG00000070759.16	TESK2	-0.9513500116893606	-0.10605453476140239	0.34142672712421296	0.011850572840953746	0.10010365361331866	9.206021292283116e-05	NA	41	41	41
ENSG00000235475.1	LINC01372	0.9507035315142824	0.07478131768098943	0.34175489497519296	0.02067448272275987	0.10595528297354946	7.274221811826553e-05	NA	11	11	11
ENSG00000068745.14	IP6K2	-0.9503736699610913	-0.06189774015831861	0.3419224178422715	0.020437498965203783	0.12378147427616785	1.4734722340104874e-05	NA	12	13	13
ENSG00000120306.9	CYSTM1	0.9500485573928225	0.12069957404770822	0.3420875802952287	0.008860433848504939	0.17602929517582108	6.891990471235822e-08	NA	35	35	35
ENSG00000169683.7	LRRC45	0.9489339970254541	0.05189682009117392	0.3426541822947071	0.053088692623502264	0.10747252682485328	4.587868526426453e-05	NA	66	70	70
ENSG00000088836.12	SLC4A11	-0.947446290598488	-0.0975462867264822	0.3434114124670957	0.015786166970096282	0.17893793185120327	1.0765685168085816e-07	NA	13	13	13
ENSG00000244411.3	KRTAP5-7	0.9467355916881268	0.07898020701857203	0.34377352929415006	0.011759474023814265	0.04429998045593	0.009315057152408018	NA	15	15	15
ENSG00000186204.14	CYP4F12	-0.9465490196214256	-0.06341510686374512	0.3438686322833133	0.027313955130378643	0.09972997873819	8.035858338649953e-05	NA	20	21	21
ENSG00000185829.17	ARL17A	0.9460673659567078	0.06352044650739311	0.34411422741312614	0.049121115436999686	0.1489733917541019	1.2602576336434723e-06	NA	23	52	52
ENSG00000244041.7	LINC01011	0.945710274187265	0.15623816277640687	0.34429638070995827	0.00563379650940946	0.047029161933456194	0.009501121309630066	NA	7	8	8
ENSG00000151240.16	DIP2C	0.9455677741658031	0.19117714070645583	0.3443690874590869	0.0032982368373662093	0.046206343020462164	0.009929674559250838	NA	10	10	10
ENSG00000236279.6	CLEC2L	-0.9450017816876997	-0.16961733106395824	0.34465796641964663	0.004760018677453534	0.0869985766441023	0.0003082765632340329	NA	22	25	25
ENSG00000253678.1	RP11-981G7.3	-0.9446934966832683	-0.05924122418794234	0.34481537814236696	0.03932812060115561	0.2677684546342348	8.724284422241074e-12	NA	7	7	7
ENSG00000189366.9	ALG1L	0.9444686382484169	0.03444497828365768	0.3449302207976269	0.11937420066310693	0.2738999925177874	6.5137583712595815e-12	NA	46	46	46
ENSG00000138722.9	MMRN1	-0.9439676720421909	-0.02127812701595182	0.3451861685496873	0.24773998560291174	0.2527714668676541	5.378995368554342e-11	NA	123	136	136
ENSG00000067208.14	EVI5	0.943660398535302	0.10995512171429565	0.3453432170117393	0.011113978545098161	0.12673651672999953	1.0699338753567817e-05	NA	158	160	160
ENSG00000096093.15	EFHC1	0.9431529520056436	0.10114555249132649	0.3456026742525645	0.011892385054351393	0.13498987732759035	5.287798130447099e-06	NA	8	8	8
ENSG00000171714.10	ANO5	-0.9431061557442729	-0.06320749842465329	0.34562660742068074	0.038062574655800596	0.15577206774616198	8.71054719783543e-07	NA	53	54	54
ENSG00000145220.13	LYAR	-0.942629105606025	-0.09795753754535999	0.3458706470332742	0.008892356136898597	0.08722605904664231	0.0003267608991752913	NA	8	9	9
ENSG00000242616.3	GNG10	-0.9411600609051599	-0.047712064253300365	0.3466228404841626	0.0679347799110877	0.3998409161401212	2.7002078795361645e-19	NA	28	28	28
ENSG00000218672.1	AC008060.7	-0.9405798667711901	-0.04778626408390789	0.3469202033794544	0.05370175294979487	0.16142278001575078	2.5264670125037444e-07	NA	18	18	18
ENSG00000250490.1	LINC02145	-0.9397904826282495	-0.031930459739180864	0.34732504164318123	0.14623027547987696	0.3385971691160713	5.264013710975113e-15	NA	82	83	83
ENSG00000163885.11	CFAP100	0.9396030195421027	0.11765052685823918	0.34742122685353527	0.006832276353110229	0.042190526313319314	0.012800364123902244	NA	25	26	26
ENSG00000185163.9	DDX51	-0.9393712848203609	-0.08140862634025539	0.3475401507626279	0.018109234245116363	0.08773205430842307	0.0002743597094173438	NA	46	49	49
ENSG00000165457.13	FOLR2	-0.9388712590821973	-0.09776546211445616	0.34779684710466796	0.011409355716472006	0.03616509449009165	0.022825403831495117	NA	58	61	61
ENSG00000173705.8	SUSD5	-0.9386109603050906	-0.046167163353419305	0.34793052342065756	0.06229826037798625	0.1017854628419327	4.373295631274018e-05	NA	60	63	63
ENSG00000240707.2	LINC01168	0.93858012147259	0.09420276468274894	0.347946362852924	0.017060941276127527	0.09771462849488573	0.00012077611252106065	NA	15	15	15
ENSG00000261453.1	LINC01735	-0.9381181531652439	-0.06961707536701878	0.34818369375638125	0.022912062477032504	0.07255844856179589	0.0010533355022973678	NA	19	21	21
ENSG00000028839.9	TBPL1	-0.9379965467991266	-0.09347669696549944	0.3482461847330146	0.012656283431120045	0.04313238509437582	0.01181826519133884	NA	47	47	47
ENSG00000164733.20	CTSB	0.9378603461151424	0.06974472844541088	0.34831618388850394	0.02603310522512156	0.2431445812775415	2.0190807288795825e-10	NA	32	32	32
ENSG00000169752.16	NRG4	-0.9372945414086499	-0.03835036256274688	0.348607070020423	0.06305529928147707	0.1826552279633346	6.287054147642738e-08	NA	47	48	48
ENSG00000115274.14	INO80B	0.9372310822688463	0.13703397638272097	0.34863970465351435	0.008433295709958481	0.07340009007315303	0.0010085970362359578	NA	32	34	34
ENSG00000277159.1	RP11-88E10.4	0.9360925089088864	0.1080335755913921	0.3492255596426408	0.012112582766392653	0.2225863204716984	4.816456821259426e-10	NA	39	40	40
ENSG00000164818.15	DNAAF5	-0.9359469829472057	-0.191964723335127	0.34930048532095104	0.0037421086885794917	0.07651480321822621	0.0004272339828348976	NA	6	6	6
ENSG00000138442.9	WDR12	0.9356365346775839	0.4506340814359188	0.34946035721349855	0.0006979936054109048	0.0406749893677755	0.015030922052173287	NA	13	13	13
ENSG00000171314.8	PGAM1	-0.9346270693094229	-0.11322293611670128	0.34998052375359034	0.00688222907833189	0.16436609151190354	4.68558350504853e-07	NA	11	12	12
ENSG00000173113.6	TRMT112	-0.9345138052064362	-0.09103699753116697	0.3500389181528696	0.018973106730963387	0.1432063868124218	2.443627508837577e-06	NA	42	42	42
ENSG00000145365.10	TIFA	0.9335376408779892	0.09080195753513981	0.3505424452650754	0.01605657060626465	0.10062931602285397	8.349683700071574e-05	NA	33	34	34
ENSG00000011260.13	UTP18	0.933327743969666	0.06681260875614463	0.35065077469363093	0.027178523294910693	0.2286751043792905	8.954808969789323e-10	NA	15	15	15
ENSG00000228793.1	RP1-223B1.1	-0.9330595735629119	-0.047341876031171966	0.35078921040902966	0.05982106357407667	0.2756376359189601	4.215249975455924e-12	NA	30	31	31
ENSG00000143178.12	TBX19	-0.9330183004895161	-0.0882772401636108	0.3508105195925245	0.01219820417269927	0.034569428684413955	0.02679301360103113	NA	15	15	15
ENSG00000217442.3	SYCE3	-0.9329667871861705	-0.03976128996050965	0.35083711693212105	0.08767718973796368	0.25431720286880005	3.2462835050329376e-11	NA	12	12	12
ENSG00000185684.12	EP400NL	0.9324261705112081	0.061254066108043244	0.35111632513868574	0.0195386190333649	0.15466774326078986	9.533365801194805e-07	NA	48	96	96
ENSG00000131781.12	FMO5	0.9320252997887707	0.18689754786998267	0.3513234507077597	0.003225769793150681	0.03808695430988538	0.01747389937522307	NA	17	17	17
ENSG00000106153.12	CHCHD2	0.931799902047426	0.09093270047995179	0.35143994527981304	0.012103734656233649	0.17013247470604131	2.2874235488216391e-07	NA	23	23	23
ENSG00000146707.14	POMZP3	0.9309790805378777	0.02881126687571548	0.3518643854827157	0.19091663524381972	0.4142322824358616	5.936008550038732e-20	NA	22	23	23
ENSG00000185088.13	RPS27L	0.9296943281885524	0.1342450143983484	0.3525293719568886	0.005553359676409622	0.029802004400474036	0.03912979526719304	NA	37	38	38
ENSG00000139192.11	TAPBPL	0.9289600140915661	0.04381028299429915	0.3529098091162671	0.04728486331311171	0.27981980883151164	8.508357404710354e-13	NA	71	82	82
ENSG00000104524.13	PYCRL	0.9279026848298264	0.0938498693578626	0.353458051611633	0.014965278975355847	0.0739092572927299	0.001117387771437354	NA	37	38	38
ENSG00000272010.1	CTD-3025N20.3	0.9276531863654804	0.04248344590295759	0.3535874991200231	0.07184478421347398	0.41149291400449106	3.2242084996939677e-20	NA	36	36	36
ENSG00000011478.11	QPCTL	0.9276206003303966	0.0859427239015047	0.35360440797367265	0.01539693439912917	0.10407420188899978	7.814359365926343e-05	NA	29	29	29
ENSG00000130193.7	THEM6	-0.9271733559884336	-0.06065416440540368	0.35383653416228333	0.03756575311561231	0.1821264851632127	1.0019852629910943e-07	NA	29	30	30
ENSG00000163933.9	RFT1	0.926912074161264	0.04014448500558831	0.35397218770719074	0.07873142518192555	0.3331051531543997	6.887980832282439e-15	NA	27	29	29
ENSG00000186453.12	FAM228A	-0.9268455619129246	-0.06287272433142035	0.3540067251001826	0.022374725615613978	0.10197232096597901	8.861105255964473e-05	NA	14	14	14
ENSG00000204677.10	FAM153C	-0.9267661642775961	-0.1406147903529948	0.3540479561941411	0.0059653308878912775	0.18020174922150686	5.9264571186520216e-08	NA	6	7	7
ENSG00000140386.12	SCAPER	0.9266422738244943	0.12030258277493067	0.3541122984141064	0.00818647661924406	0.11366404616503567	4.1192159746423624e-05	NA	68	69	69
ENSG00000162390.17	ACOT11	0.926183874242586	0.10864212289969782	0.3543504314061193	0.009038218315131007	0.1402291218824824	3.4602449450073004e-06	NA	11	11	11
ENSG00000164039.14	BDH2	0.9251129101640673	0.1112634350565125	0.35490717828339213	0.014707571847090577	0.13909171215168908	3.8291310176389285e-06	NA	86	87	87
ENSG00000262165.2	RP11-81A22.5	-0.9238044057710191	-0.041508126192779736	0.3555881609214978	0.06423411929822763	0.3653403062522973	1.4619351521011342e-16	NA	32	34	34
ENSG00000119681.11	LTBP2	0.9235679827309079	0.09739877046633579	0.35571129000906676	0.01212223615880536	0.05884383551972674	0.003689625902572851	NA	9	10	10
ENSG00000112655.15	PTK7	0.9234742786365604	0.22341214333969656	0.35576009852929813	0.002618801893319988	0.030264518433286636	0.037231827559175014	NA	2	2	2
ENSG00000087301.8	TXNDC16	0.923141992448313	0.22902683588899064	0.3559332135616615	0.003968551621307945	0.03210321385164919	0.031938944334833116	NA	13	13	13
ENSG00000135002.11	RFK	0.9225097956753813	0.3129975168163149	0.35626272317358987	0.001008429872551106	0.11235595377357924	2.4448276763098652e-05	NA	11	11	11
ENSG00000084676.15	NCOA1	-0.9220405499388489	-0.10802927649109327	0.356507424768566	0.008333221814938336	0.12995131658524714	6.559560425745531e-06	NA	20	20	20
ENSG00000188039.13	NWD1	-0.9216858632505295	-0.082890631856526	0.3566924565482499	0.01575906033310053	0.22766441654453465	9.714326942960227e-10	NA	10	10	10
ENSG00000100288.19	CHKB	-0.9213075072894078	-0.06360021083498307	0.3568899027250294	0.02733336759573852	0.2721544495941527	4.4754993017469886e-12	NA	11	11	11
ENSG00000248508.6	SRP14-AS1	0.920375021411654	0.1086625973798765	0.35737681712214275	0.008482799202297315	0.15958320835201012	3.485619138568687e-07	NA	14	15	15
ENSG00000175711.8	B3GNTL1	0.9199147673946122	0.052608379770472634	0.3576173011994389	0.0543163541575291	0.10178899604585524	8.2072872053514e-05	NA	84	90	90
ENSG00000090054.13	SPTLC1	0.9195118129991426	0.2476937606959947	0.357827929668474	0.003696284826412092	0.0492786160544915	0.007799368079648008	NA	53	56	56
ENSG00000198892.6	SHISA4	-0.918862090357734	-0.0938841301849735	0.35816771086977006	0.010417443686536278	0.18380034416516924	6.702203508346293e-08	NA	28	28	28
ENSG00000179454.13	KLHL28	0.9182667972586288	0.21877786884423947	0.3584792055356588	0.004917396292823204	0.11308858798113865	2.9351604609206566e-05	NA	35	35	35
ENSG00000178573.6	MAF	-0.9181245039023772	-0.5068511729334494	0.35855368756180794	0.0004237420296581492	0.03213861498601887	0.03433362336730463	NA	2	2	2
ENSG00000117877.10	CD3EAP	-0.9180310735538479	-0.1384919591703193	0.3586025980305071	0.0063219171651105075	0.06324580182374116	0.0021938882442965454	NA	9	9	9
ENSG00000151208.16	DLG5	0.9178587032335886	0.1059447981909195	0.35869284431481274	0.008356789164180277	0.13451774790369694	4.048722919776835e-06	NA	38	39	39
ENSG00000105971.14	CAV2	-0.917724800864769	-0.08522944355933573	0.3587629601554613	0.009751290156409721	0.030175376108141513	0.035386742079338826	NA	23	24	24
ENSG00000130770.17	ATPIF1	0.9164100888551141	0.13687929161891677	0.3594518457442768	0.006382320836694558	0.0981238247625066	0.00011343080266840955	NA	54	58	58
ENSG00000168393.12	DTYMK	0.9161592824025337	0.14267410092184185	0.359583358174136	0.006719290994248626	0.0590477731844342	0.0031713480100103624	NA	44	52	52
ENSG00000204767.3	FAM196B	0.9160710116463969	0.15663992834779872	0.3596296508625584	0.00662788562842087	0.045382558026591344	0.008097565013020079	NA	23	24	24
ENSG00000100197.20	CYP2D6	0.9158552751929673	0.05197985136109937	0.35974280737731523	0.039804029175114865	0.4403500208189038	1.3914441099975213e-21	NA	9	11	11
ENSG00000204954.9	C12orf73	0.9154935489011505	0.12307624283468661	0.35993258759582314	0.010027545395122689	0.14739967660245634	2.2535200783703633e-06	NA	28	28	28
ENSG00000226578.1	RP11-258F22.1	-0.9148644618454944	-0.08121000991866291	0.3602627887375395	0.024268169824727633	0.09809562435896058	0.00010843771038063534	NA	88	99	99
ENSG00000166535.19	A2ML1	0.9148347363500202	0.04884951549327522	0.36027839603926237	0.03586490861967789	0.03005499635867708	0.0342534215490492	NA	88	92	92
ENSG00000140876.11	NUDT7	-0.9145086024242227	-0.08721134190811762	0.3604496597655742	0.011808684529503389	0.07344731080173407	0.0008654092278949977	NA	6	6	6
ENSG00000232388.4	LINC00493	-0.914279551997393	-0.14715793490348966	0.3605699722706399	0.005320070140602472	0.05068862138631676	0.006067022231370476	NA	23	26	26
ENSG00000156802.12	ATAD2	-0.9142023333746103	-0.14387898596904716	0.3606105383020799	0.004757885860833796	0.03376814702570415	0.02892971060517271	NA	22	22	22
ENSG00000142534.6	RPS11	0.9136230652013525	0.3645173151259783	0.3609149423642328	0.0011064254615033764	0.051895562650657916	0.006501269102887916	NA	9	9	9
ENSG00000183287.13	CCBE1	-0.9134777788002372	-0.03654741179352203	0.3609913153034624	0.08126785687010706	0.17359168362992575	1.1879435898427644e-07	NA	32	33	33
ENSG00000257949.6	TEN1	-0.913118179500134	-0.08003642181527011	0.3611803900466297	0.02703698977561742	0.3207318914566177	1.4322811501557692e-14	NA	6	7	7
ENSG00000143851.15	PTPN7	0.9127689744236458	0.1968889194849221	0.36136405900914514	0.0032912759036110724	0.07457814430042836	0.0009263152412261867	NA	17	19	19
ENSG00000177427.12	MIEF2	-0.9125185255576619	-0.13647721505836954	0.3614958219112874	0.005414325832046689	0.0517373266979197	0.005887000252281411	NA	12	12	12
ENSG00000124374.8	PAIP2B	0.9125149639633712	0.1927856335856829	0.3614976959081726	0.0035469844858912595	0.03155722055309099	0.028548874806089457	NA	30	30	30
ENSG00000189157.13	FAM47E	-0.912512717339625	-0.03770310137304589	0.3614988780127909	0.09099364696901302	0.4821705417757156	5.389392964657956e-24	NA	14	14	14
ENSG00000250075.5	RP11-584P21.2	-0.9124013989489147	-0.04615881402584188	0.36155745337604606	0.04020411041564323	0.058870840524061836	0.002684626213706165	NA	36	36	36
ENSG00000138381.9	ASNSD1	0.9122503488002999	0.04462798008265829	0.36163694497073084	0.048985055061247396	0.3338978396819625	1.5326575419793887e-15	NA	26	26	26
ENSG00000170889.13	RPS9	0.9118333144727623	0.06620907167077139	0.3618564701709833	0.027870645237098524	0.3292567773855473	6.751089975518859e-15	NA	41	45	45
ENSG00000109775.10	UFSP2	-0.9103458370067968	-0.030826265944555654	0.3626401523173214	0.1330206101391443	0.40470110226327866	1.422272295855634e-18	NA	60	61	61
ENSG00000113328.18	CCNG1	0.9098788295449335	0.10279790570806843	0.36288641570678737	0.007925062260711612	0.04775079296712488	0.008876769889321305	NA	40	41	41
ENSG00000100239.15	PPP6R2	0.909837899885215	0.06265932140600361	0.36290800381251254	0.02448537664303535	0.28461186453803744	1.0686941357209064e-13	NA	24	25	25
ENSG00000140575.12	IQGAP1	0.9092153000849496	0.055185780587988016	0.3632364894986998	0.03837035015759036	0.40761351428030573	5.89680329820851e-20	NA	60	60	60
ENSG00000011295.15	TTC19	-0.9089936201859741	-0.13010203442561535	0.36335349344135226	0.006901279498022043	0.18850131067578707	3.9801196700291606e-08	NA	36	36	36
ENSG00000100504.16	PYGL	-0.9084939099666631	-0.09601096994525468	0.363617329890217	0.010946832296824301	0.028192129360955907	0.03583868571426868	NA	78	78	78
ENSG00000177946.5	CENPBD1	-0.9070513144589116	-0.09641460042052	0.36437966198481464	0.01072340847100383	0.043606466716435366	0.01232402512708562	NA	9	10	10
ENSG00000176390.11	CRLF3	0.9063432093260474	0.0988283051608439	0.3647542217049997	0.012267272212796613	0.05823942964813807	0.003812712802385456	NA	32	32	32
ENSG00000067533.5	RRP15	-0.9062407362105713	-0.026555414011879684	0.3648084458643426	0.14905231927271026	0.3247703954925608	2.1648982730720703e-16	NA	117	120	120
ENSG00000128266.8	GNAZ	0.9060943643809105	0.07088533502424688	0.364885907980669	0.02362681824812101	0.08423352426032274	0.0002572923800509496	NA	73	77	77
ENSG00000238078.1	LINC01352	0.9059220131532231	0.018494934401489756	0.36497713194635795	0.08476883058837847	0.2571441307728025	2.849058305914361e-11	NA	18	18	18
ENSG00000167614.13	TTYH1	-0.9053646622398365	-0.15861255013773456	0.36527223031834266	0.0031949853575295485	0.030229391827327826	0.0390474175396175	NA	41	43	43
ENSG00000160294.10	MCM3AP	0.9049486888711833	0.06228618696939319	0.36549257115013667	0.023405780528832267	0.13349886234960415	4.121751745811127e-06	NA	42	43	43
ENSG00000003249.13	DBNDD1	0.903595298616264	0.12231422102028772	0.36621003512522454	0.006096915667999585	0.054442877977835084	0.003826616927717786	NA	13	13	13
ENSG00000132952.11	USPL1	0.9035284931717266	0.3329841682704241	0.366245473000802	0.0009453357967055279	0.07574997769178375	0.0009706573660050279	NA	3	3	3
ENSG00000084628.9	NKAIN1	-0.9021341168743082	-0.023833105034078823	0.36698562749871066	0.18426589919921374	0.5761472019145351	1.6149526798357846e-31	NA	34	34	34
ENSG00000145287.10	PLAC8	-0.9021329777187013	-0.10231125777946051	0.36698623255939045	0.013008378894962072	0.10492319731736292	5.225862710967981e-05	NA	14	15	15
ENSG00000137804.12	NUSAP1	-0.9014506698955402	-0.03449760064306283	0.3673487509865738	0.08704281318394506	0.3333611073831981	7.662611201713656e-15	NA	19	19	19
ENSG00000246379.6	RP11-461O7.1	0.9011185231077415	0.0529290934326341	0.3675253053236309	0.039918937326483044	0.07828387087337854	0.0006478816947616808	NA	73	75	75
ENSG00000141696.12	P3H4	-0.9010544535935491	-0.10928708212372568	0.36755936788488675	0.01830740008007402	0.06898813957743115	0.0013595950657938046	NA	76	79	79
ENSG00000272663.1	RP11-191L17.1	0.9007630011163781	0.04390641639658756	0.36771434343187426	0.03213384658077401	0.04867768529920337	0.005900278886269986	NA	34	34	34
ENSG00000204969.6	PCDHA2	-0.9004728131799791	-0.06961811596326965	0.3678686870045711	0.027187576031217804	0.041036176241967065	0.013382545967059588	NA	22	22	22
ENSG00000151773.12	CCDC122	0.8999820781842374	0.07744467260760277	0.3681297882320884	0.019197126756361933	0.15486649964157076	1.1656198625946501e-06	NA	40	41	41
ENSG00000005020.12	SKAP2	0.8988157703365127	0.06404980310064892	0.3687507985994728	0.006457587310830783	0.04494757480107598	0.00999215620871031	NA	52	57	57
ENSG00000134531.9	EMP1	-0.8987507242081253	-0.45296592535133273	0.3687854521320333	0.0014196376613989448	0.03089821606200998	0.03260135561988998	NA	8	8	8
ENSG00000105576.15	TNPO2	0.8987497935674674	0.29163348902867725	0.36878594794851494	0.0013839471168063003	0.07773411206899422	0.0007355691114571467	NA	2	2	2
ENSG00000176125.4	UFSP1	0.8984618831676385	0.039617908942231606	0.368939357590224	0.10857899964377878	0.1084655619209856	6.009163349277562e-05	NA	100	100	100
ENSG00000204520.12	MICA	-0.8965859809160056	-0.1489419856536794	0.369939881486513	0.004907496691130173	0.4674901549044113	1.3704668342593226e-22	NA	5	37	37
ENSG00000072422.16	RHOBTB1	0.8963191486827762	0.36729464623703334	0.3700823349204979	0.0021764006420009743	0.12334047469707125	4.102830103365821e-06	NA	3	4	4
ENSG00000107874.10	CUEDC2	-0.8962624351204069	-0.30308260354217165	0.37011261691917385	0.0010195026426071954	0.06932469198109874	0.000960994588384272	NA	6	6	6
ENSG00000063854.12	HAGH	-0.8962583534579862	-0.06061417538512781	0.37011479636723477	0.023947872830958897	0.2657192808658484	1.8373593169235567e-11	NA	38	38	38
ENSG00000043514.15	TRIT1	-0.8957266016171789	-0.07773390365901725	0.370398799225094	0.01629489768699931	0.27203928950352513	3.5203030079997727e-12	NA	24	24	24
ENSG00000153406.13	NMRAL1	0.8956152053377646	0.05924115755253942	0.37045831190467715	0.02868940291360851	0.3091448194188122	9.397892148386618e-14	NA	72	74	74
ENSG00000171121.16	KCNMB3	-0.8953343564948075	-0.12876371573389778	0.3706083797815539	0.005238808326668811	0.027329877835312644	0.04998234493292513	NA	6	6	6
ENSG00000118518.15	RNF146	0.8951905084601273	0.1621647045356023	0.3706852576980294	0.0032612842069598027	0.04341374891104915	0.0130482823837998	NA	27	30	30
ENSG00000090006.17	LTBP4	-0.8949055102756608	-0.041515512295596434	0.37083760091581286	0.028578848990875275	0.028643504859523564	0.04441385601235491	NA	71	72	72
ENSG00000164946.19	FREM1	0.8946108946918204	0.04033793922359961	0.37099512587663364	0.04802229102278263	0.13451473818718138	3.833780530117771e-06	NA	72	78	78
ENSG00000261064.1	RP11-1000B6.3	-0.8939629504067541	-0.07221216243876935	0.3713417145878716	0.016708162186667427	0.09694613606171637	0.00010460796525156551	NA	12	12	12
ENSG00000114547.9	ROPN1B	0.8926505102548571	0.041075529164947874	0.37204436084202275	0.05686313777887197	0.42177662278539024	1.3899424584885747e-19	NA	15	16	16
ENSG00000099219.13	ERMP1	0.8922003746741894	0.12097650213034211	0.37228554140772063	0.011962750598794295	0.0325664759981992	0.03168191998309567	NA	34	36	36
ENSG00000224429.7	LINC00539	-0.8919734299545476	-0.07398405567859805	0.37240717407614965	0.015876878373757165	0.05627978272143352	0.004077383689556628	NA	24	24	24
ENSG00000272130.1	RP11-360I2.1	-0.8907153275900235	-0.035984700411227484	0.3730819097620979	0.010696493920948052	0.2489261827910611	2.9885954958089464e-11	NA	35	42	42
ENSG00000166321.13	NUDT13	0.8901074064210802	0.037427440049584176	0.37340821643713407	0.04603083132449678	0.164115963093403	2.9905385314271486e-07	NA	65	67	67
ENSG00000250790.4	RP11-46H11.3	0.8894967661681895	0.10514262555392546	0.3737361604067212	0.009205157817358986	0.07922321288137765	0.0004210708369009501	NA	12	12	12
ENSG00000005379.15	TSPOAP1	0.8885581937819684	0.14496011049120328	0.3742405675128817	0.008315376985772388	0.11238977740863224	3.715142262075821e-05	NA	42	46	46
ENSG00000132394.10	EEFSEC	0.888182770705235	0.09547339064335812	0.3744424450343017	0.010608706160100127	0.11448653133699185	3.007598291446773e-05	NA	14	14	14
ENSG00000145736.14	GTF2H2	0.8876556201725586	0.03447815444774005	0.3747260251120841	0.1349149588381871	0.2409817416877865	1.052808535238258e-10	NA	23	26	26
ENSG00000102763.17	VWA8	0.8871135239405914	0.22374210806153647	0.37501778363704397	0.003067836677057188	0.051661968873646914	0.002953435297939073	NA	10	10	10
ENSG00000120278.15	PLEKHG1	-0.8869991239788039	-0.20933722231429766	0.3750793721226584	0.003401727251720812	0.06213997879542023	0.002305639626012723	NA	20	20	20
ENSG00000221953.5	C1orf229	0.8862423220156104	0.06790771077144477	0.3754869622586474	0.024865950557175897	0.09090176249745242	0.00023022439829158682	NA	34	34	34
ENSG00000163162.8	RNF149	-0.8858160920288558	-0.05470006853348357	0.37571663693189417	0.038071199536567575	0.1667389568465374	3.4229342730492193e-07	NA	59	60	60
ENSG00000176155.18	CCDC57	0.8857368697835424	0.13624421779733792	0.375759335517461	0.005208099936765032	0.0952734031476963	0.0001917767613545492	NA	11	11	11
ENSG00000186283.13	TOR3A	-0.8847639846699012	-0.14985999180369444	0.37628393783241376	0.004678557828553406	0.053388816615590126	0.005504882323634718	NA	11	11	11
ENSG00000170909.13	OSCAR	0.8841429674706541	0.2137932881901503	0.3766190409994745	0.002291886830181728	0.10946487476936632	3.651322536795755e-05	NA	2	3	3
ENSG00000006451.7	RALA	-0.8839901089585952	-0.2867218768628665	0.3767015522423143	0.0024154882408939306	0.04460578793585174	0.00978224416456112	NA	15	18	18
ENSG00000255474.1	RP11-234B24.2	-0.8837094673408282	-0.1370765060799861	0.3768530683432886	0.005750682132231057	0.06836959319275611	0.0012694564901891358	NA	10	10	10
ENSG00000177239.14	MAN1B1	0.8832039149535034	0.08899826131632137	0.3771261067448114	0.014892460209921857	0.07342081961058684	0.0011099134187623988	NA	48	58	58
ENSG00000067167.7	TRAM1	-0.8831399764635937	-0.19909204100610325	0.37716064728909027	0.004728858017065822	0.12657992607217175	8.673932004692657e-06	NA	54	54	54
ENSG00000140104.13	C14orf79	-0.8831340889243688	-0.04380881172072149	0.3771638279253543	0.038264840766567186	0.26970452594128913	6.6909493480153775e-12	NA	5	5	5
ENSG00000163040.14	CCDC74A	-0.8829373583638677	-0.10738143891976894	0.377270117550599	0.015266828091334778	0.1875915248393811	3.855441392590556e-08	NA	17	17	17
ENSG00000214946.14	TBC1D26	0.8820862884700887	0.044190281002794464	0.37773014646182324	0.06163629069225006	0.33605719848646604	3.5455595072358476e-15	NA	74	78	78
ENSG00000149488.12	TMC2	0.8809396143868571	0.08664669094353415	0.3783505046431135	0.0136909490834917	0.044277757526216974	0.011242618813021469	NA	17	17	17
ENSG00000068097.14	HEATR6	-0.8808613605282488	-0.05123364382288928	0.3783928633482583	0.027351331747455184	0.11249488114844836	2.7376214701007105e-05	NA	13	13	13
ENSG00000120915.13	EPHX2	0.8806162021060187	0.11311912377085691	0.3785255861650546	0.00853873027606497	0.2480854606815945	8.722058758433312e-11	NA	26	26	26
ENSG00000179862.6	CITED4	-0.8805515162587786	-0.2260493371061461	0.3785606102902037	0.0023473852274341384	0.0545001521908684	0.005418652226099304	NA	3	3	3
ENSG00000101198.14	NKAIN4	0.8802822448716107	0.0730336665601693	0.3787064286082913	0.03217448996086944	0.2204820031115278	2.6803803912942817e-11	NA	16	16	16
ENSG00000182648.11	LINC01006	0.8802645441667414	0.06118736968609797	0.3787160152676773	0.023684795076002286	0.11352709041323925	9.41740943383612e-06	NA	33	33	33
ENSG00000009844.15	VTA1	-0.8801375361101826	-0.2234162287396398	0.37878480690820426	0.0016200033908193873	0.06422737453421916	0.0021887190310843968	NA	9	9	9
ENSG00000219481.10	NBPF1	0.8799303410052298	0.31405498388950925	0.3788970469340208	0.0002919023956601809	0.1930286263594604	2.040571594568757e-08	NA	12	15	15
ENSG00000162377.5	COA7	0.8794155941048466	0.07536933040753106	0.3791759799604122	0.015839658736745598	0.17832184205675625	1.2500015373889351e-07	NA	41	42	42
ENSG00000171853.15	TRAPPC12	-0.8788822832270976	-0.12400949599132655	0.379465105715141	0.006662773955537424	0.05084317123041053	0.0063250771390966345	NA	56	56	56
ENSG00000242441.7	GTF2A1L	-0.8785301413537349	-0.047671945226334896	0.3796560879640619	0.09945238245656418	0.16628066339630745	3.417985442114341e-07	NA	49	51	51
ENSG00000225554.1	RP11-527D7.1	-0.8777011875677366	-0.0918592752713829	0.38010589986056864	0.01347010957690799	0.09855218637404453	0.00013232676392099346	NA	53	55	55
ENSG00000008988.9	RPS20	0.8774103926116946	0.14808009494421276	0.3802637703428686	0.006391241952054489	0.21158520651765275	3.964906855144503e-09	NA	22	23	23
ENSG00000269858.5	EGLN2	-0.8772414319988506	-0.10870747685060309	0.3803555163435375	0.01005515209734621	0.031897837073940984	0.027154585354432097	NA	43	43	43
ENSG00000276445.1	LLNLR-268E12.1	0.8766069094803963	0.075458769925708	0.380700184958634	0.016199202834645415	0.10331157113338024	8.463236124224478e-05	NA	18	18	18
ENSG00000081760.16	AACS	-0.8765474738044603	-0.06289782752340861	0.3807324798647347	0.013411400332898104	0.20060981722038115	1.1243674485891894e-08	NA	30	30	30
ENSG00000213626.11	LBH	0.8763369613624544	0.2196478238897677	0.38084687721593535	0.002917703107973201	0.029865973320666907	0.03802864640646525	NA	13	13	13
ENSG00000100599.15	RIN3	-0.8760817554611643	-0.11863234070171151	0.3809855903340944	0.0029443227388489435	0.07804810089015761	0.000520806656083762	NA	11	11	11
ENSG00000137142.4	IGFBPL1	-0.87597523517238	-0.15601104760828302	0.3810434969218903	0.004600702995460412	0.09180529548021804	0.0001786578002502656	NA	21	22	22
ENSG00000119888.10	EPCAM	-0.8756172259367883	-0.22348413585639001	0.3812381575962319	0.0016344645572121002	0.07465038694601564	0.0010380758401689657	NA	7	7	7
ENSG00000213064.9	SFT2D2	0.8754643819329285	0.2651370100629863	0.38132128219034356	0.0013926660908183557	0.08397695320275744	0.0003834058920711225	NA	7	7	7
ENSG00000178201.4	VN1R1	-0.8754238714441903	-0.06257513951857648	0.3813433157859072	0.02836170198404282	0.12908627631977693	7.364202291350212e-06	NA	51	51	51
ENSG00000005471.15	ABCB4	0.8751574690759619	0.07821149702522522	0.38148823110945584	0.015568098253067575	0.13659087651236215	2.1515722354359336e-06	NA	25	26	26
ENSG00000165061.14	ZMAT4	0.8747437057533451	0.2902467482302894	0.38171337360298496	0.0030890783740367784	0.025076507277759574	0.04907989909023667	NA	50	50	50
ENSG00000075223.13	SEMA3C	-0.8747142054090312	-0.08461839160028735	0.3817294288419151	0.019567388541233143	0.09926996386010667	0.000103383593587737	NA	32	33	33
ENSG00000156510.12	HKDC1	0.8735148777907797	0.1668335635346016	0.3823825005117075	0.004881500304949036	0.05703623735697305	0.0039057074973441615	NA	33	33	33
ENSG00000261455.1	LINC01003	0.873332006823825	0.1039450024228645	0.3824821396655065	0.012088961567220039	0.08506268803135443	0.0002413009453852578	NA	11	13	13
ENSG00000135318.11	NT5E	-0.8732970963196313	-0.14850678487038219	0.3825011628269106	0.005209175946929579	0.059557462442105476	0.002656138656003772	NA	57	57	57
ENSG00000233393.1	AP000688.29	-0.8727712153437451	-0.04657262384620856	0.38278779198023993	0.03970329374820727	0.2270029720437983	1.2119007769223987e-09	NA	19	22	22
ENSG00000162398.11	LEXM	-0.8724529248017793	-0.32725641122952265	0.3829613387889027	0.0021669017862635917	0.05718738728371076	0.002794240991204729	NA	7	7	7
ENSG00000124459.11	ZNF45	-0.8717378365968581	-0.08412518724722451	0.3833514139199754	0.014514262750632027	0.036469269391471736	0.02076407729168264	NA	43	46	46
ENSG00000240849.10	TMEM189	-0.8717113258448729	-0.10718794177710932	0.3833658800081049	0.007519145015506641	0.04108941395885669	0.013430273503404705	NA	24	26	26
ENSG00000140511.11	HAPLN3	-0.8712363233185975	-0.0705164842235888	0.3836251306839741	0.013295761594468374	0.07148309564713504	0.0008240953746201406	NA	10	10	10
ENSG00000142207.6	URB1	-0.8712194416151072	-0.09771937555359611	0.38363434648982775	0.015974525039946192	0.10767985702561553	5.428230542783593e-05	NA	18	18	18
ENSG00000122033.14	MTIF3	-0.8702480452457861	-0.08943932963781258	0.38416486486992885	0.00916261555044591	0.08050821824265361	0.0006044155212990617	NA	26	26	26
ENSG00000114331.13	ACAP2	-0.8701723519940043	-0.03940682086117943	0.38420622282408423	0.06326754479231267	0.3606238665193534	3.379072512680025e-16	NA	71	73	73
ENSG00000136816.15	TOR1B	-0.8696800015489112	-0.05796103332660519	0.38447530413852615	0.022796812885021823	0.1280473286371082	9.39411525766333e-06	NA	21	21	21
ENSG00000160200.17	CBS	0.8691951494373812	0.03272815781877861	0.3847404000567036	0.0954835274883435	0.22141450694732892	4.4060187520929824e-10	NA	36	37	37
ENSG00000162391.11	FAM151A	0.8687205314636229	0.191576707746013	0.3850000086264107	0.002455996114846492	0.07037931768550594	0.0014132086658900044	NA	1	1	1
ENSG00000104518.10	GSDMD	0.868575451131646	0.05800797396947404	0.3850793866527339	0.027705130710961687	0.35831161908207504	4.4147178517917958e-16	NA	15	15	15
ENSG00000134884.13	ARGLU1	-0.8671437264193419	-0.180064416486539	0.3858632647988426	0.004048265044683258	0.03672918759951141	0.020760445263957514	NA	30	31	31
ENSG00000172803.17	SNX32	0.866832763161251	0.10900984643662888	0.38603364784278515	0.009350908004663849	0.19325912059546516	4.8577506042347465e-09	NA	17	17	17
ENSG00000163931.15	TKT	0.8666640881845672	0.07675785360506976	0.38612608748164434	0.013950748838545015	0.2066808326085765	4.1648976389239664e-09	NA	30	30	30
ENSG00000144120.12	TMEM177	-0.8663492132360783	-0.06626597256048025	0.38629868585073657	0.018840434468382093	0.056201600089169614	0.00323587566288683	NA	41	42	42
ENSG00000281186.1	LINC00706	-0.866276040442034	-0.10290045251577125	0.38633880218338723	0.014487953425677947	0.08595993700870633	0.00030666819658106833	NA	40	40	40
ENSG00000078124.11	ACER3	-0.865976816267216	-0.1246166148293537	0.38650287563323704	0.00490857482665698	0.028078381348880424	0.03687575943678285	NA	22	23	23
ENSG00000107902.13	LHPP	-0.8658930412182345	-0.05142687465461044	0.38654881958507004	0.03648280090012978	0.2779628036403192	1.0056851643431745e-12	NA	50	53	53
ENSG00000143801.16	PSEN2	0.8655091703431971	0.14825906009966608	0.38675938485514116	0.004126020652680484	0.07791680347428381	0.0006372332607932425	NA	8	8	8
ENSG00000165006.13	UBAP1	-0.8654611419258236	-0.0700338771655895	0.38678573488040935	0.017473848669968862	0.1361601627777787	3.0049243313130952e-06	NA	36	36	36
ENSG00000185721.12	DRG1	0.8646936858467226	0.07536790202137998	0.3872069359952467	0.011625492102481084	0.047560581640500636	0.008395117181651614	NA	28	29	29
ENSG00000171227.6	TMEM37	0.8642826693518092	0.20405749071763432	0.38743262818716584	0.00304365315707627	0.044067361334429636	0.011930542384890915	NA	7	7	7
ENSG00000251410.1	AC007106.1	0.8640907973209185	0.02210395157794546	0.38753801399072707	0.10972476826049976	0.14634359538513084	2.022145868146876e-06	NA	112	114	114
ENSG00000171055.14	FEZ2	0.8640060804387674	0.1985290786833108	0.38758455033914885	0.002861686493305269	0.029086082892445676	0.038707942883039206	NA	8	8	8
ENSG00000156574.9	NODAL	0.8638850011356473	0.05346447386694166	0.38765106706463326	0.03598480829317162	0.12224855501667768	1.7900589052635013e-05	NA	30	30	30
ENSG00000156482.10	RPL30	0.8638823898758614	0.24119571854857655	0.38765250167588694	0.0016567961938425268	0.02972015148851293	0.03883290044102015	NA	6	6	6
ENSG00000233760.1	AC004947.2	-0.8637897655182234	-0.04912745397443921	0.3877033910637149	0.05176164773824431	0.04732371521804955	0.008948463484054444	NA	24	24	24
ENSG00000136108.14	CKAP2	-0.8634837806258246	-0.053733478771949596	0.3878715332785104	0.03463880761560052	0.2354704659362168	2.8698887357041954e-11	NA	8	8	8
ENSG00000176945.16	MUC20	0.8629657576015413	0.02961063898677135	0.3881562941649582	0.10711391587390853	0.4025349901258667	2.8127624875648326e-19	NA	34	38	38
ENSG00000048471.13	SNX29	-0.8627581753271429	-0.2215737348220947	0.3882704393309844	0.002174025090605571	0.09553239691590004	0.0001595635556499964	NA	3	3	3
ENSG00000230438.6	SERPINB9P1	-0.8615377858656709	-0.023981172754492866	0.38894191942985756	0.15947489649630958	0.38532180741211103	7.220804632458089e-18	NA	39	39	39
ENSG00000138286.14	FAM149B1	0.8614797071383838	0.10961630481732325	0.38897389299411256	0.007059094322914259	0.07041579790687484	0.0013615253311361404	NA	30	32	32
ENSG00000128309.16	MPST	0.8613273922077648	0.089026455705197	0.38905775317500146	0.014508969252707423	0.21571105587746064	1.7207311551012874e-09	NA	19	19	19
ENSG00000205959.3	RP11-689P11.2	0.8610322144563605	0.05896656504761236	0.3892203008009514	0.02740431594576096	0.3147622211686737	1.1895280663316765e-14	NA	33	36	36
ENSG00000079691.17	CARMIL1	-0.8609163370144557	-0.26560498454492776	0.38928412314777705	0.0021906904791834637	0.08932009171528955	0.00025921990233383145	NA	11	11	11
ENSG00000198677.10	TTC37	0.8595080968331068	0.09744675467655876	0.3900602548322798	0.0187489333525664	0.21180315018425785	3.8770415625597216e-09	NA	20	20	20
ENSG00000122359.17	ANXA11	-0.8591206964290347	-0.26979304801200116	0.3902739299721403	0.0015458402803789355	0.0683417472214582	0.0011600778725961796	NA	3	3	3
ENSG00000151812.14	SLC35F4	0.8581573954824437	0.31565657716878465	0.3908055579760533	0.0011619570826082138	0.02906470208686205	0.033515431865263665	NA	4	4	4
ENSG00000174080.10	CTSF	-0.8578419512007351	-0.04812543781968486	0.39097974141483816	0.02447866795225826	0.2186428297168623	2.3196200302765445e-09	NA	62	62	62
ENSG00000224592.5	RP5-884C9.2	-0.857678611330605	-0.07725851328203504	0.39106995368222053	0.021183267452620478	0.04977759294771408	0.0065669499072966726	NA	51	53	53
ENSG00000227051.6	C14orf132	-0.856703882512769	-0.1592042031314367	0.39160855709498243	0.0037284885710960874	0.03368865128112533	0.02860384777646255	NA	7	7	7
ENSG00000150593.17	PDCD4	0.8566804972729519	0.12195696566233095	0.39162148454474954	0.007317186475314887	0.0782772793217093	0.0005778045032380842	NA	14	14	14
ENSG00000228716.6	DHFR	0.8559074125273247	0.034216526530832785	0.39204899453059583	0.11592264617226748	0.36495974483052496	7.531849257981013e-17	NA	100	103	103
ENSG00000115902.10	SLC1A4	0.8555261717728968	0.26592037014361736	0.3922599219538102	0.0017654167539520825	0.04140877332876722	0.013732162549089023	NA	10	10	10
ENSG00000233608.3	TWIST2	-0.8539758421763325	-0.08250090577320855	0.3931183748477728	0.014793986642614597	0.03096125915004113	0.03705018525401532	NA	14	15	15
ENSG00000070371.15	CLTCL1	-0.8531753899163116	-0.06310529619555076	0.39356204876276357	0.024768442354204386	0.15960501468915828	1.896968408233868e-07	NA	13	13	13
ENSG00000228521.2	AC099552.3	0.852637084330256	0.08170341690012978	0.3938605907316196	0.01504175062975279	0.1102755749604913	3.3161422482708895e-05	NA	21	21	21
ENSG00000107960.10	STN1	0.8524487501764644	0.09916587425354868	0.39396507241035794	0.010679093397913649	0.0745439554600753	0.0007872756386445175	NA	52	52	52
ENSG00000125633.10	CCDC93	-0.8521748732635468	-0.10061925978939419	0.39411704037152473	0.009360687418064928	0.09559062640041882	0.00016764404167215745	NA	36	36	36
ENSG00000234104.1	RP5-1177M21.1	-0.8513015108343739	-0.08050255372134961	0.394601885873767	0.017210353091541588	0.06570910894271888	0.0020453976674194305	NA	21	21	21
ENSG00000010626.14	LRRC23	0.8512333359145515	0.04057499320618172	0.3946397482265037	0.051786205430751985	0.3456375148757124	2.7875480642140355e-15	NA	39	40	40
ENSG00000163686.14	ABHD6	0.8496685908896636	0.11637452773793219	0.3955093656439377	0.00570406731331082	0.11617628384988073	1.936806239933524e-05	NA	30	30	30
ENSG00000119314.15	PTBP3	0.8482697661214963	0.19399417139452338	0.3962877512222247	0.001889994231081045	0.027157185503701758	0.038541988758158514	NA	17	17	17
ENSG00000222041.10	CYTOR	-0.8482495346540078	-0.05905716302037051	0.39629901594110994	0.026008712963381794	0.3077688330429941	8.254141749967456e-14	NA	36	45	45
ENSG00000169684.13	CHRNA5	-0.8479378980553045	-0.027936098133266984	0.3964725571231317	0.14214948555869622	0.3903829351726092	7.218255379589252e-18	NA	31	31	31
ENSG00000230587.1	AC093609.1	0.8476462839499639	0.08334471116670308	0.39663498991094703	0.014673557352077208	0.0302967834810352	0.034687417958495115	NA	18	18	18
ENSG00000122085.16	MTERF4	-0.8476249965688823	-0.04836916890094977	0.39664684882727874	0.03615571242124807	0.14944268135083907	1.8081675448911529e-06	NA	26	27	27
ENSG00000175322.11	ZNF519	-0.8471364460271203	-0.12480734402407978	0.3969190726295495	0.007269434000714984	0.1740587445890834	1.883299923467989e-07	NA	12	13	13
ENSG00000142856.16	ITGB3BP	-0.8468289176155043	-0.02275990059177131	0.3970904874197627	0.14498997785898976	0.5210175167552562	1.351192488078899e-27	NA	10	12	12
ENSG00000166896.7	ATP23	-0.8463425458974406	-0.032033218407689044	0.3973616797100422	0.08352975320519013	0.43347746642611024	7.933159922761095e-21	NA	16	16	16
ENSG00000124588.19	NQO2	0.8459828722285327	0.03236304775289873	0.397562299219399	0.10722116001018935	0.3690808766743275	6.06358587377682e-17	NA	43	45	45
ENSG00000139433.9	GLTP	-0.8449551047677462	-0.0745641666858138	0.3981359059048769	0.01905107109072663	0.2980292800081034	2.505812941308685e-13	NA	31	34	34
ENSG00000198429.9	ZNF69	0.844442153938486	0.14481989963652006	0.39842237502528666	0.004475972128951891	0.04466995660517879	0.009462438592284123	NA	3	3	3
ENSG00000055483.19	USP36	0.8442318494910568	0.07570869029364477	0.3985398602279767	0.016172373534568192	0.2545345310171664	2.37345966621469e-11	NA	4	4	4
ENSG00000101004.14	NINL	-0.8441616930865259	-0.0543939285374789	0.3985790572844109	0.033765471629559465	0.237575220052298	3.8686561282118873e-10	NA	21	26	26
ENSG00000188760.10	TMEM198	-0.8433336868865543	-0.17965665667213437	0.39904184766006323	0.0012699219695692953	0.035634775276677313	0.024146586856047453	NA	14	14	14
ENSG00000152092.15	ASTN1	-0.8430859794983784	-0.19192084787859703	0.39918035944314123	0.0032123853967861303	0.1420944860469137	2.2871311283866573e-06	NA	20	20	20
ENSG00000164118.12	CEP44	0.8429895652128511	0.0736577671446839	0.3992342797245281	0.018110484035654562	0.1450005074803523	2.0050305059414452e-06	NA	28	29	29
ENSG00000054282.15	SDCCAG8	0.8420276891223745	0.09662347383755315	0.39977245477562984	0.010341183830944477	0.034057666821998456	0.027855258699136926	NA	13	13	13
ENSG00000114491.13	UMPS	-0.842010365814201	-0.06789494191137406	0.39978215126126315	0.01501969499026877	0.06513426618764767	0.00169638397122186	NA	32	32	32
ENSG00000103966.10	EHD4	-0.8419792877624651	-0.07276079638552388	0.3997995471316027	0.015045532795515256	0.15409079349405375	1.1596522282963948e-06	NA	21	22	22
ENSG00000156968.8	MPV17L	0.8419741296275329	0.41669680133845205	0.399802434430205	0.0005870143035642003	0.03323411662884058	0.02358514764289476	NA	8	14	14
ENSG00000087258.14	GNAO1	0.8416579730432018	0.2171992292795042	0.3999794290127282	0.0017677209788078297	0.037863224213318766	0.017192297694954502	NA	10	10	10
ENSG00000235209.1	CTA-150C2.13	0.8414858830249369	0.022817145324366937	0.4000757903151516	0.206804995318341	0.3153050086910963	4.4039720168077596e-14	NA	79	82	82
ENSG00000233569.1	RP11-500B12.1	-0.8407256229268587	-0.03713379686318896	0.40050166272989773	0.09645134218132634	0.17390272522874184	1.8654571665755404e-07	NA	49	53	53
ENSG00000174840.8	PDE12	-0.8395587387841339	-0.1426410851381983	0.4011558420725656	0.00608837540996966	0.0676556426121876	0.0016065861699705805	NA	12	12	12
ENSG00000133597.10	ADCK2	-0.8388657223118522	-0.09210751519052757	0.40154466491653307	0.00929332965429118	0.044559519191760606	0.011228475574490684	NA	15	16	16
ENSG00000170802.15	FOXN2	0.838820888838207	0.09004417765713078	0.4015698269095316	0.014562409547625502	0.2769054546362728	8.563948423250731e-13	NA	7	7	7
ENSG00000181798.2	LINC00471	-0.8383858826579631	-0.03867998400147692	0.40181401555510377	0.12441975726092244	0.22992116033310464	6.665057915006887e-10	NA	40	41	41
ENSG00000128928.8	IVD	-0.8372229388707528	-0.049960409113808064	0.4024672658346037	0.02891123118325199	0.2751348010127028	1.906630207100901e-12	NA	73	75	75
ENSG00000021488.12	SLC7A9	-0.8369735694820792	-0.03642336383878519	0.40260742479204836	0.09152429599868754	0.4123881477174105	4.2072422512644585e-20	NA	22	22	22
ENSG00000198231.12	DDX42	-0.8369530241974832	-0.08906477206081193	0.4026189736473248	0.013259240799435093	0.1131388374680598	3.685514094209191e-05	NA	40	41	41
ENSG00000063176.15	SPHK2	-0.8361991618676928	-0.10933003204279361	0.4030428698521755	0.006819740765957823	0.08121606147228656	0.0004874196038569498	NA	5	5	5
ENSG00000183726.10	TMEM50A	0.8355533148529731	0.08523004456630656	0.4034062417259755	0.015123088494545517	0.029473158162094462	0.04101750614310377	NA	51	52	52
ENSG00000180953.11	ST20	0.8347058172370491	0.03966674361281513	0.40388336551282733	0.07350386321212915	0.17839431025482405	6.292714513257175e-08	NA	52	52	52
ENSG00000167077.12	MEI1	0.8342681491303188	0.0315833335218873	0.4041298958994849	0.1070396752123543	0.08667629440604611	0.0002881704606749141	NA	130	134	134
ENSG00000241106.6	HLA-DOB	0.8341376684981192	0.03076032008168839	0.4042034106596101	0.08712628185368791	0.32825497035976986	6.666525565404488e-15	NA	26	35	35
ENSG00000165996.13	HACD1	0.8341290230738758	0.09378943106429075	0.4042082819049443	0.016461797485913875	0.03304911976979734	0.02938968173041945	NA	27	27	27
ENSG00000125458.6	NT5C	-0.8339761266153313	-0.11784241655162837	0.40429443688335565	0.006064632335259206	0.11313269798000775	3.105762767545061e-05	NA	21	21	21
ENSG00000277288.3	C10orf142	-0.8336345919468774	-0.03533461539698373	0.40448692648778717	0.08319232217600805	0.17138543391968802	1.2099182855861988e-07	NA	53	54	54
ENSG00000214941.7	ZSWIM7	0.8335959502833779	0.06068805704252559	0.4045087084563386	0.026328820055947284	0.19921247885208926	1.4321364898040449e-08	NA	40	40	40
ENSG00000263874.2	LINC00672	-0.8335023595070468	-0.11435432696999988	0.40456146766799084	0.008981142478768162	0.12864281785098786	5.645074067840281e-06	NA	19	19	19
ENSG00000133895.14	MEN1	0.8332716283246366	0.1692119630988766	0.404691553571212	0.002782158424907503	0.038627660586231335	0.015793242097588846	NA	12	12	12
ENSG00000107147.12	KCNT1	-0.8327501342108787	-0.16314494653125286	0.4049856633417913	0.006013497573809994	0.12350134992461675	9.849573029096738e-06	NA	16	17	17
ENSG00000231768.1	LINC01354	0.8326912122860562	0.2956997356472977	0.40501890188182155	0.002236138190624785	0.047476784482656735	0.0084644011389043	NA	11	12	12
ENSG00000162769.12	FLVCR1	-0.8326649182927169	-0.045591617938907814	0.40503373515418395	0.0476276386399419	0.25373227361041395	2.6380663449994032e-11	NA	91	92	92
ENSG00000164088.17	PPM1M	-0.8325553228528789	-0.12931981518621585	0.40509556490213605	0.011869875905442818	0.12083591590845318	1.5819527375471024e-05	NA	31	31	31
ENSG00000164904.17	ALDH7A1	-0.8324821579583156	-0.15086647540153175	0.405136845006286	0.008116486630255998	0.12954594147523985	4.0234088857632066e-06	NA	15	15	15
ENSG00000187955.11	COL14A1	0.832191447257992	0.06396959721065527	0.40530089069610686	0.01762890686752302	0.042066955032250435	0.01330439884259813	NA	20	20	20
ENSG00000267268.1	AC007204.2	-0.8318838019316844	-0.05037565541193258	0.40547453568534564	0.034228807124633026	0.1852603893853234	4.154181179224155e-08	NA	15	15	15
ENSG00000181092.9	ADIPOQ	-0.8311464149890103	-0.0420201345122613	0.40589092169213314	0.06942954589386727	0.03770680570008916	0.02036276890346436	NA	48	49	49
ENSG00000128185.9	DGCR6L	0.8310794012122824	0.11765749929721912	0.40592877553620266	0.006462749833998141	0.13064072578207955	8.477203243679614e-06	NA	24	25	25
ENSG00000122507.20	BBS9	-0.8304783741744767	-0.04260800413218976	0.40626836987501236	0.04524526828567303	0.19480895470004897	2.062649530066461e-08	NA	39	39	39
ENSG00000144485.10	HES6	0.8303744723816073	0.04614034077707172	0.4063270940087139	0.04817143860498447	0.3600674382802776	1.3592427736869688e-16	NA	36	36	36
ENSG00000156475.18	PPP2R2B	-0.8301051880726739	-0.1959502682765712	0.406479314076867	0.0018955553393701552	0.03923169733350432	0.017644288212186124	NA	19	21	21
ENSG00000080031.9	PTPRH	-0.8298956249797104	-0.06566548854535513	0.4065977986968671	0.022968952154311318	0.19050323913880407	3.9425815936749766e-08	NA	17	18	18
ENSG00000214293.8	APTR	-0.8294248556408548	-0.04735174747428394	0.40686404153960887	0.048207585306187295	0.20261034420119184	4.4266863111565206e-09	NA	25	25	25
ENSG00000104760.16	FGL1	0.8288672689946476	0.06160401481569026	0.40717951828037413	0.02788859441925279	0.0933143961013097	0.00013499653886664062	NA	60	62	62
ENSG00000166326.6	TRIM44	-0.8288232454401524	-0.17273616743558334	0.4072044325629697	0.003433411833119334	0.03729948769233885	0.021216724757769888	NA	20	20	20
ENSG00000175643.8	RMI2	-0.8282580638692367	-0.038584872902428395	0.40752436693230987	0.0690335096550663	0.32502335040226943	4.593448950957642e-15	NA	25	25	25
ENSG00000140830.8	TXNL4B	-0.8280368631739135	-0.17422441262171634	0.407649623596932	0.0026907763246738665	0.048145318402860085	0.009091163801976295	NA	4	4	4
ENSG00000183605.16	SFXN4	0.827991961527959	0.0302392144089411	0.40767505231495327	0.11085437576627155	0.5298441497187243	1.8980043430845844e-27	NA	5	5	5
ENSG00000172000.7	ZNF556	0.8278007487147846	0.06260247814351995	0.4077833506166427	0.02463044505536293	0.037264865648596115	0.020715946745172957	NA	17	19	19
ENSG00000163041.9	H3F3A	0.8272224083263193	0.030643560108854287	0.4081110129279616	0.10173258890436167	0.3872554845778418	1.4372969814880672e-17	NA	38	41	41
ENSG00000170498.8	KISS1	0.8270516852986258	0.12876372333849748	0.40820776708735307	0.005792468124827155	0.09517560796343214	0.00012901802411159182	NA	5	5	5
ENSG00000151690.14	MFSD6	0.8269173226145213	0.1740493454199127	0.40828392429334137	0.005653362604725158	0.15783334458771733	6.488995307982403e-07	NA	26	27	27
ENSG00000137267.5	TUBB2A	-0.8268553019725658	-0.08933532830729364	0.408319080649272	0.011007322109136863	0.08056728462197732	0.00034947512239332814	NA	32	35	35
ENSG00000013573.16	DDX11	0.8265479745518172	0.017394077277321382	0.4084933155761621	0.283993477595138	0.6277699025304052	9.804442231064947e-37	NA	33	34	34
ENSG00000163467.11	TSACC	-0.8265137549517392	-0.049728791793958324	0.40851271863243976	0.029192269835083603	0.05411589569585549	0.0048880338351667725	NA	33	33	33
ENSG00000106648.13	GALNTL5	-0.8262019500898338	-0.04776916986576616	0.40868954221828124	0.03805488549010059	0.13669331960195236	4.379082893872472e-06	NA	38	41	41
ENSG00000214872.8	SMTNL1	-0.8261290389116519	-0.05169118873729241	0.40873089649726635	0.032292220455940525	0.18480735029135034	1.2079120558595655e-08	NA	6	6	6
ENSG00000002933.7	TMEM176A	0.8252319781094196	0.10042016229583985	0.4092399016447129	0.0077700418174013	0.08999772122636436	0.00025175601204393454	NA	16	20	20
ENSG00000135390.17	ATP5G2	-0.8251886368150765	-0.041764911490663845	0.40926450366295875	0.06014891087205174	0.36554873254958503	2.627681733430772e-17	NA	21	21	21
ENSG00000116141.15	MARK1	0.8250142009418665	0.16353466699187502	0.40936352839688483	0.003189881269234323	0.04690710925155797	0.007954313445074001	NA	4	4	4
ENSG00000257103.8	LSM14A	-0.8245560645223163	-0.3468189639519013	0.40962367371377884	0.0007703599957150798	0.056215761453739715	0.0040168461057174115	NA	6	6	6
ENSG00000183309.11	ZNF623	0.8244360527290385	0.05791929997788116	0.40969183670637976	0.026765184940141587	0.15252305843774655	8.547689854610952e-07	NA	50	51	51
ENSG00000231500.6	RPS18	0.8242896732630258	0.21771390478803299	0.4097749848528788	0.004477515837659542	0.07049496359229324	0.000999964977835921	NA	14	27	27
ENSG00000181444.12	ZNF467	0.8242123705169935	0.043365104166771674	0.40981889929541115	0.05805382426461435	0.34739839981358633	1.235805679695042e-15	NA	28	28	28
ENSG00000205212.3	CCDC144NL	0.823770589452778	0.058235656093876285	0.41006992167446443	0.02682366747366428	0.04269816939481965	0.011794856965985858	NA	9	10	10
ENSG00000254415.3	SIGLEC14	0.8235779931995099	0.053277832756974834	0.4101793845027051	0.027291373888963313	0.15125079575613418	3.7803157676227735e-07	NA	9	9	9
ENSG00000116574.5	RHOU	0.8230821647427631	0.12170833875371793	0.4104612704221623	0.00838257384768587	0.06274571802614164	0.0023670326235556115	NA	44	45	45
ENSG00000105186.15	ANKRD27	-0.8223428180028568	-0.07503532134487371	0.4108818138415571	0.015534088195322327	0.1662257827679576	1.7332021950772107e-07	NA	35	35	35
ENSG00000034533.11	ASTE1	-0.8222612694398667	-0.10834890130876952	0.4109282146568204	0.009396416507953916	0.03461316318714304	0.02535909447192922	NA	32	32	32
ENSG00000156381.8	ANKRD9	-0.82211791407931	-0.08116535372916218	0.41100979084200884	0.013231640288406326	0.3389549966471765	7.388113646690333e-15	NA	7	7	7
ENSG00000104870.12	FCGRT	0.8217014196404984	0.22189934004027342	0.4112468510151682	0.004659604632678694	0.03093864401038571	0.034903663148786734	NA	24	26	26
ENSG00000168116.13	KIAA1586	0.821680215142072	0.08791838861822515	0.41125892235575656	0.012080488377603086	0.1167617608540487	2.623400846994325e-05	NA	23	24	24
ENSG00000117122.13	MFAP2	-0.8215196784812183	-0.08296078958497345	0.41135031982083703	0.01526896169911019	0.11009668505195576	9.698911194761833e-06	NA	8	8	8
ENSG00000198075.9	SULT1C4	-0.8211361258009998	-0.06264504286331021	0.4115687345891902	0.010066863654919524	0.07049992654312683	0.0006289007582994723	NA	49	50	50
ENSG00000175110.11	MRPS22	0.8211128320012362	0.03361901176242898	0.411582001501815	0.057085994551535055	0.07663594982268061	0.0009013201914131684	NA	91	91	91
ENSG00000281005.1	LINC00921	-0.8210989981381188	-0.08456980523794458	0.41158988065647106	0.011743668470028204	0.030200884750323575	0.03539723344742881	NA	9	9	9
ENSG00000143740.14	SNAP47	-0.8207904309238909	-0.10976291177184169	0.4117656501125715	0.0072798932526821954	0.13392729564277514	2.6152812288352667e-06	NA	19	19	19
ENSG00000115649.15	CNPPD1	-0.8204575467760522	-0.12635236911923373	0.4119553211719521	0.005895851368684862	0.14365686486493756	2.828365288255529e-06	NA	6	6	6
ENSG00000267107.6	PCAT19	-0.8199560317294652	-0.12781590764380166	0.41224117273491667	0.005775222298243782	0.10073884201952032	0.00012351570900397276	NA	14	15	15
ENSG00000135473.14	PAN2	-0.8196899347201485	-0.10050815815906672	0.41239288939811924	0.0079518253040709	0.03872185026922703	0.018017951080928497	NA	35	36	36
ENSG00000160392.13	C19orf47	-0.819444046579449	-0.11427087573048829	0.41253311328543385	0.006897864167961445	0.03390062645698267	0.02738277153578359	NA	23	23	23
ENSG00000268751.1	SCGB1B2P	-0.8194414661700697	-0.0492808019336358	0.4125345849785127	0.037002128537777304	0.14185513579236786	3.1520446935377565e-06	NA	73	75	75
ENSG00000137124.7	ALDH1B1	-0.8188677730258135	-0.09537576606287138	0.4128618584608963	0.011662503061813044	0.08312994932427346	0.0002720867847740246	NA	7	9	9
ENSG00000163389.10	POGLUT1	-0.8185539379036563	-0.04041140481939141	0.41304095637687144	0.07722914584202231	0.29754741768852794	1.2574826116271095e-13	NA	44	45	45
ENSG00000275764.1	RP11-582E3.6	-0.8171162906825209	-0.026766105509495444	0.41386197407324943	0.11771379557624603	0.16062717575547272	6.829889993072418e-07	NA	148	150	150
ENSG00000107282.7	APBA1	0.8168435794139536	0.5745846642279233	0.41401782409572085	0.0003856905291146699	0.05344491252653268	0.004413381286599156	NA	12	12	12
ENSG00000146918.19	NCAPG2	-0.8167515175844359	-0.2603564159658003	0.4140704437623899	0.0015000109235688015	0.048021060397802406	0.00930290927506783	NA	4	4	4
ENSG00000001084.10	GCLC	-0.8167189706029209	-0.10663154371684147	0.4140890475472745	0.007148236899865557	0.062659882596749	0.002669547779318705	NA	21	21	21
ENSG00000148798.10	INA	-0.8166960568682212	-0.43142285891653603	0.41410214528555767	0.0005241994770160793	0.036377846989151086	0.022852237984859698	NA	11	13	13
ENSG00000154803.12	FLCN	0.8165620105717406	0.05701685458298131	0.41417877250770707	0.02990467849446316	0.34474466687159805	1.8623043225185693e-15	NA	13	13	13
ENSG00000148362.10	C9orf142	0.8151981358582381	0.14079848715481852	0.41495890475757247	0.0040633857457621145	0.19458129897808935	2.1968818363992068e-08	NA	7	7	7
ENSG00000125945.14	ZNF436	-0.814978103263999	-0.19785870228932856	0.4150848440539858	0.002682933099499528	0.07649709382806212	0.0008633399184359343	NA	9	9	9
ENSG00000225190.10	PLEKHM1	0.8143135828323904	0.15174856236463455	0.4154653304186662	0.009066660858906382	0.1291629240239226	8.538165503415834e-06	NA	30	46	46
ENSG00000197360.9	ZNF98	-0.8133691626782231	-0.06553269747305931	0.416006434090501	0.021707554048182354	0.12454557982316873	1.3390988703169212e-05	NA	33	34	34
ENSG00000070718.11	AP3M2	0.8133017218869852	0.06538844978598855	0.4160450900680899	0.013925023741056829	0.17260646098659058	1.7809271835950414e-07	NA	33	33	33
ENSG00000168907.13	PLA2G4F	0.81249313660723	0.1277442287602239	0.41650872324627564	0.00647063327778993	0.032452971690603016	0.029343497195120773	NA	12	12	12
ENSG00000167644.11	C19orf33	-0.8121405847059591	-0.02591778651873465	0.4167109677042291	0.12849339892364048	0.3316637701852476	5.8116253789141245e-15	NA	48	49	49
ENSG00000197070.13	ARRDC1	0.8117008304142774	0.09480572558523942	0.41696331774386775	0.015229833026092838	0.10006769322954376	0.00010298384579456691	NA	35	42	42
ENSG00000176022.4	B3GALT6	-0.8115633229238016	-0.04970148351685227	0.4170422439822512	0.04246320396574471	0.2912789379037245	5.67828761190063e-13	NA	24	29	29
ENSG00000070785.16	EIF2B3	0.8114406996100725	0.14133026676502444	0.41711263446433433	0.0038842936884760995	0.08911150088097433	0.00021937101001902738	NA	5	5	5
ENSG00000161265.14	U2AF1L4	-0.8109805649231858	-0.046585111339008625	0.41737683186237495	0.03618259693360333	0.14113352578640415	2.930049420455231e-06	NA	55	58	58
ENSG00000143469.18	SYT14	-0.810652945310975	-0.07071261692256833	0.41756500264283003	0.018986076305773467	0.10823437178014178	2.4062645607480604e-05	NA	24	26	26
ENSG00000224758.1	LINC01167	-0.8105740758898751	-0.18537817452987634	0.41761030935091803	0.008736987706559183	0.06203152375351285	0.0023417541326364376	NA	10	10	10
ENSG00000122678.16	POLM	0.8104517813958715	0.07237113880799877	0.41768056741302095	0.010204320355764523	0.0884323767607647	0.0001930904074306111	NA	11	11	11
ENSG00000182986.12	ZNF320	-0.8103831331652852	-0.04713967159797827	0.41772000880320637	0.05127784933023321	0.3666775353438845	1.2377118668666599e-16	NA	10	13	13
ENSG00000184056.14	VPS33B	0.80953874274541	0.09467065364663703	0.41820532724041737	0.008544927210712172	0.07141419579853585	0.001056182140998264	NA	23	25	25
ENSG00000203867.7	RBM20	0.808654610693419	0.07104901844324144	0.4187138430733407	0.019992537571426595	0.08794587056043855	0.0002739617786959624	NA	43	44	44
ENSG00000173145.11	NOC3L	-0.8086330738028881	-0.0880192922523671	0.4187262347315225	0.013097549702546866	0.13086077968876386	8.666446435270607e-06	NA	34	37	37
ENSG00000174963.17	ZIC4	0.8074188847729648	0.04883727146777099	0.41942519038839365	0.04653002467474648	0.08246325824418775	0.0004480933344635438	NA	76	80	80
ENSG00000259820.1	AC083843.1	-0.8066394542493985	-0.0919144353822007	0.4198742358589529	0.010647682003303398	0.09126777336306152	8.898116781605014e-05	NA	7	7	7
ENSG00000129194.7	SOX15	-0.8062147648476989	-0.07658238278235323	0.42011902676108026	0.017000670134204914	0.07906204641127433	0.000674400390302241	NA	19	20	20
ENSG00000145439.11	CBR4	0.8059083943267095	0.15619956200814816	0.42029567073026475	0.0047444048066955045	0.09798610806841128	0.00015275688807160558	NA	10	11	11
ENSG00000120254.15	MTHFD1L	-0.8058206888698637	-0.09054088592757452	0.42034624707323387	0.007137386646412916	0.0629728572343602	0.002295803231364379	NA	29	29	29
ENSG00000224478.1	RP11-13P5.1	-0.8057640988538949	-0.08588725173817972	0.4203788822428567	0.01088477967668186	0.08669274995971682	0.000361411504711795	NA	6	6	6
ENSG00000116898.11	MRPS15	-0.8056992277935423	-0.11175166590851993	0.42041629487867826	0.01104119212391565	0.03276374270278083	0.031435870597280105	NA	32	38	38
ENSG00000120451.10	SNX19	-0.8054552612204268	-0.02988719057802887	0.42055701353032005	0.08136331263979475	0.4146094943061622	8.74478620506226e-20	NA	49	50	50
ENSG00000177551.5	NHLH2	0.8046071186987557	0.14934891518131477	0.4210464328948287	0.007831347774906542	0.10113909758377028	5.8499758986427855e-05	NA	38	38	38
ENSG00000106400.11	ZNHIT1	0.8045676334643044	0.2870058629631816	0.4210692259300175	0.0014362484176462275	0.06208311639601938	0.0028133973380994933	NA	4	4	4
ENSG00000228570.7	NUTM2E	0.8045013742827913	0.01799234111470407	0.4211074759777229	0.09731838200729086	0.33846840078209445	2.492461293055968e-15	NA	63	68	68
ENSG00000112130.16	RNF8	0.8042785256284007	0.12146073027416729	0.4212361368328048	0.00522790260216498	0.09454522241169776	0.00015308815472448028	NA	8	8	8
ENSG00000126870.15	WDR60	0.8041014609046263	0.05665440535213152	0.4213383809450215	0.03551609539274591	0.23471322859582344	2.685739182564068e-10	NA	47	47	47
ENSG00000235314.1	LINC00957	-0.8030184298818805	-0.10669502864217636	0.4219640823252553	0.007511844662387228	0.07064001117580586	0.001370239236237558	NA	30	30	30
ENSG00000059122.16	FLYWCH1	-0.8029817747385593	-0.02212134928757181	0.4219852686903711	0.20773481117628667	0.6554657435975209	2.0282597562041844e-40	NA	13	13	13
ENSG00000163125.15	RPRD2	0.8025453854025117	0.08257984856936806	0.42223754596512275	0.016783187310766157	0.028126214596304263	0.034883313476093934	NA	38	41	41
ENSG00000183793.13	NPIPA5	0.8016774946847449	0.037720781296933965	0.4227395374015229	0.05714763656529915	0.4024079766128796	6.868994742439931e-19	NA	23	33	33
ENSG00000031691.6	CENPQ	0.8015369313064179	0.07036686200275571	0.4228208726971955	0.016426435807359894	0.20962679367441825	4.0823836862211335e-09	NA	24	24	24
ENSG00000109654.14	TRIM2	0.8007783422308232	0.1509062952238486	0.42325997924428227	0.003169307009462833	0.06819760909379233	0.001586266983831596	NA	18	18	18
ENSG00000138376.10	BARD1	0.8005590089850474	0.03122190648134425	0.42338698923190243	0.0520244109100681	0.27661745225294104	7.902120230884718e-12	NA	81	87	87
ENSG00000106948.16	AKNA	-0.8000380051769675	-0.14387922759463276	0.42368877794408066	0.005737512829954973	0.038775821213595865	0.015773797613271655	NA	14	14	14
ENSG00000116885.18	OSCP1	0.7996874954919663	0.19253294610632318	0.42389187963089203	0.002420535554657113	0.08061521255918305	0.0005318438217674297	NA	7	10	10
ENSG00000162869.15	PPP1R21	-0.799417601371945	-0.08209919290964154	0.4240483076936521	0.011697385591168851	0.11656131971980373	1.9519510753157413e-05	NA	8	8	8
ENSG00000272856.1	RP11-710E1.2	0.7990729668012679	0.06583753790875284	0.4242481036792155	0.023291233873560815	0.06837151429967639	0.0009091853325698213	NA	16	17	17
ENSG00000197852.9	FAM212B	0.7989970728399174	0.05373086787516704	0.4242921092962857	0.029146005149552925	0.09062997311606152	0.00023471458686462535	NA	33	33	33
ENSG00000149273.14	RPS3	-0.7975019286780309	-0.11212093541906278	0.42515958316718194	0.0031506809339643437	0.10414363355226627	2.9046439463345274e-05	NA	14	14	14
ENSG00000115339.13	GALNT3	-0.7968395311277853	-0.02053181513112399	0.42554423321689516	0.04424869420413313	0.07958863717975208	0.0006329312486575399	NA	41	41	41
ENSG00000131845.14	ZNF304	0.7968381210925949	0.10377385123611853	0.42554505223200345	0.007668470873925968	0.1706564373133828	2.3659311082647385e-07	NA	10	10	10
ENSG00000214039.8	RP11-474D1.3	-0.7966179002228965	-0.04348061603511455	0.42567297822039996	0.03068929708942844	0.07044673265235044	0.0014778410659341333	NA	32	33	33
ENSG00000151883.17	PARP8	-0.7960114879571337	-0.09075591592300623	0.4260253582268413	0.010996696179813706	0.14463842152494424	1.645036838761951e-06	NA	19	19	19
ENSG00000152582.13	SPEF2	-0.7959711192546844	-0.054321416560288736	0.4260488221102452	0.023913174452019133	0.14847025318282242	8.684598289019402e-07	NA	103	105	105
ENSG00000173726.10	TOMM20	-0.7959466145882046	-0.23629033170205962	0.42606306555746043	0.0007990657536803892	0.047594463285304166	0.008180882791986425	NA	16	16	16
ENSG00000104728.15	ARHGEF10	-0.7949161228095839	-0.09568467811147766	0.426662294972908	0.007995452752149981	0.030506636012402062	0.03502958266639825	NA	27	29	29
ENSG00000105289.14	TJP3	-0.7943069205703607	-0.07077650270109095	0.4270167761342768	0.025519639799642713	0.049249078511640815	0.007995167882053124	NA	30	35	35
ENSG00000127838.13	PNKD	-0.7933512112727106	-0.08174606220500825	0.42757322769554595	0.013002593053327662	0.06334841265902122	0.0017894946270618946	NA	42	43	43
ENSG00000128891.15	C15orf57	-0.7929806704799611	-0.030845822110406332	0.42778908468033017	0.07925614027174231	0.2585126321749461	4.430084564789196e-12	NA	68	68	68
ENSG00000180071.19	ANKRD18A	-0.792352685808393	-0.05095419126298153	0.4281550593665835	0.03484090303434442	0.06978272068981528	0.0011294707438643517	NA	47	53	53
ENSG00000110435.11	PDHX	0.7922360020662814	0.10752528497685203	0.42822307997331843	0.006513838915798024	0.16401106243367275	4.915802685873447e-07	NA	23	23	23
ENSG00000154328.15	NEIL2	0.791342219822529	0.06218038987746581	0.428744317481192	0.025884901722918807	0.1976777948416232	4.504751551072824e-09	NA	35	36	36
ENSG00000091262.15	ABCC6	0.7906258595125978	0.07387273744373236	0.4291623520085265	0.018019316206054032	0.11034895907435537	3.204025452691747e-05	NA	32	38	38
ENSG00000189184.11	PCDH18	-0.7902688150264625	-0.06170392831029698	0.42937079499004493	0.016848797031618776	0.039255410762899484	0.01738115684391034	NA	45	48	48
ENSG00000186298.11	PPP1CC	-0.7890274296160669	-0.09492332464039074	0.43009597495096397	0.008098558034045859	0.05418112018841895	0.004622999696362074	NA	21	21	21
ENSG00000181458.10	TMEM45A	-0.7889537738991215	-0.15079885703367524	0.4301390247397877	0.004649987694602841	0.06861672039296106	0.0008617428332412957	NA	28	28	28
ENSG00000116791.13	CRYZ	0.7885624852821954	0.029993540549299317	0.43036776437437263	0.1977813825776043	0.3641142396510462	5.1970794533547655e-18	NA	241	247	247
ENSG00000175463.11	TBC1D10C	-0.7883538725296817	-0.05471851105945233	0.4304897441394848	0.015339350095987076	0.05699375621462295	0.0034263651734476827	NA	15	16	16
ENSG00000198520.10	C1orf228	0.7883398222265012	0.1245553237463214	0.4304979603348066	0.005401037190373028	0.03128779035887684	0.02538442047654776	NA	9	9	9
ENSG00000144119.3	C1QL2	-0.7880209228990158	-0.21301471687695694	0.43068446755659506	0.0029334385897124573	0.0506667961048425	0.007352880195803569	NA	4	4	4
ENSG00000025708.13	TYMP	-0.7876851972124639	-0.13528106957083258	0.43088086626919375	0.005079898204182855	0.07430435620159065	0.00077099579347234	NA	5	6	6
ENSG00000085998.13	POMGNT1	-0.7864993852933435	-0.1098325145469915	0.4315749790601924	0.008518180386053436	0.05957053615792755	0.003384812339979757	NA	8	8	8
ENSG00000173638.18	SLC19A1	0.786117014082895	0.18894402308087635	0.4317989374431981	0.0031736889119955442	0.09175078371618514	0.00021319273675975326	NA	4	4	4
ENSG00000128218.7	VPREB3	0.7853931973128441	0.05562680056011812	0.4322230680218143	0.029437682938506626	0.06324704619069584	0.0014159261942956675	NA	10	12	12
ENSG00000139197.10	PEX5	0.7852460232531234	0.029920626251368716	0.43230933623214574	0.08854063483407118	0.4858167797322256	1.5974267580837087e-25	NA	93	97	97
ENSG00000172014.12	ANKRD20A4	0.7849208116531371	0.45822063218954073	0.43249999908630365	0.0002098321222409053	0.1842706166820852	8.556569428920318e-08	NA	1	4	4
ENSG00000124613.8	ZNF391	-0.7848450794613963	-0.046398302128389406	0.4325444058304181	0.03544727939788115	0.2623133242326801	1.843836279718713e-11	NA	61	62	62
ENSG00000078902.15	TOLLIP	0.7846499764078745	0.06397545427757666	0.43265881968796494	0.012958101977388592	0.06617854320007081	0.0016800151027705522	NA	53	55	55
ENSG00000177984.6	LCN15	-0.7838500517968989	-0.024539003238293947	0.4331281008501381	0.13588522570841927	0.28430806183490404	1.6748451005903386e-12	NA	23	28	28
ENSG00000092203.13	TOX4	0.7835071228271954	0.1129262331484712	0.43332937258739246	0.0051875313500544746	0.033413594500017345	0.028243724702532117	NA	36	36	36
ENSG00000235615.2	AJ239322.1	-0.7831970482726395	-0.04337893486019766	0.43351140798635746	0.03976522436606813	0.3716102333129437	7.588357916332485e-17	NA	33	39	39
ENSG00000276791.1	CTD-2270P14.5	-0.78300062767018	-0.023707305543297256	0.43362674345986507	0.17732653140579488	0.5592350597064387	1.010997624827178e-30	NA	13	13	13
ENSG00000153714.5	LURAP1L	-0.7829495726460726	-0.0323306081717474	0.43365672517195475	0.08730223910209807	0.3033370004602183	1.0971868442839429e-13	NA	26	26	26
ENSG00000077063.10	CTTNBP2	0.7829250738409925	0.1644444658477596	0.4336711123524314	0.0033271824147104827	0.0615547231727592	0.002383303642660559	NA	26	27	27
ENSG00000165650.11	PDZD8	0.7826563736409442	0.05651322217454481	0.4338289274766003	0.023893488505454388	0.2686607905627995	1.5926457185368845e-12	NA	62	62	62
ENSG00000278214.1	LINC02139	0.7825168211302865	0.1542917410138183	0.43391090365573914	0.00343683492259095	0.03343499734664608	0.024848707847312947	NA	10	10	10
ENSG00000229921.6	KIF25-AS1	-0.7822481444534355	-0.021333714177070504	0.434068755387109	0.18301629399982527	0.31418135478156395	8.895491715007352e-14	NA	64	68	68
ENSG00000141577.13	CEP131	-0.7815144062042236	-0.16630373585028685	0.4345000070527065	0.0029889206893171823	0.14591840098320882	1.6680192187918972e-06	NA	1	1	1
ENSG00000271743.1	CTD-2541M15.3	0.7803344668933073	0.0320638138623333	0.4351940302751165	0.0754197148438475	0.16556439237816245	3.044972950352816e-07	NA	50	53	53
ENSG00000011028.13	MRC2	0.7801203574763431	0.11634533034197696	0.4353200348755707	0.005725431401829446	0.08367893683387055	0.0004418606778051017	NA	10	10	10
ENSG00000170113.15	NIPA1	0.779645764425713	0.33868943461009077	0.4355994105978238	0.0006983149015821106	0.09865793759768082	0.00010276438523088809	NA	2	10	10
ENSG00000108187.15	PBLD	-0.77939289872231	-0.05002711554567653	0.4357483056907081	0.027338305064736723	0.2940832379251955	1.7851801602751417e-13	NA	44	45	45
ENSG00000278090.1	RP11-6O2.2	-0.779208262241263	-0.04415480207262348	0.4358570438598022	0.04460514568576596	0.09422253832279642	0.0001989424034573967	NA	29	30	30
ENSG00000117640.17	MTFR1L	-0.7790892648930665	-0.1805112578699886	0.4359271333921302	0.002464712670066327	0.0376676583962308	0.017574099282885995	NA	4	4	4
ENSG00000137831.14	UACA	0.7785693110588576	0.12553676341697761	0.436233462837076	0.004894433025530977	0.1040681874665418	6.143178588128537e-05	NA	52	52	52
ENSG00000116198.12	CEP104	0.7783023114629337	0.0948845075636497	0.4363908131535942	0.007484862339206414	0.1497851940265873	7.956055216215952e-07	NA	17	18	18
ENSG00000227388.2	RP11-112J3.16	-0.7782439199262463	-0.08576099943393142	0.4364252292745	0.014347893994147324	0.0335135369212539	0.02749004939328921	NA	27	27	27
ENSG00000203908.3	KHDC3L	0.7782362020072408	0.05338504167646427	0.43642977835270425	0.026765031455367107	0.13962102352771075	1.9831200789620413e-06	NA	22	22	22
ENSG00000185340.15	GAS2L1	-0.7779805107544092	-0.11553230327777694	0.43658050275399063	0.00618478985782936	0.10715056666872057	4.4855389786123026e-05	NA	11	12	12
ENSG00000182771.18	GRID1	0.7774052491907694	0.047240785474618435	0.43691971647859185	0.029515822159039168	0.1267258569789948	7.691737819327092e-06	NA	75	75	75
ENSG00000174501.14	ANKRD36C	0.7759536918808355	0.1134311154111278	0.43777632873945027	0.007651776581064215	0.10169957726354617	0.00011296943928507278	NA	31	33	33
ENSG00000156239.11	N6AMT1	0.7756067749390338	0.09631602927323629	0.4379811989277129	0.00718501534194452	0.14241921693334308	1.2620898267384993e-06	NA	5	5	5
ENSG00000160932.10	LY6E	-0.7750480970595699	-0.12110297505436335	0.4383112394324228	0.006107494256982519	0.047441582227499564	0.007915664370076026	NA	11	12	12
ENSG00000235021.1	RP11-439E19.7	-0.775033613518503	-0.026598362713006415	0.4383197975254619	0.04095622818149033	0.08149189541352017	0.0003692912366603823	NA	20	20	20
ENSG00000156219.16	ART3	-0.774855750883656	-0.07387666865112946	0.43842490154842373	0.018614763042950535	0.059238688135920675	0.003722393960168442	NA	64	64	64
ENSG00000125755.18	SYMPK	0.774578078140777	0.15654628927040606	0.438589015125887	0.0022612794401165584	0.09173154304281872	0.00022659408412233095	NA	8	8	8
ENSG00000203780.10	FANK1	0.7745119434978679	0.03244505098489212	0.43862810804557417	0.03593793620509332	0.16147759837292625	1.9592871183178846e-07	NA	32	32	32
ENSG00000275228.1	RP11-370I10.10	-0.7744924713874882	-0.07109212103940657	0.43863961860721634	0.015406850689236144	0.12202100240532562	1.3449808518888607e-05	NA	6	6	6
ENSG00000213123.10	TCTEX1D2	-0.774446660377206	-0.12626991387774647	0.4386666995849964	0.004945071553573035	0.06018280354390721	0.0026714344427258337	NA	24	24	24
ENSG00000267127.7	RP11-795F19.5	0.7738039294126813	0.046383281498692454	0.4390467484681754	0.039766954937128056	0.14624114513892644	1.5326979794566998e-06	NA	17	17	17
ENSG00000122026.10	RPL21	-0.7722499013573658	-0.15904978152494303	0.439966431320874	0.002870375849758394	0.0432514504132862	0.011118353065745464	NA	18	18	18
ENSG00000204866.8	IGFL2	-0.7721617725904926	-0.08467827628981087	0.4400186195370045	0.01672198498597877	0.07176253629450716	0.0009485612448708967	NA	18	18	18
ENSG00000204267.13	TAP2	0.7716791091384534	0.09044564096509385	0.44030450683895417	0.009485837444036532	0.09308758831944716	0.00010058851163486569	NA	13	64	64
ENSG00000175920.16	DOK7	0.7715781992141135	0.13414134692563928	0.44036429044864256	0.004206167055893137	0.03815641511774293	0.02021256361310575	NA	9	17	17
ENSG00000145113.21	MUC4	-0.7714074975389978	-0.034038986533803266	0.44046543244988223	0.066106332397578	0.17651135371721693	1.218430177294532e-07	NA	69	73	73
ENSG00000228741.2	SPATA13	0.7709527629330463	0.12458074860054393	0.4407349310544232	0.0055900233354019	0.031099170637904294	0.03426835322552908	NA	10	10	10
ENSG00000145020.15	AMT	-0.7709349281452879	-0.0525540436240698	0.4407455027728161	0.03285408171585219	0.244005669161288	2.346600571213604e-10	NA	30	35	35
ENSG00000205084.10	TMEM231	-0.76997108886395	-0.10065846043869553	0.44131704265881555	0.0064697841899413	0.047213466176921536	0.00747770721275078	NA	13	13	13
ENSG00000146386.7	ABRACL	0.7698096605197694	0.10886830268917447	0.44141280834196284	0.006586010228173004	0.13500473002982455	4.284839721990286e-06	NA	13	14	14
ENSG00000146352.12	CLVS2	0.7694870254747281	0.4265755897403326	0.4416042438831761	0.0004265860627713409	0.08569716763536309	0.0003818780795926851	NA	4	4	4
ENSG00000155754.14	ALS2CR11	-0.7687466425622359	-0.0796668796647309	0.44204372985033946	0.027114258709917082	0.09576076641098516	0.00014914159923930205	NA	38	39	39
ENSG00000005156.11	LIG3	0.7682053877939152	0.04424460036452169	0.44236517310893697	0.03796214825518878	0.2054221966224222	6.489210606548199e-09	NA	22	22	22
ENSG00000055211.12	GINM1	-0.7675637332004678	-0.14788330210772424	0.44274641552432537	0.005092628990607377	0.08136292883759813	0.0004217140677863977	NA	24	24	24
ENSG00000112293.14	GPLD1	0.767338815159968	0.08948058500194472	0.4428800962066941	0.009565451675432258	0.09270409887894128	0.00018942627197208038	NA	34	34	34
ENSG00000130312.6	MRPL34	0.7667236713775203	0.06823433759351885	0.4432458265188899	0.021297501459415006	0.22650417561486616	3.1863917852292474e-10	NA	30	30	30
ENSG00000166938.12	DIS3L	-0.7666407916460113	-0.06208158891443769	0.4432951153923036	0.02008680832822724	0.15403431336477322	4.282580730515235e-07	NA	36	37	37
ENSG00000117597.17	DIEXF	0.7666217317601308	0.17242987356213907	0.44330645081769715	0.0027474689329782974	0.039001823997908	0.016709504962451348	NA	17	17	17
ENSG00000168803.14	ADAL	-0.7663921579866896	-0.03426595287493951	0.4434429975106339	0.10040424085794276	0.284794545751404	2.2088877276084937e-12	NA	50	52	52
ENSG00000156050.8	FAM161B	0.7661025350164091	0.0719552879674241	0.443615294750238	0.01852197162520083	0.062303567052961285	0.002780422731179474	NA	56	57	57
ENSG00000226490.1	AC138647.1	0.7660475804832223	0.05451087905292553	0.4436479916192442	0.033726066650264	0.16620667972313255	1.552112567158324e-07	NA	9	9	9
ENSG00000141349.8	G6PC3	0.7650449366344351	0.1911206077034057	0.4442447866557264	0.0018537269666470903	0.047951899371491545	0.008960826761050745	NA	13	13	13
ENSG00000130656.4	HBZ	0.7649138606739024	0.038413383183091086	0.444322839720534	0.07029131621205424	0.033297225601092564	0.027663737391600017	NA	39	44	44
ENSG00000144134.18	RABL2A	-0.7638991375306312	-0.3609987201798429	0.44492735144828044	0.0011299020837553272	0.1185288327650711	4.2340878094742215e-06	NA	16	18	18
ENSG00000145730.20	PAM	-0.763844151040869	-0.11247993491640336	0.4449601225216626	0.0025631540296629017	0.04997019374713208	0.00480737875678946	NA	38	38	38
ENSG00000079257.7	LXN	0.7638017515288525	0.035587079383670846	0.44498539289638395	0.05177209197907624	0.13810233998464214	3.925043184717183e-06	NA	47	50	50
ENSG00000182013.17	PNMAL1	0.7634463570233894	0.11450065231783492	0.4451972424251044	0.005133699952985978	0.10758266919473844	5.854620776524617e-05	NA	22	22	22
ENSG00000144867.11	SRPRB	0.7633698265950981	0.03015370910360408	0.44524286949174574	0.039778297979102775	0.08203064878570278	0.00032034051530806316	NA	101	102	102
ENSG00000065600.12	TMEM206	-0.7628505167071629	-0.07439677147950846	0.44555254991319415	0.017143653853077208	0.2451814192663709	3.718860763679312e-11	NA	50	51	51
ENSG00000149292.16	TTC12	0.7611870101993649	0.026586672068822707	0.4465453758005442	0.10611402928951733	0.4522759720219695	1.431378028741952e-22	NA	22	22	22
ENSG00000159784.17	FAM131B	0.7606728494240639	0.2394603517705992	0.4468524954694518	0.0035932689992093448	0.04227387665785885	0.01146169754472612	NA	14	27	27
ENSG00000011275.18	RNF216	-0.7606210002685738	-0.13124478728321867	0.44688347279249785	0.007850515904830019	0.04071631092466925	0.013632538909726663	NA	18	18	18
ENSG00000261019.1	RP11-111K18.2	0.7600468949864118	0.06598581123787733	0.4472265541399071	0.03830401593998238	0.12938389678132753	5.049462171730444e-06	NA	65	66	66
ENSG00000263753.6	LINC00667	0.7599562660352323	0.03532799055348275	0.4472807270601713	0.04643367454707793	0.3714539048728561	4.4077046984772246e-17	NA	15	16	16
ENSG00000135778.11	NTPCR	0.7598807814910996	0.022748392481165725	0.44732585034865957	0.16869006330692837	0.4788245579778118	5.7919731949387714e-24	NA	33	33	33
ENSG00000278311.4	GGNBP2	0.7598531420264875	0.08458970895720784	0.4473423733656213	0.014731797984140241	0.07011154772912419	0.0013253248644984695	NA	39	48	48
ENSG00000125409.12	TEKT3	-0.7593253060710464	-0.05865093030527724	0.44765798305589155	0.03718099305736097	0.22630961831325325	8.794132543458709e-10	NA	39	43	43
ENSG00000160963.13	COL26A1	0.7588626138742203	0.036597266666243106	0.4479347453115633	0.05672831366444422	0.3064395599728609	3.2195763874853116e-13	NA	67	67	67
ENSG00000006282.20	SPATA20	-0.7588398360306645	-0.024560773603928353	0.4479483725326956	0.14207813285775212	0.5681652149887871	8.945897841858151e-31	NA	31	31	31
ENSG00000183208.12	GDPGP1	-0.758138263815395	-0.07803351396087439	0.4483682150396616	0.015091110745123764	0.056455319403808914	0.0042456306969108105	NA	21	22	22
ENSG00000213967.10	ZNF726	-0.758003404994254	-0.02811361608763655	0.4484489443260562	0.09117404675703865	0.1891317027390458	3.1514026117920177e-08	NA	37	37	37
ENSG00000170579.16	DLGAP1	0.7576378979898477	0.25336943915331206	0.4486677858905017	0.0013328418275212865	0.02750049479777734	0.04396142630746346	NA	27	31	31
ENSG00000260953.1	RP11-426C22.6	0.7570813198758267	0.04115261578082702	0.4490011446882729	0.043290876567996614	0.15961861594733034	8.061136430378236e-07	NA	25	36	36
ENSG00000205426.10	KRT81	0.7565609209288778	0.04851349648892364	0.44931296130917187	0.037370064226380055	0.08274574903410874	0.0002953091629418561	NA	24	24	24
ENSG00000138363.14	ATIC	0.7559582169092437	0.0676266049846722	0.4496742475673069	0.017442539580728923	0.09597311196163033	0.00015203864593590376	NA	26	26	26
ENSG00000185105.5	MYADML2	0.7558950457967505	0.08272207797624169	0.4497121245354687	0.009368852496362606	0.07955884710326645	0.0004168575360073632	NA	30	30	30
ENSG00000152910.18	CNTNAP4	0.7557494085312088	0.05142668048697464	0.44979945453797354	0.03352062920804175	0.29443384381124205	6.444158846201693e-13	NA	36	37	37
ENSG00000167468.16	GPX4	0.7554351066464703	0.11662764197711174	0.44998795543320835	0.003947783795780017	0.07921962856096983	0.0006914473918724022	NA	19	21	21
ENSG00000177370.4	TIMM22	0.7551347287858219	0.06142018141501948	0.4501681473000113	0.016187481316722027	0.2212219227501128	6.488611833991966e-10	NA	6	6	6
ENSG00000103056.11	SMPD3	0.7548796615505173	0.3758718237878495	0.45032119014152294	0.0004765803975349105	0.06110566042758025	0.003031063082820555	NA	4	4	4
ENSG00000185860.13	CCDC190	0.7545771209589142	0.03935231674108506	0.4505027556703687	0.05100269762401406	0.1913227500273379	3.7657825180954414e-08	NA	28	28	28
ENSG00000143776.18	CDC42BPA	0.7538688347489002	0.16675218460884028	0.4509279859053542	0.009866539667235325	0.030694072293416943	0.034069428851718486	NA	46	46	46
ENSG00000203546.7	RP11-176H8.1	-0.7530767280601786	-0.02280728877738616	0.4514038080366356	0.1284033993788051	0.23124436195660145	3.699271029846977e-10	NA	74	78	78
ENSG00000273230.1	RP11-1246C19.1	-0.7528834925109841	-0.14110463249680044	0.45151992860460044	0.013319959467864458	0.09099657595501344	0.00024823980273502914	NA	23	25	25
ENSG00000183207.13	RUVBL2	-0.7528775942874627	-0.04741190665385887	0.45152347327542186	0.017366574418802395	0.22277255895079812	9.673214274248967e-10	NA	16	16	16
ENSG00000143774.16	GUK1	-0.7527543410649875	-0.11859375125513932	0.4515975486881283	0.003752775998091526	0.08825503299699734	0.00033814054038967204	NA	26	26	26
ENSG00000113318.9	MSH3	0.7523871463585021	0.04018771217653333	0.45181827411693964	0.031048003475008443	0.12500717482866142	1.3702273236058056e-05	NA	82	84	84
[truncated: 2,418 more rows]
