# Supplementary material for: Exploring the Impact of Cerebrovascular Disease and Major Depression on Non-diseased Human Tissue Transcriptomes
Source: Front Genet. 2021 Jul 19;12:696836. doi: 10.3389/fgene.2021.696836 (PMC8327210; doi:10.3389/fgene.2021.696836)
Supplement: Supplementary Data Sheet 2 — All TWAS results. [file Data_Sheet_2.zip › cytokines_TWAS/IFNg/IFNg.en.Adipose_Visceral_Omentum.csv]

gene	gene_name	zscore	effect_size	pvalue	var_g	pred_perf_r2	pred_perf_pval	pred_perf_qval	n_snps_used	n_snps_in_cov	n_snps_in_model
ENSG00000037474.14	NSUN2	-3.7573583283305925	-0.2200923638498849	0.00017171652503355703	0.03535212343118989	0.3488702323954699	5.06274083938371e-40	NA	35	35	35
ENSG00000141279.15	NPEPPS	-3.552539868144898	-0.5119479832036998	0.0003815311981735311	0.006775903352031788	0.039006884872445684	0.00010620811531995444	NA	32	35	35
ENSG00000174529.7	TMEM81	-3.5222636818249935	-0.8413167642173058	0.0004278783301600657	0.0023071307631778505	0.018410925531100814	0.00768988398601249	NA	5	5	5
ENSG00000188157.14	AGRN	-3.4933803486418187	-7.728549485460581	0.00047694666494429587	2.422421935295154e-05	0.1825129944957639	7.386920724211126e-19	NA	3	8	8
ENSG00000173327.7	MAP3K11	-3.4771957223608427	-0.445760321909142	0.0005066877979372222	0.008235094522612821	0.14874045824003904	1.7359507737646557e-15	NA	11	11	11
ENSG00000175376.8	EIF1AD	3.4346976194909087	1.0906517598500725	0.0005932153597934194	0.0012357593499155231	0.01644175711710083	0.012144661687845613	NA	7	7	7
ENSG00000163131.10	CTSS	-3.3581742859099286	-0.4334307301241784	0.0007845912657400109	0.008290772262508874	0.15306051296194162	8.903885389987485e-16	NA	27	29	29
ENSG00000159267.14	HLCS	-3.3540973485114596	-0.44044056146419336	0.0007962434457944074	0.00790190282742677	0.11439329259731545	7.750897180337432e-12	NA	18	18	18
ENSG00000172260.14	NEGR1	-3.328175610821779	-0.9200752689063388	0.0008741674358014606	0.002210042897754197	0.011798029294649756	0.034978913086463614	NA	40	42	42
ENSG00000136546.13	SCN7A	3.30679658752143	0.5794357179430667	0.0009436939152090256	0.0037469679621980646	0.0306821475496838	0.0005918917742601353	NA	8	8	8
ENSG00000272462.2	U91328.19	3.2762918416145346	0.08918376615783816	0.0010517981387093297	0.17014536038027728	0.5076747761318784	6.073884547190213e-67	NA	11	11	11
ENSG00000175334.7	BANF1	-3.215434087292784	-0.38133390996998934	0.0013024740192516878	0.008614544929447923	0.1320417078432921	1.1713610758243173e-13	NA	24	24	24
ENSG00000245954.6	RP11-18H21.1	3.171765858792978	0.11347798230555542	0.0015151511215769895	0.10291038888596003	0.3139919832112956	6.17255293444777e-35	NA	17	18	18
ENSG00000243795.1	LINC02044	3.1651796431069417	0.1205719313682823	0.0015498722854113117	0.09223424119455031	0.2320643949217197	2.281815835017535e-24	NA	39	39	39
ENSG00000272810.1	U91328.22	3.159358864420089	0.6537941955081525	0.0015811666257984094	0.002894734972571183	0.02423552738195216	0.002212422840494187	NA	9	9	9
ENSG00000254470.2	AP5B1	3.1425293392102898	1.9401686364189927	0.0016749492617379952	0.00033928160223318854	0.014850633243135847	0.017304376231604808	NA	4	4	4
ENSG00000262089.1	RP11-589P10.5	-3.106775471029689	-0.44590823926127066	0.0018913999528110226	0.006404771092579912	0.04028265943368139	8.032884679832087e-05	NA	16	17	17
ENSG00000180638.17	SLC47A2	-3.095665408389816	-0.4011999935221987	0.001963718120550007	0.0078617023423611	0.037799201328405536	0.00012127919499176597	NA	4	4	4
ENSG00000143379.12	SETDB1	3.0875025444734248	0.4237880500264649	0.002018460437091462	0.005786543687583492	0.011221545993714966	0.03857077825560755	NA	43	44	44
ENSG00000185565.11	LSAMP	3.069845585656785	0.9183350017955692	0.002141694688939178	0.001002036950529482	0.022252053793271852	0.003527721265077576	NA	14	15	15
ENSG00000186468.12	RPS23	3.054887269553593	0.16250691512472118	0.0022514513091141746	0.03796640568027594	0.4805546090948538	3.667670459064145e-62	NA	29	30	30
ENSG00000175348.10	TMEM9B	-3.006089909311243	-0.5802967014998853	0.0026463073851601213	0.0035337470098196462	0.049535234213146914	9.14457721255426e-06	NA	10	10	10
ENSG00000033627.16	ATP6V0A1	2.9882314246051767	0.4727854733767995	0.0028059699632859664	0.005100788793474635	0.03333385634618801	0.00033390989480952744	NA	14	14	14
ENSG00000156990.14	RPUSD3	-2.980800777491972	-0.43971969695717805	0.0028749575709052133	0.007465978634200928	0.10918209441531894	2.9418908345724024e-11	NA	7	9	9
ENSG00000184983.9	NDUFA6	2.968781468557468	0.22162683334691521	0.002989831412339454	0.04080454723806587	0.5139581363892489	2.1736462113434227e-68	NA	21	21	21
ENSG00000168778.11	TCTN2	-2.961654422400075	-0.18167470500243232	0.003059910088183098	0.03693394803708694	0.33767603906135146	6.794383676653663e-39	NA	74	76	76
ENSG00000205464.11	ATP6AP1L	-2.938728140872627	-0.09882008720101929	0.0032956200911247974	0.08930047359752238	0.4274875824107427	3.709002999989066e-52	NA	16	16	16
ENSG00000269720.2	CTD-2521M24.13	-2.9333736896514893	-0.5505811568267083	0.0033530005472647505	0.0024995910831287055	0.011660808457776171	0.03230969674241052	NA	1	1	1
ENSG00000105755.7	ETHE1	-2.931176490687039	-0.25112595983636526	0.0033768087507065523	0.0168160623533452	0.164261168813906	2.3679824741343588e-17	NA	16	16	16
ENSG00000197279.3	ZNF165	-2.925600503675763	-0.19979520810908305	0.0034379210711053196	0.032544838688246966	0.05230090269759435	3.6822084857709764e-06	NA	19	38	38
ENSG00000214022.11	REPIN1	-2.9229026876586572	-0.4650134877333637	0.003467848789335295	0.00561678861203228	0.07990682358971513	9.507604595460805e-09	NA	33	34	34
ENSG00000142188.16	TMEM50B	2.922208024072487	0.18830600812112527	0.0034755932015180426	0.032857199036403946	0.2308807801892672	1.4513589316608105e-24	NA	30	30	30
ENSG00000125775.14	SDCBP2	2.863638583826171	0.3081580170845044	0.00418805566199138	0.011731125784954891	0.10337362715005932	7.217782840147432e-11	NA	26	28	28
ENSG00000228549.3	RP11-108M9.3	-2.857614194896898	-0.48708682048244534	0.004268390162252634	0.007454432467929647	0.03877250673010027	0.00010981654953202044	NA	12	13	13
ENSG00000270604.5	HCG17	2.8463868405208754	30.30358920484112	0.004421844196927228	1.0145020546755725e-06	0.08360641787521836	5.628301033578803e-09	NA	3	39	39
ENSG00000132623.15	ANKEF1	-2.8295560701898648	-1.3053735780235614	0.004661263153005053	0.0006390916174843557	0.021677213017878845	0.004057561960057884	NA	5	5	5
ENSG00000131400.7	NAPSA	-2.8261342387533754	-0.6095383839869308	0.004711351538085137	0.0031089658531502085	0.013140160386664724	0.02443295731472926	NA	11	11	11
ENSG00000182272.11	B4GALNT4	-2.819331040526347	-0.5750373699469139	0.004812385873658117	0.0028792476633842106	0.0321637526425655	0.0004565018130201832	NA	8	9	9
ENSG00000132481.6	TRIM47	-2.8095908768561646	-0.4635110806960863	0.004960451258044532	0.00538504562634419	0.03572223713305003	0.0002125481354144337	NA	44	45	45
ENSG00000267313.7	KC6	-2.807662296163801	-0.3370969144379609	0.004990252726891722	0.007685759056942799	0.06114229728671576	9.37079601088506e-07	NA	4	4	4
ENSG00000261340.1	LINC01616	2.804432449322503	1.6346783368366953	0.005040524849636355	0.00033789769520162596	0.01647604667329802	0.011501116801745656	NA	3	3	3
ENSG00000238290.1	RP11-431K24.1	-2.800023246121021	-0.3357244106573979	0.005109892665741403	0.009619676389992345	0.017087796054910554	0.009762689464690685	NA	11	11	11
ENSG00000099821.13	POLRMT	2.7897026772900175	0.4472034334515706	0.005275646464170242	0.005984270662748531	0.02334111880224394	0.002631229898026615	NA	38	47	47
ENSG00000175664.9	TEX26	2.785516890890306	0.3817771643421083	0.005344245556991078	0.0058611423958671895	0.025465534468373116	0.0017764688346212113	NA	19	20	20
ENSG00000182253.14	SYNM	2.7614946341724416	0.1429038775998561	0.005753746205391462	0.046569583572590556	0.2772856686208401	3.712486919098458e-30	NA	21	21	21
ENSG00000118402.5	ELOVL4	-2.761377364130807	-0.2951394618414044	0.005755812844328954	0.01153732027693145	0.07213992767038388	8.264941809335463e-08	NA	13	14	14
ENSG00000124496.12	TRERF1	2.758196524837916	0.665170758410725	0.005812124402867605	0.002369497940151052	0.010340411877863023	0.047140773167435854	NA	21	25	25
ENSG00000133059.16	DSTYK	2.7548869257291972	1.3522611459145006	0.005871242250138659	0.0005488131247243916	0.02999864245574631	0.0006936419096236423	NA	5	5	5
ENSG00000165152.8	TMEM246	-2.7545536444838823	-0.37496548948956465	0.0058772254377259985	0.007460608803941741	0.08247377357098462	7.481505303718746e-09	NA	69	71	71
ENSG00000204152.10	TIMM23B	-2.7417286731399653	-0.7030849878443408	0.006111680297271356	0.001623565639221732	0.1040747339583977	7.436614970387893e-11	NA	8	11	11
ENSG00000142892.14	PIGK	-2.7400775428427435	-0.561622905314089	0.006142469061462195	0.002691746414713312	0.03722867428749528	0.00013336965474014493	NA	24	24	24
ENSG00000162341.16	TPCN2	2.738648918855853	0.1615175764092862	0.006169221369683584	0.03606967111874733	0.2001471442192415	4.1322905599578126e-21	NA	45	47	47
ENSG00000125810.9	CD93	-2.734705419747131	-0.7389282291727329	0.006243612416387645	0.0017702240030640446	0.018327454009293736	0.008415299672577335	NA	27	27	27
ENSG00000037042.8	TUBG2	-2.722824366422737	-0.22962256699530534	0.0064726458274086355	0.018846257208603185	0.2316773443080411	1.4896529476148084e-24	NA	40	41	41
ENSG00000131711.14	MAP1B	2.7184139627724586	0.2264039101654346	0.0065595712910272415	0.019970454854481776	0.20927592241863915	3.104073497749574e-22	NA	10	10	10
ENSG00000184840.11	TMED9	-2.6978209453663506	-0.45662822405152603	0.006979497005034324	0.0045758172175692086	0.08598615396454433	4.3933724945577336e-09	NA	27	30	30
ENSG00000234608.7	MAPKAPK5-AS1	2.696041862873358	1.1013970652203031	0.007016884752110413	0.0008296713237814211	0.012652804106961624	0.026660417905493342	NA	34	34	34
ENSG00000139985.6	ADAM21	2.6935547242456734	0.9358440988850281	0.007069453906170835	0.0011686399599243288	0.011507488236431778	0.03692345332314325	NA	6	6	6
ENSG00000106992.17	AK1	2.6934480545631394	0.41589251798785737	0.0070717164070008345	0.004631970939164953	0.0177819579709289	0.009146486510257729	NA	31	33	33
ENSG00000117601.13	SERPINC1	-2.6883590655005163	-0.12359533743038728	0.0071804139156633655	0.08819428253656084	0.15464100180003748	4.998527588166178e-16	NA	32	32	32
ENSG00000184923.12	NUTM2A	2.6780078470623345	0.10290989205692845	0.007406148320816782	0.0770311094596246	0.33957849621947994	1.1114633357379545e-38	NA	52	54	54
ENSG00000163576.17	EFHB	-2.6706106782135173	-0.06274701145393466	0.007571340624984943	0.24881577743389852	0.5324636868635354	3.4107777411213074e-73	NA	17	18	18
ENSG00000154277.12	UCHL1	-2.6667134758771853	-0.5207896837230966	0.007659694327545433	0.002163443929093617	0.01206087616663203	0.031025594709660438	NA	20	20	20
ENSG00000139433.9	GLTP	-2.6624040393310904	-0.2586800325654361	0.007758468792933736	0.012404073652733322	0.14133197345606852	1.4911488051908493e-14	NA	14	14	14
ENSG00000143437.20	ARNT	-2.6454087817418848	-0.32556522259790205	0.008159228244470677	0.009346277051006057	0.09608631187193284	5.432582088986966e-10	NA	15	18	18
ENSG00000184144.11	CNTN2	-2.639383608092547	-0.5655326203274372	0.008305693824188021	0.003165322065940567	0.020974913222896702	0.004211861366388423	NA	6	6	6
ENSG00000018699.11	TTC27	2.6390650976417422	0.2619771266500208	0.00831350153153503	0.015802084892876378	0.13154838615450087	1.8790808933807818e-13	NA	21	21	21
ENSG00000196562.14	SULF2	2.63505587167889	0.8103814506014595	0.008412343481570802	0.0019491825436183266	0.016965427467809914	0.010786065587921171	NA	11	11	11
ENSG00000108797.11	CNTNAP1	2.6151646730362175	0.5915258166384598	0.008918444569238907	0.002564857050813393	0.049005086166466635	1.1329375712669099e-05	NA	7	9	9
ENSG00000165476.13	REEP3	2.609576251694188	0.30168124944133384	0.009065443987443973	0.008292139532309107	0.15487648816258556	4.2814557910089615e-16	NA	46	48	48
ENSG00000087495.16	PHACTR3	-2.604058993777603	-0.16000469338644022	0.00921268977290881	0.04657310606895473	0.181418854521228	8.009524321330311e-19	NA	16	17	17
ENSG00000002746.14	HECW1	-2.6025336340490215	-0.16332975431492405	0.00925377377931501	0.03571340428894802	0.11886864162793323	3.4959193046973603e-12	NA	29	30	30
ENSG00000172775.16	FAM192A	2.582934320106171	0.27024608825640434	0.009796397076526324	0.006515756098732631	0.05280816909437914	5.050853651127675e-06	NA	30	30	30
ENSG00000281831.1	HCP5B	-2.581900284250742	-0.3242229839158162	0.009825797058744288	0.009797177728374946	0.4396422393469854	1.0103910222704305e-53	NA	8	82	82
ENSG00000225830.12	ERCC6	-2.5712585539110764	-0.38112969138735897	0.010132964459491004	0.005573737902736564	0.07672590332238863	3.37436807971558e-08	NA	46	47	47
ENSG00000070423.17	RNF126	-2.56863529794585	-1.2376081230885199	0.010209984697093829	0.0007379055676887012	0.02198031854283837	0.003736842348451808	NA	6	8	8
ENSG00000214087.8	ARL16	-2.5668836570111044	-0.0639447337881017	0.010261703597849175	0.2054355833393838	0.5941523725310283	8.529764416625314e-87	NA	17	18	18
ENSG00000106526.10	ACTR3C	-2.564104372174482	-0.20108040234284671	0.010344243314790679	0.020942134411395107	0.08266601270225228	1.001277101138548e-08	NA	43	51	51
ENSG00000125868.15	DSTN	-2.563205463430598	-1.1699116696858292	0.010371065439264837	0.0006438896243382233	0.010564949254646051	0.04526611595354274	NA	12	12	12
ENSG00000114948.12	ADAM23	-2.5593535466840267	-0.19534962218362825	0.010486703123681084	0.026549537059515158	0.012073525713646564	0.03156008107784277	NA	60	61	61
ENSG00000143452.15	HORMAD1	-2.555343227814146	-0.1867371116290413	0.010608313586495617	0.022380139592694075	0.03780311935619782	0.00013112288057609708	NA	33	36	36
ENSG00000157017.15	GHRL	2.550218785467792	0.1991461779011016	0.010765533608320518	0.02021588573821363	0.06971696331416942	1.4760198805947768e-07	NA	15	15	15
ENSG00000166793.10	YPEL4	-2.5478565617005984	-0.6395509035718003	0.01083870262950189	0.0023670759067177835	0.01903340148849301	0.007218217606381349	NA	13	13	13
ENSG00000092020.10	PPP2R3C	2.543925526778833	0.3891578468459201	0.010961445241968903	0.006266893421734381	0.10643160894341523	2.7163095401953762e-11	NA	17	18	18
ENSG00000139344.7	AMDHD1	2.5388552851963913	0.10740139575234653	0.011121581592213634	0.08945652601391216	0.20886867003324325	6.068970202773827e-22	NA	69	71	71
ENSG00000091542.8	ALKBH5	-2.519608569005539	-0.22598319175209788	0.011748540257236905	0.014851296085211636	0.14147237494758236	1.099374874008701e-14	NA	17	17	17
ENSG00000235109.7	ZSCAN31	2.5187226124965645	0.2036901899793801	0.011778140395958352	0.02371625319985666	0.17953085294012405	1.2858535061868691e-18	NA	21	29	29
ENSG00000177646.18	ACAD9	-2.511858570249435	-0.07319475040133944	0.012009720890289564	0.04933079484182479	0.364330229436043	4.391737322544268e-42	NA	58	58	58
ENSG00000144218.18	AFF3	-2.5097948648727284	-0.7045104516288567	0.012080131401456772	0.0015902230946752572	0.013959450264588918	0.020983546578880182	NA	7	7	7
ENSG00000142494.13	SLC47A1	2.509502390244223	0.20735351053780685	0.01209013973872134	0.024625769953798782	0.0950347064348146	6.253144686698963e-10	NA	5	5	5
ENSG00000238266.1	LINC00707	-2.5002018338874024	-0.37316211645776787	0.012412256826366092	0.0076571024771351455	0.05797575862349399	1.7417969851347144e-06	NA	31	31	31
ENSG00000065600.12	TMEM206	-2.498749918481464	-0.7757764019479048	0.01246322279935548	0.0029830428438469576	0.06633033733237836	2.9084248325516204e-07	NA	12	12	12
ENSG00000141580.15	WDR45B	2.496567527758677	0.2074947562133288	0.012540178993675443	0.020954444747682217	0.20434953187809632	1.2576544541830305e-21	NA	22	22	22
ENSG00000111647.12	UHRF1BP1L	2.4932418255580893	0.979198555123758	0.012658260191053435	0.001009639243353499	0.024542308949961025	0.002009257482913198	NA	17	17	17
ENSG00000257595.2	RP3-473L9.4	2.4887399555444643	0.21466290689898726	0.012819669492242853	0.02741359213706179	0.05531343407400918	3.2183573948113125e-06	NA	26	26	26
ENSG00000088325.15	TPX2	-2.4860001467833497	-0.3447700238712963	0.012918791231656407	0.0069447746768068926	0.048844018156737536	1.272554566434428e-05	NA	7	7	7
ENSG00000101236.16	RNF24	2.4848283340142605	0.4791397336616602	0.012961392080305613	0.003843034272037439	0.03906956754658707	0.00010151321872381548	NA	26	26	26
ENSG00000125630.15	POLR1B	2.4835092765248463	0.1631404291793518	0.013009494593883224	0.035944839729876554	0.3308479050255364	1.0468991761784551e-37	NA	19	19	19
ENSG00000110492.15	MDK	-2.4796314870287994	-1.4111357361235626	0.013151822935327219	0.0005397451875040366	0.01328639921600002	0.02504968983135835	NA	4	4	4
ENSG00000023608.4	SNAPC1	2.477284928974903	1.1182605941523054	0.013238616906126509	0.0009847801330997807	0.01228989948115071	0.0304244404666148	NA	7	7	7
ENSG00000104835.14	SARS2	2.4749384078645957	0.22613544712137637	0.013325915509003358	0.015303602723598042	0.17280015572945873	3.185464288327511e-18	NA	28	28	28
ENSG00000271780.1	RP11-1017G21.5	-2.472620690726748	-0.11780104466630006	0.013412641632884355	0.05031438847304125	0.1909194467139216	9.867901136564415e-20	NA	46	48	48
ENSG00000184470.20	TXNRD2	-2.4713977355166943	-0.481531984493103	0.013458603850507464	0.0054060364460827145	0.0783410305316585	1.757875828214886e-08	NA	13	14	14
ENSG00000127337.6	YEATS4	-2.4710653366943696	-0.08055609564786267	0.013471120397625925	0.1462842127088571	0.4577791444308073	4.464637355797952e-57	NA	51	51	51
ENSG00000250934.1	RP11-71E19.1	-2.469130071601405	-0.41589937236952307	0.013544197691738246	0.005360887219662818	0.06417082870420691	4.4042437877685115e-07	NA	20	20	20
ENSG00000083845.8	RPS5	2.4664734709825566	0.3530652438961369	0.01364508357149305	0.006097775546679573	0.17026778189406966	1.8269629882271185e-17	NA	12	12	12
ENSG00000124789.11	NUP153	2.4605798512106336	0.8144651490870183	0.01387127005985634	0.0013441736616512383	0.013431417763957959	0.024531853386845184	NA	21	21	21
ENSG00000214776.10	RP11-726G1.1	2.45810307425763	0.16187201313479538	0.01396730797863519	0.033741500708973124	0.07298882207381029	5.773389645162723e-08	NA	41	42	42
ENSG00000060642.10	PIGV	-2.446055505773186	-0.329806582556972	0.014442876356073072	0.007650301764819574	0.09209363369034264	9.141305379040571e-10	NA	31	31	31
ENSG00000123415.15	SMUG1	-2.4457933148981548	-0.2526256417814676	0.014453383005339994	0.01284661036245286	0.16974982042887973	1.8579089135365728e-17	NA	19	23	23
ENSG00000090382.6	LYZ	-2.4404069011989007	-0.17967965312848225	0.014670726856191075	0.027678201478263664	0.2477757980509081	2.5930218711297104e-26	NA	16	16	16
ENSG00000151687.14	ANKAR	-2.4335880279541016	-2.3349333832686283	0.014949999750217779	0.00021907911029042914	0.010874036270348436	0.041373027705567895	NA	1	1	1
ENSG00000196345.12	ZKSCAN7	-2.4289577804896494	-0.33601763278490915	0.015142295521225903	0.0087012975040522	0.04597941019894307	2.5178121394976277e-05	NA	74	75	75
ENSG00000135899.17	SP110	2.421232534300236	0.2320922877531657	0.015467979165552655	0.012818004685257985	0.17933604422202234	2.4515389444731305e-19	NA	23	23	23
ENSG00000134575.9	ACP2	-2.4195668659568916	-0.33468521908112986	0.015539003572946923	0.006078873065293654	0.09147309723907472	8.195221618315869e-10	NA	13	14	14
ENSG00000259865.1	RP11-488L18.10	-2.4180494754907307	-0.17031690012338457	0.015603955016547206	0.025317479235015945	0.27108655188418845	5.885832880619228e-29	NA	42	43	43
ENSG00000171931.12	FBXW10	2.416115465057105	0.40716701536968114	0.01568708593025653	0.004636054503309657	0.033025735256626415	0.0003525162575603404	NA	3	3	3
ENSG00000080854.14	IGSF9B	2.414539415188289	0.3404436934145766	0.015755118240209903	0.006816705409659873	0.1121762332431986	4.638658717623039e-12	NA	7	7	7
ENSG00000212743.2	RP11-563J2.3	-2.411545068428684	-0.3847513383445631	0.01588508846643054	0.006144604619401068	0.05385097714025608	3.7137512983712495e-06	NA	11	11	11
ENSG00000183844.16	FAM3B	-2.4103380319948844	-0.14970733793668442	0.01593774618168029	0.05913775813827053	0.3127577787927357	1.1660172324194848e-34	NA	37	37	37
ENSG00000100823.11	APEX1	-2.4102599597196783	-1.2580161429711119	0.015941157412009997	0.0004657425243811687	0.012699235713021192	0.028434343927194357	NA	4	4	4
ENSG00000123545.5	NDUFAF4	2.4083040361667347	0.38857403592701123	0.0160268278061707	0.005121676870179284	0.16042101924938607	3.4875115058251126e-17	NA	21	21	21
ENSG00000250508.1	RP11-757G1.6	-2.407982772715843	-0.11797585781162684	0.01604093793428677	0.05212121107871631	0.19664855778257367	1.407192560163873e-20	NA	25	25	25
ENSG00000167863.11	ATP5H	2.4078249543879693	0.8263042295790708	0.016047873431116893	0.0012218429630691634	0.036603578213900416	0.00016026585884841885	NA	16	20	20
ENSG00000161281.10	COX7A1	-2.4048442159235766	-0.4265085047350255	0.016179361183375516	0.004218913646502676	0.09104485802090936	8.981387165253008e-10	NA	36	36	36
ENSG00000142173.14	COL6A2	-2.4030463861190676	-0.4839112486121125	0.016259124869368008	0.0037945819472926523	0.015492230122605203	0.015431008783120072	NA	27	27	27
ENSG00000132906.17	CASP9	2.3983593436970567	0.19034549798597653	0.016468700134073467	0.02213098824742308	0.19290851743034548	5.263318597097898e-20	NA	30	30	30
ENSG00000161944.16	ASGR2	2.3946392121585407	0.210663789935032	0.016636726565069027	0.018429890154524054	0.12384214558847575	8.226100142132471e-13	NA	26	30	30
ENSG00000178852.15	EFCAB13	2.3938010343431815	0.16586669848398217	0.01667479152053197	0.03423623923998304	0.217793538728653	9.34690397773838e-23	NA	29	30	30
ENSG00000185344.13	ATP6V0A2	-2.391122171411787	-0.365789526750298	0.016796962496180293	0.006482243942315955	0.06148340756849529	7.411585926628523e-07	NA	36	36	36
ENSG00000105186.15	ANKRD27	-2.3901335075758707	-0.3826713434081696	0.016842249154769555	0.0062808667362920425	0.02694928688670764	0.000937857261547392	NA	22	22	22
ENSG00000102893.15	PHKB	2.3890274085634395	0.861462121419216	0.016893042035707042	0.0011200765105323944	0.010939364139772777	0.0404780693352791	NA	3	3	3
ENSG00000121207.11	LRAT	-2.38211978395956	-0.5404804387067257	0.017213297299628734	0.002735207709038504	0.05288139891509867	6.021067389430087e-06	NA	8	8	8
ENSG00000133574.9	GIMAP4	2.3808726240380813	0.35100013913451505	0.01727168300259891	0.007008357406130781	0.09662712421293056	2.0382002539917204e-10	NA	31	32	32
ENSG00000131778.18	CHD1L	-2.380690036706421	-0.19749247660646974	0.01728024537559175	0.017798271049349005	0.08678169356886113	2.8173252325007244e-09	NA	69	75	75
ENSG00000267302.5	RP11-178C3.2	2.374488411900614	0.24265241075786645	0.017573287815921428	0.016350341285613537	0.07095741817255463	8.865816575724008e-08	NA	28	31	31
ENSG00000104825.16	NFKBIB	-2.372428270213503	-0.6148074224996323	0.0176715940317019	0.0018864045483120086	0.055007992914634325	2.7748537315160754e-06	NA	10	10	10
ENSG00000173715.15	C11orf80	-2.3681729320983975	-1.0769382867281123	0.01787617813679785	0.0006574818751044787	0.02252647166330469	0.003099452516345517	NA	6	6	6
ENSG00000142544.6	CTU1	2.355574309970747	0.7435086511819238	0.01849409761688671	0.0015040963233171405	0.025523650905028592	0.0017628353683286039	NA	9	9	9
ENSG00000155827.11	RNF20	2.3546618295961803	0.6351496112738276	0.018539569074398257	0.0018833459715783324	0.021738291799810818	0.003887791123311017	NA	21	22	22
ENSG00000130638.16	ATXN10	2.347954399695011	0.37191338730390505	0.018876832176114952	0.005858532854707147	0.13051308141908816	4.2997891186104203e-14	NA	23	23	23
ENSG00000197253.13	TPSB2	-2.345709592964642	-0.1060390883144218	0.018990897818359876	0.07796795562212953	0.27363025721172496	1.5232747657664822e-29	NA	39	41	41
ENSG00000134014.16	ELP3	2.342302365067103	0.21320469801702577	0.019165181288599727	0.01501190241809608	0.14505311225735099	4.5201104400383e-15	NA	18	18	18
ENSG00000121318.2	TAS2R10	2.337713145694956	0.3201288355375446	0.019402133775644842	0.0066899384213309505	0.03910326761750995	0.00010224911091854536	NA	12	12	12
ENSG00000008128.22	CDK11A	2.3373080215141773	0.5800225101651068	0.01942317375597448	0.0022290995834284106	0.013502716025967865	0.022907219693243382	NA	17	17	17
ENSG00000272899.3	RP11-309L24.4	-2.3362858917625213	-0.14750371095451933	0.01947634632026647	0.035068952229912645	0.13969228921235902	2.8453464881075567e-14	NA	27	28	28
ENSG00000135926.14	TMBIM1	2.3318681863056723	0.6929653115886544	0.019707626567124596	0.0021340695324524664	0.07025997115445536	9.9307780146019e-08	NA	22	22	22
ENSG00000155313.15	USP25	2.3289894758703533	0.6369124377683091	0.019859623237663528	0.001952291023541748	0.024417697276865928	0.002231153310061718	NA	21	28	28
ENSG00000145817.16	YIPF5	2.319459216598038	1.1405936875193547	0.020370150021763306	0.000806556448120383	0.0177422063159703	0.009337408681030616	NA	12	12	12
ENSG00000130856.15	ZNF236	-2.3187825732277108	-0.2771809065589784	0.020406828575703653	0.009170413883603406	0.08045890063343926	8.160535498025518e-09	NA	27	27	27
ENSG00000103549.21	RNF40	2.31552313566215	0.3797738904696348	0.0205843199193582	0.004318756922958024	0.057861854472849576	1.6620471947171066e-06	NA	20	20	20
ENSG00000108448.20	TRIM16L	-2.311479710846104	-0.24638932182456916	0.02080637257317402	0.011216535466749694	0.06911075230605697	1.7465446590171476e-07	NA	17	17	17
ENSG00000172638.12	EFEMP2	2.3108520864681124	1.1738429847247305	0.02084102634852219	0.0005342413788144057	0.03103010812481585	0.0005752397787774995	NA	4	4	4
ENSG00000225880.5	LINC00115	-2.3046298241293774	-0.7278010380951508	0.021187314178133475	0.0011218817521395754	0.12651874764909224	2.710410790988325e-13	NA	4	6	6
ENSG00000197362.14	ZNF786	2.3022919161776603	0.22245270581015691	0.021318715400489848	0.015387558448262822	0.1971621582723468	2.3585176415775872e-20	NA	10	10	10
ENSG00000070388.11	FGF22	2.300009708159742	0.5597000677552733	0.021447670042677225	0.0026770367598185213	0.015825227013466312	0.0141669663092622	NA	8	10	10
ENSG00000204237.4	OXLD1	-2.2940314646033766	-0.5020373814222516	0.021788691470109624	0.002957708062344247	0.025124033494286137	0.0019079543093714973	NA	35	35	35
ENSG00000176396.10	EID2	2.2937430404472647	0.3215216338447237	0.021805262922169194	0.0056762136239608485	0.01124684189618684	0.03919875905700977	NA	50	51	51
ENSG00000089597.16	GANAB	-2.2924870022727744	-0.4200000575324123	0.02187755672544189	0.004043909565431674	0.12019613020412505	1.7745537369379872e-12	NA	2	2	2
ENSG00000111581.9	NUP107	-2.288034451224491	-0.15722103974537668	0.022135514920236864	0.02467397787650558	0.2346026605271344	8.28136558469616e-25	NA	22	22	22
ENSG00000101577.9	LPIN2	2.2876241503494943	0.1492754178998205	0.022159418254408772	0.027944620247930593	0.11848516285377655	3.528785634543324e-12	NA	43	46	46
ENSG00000111237.18	VPS29	-2.2874344171271392	-0.26821228081703136	0.022170479333234565	0.00982504663508247	0.1359509478167744	7.363346601211768e-14	NA	30	31	31
ENSG00000203785.8	SPRR2E	-2.2872845291384434	-0.4624919277312974	0.02217922090705783	0.003166730147739822	0.027615029489029608	0.0011275203761723152	NA	22	22	22
ENSG00000130517.13	PGPEP1	-2.2846428312891325	-0.13391764759765445	0.022333779306771523	0.04115298204218838	0.2499154978261673	8.529466245889048e-27	NA	41	43	43
ENSG00000254999.3	BRK1	-2.2822476003073673	-0.4048376207309886	0.022474726256493292	0.00601369026678061	0.14581445072477225	1.1827838149051507e-15	NA	13	13	13
ENSG00000171700.13	RGS19	-2.279324339697342	-0.3370792744268199	0.022647792207679228	0.006109438405831152	0.14151794125824782	5.328767779015611e-15	NA	18	18	18
ENSG00000167202.11	TBC1D2B	2.2648903086534653	0.3232809097936207	0.023519411640769615	0.0069603615794965636	0.057365951939769615	2.177447498592584e-06	NA	31	33	33
ENSG00000179299.16	NSUN7	2.2627867152782937	0.17386015788853762	0.02364884023021784	0.020133713132063635	0.09577457468157204	4.4498465366469537e-10	NA	45	46	46
ENSG00000214415.3	GNAT3	2.2598276172214193	0.13313798188320486	0.02383195166274668	0.044250511099212055	0.16636423514250034	3.738488011523422e-17	NA	17	17	17
ENSG00000259511.2	UBE2Q2L	-2.2593644876979004	-0.14790078154547695	0.023860721522053804	0.031982929905756116	0.12203088621351625	1.305674353381719e-12	NA	14	16	16
ENSG00000168101.14	NUDT16L1	2.25711358453614	0.41310695088475824	0.024000978256484392	0.004068658602235626	0.07653536491060646	3.100130694603987e-08	NA	14	15	15
ENSG00000228463.9	AP006222.2	2.2554500408187472	0.3705728925840187	0.024105094779486396	0.004996998912034877	0.029474401847833013	0.0005986265589998579	NA	2	2	2
ENSG00000113240.12	CLK4	2.252803426400082	0.8564305007304123	0.024271546066675996	0.0009719943479229152	0.025387886987075337	0.0018869966223717246	NA	9	10	10
ENSG00000172613.7	RAD9A	2.2522229804330625	0.22705711349592136	0.024308184491764778	0.02071566387334101	0.2162639764710156	7.312624293755359e-23	NA	16	16	16
ENSG00000100726.14	TELO2	2.25094260424002	0.18991822484795873	0.024389172865036408	0.029307052921200442	0.2354646637610335	2.2492543638353667e-25	NA	14	16	16
ENSG00000171714.10	ANO5	-2.2466705813667818	-0.12417063041414621	0.02466108770296505	0.046881998991223556	0.2298590310768448	3.2342650398221092e-24	NA	32	32	32
ENSG00000256250.1	RP11-989F5.1	-2.2445592023365	-0.07263273182580315	0.02479644431400176	0.13652311685956697	0.3605883434648503	2.5810083685514256e-41	NA	34	34	34
ENSG00000187987.9	ZSCAN23	2.241721137106823	0.11708570823325423	0.024979400907690717	0.04761984591289069	0.2601705643725956	2.4937832312446517e-28	NA	13	26	26
ENSG00000198920.9	KIAA0753	-2.2373894477033165	-0.41812003671815356	0.025260897612114627	0.004058531875093778	0.07350751148231033	7.145161455057827e-08	NA	15	15	15
ENSG00000151366.12	NDUFC2	2.235678171039529	0.5917120419199524	0.025372859928452052	0.002330647599093498	0.03949839650202226	9.397990697839499e-05	NA	33	33	33
ENSG00000173660.11	UQCRH	2.235575228403419	0.4463407469360982	0.025379608745119416	0.003753227711821126	0.047966587218634414	1.4343570844919992e-05	NA	44	46	46
ENSG00000168724.14	DNAJC21	-2.2334420911317237	-0.20917164181891662	0.025519805103764354	0.015532845638235421	0.18100591675338748	9.376833182082951e-19	NA	16	16	16
ENSG00000054523.17	KIF1B	-2.2315414992391447	-0.20337703465460114	0.025645281803048238	0.01178423852976837	0.055393093426787186	2.8888934805954375e-06	NA	29	30	30
ENSG00000138109.9	CYP2C9	-2.2289552248422635	-0.37788176875010254	0.02581688409426423	0.0047310789043750485	0.011253022810433515	0.03736978099788037	NA	28	28	28
ENSG00000197406.7	DIO3	-2.228901896378736	-0.6669771432122747	0.02582043292293522	0.0015570625592641906	0.01833065215046763	0.008271963138444539	NA	13	14	14
ENSG00000131351.14	HAUS8	-2.228056315887391	-0.21006827718392754	0.02587675984249382	0.013564357306609806	0.1315754111628233	1.4909927957413872e-13	NA	8	8	8
ENSG00000182077.10	PTCHD3	2.2237024037122075	0.07915221723955247	0.026168473407538483	0.10764426122223703	0.2839095917898685	8.751644179532851e-31	NA	20	20	20
ENSG00000261794.1	GOLGA8H	2.221122818018688	0.09676622344686939	0.026342643944056224	0.07294109718957559	0.22259253360864267	2.1231085906916753e-23	NA	62	62	62
ENSG00000128298.16	BAIAP2L2	-2.21997532116365	-0.282732622425365	0.026420442897484173	0.009789203274347173	0.024665524713532103	0.0021103246412830052	NA	30	30	30
ENSG00000146250.6	PRSS35	2.219928828642462	0.5381155227048509	0.02642359921657912	0.00386313936044822	0.020187915146648142	0.005266872725187527	NA	17	17	17
ENSG00000204161.13	C10orf128	-2.2170457013250178	-0.500806145879502	0.02661996869748199	0.0029280455404003276	0.017132169473388872	0.010193625365657462	NA	24	27	27
ENSG00000269646.1	CTD-2331H12.7	2.2102325129798017	0.17865671822686618	0.027089029600825754	0.022936237184303158	0.011221397605426592	0.03747592929857329	NA	38	44	44
ENSG00000197417.7	SHPK	-2.2051142048757795	-0.11452541001414476	0.02744608154065909	0.05418130400551959	0.29214434127083183	7.255571239380241e-32	NA	32	34	34
ENSG00000172935.8	MRGPRF	2.202601881824682	0.2159552438590138	0.027622821173121453	0.013004275177677342	0.0639959726413032	5.384095336772454e-07	NA	52	52	52
ENSG00000173338.12	KCNK7	-2.2005874056159582	-0.5618150437568821	0.027765245996427827	0.002935819295353354	0.04572694848901671	2.414500543656448e-05	NA	11	11	11
ENSG00000198933.9	TBKBP1	-2.1980366381711547	-0.18240473268285706	0.027946495137417766	0.02201057380371886	0.15540578219707718	5.826207933637812e-16	NA	35	35	35
ENSG00000164761.8	TNFRSF11B	2.1918833672441806	0.4149553968443139	0.028387929368132853	0.0027084675851172186	0.011336018067056192	0.036759867501313236	NA	11	11	11
ENSG00000104901.6	DKKL1	2.190166861620041	0.11542465327733963	0.028512137603836217	0.0544537311504905	0.15791963397661685	2.4953311521830287e-16	NA	20	20	20
ENSG00000185404.16	SP140L	2.1899297460681244	0.17072286644221643	0.028529332291043517	0.01542638874438307	0.13879279419747398	1.513253659967211e-14	NA	97	103	103
ENSG00000276855.1	CTD-3157E16.2	-2.1869685180222485	-0.2435178536037725	0.028744822305474035	0.010589488121122257	0.06200719683068391	6.750805721456982e-07	NA	25	27	27
ENSG00000198130.15	HIBCH	-2.1857785885042773	-0.14252693144125245	0.0288318079908257	0.027243061854745846	0.30342252329311403	8.896049330653758e-34	NA	44	44	44
ENSG00000133962.7	CATSPERB	-2.1835082168107665	-0.09671121677894089	0.028998404520286174	0.05654898951865331	0.16759620936413314	4.2859475186971255e-17	NA	37	38	38
ENSG00000244094.1	SPRR2F	-2.1807954560676244	-0.10221836771661637	0.029198548819390897	0.06141527250508143	0.17571588290317278	2.5177671880196967e-18	NA	21	24	24
ENSG00000130529.15	TRPM4	2.177149950132196	0.14775970241639355	0.029469381208642603	0.03245951117709486	0.2748403171677857	4.823445161447242e-30	NA	41	43	43
ENSG00000184743.12	ATL3	2.174047948557727	0.4834230098871656	0.029701534432479474	0.0029857825776102662	0.031193904552082083	0.0005235108113933417	NA	24	24	24
ENSG00000170689.9	HOXB9	2.1685601742424017	0.20726604673548255	0.03011609151952836	0.01731032931110682	0.055541626582219054	3.0186339628089914e-06	NA	22	22	22
ENSG00000112164.5	GLP1R	-2.167052302909014	-0.34282606199373833	0.030230866242453063	0.0053453930798292495	0.028973693438416662	0.0007613674032920278	NA	9	9	9
ENSG00000144724.19	PTPRG	-2.16667709250904	-0.31441969465877845	0.030259484482979385	0.005958618708034422	0.042910732492606886	4.609503082317001e-05	NA	51	52	52
ENSG00000196981.3	WDR5B	2.1649255987382374	0.22673487524424965	0.030393383467779693	0.011044142588006407	0.1407807275914318	1.660747947089935e-14	NA	34	37	37
ENSG00000112308.12	C6orf62	2.1645439197337852	0.15313790455166754	0.03042262968775404	0.026639375383740758	0.25312087746628026	7.109029884960298e-27	NA	12	12	12
ENSG00000183671.12	GPR1	-2.16069227211659	-0.2206802380908435	0.03071911826548377	0.012469244014100765	0.018702355915311657	0.0074860940162684705	NA	31	33	33
ENSG00000166272.16	WBP1L	2.158690924662337	0.25373636898157426	0.030874153330714547	0.008843240207535897	0.08257687734650716	9.377097253647366e-09	NA	42	43	43
ENSG00000066379.14	ZNRD1	-2.157662389599664	-1.72964999672955	0.030954090134233347	0.00020812030834787334	0.1443554371537668	3.3448203578964418e-15	NA	6	142	142
ENSG00000170579.16	DLGAP1	2.157188299429918	0.14937343519197563	0.0309909957658647	0.028214549029786457	0.0648755112517487	4.2265809095489053e-07	NA	76	81	81
ENSG00000215009.5	ACSM4	-2.155788830102414	-0.22137945042864302	0.031100158077503586	0.0104950323263927	0.017523222313612082	0.009630973888618657	NA	21	22	22
ENSG00000180245.4	RRH	2.1551200538148674	0.20953993568186405	0.031152440822630363	0.01255436782651082	0.040153701253129545	7.868275807868947e-05	NA	13	13	13
ENSG00000151746.13	BICD1	-2.1548380483759018	-0.2243791983258516	0.0311745096847679	0.013573585210311373	0.13922644481471164	1.9150434074905577e-14	NA	31	33	33
ENSG00000197323.11	TRIM33	-2.1544935530685123	-0.40986235824074196	0.03120148701191176	0.003624665760625554	0.059686424837697725	1.2370214632818528e-06	NA	24	24	24
ENSG00000116138.12	DNAJC16	2.1532025773485306	0.2002229947951629	0.03130276121695676	0.013664103091466456	0.117623637744204	3.0297269453625728e-12	NA	25	26	26
ENSG00000254990.5	RP11-108O10.2	2.150630195400754	0.5402305596813984	0.03150540003198522	0.001833832346456637	0.01685932057158874	0.011344033856500714	NA	2	2	2
ENSG00000273295.1	AP000350.5	2.149981048211577	0.054970841846801254	0.03155671390076317	0.20152385836969805	0.6006479408705289	1.2343130628117174e-89	NA	46	51	51
ENSG00000164244.20	PRRC1	-2.148338145410272	-0.5732098084675095	0.03168690267739501	0.0021058699367402607	0.018868431645968943	0.00738596453516476	NA	25	25	25
ENSG00000083807.9	SLC27A5	2.1478273892532687	0.259373271540517	0.03172747033698825	0.00917535853795985	0.056837066523571074	2.422842942950195e-06	NA	22	22	22
ENSG00000123975.4	CKS2	2.147584203288528	0.3669177257829389	0.03174680143316615	0.006235739017697745	0.06055609780634433	1.0200584371448273e-06	NA	24	24	24
ENSG00000166949.15	SMAD3	-2.1472124901058645	-0.19975533851956262	0.031776368802946646	0.02172247209317736	0.03402661610975232	0.0002948444196216998	NA	89	91	91
ENSG00000140403.12	DNAJA4	-2.143727914238071	-0.48561701841368443	0.0320546941909295	0.0023775899962813025	0.033003253468038465	0.0003469718561284733	NA	7	7	7
ENSG00000269486.2	CTC-360G5.9	2.1435047266948737	0.14968917727066025	0.032072591951711325	0.028050017985495074	0.17766415519849246	1.0730193044325914e-18	NA	21	22	22
ENSG00000130770.17	ATPIF1	2.1409299407206306	0.6115957830388978	0.03227968822618047	0.0016307231909627184	0.010949943829463779	0.04159534040399047	NA	21	22	22
ENSG00000254689.1	RP11-354A14.1	-2.1406559588982703	-0.1743596221590661	0.03230179254904273	0.017124916389877346	0.01379259478904428	0.02005038026787891	NA	18	18	18
ENSG00000240972.1	MIF	2.1389838736519358	0.05653248132715576	0.032436974438946414	0.20150916560848248	0.5315733556235522	1.0905051694720208e-72	NA	32	36	36
ENSG00000171533.11	MAP6	2.1375589242228594	0.27774532526520185	0.03255255852299568	0.007029121297838016	0.06627360649554742	2.428121096555886e-07	NA	13	13	13
ENSG00000144959.9	NCEH1	-2.1366153191967032	-0.29467379826220924	0.03262929259015492	0.00789485527932349	0.019599968349206288	0.006173022861338706	NA	35	35	35
ENSG00000175224.16	ATG13	-2.132022673194625	-0.4374537333964756	0.033004982686307194	0.004624721611360561	0.03795423858310207	0.00012272067803829366	NA	38	38	38
ENSG00000166275.15	BORCS7	-2.1266227425784447	-0.0826292362540158	0.03345144130981911	0.10006484924605014	0.4197094288680077	4.054021836872868e-51	NA	24	24	24
ENSG00000162877.12	PM20D1	2.1250162836837507	0.04974292457376369	0.033585254177746195	0.23231286983710447	0.4654059143747577	2.1288475795750464e-58	NA	16	16	16
ENSG00000185736.15	ADARB2	2.124359226358182	0.08957133453022773	0.033640116726880935	0.08925114235885384	0.2531325121496337	3.512504830481298e-28	NA	11	11	11
ENSG00000148690.11	FRA10AC1	2.1232886955416643	0.21145851741209767	0.03372966739605309	0.0194924749305034	0.2043307048543642	3.685662988425746e-22	NA	45	45	45
ENSG00000164896.19	FASTK	-2.1204913566082646	-0.7875339086049853	0.033964629680902546	0.0010983554072555878	0.0581727612757411	1.823707199243998e-06	NA	4	4	4
ENSG00000086288.11	NME8	-2.1176087704850777	-0.17880103208081696	0.0342082147885541	0.015351469149517587	0.07318049452016308	5.4124473365439485e-08	NA	24	26	26
ENSG00000112619.7	PRPH2	-2.1161705036243554	-0.09889823292353146	0.03433030890314799	0.059185400990229675	0.19840421926120025	1.0564292553313752e-20	NA	21	21	21
ENSG00000142396.10	ERVK3-1	-2.115900742011458	-0.5770352433300822	0.03435325032137674	0.004009276711227262	0.06559412503769929	3.1164600605400426e-07	NA	7	7	7
ENSG00000277399.4	GPR179	-2.111882737131106	-0.24799563130086646	0.03469650840590496	0.011057651806363856	0.03575936504647722	0.00021153191432820263	NA	15	16	16
ENSG00000267575.6	CTC-459F4.3	2.1114056212886863	0.2215502878864842	0.03473746232163695	0.009418243030572496	0.05568207391010024	2.8322029149087795e-06	NA	21	22	22
ENSG00000070718.11	AP3M2	2.1104235328327925	0.14474378008797056	0.03482189124122006	0.02991953309651598	0.2781432095915374	7.057640274951184e-30	NA	17	17	17
ENSG00000126217.20	MCF2L	2.1051572412373063	0.17194790665562634	0.03527762290499226	0.018190209328130154	0.17947076677873006	1.2489294294885607e-18	NA	24	24	24
ENSG00000249096.6	RP11-290F5.1	-2.1039556465287985	-0.3079711979572091	0.0353823161730328	0.009479278964919458	0.0415108216599242	6.39420807773808e-05	NA	21	21	21
ENSG00000260613.1	RP3-522J7.6	2.1024354188657792	0.22007276985767782	0.035515151289533024	0.011020733966288781	0.04746725849471082	1.5055902841280213e-05	NA	22	22	22
ENSG00000138468.15	SENP7	-2.096543976403647	-0.3574408747094107	0.03603396310533782	0.004151651240819873	0.12464130941605205	8.165871914480538e-13	NA	18	18	18
ENSG00000111077.17	TNS2	-2.096239393922839	-0.41047080318075335	0.03606095999158214	0.0036058697019028586	0.09374197003035308	3.6830219423890286e-10	NA	15	16	16
ENSG00000141469.16	SLC14A1	-2.095864529470404	-0.20671854350289387	0.0360942100410419	0.009547753473586475	0.08550558603304848	2.5116850084375302e-09	NA	22	22	22
ENSG00000105894.11	PTN	2.0958348376496065	0.5163677563262038	0.03609684478844002	0.00225646143795145	0.03730701281315837	0.00015532020721837443	NA	7	7	7
ENSG00000131473.16	ACLY	-2.095458465137306	-0.5799658238556676	0.03613025697166803	0.001384079805362268	0.045300303596839286	2.5598699684675088e-05	NA	20	21	21
ENSG00000182858.13	ALG12	-2.093926475832932	-0.31993291266062907	0.036266530359754086	0.005974720252345289	0.08175935027750365	1.162419550218062e-08	NA	22	22	22
ENSG00000135341.17	MAP3K7	-2.090979442125577	-0.390847573006509	0.036529906867719966	0.0036671913025100806	0.017409737245552486	0.009866949541262212	NA	56	56	56
ENSG00000084676.15	NCOA1	-2.0909184603624236	-0.23205625526397722	0.03653537397555427	0.010967534896993595	0.07030792228028468	9.910589102856124e-08	NA	61	61	61
ENSG00000175220.11	ARHGAP1	-2.0860756660906534	-0.19473445028469066	0.03697176954567414	0.015264730291829325	0.11150859986016867	1.2266124141638833e-11	NA	41	42	42
ENSG00000141698.16	NT5C3B	2.085972797859767	0.05498108783540954	0.03698108718176372	0.1527454206545713	0.5531218237543233	7.661419315237562e-77	NA	37	39	39
ENSG00000132356.11	PRKAA1	-2.0833414865977224	-0.6896596280962206	0.03722010772230191	0.0011113003802382018	0.013031334011068277	0.02637813780298548	NA	48	48	48
ENSG00000169258.6	GPRIN1	-2.0831363795987974	-0.4578613478006512	0.03723879416396191	0.002469281613479698	0.028452893109738368	0.0009145980613915748	NA	9	9	9
ENSG00000110811.19	P3H3	-2.079322660075775	-0.6490987855046497	0.037587703725927374	0.0013306866699529236	0.015644894483553527	0.014184319860915982	NA	10	10	10
ENSG00000088035.15	ALG6	2.0784832226368657	0.6315789377835934	0.03766487458996768	0.0016671655815820208	0.012730195781570565	0.026162027581070158	NA	13	13	13
ENSG00000064547.13	LPAR2	2.0772480123358825	0.2722635384511903	0.037778674600569655	0.014503493459338542	0.12201652026264925	9.402846670251446e-13	NA	31	31	31
ENSG00000168014.16	C2CD3	2.075677785180385	0.5008113436119717	0.03792376187812623	0.002181744619866941	0.02387580395240439	0.002285351018307717	NA	43	43	43
ENSG00000140025.15	EFCAB11	-2.07518138930307	-0.2578833108443204	0.0379697267956801	0.010135696386244276	0.06164539446338686	9.08684151760088e-07	NA	38	41	41
ENSG00000141068.13	KSR1	-2.0731205353741813	-0.32205067372671375	0.03816106332837198	0.007090413568229436	0.06357638781182087	5.310919760470818e-07	NA	28	28	28
ENSG00000268912.1	CTD-2619J13.17	-2.070894410126694	-0.14334985322308574	0.03836866467538175	0.02719668635161545	0.17965400427407946	1.0387835486973208e-18	NA	16	16	16
ENSG00000174792.10	C4orf26	2.0688537248700394	0.14777115479305733	0.03855981512841033	0.0218238180541119	0.034738394215213145	0.0002514720482847147	NA	24	26	26
ENSG00000162869.15	PPP1R21	-2.068615066891987	-0.35908314786698725	0.038582222928748126	0.004221226522799745	0.013319998109955229	0.0247004912897304	NA	20	20	20
ENSG00000124357.12	NAGK	2.0668638921746494	0.11181202240769739	0.0387469809561676	0.04431854688307154	0.12091826786469073	1.774060113422909e-12	NA	73	75	75
ENSG00000233421.4	LINC01783	-2.064057650363571	-0.864942088844289	0.03901225065863937	0.0007755610527141808	0.02451964784629886	0.0021744964915728325	NA	9	11	11
ENSG00000234147.1	RP3-460G2.2	-2.063269361504039	-0.07857351519998144	0.039087043321836025	0.11120944382102874	0.281223443880099	1.9148606229161243e-30	NA	59	59	59
ENSG00000126218.11	F10	-2.0618710784514525	-0.388688551712324	0.039220011698200594	0.0055664084254544435	0.08112755881191035	1.1412735749522813e-08	NA	32	34	34
ENSG00000129455.15	KLK8	-2.0610134760168157	-0.4621993105608788	0.03930175445834748	0.0028009010561473686	0.07690526131039703	2.7678367997932386e-08	NA	4	4	4
ENSG00000247970.2	RP11-543C4.1	2.0585086203375766	0.43275759114247364	0.039541334629827715	0.0027907372414771358	0.01985224045560046	0.005647112997974973	NA	4	4	4
ENSG00000261218.5	RP11-960L18.1	2.0566183889814553	0.7157878775434359	0.03972294795720287	0.002335784349848993	0.03727965520015411	0.0001548319468260136	NA	2	2	2
ENSG00000158457.5	TSPAN33	-2.0548668969531425	-0.17305373940148752	0.039891862587975814	0.024440169499354097	0.07073400151469285	1.189328541438679e-07	NA	62	62	62
ENSG00000101134.11	DOK5	2.05394950539579	0.20433964351993877	0.03998057915174334	0.01449745980936374	0.11465252929156078	7.0645718584118205e-12	NA	16	16	16
ENSG00000197165.10	SULT1A2	2.053166834501537	0.07569824251267046	0.04005639978366623	0.08972373956310095	0.3646317079581777	7.988396317261744e-42	NA	28	33	33
ENSG00000239697.10	TNFSF12	2.0515769924498706	0.4136045601432138	0.040210790066678125	0.0035986106986940236	0.09985953127717187	2.329208215874778e-10	NA	21	22	22
ENSG00000159387.7	IRX6	2.0514649554813777	0.36121293501994756	0.04022168903775739	0.004451504352657681	0.05974787800641549	1.268366704506175e-06	NA	29	29	29
ENSG00000131055.4	COX4I2	-2.051014699704901	-0.21424820455157012	0.04026551524918269	0.010184269528766431	0.07829413955060269	1.3263912272245469e-08	NA	27	28	28
ENSG00000063127.15	SLC6A16	-2.05039390968878	-0.1594354364069841	0.04032600703067067	0.021746213364230747	0.12436161848908832	6.943536547558297e-13	NA	53	54	54
ENSG00000250266.1	LINC01612	-2.050023593671973	-0.4407447972818924	0.04036212850132489	0.004616423901320709	0.044553868066941116	2.8553550029957855e-05	NA	13	13	13
ENSG00000183401.11	CCDC159	2.048012311243151	0.37171718036663504	0.04055879309816026	0.003846176628754597	0.035711943534732775	0.00020136259110964752	NA	24	26	26
ENSG00000130414.11	NDUFA10	2.0478392444049978	0.13620635078788468	0.040575753588189795	0.029371147333025434	0.4047390089324636	1.035759216481682e-49	NA	37	38	38
ENSG00000156170.12	NDUFAF6	-2.0462821423904582	-0.43508466460031114	0.04072861961836794	0.0029361936499465186	0.06385945730019031	4.2513739714138593e-07	NA	11	11	11
ENSG00000085063.14	CD59	2.0459255215283716	0.2176287421204158	0.04076369892581285	0.011275018172958945	0.15474195619353198	2.3288577233384286e-16	NA	12	12	12
ENSG00000261996.1	CTC-281F24.1	-2.044821886764849	-0.16767758514036754	0.04087242116397081	0.020758306276631708	0.09386664673104962	6.979020434590704e-10	NA	14	14	14
ENSG00000106018.13	VIPR2	-2.0447430783963867	-0.49687921565425475	0.040880194194653885	0.002167123385558425	0.06204420506477025	3.8819429567344313e-07	NA	14	17	17
ENSG00000095574.11	IKZF5	2.043581913180697	1.1413326127222272	0.040994867578558004	0.0004597561553574516	0.020453041825583662	0.005044708019973092	NA	9	9	9
ENSG00000159648.11	TEPP	-2.042704699752647	-0.15598852810450597	0.04108167931179192	0.021368880126065228	0.08186754398081646	7.705837984204724e-09	NA	20	20	20
ENSG00000203791.14	METTL10	2.041916011231508	0.11009593060634726	0.04115986326320644	0.04696792490502621	0.3306952212112588	1.918938617943966e-37	NA	29	29	29
ENSG00000119321.8	FKBP15	2.0385242886605184	0.5138843376686072	0.04149752824892748	0.0018434664800752328	0.027248640228778598	0.0012000336669065756	NA	20	20	20
ENSG00000167311.13	ART5	2.0311206248790565	0.1838727370024091	0.04224275971808771	0.022004616914722712	0.17212997886228054	1.0335945950408737e-17	NA	24	25	25
ENSG00000125510.15	OPRL1	-2.0286879682681813	-0.4310206745780731	0.04249008215176639	0.004091490118522102	0.06114011147166357	1.0321375919146723e-06	NA	4	4	4
ENSG00000130035.6	GALNT8	-2.028091643438134	-0.47747589369584714	0.04255089564099705	0.002532180184322699	0.02393839022050131	0.0025195635415084954	NA	8	9	9
ENSG00000269736.1	CTD-2521M24.11	-2.026628742870617	-0.3383167686313316	0.04270039478726332	0.005022395485610814	0.050638895972099786	7.9246615658764e-06	NA	2	2	2
ENSG00000126091.19	ST3GAL3	2.024515889679539	0.836809407494315	0.04291709874165154	0.0009235417632119404	0.0177034150557014	0.009578208029062877	NA	14	14	14
ENSG00000178188.14	SH2B1	-2.023920437072975	-0.40482366046413804	0.04297833876219929	0.0029566765598470083	0.09638744004970724	3.7366586861648735e-10	NA	10	10	10
ENSG00000095485.16	CWF19L1	2.023229879139785	0.07467559169573493	0.04304945248806114	0.10871001622427905	0.3858236599909632	9.497404087389733e-46	NA	17	18	18
ENSG00000136436.14	CALCOCO2	2.0232201844377173	1.0013934030111267	0.04305045155693536	0.00044336029039075166	0.010933667349210788	0.042080451855756734	NA	7	7	7
ENSG00000129219.13	PLD2	2.0229403422693832	0.15604175464615164	0.04307929860135309	0.021456462583893374	0.21299561061206876	2.1219427557673117e-22	NA	23	25	25
ENSG00000158555.14	GDPD5	2.0209839265469824	0.2772446364893679	0.043281429008375644	0.00707356708128544	0.02331557357537473	0.002849638878277061	NA	24	25	25
ENSG00000272732.1	RP5-1159O4.2	-2.020536270956736	-0.30335492859495883	0.043327791796144835	0.00918180698265143	0.08689704744025371	2.484025034302841e-09	NA	25	27	27
ENSG00000227082.1	CH17-437K3.1	2.0202575744045244	0.13731502163814918	0.04335667702517351	0.05097661904521615	0.0730570675179764	7.877578917116293e-08	NA	20	26	26
ENSG00000166796.11	LDHC	2.0198770600856952	0.057989186954697645	0.043396141326171186	0.23429977077116856	0.4816613993486093	6.810604652015393e-62	NA	19	19	19
ENSG00000188878.19	FBF1	2.0191194925797302	0.1712186086842838	0.043474801323033246	0.02099251717858189	0.2651551456382354	1.3390050737478137e-28	NA	15	16	16
ENSG00000269473.1	CTD-2619J13.19	2.016029070808237	0.16194719088954343	0.04379693600801095	0.019825204939621446	0.09132321823879798	1.4214134194026402e-09	NA	10	10	10
ENSG00000131844.15	MCCC2	-2.0146273286268133	-1.292488271271246	0.04394371179722643	0.0003035046493236884	0.022705701672964426	0.00309359985145636	NA	5	5	5
ENSG00000105771.13	SMG9	2.0128500599780237	0.27387926922806904	0.04413040567958755	0.006642579187126555	0.0419873053090714	5.273325400551341e-05	NA	37	38	38
ENSG00000131591.17	C1orf159	2.0124624178637855	0.20863132663815703	0.0441712145155799	0.010359201959457737	0.1415098759940498	7.663343923291001e-15	NA	10	18	18
ENSG00000176083.17	ZNF683	-2.0083754044550206	-0.24055461806938291	0.04460341450932984	0.00929992720739431	0.03929137641692485	9.100078217168041e-05	NA	20	20	20
ENSG00000068745.14	IP6K2	-2.0049654820172274	-0.21226940453825724	0.04496673734895543	0.01523246639719738	0.08476178777321247	6.268470518864727e-09	NA	15	15	15
ENSG00000157823.16	AP3S2	2.0045232836841347	0.07863811183058306	0.045014035308241294	0.08323895203117582	0.5303661419062794	8.942636583645027e-72	NA	12	12	12
ENSG00000127081.13	ZNF484	-2.0027469722069937	-0.44847577248341747	0.04520445422500216	0.002649326919328639	0.012063018435193905	0.03193074173258874	NA	28	28	28
ENSG00000278175.3	GLIDR	1.9977122916261931	0.32675238609675317	0.045747860850722945	0.00534148259574961	0.056822461954480576	2.574066655716751e-06	NA	5	13	13
ENSG00000198478.7	SH3BGRL2	-1.9975764093241477	-0.22922996085383482	0.04576260293469799	0.014797879144825981	0.11518193296638153	5.935597313300045e-13	NA	14	14	14
ENSG00000205177.6	C11orf91	1.99722906806592	0.3304142781254857	0.04580030472426283	0.0046876969414594285	0.05566715228780706	2.6148718196046194e-06	NA	27	27	27
ENSG00000065268.10	WDR18	1.9972248710717295	0.05885451496722956	0.04580076044251135	0.16473490834342744	0.6403647131863335	1.4148403333272524e-100	NA	21	23	23
ENSG00000170989.8	S1PR1	-1.9970800414203114	-0.37332650525174577	0.04581648868399766	0.0054906393430019605	0.02245371488717903	0.0035027827604408464	NA	45	51	51
ENSG00000121068.13	TBX2	-1.995315170757612	-0.21671985018995757	0.04600851631654887	0.014651085547352762	0.107233518330899	2.046671935822761e-11	NA	21	25	25
ENSG00000118004.17	COLEC11	-1.9938822046930302	-0.26864000785328745	0.046164929119617414	0.008980246780797636	0.05180168051560135	5.728720469594474e-06	NA	6	6	6
ENSG00000112763.15	BTN2A1	1.9907351342345292	0.3684620285019618	0.04651001393944743	0.004250103571348316	0.09516931622927416	6.246775055278378e-10	NA	10	11	11
ENSG00000228798.1	AP000473.5	1.9892633467674956	1.058370848689677	0.04667214310422395	0.0005970313334108882	0.013018857278136193	0.02527098029859601	NA	4	4	4
ENSG00000283696.1	RP11-122G18.12	1.9887479820231115	0.21736999588025657	0.046729026973309135	0.00783712335351416	0.04548665617823072	2.4176096907060085e-05	NA	17	18	18
ENSG00000163814.7	CDCP1	1.985753728427744	0.3108450301808057	0.047060675923596924	0.0049999333848825345	0.019601856769777663	0.0060124259681308	NA	24	24	24
ENSG00000176531.10	PHLDB3	-1.9854553943401207	-0.1768603687005833	0.04709382815010827	0.017588980069601502	0.07644746493183212	3.954979471412388e-08	NA	60	62	62
ENSG00000159322.17	ADPGK	-1.9840242307718496	-0.6647863730700883	0.047253138775136046	0.0013593317488229757	0.04514381623094832	2.7093137080513393e-05	NA	8	8	8
ENSG00000196805.7	SPRR2B	-1.9831956398963069	-0.3042245362560192	0.047345580741892865	0.005291534001356813	0.049876377417939016	9.006096549838198e-06	NA	22	22	22
ENSG00000113140.10	SPARC	1.982879555257731	0.6097869222912355	0.04738088486023953	0.0014144048328775878	0.023830753299373432	0.002419440877405681	NA	9	9	9
ENSG00000067248.9	DHX29	1.9795443612862975	0.5532353273210419	0.0477547502119151	0.0012324818552658457	0.016731174150802254	0.011358657155330684	NA	17	17	17
ENSG00000277972.1	CISD3	1.9788904597403316	0.5248544555683899	0.04782834062197009	0.0019672768479802824	0.03556496826801093	0.0001889140328126207	NA	22	22	22
ENSG00000111450.13	STX2	1.9787462917773737	0.0711026325616953	0.047844578174174396	0.10859754289885198	0.5107468005578641	8.56044191866714e-68	NA	21	21	21
ENSG00000214435.7	AS3MT	-1.978648702947177	-0.06387074827696329	0.04785557217558386	0.14067486982778515	0.4652883714596952	1.2007559105464917e-58	NA	61	61	61
ENSG00000263207.2	RP11-26L20.4	1.9784837128200319	0.26267586426225115	0.047874164190218164	0.007152437279931945	0.055100645872899916	2.9833085517157904e-06	NA	7	7	7
ENSG00000064313.11	TAF2	1.9765284985162113	0.43479713500929534	0.04809495131404897	0.004449988313411494	0.0756224406149041	3.3732265719340655e-08	NA	22	22	22
ENSG00000189050.15	RNFT1	-1.9756232902745108	-0.43857029838187034	0.04819745879644345	0.004469539700090418	0.016774444954145824	0.011414465643699292	NA	23	23	23
ENSG00000153048.10	CARHSP1	1.9739622413895597	0.17586693034018225	0.04838603652725695	0.015965788146022827	0.1681985928631334	3.1164105945923744e-17	NA	10	10	10
ENSG00000268362.5	CTD-2017D11.1	1.972246242538884	0.05323867668691946	0.04858150311102056	0.18460199061241467	0.4888047282473666	4.384374548474834e-63	NA	19	19	19
ENSG00000122674.11	CCZ1	1.9717030627875274	0.04286164888362889	0.04864351381199132	0.295969308344748	0.6047039034858754	1.2071550427088977e-93	NA	66	70	70
ENSG00000141622.13	RNF165	-1.970927149150053	-0.16540431130319266	0.04873220923776173	0.02322996685235289	0.05885624758703184	1.2955997415771631e-06	NA	42	44	44
ENSG00000143252.14	SDHC	-1.9708501779794876	-0.5342151400519787	0.048741015283748176	0.001822611072649641	0.021271001546098317	0.00434298178897949	NA	25	26	26
ENSG00000196792.11	STRN3	-1.9703959533421258	-0.3535096894540708	0.0487930090020973	0.004051952310048755	0.08697153990990171	1.6206776399744987e-09	NA	5	5	5
ENSG00000266714.6	MYO15B	1.9695249284494578	0.1513990537868704	0.04889284284418689	0.02619102340927299	0.2742706123174483	1.2427259798050054e-29	NA	75	77	77
ENSG00000272983.1	RP11-508N22.12	-1.9681733294340684	-0.2705881362619881	0.04904809786281401	0.012309750475234417	0.08008394596299873	1.6441981607074598e-08	NA	29	33	33
ENSG00000143514.16	TP53BP2	-1.965972885123832	-0.3008548869677184	0.04930174282428369	0.005564866990846527	0.0384195071144946	0.00010488247455424691	NA	46	48	48
ENSG00000196365.11	LONP1	1.9644045940167314	0.1826126602244956	0.049483190511653376	0.016652852843531556	0.288403616244486	4.383148808935786e-31	NA	21	21	21
ENSG00000073578.16	SDHA	1.963795413759837	0.5515451764613696	0.049553822172023934	0.0019477228538183219	0.0945326467768912	7.399766998667359e-10	NA	10	11	11
ENSG00000139687.13	RB1	1.963692372214984	0.317162387098633	0.0495657777251238	0.00446599469808622	0.06261918329613136	7.291949413632233e-07	NA	22	22	22
ENSG00000232063.1	RP11-307E17.8	-1.9622332224742098	-0.08768331157791642	0.04973533768406258	0.05537848762515905	0.30200241911134496	4.192963562784334e-33	NA	32	35	35
ENSG00000214290.8	COLCA2	-1.9610672252138233	-0.12188696432217036	0.049871181392966445	0.0331199646508247	0.14446803408251824	8.366832203464356e-15	NA	52	53	53
ENSG00000271820.1	RP5-894D12.5	-1.957946504715107	-0.0907402540458014	0.05023629019829577	0.06791187581396678	0.20313105461543154	5.701182737602751e-21	NA	16	16	16
ENSG00000111696.11	NT5DC3	1.9576029223240508	0.13537479699501162	0.05027662419432446	0.04015659175843865	0.1566674386843157	3.941134865919032e-16	NA	73	73	73
ENSG00000132932.16	ATP8A2	-1.9573583058069455	-0.08028625586899148	0.050305356876457805	0.09360088839607932	0.2492655309531612	3.76930181570905e-27	NA	32	33	33
ENSG00000106538.9	RARRES2	-1.9573582736031563	-0.31712621730873863	0.05030536066002413	0.005470379276276085	0.09579998870475603	4.46206327726905e-10	NA	8	8	8
ENSG00000135778.11	NTPCR	-1.9571797807972258	-0.07993330583350748	0.05032633512881463	0.08230174860332135	0.37337613004679415	7.176674401785858e-43	NA	39	40	40
ENSG00000070610.14	GBA2	-1.9554119156506546	-0.8177869615546056	0.05053447082621669	0.0007729425911391535	0.06411525027156567	5.391790003425957e-07	NA	6	9	9
ENSG00000198794.11	SCAMP5	-1.955400161776209	-0.15012657314402722	0.0505358570525479	0.020755382369386045	0.07170072984946473	4.7859545609339234e-08	NA	28	29	29
ENSG00000118508.4	RAB32	-1.9533762583537893	-0.3691328251911323	0.05077502734139272	0.0037872048954189844	0.031605415451883535	0.00038508080800848363	NA	8	8	8
ENSG00000023228.13	NDUFS1	-1.9526110237618377	-0.4899810375229033	0.050865703918499254	0.0019458457506913687	0.033914690660729226	0.00027846186277052535	NA	35	35	35
ENSG00000064393.15	HIPK2	1.9509467462181496	0.6800986769215	0.05106338103289012	0.0010509843589492328	0.03238443383984714	0.0004238734903874998	NA	10	10	10
ENSG00000255374.3	TAS2R43	-1.9500176875770532	-0.0881907952571296	0.05117401090772208	0.07112041323351229	0.3220390444302705	1.201954270388206e-35	NA	17	19	19
ENSG00000169981.10	ZNF35	1.9494460012984058	0.6617245442627866	0.0512421854987538	0.0018269313037509718	0.023446163743464886	0.002684226696116706	NA	21	22	22
ENSG00000183172.8	SMDT1	-1.949340848537339	-0.06323588689671077	0.05125473342542259	0.12605103921260902	0.6247281878697057	3.891802585126654e-97	NA	27	29	29
ENSG00000015133.18	CCDC88C	1.9458821096720276	0.37191563124241606	0.0516689024302201	0.00624678619771323	0.07214126451613201	1.0303958513791113e-07	NA	57	59	59
ENSG00000277481.1	PKD1L3	-1.942779325571692	-0.11692193834890241	0.052042826919700975	0.034755398848042574	0.059537330963511687	1.4065403004182184e-06	NA	62	63	63
ENSG00000232411.1	AC009495.3	-1.94225040526539	-0.10942291450988934	0.0521067937357267	0.039949527761909055	0.0730433472787961	7.015502464035593e-08	NA	36	36	36
ENSG00000100445.17	SDR39U1	-1.9420486952291545	-0.3092731085812469	0.052131205555116716	0.004482528860943528	0.044287792179798766	3.1838650462743735e-05	NA	19	19	19
ENSG00000156261.12	CCT8	1.9420251711863554	0.18957174297260096	0.05213405315905831	0.019002694997209617	0.3267700158158355	1.2079852040273603e-36	NA	23	24	24
ENSG00000242741.1	LINC02005	1.9419083174280574	0.08458913410233992	0.05214820032694694	0.07133670674352978	0.09145166270306113	1.3797913966175634e-09	NA	81	82	82
ENSG00000116157.5	GPX7	1.94164330209464	0.05890979174565975	0.052180296913739745	0.138369558637348	0.5490184547213106	1.6921611188453978e-76	NA	14	14	14
ENSG00000196504.15	PRPF40A	1.9415228116792822	0.7838582163830897	0.052194895234049264	0.0009452522871960292	0.03780578972144871	0.00011590529259167431	NA	11	11	11
ENSG00000106348.16	IMPDH1	-1.9397601431063418	-0.2574603565596189	0.052408846553061786	0.006906338379423964	0.10689233114585488	5.0671617813433395e-11	NA	9	9	9
ENSG00000099381.17	SETD1A	1.9395308030708314	0.35871236880651153	0.05243673749979222	0.0034820190819390947	0.04966629488776147	1.0175347802656113e-05	NA	26	29	29
ENSG00000165661.16	QSOX2	-1.9386910121917225	-0.39269885569125035	0.05253897372610046	0.0036367455893105733	0.03402879970687985	0.0002073365795690983	NA	15	15	15
ENSG00000125755.18	SYMPK	1.9367738916880513	0.3093630301004331	0.05277298870909361	0.004432320837162297	0.019693389183912648	0.005790468560473217	NA	72	74	74
ENSG00000115085.13	ZAP70	1.9360474026821284	0.8421165449520531	0.05286189553847607	0.0007073624160613809	0.012276061390859756	0.030004079032454382	NA	15	15	15
ENSG00000163466.15	ARPC2	1.9346776942416928	0.4913401739703726	0.053029859248442036	0.0021303039947623836	0.057987256483424066	1.2768611799671214e-06	NA	23	23	23
ENSG00000204149.10	AGAP6	-1.9325748339931124	-0.1591298330751702	0.053288595085608355	0.01831996587720363	0.2851660286662566	9.688707965190474e-32	NA	22	23	23
ENSG00000217702.2	RP11-287D1.4	1.9304087629690312	0.04564817291293187	0.05355621001451563	0.23259041358688537	0.4441951319260706	1.859529476510466e-55	NA	12	12	12
ENSG00000213171.2	LINGO4	1.9300020360772934	0.14955652108496034	0.05360658547475549	0.026268218522070688	0.08776652519737546	1.707592151454265e-09	NA	25	25	25
ENSG00000151640.12	DPYSL4	-1.9298456528776438	-0.04390450121416639	0.053625964959722314	0.27657043271057147	0.5235139877892302	7.280971135452612e-71	NA	36	36	36
ENSG00000169567.11	HINT1	1.9288944021137575	0.4196287802604636	0.05374397292336807	0.002238511943624665	0.05929656241352665	1.31274222586065e-06	NA	22	22	22
ENSG00000116874.11	WARS2	-1.9279125025567818	-0.06784980805826557	0.05386601035789685	0.1103466165237512	0.4628363375099619	8.817042632644749e-59	NA	32	32	32
ENSG00000228421.2	AC005013.5	1.9279059344485872	0.11903482869217173	0.053866827467136315	0.03193976533916264	0.11417603290360988	6.625174478261631e-12	NA	24	25	25
ENSG00000108883.12	EFTUD2	1.9267260555097936	0.5323103501438013	0.05401377894511536	0.0016810271764553502	0.08445968283942144	5.796486251998356e-09	NA	12	12	12
ENSG00000121281.12	ADCY7	-1.9267060674002923	-0.5882149229590351	0.054016271302063996	0.0014195521725821863	0.03737042446254569	0.00013011288921151675	NA	12	12	12
ENSG00000005243.9	COPZ2	-1.9261937643226457	-0.2871797490644321	0.05408018415204163	0.00633600838653247	0.04469192360295734	3.252970949730604e-05	NA	49	51	51
ENSG00000235863.3	B3GALT4	-1.9255513458509665	-0.6379271631441473	0.054160418849753506	0.00118695802748281	0.051779210425775976	5.838080757519975e-06	NA	4	8	8
ENSG00000165475.13	CRYL1	-1.9247835647902947	-0.22129682405021656	0.054256440958420644	0.013320359243427964	0.041005452655750986	6.649158931346215e-05	NA	72	74	74
ENSG00000007080.10	CCDC124	1.922757009415643	0.24719772218546515	0.05451057346786931	0.008371883393005895	0.17623528894047838	4.538874813295299e-18	NA	22	22	22
ENSG00000162222.13	TTC9C	1.9225312522085882	0.3905413237568146	0.05453894506497825	0.004654211838634416	0.09481877140440158	4.732263077256966e-10	NA	12	12	12
ENSG00000110218.8	PANX1	1.9221047110952865	0.5697319577351263	0.05459258341060268	0.0019173238123947832	0.03574632634999444	0.0002078972250030775	NA	23	23	23
ENSG00000059573.8	ALDH18A1	1.9202545268111315	0.256557643718056	0.054825757186107	0.0077567857225290795	0.10705839781634843	3.48585124058053e-11	NA	46	47	47
ENSG00000107731.12	UNC5B	1.9202226714007997	0.366054030392532	0.054829779099450277	0.0037453696184183436	0.020802703958177092	0.00432861077712768	NA	9	9	9
ENSG00000196209.12	SIRPB2	-1.9190471216834242	-0.22847927818161357	0.05497837059433646	0.011288065600785931	0.1977932157747322	9.7836376743554e-21	NA	25	26	26
ENSG00000095464.9	PDE6C	1.9172310949869915	0.39137965070993136	0.05520857933278066	0.005447404008620555	0.041368966466421034	4.074492952493299e-05	NA	14	14	14
ENSG00000130695.14	CEP85	1.9166316806135977	0.16780049507107353	0.0552847402816166	0.016356338761836616	0.10509886165571593	5.622567741761381e-11	NA	39	40	40
ENSG00000119946.10	CNNM1	-1.9151031967391876	-0.15982573774571318	0.05547934423351696	0.017598759978078585	0.03685462031574984	0.00016697709359470112	NA	106	108	108
ENSG00000226363.3	HAGLROS	-1.9147140584324045	-0.1008585592815262	0.055528979716616605	0.04580160309046198	0.17235814764272692	9.078073752495167e-18	NA	27	28	28
ENSG00000100678.18	SLC8A3	-1.9126807516813586	-0.2983208390264376	0.055788934814344326	0.00590829513499954	0.01636642421235569	0.01108859034694598	NA	13	13	13
ENSG00000281920.1	RP11-418H16.1	-1.9124479890983184	-0.21144155354125307	0.05581875770958177	0.011375180216376657	0.01121852533274034	0.039771722447414906	NA	26	26	26
ENSG00000275759.1	RP11-131L12.3	-1.9123965542863433	-0.08975327704088619	0.05582534962785069	0.06166308122554792	0.17584214395647682	2.935174323464868e-18	NA	36	37	37
ENSG00000273203.1	AC006946.16	1.9115384484620268	0.2566402432216029	0.05593542070311752	0.006129069677945932	0.06617007807348492	2.5888435911719514e-07	NA	9	9	9
ENSG00000180332.6	KCTD4	1.9111757900505009	0.5076881156591999	0.0559819939846665	0.0020884580426606568	0.02773544597367416	0.0011154645394188195	NA	43	43	43
ENSG00000188921.13	HACD4	1.9109887500717078	0.22082926295556948	0.05600602663446479	0.010195823145080985	0.056172111190921435	2.616477617749749e-06	NA	60	61	61
ENSG00000167065.13	DUSP18	1.910297453448101	0.11638213979880663	0.05609492548101966	0.02011873883479411	0.03363856208899052	0.0003178370878914739	NA	43	43	43
ENSG00000188707.5	ZBED6CL	1.909360430654412	0.16625397859827087	0.05621561159291094	0.01839758101619839	0.12843297226246778	3.345363852120578e-13	NA	12	13	13
ENSG00000077097.15	TOP2B	-1.9089514384295596	-0.6810778852939617	0.05626835646838963	0.0010417388754922622	0.017446606252222215	0.009759815688567257	NA	4	4	4
ENSG00000131435.12	PDLIM4	1.908679684981318	0.34971895977801126	0.056303425394631956	0.003483901017215494	0.08219818615936575	7.1778071566178605e-09	NA	23	23	23
ENSG00000183111.11	ARHGEF37	1.908149926387495	0.2968321207566695	0.05637184138416422	0.005832836913089825	0.09026962396277972	1.9126342303254413e-09	NA	8	8	8
ENSG00000198185.11	ZNF334	1.907940495341087	0.08945079471874705	0.05639890756313253	0.05996955168139803	0.4666099155580751	1.4320975566097166e-60	NA	11	11	11
ENSG00000197345.12	MRPL21	-1.9072364709840608	-0.06241410008138196	0.056489972673108534	0.10866612165950318	0.5357296801093983	5.859271554775063e-74	NA	53	54	54
ENSG00000170949.17	ZNF160	-1.9050601758771415	-0.14420191577694844	0.05677224933748739	0.024410744827642033	0.2003167118721187	1.2726184077273102e-20	NA	34	35	35
ENSG00000171928.13	TVP23B	1.9042806044991845	0.08491574574215408	0.05687364885363963	0.0698830226423664	0.5325840576567702	3.200532768150318e-72	NA	21	23	23
ENSG00000102606.17	ARHGEF7	-1.902090030398072	-0.15215483156132292	0.057159385603078865	0.018952108937189655	0.21895950338725506	7.90012474745844e-23	NA	30	30	30
ENSG00000171421.12	MRPL36	1.8974751856416128	0.27312985692249614	0.05776525078621356	0.005986353566519809	0.1599621020473628	2.2288742007698807e-16	NA	18	18	18
ENSG00000072422.16	RHOBTB1	-1.8966970156660286	-0.28303881482599347	0.05786793781985063	0.0076632004951714535	0.039630185105813225	9.029603695910638e-05	NA	59	62	62
ENSG00000196616.13	ADH1B	-1.8954584367277005	-0.3098947034166123	0.058031693150126115	0.004728999022512901	0.07182502533148608	6.18883172197024e-08	NA	36	36	36
ENSG00000135253.13	KCP	-1.8943826587450898	-0.08133146962841405	0.058174236507361705	0.07930097229173437	0.2838171746704121	4.723012328906597e-31	NA	50	52	52
ENSG00000204020.5	LIPN	1.8927050590097418	0.23792940702477827	0.05839710326636429	0.008747329252434053	0.08502815603474022	3.731008502944159e-09	NA	29	30	30
ENSG00000206503.12	HLA-A	1.8924088029495878	0.6089800684388285	0.05843653405453307	0.002002251916329965	0.2321750487043517	1.2816816330739106e-24	NA	8	56	56
ENSG00000162882.14	HAAO	1.89193903038453	0.18988056211160503	0.05849910470207752	0.015419349961193856	0.15596067866647484	5.090273230037021e-16	NA	29	30	30
ENSG00000188505.4	NCCRP1	-1.8915350817270569	-0.11070352580022498	0.058552952521254864	0.04165148341926247	0.06813139029188403	2.2277945373659239e-07	NA	48	48	48
ENSG00000080166.15	DCT	-1.8899866762695736	-0.09604547247113052	0.0587597420480253	0.042248401802179786	0.2258023655060456	1.2107620366937624e-24	NA	25	25	25
ENSG00000272463.1	RP11-532F6.3	-1.8888172161275465	-0.07279676482391616	0.05891632508248171	0.10305037426069559	0.4307120939476648	1.5188624960556145e-52	NA	4	4	4
ENSG00000109790.16	KLHL5	-1.8879748743896136	-0.30456691184553764	0.059029323600955357	0.004637394372617136	0.06760107199867754	2.162353004506368e-07	NA	19	19	19
ENSG00000109163.6	GNRHR	1.8863321976977772	0.09650192899529617	0.05925020303835776	0.05091956853935875	0.13815978771165213	2.549147599512999e-14	NA	38	38	38
ENSG00000005194.14	CIAPIN1	-1.8857439485182792	-0.42842905382793084	0.059329467470910426	0.0026006207400453697	0.0554367044519791	2.7506454288118197e-06	NA	21	21	21
ENSG00000160282.13	FTCD	1.8855929677864087	0.17539933719305176	0.059349825759036884	0.036716064119935964	0.06876142087170868	1.569303954202753e-07	NA	32	33	33
ENSG00000100321.14	SYNGR1	-1.885349815629333	-0.30231320621475016	0.059382624655728196	0.0052877008053089595	0.06261855087689995	6.893062421569475e-07	NA	33	38	38
ENSG00000260388.2	LINC00562	1.8853216220392643	0.12337535339334522	0.05938642867385798	0.02425349254303588	0.0346957175470991	0.00023245517185642846	NA	74	77	77
ENSG00000167608.11	TMC4	1.8844179319661352	0.06331977918357651	0.059508466147459756	0.12088712747446703	0.4358757039174063	1.0238989675151608e-53	NA	50	61	61
ENSG00000165929.12	TC2N	-1.883777726170994	-0.08894595429928366	0.05959504763783558	0.05582396404118505	0.26405813401852696	3.2266642403199013e-28	NA	45	47	47
ENSG00000164366.3	CCDC127	1.8803459938258127	0.3126660175660703	0.06006093874999351	0.0037555385737302023	0.01770127155887606	0.009486402905652416	NA	25	27	27
ENSG00000167930.15	FAM234A	1.8803419330355848	0.631795127335201	0.0600614918256527	0.0016185335915281	0.04337361953587957	3.737129691899214e-05	NA	5	5	5
ENSG00000204946.9	ZNF783	-1.8765937947719877	-0.16437896848808303	0.06057378850152758	0.017259856270525877	0.17208975095936674	1.2992287984261044e-17	NA	42	46	46
ENSG00000116675.15	DNAJC6	1.8765779346135882	0.44244934556971777	0.060575963942950735	0.002553517224205502	0.02030019771958997	0.0048764653269746045	NA	4	4	4
ENSG00000196418.12	ZNF124	-1.8733947023233843	-0.11116296117758542	0.06101390103089557	0.04148192556309191	0.1822322426204171	3.462524346027263e-19	NA	9	9	9
ENSG00000253688.2	RP11-567J20.2	1.8733463591763138	0.1853253393447631	0.06102057206276378	0.016492426620972413	0.03921322763296186	0.00010175018745120814	NA	27	33	33
ENSG00000228878.7	SEPT7-AS1	1.872601552697028	0.27966163728444143	0.0611234267728572	0.006205635290445197	0.06025698039710351	1.1362578156875095e-06	NA	19	19	19
ENSG00000250312.6	ZNF718	-1.8724840542513541	-0.042047511250491824	0.06113966593073486	0.21798512921722915	0.6283630975267284	1.554532679995483e-98	NA	47	48	48
ENSG00000051108.14	HERPUD1	-1.8724268918482796	-0.4497980866335274	0.06114756749139429	0.002039890358200143	0.04083908661150908	6.225252732931472e-05	NA	4	4	4
ENSG00000044090.8	CUL7	1.8699345645009973	0.14272586816813787	0.06149290522167537	0.01708683139897834	0.15915755148168612	1.9712290363898164e-16	NA	49	51	51
ENSG00000178734.5	LMO7DN	1.8696568567152736	0.2241378865238753	0.06153148429879767	0.010433430909152839	0.02496030358618649	0.002030016906892645	NA	19	19	19
ENSG00000196502.11	SULT1A1	-1.8692768560955677	-0.1246225853549392	0.061584306331108556	0.03188531843119946	0.1006174084107024	1.3117054367502364e-10	NA	22	24	24
ENSG00000167987.10	VPS37C	-1.8662082358815983	-0.6090521865943327	0.062012237264725385	0.0014044436880305182	0.024859532279702827	0.0016443854959716096	NA	8	8	8
ENSG00000269973.1	RP11-95D17.1	1.8655745386417015	0.10399489979143907	0.06210091462834224	0.045854675354649585	0.22260857143374926	1.5680443741098098e-23	NA	16	16	16
ENSG00000106399.11	RPA3	1.865129299344962	0.25427510442478085	0.06216328258697852	0.008054501423869508	0.08204924052338274	9.610957154036007e-09	NA	16	16	16
ENSG00000104921.14	FCER2	1.8648171801510036	0.07135035351157377	0.06220703431946446	0.09195635744273514	0.2646821610738181	7.936584411644135e-29	NA	77	91	91
ENSG00000165912.15	PACSIN3	1.8647979498905816	0.29306629950093743	0.062209730780328584	0.0073717221626640825	0.09046324956615237	8.655417992710262e-10	NA	6	6	6
ENSG00000131236.16	CAP1	-1.8616908878631853	-2.416285709612612	0.06264667372810472	8.229045448519239e-05	0.01599692768475737	0.013579593292463972	NA	33	33	33
ENSG00000204316.12	MRPL38	-1.861546994320178	-0.5992888972686962	0.06266697066230584	0.002156133010035992	0.07749672741282898	2.3263977343545097e-08	NA	25	26	26
ENSG00000148341.17	SH3GLB2	-1.8606045260721082	-0.3447814548119223	0.062800045209397	0.0036830026374294715	0.09164502150794154	7.262810782683438e-10	NA	11	11	11
ENSG00000022556.15	NLRP2	1.8593861207088325	0.06672738854562726	0.0629724276846584	0.11356033196532025	0.2598893589813081	1.0663500054586984e-27	NA	47	48	48
ENSG00000197291.8	RAMP2-AS1	1.8581611371686753	0.2622386320434539	0.06314613499967915	0.006745967930750447	0.10586297112916307	2.833830801511902e-11	NA	10	10	10
ENSG00000154370.15	TRIM11	1.8558211365729533	0.901234253656418	0.06347905679971884	0.0005348312705799525	0.016862858698314453	0.011527716991803041	NA	5	5	5
ENSG00000128272.14	ATF4	-1.8545392581723703	-0.4175637121381254	0.06366204905184047	0.0027248376952231108	0.07656631761082894	3.772970248155572e-08	NA	11	11	11
ENSG00000188997.7	KCTD21	1.851918444669898	0.4351959900277141	0.06403753490728337	0.002402725977263564	0.029475070139655973	0.0007429415161685492	NA	19	20	20
ENSG00000156398.12	SFXN2	1.8515556300853107	0.1173093327499288	0.06408965943139827	0.023023904212814864	0.16952458357305172	3.1711422739899013e-18	NA	51	51	51
ENSG00000113356.11	POLR3G	-1.851503253282824	-0.33666917039059224	0.06409718714836066	0.004575708588864968	0.02981415571769397	0.0007306552265408168	NA	9	9	9
ENSG00000079246.15	XRCC5	1.8503398054450677	0.48958525059779706	0.06426458890971025	0.0018577450928320993	0.09555173730726893	5.289979542892595e-10	NA	11	11	11
ENSG00000088833.17	NSFL1C	-1.8479066875840535	-0.2044315820084536	0.06461584292007469	0.012223318301810004	0.08873069901305525	2.110250039599618e-09	NA	45	45	45
ENSG00000119686.9	FLVCR2	-1.8471091640276533	-0.6886878277636757	0.06473132060594658	0.0011265088423484959	0.01758345413663599	0.009689584852963722	NA	18	18	18
ENSG00000132740.8	IGHMBP2	1.8470448481758512	0.03980759637525177	0.0647406406564192	0.24369592331544038	0.5969232023258589	1.0807182418406644e-89	NA	49	51	51
ENSG00000116299.16	KIAA1324	-1.8458698067507993	-0.17590546387590617	0.0649111116465211	0.012745006732002163	0.04380836021392915	3.146143812076997e-05	NA	16	18	18
ENSG00000260123.1	RP11-326A19.4	1.8455675145148027	0.14401540249844383	0.06495502700839949	0.02216189372997404	0.09029041131507304	1.7178927046608325e-09	NA	19	21	21
ENSG00000035115.21	SH3YL1	-1.8443700300141366	-0.16726093103663944	0.06512923192567793	0.016308092262003162	0.13314635597412192	1.1133361036791912e-13	NA	59	63	63
ENSG00000188611.14	ASAH2	-1.843666778403033	-0.0434415014539994	0.06523171744335059	0.17555571211702162	0.4975941216123246	2.236206425336481e-65	NA	39	45	45
ENSG00000062524.15	LTK	1.8425440217827096	0.2290368309304339	0.06539561346686648	0.008826109483118757	0.055792928137702	2.8934007210010923e-06	NA	7	7	7
ENSG00000014914.20	MTMR11	-1.841321124011449	-0.3445228387560946	0.06557451392271771	0.0033079665304127197	0.07112796577978944	8.166936851072671e-08	NA	6	6	6
ENSG00000265519.1	CTD-3157E16.1	-1.8411771371480168	-0.13461705901685017	0.06559560460907655	0.025541238633524282	0.1077692249049218	2.7630601190028765e-11	NA	37	39	39
ENSG00000266258.1	LINC01909	1.8393092719940847	0.4982974048664347	0.0658697100620134	0.002542997009608133	0.01884308004640148	0.0070409404961149155	NA	10	11	11
ENSG00000160124.9	CCDC58	1.8379269795695545	0.607421494461681	0.06607316592823713	0.001171347598115456	0.0350786465117219	0.00022577620344586382	NA	2	2	2
ENSG00000170412.16	GPRC5C	1.8369840075975474	0.610399065871293	0.06621225630995091	0.0015968785903890165	0.03657031653030389	0.00017071629457414644	NA	7	7	7
ENSG00000142197.12	DOPEY2	1.8359747904368962	0.3173628121524055	0.0663613851569716	0.0035206782340768657	0.038213666771235735	7.993024154264312e-05	NA	14	16	16
ENSG00000137312.14	FLOT1	1.834996030824252	1.8599429927071682	0.06650627756656574	0.00016615030375401405	0.22225267881926367	1.4873841527485104e-23	NA	8	49	49
ENSG00000125430.8	HS3ST3B1	-1.8341602783792261	-0.19226591081008956	0.06663020580358722	0.014336773443871376	0.04007101610983347	8.421987038584681e-05	NA	58	59	59
ENSG00000066855.15	MTFR1	-1.8339263966297092	-0.2417508685296834	0.06666492062807898	0.008014499226978805	0.08888037052059428	2.1376792368238795e-09	NA	22	22	22
ENSG00000161618.9	ALDH16A1	-1.8337116514875702	-0.13303345286000376	0.06669680814088283	0.024074070563632345	0.20728235678361867	4.892297910557317e-22	NA	20	22	22
ENSG00000100372.14	SLC25A17	-1.8335109616857448	-0.21670372886837438	0.06672661992874025	0.008583526167800457	0.012770367239487535	0.026972215970131358	NA	18	19	19
ENSG00000167785.8	ZNF558	-1.8335080194787239	-0.2634880098468832	0.0667270570651896	0.005838769436771947	0.08093132583256832	1.1890831365705963e-08	NA	44	44	44
ENSG00000136378.14	ADAMTS7	-1.8329046029750733	-0.20047850318782753	0.06681675911950362	0.010481595073147304	0.05426328299969711	3.312604649190824e-06	NA	61	61	61
ENSG00000126214.21	KLC1	1.8326087248670775	0.3731550518515708	0.06686077972071038	0.003969545894018871	0.06356947238474535	5.096612924219419e-07	NA	14	14	14
ENSG00000025434.18	NR1H3	1.8322651726305224	0.5048218492141773	0.06691192321241839	0.0015656145655931729	0.010663983943586816	0.04372835109428423	NA	6	7	7
ENSG00000007129.17	CEACAM21	-1.832130552480566	-0.07469141990304193	0.06693197245253998	0.07683686398117741	0.27137277645462304	1.599223185580363e-29	NA	49	52	52
ENSG00000171943.11	SRGAP2C	1.8278085420682362	0.21266027676269225	0.06757829078021094	0.008584290548643568	0.16175846986423698	8.014499827765501e-17	NA	7	16	16
ENSG00000213199.7	ASIC3	1.8277145611974832	0.2375374879188308	0.06759240162678652	0.008421707905360721	0.032667391414845426	0.00031748592304065243	NA	41	44	44
ENSG00000115947.13	ORC4	-1.8270750434707288	-0.2647671922373616	0.06768848700434191	0.0076397594827354925	0.06842171454608749	1.3785624484493373e-07	NA	32	34	34
ENSG00000143951.15	WDPCP	-1.825190671419088	-0.1833475026153965	0.06797226104827905	0.016377101309150755	0.10212019460292857	1.1672517451318798e-10	NA	49	49	49
ENSG00000277938.1	RP5-965G21.3	-1.8219260764037872	-0.6556924593532762	0.06846620304969901	0.0010261274283747106	0.01876633593543794	0.0077291435643055545	NA	8	8	8
ENSG00000089876.11	DHX32	-1.821594527245851	-0.4617690664372816	0.06851653194882121	0.0021541180828216493	0.05773090676133439	2.0591227219873453e-06	NA	5	6	6
ENSG00000170903.10	MSANTD4	1.821269739039521	0.17407704806426003	0.06856586402228078	0.010319137503452229	0.0996567540017184	1.6318277121711118e-10	NA	22	22	22
ENSG00000165061.14	ZMAT4	1.820297274987168	0.14502092061153837	0.06871374615553286	0.023905696769939665	0.07213766292525746	8.197019293304731e-08	NA	39	39	39
ENSG00000168995.13	SIGLEC7	-1.8178468341833203	-0.3327254161525536	0.06908754614336349	0.00475024110828222	0.01934247211633393	0.006779760196143258	NA	43	45	45
ENSG00000167461.11	RAB8A	1.814159343557064	0.62865584374299	0.06965319743649451	0.001556673666797895	0.013447647604685569	0.023385592535707732	NA	20	21	21
ENSG00000100079.6	LGALS2	-1.8137579384154556	-0.367054994898341	0.06971500074709376	0.00408246236512237	0.037150625042162856	0.0001438183216833326	NA	56	65	65
ENSG00000005801.16	ZNF195	1.8131425333631745	0.10572991157616496	0.0698098404830458	0.0378424499647404	0.3141577277312521	6.50705765732035e-35	NA	40	42	42
ENSG00000121289.17	CEP89	-1.8123624555716367	-0.47771777231699375	0.06993021002772065	0.00276751151757673	0.05872164772102049	1.585107288032453e-06	NA	7	7	7
ENSG00000282057.1	RP4-621F18.2	1.8113359799967321	0.2245987778087007	0.07008885937363804	0.008623963015540444	0.015944552973654817	0.013845301470647069	NA	24	25	25
ENSG00000005102.12	MEOX1	1.8109413288000735	0.19804760778017197	0.070149934175794	0.010544350668468646	0.12175272218039955	1.7689803968755462e-12	NA	5	6	6
ENSG00000254333.1	NDST1-AS1	-1.8105742154897837	-0.08637165245566115	0.07020678651425595	0.06602415391095721	0.2380089269112722	1.766540443263179e-25	NA	6	6	6
ENSG00000116783.14	TNNI3K	1.8103221816564403	0.07448648986826126	0.07024583916096087	0.05264085353287954	0.2777195890701565	6.625414653833958e-30	NA	71	73	73
ENSG00000125144.13	MT1G	-1.80986014008323	-0.3850216212666596	0.07031747879971134	0.0034511611298294518	0.025631964970857183	0.001784934813058367	NA	11	11	11
ENSG00000171792.10	RHNO1	1.8093818235143755	0.23486986893800044	0.07039170501632303	0.007335183331429301	0.1077390495570587	3.129420644267913e-11	NA	16	16	16
ENSG00000161217.11	PCYT1A	1.8083627874307155	0.41952904558525406	0.0705500556350568	0.0030219184930951786	0.06164490055773032	8.398472733189668e-07	NA	27	27	27
ENSG00000245556.2	SCAMP1-AS1	-1.8073105912452772	-0.21526535292051177	0.07071386557750804	0.010770839243995446	0.08613860191632748	4.527969143788594e-09	NA	31	31	31
ENSG00000256269.7	HMBS	1.806926450290029	0.15572624197635485	0.07077374779214345	0.019878280927328965	0.3267626102847124	3.31590682061347e-37	NA	14	14	14
ENSG00000047932.13	GOPC	-1.8055677585604086	-0.5273848394291629	0.07098588262414036	0.0019800804952054725	0.01574310153484501	0.013884757650184622	NA	18	18	18
ENSG00000111652.9	COPS7A	1.805511469749767	0.3505625057560386	0.07099468232536045	0.004450977987585454	0.032061001802445074	0.00039351100460289373	NA	71	73	73
ENSG00000144043.11	TEX261	-1.805294107016828	-0.4109706975446642	0.07102867131289205	0.003371633505845022	0.1114048650470904	8.270453056804681e-12	NA	5	5	5
ENSG00000103264.17	FBXO31	1.8023723475264921	0.48440384570471695	0.07148684281469017	0.0017688838763395315	0.05040781091070976	9.458909739654313e-06	NA	5	5	5
ENSG00000162910.18	MRPL55	-1.8021010665074637	-0.31953876449069546	0.07152950595549158	0.004550007786038388	0.08316880477866426	5.81066997484689e-09	NA	13	13	13
ENSG00000261770.1	CTC-459F4.1	1.8017303489790475	0.0299696002735005	0.07158784076232833	0.3223427971904199	0.5701023357441242	6.648120757356222e-82	NA	56	56	56
ENSG00000153291.15	SLC25A27	-1.8013842117746377	-0.18590227657650404	0.07164234288136488	0.01616973922622453	0.3098634811299742	1.5170341237417869e-34	NA	27	27	27
ENSG00000182446.13	NPLOC4	-1.8000936990790626	-0.22848441332964947	0.07184584435921351	0.009730447209088146	0.20996023419367368	4.1404254573537937e-22	NA	44	47	47
ENSG00000115290.9	GRB14	-1.799371156046697	-0.2581754726841009	0.07195998909659237	0.007446583035231214	0.07941119078255257	1.455229534276476e-08	NA	10	10	10
ENSG00000124508.16	BTN2A2	1.7982970830309626	0.14170622973815333	0.07212994175488405	0.012918788522758032	0.16232140541094736	6.889224227016085e-17	NA	55	55	55
ENSG00000197093.10	GAL3ST4	1.7982840238521638	0.6989641448938769	0.07213201015503157	0.0008728086015207391	0.014038795314079526	0.020938759756224303	NA	14	14	14
ENSG00000240694.8	PNMA2	1.7982302180368792	0.42905100972546545	0.07214053279257042	0.0023611990894769957	0.06032852889024087	5.077107793811793e-07	NA	9	9	9
ENSG00000162390.17	ACOT11	1.7977717542034097	0.31552797289173273	0.07221318518369013	0.009077984137826008	0.03496496839437045	0.0002014365931571473	NA	30	30	30
ENSG00000103657.13	HERC1	-1.7970492006100423	-0.1672581978162191	0.07232780928366565	0.014899928798550763	0.11800341873435065	2.30124947202306e-12	NA	32	32	32
ENSG00000143797.11	MBOAT2	-1.7966544253655905	-0.2187782022545789	0.072390498349541	0.008607861931045225	0.07739715834936918	2.2306013188723416e-08	NA	37	39	39
ENSG00000183474.15	GTF2H2C	-1.795427153286515	-0.1236295562359179	0.07258566946560488	0.03851826065736933	0.07968771610517182	1.1303902446003974e-08	NA	52	55	55
ENSG00000169126.15	ARMC4	1.7937120206850854	0.4763973875471032	0.07285914566437841	0.0017176443197465998	0.01869553881827419	0.0077609830007514015	NA	15	15	15
ENSG00000171729.13	TMEM51	1.789056209392496	0.21010931024674998	0.07360576359114086	0.010169174716388198	0.07255005482429673	7.343854787342727e-08	NA	16	16	16
ENSG00000273117.1	AC144652.1	-1.7880811667823844	-0.1730625294149581	0.07376291361753226	0.014979586021583096	0.03793182036710892	0.00011249209285381953	NA	46	47	47
ENSG00000104660.17	LEPROTL1	1.7869165166167513	0.21486641555632374	0.07395098258631354	0.010046188506833004	0.058504524508687865	1.6947322218798872e-06	NA	78	80	80
ENSG00000259604.5	RP11-66B24.1	-1.7863972793354337	-0.25223090637182616	0.07403495582865652	0.006320264262989392	0.012701740836148176	0.02797204326924316	NA	17	17	17
ENSG00000270777.1	RP11-103J8.2	-1.7862810381823067	-0.31931840786580057	0.07405376551170423	0.0041298296790961	0.011503074807840056	0.03327019508515848	NA	14	15	15
ENSG00000165271.16	NOL6	-1.7851539496502922	-0.19597862434603075	0.07423634914735673	0.010540354920624185	0.06978577354030158	9.958846342845305e-08	NA	57	57	57
ENSG00000106772.17	PRUNE2	1.7843509161631466	0.23802586837564452	0.07436666152829313	0.007645181098410718	0.08125185498931557	1.4736687731375483e-08	NA	28	28	28
ENSG00000164659.14	KIAA1324L	1.7839251882847238	0.18619058672667377	0.07443582236288274	0.009245065961046703	0.057597701431791326	2.038851673398297e-06	NA	36	37	37
ENSG00000215808.2	LINC01139	-1.7823003008043607	-0.09267889995479377	0.07470027368758092	0.04357276127750084	0.2651329771258215	1.8154208346615607e-28	NA	10	10	10
ENSG00000181240.13	SLC25A41	1.7816779224768542	0.0411438909654356	0.0748017691646789	0.2698497427886122	0.5111576919626448	2.0250900271990693e-67	NA	62	67	67
ENSG00000140598.13	EFL1	-1.7816676870627004	-0.4151209239405268	0.07480343926440101	0.0035509397115230665	0.032071588331030305	0.00044669121132959774	NA	12	12	12
ENSG00000149050.9	ZNF214	-1.7809891584401785	-0.4429311153111139	0.07491422188160626	0.0027155225078655974	0.033727779575090516	0.00029102532716596916	NA	13	13	13
ENSG00000125245.12	GPR18	1.7804566667254758	0.20688280258126016	0.07500125502159419	0.011458985859078872	0.04794577704444673	1.2632404260443545e-05	NA	30	30	30
ENSG00000177359.17	OVOS2	1.7800295562831365	0.3652315692098142	0.07507112377443975	0.004835743482071016	0.013518474379914686	0.02316347166853478	NA	7	7	7
ENSG00000236444.4	UBE2L5P	1.7795100149156002	0.21008664208802957	0.0751561844527052	0.012577195286677025	0.048532171039624976	9.89169100390208e-06	NA	27	27	27
ENSG00000118640.10	VAMP8	1.7795062654867213	0.3167100688218615	0.07515679860494513	0.0057454915960516596	0.11786433937929447	2.2944359236863574e-12	NA	12	12	12
ENSG00000013016.15	EHD3	1.778642246942683	0.2679122479375882	0.07529843318228731	0.006523120111000659	0.0437768687390871	3.5436820407956655e-05	NA	23	23	23
ENSG00000124780.13	KCNK17	1.7783486428599415	0.25651479899254315	0.07534661192175159	0.004894294172251137	0.031368207041887065	0.0004414434614128998	NA	8	8	8
ENSG00000168806.7	LCMT2	-1.7778690324336908	-1.4466420204729145	0.07542536735832725	0.00043278421191418474	0.01227202374097504	0.028951567731155214	NA	3	3	3
ENSG00000185298.12	CCDC137	-1.7768753443822822	-0.3116527335691145	0.07558875182487516	0.004521039146599688	0.062092727368684326	4.2939038419852607e-07	NA	6	7	7
ENSG00000175414.6	ARL10	-1.776624798774719	-2.21176392511564	0.07562999267259243	8.892617223722223e-05	0.037059733581804685	0.0001541071142700623	NA	1	2	2
ENSG00000163611.11	SPICE1	1.7765648530053137	0.5108165815745888	0.07563986271717342	0.0016545616937820547	0.02977117847098532	0.0006902278203432013	NA	22	23	23
ENSG00000169738.7	DCXR	-1.775871914396776	-0.5517974898441225	0.07575403107984804	0.0011405658102101076	0.045574675381068686	2.299711329299101e-05	NA	5	5	5
ENSG00000131849.11	ZNF132	-1.775335704453575	-0.08604551038766313	0.07584247334770795	0.0559346895748804	0.34761942998674245	2.0794075129158015e-39	NA	24	24	24
ENSG00000102858.12	MGRN1	-1.773144437013982	-0.0757829172233022	0.07620477623156745	0.07633433055342798	0.47132989177558104	6.034495889137606e-60	NA	19	19	19
ENSG00000164307.12	ERAP1	-1.771519524253631	-0.08092926461563059	0.07647434889186648	0.06173418058299145	0.3550464595719838	1.7843155463255507e-40	NA	34	36	36
ENSG00000228049.7	POLR2J2	1.7713154870792422	0.0659328104775577	0.0765082534975494	0.11171457693532078	0.3106658101455075	2.112222998569915e-34	NA	26	28	28
ENSG00000095713.13	CRTAC1	-1.7712774087570977	-0.08958696704451972	0.07651458228234245	0.053891396683968855	0.1955162592632619	1.2249051467251179e-20	NA	10	10	10
ENSG00000198755.10	RPL10A	1.7703635473351165	0.18708009012145946	0.07666659817644036	0.01241552347498202	0.2279397133171692	4.31290477382641e-24	NA	38	41	41
ENSG00000173376.13	NDNF	1.7703424577671703	0.0892678495161819	0.07667010921640093	0.05242303718957747	0.3813615690182536	1.842471022312998e-45	NA	17	18	18
ENSG00000167186.10	COQ7	-1.7701158109492157	-0.21784261769376767	0.07670785017711268	0.008778994772487819	0.0854969484243493	5.105652671004877e-09	NA	4	4	4
ENSG00000105497.7	ZNF175	-1.7691906938228026	-0.19786049736469077	0.0768620566996095	0.011584769065634614	0.17630483341722888	3.658702026817376e-18	NA	13	13	13
ENSG00000112110.9	MRPL18	-1.768878215091665	-0.25090556204009257	0.0769142004122914	0.007415808270089076	0.10802699614414163	3.693473169546226e-11	NA	19	20	20
ENSG00000122566.20	HNRNPA2B1	1.768021721182091	1.2621655525309021	0.0770572724515414	0.0003492425854085212	0.011880735536208685	0.032981990652992316	NA	2	2	2
ENSG00000113658.16	SMAD5	-1.7679156248547188	-0.5434720153386792	0.0770750102782997	0.001408975278477088	0.05387394334845787	4.56236982504149e-06	NA	9	9	9
ENSG00000248265.1	FLJ12825	1.7640509581972348	0.07177297560017433	0.07772340015936914	0.0801440678727112	0.3134538306262414	8.209773643860107e-35	NA	20	21	21
ENSG00000166963.12	MAP1A	1.7638471679835224	0.5732686988483755	0.07775771375339638	0.002184118095068438	0.02594540150343141	0.0016082213325486162	NA	13	13	13
ENSG00000271383.6	NBPF19	-1.7626385197425585	-0.18523710665642026	0.0779614760232379	0.015404024874819906	0.040430902755690334	7.138056660998109e-05	NA	24	39	39
ENSG00000234284.6	ZNF879	1.7621073977750925	0.29383399543329064	0.07805115363412618	0.005114447665091458	0.019637103079756628	0.005824198265750037	NA	16	16	16
ENSG00000189241.6	TSPYL1	-1.7610344233195356	-0.2206638799201002	0.07823257687475087	0.007995822466929427	0.06992733997518294	8.315270329801816e-08	NA	21	21	21
ENSG00000189298.13	ZKSCAN3	-1.760707629004023	-0.4611242908321981	0.07828790084316058	0.0016534514148244593	0.05595308972901896	2.8516401449682547e-06	NA	12	26	26
ENSG00000010810.17	FYN	-1.7603245808578913	-0.4771033238662325	0.07835278872407542	0.0015596094418459559	0.027983725534210024	0.0008145487655548265	NA	2	2	2
ENSG00000119457.7	SLC46A2	1.7596101518295428	0.1291424128688463	0.07847392907381147	0.020286316200788784	0.014044159671687786	0.02092585301351803	NA	48	48	48
ENSG00000117013.14	KCNQ4	-1.7592189096942943	-0.6182605693006249	0.07854033362228499	0.0009418015981915156	0.012184487617925508	0.03103718514619087	NA	18	18	18
ENSG00000002726.20	AOC1	-1.7554449797363112	-0.12561433189605994	0.07918322403037897	0.021758718033531643	0.09514695738262988	5.237044491904446e-10	NA	28	32	32
ENSG00000267737.1	AC061992.2	1.755162603044104	0.34671405412837186	0.07923149860041746	0.004832458412671417	0.0201561111584042	0.005429270734814324	NA	20	21	21
ENSG00000241644.2	INMT	-1.7551196397830913	-0.45081318479059435	0.07923884561333552	0.002372933905405707	0.025302071504858917	0.0016809376661442474	NA	19	19	19
ENSG00000099866.14	MADCAM1	-1.7529388965312644	-0.11885960990343235	0.07961249607313804	0.04104525315013623	0.04009094774650839	7.728679960531876e-05	NA	61	72	72
ENSG00000260423.1	RP13-735L24.1	1.752263235023112	0.080548504496609	0.07972855472257517	0.06710682881314026	0.21803785773496254	4.55456435689021e-23	NA	70	72	72
ENSG00000197062.11	ZSCAN26	-1.7520748619554585	-0.2757078125440793	0.07976093614453658	0.005962462801973496	0.12621765669602153	5.869509652226975e-13	NA	21	24	24
ENSG00000237927.1	RP3-393E18.2	-1.7518309132854173	-0.14663112595538555	0.07980288692455505	0.02064323067738231	0.10390569432966318	8.220007328478395e-11	NA	33	34	34
ENSG00000250067.11	YJEFN3	1.7516256969253179	0.2688898412186635	0.07983819096654084	0.006932640182033287	0.09140985407732836	1.1793481439652595e-09	NA	28	28	28
ENSG00000101160.13	CTSZ	-1.750263680143367	-0.5567898414041348	0.08007282499254016	0.0014527395645051355	0.014196740353561284	0.019512635915546646	NA	13	13	13
ENSG00000254532.1	RP11-624D11.2	-1.7502189002491746	-0.24062082503876137	0.08008054870864473	0.006167552719929907	0.08332087081601605	8.430371273897442e-09	NA	33	33	33
ENSG00000128989.10	ARPP19	1.7501847260383643	0.22418030408713907	0.08008644354482398	0.01588115767297249	0.25609532348066844	2.3134342795663217e-27	NA	35	36	36
ENSG00000115750.16	TAF1B	1.7497711493209518	0.08035475871345563	0.08015781088184308	0.06728360285964	0.33819855891952005	3.087945572749728e-38	NA	63	63	63
ENSG00000185352.8	HS6ST3	1.749717240439783	0.18271503644847253	0.08016711727415494	0.011653120096961959	0.0840719041556852	4.85492352231474e-09	NA	9	9	9
ENSG00000272444.1	RP11-1017G21.6	-1.7490983280870278	-0.14514569790223372	0.08027402419424524	0.01806121738546062	0.046774694307858695	1.5203284051694733e-05	NA	30	33	33
ENSG00000108799.12	EZH1	1.7480518143654376	0.5404727227916343	0.0804550556862443	0.0015811242422231523	0.03524177519187457	0.00018646708295744693	NA	11	11	11
ENSG00000175470.18	PPP2R2D	-1.7478305541658778	-0.17330481982570295	0.08049337288473891	0.012960489749515854	0.09214860378841652	1.2736757865167598e-09	NA	20	20	20
ENSG00000186567.12	CEACAM19	-1.74681813049332	-0.12813361954247385	0.08066889059788215	0.02293560134452196	0.23728437588357496	5.94738719240291e-25	NA	24	24	24
ENSG00000271109.1	CTC-523E23.11	1.746807842877559	0.14472132623102021	0.08067067569292774	0.020073256531332906	0.09386218581963864	3.483205931660879e-10	NA	17	18	18
ENSG00000094916.15	CBX5	-1.7466904102937737	-0.9461759509668597	0.08069105473058713	0.00044448863777807047	0.018512542696976043	0.0076062153788417144	NA	2	2	2
ENSG00000110104.11	CCDC86	-1.7463597606757486	-0.35574044693696016	0.08074845752460884	0.00398222586803876	0.0867792615101266	4.272455615665653e-09	NA	15	15	15
ENSG00000183423.11	LRIT3	1.7451411639704704	0.15004707020431826	0.08096029972713534	0.0142528040496883	0.06338128750792953	5.953617189086609e-07	NA	12	12	12
ENSG00000100156.10	SLC16A8	-1.744815518872335	-0.18774950978728955	0.08101698656700326	0.01757175869801167	0.016171847728696398	0.012462525137167463	NA	53	59	59
ENSG00000171206.13	TRIM8	-1.744799587865595	-0.3270092991009887	0.0810197605918196	0.004119123775741413	0.0208807065336668	0.0045264357529180175	NA	47	48	48
ENSG00000242578.1	RP11-469J4.3	-1.7447172889045512	-0.09717875423205447	0.08103409232421391	0.03816810674203145	0.0850091687505083	4.844925702163995e-09	NA	25	25	25
ENSG00000186469.8	GNG2	1.7418664469659022	0.5919348931030811	0.0815318163290109	0.0023013252897774884	0.044639531875414265	3.230667248332309e-05	NA	17	17	17
ENSG00000144362.11	PHOSPHO2	-1.738892270941895	-0.22446596167018534	0.0820537140080583	0.008794402081070327	0.05744149983458755	1.8179158984616387e-06	NA	10	10	10
ENSG00000132471.11	WBP2	1.7384914550995345	0.38884051078168863	0.0821242544393877	0.0020104037883853366	0.03504771991655818	0.0002006706073125827	NA	22	22	22
ENSG00000141646.13	SMAD4	-1.7380974499533084	-0.39178558005062375	0.0821936441662955	0.002398977087275103	0.02847003295812768	0.0008741265088452325	NA	21	22	22
ENSG00000137038.7	TMEM261	1.735067778537308	0.2513777343343684	0.08272880069401711	0.006567615590055307	0.03854612777210623	9.486540436478888e-05	NA	68	74	74
ENSG00000127837.9	AAMP	1.7327665501679683	1.1361732991740443	0.08313717046142902	0.0003282711611888408	0.02081896124685613	0.0039568230189648505	NA	13	13	13
ENSG00000149262.16	INTS4	1.7321302023059313	0.25596080545319216	0.08325038282285284	0.006517899446424063	0.08343784736307744	7.582083776420103e-09	NA	12	12	12
ENSG00000117593.9	DARS2	1.7314522132713146	0.2920230684946477	0.08337114092715264	0.005540523980043691	0.11029251134243774	1.698006313588173e-11	NA	19	19	19
ENSG00000175697.10	GPR156	1.7303070773979425	0.14353294843351197	0.08357542573942592	0.018713613491198464	0.11256728153246236	1.5503174462940213e-11	NA	21	21	21
ENSG00000262874.1	C19orf84	1.7287818199797043	0.1756808902172692	0.08384815110829873	0.01809637151130443	0.09177463436802367	8.005156141203783e-10	NA	10	10	10
ENSG00000154760.13	SLFN13	1.7285030416575449	0.2797167608379951	0.08389807617666861	0.00533921847949262	0.05407758054479212	4.654160051753623e-06	NA	21	23	23
ENSG00000169925.16	BRD3	-1.7277755024021906	-0.4577946101407159	0.0840284810441673	0.0016510314752159242	0.05013208297101245	9.107847598310753e-06	NA	7	8	8
ENSG00000170545.16	SMAGP	1.7273088899514355	0.07835009379016432	0.08411220345460359	0.0387565333768788	0.1229206918938678	1.0399855056302104e-13	NA	69	70	70
ENSG00000067221.13	STOML1	-1.724475086560299	-0.1545667408407925	0.0846221127076452	0.01598802870528257	0.16428333307979184	5.431475226036427e-17	NA	18	18	18
ENSG00000100336.17	APOL4	1.7230186302760546	0.09925889052545507	0.08488515603656066	0.03652773991497563	0.3946519378815165	3.09326122841726e-47	NA	38	39	39
ENSG00000203326.11	ZNF525	1.7230046754701522	0.2364949073945908	0.08488767953959059	0.007109030987376677	0.08170165819488473	7.746684250647672e-09	NA	21	25	25
ENSG00000267612.1	CTD-3116E22.7	-1.7226711583560075	-0.23358699238436015	0.0849480088217199	0.0064198184535460695	0.0241894946195869	0.0022904146761786887	NA	40	41	41
ENSG00000146574.15	CCZ1B	-1.722569909912231	-0.03890552295724898	0.08496633032168369	0.2795360277900602	0.5642124253886731	1.3510904751614337e-80	NA	54	59	59
ENSG00000114626.17	ABTB1	-1.7225644461609202	-0.5823187973778039	0.08496731911041668	0.0012920424817211605	0.01632683012569747	0.012457319880830495	NA	23	24	24
ENSG00000196655.11	TRAPPC4	1.7225427099992434	0.06917020058657442	0.08497125285008517	0.06876908932275165	0.4724089526177491	2.6060139451776415e-60	NA	17	17	17
ENSG00000138095.18	LRPPRC	1.7217422015535866	0.15365031447078098	0.08511622888665198	0.016083043937824202	0.2516411753260281	1.2110138804170311e-26	NA	24	24	24
ENSG00000110906.12	KCTD10	-1.721145028098743	-0.21062131216111643	0.08522451016085408	0.014728563822962969	0.0797668319536246	1.739572947223376e-08	NA	61	61	61
ENSG00000173638.18	SLC19A1	-1.7204305025549835	-0.2896296469664591	0.08535421639676871	0.003976918119920675	0.06070309167494418	8.656810915795019e-07	NA	10	11	11
ENSG00000091640.7	SPAG7	1.7195329219015147	0.1065522086252724	0.08551737832767417	0.027340344812340836	0.2781008810370269	4.952915948712183e-30	NA	20	20	20
ENSG00000119938.8	PPP1R3C	-1.7182171538197997	-0.19073262114609493	0.08575701381287398	0.01530490345684823	0.11410596752378732	5.41326354803184e-12	NA	27	27	27
ENSG00000183833.16	MAATS1	-1.7182065363448396	-0.34239642169226353	0.0857589497352633	0.0032757820234893165	0.028704909076267517	0.0009220228440687887	NA	56	57	57
ENSG00000261019.1	RP11-111K18.2	1.7167764502370628	0.35161031485305644	0.08602002539135735	0.006690382225903877	0.029976694072381186	0.000629697547107653	NA	6	6	6
ENSG00000271344.1	RP11-274B21.9	1.7164554180116947	0.391737283994862	0.08607872100691774	0.002259191217980133	0.027816655332307292	0.0011432589947558635	NA	7	8	8
ENSG00000157978.11	LDLRAP1	-1.7162621582345767	-0.14996823782470867	0.08611407107028449	0.01700757405363512	0.15765841717099754	1.4990245277324866e-16	NA	11	11	11
ENSG00000178685.13	PARP10	-1.7161109740411935	-0.25685006175856245	0.0861417330639575	0.006250308693010071	0.07894097832839743	1.9479957289016244e-08	NA	28	30	30
ENSG00000085433.15	WDR47	-1.7157968128342866	-0.30204994311338773	0.0861992377260914	0.004069741936174258	0.023825887964431497	0.002607347087014538	NA	24	25	25
ENSG00000172403.10	SYNPO2	1.7141563892364502	0.7929660658245609	0.08650000785233267	0.0005399541404127384	0.014309621973186176	0.019631088427776812	NA	1	1	1
ENSG00000146054.17	TRIM7	1.713871534589462	0.08688253552505175	0.08655232194341242	0.05078981011777632	0.2577924126328547	7.593539000318253e-28	NA	13	14	14
ENSG00000185442.12	FAM174B	-1.713865562428736	-0.14772318930365785	0.08655341901533171	0.02069497357982711	0.10026915922401904	1.7199730116216396e-10	NA	42	42	42
ENSG00000274922.1	RP11-88E10.5	-1.7134640304778255	-0.0945116628624627	0.08662720525443021	0.04468922577633866	0.2044053231568009	3.5853534621926505e-21	NA	61	62	62
ENSG00000033178.12	UBA6	1.7128456710950755	0.1859868941220592	0.08674093542531218	0.011587333327001813	0.18101796700743514	1.095817103401302e-18	NA	19	19	19
ENSG00000130402.11	ACTN4	1.7115881209501966	0.5188985313431679	0.08697259899833502	0.0015304096677581703	0.029096210218490945	0.0008508814708623832	NA	12	12	12
ENSG00000154134.14	ROBO3	-1.710036924859415	-0.1690261077794851	0.08725904518262388	0.01259092312798044	0.14159505041676512	1.0542830742444893e-14	NA	56	58	58
ENSG00000169169.14	CPT1C	1.7097661860111315	0.21880822081835327	0.08730911816984108	0.00837670239399279	0.035954654662777565	0.0001921589512834166	NA	29	29	29
ENSG00000069696.6	DRD4	-1.708116275818657	-0.1785513027298367	0.08761476947801393	0.011982648472513544	0.04176738154972587	5.85704602553186e-05	NA	29	29	29
ENSG00000159921.14	GNE	-1.707779310033329	-0.2789334484223256	0.08767729952685907	0.007236196009653797	0.059740513643303926	1.3371803570054147e-06	NA	54	54	54
ENSG00000126790.11	L3HYPDH	-1.7074968300720463	-0.05705520740591132	0.08772974648717041	0.13968313709501884	0.4490773104144358	8.131906623856753e-56	NA	72	73	73
ENSG00000146457.14	WTAP	1.707123535334051	0.23424493958695847	0.08779909348934838	0.008055119451830928	0.1824128063804012	3.1237085613168787e-19	NA	26	26	26
ENSG00000151689.12	INPP1	1.707063919882309	0.2907671796272065	0.08781017235112284	0.005951238898017708	0.09789855319434168	2.743512094127045e-10	NA	40	40	40
ENSG00000110427.14	KIAA1549L	1.7070458913699693	0.1317310747351156	0.0878135229695888	0.0281087110424488	0.07429985337912327	5.571234813826513e-08	NA	33	37	37
ENSG00000108963.17	DPH1	-1.7053353367190045	-0.24570860653366183	0.08813190073803559	0.0059668872527185845	0.08981653362572029	2.0949290851924546e-09	NA	13	13	13
ENSG00000137478.14	FCHSD2	-1.702546026378194	-0.823421960239965	0.08865305807988173	0.0005208572846738607	0.01233250274047558	0.030381763852904677	NA	3	3	3
ENSG00000158805.11	ZNF276	-1.7022317047870388	-0.3008917945372569	0.088711941606509	0.00509421973934774	0.055669618223952166	2.0249386945360434e-06	NA	15	16	16
ENSG00000196605.7	ZNF846	1.7015059581958316	0.18637872199942795	0.08884801995818932	0.010468628323304188	0.08686291075784483	4.424125783639026e-09	NA	38	39	39
ENSG00000178904.18	DPY19L3	-1.7005155043037656	-0.4527489210604244	0.08903400258883562	0.001453747872665977	0.026308792783523414	0.0014971097410217055	NA	23	24	24
ENSG00000150556.16	LYPD6B	-1.7000220985826482	-0.04974591456576966	0.08912676889254527	0.1543647511234919	0.3470867051610088	7.468367904843724e-40	NA	54	55	55
ENSG00000156966.6	B3GNT7	-1.6999896207392595	-0.3612436430316459	0.08913287785410319	0.004275651406543153	0.035985252401638274	0.0002057093074254389	NA	14	14	14
ENSG00000134864.10	GGACT	1.6966174539967922	0.10069581229639754	0.08976900779664274	0.015466320435463032	0.07368667088628858	1.0246305734232894e-08	NA	25	25	25
ENSG00000237651.6	C2orf74	-1.696492707390326	-0.03252379301747548	0.08979261008352778	0.3456704246161028	0.7463321263731727	1.4186313203717468e-142	NA	23	23	23
ENSG00000196517.11	SLC6A9	-1.694435683335647	-0.39816927110762307	0.09018252367046727	0.0024808337513539417	0.039788844787027	8.940799347649806e-05	NA	7	7	7
ENSG00000086598.10	TMED2	-1.6938757264797117	-0.3411783755669466	0.09028890037742185	0.0037717677602076955	0.10680230320166947	5.181171383097927e-11	NA	36	37	37
ENSG00000008517.16	IL32	-1.6935132775474244	-0.22312406445230903	0.09035780971637551	0.049225617579415376	0.2984500585145497	3.126123622600021e-33	NA	25	25	25
ENSG00000150756.13	FAM173B	-1.6933610634311673	-0.3107731389811404	0.09038676150870076	0.004345169570209697	0.024778671346807626	0.0019667898387716537	NA	39	39	39
ENSG00000182472.8	CAPN12	1.6930700877388105	0.0693324570481013	0.09044212713257663	0.10111570118963756	0.2518500414999433	4.392744356217747e-27	NA	60	60	60
ENSG00000117595.10	IRF6	1.6916113570186204	0.11069099450114915	0.09072009964125682	0.030457448250833463	0.11177216110532756	1.0903309999647343e-11	NA	33	34	34
ENSG00000247157.6	LINC01252	1.6911297605621403	0.035759370754049974	0.09081202234230924	0.3010851779696407	0.5963717125567889	1.6609636276571436e-89	NA	40	42	42
ENSG00000230563.2	RP5-828H9.1	1.6910902315088816	0.04672316511335401	0.09081957060979773	0.23368104292326355	0.4722495372088454	1.2682727687392533e-61	NA	11	11	11
ENSG00000066185.12	ZMYND12	1.6902666214422928	0.15770228492892394	0.09097695782798379	0.027234159554938714	0.1263408651508647	5.753051953470844e-13	NA	43	43	43
ENSG00000148337.20	CIZ1	-1.6901422561061707	-0.5757256321523706	0.09100074238770799	0.0010334031469116304	0.03673222689067185	0.0001689226158432061	NA	21	21	21
ENSG00000204977.9	TRIM13	-1.6896326515496767	-0.17713633507005183	0.09109825521288852	0.006991276481257445	0.04320122488110041	3.799540455709154e-05	NA	55	56	56
ENSG00000148700.14	ADD3	1.6887655925601175	0.368982192601319	0.09126436000743264	0.0032599836089074194	0.06910671705135295	1.4891500027898233e-07	NA	15	15	15
ENSG00000197894.10	ADH5	-1.6882167298004898	-0.2841197520159581	0.09136963289391554	0.005212353922520898	0.0472322519219002	1.5072898975760983e-05	NA	52	54	54
ENSG00000167850.3	CD300C	-1.6881324634000636	-0.27798565448661106	0.09138580398468527	0.0033726438363811885	0.08633433349927916	3.950596146464821e-09	NA	9	10	10
ENSG00000139651.10	ZNF740	1.6876540561843563	0.3095649955643822	0.09147765603393891	0.0030651787487544773	0.059721532932717	1.4461531070536742e-06	NA	12	12	12
ENSG00000104689.9	TNFRSF10A	-1.6871890757888899	-0.1325325007525438	0.09156700128923372	0.023177244838888302	0.19611582914097628	3.5702133856552135e-20	NA	32	32	32
ENSG00000099977.13	DDT	1.68567889472211	0.17965205789270616	0.09185766409832365	0.012047233874032266	0.1939697773686063	9.184040926664632e-21	NA	31	33	33
ENSG00000107779.13	BMPR1A	-1.6854429130051474	-0.11829689164675738	0.09190315012636735	0.026224220921004803	0.2482646660572427	2.4526683214928582e-26	NA	30	30	30
ENSG00000156795.6	WDYHV1	1.6844119480815596	0.08642368357196915	0.09210208330198202	0.053634482353601846	0.2606629353590154	5.809094446271728e-28	NA	63	66	66
ENSG00000213996.12	TM6SF2	-1.6840877165640018	-0.27215127258873134	0.09216471789487109	0.007127916465488156	0.07008529251788223	1.4957783971463443e-07	NA	10	10	10
ENSG00000182379.9	NXPH4	1.6832362570947887	0.3208753170479866	0.0923293645608573	0.003703496583572092	0.012690654562049548	0.02813841294944476	NA	17	18	18
ENSG00000162076.12	FLYWCH2	-1.6830001371132	-0.38840836157500574	0.0923750648804568	0.0023499888371867166	0.03529470483595861	0.00020895297494547262	NA	4	4	4
ENSG00000171130.17	ATP6V0E2	1.682077029640271	0.19471422310196188	0.0925539039478365	0.013005387969477126	0.25697699857845063	3.165252695710504e-27	NA	27	28	28
ENSG00000187049.9	TMEM216	-1.6815226132085044	-0.29176219077932114	0.09266144788021438	0.004668067844043871	0.06705368014243103	2.8663740234543865e-07	NA	30	30	30
ENSG00000125656.8	CLPP	-1.680701460576467	-0.631048061102131	0.09282091677089618	0.0010776300341349008	0.010013536353690648	0.049732942424440665	NA	41	45	45
ENSG00000226763.4	SRRM5	1.6805380593971035	0.1860688589324678	0.09285267575536173	0.010575524987336032	0.013203552104288956	0.02419499331229822	NA	49	50	50
ENSG00000152465.17	NMT2	1.6794255961920477	0.15164349626941098	0.09306912827398071	0.014183275803975982	0.1138935212929222	8.46719032157969e-12	NA	20	21	21
ENSG00000083099.10	LYRM2	1.6791529213481589	0.09842170878961196	0.09312224450141611	0.03253838437106275	0.13581769808735286	3.888358950077268e-14	NA	71	71	71
ENSG00000221821.3	C6orf226	-1.6788371674248888	-0.3127020736396291	0.09318378279628178	0.005422292658224083	0.0614369709593847	4.770024431330271e-07	NA	18	18	18
ENSG00000156860.15	FBRS	-1.6785877462439185	-0.3851107672606789	0.09323241635752065	0.002559189686707574	0.030549502281639086	0.000631873280168519	NA	27	32	32
ENSG00000164967.9	RPP25L	-1.6785810905727976	-0.24072768737297895	0.09323371439710453	0.006748083472897626	0.11460871357780117	9.55952424518872e-12	NA	22	22	22
ENSG00000123607.14	TTC21B	1.6773884483781012	0.44977540079683453	0.0934665467707302	0.001839447508316752	0.03893466780212178	0.00010017173837529007	NA	4	4	4
ENSG00000104497.13	SNX16	-1.6760465445807526	-0.057219957429591864	0.0937290760538874	0.12915514596611202	0.4895054957210835	6.371750431243602e-63	NA	56	57	57
ENSG00000272908.1	RP11-121A8.1	1.6744650124808906	0.10468783723187847	0.09403924502389073	0.0314638868313428	0.08570349018142688	4.534816404607006e-09	NA	65	66	66
ENSG00000150459.12	SAP18	1.6730254658448023	0.5197819622869887	0.09432228290580497	0.0015839322928598452	0.05578351782990007	2.338833632332003e-06	NA	4	4	4
ENSG00000204344.14	STK19	1.6728829902303357	0.27520830405591384	0.0943503329885769	0.002707868006694242	0.06004342075169354	8.748270779244152e-07	NA	9	33	33
ENSG00000113273.15	ARSB	1.6714280809137338	0.7261506366443776	0.09463715320346236	0.0009991806514946249	0.03647205513512554	0.0001701274628770257	NA	4	4	4
ENSG00000204138.12	PHACTR4	1.670189607387364	0.09644347560910596	0.09488185554469017	0.029046525366284222	0.16017175354930746	1.482069264549351e-16	NA	54	55	55
ENSG00000162493.16	PDPN	1.6686720559821357	0.7723840091418148	0.09518239004745724	0.0007116865573093376	0.039596157811591086	8.545712844771761e-05	NA	3	3	3
ENSG00000168961.16	LGALS9	1.6667393495353113	0.2664294337773341	0.09556624485384568	0.005463510170722295	0.05461749027215165	4.115321859880319e-06	NA	20	20	20
ENSG00000137709.9	POU2F3	-1.6663808934460078	-0.057670534175386264	0.0956375738915633	0.12480628085026879	0.3037803266229817	1.4360376909504496e-33	NA	31	33	33
ENSG00000120693.13	SMAD9	1.6654699620407536	0.1671521865500143	0.09581903158665854	0.013047884836206919	0.020328577896643527	0.005323976474441231	NA	50	55	55
ENSG00000151611.13	MMAA	1.6638184250175585	0.18264690298563271	0.09614872077779561	0.008155155972796084	0.047438371912470086	1.7078476756083933e-05	NA	41	42	42
ENSG00000102837.6	OLFM4	1.6637577446061258	0.1682963840927285	0.09616085141419957	0.020063731822903594	0.013523113837166716	0.022193461231782008	NA	32	33	33
ENSG00000171345.13	KRT19	-1.6631537115214494	-0.5285303153712574	0.09628167060860875	0.001234430261864359	0.016965459741575616	0.010748873960315968	NA	21	22	22
ENSG00000130332.14	LSM7	-1.6628593197877992	-0.16081563933918513	0.09634059909572727	0.01375568336195948	0.22100452375564286	2.0298178072832005e-23	NA	14	16	16
ENSG00000141994.15	DUS3L	1.6626568373815074	0.1296381307380479	0.09638114681104741	0.01630714874976155	0.35259566477343385	1.8158804571638588e-40	NA	11	11	11
ENSG00000170561.12	IRX2	-1.6621398652486095	-0.1896358049963837	0.0964847339829962	0.010105484436231436	0.02427025821603793	0.002330341185444062	NA	33	34	34
ENSG00000167595.14	PROSER3	-1.6617763665429406	-0.23237059429536994	0.096557622565182	0.0070163192050525566	0.09774192003188804	2.7710918772318784e-10	NA	11	11	11
ENSG00000152061.23	RABGAP1L	-1.661602860130217	-0.284095560323871	0.09659242951323942	0.004597282034875017	0.0921021063658696	5.801779831555158e-10	NA	21	22	22
ENSG00000247400.3	DNAJC3-AS1	-1.6612833629065706	-0.20569503695109806	0.09665654978926337	0.008671868313446483	0.0677084018857218	1.7003686105224515e-07	NA	10	10	10
ENSG00000010295.19	IFFO1	-1.660789158663498	-0.6553813329678723	0.0967557992826058	0.0014813481422006592	0.03071584287649552	0.0005877734474212693	NA	17	18	18
ENSG00000171115.3	GIMAP8	1.6593530640924763	0.13345221024414863	0.09704466829917814	0.022753856735971995	0.15886289359310396	1.5558296529807012e-16	NA	19	21	21
ENSG00000118514.13	ALDH8A1	-1.6588712963358794	-0.0663132388692668	0.0971417297426851	0.08781812871061298	0.2611563571825056	5.7640681981919675e-28	NA	65	65	65
ENSG00000112419.14	PHACTR2	1.658475651963837	0.22686790929555092	0.09722149799377075	0.006532600021807389	0.0421076121492181	5.4213236332607426e-05	NA	36	36	36
ENSG00000258100.1	RP11-121E16.1	-1.6582579081710176	-0.25974916286205374	0.09726542097052006	0.006841567339444524	0.03869856841005732	9.181370622517428e-05	NA	45	45	45
ENSG00000243646.9	IL10RB	1.6579372350621358	0.13308263800324072	0.09733013558962936	0.023618313655293655	0.13190635528008715	7.829047457958575e-14	NA	72	76	76
ENSG00000185684.12	EP400NL	1.6549627124039672	0.0673838474708015	0.09793206181378364	0.05206715229225839	0.31549455034692314	1.3641346086432696e-35	NA	15	18	18
ENSG00000151923.17	TIAL1	1.6533230060851876	0.6454275539050014	0.09826514323669103	0.0015719759856647744	0.01182277019894522	0.03430266241226428	NA	13	17	17
ENSG00000185924.6	RTN4RL1	1.6528221901462565	0.25143772137138	0.09836705657261867	0.0047418796477122546	0.08219963861784929	1.1615530665844234e-08	NA	15	16	16
ENSG00000168631.12	DPCR1	1.6520035982924133	0.3538909357547065	0.09853381731784545	0.00301686821809953	0.0758103235138067	4.330061634096911e-08	NA	8	24	24
ENSG00000108774.14	RAB5C	1.6509711680009034	0.3901733133584844	0.09874446231614345	0.0020516745079574863	0.026760620251817385	0.0012305425493966658	NA	41	50	50
ENSG00000132563.15	REEP2	1.6507143541012312	0.23457491387872523	0.09879691541619774	0.006291626787816475	0.018970145996941624	0.006918560403360097	NA	11	11	11
ENSG00000112303.13	VNN2	1.6504722783338404	0.16772253839992007	0.09884637868102396	0.01333403763663947	0.21259358520256832	2.8516252008698363e-22	NA	9	9	9
ENSG00000177042.14	TMEM80	-1.6504267889700268	-0.06593419675149752	0.0988556757143515	0.08455862389826602	0.5018546917817885	7.971108635274926e-66	NA	30	33	33
ENSG00000130177.14	CDC16	1.6476984746127452	0.08017826475169443	0.0994145612270171	0.0564644429907888	0.2981296457234922	3.997701540425295e-33	NA	25	25	25
ENSG00000106635.7	BCL7B	1.6475164186978133	0.5802084837602073	0.0994519442759795	0.0014013819514318389	0.060047689608413474	1.0522990126375112e-06	NA	14	14	14
ENSG00000121410.11	A1BG	1.6461118964847128	0.19020565069510692	0.09974072360104137	0.01837371812157342	0.14452248718561936	4.0883265628918826e-15	NA	16	16	16
ENSG00000197016.11	ZNF470	-1.645872489155312	-0.17788682992572422	0.09979001402935717	0.010727021918907675	0.07293123828920495	5.3687172886037456e-08	NA	19	19	19
ENSG00000109390.11	NDUFC1	1.645765116982006	0.25198911784042943	0.0998121266814241	0.00585477683651928	0.0719040473349961	8.288940540056271e-08	NA	20	20	20
ENSG00000178078.11	STAP2	1.6443690061569216	0.5368331340857077	0.10010000320055078	0.0012142666615028105	0.05472610578982351	2.4862530129667628e-06	NA	1	1	1
ENSG00000116774.11	OLFML3	1.6431165519066337	0.3106989224390153	0.10035882088747732	0.003714765627407803	0.0201650510740908	0.00501601398548313	NA	18	18	18
ENSG00000162944.10	RFTN2	-1.6422326212639218	-0.17578455551343733	0.10054180464734834	0.010242897169020361	0.040438596965129615	7.275404335082911e-05	NA	69	75	75
ENSG00000099974.7	DDTL	-1.6421646998748032	-0.1477143756277865	0.10055587614659006	0.01860167538594016	0.09652175279542426	4.479554602465016e-10	NA	35	39	39
ENSG00000164334.15	FAM170A	-1.641036857456126	-0.1292907908406641	0.10078976450518126	0.026958760784418577	0.13511791527375208	3.332694487566048e-14	NA	7	7	7
ENSG00000119333.11	WDR34	-1.641021969977194	-0.9153869614515713	0.10079285471934935	0.00041752408778898025	0.01813360247006571	0.008129701372786213	NA	10	10	10
ENSG00000115274.14	INO80B	1.6404899981644727	0.31833525962085296	0.10090332638537348	0.0037306482972376603	0.07989122109168717	8.075595790615981e-09	NA	11	11	11
ENSG00000150051.13	MKX	1.6402554936392246	0.2603523792605457	0.10095205527954437	0.00650470057339249	0.02253485055871796	0.0031612820568381523	NA	63	63	63
ENSG00000237940.3	LINC01238	1.639250981477112	0.13375909868496438	0.10116100019819979	0.01677145581165354	0.06703460353643582	2.460874034103157e-07	NA	29	36	36
ENSG00000240303.7	ACAD11	1.6390529911364482	0.20645455802157453	0.10120222406079861	0.015467760014310338	0.031009095467074962	0.00032770304835858866	NA	36	36	36
ENSG00000162852.13	CNST	-1.637064712147252	-0.19474289255858618	0.10161694888989245	0.009870100916356123	0.07635240752466196	2.9478061182962906e-08	NA	42	42	42
ENSG00000044459.14	CNTLN	-1.6364941010693508	-0.17866553118828987	0.10173621928105861	0.012432747542930722	0.1570875039854652	2.325816852730336e-16	NA	27	28	28
ENSG00000091073.19	DTX2	-1.6358707738820348	-0.20045581095799897	0.10186663585619612	0.009734178441885006	0.12126923462518525	1.6121895810929267e-12	NA	21	22	22
ENSG00000272787.1	KB-226F1.2	-1.6344268551150014	-0.10186093447129646	0.10216925317478416	0.03404495172300641	0.1492979895829019	2.272983022936342e-15	NA	10	11	11
ENSG00000091844.7	RGS17	-1.6326541781147912	-0.1398069796434205	0.10254174968476425	0.02138393942838185	0.1274992590442245	3.615755726063058e-13	NA	32	32	32
ENSG00000127241.16	MASP1	1.632500432380383	0.3354243157687928	0.10257410746464073	0.003573184096526574	0.03225056762989281	0.00038849598125110217	NA	12	12	12
ENSG00000180383.3	DEFB124	-1.6324640846017056	-0.1442352719063802	0.10258175851222917	0.013560885272177794	0.06153442928071485	7.713166688620044e-07	NA	12	12	12
ENSG00000196542.8	SPTSSB	-1.6314357462959979	-0.05537782254689896	0.10279840738396664	0.13751948914589823	0.3310599030510871	6.318912648716373e-38	NA	54	54	54
ENSG00000007255.10	TRAPPC6A	-1.6311970279999466	-0.20159006317188038	0.10284875223009135	0.008113797801242165	0.0552636533185141	3.5839007745312927e-06	NA	25	26	26
ENSG00000118292.8	C1orf54	-1.630500393662565	-0.28035698624455496	0.10299578207189548	0.00444522096736253	0.03514849232078148	0.00021139486948405995	NA	28	31	31
ENSG00000158023.9	WDR66	1.6303803160100967	0.20934177877670024	0.10302114223117834	0.009664217032111578	0.10305350845672988	1.2090875438294207e-10	NA	17	17	17
ENSG00000205809.9	KLRC2	-1.629845711825487	-0.09245514445209393	0.10313410983426356	0.043766393789358815	0.14356129613941607	8.95692367031768e-15	NA	31	32	32
ENSG00000187068.2	C3orf70	-1.6291990252326816	-0.11748967498618054	0.10327089326506253	0.04916771759933774	0.2352209591263834	9.819283150831891e-25	NA	23	23	23
ENSG00000097046.12	CDC7	1.6284758818139045	0.12400662278973425	0.10342401917551322	0.02119670967897545	0.18072957134715614	7.14823623518514e-19	NA	51	51	51
ENSG00000099246.16	RAB18	1.6281190046434946	0.40214136952382945	0.10349965454592842	0.00206645009917204	0.043004978631148036	4.2937432236028964e-05	NA	24	24	24
ENSG00000158825.5	CDA	1.6279819962192077	0.07995481083774983	0.10352870333644097	0.052926174568351914	0.31264340256675793	1.4372413946052976e-34	NA	37	38	38
ENSG00000258818.3	RNASE4	1.627653275102132	0.40746290549444475	0.10359842584846131	0.0026838962245792526	0.08881242048685392	2.349819623808805e-09	NA	21	21	21
ENSG00000109519.12	GRPEL1	1.6263750306599822	0.3755487221896336	0.10386989923712325	0.0029800150977211306	0.0749780518130078	5.500822714320328e-08	NA	44	48	48
ENSG00000099995.18	SF3A1	1.6263366519439169	0.4344208408538392	0.10387805883610188	0.0024984747549246134	0.01939428963526059	0.0062676971035598395	NA	22	22	22
ENSG00000088888.17	MAVS	-1.6256132194817547	-0.30447842487093124	0.10403196123534662	0.0031659807344351612	0.06390079404704252	4.9653725785519e-07	NA	25	27	27
ENSG00000215244.2	RP11-563J2.2	-1.622590385351716	-0.2072653783436148	0.1046769971923438	0.008158123824253405	0.07477232290658235	5.901402599566509e-08	NA	19	19	19
ENSG00000150867.13	PIP4K2A	1.6223129754642351	0.33602348178542757	0.10473635181912709	0.002964067004706002	0.05803872573940917	1.4254513868668952e-06	NA	2	2	2
ENSG00000142675.17	CNKSR1	-1.6219677288866432	-0.22536771111969647	0.10481025810428085	0.007371809481938048	0.24109336985732036	6.893244226571113e-26	NA	12	13	13
ENSG00000099256.18	PRTFDC1	-1.6212389935213438	-0.6237144643377979	0.10496639304038809	0.0014941148569825916	0.01893010804402779	0.00630920245520869	NA	19	21	21
ENSG00000083799.17	CYLD	-1.620903937868639	-0.3378280108956627	0.10503824220258637	0.0030836581180747422	0.050467775609940486	9.28455748133507e-06	NA	13	13	13
ENSG00000076344.15	RGS11	-1.6201774991890543	-0.11690364791969404	0.10519415340768397	0.0336698156822229	0.2559736680880034	3.2117750042926732e-27	NA	32	32	32
ENSG00000126698.10	DNAJC8	1.618695087840765	0.297610346223517	0.10551288430727937	0.0039008384345060286	0.051837991407143104	4.494487417953211e-06	NA	13	13	13
ENSG00000258711.2	RP11-218E20.3	-1.6173041569368012	-0.20041237728134254	0.10581264243417986	0.014460257531317435	0.046885011344139665	1.8960369522171947e-05	NA	18	18	18
ENSG00000122965.10	RBM19	-1.6168541646339114	-0.2998568773216553	0.10590976430914568	0.00561758079685996	0.05582151529942223	2.944583794125511e-06	NA	33	34	34
ENSG00000166016.5	ABTB2	-1.6147748891579294	-0.4222618852581644	0.10635945294728415	0.0022855333811459626	0.01799574564334109	0.008901855062911095	NA	14	14	14
ENSG00000087191.12	PSMC5	1.613812450684168	0.22573635824355495	0.106568113091401	0.007954831945055384	0.13973295370806588	1.4156896480822447e-14	NA	48	50	50
ENSG00000135297.15	MTO1	1.61268149309521	0.2258059574629754	0.10681372331275785	0.007444551867117195	0.12751096228134226	3.595265657395862e-13	NA	21	21	21
ENSG00000169247.11	SH3TC2	-1.6125151625375778	-0.23107409644587285	0.10684988315183178	0.007355624444017926	0.103404239378934	8.277452189052628e-11	NA	30	30	30
ENSG00000117450.13	PRDX1	1.6124441808951544	0.2778099020253921	0.10686531733271924	0.004372834058305788	0.047796537420085335	1.088341250075248e-05	NA	26	26	26
ENSG00000198771.10	RCSD1	1.6110159725521658	0.17343836955622366	0.1071762411413204	0.01180866248418928	0.12859570928925715	1.7665948930755575e-13	NA	23	23	23
ENSG00000118096.7	IFT46	-1.610896528338742	-0.10534267536718848	0.10720227682527823	0.022037299736074302	0.1395424003176531	6.78732952412679e-15	NA	26	26	26
ENSG00000052850.5	ALX4	1.6102133220098696	0.10595627720880689	0.10735129406481726	0.03014424256886109	0.1300734021844698	2.945782316096316e-13	NA	34	37	37
ENSG00000172803.17	SNX32	1.6101138447967795	0.04307360645529506	0.10737300516956363	0.21577723123154868	0.4746992769005315	2.4919320342495297e-60	NA	36	36	36
ENSG00000175970.10	UNC119B	1.6099245943291511	0.9510475522133324	0.10741431907221746	0.000397033703586903	0.021040996450859942	0.0044863695517574145	NA	10	10	10
ENSG00000094963.13	FMO2	1.6095432090134623	0.1522661162806531	0.10749761479754423	0.02366475921599713	0.0989191720297136	2.34723208908032e-10	NA	91	94	94
ENSG00000162714.12	ZNF496	1.6090088150487083	0.15259102338926375	0.10761441412981085	0.013619234270105831	0.20132370213034784	5.497389195538393e-21	NA	26	26	26
ENSG00000134256.12	CD101	-1.6080764890826489	-0.2738397969401008	0.10781842769254375	0.004466091223978789	0.04588846476789415	1.921074974393048e-05	NA	15	16	16
ENSG00000140497.16	SCAMP2	1.6079429878694858	0.4588197609277779	0.10784766576040793	0.001601938397355022	0.0104134393517909	0.04614332913959514	NA	16	17	17
ENSG00000168397.16	ATG4B	-1.606339922386021	-0.4446843839083092	0.10819924319719677	0.001565373429244558	0.0971665037101747	3.6516436646281666e-10	NA	8	15	15
ENSG00000166263.13	STXBP4	1.604777841034749	0.10720546374584197	0.10854270419337705	0.030642920362157884	0.2469538819392532	5.971394356986425e-26	NA	67	67	67
ENSG00000251442.5	LINC01094	1.6047520164326385	0.2920147597374208	0.10854838959071383	0.0033780629778252334	0.04826805877144195	1.5075157068500808e-05	NA	18	18	18
ENSG00000257218.5	GATC	1.6044574643737206	0.06357813076872544	0.10861325316613529	0.07605511407760346	0.4006628805776752	3.533224919209093e-48	NA	71	72	72
ENSG00000048544.5	MRPS10	-1.6034116844014026	-0.0860525836391367	0.10884379306178649	0.05215509352890478	0.4349556178988164	3.5610657354910676e-53	NA	37	37	37
ENSG00000099377.13	HSD3B7	1.603353492586416	0.4791447888917588	0.10885663267910436	0.0015382560604649423	0.0409000196560898	6.626877273134333e-05	NA	10	10	10
ENSG00000140538.16	NTRK3	1.6032910259991626	0.5397968064603894	0.10887041682831224	0.0013797467225986847	0.03726052560581961	0.0001480612646447585	NA	5	5	5
ENSG00000135362.13	PRR5L	-1.6024430204006233	-0.19994184454054087	0.10905767805667681	0.009464569047438039	0.031485368411500146	0.0004914671071423509	NA	42	47	47
ENSG00000127328.21	RAB3IP	-1.6009742748279785	-0.11789918525444698	0.10938261705123647	0.028348129826904954	0.1124271690712656	8.854334927521403e-12	NA	58	59	59
ENSG00000173557.14	C2orf70	1.6005676575295633	0.12269314054156	0.10947271048271509	0.022742165799041668	0.013316855113849002	0.0247123206234708	NA	31	31	31
ENSG00000112837.16	TBX18	-1.6001223689288289	-0.22273969002868366	0.10957143952907439	0.00835969873524914	0.0257588273573312	0.0016701473170716978	NA	55	55	55
ENSG00000139624.12	CERS5	-1.5992378299231338	-0.8973315125489904	0.10976776760167145	0.0004327394596051183	0.019856525874029758	0.005881858268691469	NA	20	20	20
ENSG00000182362.13	YBEY	-1.5976361514254782	-0.031983191531258906	0.11012397595662538	0.2964677355067652	0.5787208557519682	2.492333043348966e-83	NA	56	58	58
ENSG00000111816.7	FRK	-1.5975770610608486	-0.392063007906583	0.11013713491917951	0.002173629425722845	0.03275734514462718	0.0003552174218499037	NA	5	5	5
ENSG00000137573.13	SULF1	1.5971897565221527	0.944453867462486	0.11022341537331164	0.000407657021673564	0.01683134570093065	0.01022121611222787	NA	6	7	7
ENSG00000131626.16	PPFIA1	1.5967653893174687	0.11928945240370908	0.1103180136353304	0.02214731990537256	0.3149611812193475	1.0029357944378321e-34	NA	18	20	20
ENSG00000177383.4	MAGEF1	1.59553472006389	0.3739383115399841	0.1105927122789674	0.0024754996687628384	0.036019300334072316	0.00017939333342649507	NA	19	19	19
ENSG00000204604.9	ZNF468	1.5949788931087159	0.07451949227928534	0.11071695580284	0.06807415797024191	0.1579222879522087	3.549987000956326e-16	NA	77	85	85
ENSG00000100227.17	POLDIP3	1.5942318598857352	0.332375706358963	0.11088411308678348	0.0027152900046488082	0.0776113660331547	2.1939419241528662e-08	NA	7	7	7
ENSG00000143376.12	SNX27	1.5938355606310188	0.15270324549630837	0.11097287046345336	0.013754858330298755	0.17735253889201058	3.193423291435956e-18	NA	12	13	13
ENSG00000230606.10	AC159540.1	1.5912454662757411	0.05992033935253483	0.11155434432325613	0.10724444468703706	0.4075206296927452	1.7224772001247912e-48	NA	49	54	54
ENSG00000139567.12	ACVRL1	1.5906088102134315	0.2546386564340891	0.11169764050220579	0.004941796104223493	0.10363601110058324	9.663441795684745e-11	NA	9	9	9
ENSG00000212127.5	TAS2R14	1.5878139945828598	0.061622955936198445	0.11232840597784084	0.09424046404808084	0.2996810625956582	3.6207837531413223e-34	NA	42	43	43
ENSG00000111664.10	GNB3	-1.584596818132508	-0.0954772560806518	0.11305796836202646	0.03549478192718827	0.24977480150014275	9.55706967872692e-28	NA	18	18	18
ENSG00000167670.15	CHAF1A	1.5845727190994028	0.07474808776735917	0.11306344738021643	0.06673956871312056	0.42363371788278004	4.9428167487448945e-51	NA	27	31	31
ENSG00000166797.10	FAM96A	-1.5836198093537481	-0.32718756629929957	0.11328026323785044	0.0027954195363137043	0.013352552537454923	0.024971758463451708	NA	24	26	26
ENSG00000145741.15	BTF3	-1.5829594261725721	-0.31746842295472333	0.11343071250198496	0.0032065882509736353	0.08854189910657081	6.09411160867176e-10	NA	17	18	18
ENSG00000144230.16	GPR17	-1.5825596104278143	-0.043596798347817635	0.11352187545648232	0.16968090731722874	0.3576426563797311	5.126685251457407e-42	NA	75	81	81
ENSG00000164978.17	NUDT2	1.582475861565641	0.039877666250442215	0.1135409785452974	0.19206007759101457	0.6204185917463656	4.5431051331087465e-95	NA	18	18	18
ENSG00000095917.13	TPSD1	-1.5824526930957723	-0.08501761257258571	0.1135462637129957	0.06169073198968825	0.5172109206833014	1.383427964454113e-69	NA	8	9	9
ENSG00000108771.12	DHX58	1.582112920354455	0.12837445929076532	0.11362379458462099	0.01996220122830728	0.18094794351831026	4.9034185568450045e-19	NA	15	15	15
ENSG00000245317.2	CTC-241N9.1	1.5817791223526	0.23252131550061214	0.1137000027087022	0.003344020778714294	0.017189056425230657	0.008091839819501363	NA	1	1	1
ENSG00000110665.11	C11orf21	-1.581580319830001	-0.12799267602188896	0.11374540966260781	0.016377876750847523	0.07264382850633573	7.784838617452854e-08	NA	46	48	48
ENSG00000137500.9	CCDC90B	-1.580700862258558	-0.49956174363688977	0.11394645113814039	0.0013410984600288646	0.04211070654905077	5.25261965103776e-05	NA	9	9	9
ENSG00000253304.1	TMEM200B	1.5806948029701917	0.5924976060028092	0.1139478372438817	0.0008663039169424227	0.01169184323354098	0.034647527822495694	NA	5	5	5
ENSG00000149380.11	P4HA3	1.5805899972611435	0.15083024960050057	0.11397181440352239	0.014427533423570947	0.024655817376316502	0.002198368485219781	NA	43	45	45
ENSG00000272156.1	RP11-477N3.1	1.5794069172778127	0.06745792820683984	0.1142427517619436	0.03767304241024028	0.18285197715710366	9.1051611356765e-19	NA	18	19	19
ENSG00000263063.1	RP11-388C12.1	-1.579392907130708	-0.0888836581747611	0.11424596326306308	0.04032229082415327	0.14491102463414526	4.634815029814413e-15	NA	22	22	22
ENSG00000144120.12	TMEM177	1.5789342887216677	0.23062606899613217	0.114351130134181	0.00652879970608618	0.0813201741635817	9.757448988119326e-09	NA	27	27	27
ENSG00000125851.9	PCSK2	1.578695792970673	0.1527650958193346	0.11440585026581626	0.015510722977625168	0.12358573874720348	6.040922821729303e-13	NA	8	8	8
ENSG00000141905.17	NFIC	1.5786687315334036	0.5191988300562	0.1144120605058025	0.0012547549163305998	0.032152343474258084	0.0004335562945758416	NA	9	9	9
ENSG00000019169.10	MARCO	-1.5774393032762632	-0.27311862252765207	0.11469447787488904	0.0056177495684523685	0.047656618452224526	1.3215573145305082e-05	NA	19	19	19
ENSG00000142920.16	AZIN2	-1.576819635629913	-0.23131504120268725	0.11483703221619014	0.0064558211271300205	0.023353463952152525	0.002708106562561068	NA	28	29	29
ENSG00000104969.9	SGTA	-1.5767074593669919	-0.32533228072280446	0.11486285322398106	0.0028169335027631364	0.03979894750850836	8.595936315493979e-05	NA	46	52	52
ENSG00000277149.4	TYW1B	-1.576425130042991	-0.05588247186273779	0.11492786069595058	0.10673105647216405	0.5174786513214307	3.152124704811586e-70	NA	15	19	19
ENSG00000064726.9	BTBD1	1.5762689123235862	0.4308837477710299	0.11496384289533884	0.001777346247716119	0.04804543255734778	1.3972182187112301e-05	NA	13	13	13
ENSG00000172123.12	SLFN12	-1.575854156907809	-0.15602987314206268	0.11505941802769867	0.02450017888893373	0.11997719764583953	2.488018479759313e-12	NA	52	56	56
ENSG00000091136.13	LAMB1	1.5756121592672412	0.17047126534646967	0.11511521218380444	0.011628884015328241	0.1308934727803254	1.9883201397016392e-13	NA	13	13	13
ENSG00000204128.5	C2orf72	1.5748090363554077	0.05564636100817648	0.11530052999350493	0.08729773714558671	0.233016718334422	7.207804869182494e-25	NA	21	21	21
ENSG00000234880.1	LINC00163	-1.5737248756436717	-0.14007547351760863	0.11555106832392031	0.01688799179568186	0.025571770797852254	0.0017820224666177766	NA	40	40	40
ENSG00000283440.1	RP11-445H22.3	1.5735608743374383	0.11901711469274158	0.11558900457290694	0.03308197128148442	0.058068406295069715	2.0346757690831903e-06	NA	60	62	62
ENSG00000163412.12	EIF4E3	-1.5728816529839256	-0.25537938651618075	0.11574622411364305	0.0064241366695631805	0.05672551974965424	2.272737376106768e-06	NA	39	39	39
ENSG00000184719.11	RNLS	1.5700839836461071	0.24431403852342193	0.11639557418514863	0.005092383946509047	0.0465231731935082	1.4277396077720276e-05	NA	27	27	27
ENSG00000004468.12	CD38	1.5698914027128152	0.15067582633686305	0.11644037805289453	0.013124378874463964	0.08182157677137393	1.1862997139257025e-08	NA	38	39	39
ENSG00000138459.8	SLC35A5	-1.56905974965104	-0.3441151080168378	0.11663401737382616	0.002854809482836867	0.05501731800093702	2.798967569469368e-06	NA	9	9	9
ENSG00000242282.6	AC108488.4	1.568982046887806	0.3060876716418179	0.1166521223382408	0.004152899531389113	0.06286249476237009	3.595681983574547e-07	NA	30	31	31
ENSG00000141219.15	C17orf80	1.5677003515711785	0.18543956656205468	0.11695107960282547	0.008705662206187209	0.1378987573716236	3.322091894946676e-14	NA	20	20	20
ENSG00000094755.16	GABRP	-1.5672025846923268	-0.18793335752716922	0.11706734650891149	0.009444690544798892	0.05169745632917904	6.117438173043241e-06	NA	13	14	14
ENSG00000175305.17	CCNE2	-1.5671150931526119	-0.1100980521108236	0.11708779189697172	0.02705886053033961	0.11470285817309107	4.361176825239009e-12	NA	23	23	23
ENSG00000104980.7	TIMM44	1.5665606682109705	0.20623817590373916	0.1172174174106333	0.007102470110345784	0.06485785806841331	3.4675307189509124e-07	NA	36	38	38
ENSG00000185800.11	DMWD	-1.5663937897621927	-0.19344241425630262	0.11725645593216978	0.00893992639774097	0.11018297538649233	2.4830255949025078e-11	NA	10	10	10
ENSG00000160796.16	NBEAL2	1.5656856050233536	0.8094425774620623	0.11742223790377986	0.00042488247763948614	0.012012312038938414	0.031436513622412364	NA	4	4	4
ENSG00000136866.13	ZFP37	-1.565522973928744	-0.41243478735043754	0.11746033487052347	0.00197528462222615	0.05790065057656365	1.8811778240535686e-06	NA	5	5	5
ENSG00000087365.15	SF3B2	-1.5643016657332967	-0.2674595144012401	0.11774674113488312	0.0036978164055831266	0.07063448475523035	1.2076454898996199e-07	NA	23	24	24
ENSG00000050555.17	LAMC3	1.563833924419966	0.07176388300852211	0.11785657512230549	0.0854084197740976	0.2681348365716595	1.084107118005211e-28	NA	51	53	53
ENSG00000141013.16	GAS8	-1.5637662367128806	-0.08922005307287603	0.11787247605688098	0.047217134766879665	0.08650843258991585	3.604433061810825e-09	NA	40	42	42
ENSG00000198929.12	NOS1AP	1.5635697701500069	0.2198969202844473	0.11791863875585844	0.007058122310920538	0.0489712838278902	1.0672271209288822e-05	NA	13	13	13
ENSG00000162104.9	ADCY9	1.563476518450364	0.32068648870410843	0.11794055457303396	0.003069845967423039	0.051765468015217364	6.312988751787966e-06	NA	22	22	22
ENSG00000149292.16	TTC12	1.5632399180131422	0.043062609893874615	0.11799617424722077	0.16070700415124317	0.5033491765728042	5.092571813757001e-66	NA	27	27	27
ENSG00000149743.13	TRPT1	-1.5628133162356048	-0.2147901483441715	0.11809651114767626	0.009861538620525055	0.15283331730369695	5.039585929690175e-16	NA	33	33	33
ENSG00000196391.10	ZNF774	1.5623335925733106	0.18148027789028268	0.11820942227162742	0.010661624674173057	0.1013476998963622	1.4985139777975453e-10	NA	39	39	39
ENSG00000149346.14	SLX4IP	-1.562248277847483	-0.28678452249260467	0.11822951140900488	0.003913594952858401	0.015688255741999804	0.014425831991405885	NA	59	59	59
ENSG00000139190.16	VAMP1	-1.5609412732836838	-0.1053758069591398	0.11853760784370497	0.028262512492829333	0.23281281587567604	2.098297412646107e-24	NA	39	39	39
ENSG00000228570.7	NUTM2E	1.5604619723738113	0.05137057709687226	0.11865074971029654	0.11051323830590715	0.37229676536525497	3.1050978730180806e-43	NA	57	62	62
ENSG00000166927.12	MS4A7	1.5590898614302457	0.1294711363806326	0.11897511294154911	0.018167115196507086	0.19067515058385284	7.119977523717878e-20	NA	18	19	19
ENSG00000137269.14	LRRC1	-1.5590227135402062	-0.13963289732231762	0.11899100433856678	0.015543600171533525	0.06515204562346748	3.945579087129441e-07	NA	94	96	96
ENSG00000166595.11	FAM96B	1.559020662915862	0.3395373155322723	0.11899148967091924	0.0015902549325738872	0.016509414738311568	0.01209728008173485	NA	39	39	39
ENSG00000228857.2	AC104653.1	1.5583575457921057	0.1766977846678805	0.11914851457906334	0.00981791644696617	0.018002612179426516	0.008935765185248712	NA	19	20	20
ENSG00000145287.10	PLAC8	-1.5582548145972699	-0.417301989239845	0.1191728556574175	0.0024558694747336685	0.03203244558979991	0.0004040958072506625	NA	8	9	9
ENSG00000205309.13	NT5M	-1.5580618322139095	-0.14876495934425657	0.11921859134376216	0.015282889999579358	0.0549549399392071	3.405912673300558e-06	NA	25	25	25
ENSG00000152580.8	IGSF10	1.558029386027527	0.4019292934466605	0.11922628224906079	0.0022354043946732514	0.026229805294057718	0.001521034949919526	NA	4	4	4
ENSG00000273265.1	RP11-353K11.1	1.557694826347436	0.14418348135227704	0.11930560752075459	0.018069556759926476	0.022806976221335432	0.003132782387931637	NA	12	15	15
ENSG00000249685.1	RP11-360F5.3	1.5575730647700088	0.06374398056791684	0.1193344878797144	0.06287118521446564	0.2075334570042668	1.3413397981544384e-21	NA	33	33	33
ENSG00000196912.12	ANKRD36B	1.5569368927663998	0.09649301062884942	0.11948546919806659	0.0372300547199168	0.4056317899293559	3.5113247337791957e-48	NA	8	12	12
ENSG00000221829.9	FANCG	-1.5560882494251205	-0.13954813729386395	0.11968710880974269	0.012532362803991967	0.16864072443106667	2.0865764904011198e-17	NA	13	13	13
ENSG00000185864.16	NPIPB4	1.5550404669237887	0.09517565903759509	0.11993643194386296	0.03473880637502594	0.13684757436273934	4.093080065236816e-14	NA	69	79	79
ENSG00000152760.9	TCTEX1D1	1.5540676066650054	0.13899265623033377	0.120168291083262	0.0162211161476254	0.115168535142432	8.175678105332892e-12	NA	24	25	25
ENSG00000164970.14	FAM219A	1.553707707179031	0.29216284605079057	0.12025415382686463	0.004479414790537425	0.025132537285391863	0.001922903115136	NA	30	34	34
ENSG00000146147.14	MLIP	1.5535934309209234	0.2293180982136594	0.12028142724236084	0.0064302817211921125	0.017067793533246625	0.010840874249918541	NA	15	15	15
ENSG00000228106.5	RP11-452F19.3	1.552554612770946	0.12296031905358389	0.12052957595244183	0.012509634244294326	0.09838691808860106	2.381178687819648e-10	NA	10	12	12
ENSG00000133985.2	TTC9	1.5508174010383182	0.26687180833082935	0.12094544929410891	0.005123267253493564	0.06898049093469731	1.5291447216325565e-07	NA	14	14	14
ENSG00000136197.12	C7orf25	-1.5507887963784992	-0.28594804520774303	0.12095230638413447	0.00685457402895841	0.04721817594409465	1.48640583799232e-05	NA	61	62	62
ENSG00000100503.23	NIN	1.5506841905689306	0.40336735928624756	0.1209773850094629	0.0018315438547304797	0.041244710264622834	6.41435045965206e-05	NA	12	12	12
ENSG00000139168.7	ZCRB1	-1.54995913838894	-0.1786654396976249	0.12115132383692435	0.009272136675129442	0.06003171178570265	1.2928025289197844e-06	NA	32	33	33
ENSG00000144824.20	PHLDB2	1.549756407737732	0.5868691288998062	0.1211999935704187	0.0007606991615905475	0.03398253951548553	0.0002883650324732814	NA	1	1	1
ENSG00000278662.4	GOLGA6L10	1.5492612501487468	0.06434590086522694	0.12131893080692649	0.10729463175901553	0.20361754788398068	2.0313856396053524e-21	NA	33	33	33
ENSG00000221944.6	TIGD1	-1.5484597230539585	-0.2028040443287677	0.1215116517126352	0.008633808937408649	0.09036021194893326	1.437336071900516e-09	NA	5	5	5
ENSG00000165868.13	HSPA12A	-1.5468168973557568	-0.1294803700343579	0.12190740446736872	0.018327532550517323	0.16875135293683152	2.277055263769215e-17	NA	43	46	46
ENSG00000177669.3	MBOAT4	1.5448009077126568	0.15869217470128671	0.12239442768312826	0.011841866672027374	0.020734412280637063	0.0042809622738038755	NA	23	24	24
ENSG00000217930.7	PAM16	1.5446139803585983	0.24513763399465502	0.12243966254934463	0.005671980568396554	0.13800980467479584	1.2849817517394058e-14	NA	6	6	6
ENSG00000121858.10	TNFSF10	1.5443532755647744	0.1651968790613152	0.12250277275673765	0.012106532022676633	0.13875479047805409	2.2712537117093552e-14	NA	16	16	16
ENSG00000008226.19	DLEC1	-1.5440874281378936	-0.23491082600155302	0.12256715404042916	0.00936218304549668	0.05046237169126238	4.6114662998794985e-06	NA	29	29	29
ENSG00000139971.15	C14orf37	1.5436563290747392	0.08639564295717347	0.12267161113176885	0.03857324423481828	0.2007785518918078	1.0781995685178765e-20	NA	51	53	53
ENSG00000184402.14	SS18L1	-1.5433065785463134	-0.16222688790137957	0.12275640822630655	0.01109430220030981	0.10473756830202988	7.823663590288566e-11	NA	41	45	45
ENSG00000040275.16	SPDL1	1.5420832607082866	0.13266167857271868	0.12305336212743918	0.018927694814626535	0.17063997611076714	1.0149681784008928e-17	NA	31	31	31
ENSG00000236740.6	RP11-411K7.1	-1.5419211212985684	-0.12892304168896798	0.1230927626779798	0.018556379652392534	0.0775441482363036	1.8720918882584127e-08	NA	28	28	28
ENSG00000260097.2	SPDYE6	-1.5416891535586734	-0.08647390925198409	0.12314914893276746	0.052048623650521715	0.05010473102562645	9.61165455350994e-06	NA	55	56	56
ENSG00000119326.14	CTNNAL1	-1.5413296318642382	-0.11495344058466572	0.1232365806026212	0.027520541939940864	0.1918802260982168	5.176198944824044e-20	NA	33	33	33
ENSG00000143185.3	XCL2	1.5412515336828498	0.0788174116826588	0.1232555796167208	0.046396543298472474	0.16455564551865956	3.803114798164384e-17	NA	40	42	42
ENSG00000171793.13	CTPS1	-1.540296250580839	-0.47817202322665014	0.12348815731252574	0.0014705966256547698	0.031149806570388468	0.0005359071639300918	NA	19	19	19
ENSG00000133477.16	FAM83F	-1.5394677505113965	-0.07558216933092554	0.12369014511654862	0.07036206974091683	0.29959248694072416	1.086293547732195e-33	NA	27	29	29
ENSG00000169184.5	MN1	1.538705810194002	0.28934651410539763	0.12387613324585205	0.0030820812712616342	0.022805386502334053	0.0031122717796108	NA	16	21	21
ENSG00000090686.15	USP48	-1.5385464145374916	-0.19193048558221848	0.12391506900197473	0.010392964106817316	0.1383935305850702	3.3724349148614383e-14	NA	47	47	47
ENSG00000178965.13	ERICH3	1.5382058979032438	0.08114065328737684	0.1239982793763244	0.046521552289912844	0.05823460569735005	1.1855683485731422e-06	NA	77	80	80
ENSG00000155158.20	TTC39B	1.538032693265943	0.4935853992584072	0.12404062126767981	0.0014072418188662934	0.01090855488949942	0.04246227858718183	NA	14	15	15
ENSG00000234444.9	ZNF736	-1.53761152732999	-0.1348551669920588	0.12414362725740051	0.0251380453776803	0.05070712918957008	9.034583295826745e-06	NA	63	72	72
ENSG00000256433.2	RP1-102E24.8	1.5374797050897124	0.1661691266557447	0.12417588118228984	0.010643099093480863	0.08921598958655325	2.193788803183778e-09	NA	4	9	9
ENSG00000179528.15	LBX2	-1.5368765318522062	-0.12801302274934753	0.12432354745776825	0.01950351264878092	0.10772787148053103	1.6414643634808445e-11	NA	16	16	16
ENSG00000116353.15	MECR	-1.5359819935839136	-0.28739536304446106	0.1245427966477732	0.004463431464726528	0.04135913667815772	6.565458602106958e-05	NA	46	47	47
ENSG00000151967.18	SCHIP1	-1.5346158513347214	-0.178994381520445	0.12487821666609328	0.013205515922869369	0.11485277782273005	5.845667242860019e-12	NA	35	35	35
ENSG00000138303.17	ASCC1	-1.5343005580506206	-0.1695466530840565	0.12495572852387471	0.010426398747133327	0.1371973797844385	2.708068587202667e-14	NA	13	13	13
ENSG00000138750.14	NUP54	-1.5342618040170466	-0.1259542832082598	0.1249652584228682	0.028468267339555563	0.2160682462522196	1.5930043335437704e-22	NA	26	26	26
ENSG00000154889.16	MPPE1	1.534219906653421	0.08583496089263476	0.1249755619270653	0.050440054602795034	0.3080187103903608	8.486219107058466e-35	NA	36	40	40
ENSG00000275409.1	RP11-131L12.4	-1.5337080893319162	-0.14359880078238957	0.12510148279230526	0.01641270994258054	0.0604147829652637	1.1203752722163523e-06	NA	13	15	15
ENSG00000229876.1	CASC20	-1.5331892369964077	-0.2020461654541291	0.12522923539300354	0.009091776064338185	0.08811317219909573	2.434256004048021e-09	NA	12	13	13
ENSG00000161609.9	CCDC155	1.5330962311515055	0.061708336894676176	0.1252521461758388	0.08445642958233152	0.24474569594527926	9.657213226375022e-26	NA	22	22	22
ENSG00000006652.13	IFRD1	1.532770295162406	0.13440680896767257	0.1253324620645538	0.01597026657016076	0.1736181638374466	5.034281069093185e-18	NA	18	18	18
ENSG00000088832.16	FKBP1A	1.531528609392554	0.3063077448425099	0.12563880126585544	0.003394930753150038	0.09015400110896662	2.0210745037323664e-09	NA	16	18	18
ENSG00000110700.6	RPS13	-1.5312979447375301	-0.6224312490927258	0.1256957732866273	0.000827940980188998	0.16643869994082694	2.035834239428083e-17	NA	59	62	62
ENSG00000132842.13	AP3B1	-1.5309936758529512	-0.25682617889141207	0.12577095565238627	0.005927751253196242	0.056234105494797286	2.079008959454536e-06	NA	42	42	42
ENSG00000258702.1	RP11-433J8.1	-1.5309878116609459	-0.20895849336158004	0.1257724049905679	0.006650982822099905	0.013990577594478984	0.02105289615820481	NA	12	12	12
ENSG00000125650.4	PSPN	-1.5305520283535887	-0.1930933890469604	0.1258801454845635	0.008338702799936246	0.010596551424590492	0.0387431834795982	NA	36	39	39
ENSG00000163864.15	NMNAT3	1.530433162789349	0.11824676248132548	0.12590954558227413	0.02246582365021231	0.2386115808197136	2.491457186281441e-25	NA	19	20	20
ENSG00000215845.10	TSTD1	1.5289036811328713	0.053309752362348646	0.12628832355434633	0.09448773887545325	0.34502536947315504	1.3776226277477967e-39	NA	14	14	14
ENSG00000149922.10	TBX6	1.5288827765804491	0.13353115538975985	0.12629350673217837	0.019218366666213363	0.15642595587332386	3.8121163500348685e-16	NA	16	16	16
ENSG00000169203.16	NPIPB12	1.5285157180077853	0.08032972518562675	0.12638454403961943	0.05111744600260164	0.12010734284691127	1.6874800315053908e-12	NA	24	26	26
ENSG00000136878.12	USP20	-1.528421138442513	-0.5714112173812014	0.1264080097968793	0.0010445028063064672	0.010391925629916456	0.0466678936769528	NA	14	16	16
ENSG00000114405.10	C3orf14	1.527882705206926	0.10851759385961912	0.12654166294831998	0.022002216248565826	0.16508366048444942	5.3988223460668286e-17	NA	7	7	7
ENSG00000054690.13	PLEKHH1	-1.5276569478685498	-0.20605002777197523	0.1265977345248641	0.009779763165264358	0.08070070620676277	1.3187129980438697e-08	NA	27	27	27
ENSG00000178209.14	PLEC	-1.5274540005627757	-0.09936387561799172	0.12664815725933376	0.03003011583843706	0.26341061435520635	8.270413555869945e-29	NA	29	29	29
ENSG00000181619.11	GPR135	1.5271818955109002	0.1429100716865487	0.1267157869302838	0.019467282032795137	0.054910785136199736	1.8848986501396992e-06	NA	39	39	39
ENSG00000114554.11	PLXNA1	-1.5264369473124162	-0.09723549054915907	0.12690108206138903	0.03089307410618032	0.2417330241132154	4.7529262054086735e-26	NA	26	26	26
ENSG00000196189.12	SEMA4A	1.5250745693168473	0.3048103813060679	0.12724049939099438	0.005476288784265138	0.04144831016924433	5.8102336132538294e-05	NA	15	16	16
ENSG00000162591.15	MEGF6	1.52461629554929	0.10589482270172308	0.12735483048974347	0.02613868555101156	0.13614784172416744	6.179070299627573e-14	NA	36	37	37
ENSG00000182993.3	C12orf60	1.5244620641006852	0.32633469728397707	0.12739332644511328	0.002932905411023959	0.05724182881880247	2.0689401019213053e-06	NA	5	5	5
ENSG00000152990.13	ADGRA3	1.5241574127279276	0.17786027805076496	0.1274693936059944	0.00901632790161128	0.06638971454034329	2.9611068886418444e-07	NA	18	18	18
ENSG00000182667.14	NTM	-1.5240582373345821	-0.42785239721717805	0.12749416392815027	0.0017767750011494989	0.03181749326237795	0.00046978396672753465	NA	19	19	19
ENSG00000173976.15	RAX2	1.5232218543278575	0.24825832525755237	0.12770321024547948	0.006978933402412995	0.02423488642298629	0.002280979517437647	NA	20	20	20
ENSG00000165410.14	CFL2	1.5229304936812413	0.1454226697232024	0.1277760957640484	0.009615493907308571	0.03720974318690706	0.00014534228806930825	NA	40	45	45
ENSG00000220161.4	LINC02076	-1.5222468429917275	-0.10411408309151875	0.12794724187572026	0.025541776788505083	0.048796001648932115	1.2508544514434269e-05	NA	33	34	34
ENSG00000176720.4	BOK	-1.521934538733344	-0.2126129117795259	0.12802548387017132	0.0068257313220503575	0.1805825349045281	1.4929710930537774e-19	NA	8	10	10
ENSG00000277587.1	CTD-3116E22.8	-1.5211248121556011	-0.06851375546938197	0.12822851900438104	0.055747860643170874	0.1990586318979228	1.164063387605813e-20	NA	19	20	20
ENSG00000213626.11	LBH	1.5188905876460164	0.16657322374014422	0.12879003860843635	0.01180238270688487	0.1039557432084654	4.3672679060159694e-11	NA	11	11	11
ENSG00000214226.8	C17orf67	-1.5184865142700936	-0.21622964534991845	0.12889179663271252	0.006500205882991834	0.07114356986165123	1.185314438603918e-07	NA	31	33	33
ENSG00000108395.13	TRIM37	1.5181590375999934	0.06945283111720285	0.12897431108386026	0.06217783369684621	0.2967594784841839	1.2099571982504444e-32	NA	34	34	34
ENSG00000169118.17	CSNK1G1	1.5166982677891239	0.35161351436606336	0.12934288185628817	0.002527350885909613	0.028911164422931786	0.0008822685599371975	NA	13	14	14
ENSG00000119673.14	ACOT2	1.5148208457712737	0.1405644938561576	0.12981777991539928	0.015221799084007016	0.2596388268567085	6.054232935334067e-28	NA	53	55	55
ENSG00000171476.21	HOPX	1.514763807740221	0.11453417689229148	0.12983222897030153	0.021936293765050748	0.07421718083466294	5.2789419660691444e-08	NA	40	40	40
ENSG00000254986.7	DPP3	1.5131696046677334	0.2398064643205723	0.13023658285215145	0.0038176069960312504	0.10741223703804137	2.910867163840043e-11	NA	25	25	25
ENSG00000166450.12	PRTG	1.5130679707614731	0.2557695639661782	0.1302623943905718	0.0040719728170154155	0.04474165733248273	2.977677977852167e-05	NA	16	16	16
ENSG00000272335.1	RP11-53O19.3	-1.5128566625688067	-0.29251012822762507	0.13031607215580243	0.0036524491638759184	0.0653579998011874	2.8115700851074145e-07	NA	21	21	21
ENSG00000266490.1	CTD-2349P21.9	1.512733503667034	0.2673691971892576	0.1303473656296444	0.004333249394562715	0.01523596158760224	0.015778730651720568	NA	7	7	7
ENSG00000166762.16	CATSPER2	-1.5123455350758848	-0.2021893410783171	0.1304459827757715	0.01215445328998694	0.022454138162597358	0.003455728994628501	NA	49	49	49
ENSG00000104450.12	SPAG1	1.5117304147785864	0.046356539730536474	0.13060245790878364	0.15271587504407233	0.40829559239014107	1.8347169409250304e-48	NA	43	43	43
ENSG00000140832.9	MARVELD3	-1.5115954477357874	-0.5835511349730982	0.130636810479703	0.0008392162213729477	0.011416503834573148	0.035200878352563275	NA	5	5	5
ENSG00000179195.15	ZNF664	1.5112874083333165	0.28334036879318525	0.13071524065655593	0.0038055539377589926	0.06218254256994641	6.898782364381183e-07	NA	12	12	12
ENSG00000122477.12	LRRC39	-1.5112502662141458	-0.12166183940289443	0.13072469991045985	0.03324629953322119	0.18407625552707066	3.122982416342903e-19	NA	27	27	27
ENSG00000165478.6	HEPACAM	-1.5108226856582496	-1.1488512326160953	0.13083363320811517	0.00026468045508941455	0.013912551308237969	0.02136081827670594	NA	4	4	4
ENSG00000162572.20	SCNN1D	1.5104418933261874	0.758042249125991	0.13093070568310858	0.0003673486841569194	0.011479806909406969	0.03647495164294918	NA	3	4	4
ENSG00000229291.1	RP4-580N22.2	-1.5100758575218975	-0.11206188727271185	0.13102406903345534	0.02648744248434132	0.06072781245367667	1.0754957874047418e-06	NA	31	34	34
ENSG00000165322.17	ARHGAP12	-1.5094346763786546	-0.4484095284923293	0.13118773706819495	0.0015517666693382454	0.025915042048748043	0.0015558761306949387	NA	14	14	14
ENSG00000119471.14	HSDL2	1.5083050332710364	0.20836257106538802	0.13147647562290768	0.005954338450257551	0.10980443286814112	2.202154898890407e-11	NA	51	52	52
ENSG00000166439.5	RNF169	-1.5081355396496552	-0.604244955290846	0.1315198409291803	0.0008498451779533692	0.02029222320941513	0.005172115173299244	NA	10	10	10
ENSG00000165752.16	STK32C	1.507631730370389	0.21129266988253673	0.13164880707246546	0.006681356443565946	0.02132094830320648	0.004234653882597124	NA	40	41	41
ENSG00000269086.2	CTC-523E23.5	1.5064759408657387	0.1895063467890358	0.13194503880541994	0.009559236545441456	0.028608958021374805	0.0008735330066932539	NA	44	45	45
ENSG00000125149.11	C16orf70	-1.506141438828883	-0.47399834975435107	0.1320308688132983	0.00217060639198036	0.03929983684184332	8.878210839196457e-05	NA	8	8	8
ENSG00000143184.4	XCL1	-1.5059556992690473	-0.12162652174463752	0.13207854647497647	0.017866309466302827	0.10354081890721538	9.655842027516813e-11	NA	9	11	11
ENSG00000275389.1	RP11-214K3.24	-1.5059362385117778	-0.1143522586181001	0.13208354264691505	0.016713155063386567	0.034094500061389074	0.00029723940587458175	NA	26	26	26
ENSG00000171045.14	TSNARE1	1.5057664297318356	0.09704002230153676	0.13212714397056038	0.032069044620627436	0.23693478249950306	2.1640034023210395e-25	NA	42	42	42
ENSG00000164111.14	ANXA5	-1.5055641897276077	-0.142604538385999	0.1321790871162814	0.015964951567404302	0.2739149660047301	6.241152861539891e-30	NA	18	19	19
ENSG00000141026.5	MED9	1.504795568687247	0.2933724349696884	0.13237664339450778	0.0037782597365128333	0.020065148117196657	0.005681020344833419	NA	17	17	17
ENSG00000114054.13	PCCB	-1.504714441497573	-0.24900359739208813	0.1323975086008011	0.004517828344113309	0.037529074208708456	0.00012616747825405132	NA	67	68	68
ENSG00000186891.13	TNFRSF18	-1.5043204020751373	-0.11079317797343505	0.13249888834202825	0.025160914331647622	0.1283972083263851	3.5036836956396493e-13	NA	16	22	22
ENSG00000213077.5	FAM106A	1.5040297411996586	0.03636353247056937	0.13257370903868362	0.2739506766186668	0.47073991094257	1.5779692897045663e-59	NA	18	18	18
ENSG00000129993.14	CBFA2T3	1.5031621102417587	0.24840907307357613	0.132797245556978	0.008366864048120783	0.019022778440661758	0.007164086351124865	NA	42	51	51
ENSG00000069869.15	NEDD4	1.5029342747156444	0.13335072366925177	0.1328559934745944	0.010825030890744197	0.10318877969735872	1.0586815100197248e-11	NA	18	18	18
ENSG00000153317.14	ASAP1	1.5027350839658515	0.24136168012068118	0.13290737175484868	0.0040484518248390805	0.03921368382590425	9.250011950503712e-05	NA	31	31	31
ENSG00000178297.12	TMPRSS9	1.5021924984714727	0.08703501572846407	0.13304740160386458	0.05077887701099309	0.04780822940763245	1.6366359064930074e-05	NA	50	56	56
ENSG00000058063.15	ATP11B	1.5016022155465596	0.24250909067924728	0.1331998708309074	0.005171694628765656	0.07638050543611657	3.903322886397275e-08	NA	36	37	37
ENSG00000177294.6	FBXO39	-1.5009469737107473	-0.049595413949339064	0.13336927719467367	0.12353701567612081	0.3863895703614356	2.3760181864448465e-45	NA	45	50	50
ENSG00000134851.12	TMEM165	1.5005644358197958	0.7230529010887499	0.13346825568152312	0.00048586508725013245	0.037616650894039934	0.0001268573057677938	NA	19	20	20
ENSG00000151690.14	MFSD6	1.5001065518274743	0.18859283399386198	0.13358680407031084	0.009801637792449091	0.10854557624991656	3.0477518277643983e-11	NA	32	41	41
ENSG00000151338.18	MIPOL1	1.4997170554554518	0.12129670192248654	0.13368771068647659	0.01534700288101814	0.04046779269491104	6.69107701602302e-05	NA	114	117	117
ENSG00000082212.12	ME2	-1.4994186654445736	-0.31842843205016585	0.1337650543117906	0.003730268737696526	0.05521544776784329	2.4853027938327617e-06	NA	14	14	14
ENSG00000136100.12	VPS36	1.4983646047125587	0.26495630626368866	0.13403854730051676	0.0031115839232055014	0.07645360801347514	2.942470775921036e-08	NA	5	5	5
ENSG00000166750.9	SLFN5	-1.497733643907512	-0.060906944164227726	0.13420246702507174	0.08150166944666778	0.3065699255161598	8.310461610620546e-34	NA	93	98	98
ENSG00000124116.18	WFDC3	-1.496878421114322	-0.043974189874700885	0.1344248960406352	0.14419859818255132	0.32193250107726	2.0045184594897782e-36	NA	47	50	50
ENSG00000068654.15	POLR1A	-1.4966136995904258	-0.13062914811253365	0.13449380337946837	0.016025214562073474	0.2110641407667551	3.7733684272049437e-22	NA	51	51	51
ENSG00000263164.1	RP11-333E1.2	-1.4961241768397242	-0.12044712523831352	0.13462129869186681	0.02072773234370312	0.04216031559446935	5.476289529664782e-05	NA	30	30	30
ENSG00000259207.7	ITGB3	-1.4954620335592863	-0.2918830761301315	0.13479390134177255	0.0037149299069579563	0.030927103692167175	0.0005423995558990776	NA	29	30	30
ENSG00000212124.2	TAS2R19	1.4950553178787231	0.4633822967309239	0.13490000576882036	0.0015183556506932288	0.024157597831825545	0.002105879285849584	NA	1	1	1
ENSG00000145979.17	TBC1D7	-1.4948993141189397	-0.07646789840023129	0.13494072132230986	0.06316302346741196	0.17829188156481113	1.7991764784813362e-18	NA	58	66	66
ENSG00000235475.1	LINC01372	1.4943841982029773	0.33768258744948726	0.13507522931550603	0.0033765688381472716	0.035131658966714864	0.0002201457104772247	NA	9	9	9
ENSG00000214456.8	PLIN5	1.4935114164557814	0.514996227575459	0.13530336810789895	0.0021718409071502763	0.061847678975124026	7.201496883897958e-07	NA	14	14	14
ENSG00000116785.13	CFHR3	1.4931548150737448	0.05924044565720444	0.1353966667298415	0.11020878902479539	0.26145668364215385	6.221176690137632e-28	NA	43	44	44
ENSG00000105397.13	TYK2	-1.4919880195130675	-0.5637644794999274	0.13570228609789667	0.0013233407937985639	0.02226348679494489	0.003412795666068532	NA	10	10	10
ENSG00000181722.16	ZBTB20	-1.4917548042376487	-0.21410718711161303	0.13576343613391742	0.005341999121036345	0.014579057185664481	0.019020745585761632	NA	38	38	38
ENSG00000245532.7	NEAT1	1.4915682012015474	0.08096289603636858	0.13581237956623382	0.06977976513913627	0.307809803891503	8.735896610035137e-34	NA	15	15	15
ENSG00000158793.13	NIT1	1.491492674073022	0.13684910058819139	0.13583219317542286	0.014390858152889558	0.05763682818795009	1.984440418040461e-06	NA	54	64	64
ENSG00000154518.9	ATP5G3	1.490814732843704	0.32643086690394946	0.13601014263746716	0.003399108743918084	0.13630073557853722	4.599702420666514e-14	NA	33	33	33
ENSG00000128573.24	FOXP2	1.4903966589794606	0.5974870760074905	0.13611997048435254	0.000882014911584524	0.010821002916960152	0.04166529297730902	NA	2	2	2
ENSG00000183527.11	PSMG1	1.490255479984443	0.16070875875374463	0.1361570736133338	0.008815775157797688	0.11503304000061686	4.906396888154009e-12	NA	81	81	81
ENSG00000188011.5	RTP5	-1.4893300046755582	-0.14875523664154017	0.13640049034905963	0.014820557912355257	0.10755487442932933	4.3677478173846116e-11	NA	9	11	11
ENSG00000134755.14	DSC2	1.4892003723116531	0.18156587855906867	0.13643461280575356	0.0078027512608502166	0.06318643326514294	6.202036806831153e-07	NA	50	50	50
ENSG00000110148.9	CCKBR	1.4890463798668232	0.19783990560680145	0.13647515600183383	0.008357860194595411	0.016239879256505642	0.013207516712089348	NA	22	22	22
ENSG00000255046.1	RP11-297N6.4	1.4880891785555974	0.1457614166679571	0.13672737693012615	0.019461226186011066	0.034323681158744235	0.0002366352170336777	NA	14	14	14
ENSG00000099338.22	CATSPERG	-1.4876112904665497	-0.05619969348316237	0.1368534341689887	0.08482128095997876	0.2380916320126925	2.457480493218011e-25	NA	37	37	37
ENSG00000115423.18	DNAH6	-1.4863936755017448	-0.0867003293033781	0.13717502171369822	0.03885463448768883	0.2013496332370372	2.080333402556372e-21	NA	39	39	39
ENSG00000061676.14	NCKAP1	1.4861974231648187	0.2887521807462419	0.1372269089423496	0.004589392472791434	0.10632497832050718	3.285143231712477e-11	NA	31	32	32
ENSG00000197070.13	ARRDC1	1.486171288157071	0.17697545439815288	0.1372338199288136	0.009709825261203335	0.02752778354930242	0.0011335807138386372	NA	34	43	43
ENSG00000156194.17	PPEF2	1.4853891697024004	0.13901574994345037	0.13744076293841598	0.013675979091229574	0.02940505053624034	0.0007782737931797168	NA	42	42	42
ENSG00000261037.1	CTC-471C19.1	-1.4851243819188602	-0.08421958755679783	0.13751087841120202	0.03849031813303226	0.1051476437722312	2.0237524967714574e-11	NA	36	36	36
ENSG00000118804.8	STBD1	1.4836920088791472	0.3911610037628573	0.13789064723954664	0.001967525994572312	0.05621180529930391	2.512535430923781e-06	NA	25	26	26
ENSG00000109667.11	SLC2A9	1.4834762972868263	0.197819288747404	0.13794790939686466	0.00714928742099007	0.05668827228853631	1.8667616748271213e-06	NA	15	15	15
ENSG00000120685.19	PROSER1	-1.483239387797624	-0.2741868039996339	0.13801081980189042	0.004859212771943684	0.05138531306812212	7.71124331024145e-06	NA	17	17	17
ENSG00000283141.1	RP11-109A6.5	-1.482972471966183	-0.10378120926807881	0.13808172476424208	0.027507215390321763	0.08452409587666634	3.127467895772724e-09	NA	23	26	26
ENSG00000172469.15	MANEA	1.4826454308053387	0.08530765716786862	0.13816864001343523	0.03720642776841915	0.23263110743515156	7.600069015525205e-25	NA	55	56	56
ENSG00000181007.8	ZFP82	1.4819990962978948	0.302395010288974	0.13834053542246702	0.002477189243295816	0.036551845430068265	0.00017213949012728565	NA	15	15	15
ENSG00000134809.8	TIMM10	1.4817145347291245	0.07963157927090071	0.13841626800475376	0.05323463150054479	0.4203153776751228	3.763041270699961e-51	NA	48	48	48
ENSG00000226791.6	AC109826.1	1.4816200826062738	0.22445511840565466	0.1384414123419656	0.006571532435927212	0.062432682024037865	7.101342490415054e-07	NA	11	12	12
ENSG00000152348.15	ATG10	-1.4813471259019169	-0.04370570927379549	0.13851409661300107	0.14044936930936436	0.4096001087352399	6.113336924153761e-49	NA	17	19	19
ENSG00000178386.12	ZNF223	-1.4812102221152548	-0.09162980106133148	0.13855056310404107	0.035778464061063824	0.2950052314263697	3.364578266413619e-32	NA	17	17	17
ENSG00000126267.8	COX6B1	-1.4810885170318957	-0.3666365191679301	0.138582987389373	0.0021426125403672673	0.08752052587089452	1.9315721628259185e-09	NA	8	9	9
ENSG00000177971.8	IMP3	1.4808516832984466	0.25934652926305224	0.1386461006424027	0.005287832072522273	0.014298576949231081	0.018331882273807	NA	28	28	28
ENSG00000197375.12	SLC22A5	1.4799406569681726	0.16874109023130995	0.1388890842731127	0.011321124455365658	0.04937463026286256	9.32329387707682e-06	NA	28	28	28
ENSG00000088280.18	ASAP3	1.4793755829226414	0.364010425448977	0.1390399622430255	0.002492503618058279	0.05368084198591173	3.985733878258706e-06	NA	7	7	7
ENSG00000115275.11	MOGS	-1.4791142794574612	-0.19451007933830444	0.13910977440963185	0.008069780911676818	0.1222477248395323	1.199498179134003e-12	NA	23	23	23
ENSG00000221963.5	APOL6	-1.4790168246220186	-0.2176959237602084	0.13913581822272209	0.007497538547655686	0.14887170769492775	2.6264973170268326e-15	NA	11	11	11
ENSG00000164211.12	STARD4	-1.4787603486034273	-0.19543582317702765	0.13920437677036118	0.007189697482618541	0.020235843088440227	0.005458083724536707	NA	29	30	30
ENSG00000105875.13	WDR91	1.4787542916542336	0.23927371929495894	0.13920599616642793	0.0051353161784489145	0.0331512524768565	0.00033539173506500733	NA	42	42	42
ENSG00000273136.6	NBPF26	-1.478335528758719	-0.14844029091389296	0.1393179924858214	0.014524635805389811	0.5590940852687808	1.2295310556444875e-79	NA	23	38	38
ENSG00000245149.3	RNF139-AS1	-1.4780504498204712	-0.2995400795929597	0.13939427528779508	0.0033310016488950506	0.03530137751623049	0.00021551481754331967	NA	13	13	13
ENSG00000164604.12	GPR85	-1.4775987289927217	-0.2140070943812412	0.1395152147671909	0.008942474621198487	0.050755418472813285	7.66370287998602e-06	NA	29	34	34
ENSG00000188820.12	FAM26F	1.4768954057234513	0.0766592383031022	0.13970367666471756	0.04384677355851537	0.17288334442628125	1.0990417668232955e-17	NA	30	30	30
ENSG00000164346.9	NSA2	-1.4762106407645101	-0.043013686055443985	0.1398873538720323	0.1368725890283529	0.6037268694481132	5.511618670538883e-92	NA	28	28	28
ENSG00000237693.4	IRGM	1.4740926745708032	0.06449489063729677	0.14045664060138635	0.061212491378572695	0.17018532714297796	8.5794442129353e-18	NA	65	65	65
ENSG00000170837.2	GPR27	-1.4740830513025827	-0.07345697575026996	0.14045923129351817	0.05728058581152962	0.22381758913254676	1.0181249282009102e-23	NA	35	37	37
ENSG00000083544.13	TDRD3	-1.473880928164836	-0.14058452400162796	0.14051365361008794	0.010828011625052137	0.02253882874016597	0.0032278578152901503	NA	66	68	68
ENSG00000147679.11	UTP23	1.4736186154505162	0.26266989568146487	0.14058430634463262	0.004854496657115697	0.01065620331731465	0.04431899924931255	NA	47	47	47
ENSG00000231943.7	PGM5P4-AS1	1.4735991094514058	0.13499265102122154	0.140589561287712	0.0196707915338316	0.12885467138024229	3.209725101985271e-13	NA	56	58	58
ENSG00000171916.16	LGALS9C	1.4735762400580412	0.08601706140507429	0.14059572252620933	0.044881348106508755	0.08850410523798298	2.496527473707449e-09	NA	18	22	22
ENSG00000177465.4	ACOT4	-1.4730916395800069	-0.3822497092787977	0.14072632746137492	0.001758656303748332	0.0810580485089968	1.4010621855479047e-08	NA	13	14	14
ENSG00000123096.11	SSPN	-1.4721483888772766	-0.19669486269227393	0.14098081094623194	0.007183107194104499	0.12920829647405402	1.6612311385431527e-13	NA	41	42	42
ENSG00000229676.2	ZNF492	-1.4718891300236936	-0.18525232827106555	0.1410508194021663	0.010076593289476266	0.051637151602995535	5.228575113868365e-06	NA	40	41	41
ENSG00000070756.15	PABPC1	1.4707228270744461	0.5903798777028016	0.14136609028807065	0.0010382803004836795	0.015651245792348292	0.014600518521908528	NA	10	10	10
ENSG00000198839.9	ZNF277	1.469937803791987	0.21626376414931522	0.14157859973329137	0.006690970508373832	0.04429219586869737	3.310546521025058e-05	NA	97	97	97
ENSG00000122417.15	ODF2L	-1.469184126057732	-0.10624396265364368	0.14178285465470106	0.02470992301295384	0.2468636701947865	4.727025686763514e-26	NA	16	16	16
ENSG00000142208.15	AKT1	-1.4688248974336564	-0.2899850049082112	0.14188028917322335	0.004644156671493987	0.04003435268263053	8.836034945054545e-05	NA	40	45	45
ENSG00000256540.1	RP11-598F7.6	1.4685677862032007	0.19319496758196422	0.1419500576979486	0.008057144894296108	0.04219167163428837	4.5147893697644534e-05	NA	10	10	10
ENSG00000077984.5	CST7	1.468482405538273	0.34449777632242007	0.14197323203113973	0.005415250125454428	0.057162985580482974	2.428543424443439e-06	NA	18	18	18
ENSG00000100890.15	KIAA0391	-1.468328439660326	-0.12376326947227842	0.14201502935905552	0.017717944614908825	0.2014399670719911	7.77065686697068e-21	NA	25	27	27
ENSG00000170236.14	USP50	-1.4682640382793601	-0.10093691952039739	0.142032515293318	0.035499072959972996	0.022020792632516342	0.003586709395800686	NA	32	35	35
ENSG00000166946.13	CCNDBP1	1.4676127463995845	0.22739099847206945	0.14220944367079716	0.0068032776672178556	0.08917991764161262	1.5289598613239268e-09	NA	25	25	25
ENSG00000142347.16	MYO1F	1.4666234606148598	0.5260820283461619	0.14247851437412942	0.0012301693893549928	0.0201542881309256	0.005360948722197864	NA	15	15	15
ENSG00000117222.13	RBBP5	-1.4656575691461338	-0.15115127740093467	0.14274159910845646	0.01701303166118883	0.014854140297853848	0.017386518523710082	NA	93	94	94
ENSG00000164024.11	METAP1	-1.4654193922706786	-0.20492712190054516	0.1428065298185455	0.006359466314083419	0.05767865833378751	2.012395544174271e-06	NA	31	32	32
ENSG00000271040.1	RP5-933K21.3	-1.4645309830037347	-1.0082796660075126	0.14304892395342636	0.00023159574594446586	0.05493566135344599	3.5858058163439627e-06	NA	3	5	5
ENSG00000146555.18	SDK1	1.4637142729138666	0.10545068305975579	0.14327203404392663	0.026811739245286438	0.1864447492950783	8.294742642521142e-20	NA	22	22	22
ENSG00000250790.4	RP11-46H11.3	1.4628944901611967	0.1452549354940546	0.14349625190924173	0.01366424998188076	0.04032600447138725	8.093396256233356e-05	NA	21	21	21
ENSG00000006611.15	USH1C	1.4627426549260616	0.0919153630212104	0.14353780972106855	0.03882886770385942	0.10051062536061817	1.0879947038972641e-10	NA	11	11	11
ENSG00000164308.16	ERAP2	1.4619380654593055	0.028629396673869958	0.14375818263654486	0.3616853618767613	0.695356503295092	2.795340960213149e-120	NA	63	64	64
ENSG00000157895.11	C12orf43	-1.4616414718947297	-0.11190176804147495	0.14383948350672096	0.049300350372170364	0.2849900216364954	2.265357180259043e-31	NA	36	36	36
ENSG00000165895.17	ARHGAP42	-1.4592440034265501	-0.17493654260230074	0.14449796148501365	0.010951170715243097	0.01229636639912018	0.03094132746428168	NA	45	46	46
ENSG00000124588.19	NQO2	1.4586323857342218	0.05878615045126175	0.1446663149518997	0.0909426267013204	0.5040273833136084	9.899976129027302e-67	NA	42	44	44
ENSG00000107742.12	SPOCK2	1.4580116880096865	0.09199970998207506	0.1448373214046677	0.03723242087999164	0.11933735873515212	1.3153301812815249e-12	NA	38	39	39
ENSG00000141252.19	VPS53	1.4571926596868987	0.044608621778770556	0.14506320624098956	0.1691623410161744	0.4705510380196044	3.8946675205161176e-60	NA	35	35	35
ENSG00000178952.10	TUFM	1.4563170729998707	0.4634852789223526	0.14530498799444572	0.0017298333148816195	0.05479056384967648	2.9852102942676113e-06	NA	18	19	19
ENSG00000131781.12	FMO5	1.4544151095517386	0.23454258303088862	0.14583125337505953	0.004973868046056016	0.03847054272855998	0.00011222260937234878	NA	17	18	18
ENSG00000112137.17	PHACTR1	1.4534740902435204	0.19630230362432827	0.14609216843065853	0.00581476945637277	0.013430677439591249	0.023029911246996042	NA	44	44	44
ENSG00000100296.13	THOC5	1.4533658718974705	0.04144861134394249	0.14612219686475778	0.23773099271700904	0.5519686456450638	1.6091166435366265e-76	NA	48	48	48
ENSG00000175287.18	PHYHD1	-1.4532969728342156	-0.31240146682360465	0.146141317442392	0.002613510163462915	0.06792094874714068	1.6022441214268374e-07	NA	11	11	11
ENSG00000189339.11	SLC35E2B	1.4520810107382969	0.23203212987979524	0.14647908128245793	0.006452616830750849	0.15001223780932685	1.9222095573606227e-15	NA	6	13	13
ENSG00000085978.21	ATG16L1	1.4513233973424904	0.1794169462858155	0.14668982910246384	0.007725837762681811	0.018794668845407314	0.0067214962390170045	NA	49	50	50
ENSG00000170509.11	HSD17B13	-1.4510373992574248	-0.06987520623791574	0.1467694464093286	0.05544082012370118	0.22865286456790745	3.832702809375076e-24	NA	35	35	35
ENSG00000253434.5	RP11-1101K5.1	1.45063914505154	0.06184710646898628	0.1468803690822651	0.012496511865874367	0.031209370048827345	0.0005071894162577917	NA	44	45	45
ENSG00000151458.11	ANKRD50	1.4503153501846486	0.21921195578648023	0.146970600413316	0.006020412362306758	0.052173631684622086	6.2058252524490525e-06	NA	18	18	18
ENSG00000119977.20	TCTN3	1.4502659179678945	0.17993679115825464	0.14698437932877456	0.008161611187108578	0.1074437838562642	3.578701719807543e-11	NA	64	64	64
ENSG00000141349.8	G6PC3	1.45013570584639	0.2730833214843441	0.14702067985636227	0.004164964313009041	0.09303610172980098	6.872590268652236e-10	NA	33	35	35
ENSG00000270030.1	RP11-326C3.13	1.4496980953227538	0.14039234028070036	0.14714272712849694	0.014411154326579762	0.07142069667439574	1.1932434563906492e-07	NA	7	7	7
ENSG00000164039.14	BDH2	1.4496389854802376	0.07855815477724507	0.1471592184893575	0.054102301832922736	0.4285171144853648	5.796648090981547e-53	NA	44	44	44
ENSG00000163428.3	LRRC58	1.4495032673153323	0.23701196218634657	0.1471970885499377	0.004789940756119717	0.09968815165159606	2.710463485233401e-10	NA	27	27	27
ENSG00000244733.5	RP11-506M13.3	-1.4494893250565852	-0.07166960171050288	0.14720097934419782	0.06376920524173135	0.2632462587902578	3.0959431300241535e-28	NA	30	33	33
ENSG00000010322.15	NISCH	-1.4489498421873725	-0.34590034092363486	0.14735159044016213	0.003371761290192416	0.049104771202607915	1.0978530578108313e-05	NA	11	11	11
ENSG00000221923.8	ZNF880	-1.4489231147728132	-0.035652961445335335	0.14735905517559397	0.2280467383980147	0.6136357575628235	1.0601290368542155e-93	NA	15	16	16
ENSG00000198162.12	MAN1A2	1.4486026202572018	0.30934834604107625	0.1474485890369723	0.002980578527948817	0.051527250667683946	6.0809707815259275e-06	NA	26	27	27
ENSG00000221571.3	RNU6ATAC35P	1.4480365387156195	0.39656797762328655	0.14760683206353126	0.0017881465657841689	0.030950248507988786	0.0004610929267712539	NA	4	4	4
ENSG00000196262.13	PPIA	-1.4475393391656193	-0.4118631885720779	0.14774592678565066	0.0035633755006804968	0.0769688894707468	2.396651081681296e-08	NA	55	58	58
ENSG00000163702.18	IL17RC	-1.4471814150432907	-0.22387968255819773	0.14784612031785688	0.005474522144399688	0.08940609103161896	2.4660512046026407e-09	NA	14	14	14
ENSG00000163145.12	C1QTNF7	1.4471343109585884	0.6168800476796148	0.14785931000739172	0.00045694035665688694	0.017654567313230347	0.009263487846279152	NA	6	6	6
ENSG00000067208.14	EVI5	1.4468363408139577	0.224152279968422	0.14794276593508182	0.006475134144953809	0.09315981375745597	5.068313048473771e-10	NA	47	48	48
ENSG00000180113.15	TDRD6	1.4467434227237082	0.06982516551166147	0.14796879793433573	0.05627056518048408	0.3066297191583061	1.713271404707288e-34	NA	31	31	31
ENSG00000149716.12	ORAOV1	1.446259432587652	0.2638198515596205	0.1481044495560772	0.0040692916948345025	0.012132446745202936	0.032633560958014264	NA	31	32	32
ENSG00000141084.10	RANBP10	1.4459171644642215	0.2592337643042358	0.14820043699954097	0.006780268480128129	0.060681426849001366	8.2867115947149e-07	NA	39	39	39
ENSG00000258289.8	CHURC1	-1.4452475640879896	-0.030053009387359518	0.1483883606118603	0.28325932308248924	0.6996709570791285	8.830582797731383e-122	NA	82	85	85
ENSG00000138621.11	PPCDC	-1.4452007565603286	-0.06508813556822668	0.1484015039660769	0.04419553803482064	0.21605150255820826	6.28029648780886e-23	NA	35	35	35
ENSG00000095203.14	EPB41L4B	1.444158411121369	0.6386014361933545	0.1486944205374927	0.000615513758717365	0.01576854825007272	0.013190059842065857	NA	19	20	20
ENSG00000189306.10	RRP7A	1.4440558504452587	0.0592800243369652	0.14872326564892183	0.07927485854649677	0.2901446283389565	2.506420190156655e-31	NA	31	31	31
ENSG00000138378.17	STAT4	1.4440031060115797	0.14730078474773492	0.14873810164395132	0.014405522005933421	0.07223409475110355	6.75002286900542e-08	NA	39	40	40
ENSG00000156689.6	GLYATL2	1.4439582235738249	0.1482526090553522	0.14875072710059384	0.007944401365045197	0.04214761190891673	2.533721488433825e-05	NA	32	34	34
ENSG00000012983.11	MAP4K5	1.4428866164180023	0.2688543997420639	0.14905241389460058	0.005945296789651638	0.1029501307775918	8.156495267902278e-11	NA	7	7	7
ENSG00000134202.10	GSTM3	1.4426398584122877	0.04320064013760478	0.14912194914979293	0.14680759583320302	0.59409251787663	7.947185528923436e-89	NA	28	29	29
ENSG00000171860.4	C3AR1	-1.4425570291702101	-0.1841711262690608	0.1491452955936898	0.007437068336838791	0.14213860086265068	6.753864426761311e-15	NA	23	30	30
ENSG00000241058.3	NSUN6	-1.442419367872214	-0.05913830005625165	0.14918410330037057	0.0764033554956268	0.4498784418694864	3.116596061748265e-57	NA	83	84	84
ENSG00000206562.11	METTL6	-1.4417319093025922	-0.15454530903323424	0.1493780181532952	0.010857690868807663	0.0965529888112108	4.573893926617951e-10	NA	23	24	24
ENSG00000169131.11	ZNF354A	1.440194454627011	0.22817452521097495	0.1498123916812481	0.005494137719044742	0.01103072314246504	0.041011218900197564	NA	41	44	44
ENSG00000271978.1	RP11-428J1.4	-1.4399241228881132	-0.14673328539717856	0.14988886738867682	0.015781071900821612	0.02436711775024914	0.0022504378519559135	NA	30	32	32
ENSG00000110455.13	ACCS	-1.4393938023896589	-0.04390070375924325	0.15003897932131713	0.15720886112298071	0.6377575199727167	8.52899139467149e-101	NA	62	63	63
ENSG00000068078.17	FGFR3	-1.4391270216391692	-0.10035374556156636	0.1501145373192268	0.03170659936003874	0.1674779487175803	1.5793890018990605e-17	NA	9	9	9
ENSG00000139343.10	SNRPF	1.438714417334543	0.9045262391321095	0.1502314527979865	0.0005270256152252202	0.026518670311604018	0.001348486643386357	NA	3	3	3
ENSG00000079950.13	STX7	1.436991121570615	0.18381161712212338	0.15072051631089745	0.010665633171563866	0.13595231086402915	7.466798091882059e-14	NA	10	10	10
ENSG00000248487.8	ABHD14A	-1.4369892079573987	-0.5449739525553486	0.1507210600593578	0.0015862171516440747	0.033003651303465116	0.00025742923914927795	NA	4	4	4
ENSG00000271967.1	RP11-134K13.4	1.4366149736116356	0.15420731270434213	0.15082742656424578	0.014337062703380239	0.052371747860085034	6.153807493938079e-06	NA	16	17	17
ENSG00000120709.10	FAM53C	-1.4363693065637209	-0.6366186454511376	0.15089728221432439	0.0024622226037589647	0.010642875688752069	0.043100999551553616	NA	14	14	14
ENSG00000171574.17	ZNF584	-1.4359525253695513	-0.06817962702647691	0.15101585072428442	0.060537061848993115	0.3553271820176264	3.321949946093845e-41	NA	15	17	17
ENSG00000187079.16	TEAD1	-1.4357071996690742	-0.5949460952718169	0.1510856756934584	0.0007438963002868542	0.02378428578316049	0.0026152374208029327	NA	13	14	14
ENSG00000109576.13	AADAT	-1.4354570129888289	-0.13988778569149285	0.15115690953573058	0.025744223641571765	0.14091008667378058	1.340906421051e-14	NA	22	22	22
ENSG00000089177.18	KIF16B	1.4353663899664257	0.09511207918003256	0.15118271828523533	0.02595309606414116	0.10891338836257614	2.4431063976760177e-11	NA	68	70	70
ENSG00000171446.6	KRT27	1.4349121086252357	0.06491203653982627	0.15131214476866214	0.048343757607126406	0.15286568199086584	8.999924072401796e-16	NA	30	32	32
ENSG00000197724.10	PHF2	1.4339028596878052	0.6759988517412826	0.15159998569367628	0.0007811889379320347	0.02093725607781257	0.004798019680529331	NA	1	1	1
ENSG00000149575.5	SCN2B	-1.4335528115964111	-0.17355616543255353	0.151699917842949	0.009189107148935243	0.07777329848253463	1.2455174628588092e-08	NA	13	13	13
ENSG00000005206.16	SPPL2B	1.433528440205669	0.1583623766875795	0.15170687728438811	0.010554946768754975	0.15217034576919564	1.0477037579696939e-15	NA	12	13	13
ENSG00000122550.17	KLHL7	-1.4334201983281718	-0.12920313231893157	0.15173778953809133	0.01665984699985516	0.16235125536988448	1.0579134831384951e-16	NA	23	23	23
ENSG00000154856.12	APCDD1	-1.432629204119355	-0.29864806166502716	0.1519638312219369	0.0031113118415362585	0.04010906457218195	7.824233849077695e-05	NA	32	34	34
ENSG00000170703.15	TTLL6	1.432479081217172	0.19255439822054762	0.15200676063752483	0.007294948487013674	0.07750044253647878	2.9614095298699426e-08	NA	11	11	11
ENSG00000162434.11	JAK1	1.4319624804178774	0.13999784793974782	0.1521545592919465	0.007185519760355675	0.03414043055981816	0.00028636407325567117	NA	80	81	81
ENSG00000028310.17	BRD9	-1.4312593851952353	-0.42926901581850707	0.1523558894367319	0.0013275248443513441	0.029651842122072693	0.0006906432671128023	NA	4	4	4
ENSG00000127399.14	LRRC61	-1.4311156862281524	-0.07873156853440441	0.1523970623408153	0.044819990663142156	0.33692426666667336	2.54588521449245e-38	NA	31	33	33
ENSG00000023839.10	ABCC2	1.4310180569993831	0.31625860944553075	0.15242504008590566	0.006908738748294221	0.016155186072654922	0.013099418106411184	NA	19	19	19
ENSG00000226251.5	RP11-15I11.3	1.4306175072250693	0.03269389005360657	0.1525398671183904	0.25198053157171507	0.5314657909698524	7.799170634946808e-72	NA	36	36	36
ENSG00000151117.8	TMEM86A	1.4305548413280236	0.2976927395385675	0.15255783772827772	0.0031438917387705432	0.0180401527723479	0.008917492660115186	NA	26	28	28
ENSG00000184988.8	TMEM106A	1.4293962090126167	0.6008965958594978	0.1528903874056442	0.0007673634166633493	0.010452732717076724	0.04608523569609923	NA	16	16	16
ENSG00000157036.12	EXOG	-1.4283869243995404	-0.35432249628331175	0.15318052062420662	0.002587083202187537	0.025267847220684626	0.0018948782877828238	NA	23	23	23
ENSG00000166166.12	TRMT61A	1.4282994033586742	0.22424097590575853	0.15320569951010865	0.005146640722532667	0.06808253971630361	2.0542085110125632e-07	NA	40	42	42
ENSG00000259847.1	LINC02126	-1.4272035861886256	-0.29682284177905477	0.1535212211194002	0.0032595487023888777	0.0350381128064762	0.0002154207344820645	NA	30	31	31
ENSG00000141527.16	CARD14	-1.4265461777699013	-0.12490090511343879	0.15371074748908267	0.01750559319879413	0.08578535553159701	2.49131962937649e-09	NA	15	15	15
ENSG00000144488.14	ESPNL	-1.4262371165786571	-0.035748146440702934	0.15379990917106626	0.19633119790010597	0.4715600347961964	1.7411196923270634e-60	NA	28	28	28
ENSG00000083937.8	CHMP2B	-1.4259962542831046	-0.08067510666793579	0.15386942327262115	0.012590632391845494	0.15743655345338425	1.6715653541739244e-16	NA	61	61	61
ENSG00000101298.13	SNPH	1.425809247292262	0.31423455727220695	0.15392341092289885	0.0034932688929728136	0.01331395951516946	0.02270627548407237	NA	21	23	23
ENSG00000271646.1	RP11-326I11.3	-1.425314174518695	-0.16303373660109288	0.15406640458826892	0.011107067061467373	0.09352698254425426	8.249235851126724e-10	NA	16	17	17
ENSG00000169689.14	CENPX	1.4252424095943486	0.06885663766404235	0.15408714108719018	0.05728166561524231	0.35203592839071257	3.033619455263674e-40	NA	24	25	25
ENSG00000161921.14	CXCL16	1.424666290053217	0.11778804273660193	0.15425368789333738	0.017866407064848818	0.2507337057367166	8.102327999745706e-27	NA	6	6	6
ENSG00000141127.14	PRPSAP2	-1.4244601739010176	-0.05768502326256891	0.15431330593875714	0.08063433329913718	0.35551429271507684	3.1249721896222905e-40	NA	21	21	21
ENSG00000175879.8	HOXD8	-1.4240993551005243	-0.13455474288098673	0.15441771308500749	0.024341678046368866	0.16700612669990114	1.5741771599744508e-17	NA	5	5	5
ENSG00000259070.5	LINC00639	1.4238682766856798	0.0700865104341126	0.1544846065184034	0.049778265425155205	0.19342356715805809	3.086534181043784e-20	NA	45	45	45
ENSG00000260804.3	LINC01963	-1.4231811772904372	-0.09402412017680448	0.15468364064595405	0.04636952821339992	0.2837751378895407	1.1359128722631914e-31	NA	28	28	28
ENSG00000160948.13	VPS28	1.4228672726377354	0.0724692150343693	0.15477463513685427	0.03700124433136952	0.30772831522887045	8.796500900827314e-34	NA	13	15	15
ENSG00000103381.11	CPPED1	-1.4227046819532312	-0.18590439690419475	0.1548217828065425	0.010378333440939178	0.11759781172906995	2.8175707700003408e-12	NA	44	45	45
ENSG00000108587.15	GOSR1	-1.4226231963743292	-0.1854920906574599	0.15484541590873055	0.007476446629504117	0.11524036396466425	7.414065279157227e-12	NA	13	13	13
ENSG00000133661.15	SFTPD	1.4223110569045563	0.03628736272564519	0.15493597045539864	0.188195287676303	0.4240651465550603	2.2866818731968566e-51	NA	11	11	11
ENSG00000120437.8	ACAT2	1.4217435821987945	0.20615826188392344	0.15510070312723434	0.007294375080732574	0.04174268501601459	5.777161238194844e-05	NA	35	39	39
ENSG00000115339.13	GALNT3	-1.421587332514137	-0.10541003010973216	0.1551460843118105	0.0233267059029774	0.13207678711838144	1.456143648600014e-13	NA	13	13	13
ENSG00000271751.1	RP11-110I1.14	-1.4208522742962073	-0.0693562234189799	0.15535971003134935	0.06352667840143143	0.10529953306342446	6.383962670949591e-11	NA	57	58	58
ENSG00000111199.10	TRPV4	-1.4204735925708065	-0.2318371312308049	0.15546985122769605	0.004960602644081673	0.02858497854048748	0.0009064174675046773	NA	13	13	13
ENSG00000197748.12	CFAP43	-1.4204557622060703	-0.23350501698010664	0.1554750387261395	0.0063110449715131686	0.0326598954298349	0.0004038326682138034	NA	16	17	17
ENSG00000104886.11	PLEKHJ1	-1.4198147675112296	-0.5328727614857839	0.1556616145577069	0.0006229587009334885	0.04209252278718102	4.255191965500277e-05	NA	6	6	6
ENSG00000158161.15	EYA3	-1.4193386080768418	-0.11336445274696512	0.15580032136633848	0.018693044644737325	0.14298805729619785	7.949856582694947e-15	NA	36	36	36
ENSG00000198890.7	PRMT6	1.419212496809481	0.12771188242347511	0.15583707369882657	0.015404059019576763	0.13472372541322478	7.468110952878893e-14	NA	21	21	21
ENSG00000162139.9	NEU3	-1.4191054311479558	-0.2113437720503924	0.15586828077503598	0.006131258000980187	0.031433924328356594	0.0005131032943262427	NA	33	35	35
ENSG00000142178.7	SIK1	-1.4189550198805339	-0.09244680473770044	0.1559121300674829	0.02933783564016465	0.02780288236727081	0.0010313558484899585	NA	29	29	29
ENSG00000128617.2	OPN1SW	-1.418677674038065	-0.11080484281357249	0.15599300904992855	0.022124849112051134	0.1923884588502808	4.6815070452992754e-20	NA	16	16	16
ENSG00000164627.17	KIF6	1.4186283862145808	0.06288685918022353	0.1560073855868883	0.0774090489521481	0.2545890298485655	3.4383197872367736e-27	NA	40	41	41
ENSG00000197580.11	BCO2	1.4185495732989908	0.14027266101830874	0.15603037625013538	0.013346794141634585	0.15100879530081382	1.6969118791314098e-15	NA	80	81	81
ENSG00000130881.13	LRP3	-1.4181245858432336	-0.26688392596151767	0.1561543944430565	0.004306800646266609	0.08512022116657049	2.044753786893989e-09	NA	31	31	31
ENSG00000227676.3	LINC01068	-1.4180601429653137	-0.07247346035029086	0.15617320644163102	0.05478224209573214	0.21177840100858308	6.959886253282595e-22	NA	16	16	16
ENSG00000166167.17	BTRC	-1.4175477009637936	-0.2187596281599655	0.15632285838415802	0.0063990429016600936	0.05750759041643357	1.7649509116300957e-06	NA	25	25	25
ENSG00000165916.8	PSMC3	-1.4172122991003606	-0.19569447350320043	0.15642086696408025	0.006156604102251849	0.1009420782804578	1.2869293727949022e-10	NA	38	38	38
ENSG00000103404.14	USP31	1.4168326783074516	0.32436509154657317	0.15653185308178164	0.0022192167234103485	0.042917291304956334	4.0564277066741776e-05	NA	14	15	15
ENSG00000137502.9	RAB30	1.4155619784259483	0.2582300854847495	0.15690379004791302	0.0038786944833843554	0.060270046838483915	1.1834607540538371e-06	NA	13	13	13
ENSG00000213246.6	SUPT4H1	-1.4150010406728333	-0.17524208911856223	0.15706819091012747	0.0071735857517382	0.12311799669678343	1.182341706791169e-12	NA	12	13	13
ENSG00000146842.16	TMEM209	1.4146498714847957	0.12226888380543668	0.15717117878292328	0.04034692541279289	0.2465438262989096	3.713462499662415e-26	NA	44	45	45
ENSG00000160856.20	FCRL3	1.4145348397616415	0.15866877324063214	0.1572049254218651	0.010537145656141571	0.07700975026753644	3.3700292990721947e-08	NA	7	7	7
ENSG00000149571.11	KIRREL3	-1.4125490172152104	-0.12686679255775868	0.15778836850783018	0.01752333710659814	0.07200351987665582	6.365110751827095e-08	NA	20	20	20
ENSG00000270154.1	RP11-419I17.2	-1.412474184578577	-0.33163566197356237	0.15781038668274305	0.0028341120652089474	0.019087247709124247	0.006981150374094087	NA	5	7	7
ENSG00000162604.12	TM2D1	1.412443825793693	0.3183239115174057	0.15781931987989783	0.0027461775981124674	0.050812824017637724	9.095914283279897e-06	NA	4	4	4
ENSG00000064787.13	BCAS1	-1.4117681857570241	-0.11517965739444457	0.1580182288780817	0.01623539068597082	0.04857787922492002	1.3051820284791685e-05	NA	54	57	57
ENSG00000168143.8	FAM83B	1.4117199494388697	0.23846157991359673	0.15803243694956248	0.004741422871639528	0.026951670803919317	0.0012533494153964414	NA	8	8	8
ENSG00000117602.11	RCAN3	1.4116750755766088	0.2711938069238959	0.15804565547393024	0.003684710846974028	0.05520976304392089	2.0517281354284757e-06	NA	10	10	10
ENSG00000272205.1	RP11-277B15.3	-1.4113326824803019	-0.40996415081992155	0.15814654201537315	0.0014825037514085376	0.0179683367012018	0.008299635435983367	NA	3	3	3
ENSG00000112249.13	ASCC3	1.4108562637260866	0.21486051150024932	0.15828700051291178	0.006464819182498935	0.0606182117026042	1.0171190409561441e-06	NA	53	56	56
ENSG00000159596.6	TMEM69	-1.4098074751459986	-0.1529467638064263	0.15859653878601354	0.007489282449584746	0.0474114465387327	1.718442617702508e-05	NA	18	18	18
ENSG00000160963.13	COL26A1	1.4096584409215318	0.09239057455700282	0.15864056173719832	0.029940579363726343	0.08355427723662986	6.737835666483472e-09	NA	59	68	68
ENSG00000105698.15	USF2	-1.4087558746838291	-0.35233678261486484	0.15890736681740303	0.001965759055811228	0.04648533452877951	1.8526292971059767e-05	NA	16	17	17
ENSG00000260743.1	RP11-255C15.3	-1.4084198247011186	-0.12574291412252167	0.15900679232474113	0.01930251340161046	0.041182093620954915	6.411189327725495e-05	NA	30	32	32
ENSG00000173598.13	NUDT4	1.4080855874140645	0.13224248260861415	0.1591057282074474	0.01817504854539265	0.09519536273548483	4.722218519387846e-10	NA	57	59	59
ENSG00000251322.7	SHANK3	-1.407490308737463	-0.17982611941596396	0.15928204897310938	0.006333523810623461	0.06419085184448738	2.9759308370415487e-07	NA	27	27	27
ENSG00000140950.15	TLDC1	1.407381267172005	0.07649361456406002	0.15931436295599588	0.04220075367151743	0.23172832686959505	1.4269377273877014e-24	NA	81	84	84
ENSG00000170074.19	FAM153A	-1.406361665328511	-0.22475269668396744	0.15961675747194637	0.0034857277647548208	0.07063505199824202	1.0338595774475768e-07	NA	10	11	11
ENSG00000079263.18	SP140	1.4056793292291068	0.547359470869578	0.15981936772496785	0.0006929726470599935	0.042971635570531734	4.588458912316217e-05	NA	12	12	12
ENSG00000110060.8	PUS3	-1.4051144904012864	-0.22412088545432063	0.15998723587553443	0.005458682878157416	0.07097790565385924	8.759385526453718e-08	NA	11	11	11
ENSG00000124813.20	RUNX2	1.404545551352731	0.10272767321486453	0.16015645733613093	0.020919731989450116	0.010197964188528084	0.04941100242015805	NA	82	91	91
ENSG00000188389.10	PDCD1	-1.4045289047232914	-0.08851332224351353	0.16016141063600042	0.035142492241174175	0.1099999725936872	1.934680164001205e-11	NA	44	51	51
ENSG00000269978.1	RP11-338N10.3	-1.4042375654166477	-0.25418119304113085	0.1602481190655286	0.003618501830198335	0.024804638969384587	0.0020891040812507267	NA	12	12	12
ENSG00000139505.11	MTMR6	-1.403704698315823	-0.19562678994349855	0.1604068028175495	0.007071603389730654	0.10452453743599864	3.8647147234589047e-11	NA	41	41	41
ENSG00000119402.16	FBXW2	-1.4030897406317189	-0.34973257660998036	0.16059008010608455	0.0016410335839494336	0.039995997424393234	8.452382090157926e-05	NA	14	15	15
ENSG00000204843.12	DCTN1	-1.402190120572276	-0.3075598558035986	0.16085848102010536	0.0036657752353264446	0.06318455586664358	6.244873970559872e-07	NA	5	5	5
ENSG00000116688.16	MFN2	1.4017326337118932	0.2520456271448134	0.16099510178774823	0.004513752725567663	0.10396551909938083	9.256243616791085e-11	NA	16	19	19
ENSG00000165655.16	ZNF503	1.4017162322998047	0.6791800815538297	0.16100000142116	0.0007154262686226624	0.011121496718893727	0.039195365841061765	NA	1	1	1
ENSG00000183765.20	CHEK2	-1.4015727363408397	-0.48270126140524244	0.16104287311934462	0.0005839374529862041	0.01088796286878175	0.04071861818095501	NA	5	5	5
ENSG00000136104.19	RNASEH2B	1.4009695425373467	0.05103024124828117	0.16122318117398682	0.09807162055243906	0.26270287851640484	3.708405922570709e-28	NA	78	78	78
ENSG00000166881.9	NEMP1	-1.4002128130251752	-0.10923520665111502	0.16144960005074316	0.01923530199049295	0.09178510452699946	1.0702637742678421e-09	NA	53	55	55
ENSG00000125848.9	FLRT3	-1.3997049022465402	-0.21401918549214966	0.1616017052003914	0.003402168972137071	0.041457274166593006	5.751838397079325e-05	NA	41	41	41
ENSG00000184903.9	IMMP2L	1.399680368605059	0.22987855809233498	0.16160905508201828	0.0051359380426486585	0.030653263036386925	0.0005895492513619517	NA	16	16	16
ENSG00000104442.9	ARMC1	-1.3992637389189067	-0.23677988034731345	0.1617339091281459	0.004773196508912208	0.03473910826032429	0.00015095760991035907	NA	53	54	54
ENSG00000204186.7	ZDBF2	1.3990058379372987	0.13813191586002693	0.16181123242487905	0.009882039986600612	0.04804656711268975	1.646122074039642e-05	NA	40	41	41
ENSG00000242611.2	AC093627.8	1.3987987595768623	0.04884428718919692	0.16187333839383644	0.12814434323767082	0.2937067844449767	3.4069721909066795e-32	NA	28	33	33
ENSG00000240065.7	PSMB9	1.3983513622975845	0.2640125161431195	0.16200758111624114	0.0039205915868787905	0.2005293170570441	5.5370654152606856e-21	NA	18	73	73
ENSG00000146830.9	GIGYF1	-1.3982864185708381	-0.1543861740571363	0.1620270746330783	0.010542305338995289	0.16558625616700934	5.2264886242371246e-17	NA	13	13	13
ENSG00000100239.15	PPP6R2	1.3976576362577773	0.33897706144184975	0.16221590156303012	0.002804492389897488	0.018518253258323902	0.008077947897595876	NA	32	32	32
ENSG00000175264.7	CHST1	-1.3976479073150798	-0.19364396761736183	0.1622188245243068	0.0061647977335110345	0.05641049732388609	9.76494972996579e-07	NA	8	8	8
ENSG00000140682.18	TGFB1I1	1.3976164928478718	0.27028898107790345	0.16222826295088255	0.004129248726275236	0.06187833661247767	6.696712694188469e-07	NA	13	13	13
ENSG00000213853.9	EMP2	-1.3952661093492826	-0.11475455414201645	0.16293560793164208	0.018961339513430268	0.11837973683231905	3.816952985563057e-12	NA	40	43	43
ENSG00000173762.7	CD7	1.394999256192771	0.3903749806873419	0.16301606386158496	0.0018209316201423741	0.028911360636123644	0.0008266491049696388	NA	12	12	12
ENSG00000162631.18	NTNG1	-1.3946436735900467	-0.15838775118904513	0.16312331817460057	0.009898367630389891	0.10430730099730856	7.408925351863861e-11	NA	78	87	87
ENSG00000108592.16	FTSJ3	1.3945841775789152	0.051537885232790175	0.1631412691403784	0.11450894873304249	0.523339871816545	2.915452363652469e-70	NA	50	50	50
ENSG00000172987.12	HPSE2	-1.3928711884512328	-0.11006722725920669	0.1636587463510103	0.01956138758235093	0.022834864437904348	0.0031709615094962893	NA	47	47	47
ENSG00000172590.18	MRPL52	-1.3928459921387695	-0.24268540967106794	0.16366636713137173	0.0035209876390386945	0.05730418522530788	2.2099386629579566e-06	NA	42	43	43
ENSG00000086619.13	ERO1B	1.3927392233687363	0.07531920317246771	0.16369866297339575	0.04998429459767575	0.2709552792757217	2.499979747902316e-29	NA	93	97	97
ENSG00000105668.7	UPK1A	1.3925526272073925	0.13655082583878003	0.16375511685379707	0.013884633197507218	0.06514652136375781	4.008267867457253e-07	NA	11	11	11
ENSG00000197536.11	C5orf56	-1.3921096041868517	-0.21925519897207174	0.16388921036762716	0.005900275121670485	0.09957156752043078	2.081838004326827e-10	NA	6	8	8
ENSG00000204287.13	HLA-DRA	-1.3916587109241225	-9.982239166972647	0.16402577097754212	4.19937599621131e-06	0.022567413177731803	0.002972081444280784	NA	2	11	11
ENSG00000136848.16	DAB2IP	-1.3916328451605176	-0.1785312034546202	0.1640336074585873	0.009017344220639474	0.017898808462723667	0.008883077195328808	NA	96	99	99
ENSG00000112530.11	PACRG	1.3913217038470993	0.18937863194225985	0.16412789521468973	0.011654382701967936	0.10791373071766996	3.791177358146322e-11	NA	16	17	17
ENSG00000242498.7	ARPIN	1.39061317961648	0.46869491883007136	0.16434275759108086	0.0011633305278326454	0.02921752829916664	0.0008255479121134263	NA	11	11	11
ENSG00000204618.8	RNF39	-1.3899066627801977	-0.542351900633596	0.16455722212354962	0.0010832886211595766	0.029762845179965962	0.0006569551920208375	NA	7	28	28
ENSG00000079689.13	SCGN	1.3897607192795782	0.06391012606497311	0.1646015498060296	0.07633210423456194	0.3278263521291707	9.978512588698968e-37	NA	30	32	32
ENSG00000231690.2	LINC00574	1.389472873997586	0.1416980654250065	0.16468900392929242	0.012709469813091848	0.012188015453284564	0.031701919971358336	NA	33	34	34
ENSG00000163703.17	CRELD1	1.389172657803236	0.06024800188136711	0.16478025389711837	0.06141512909642532	0.4501856026217085	2.81533453098997e-56	NA	24	25	25
ENSG00000159917.15	ZNF235	1.3882224960039082	0.38385428029108576	0.16506930412947984	0.0015255174458257488	0.060037183381313725	1.0292239153341571e-06	NA	2	2	2
ENSG00000120519.14	SLC10A7	1.3871971422334306	0.3250324798164356	0.16538165663981053	0.002154407739713967	0.02954607354160658	0.0007477168987561497	NA	8	8	8
ENSG00000182307.12	C8orf33	-1.3859721494500656	-0.23470763738894634	0.16575540788145726	0.004119230159524769	0.06095713264910159	8.994793278217669e-07	NA	13	14	14
ENSG00000049249.8	TNFRSF9	1.3845811030237227	0.21591859708902064	0.16618059298993149	0.005904296283556359	0.04709436552238927	1.6739654258819166e-05	NA	11	12	12
ENSG00000182919.14	C11orf54	-1.3834947018934967	-0.058885517123336506	0.1665132307305467	0.07230724507169814	0.4153626972233856	4.747307152856852e-50	NA	28	28	28
ENSG00000271889.1	RP11-493E12.1	-1.3830939764708363	-0.14999901183035816	0.16663605240476786	0.010563263098542408	0.03778693354691292	0.0001103100313284938	NA	5	5	5
ENSG00000164574.15	GALNT10	1.3829664278796105	0.07088654560974085	0.1666751601203722	0.051673487246707756	0.17508604790759955	3.150823801576508e-18	NA	72	72	72
ENSG00000111224.13	PARP11	1.3828555236917013	0.27782049392036945	0.16670917009731023	0.004566745687057479	0.06893050993969421	1.243281013888777e-07	NA	6	6	6
ENSG00000204866.8	IGFL2	-1.3822286479156507	-0.3061762406376636	0.1669015064640741	0.0029242852737295655	0.015232006831554675	0.015955317661019444	NA	22	22	22
ENSG00000188687.17	SLC4A5	1.3819353093225815	0.1088732439200325	0.16699156509404633	0.030486828132456012	0.1688461204055598	1.8060542834971583e-17	NA	31	33	33
ENSG00000133818.13	RRAS2	1.381874978715758	0.21134219932551476	0.1670100918746361	0.006015032356094239	0.053869959620919415	4.64278050755273e-06	NA	19	19	19
ENSG00000106415.12	GLCCI1	-1.3815587295134992	-0.23943863409114027	0.16710723335110644	0.0056262132466772755	0.0317918020374306	0.0004869330275521824	NA	47	47	47
ENSG00000110274.15	CEP164	1.381530470995279	0.46388549856210687	0.16711591551546967	0.0014367308280466128	0.07031747631986872	1.1505123508138185e-07	NA	5	5	5
ENSG00000272514.5	CFAP206	-1.3809021107898989	-0.12778328348061538	0.16730906086631747	0.024902174918254243	0.08192791973950919	1.0258194820670836e-08	NA	51	51	51
ENSG00000107020.9	PLGRKT	-1.3807905222231118	-0.0781584476676636	0.1673433784878472	0.04076523829517981	0.2660004676652634	2.3446912544771555e-28	NA	24	24	24
ENSG00000149927.17	DOC2A	-1.380322697599695	-0.6262315069112014	0.16748730946630896	0.000633897838373585	0.03602609373082495	0.00020273676999332406	NA	9	9	9
ENSG00000187634.11	SAMD11	-1.3801757325739406	-0.25391630462799347	0.16753254393322903	0.0020238163338444416	0.01802123813310964	0.008489036438851934	NA	9	23	23
ENSG00000277152.1	RP11-622C24.2	1.3798163183941472	0.1687678358711025	0.16764320693516788	0.007174522594202693	0.05988493663626905	1.1354328068398482e-06	NA	20	22	22
ENSG00000169313.9	P2RY12	1.3797363310674569	0.08499873414019254	0.16766784236146082	0.03760662710583363	0.22432919023728354	1.5397830491267463e-23	NA	47	48	48
ENSG00000100036.12	SLC35E4	-1.3797088633309988	-0.12539736748589553	0.16767630282125212	0.031087013366365553	0.041210678985066	6.522967462243411e-05	NA	96	98	98
ENSG00000177707.10	NECTIN3	-1.3790246994849105	-0.1674967582043819	0.1678871386433195	0.010427247249754803	0.07163635374122361	1.1054342262432485e-07	NA	51	51	51
ENSG00000126746.17	ZNF384	1.3784800673488986	0.19650028744730746	0.16805511784598282	0.012679673465051985	0.13546188737763654	5.877386966534252e-14	NA	9	9	9
ENSG00000169598.15	DFFB	-1.3782005835582678	-0.32846149064302166	0.1681413671443187	0.0029339655114011924	0.04598005305853331	2.4556542140953437e-05	NA	26	26	26
ENSG00000143786.7	CNIH3	1.377962884484751	0.3470369490644645	0.16821474773681944	0.001931053553186582	0.0244224512855119	0.0020939200007049964	NA	9	9	9
ENSG00000144791.9	LIMD1	-1.3779079822339086	-0.08299637701891263	0.16823170014611122	0.033699509590948494	0.2032272741534259	2.574682759205588e-21	NA	11	11	11
ENSG00000196458.10	ZNF605	1.376965284743142	0.3483648142627759	0.1685229810996831	0.0021209341058445494	0.3999865513257605	5.258827691064826e-47	NA	20	27	27
ENSG00000226516.7	FAM138B	-1.3769045065685763	-0.30009010117650853	0.16854177372547208	0.00340959670656394	0.04581071654332282	2.466216042039909e-05	NA	8	9	9
ENSG00000165548.10	TMEM63C	1.3768724263001908	0.1174440881945518	0.168551693586104	0.016025025045741402	0.06065260405949036	7.987664959708634e-07	NA	16	16	16
ENSG00000239388.8	ASB14	1.3758494512038237	0.33624583467196917	0.16886824775966258	0.0026445154806202993	0.01136525276812048	0.03753850333011022	NA	8	8	8
ENSG00000224843.6	LINC00240	-1.3755901356839246	-0.07231163322688554	0.16894856238343803	0.07590163123388653	0.16716777343228306	2.5722478650470562e-17	NA	41	50	50
ENSG00000243708.10	PLA2G4B	1.3755532091605853	0.2352895348770656	0.16896000151438562	0.008181604577540833	0.2455526287258048	3.869540123593958e-26	NA	24	25	25
ENSG00000255479.1	RP11-672A2.6	1.3753712617836296	0.14355459493288839	0.16901637381847445	0.00948676888153398	0.013583848896392326	0.023219934201742308	NA	25	25	25
ENSG00000160294.10	MCM3AP	1.3752135930760219	0.17290134714466804	0.1690652353329809	0.00910127451719392	0.1197111695449277	2.086746091714557e-12	NA	11	11	11
ENSG00000213463.4	SYNJ2BP	1.3739695371830798	0.17871051355121373	0.16945113982990645	0.008677976441722796	0.011771881116862427	0.035124628827844916	NA	78	80	80
ENSG00000104691.14	UBXN8	-1.373530091399354	-0.17370763884772616	0.1695876130941225	0.008739551342664756	0.08155912921702567	1.1571353772307318e-08	NA	20	20	20
ENSG00000160781.15	PAQR6	-1.373511291290013	-0.1010379664092828	0.16959345345032428	0.033563550312300294	0.14837041111455773	1.1990180652192314e-15	NA	40	40	40
ENSG00000148229.12	POLE3	-1.3727955605131232	-0.2085120863639212	0.16981591128732965	0.007388725415924661	0.12995595097376147	2.3867241563482455e-13	NA	9	9	9
ENSG00000128709.12	HOXD9	-1.3723623668768312	-0.131205565429305	0.169950659369003	0.024126061428974065	0.1400217575098892	1.4513205414915148e-14	NA	6	6	6
ENSG00000133739.15	LRRCC1	-1.3715962134438233	-0.09156887629656642	0.1701891732563472	0.03663852116670652	0.3083714418294783	1.441947563991316e-35	NA	35	37	37
ENSG00000197763.14	TXNRD3	-1.3715425308771807	-0.2029285872998455	0.1702058947624484	0.0034107836695617716	0.02824085277646344	0.0009640706178991168	NA	8	8	8
ENSG00000237604.1	AP001056.1	-1.3710823082153583	-0.0911237823812845	0.17034929939015142	0.03470981412567118	0.14169548249211866	1.1125260693811708e-14	NA	15	15	15
ENSG00000175213.2	ZNF408	-1.37082657578586	-0.2446762357926658	0.17042902431811524	0.0028915276700093575	0.04795402673447157	1.256054469351198e-05	NA	6	6	6
ENSG00000140545.14	MFGE8	1.370405731851314	0.22284627705224108	0.17056028383342592	0.006631501915792915	0.0807905382460795	1.2989076456985592e-08	NA	20	20	20
ENSG00000183092.16	BEGAIN	1.3703322839202619	0.08907699941595239	0.17058319970546854	0.03158700889750575	0.25800146275626257	2.0605521450526774e-27	NA	11	11	11
ENSG00000186197.13	EDARADD	1.3703180433559075	0.3276713150251994	0.17058764305129492	0.0019351240217477467	0.01834481796205616	0.0074470402869253926	NA	6	6	6
ENSG00000139620.12	KANSL2	-1.3696613277854206	-0.05337495563462729	0.17079264588396403	0.08578838765465305	0.27566157915618245	1.0748685711156578e-29	NA	98	99	99
ENSG00000158856.17	DMTN	1.3696505425736736	0.29692756928401376	0.17079601417623047	0.003037953581917832	0.0354248136531115	0.00021350827351533216	NA	8	8	8
ENSG00000142002.16	DPP9	-1.3692778839830835	-0.5790681831602266	0.17091242845882382	0.0010036746854244205	0.012569222586590113	0.02817032664105348	NA	10	10	10
ENSG00000178821.12	TMEM52	1.3689612180133253	0.31457962506744214	0.1710113979837491	0.00240911726516679	0.015614287128076706	0.014846996540129904	NA	13	17	17
ENSG00000155749.12	ALS2CR12	1.368961202922573	0.1273994024955448	0.17101140270117532	0.015109070230288457	0.10534761406392873	4.440133137047272e-11	NA	8	8	8
ENSG00000141504.11	SAT2	-1.3688836541003815	-0.2615638224718514	0.1710356460436293	0.0038928342808262194	0.08590126828856973	2.8152641404311856e-09	NA	6	6	6
ENSG00000186517.13	ARHGAP30	-1.3688304132453883	-0.5208665531147717	0.17105229171010405	0.0010740518826929963	0.015971613585439342	0.013265952596758985	NA	35	40	40
ENSG00000163012.3	ZSWIM2	1.367688243732197	0.45913963532911184	0.17140968138554158	0.0016923394727636199	0.02759718669581477	0.0011074621281739246	NA	7	7	7
ENSG00000048140.17	TSPAN17	-1.367384637658099	-0.2905695368047477	0.17150477499266492	0.0029000893965789327	0.08049244330875582	1.494874455103254e-08	NA	10	10	10
ENSG00000170893.3	TRH	1.3670196927517237	0.10276675718500318	0.1716191330262853	0.027174882292599907	0.06276976364372952	6.007406388575595e-07	NA	23	24	24
ENSG00000139428.11	MMAB	-1.365220131760115	-0.3468876823565595	0.17218387276044	0.0024366827291185155	0.04754810779291027	1.6427217032376287e-05	NA	15	15	15
ENSG00000198168.8	SVIP	-1.3644218895618714	-0.09392576838266221	0.1724348224634562	0.02587666843569991	0.2295170894659141	1.5132079989487868e-24	NA	19	19	19
ENSG00000105700.10	KXD1	1.3635810552295744	0.572088090349783	0.17269945793924713	0.0026300162659274994	0.027724833906456896	0.001130317372489233	NA	15	15	15
ENSG00000228251.1	AC012442.6	1.3630676416218184	0.14338136319133077	0.17286119368277097	0.011457168656762945	0.01369837296413168	0.0213065275463855	NA	25	25	25
ENSG00000173915.14	USMG5	1.362056744819436	0.7336548793031135	0.1731799777465901	0.00047882314885928457	0.01537607888140816	0.015774011597551613	NA	12	13	13
ENSG00000105856.13	HBP1	-1.3615477331715828	-0.49453480163800234	0.17334065968731238	0.0009439220734700088	0.019993541817768884	0.005154972057677607	NA	10	10	10
ENSG00000157833.12	GAREM2	-1.3612933304790054	-0.08996681534814047	0.17342100985128095	0.03074247282563323	0.13405741787137354	7.773700379108714e-14	NA	54	54	54
ENSG00000005486.16	RHBDD2	1.361249263963882	0.15265850029589503	0.17343493058098636	0.007073137608050518	0.05174658566022701	6.356726293979898e-06	NA	43	47	47
ENSG00000116017.10	ARID3A	-1.3607891929559064	-0.4946824140970013	0.17358031811527186	0.0013559451010166082	0.031865035921928644	0.00045186406376887306	NA	11	12	12
ENSG00000184164.14	CRELD2	-1.3599794477942477	-0.12170892341037597	0.17383642772195707	0.018226926777584765	0.1953227977057916	1.6018069703355782e-20	NA	19	20	20
ENSG00000109084.13	TMEM97	-1.3598640819861396	-0.086418241239571	0.17387293906806156	0.02851338465524176	0.12069102470182087	2.012402589822463e-12	NA	17	17	17
ENSG00000003249.13	DBNDD1	-1.3597354659107201	-0.06639963134110992	0.17391365065497089	0.06285600734324925	0.24027815466823266	3.154004822174865e-25	NA	40	42	42
ENSG00000224034.1	RP11-445P17.8	-1.359509860809148	-0.12725191621627277	0.17398507993634205	0.014734277095858407	0.04724999814297453	1.908791011182958e-05	NA	26	26	26
ENSG00000065243.19	PKN2	-1.3588034404130738	-0.3206921425744916	0.1742088828436983	0.00044862683708571453	0.010891099118722871	0.04147273764574127	NA	5	6	6
ENSG00000001617.11	SEMA3F	1.3575236220088005	0.11281517363904225	0.1746148929661464	0.019360345887715312	0.03612673218439697	0.00018570495674400333	NA	37	38	38
ENSG00000169180.11	XPO6	-1.3574078692148541	-0.19081604765329538	0.1746516492372363	0.005871778152165252	0.07451974992340316	4.0470132202758313e-08	NA	34	35	35
ENSG00000156603.15	MED19	-1.3572923758685118	-0.10913881050545436	0.17468832887937835	0.014470778182613503	0.11315936139810027	1.1788649802852926e-11	NA	55	55	55
ENSG00000225498.1	AC002064.5	1.356912098092997	0.0945704658665081	0.17480914230100297	0.024814255755195812	0.11768594532609156	3.3152098575714037e-12	NA	26	27	27
ENSG00000172922.8	RNASEH2C	-1.35662669914379	-0.08964724690244504	0.1748998538855644	0.03441744105483353	0.2168822724144509	1.4303764332911413e-23	NA	16	16	16
ENSG00000279278.1	CH17-264L24.1	-1.3563610436728344	-0.40533659642820824	0.1749843217437521	0.0019965548960633275	0.2805814350927657	1.8138964591239352e-30	NA	12	21	21
ENSG00000229921.6	KIF25-AS1	-1.35581212364865	-0.03882444770371794	0.17515895288796735	0.16690284497618585	0.3799710347427908	2.708414903483633e-44	NA	35	36	36
ENSG00000163214.20	DHX57	-1.3556000184857953	-0.0861556668633203	0.17522646596927427	0.03737837214430187	0.1491681545742689	2.0832105201088558e-15	NA	38	40	40
ENSG00000157315.4	TMED6	1.3555808471344701	0.16939924517468097	0.17523256916780372	0.011469081001400074	0.07579931043132047	3.0871698107503016e-08	NA	9	9	9
ENSG00000139187.9	KLRG1	-1.3555371082015049	-0.05348657318474949	0.17524649404819748	0.08433639152963052	0.35184644142249416	1.0671636837765772e-40	NA	23	26	26
ENSG00000163431.12	LMOD1	1.355495855195761	0.1939042714463595	0.17525962825663854	0.007280126081386866	0.09001351613779976	1.7560369145989153e-09	NA	22	24	24
ENSG00000176428.5	VPS37D	-1.3538253212365172	-0.18722731691359795	0.17579211323109745	0.009440163656150975	0.07034969088227576	9.225400032200674e-08	NA	9	10	10
ENSG00000147439.12	BIN3	1.3535748943079324	0.268916234854113	0.17587204103966414	0.003877348959114245	0.07307287980498907	5.6099067790285144e-08	NA	11	11	11
ENSG00000260135.6	RP11-212I21.2	-1.3533277757452986	-0.037467504082687994	0.1759509394928922	0.18522276774737217	0.3980216827733976	9.287929946957684e-47	NA	22	22	22
ENSG00000169621.9	APLF	1.352270015503497	0.317502401063335	0.1762889527889755	0.0030711858004164633	0.032452892747965936	0.000426921579557926	NA	16	17	17
ENSG00000205531.12	NAP1L4	-1.3520672406397403	-0.169007738529483	0.17635380590552763	0.01000489515886335	0.1004781152676223	1.1876423991670423e-10	NA	24	24	24
ENSG00000180096.11	SEPT1	-1.3517693017904355	-0.2031280453126402	0.17644912740720464	0.006546812306190581	0.11691692683088704	4.5450082455473825e-12	NA	10	10	10
ENSG00000078328.19	RBFOX1	-1.3513898981393961	-0.09613867682719592	0.17657056805227056	0.022438673189768055	0.0688675528858588	1.6186786565147074e-07	NA	61	69	69
ENSG00000246548.3	RP11-7F17.5	-1.3512967040084927	-0.13363666859764434	0.17660040743340166	0.013412219842537779	0.09995055844075346	2.0471722875542442e-10	NA	13	13	13
ENSG00000163389.10	POGLUT1	-1.3507432814904403	-0.055245632868019846	0.1767776825584143	0.0965033009557125	0.4361848242646913	8.90704599258648e-56	NA	29	30	30
ENSG00000103249.17	CLCN7	1.3505886492261983	0.1194882294561827	0.1768272388477865	0.02306935749641348	0.2715542241259383	2.2273435992570828e-29	NA	14	14	14
ENSG00000260953.1	RP11-426C22.6	1.3503384033477688	0.08084771398455097	0.17690745915819817	0.03709620195053341	0.11938925278406776	2.8306561996098464e-12	NA	15	15	15
ENSG00000196932.11	TMEM26	-1.3501443773664008	-0.25361844022591734	0.1769696759431083	0.002969478781059232	0.04387215057889054	3.1657281814272275e-05	NA	5	5	5
ENSG00000164520.11	RAET1E	1.349012940858543	0.2226277067290594	0.17733280952575758	0.004779693034909993	0.12420936516763635	1.0252618959256144e-12	NA	20	21	21
ENSG00000215790.6	SLC35E2	1.3481339524598757	0.12607693267673312	0.17761530292998873	0.013685509923116752	0.04468836530985097	2.7437718447399302e-05	NA	37	45	45
ENSG00000187166.1	H1FNT	-1.3475833486212319	-0.19831447547168948	0.17779242917928662	0.005856999960164786	0.011712778911396585	0.03482326926646232	NA	9	9	9
ENSG00000103326.11	CAPN15	-1.3468735380999246	-0.2224623412914547	0.17802096534863798	0.00506148875376564	0.0882702792779329	1.6459899619375676e-09	NA	25	28	28
ENSG00000129055.12	ANAPC13	1.3467178597129812	0.04157246323648366	0.178071118009843	0.16112860037160542	0.6009670951496157	3.97699135743252e-91	NA	98	98	98
ENSG00000281392.1	LINC00506	1.3463051522345022	0.20927043655372282	0.17820412492130078	0.005642370848541728	0.013044508414274977	0.02590904586880989	NA	23	23	23
ENSG00000176358.15	TAC4	1.3450894207961634	0.32856613785592687	0.178596359189927	0.0037207436234413917	0.016197217093974373	0.01312224002663132	NA	3	3	3
ENSG00000110092.3	CCND1	-1.3450213918984903	-0.2347338732392812	0.1786183264728174	0.0035681302397524285	0.061792249232321135	7.902318968673936e-07	NA	4	4	4
ENSG00000167384.10	ZNF180	1.344434491787765	0.43862963672283367	0.17880792648923183	0.0011977932766603942	0.046571145081283946	1.998801147438236e-05	NA	5	7	7
ENSG00000234719.8	NPIPB2	1.344366450431102	0.026483185579162242	0.178829917154134	0.3457911164321902	0.5843858726623977	7.095303676311806e-85	NA	22	22	22
ENSG00000163749.17	CCDC158	-1.3440079943304108	-0.20684603985490094	0.17894580179338582	0.006618344985513571	0.06800599428359368	1.5341358255378775e-07	NA	14	14	14
ENSG00000128656.13	CHN1	-1.3438889386481787	-0.16917067473214373	0.178984303447683	0.009951137957214192	0.060101681588019075	1.1546578807222707e-06	NA	44	46	46
ENSG00000038210.12	PI4K2B	1.3437688396315086	0.3594457314764487	0.17902314874986935	0.002077248176480204	0.03230877540579062	0.00042164857432642236	NA	7	7	7
ENSG00000123838.10	C4BPA	1.3434013740543194	0.054108226215308294	0.17914204221355445	0.13864765590120176	0.3700800663818797	1.274477610854218e-42	NA	23	23	23
ENSG00000146066.2	HIGD2A	1.3432385197927306	0.16096139778359114	0.17919475247276484	0.011243738263409471	0.15626738195200754	2.892111658170902e-16	NA	40	43	43
ENSG00000225489.6	RP11-390F4.3	-1.342896686788762	-0.1398195626410091	0.17930542943222383	0.010231184612598927	0.026070004896761343	0.0015385414969370113	NA	22	22	22
ENSG00000197880.8	MDS2	-1.342702035316671	-0.1650175183085783	0.17936847540730183	0.007127955193055977	0.01667502698168933	0.011623350684606962	NA	9	9	9
ENSG00000235407.1	CYMP-AS1	-1.3426951303676085	-0.1470311750356173	0.1793707121648972	0.011058464011033223	0.04964513754746152	1.0805507280660697e-05	NA	20	21	21
ENSG00000263753.6	LINC00667	1.342676827397599	0.03218550771581505	0.17937664124556751	0.19728800813113434	0.5076526672110613	2.772954614965958e-68	NA	78	81	81
ENSG00000118900.14	UBN1	-1.3425931626993133	-0.14517112047243125	0.17940374551899063	0.010935650055182272	0.039684746613683784	6.63389786385426e-05	NA	50	52	52
ENSG00000234616.8	JRK	1.3420084250279445	0.42980379752186415	0.17959326394787123	0.001444884971890304	0.06250109361520333	5.638040795920544e-07	NA	23	26	26
ENSG00000197124.11	ZNF682	1.3419219979666732	0.15800876506606332	0.17962128830891244	0.009224463478131844	0.03357120771334743	0.00026741124367639124	NA	30	31	31
ENSG00000137802.13	MAPKBP1	-1.341739749851729	-0.37931887283151927	0.1796803937289002	0.0016362866156176597	0.013015147699337516	0.02524624702113449	NA	9	9	9
ENSG00000278107.1	RP11-162A12.4	1.3414817197592919	0.12581596952556673	0.1797641009446268	0.014780979334719807	0.07411534113827895	5.1984196430787405e-08	NA	11	13	13
ENSG00000161980.5	POLR3K	-1.3409410085969145	-0.17500742215976453	0.17993960636642548	0.008793065239854063	0.08083562673927719	1.418336021240656e-08	NA	26	31	31
ENSG00000197134.11	ZNF257	-1.3407842772357224	-0.05567782290749007	0.1799905024307662	0.08159236809125774	0.32645422207516755	2.1335846459653037e-36	NA	26	26	26
ENSG00000198053.11	SIRPA	1.3402718548159178	0.1924882548211415	0.180156978277084	0.008739851651669074	0.01876881855094789	0.006752427548168508	NA	50	56	56
ENSG00000132017.10	DCAF15	-1.3401577965834235	-0.705789134191318	0.18019404908783	0.0005253977897610419	0.023076186648438725	0.002717662446493465	NA	4	4	4
ENSG00000169507.9	SLC38A11	-1.3398582901031528	-0.07272561195929264	0.1802914206235141	0.05094593109917084	0.22971069398617996	4.62937998000595e-24	NA	34	36	36
ENSG00000075340.22	ADD2	-1.3395424996077672	-0.13086028051630083	0.18039412852803782	0.013348807615185396	0.10797781201591107	4.110707440774433e-11	NA	13	13	13
ENSG00000116062.14	MSH6	-1.3384320063016506	-0.2093407294076185	0.18075565124187443	0.00658631144166957	0.07956797075306826	5.1355588357920816e-09	NA	26	26	26
ENSG00000084093.16	REST	1.3379639328361772	0.2772979242647563	0.1809081943165114	0.0031478850272240364	0.021850309013474654	0.0036108992579308857	NA	9	10	10
ENSG00000168569.7	TMEM223	1.3379422487506296	0.38050662414747505	0.18091526338006336	0.002024355385660153	0.06158739154614135	7.072035550827259e-07	NA	16	17	17
ENSG00000107611.14	CUBN	-1.3376559821305813	-0.09179410523162278	0.1810086062071301	0.026450372935168536	0.11534701041057473	7.1622194196660755e-12	NA	52	55	55
ENSG00000250305.8	KIAA1456	1.3369043414752322	0.5405918270926211	0.18125386351806905	0.0007969752431300348	0.029817828025651867	0.000742619095150181	NA	3	3	3
ENSG00000168016.13	TRANK1	-1.33632100799136	-0.26028961143555335	0.18144437281071946	0.003104335856572546	0.030659842877675543	0.0004098770777495537	NA	37	38	38
ENSG00000137767.13	SQRDL	1.3356693599215743	0.23374977288416346	0.18165736846038527	0.004568356841581922	0.05564466503910502	2.7431534977272223e-06	NA	10	10	10
ENSG00000128596.16	CCDC136	-1.3350908816974278	-0.17481666227123485	0.1818466034414259	0.00696805456367804	0.03210058573154538	0.00045353289707980663	NA	26	26	26
ENSG00000054983.16	GALC	1.3349542267974146	0.1261046966952289	0.18189132809159958	0.015475497612537595	0.11040423145886767	1.1526170996645275e-11	NA	54	55	55
ENSG00000162913.9	C1orf145	-1.3348693543201289	-0.11865191528514273	0.18191910940920042	0.017729691275510676	0.18722470703161576	3.4913398361056045e-19	NA	14	16	16
ENSG00000100347.14	SAMM50	1.334387404335417	0.09644494989767685	0.18207692584233193	0.015404384943847492	0.19028521362753453	5.243167755945463e-20	NA	18	18	18
ENSG00000169946.13	ZFPM2	-1.3340077163730326	-0.46869400921292537	0.18220132766735286	0.0011834511319449815	0.037262523592126916	0.000156666652068039	NA	14	14	14
ENSG00000153832.11	FBXO36	1.3339682262941086	0.1656711356682987	0.18221426990459255	0.0065122832637097335	0.08074817683536524	1.5653070443244255e-08	NA	23	24	24
ENSG00000157617.16	C2CD2	1.3334530701081975	0.15904719454504315	0.18238316651208264	0.016659764233774813	0.0963975583271314	3.744702227004698e-10	NA	88	91	91
ENSG00000036448.9	MYOM2	-1.332223078491969	-0.048730654070093075	0.18278689502826084	0.1034405522565762	0.2496084159934993	9.650382432681902e-27	NA	46	49	49
ENSG00000143774.16	GUK1	-1.33214955785954	-0.37475541802284684	0.18281104817169447	0.0020488602778654247	0.017175917385847048	0.010300495476637429	NA	15	15	15
ENSG00000169032.9	MAP2K1	-1.3319740636237034	-0.3755909534413716	0.18286871144805472	0.0016346625365114826	0.02669566688745929	0.001318080351894515	NA	7	7	7
ENSG00000270093.1	AP000473.8	1.3311713010729587	0.27515496979017057	0.18313265222057418	0.0032573444561433485	0.05507713176350206	3.8453230068805815e-06	NA	17	17	17
ENSG00000126464.13	PRR12	-1.3311480456186748	-0.16965606280889686	0.18314030260047454	0.009102787554940006	0.1833386319909988	3.9064231139118817e-19	NA	28	30	30
ENSG00000127838.13	PNKD	1.330414315819589	0.3599546567619308	0.18338180036800666	0.001970242542190585	0.08086969518546447	1.3683883099734223e-08	NA	3	4	4
ENSG00000234127.8	TRIM26	-1.3303591012954712	-6.2663922801215435	0.1833999830624513	7.381547203483655e-06	0.048106247608164204	1.5084246202205295e-05	NA	1	32	32
ENSG00000104953.19	TLE6	1.3302720737351277	0.09891641547555188	0.18342864481930732	0.027872370457364463	0.13348899210799187	9.946823604648064e-14	NA	20	21	21
ENSG00000144115.16	THNSL2	-1.3293581711422078	-0.025456456236500766	0.18372983097698992	0.38437183025139093	0.7176321325124396	8.339411252330909e-131	NA	44	48	48
ENSG00000116251.9	RPL22	1.3288906271117815	0.9832512413347146	0.1838840565587413	0.0003996999491557553	0.010820009756055177	0.04067171125335172	NA	7	8	8
ENSG00000166165.12	CKB	-1.3287557122541525	-0.3911999755640748	0.18392857782796357	0.0013331178464322333	0.03339733935300093	0.00033626571490189764	NA	14	14	14
ENSG00000188385.11	JAKMIP3	1.3285188077492118	0.08701851827545433	0.18400677451583025	0.0319665492264955	0.14859882677122171	2.6316321015866822e-15	NA	20	20	20
ENSG00000231028.8	LINC00271	-1.3284930132002652	-0.14993652435867993	0.18401529018466423	0.011256208078980427	0.07807368412272105	1.8298173314759238e-08	NA	10	10	10
ENSG00000159110.19	IFNAR2	1.3284005191329937	0.0992942659474784	0.1840458280606022	0.02392800039703286	0.0960976832569914	4.025084431715222e-10	NA	94	97	97
ENSG00000272010.1	CTD-3025N20.3	1.3280053855849614	0.08564291766376862	0.18417632775892323	0.03773657524530448	0.14472477096838846	6.229549619821261e-15	NA	59	61	61
ENSG00000149488.12	TMC2	-1.327954307835686	-0.08377575238401129	0.1841932020694501	0.034937397577881196	0.17731797127191384	2.6192081349174938e-18	NA	25	25	25
ENSG00000177082.12	WDR73	-1.3273802511651431	-0.0751882101165082	0.18438292914137688	0.03783920575234371	0.08394554344388938	5.1898998927372235e-09	NA	57	57	57
ENSG00000204084.12	INPP5B	1.3270037555354985	0.0566428251699596	0.1845074403553968	0.06923030051758366	0.4901564159815911	6.870461305950605e-64	NA	38	44	44
ENSG00000275263.1	RP11-1072A3.4	-1.3261449817349684	-0.12373177335531049	0.18479167907623484	0.015748706498640956	0.04144582354205482	5.0544118087129385e-05	NA	20	20	20
ENSG00000242616.3	GNG10	-1.3245136691131987	-0.061990881012245154	0.18533250641720678	0.07430928593456436	0.4889762674004077	1.010986529168314e-63	NA	22	22	22
ENSG00000133243.8	BTBD2	-1.3243233092421105	-0.28939366476381223	0.1853956924211675	0.002400409925791982	0.05629575529055352	2.803033330135077e-06	NA	4	4	4
ENSG00000146859.6	TMEM140	1.32382672875919	0.37765614514831736	0.18556059698375804	0.0015927919328628031	0.049039432957599625	1.100335983066275e-05	NA	10	10	10
ENSG00000277007.1	RP11-392O17.2	1.3236285551384561	0.43086162950446055	0.1856264367978292	0.0022210093680234593	0.012688387403303414	0.028195726263580325	NA	24	24	24
ENSG00000278224.5	PRICKLE4	-1.323490643966629	-0.14657288444223904	0.1856722656309271	0.01138208809770258	0.036411075557694086	0.00015832787028059086	NA	22	22	22
ENSG00000180917.17	CMTR2	-1.3232939894417783	-0.1725218796564991	0.18573762975490293	0.007740052424373225	0.06948200543157991	1.445672441034659e-07	NA	28	30	30
ENSG00000136319.11	TTC5	-1.3232186481933048	-0.42059028305773544	0.18576267622186649	0.001244151181040271	0.010768585389261759	0.04281615910490408	NA	8	8	8
ENSG00000152240.12	HAUS1	1.3230512005305417	0.10876113605568852	0.18581835151485027	0.020471117287329896	0.1554880219477319	5.546577759164173e-16	NA	38	39	39
ENSG00000178031.16	ADAMTSL1	-1.3226232088334815	-0.1320959486514328	0.18596071212036447	0.012663468914637595	0.04813904696299128	1.0564238343641001e-05	NA	29	30	30
ENSG00000079335.18	CDC14A	-1.3221764351724612	-0.31116058336951646	0.18610940606403936	0.002500954190136034	0.013514628704824791	0.023458991098090836	NA	29	31	31
ENSG00000221890.3	NPTXR	1.3220693416879363	0.26233233303885817	0.18614506166776723	0.0034680607299111352	0.0521619485317716	5.7808685870124875e-06	NA	18	18	18
ENSG00000187664.8	HAPLN4	-1.3211283615354488	-0.09422127725192062	0.186458567812416	0.029926945614028394	0.08026024709067818	1.30347585802284e-08	NA	16	16	16
ENSG00000270673.1	YTHDF3-AS1	1.320644180661857	0.205220239989257	0.18662003418904105	0.005935566891563989	0.055068014294520164	3.6452204480740797e-06	NA	9	9	9
ENSG00000117505.12	DR1	1.32058669687976	0.17251038668249957	0.18663921094534408	0.008357370113923929	0.09727349960319856	4.0144407565564886e-10	NA	73	73	73
ENSG00000186815.12	TPCN1	1.3203557943385746	0.3314333016892048	0.18671625537127623	0.0007769441804960207	0.04119364295561265	5.9442236823129965e-05	NA	5	5	5
ENSG00000113575.9	PPP2CA	-1.3202391548857983	-0.5432428486348102	0.1867551829713976	0.00048446070640642905	0.02410951862225241	0.0024164013559981826	NA	10	10	10
ENSG00000153130.17	SCOC	1.3197685882022043	0.18140786239770398	0.18691229218977645	0.011575269662640802	0.04027286331907101	8.310926718888627e-05	NA	93	98	98
ENSG00000179588.8	ZFPM1	-1.3190810248765537	-0.4729462300745217	0.18714202609083752	0.0020494703863875195	0.01767075074583019	0.009360650184783277	NA	8	8	8
ENSG00000184182.18	UBE2F	1.318949951963109	0.3281391080018127	0.18718584482638223	0.0021364295307461085	0.06879196423759583	1.932561487054187e-07	NA	7	8	8
ENSG00000132507.17	EIF5A	-1.3181998317106327	-0.21341922261385177	0.18743676185527247	0.005553105866487388	0.20827596429569145	1.4306121990373382e-21	NA	7	7	7
ENSG00000196876.15	SCN8A	-1.3179929022624617	-0.15190946842534436	0.18750602393299576	0.012313481786959927	0.051898857460609314	6.1479444538026826e-06	NA	20	20	20
ENSG00000169599.12	NFU1	1.3175655420102084	0.22653712900928408	0.18764912697631753	0.005055598482576597	0.07593766839567585	3.435842743144839e-08	NA	29	30	30
ENSG00000102967.11	DHODH	-1.317503489391932	-0.12370569044436569	0.18766991220873108	0.015284631691415152	0.1232788124414554	8.757114704858805e-13	NA	21	21	21
ENSG00000188033.9	ZNF490	-1.3168391968093016	-0.1294939683775605	0.1878925310720757	0.013905344475612152	0.05907795393913979	1.4252942730392888e-06	NA	56	58	58
ENSG00000103544.14	C16orf62	-1.316776146139506	-0.23859700479103163	0.18791367084230215	0.003953764434941622	0.056516829958661065	2.1053560891284704e-06	NA	18	20	20
ENSG00000146267.11	FAXC	1.3162684253256227	0.19131388801174656	0.1880839645959289	0.007733488358291898	0.04594574638175858	2.383757616016225e-05	NA	85	87	87
ENSG00000144741.17	SLC25A26	-1.3151115518098255	-0.09356317475948135	0.18847241481116983	0.01976719504974598	0.15847969145919938	3.01257207248166e-16	NA	24	24	24
ENSG00000214309.4	MBLAC1	1.3149721351227783	0.1092349820424188	0.18851926749629588	0.02038041365776551	0.09635054531643596	5.645841748427435e-10	NA	16	16	16
ENSG00000135052.16	GOLM1	-1.3143231806732847	-0.15242931466351448	0.18873746965279636	0.012064054710020545	0.04342652442269772	4.057083791772115e-05	NA	86	90	90
ENSG00000259577.1	CERNA1	-1.3130277902086678	-0.18317873361923775	0.18917358401314743	0.007696953037306318	0.04833661060796828	1.0517211207759448e-05	NA	8	8	8
ENSG00000184117.11	NIPSNAP1	-1.3126251196458276	-0.12904976490059164	0.18930930086823317	0.012758215989759562	0.17352418897415092	2.8547801088573435e-18	NA	54	55	55
ENSG00000119139.17	TJP2	1.312290366629318	0.23994828549789612	0.18942218128308907	0.006023672919836381	0.021655011061353868	0.004076811551992772	NA	58	59	59
ENSG00000164904.17	ALDH7A1	-1.311798363003982	-0.16287192021971347	0.18958817742258582	0.007718284019586053	0.12767190243412976	4.2765143857791834e-13	NA	51	52	52
ENSG00000099365.10	STX1B	1.3114817463921504	0.3533325555793073	0.18969505675347254	0.0018923807927820997	0.014082471624696313	0.019441675874300863	NA	8	8	8
ENSG00000136935.13	GOLGA1	1.3087602676597592	0.4025403926376275	0.19061556964463477	0.0015341042955100675	0.017309673678753166	0.009835773596608876	NA	5	5	5
ENSG00000165568.17	AKR1E2	-1.3078916849718776	-0.10641983587579434	0.1909100502157347	0.0206146446238689	0.07625734487587693	4.062866671303373e-08	NA	35	44	44
ENSG00000008324.11	SS18L2	1.3077770027293378	0.1366365548604032	0.19094895660586564	0.01263710296389383	0.1022255401855746	7.623236676010605e-11	NA	26	26	26
ENSG00000173517.10	PEAK1	1.307439120629885	0.17146164688667945	0.19106361832786656	0.007303973956006705	0.08550950724872299	3.5944331546166635e-09	NA	49	49	49
ENSG00000168060.15	NAALADL1	-1.3073587413170749	-0.16338609776004862	0.19109090284777142	0.012186314127893146	0.08858708624250658	2.153950761466917e-09	NA	50	51	51
ENSG00000115687.13	PASK	-1.307176201918314	-0.1105449348914418	0.19115287595648378	0.015436301631986813	0.11652526455191314	8.818873683573527e-13	NA	14	16	16
ENSG00000162618.13	ADGRL4	-1.306783032182479	-0.3746615476312914	0.1912864094332437	0.0012868195308844597	0.016297437916812832	0.012444604639927359	NA	20	20	20
ENSG00000236039.2	AC017060.1	-1.3062082881962112	-0.05174353714523027	0.19148173503182397	0.05821021799739437	0.0638692317560661	5.17199728055534e-07	NA	108	117	117
ENSG00000048392.11	RRM2B	1.3051197044959322	0.36168751480877104	0.19185209011113524	0.004710168954225094	0.0309953322887089	0.0004959987808769838	NA	15	15	15
ENSG00000146242.8	TPBG	-1.3048720934197566	-0.11647034196837457	0.19193640519459354	0.015684058245514207	0.18626587054266405	4.375647843884307e-19	NA	35	35	35
ENSG00000148834.12	GSTO1	-1.304817353547066	-0.3435363302195942	0.1919550485750755	0.0020285848431498337	0.025936904485097882	0.0016175033237811676	NA	20	21	21
ENSG00000131238.16	PPT1	1.3048040668418144	0.4172994420540938	0.19195957398010677	0.0012035281144158624	0.02462385506485522	0.0022001636328104392	NA	3	3	3
ENSG00000151353.14	TMEM18	-1.304642646913367	-0.07849325336915064	0.19201455930611322	0.04458159066404855	0.22363767924118733	1.6890283897914054e-23	NA	58	62	62
ENSG00000167565.12	SERTAD3	-1.3042334337896564	-0.2840493454343168	0.19215400363658341	0.004372455544661841	0.043292755324324986	4.127795960256028e-05	NA	12	12	12
ENSG00000144847.12	IGSF11	1.3033915892076615	0.09231912122565716	0.19244110649714086	0.03876461000682083	0.11413860984201064	7.308480013007793e-12	NA	87	90	90
ENSG00000228022.5	HCG20	1.3032463419997748	0.14175204942152944	0.19249067351537785	0.011795873039160012	0.10323716644641	1.132971110973865e-10	NA	6	12	12
ENSG00000135437.9	RDH5	1.3027628159833473	0.40977765722142767	0.19265574907558036	0.0016347013929330794	0.033348994873881724	0.00028624874974210603	NA	33	33	33
ENSG00000225973.3	PIGBOS1	-1.3020301492446882	-0.10219438307846039	0.19290607939127014	0.02322161295817696	0.03351021296570356	0.00032447398152012346	NA	66	68	68
ENSG00000124596.16	OARD1	1.301711949185246	0.22153716097979237	0.19301487324469901	0.0048945213475339545	0.017043165639415412	0.010910500423049556	NA	41	43	43
ENSG00000100897.17	DCAF11	-1.3013752473913323	-0.4976247006012117	0.19313004199371908	0.0008130755747915891	0.01297765694678087	0.02402625182315328	NA	11	12	12
ENSG00000163743.13	RCHY1	-1.3013693329917633	-0.12695932721693806	0.19313206546341866	0.015675164702219267	0.11648901909028875	4.421045628211045e-12	NA	18	20	20
ENSG00000239887.4	C1orf226	1.299648152039895	0.14677071632269037	0.19372158813140328	0.009851284315220182	0.06361589663039062	5.765525547892826e-07	NA	41	41	41
ENSG00000142798.17	HSPG2	1.299392781481582	0.14283395002632285	0.19380916768704737	0.016097319397169338	0.15261666441660204	6.414954012939332e-16	NA	18	18	18
ENSG00000171824.13	EXOSC10	1.297804523237364	0.14156901067302474	0.1943545149330671	0.008442288928693524	0.03096204796314384	0.0005296059963609828	NA	30	32	32
ENSG00000004777.18	ARHGAP33	-1.2976280822617867	-0.22449341293595998	0.1944151674571356	0.004380878607331547	0.11087493156670318	1.7681978840581415e-11	NA	15	15	15
ENSG00000183463.5	URAD	1.2974478310933237	0.06338178140192724	0.19447714409667183	0.058139540959166985	0.2331584280849482	1.0092557092402107e-24	NA	12	12	12
ENSG00000270806.1	C17orf50	1.2972546718824927	0.09459014149630257	0.19454357506172726	0.030429563702393227	0.017212060489849492	0.01063278259122771	NA	62	70	70
ENSG00000080007.7	DDX43	1.2970227197371507	0.22117948992601458	0.19462336962168014	0.004730106083156519	0.04140582812173031	6.30564181743987e-05	NA	7	7	7
ENSG00000137955.15	RABGGTB	1.2969484024397078	0.4456072459344583	0.1946489408187787	0.0009980283580205856	0.029917531203933725	0.0006958726484723054	NA	5	6	6
ENSG00000124217.4	MOCS3	1.2969434877178851	0.33313181442077705	0.19465063196985855	0.002778258702852733	0.02452734140656488	0.0020807410479274017	NA	26	32	32
ENSG00000168427.8	KLHL30	1.2968232790245222	0.052233977987537206	0.19469199902259493	0.07743062285860873	0.2530098839873989	7.0231767169327e-27	NA	71	73	73
ENSG00000053372.4	MRTO4	1.2964481076272036	0.6047513019237819	0.1948211470921103	0.0008738721960818793	0.03200635653938714	0.0004183967422748232	NA	13	13	13
ENSG00000261672.1	RP11-475B2.1	1.2963537930460078	0.09415094971306857	0.19485362359172165	0.024867532010704154	0.11591721074793496	1.880608496083479e-12	NA	27	28	28
ENSG00000169570.9	DTWD2	-1.2951279251307601	-0.15720870492403421	0.19527610307159216	0.009462361162012097	0.06788684874588796	2.367059465858869e-07	NA	24	24	24
ENSG00000183891.5	TTC32	1.294989488748006	0.05150799479235084	0.19532385555196197	0.09597564048920884	0.4022223671763745	9.00608769531869e-49	NA	26	26	26
ENSG00000103489.11	XYLT1	-1.2947349799414074	-0.46130962449145174	0.1954116685898688	0.001253822785172056	0.01738707680139338	0.010205216413097	NA	8	8	8
ENSG00000128487.16	SPECC1	1.2942561450354944	0.28200484811959214	0.19557695919155282	0.0030685146162804412	0.02196985544078339	0.0034982326200721768	NA	15	15	15
ENSG00000156931.15	VPS8	-1.2940889671472244	-0.09809610149081949	0.195634692010076	0.05565762019079602	0.31377900779678825	1.7140020527554665e-35	NA	59	60	60
ENSG00000198028.3	ZNF560	1.2939089390509382	0.135364726740013	0.19569687645781597	0.012602591724353247	0.044400721705241376	3.3145833557500613e-05	NA	16	17	17
ENSG00000114698.14	PLSCR4	-1.2938268469712597	-0.1518142430724812	0.19572523712212164	0.009113746466683092	0.12025156223701727	2.453632507990502e-12	NA	19	19	19
ENSG00000131791.7	PRKAB2	-1.2937294497129086	-0.30256749184166576	0.19575888923220686	0.002258144410061466	0.04578832321187039	2.6100899197940266e-05	NA	15	15	15
ENSG00000251369.8	ZNF550	-1.2936605546726307	-0.16218867775268825	0.19578269598947506	0.009485141894745565	0.12334947811886178	7.959616565293692e-13	NA	6	6	6
ENSG00000228784.7	LINC00954	1.2931830614736228	0.371524242744959	0.19594775261233044	0.0017360605418540792	0.04851236594667305	1.3141116614264787e-05	NA	4	4	4
ENSG00000174938.14	SEZ6L2	1.292527315982588	0.3711347357934881	0.19617459243299318	0.0018704848969761441	0.028153187129239386	0.0009998613397144175	NA	12	14	14
ENSG00000261824.6	LINC00662	1.2917833167557458	0.10887275519680262	0.19643219448952565	0.022709259367179248	0.11662055214220493	3.8719874127443164e-12	NA	85	86	86
ENSG00000145715.14	RASA1	1.2904626513878632	0.4791741796337724	0.19689007138966008	0.0009842630794529802	0.015155437094101457	0.015432310187334744	NA	30	31	31
ENSG00000198569.9	SLC34A3	1.2901450481719052	1.0115929278803062	0.1970003014338546	0.00020946656292575357	0.01713197878566559	0.010488774225280216	NA	6	8	8
ENSG00000104221.12	BRF2	-1.2900459798435866	-0.2613404400957502	0.19703469416462027	0.0033295416139702675	0.05582757413911209	2.2582411468441084e-06	NA	16	18	18
ENSG00000107614.21	TRDMT1	1.2894088561856325	0.104954591396776	0.19725598415486745	0.019089865169574505	0.159749409674703	1.9116877442751576e-16	NA	21	21	21
ENSG00000184293.7	CLECL1	-1.2887957766710394	-0.0490159523292719	0.19746909467563645	0.08862214393410844	0.30486406772092445	1.929419385540972e-34	NA	37	37	37
ENSG00000213722.8	DDAH2	1.2885542541431436	0.22795609379738707	0.1975530957638134	0.0037196543431117063	0.058500458534157786	1.365537302154055e-06	NA	32	88	88
ENSG00000160323.18	ADAMTS13	1.2882770158092929	0.2063876409954373	0.19764955097545145	0.010290665548667758	0.16536078621137276	6.259019384667871e-17	NA	16	17	17
ENSG00000093134.14	VNN3	1.2882412439037645	0.16863661035275831	0.19766199904653836	0.006401049543073433	0.05633656966401639	2.1247748206231584e-06	NA	12	12	12
ENSG00000139117.13	CPNE8	1.2882075774849673	0.38924771197241054	0.19767371496473685	0.0016547195690558903	0.02088508705036413	0.004475024802450632	NA	27	27	27
ENSG00000008300.16	CELSR3	1.2881743257754563	0.1717310583728537	0.1976852870628214	0.0078092545723538135	0.03307030893101238	0.0003592085605379088	NA	11	13	13
ENSG00000184574.9	LPAR5	-1.2878447771072385	-1.391793500574874	0.19780000178782553	0.00012527210121599918	0.010880049857409426	0.04164998275760795	NA	1	1	1
ENSG00000141497.13	ZMYND15	1.2876101368675559	0.22724776128000437	0.19788170890350443	0.0037863072217140217	0.0394837849902069	5.5947829186697336e-05	NA	7	7	7
ENSG00000146247.13	PHIP	1.2875853091426397	0.37055519447477614	0.19789035593141835	0.0012256121675608745	0.037458024153016425	0.00014356199763336928	NA	27	27	27
ENSG00000129167.9	TPH1	1.2875632033448172	0.09563746188726995	0.1978980551961409	0.023960066540704532	0.08005553308731163	1.3112475031110249e-08	NA	65	67	67
ENSG00000274736.4	CCL23	-1.2875308263788838	-0.05804127434144616	0.19790933221845108	0.037772726960851793	0.18731087715427047	5.560879641605275e-20	NA	13	15	15
ENSG00000106261.16	ZKSCAN1	1.287457503657926	0.23708556993235008	0.19793487254325615	0.004137638084012888	0.05535615722267216	1.8382416355300275e-06	NA	22	24	24
ENSG00000180902.17	D2HGDH	-1.2871508018915474	-0.41818040386376976	0.19804173135956737	0.0014695844162094655	0.4500364230693666	9.543725445947242e-56	NA	23	33	33
ENSG00000197951.8	ZNF71	-1.2871033547745387	-0.09653056124491084	0.19805826631009138	0.019819805718547988	0.1492438456523448	2.3660619242844524e-15	NA	14	15	15
ENSG00000164253.13	WDR41	-1.2870114459589594	-0.15439707153547652	0.19809029868868222	0.020211862677556064	0.15999837581200058	8.775101256927709e-17	NA	42	42	42
ENSG00000240682.9	ISY1	1.2868774460088876	0.22421592000757531	0.19813700760489028	0.0044919453332492205	0.04950695194361717	7.737175874714271e-06	NA	11	11	11
ENSG00000116406.18	EDEM3	1.2864137526393424	0.14510672104903177	0.19829870128736082	0.011282191192212293	0.19627661778346028	8.825598069720531e-21	NA	16	16	16
ENSG00000125166.12	GOT2	1.285285568843013	0.27814203847351787	0.1986925112110811	0.00285065013679454	0.07000570647315935	1.3353719541016785e-07	NA	16	16	16
ENSG00000088538.12	DOCK3	-1.2847335361030603	-0.16453992086745578	0.19888541493732126	0.009016682467737383	0.059244579966608986	1.2016854919818502e-06	NA	4	4	4
ENSG00000154127.9	UBASH3B	-1.2846619943152966	-0.19921561339165908	0.1989104246985235	0.003673675876495454	0.03446570321403511	0.00025476966037166784	NA	13	13	13
ENSG00000267939.1	CTD-2325M2.1	1.28423412973119	0.05779253179900623	0.19906004668056687	0.07202867907010208	0.17742920256281214	2.1248805316810084e-18	NA	31	33	33
ENSG00000169994.18	MYO7B	-1.2838998327515272	-0.11452100190057343	0.19917700579246878	0.01924131477481575	0.1249111029073267	8.221820110332584e-13	NA	29	29	29
ENSG00000269067.1	ZNF728	1.2835539855292268	0.13503122068747478	0.1992980587826917	0.013129892661135182	0.06512243448862387	4.136825788866788e-07	NA	13	14	14
ENSG00000106479.10	ZNF862	1.283407706851135	0.4966559363588425	0.19934927522724044	0.0008348377279854311	0.03161542920111805	0.0004548492610694677	NA	7	7	7
ENSG00000121417.13	ZNF211	-1.2830078517997425	-0.12374330578999432	0.1994893252492863	0.015091328525675272	0.24073684999332645	1.8270818520568836e-25	NA	27	28	28
ENSG00000108055.9	SMC3	1.2825109037998015	0.7906763192396471	0.19966348243125076	0.0002905407019280365	0.013167731778097474	0.02542087312051089	NA	2	2	2
ENSG00000147804.9	SLC39A4	-1.28183402268505	-0.12350427586212416	0.19990087642896104	0.010842877087331733	0.07224544152851815	5.1945630868482656e-08	NA	6	6	6
ENSG00000103647.12	CORO2B	-1.281752527216998	-0.3372471466777534	0.19992947220624913	0.001936098633085907	0.027722230547119225	0.000985654676270415	NA	5	5	5
ENSG00000168872.16	DDX19A	1.2815515995025635	1.2963778848224825	0.1999999880808686	0.0001445420923346607	0.01540436476592497	0.015673406545241637	NA	1	2	2
ENSG00000176386.8	CDC26	-1.2813401957765913	-0.06474454368807521	0.2000742001321194	0.05383441986679234	0.31695867750072765	2.693122554136405e-35	NA	23	23	23
ENSG00000198816.6	ZNF358	1.2812666893005373	0.6333194174282778	0.2001000088646151	0.0005680462093185642	0.012646008474011115	0.028221928606178913	NA	1	2	2
ENSG00000164011.17	ZNF691	1.2806823986078837	0.2162127025074051	0.20030524462843313	0.004808111314568241	0.07955911630052202	1.4853409582614553e-08	NA	35	36	36
ENSG00000248698.5	LINC01085	-1.2804640534376774	-0.09915652006100051	0.20038197916707134	0.022915003933420403	0.0920538807589449	1.076371613730141e-09	NA	16	16	16
ENSG00000184887.13	BTBD6	-1.2801199171934998	-0.18934070862906915	0.2005029648849168	0.00551625516995266	0.13168934729470694	1.2804642767328396e-13	NA	13	13	13
ENSG00000139192.11	TAPBPL	1.2799352368887174	0.0396308979848308	0.20056791370635252	0.1353940206143745	0.5962750010882308	5.586240234076356e-88	NA	18	18	18
ENSG00000253967.1	RP11-333A23.4	1.2798708961012681	0.07103222292936831	0.2005905448383022	0.04866614699044394	0.08747420328360851	1.9812308067382613e-09	NA	66	68	68
ENSG00000273771.1	RP11-236L14.2	-1.2794814250726232	-0.230030414681062	0.2007275765806633	0.0068806735957178695	0.04864696182099533	1.3787367744827408e-05	NA	56	61	61
ENSG00000164338.9	UTP15	1.2789641527842932	0.799486664590478	0.20090967960384143	0.00035147715533266936	0.015367521785097982	0.015218085226292963	NA	6	6	6
ENSG00000197696.9	NMB	1.2786117437517077	0.17420441292536243	0.20103381239234885	0.006641112138952566	0.04246502077313813	4.631179185573145e-05	NA	28	28	28
ENSG00000128710.5	HOXD10	-1.277373033452411	-0.19629928070355354	0.20147058051885125	0.009997422390929121	0.07330768892449087	6.485600629168174e-08	NA	7	7	7
ENSG00000105808.17	RASA4	-1.2771814098830916	-0.09003076308039698	0.2015382085777193	0.02564630452808321	0.08076497752290628	1.0215764625449627e-08	NA	25	25	25
ENSG00000108622.10	ICAM2	1.277095574106802	0.23518562102129675	0.20156850722830333	0.004285799025572074	0.07039408558290079	1.3314909300206794e-07	NA	7	7	7
ENSG00000241399.6	CD302	1.276964047007653	0.27342077272113513	0.20161494062639884	0.0032063608344702734	0.03753905434549357	0.00010626271739469224	NA	20	20	20
ENSG00000170166.5	HOXD4	-1.2759845515557058	-0.2737150312784033	0.20196098013259123	0.004836901013539737	0.07388465767271138	5.6798035482647934e-08	NA	4	4	4
ENSG00000228696.8	ARL17B	1.2757219708966447	0.04556550588730486	0.2020538190745098	0.10781175742353079	0.2848906516885055	7.917508042482332e-31	NA	56	90	90
ENSG00000284526.1	RP11-666A8.13	1.2752926466901036	0.2730488319598166	0.20220567945730483	0.004574080078089574	0.015887014091429636	0.014189691591581097	NA	16	16	16
ENSG00000198832.10	SELENOM	1.2752777242566393	0.19384734615443436	0.2022109593098882	0.002604468394735029	0.0252554295038518	0.0016650184325430581	NA	24	24	24
ENSG00000244045.12	TMEM199	-1.275193085735036	-0.26501752354535346	0.20224090799675865	0.0028907677291329682	0.04426185811188728	3.369287506013976e-05	NA	5	5	5
ENSG00000261600.1	RP11-575H3.1	-1.2751408968601206	-0.24492407650954015	0.20225937623800538	0.008264747027994124	0.07783705633314468	2.8272375743804013e-08	NA	4	7	7
ENSG00000241945.7	PWP2	-1.2747944427012419	-0.02748404516143281	0.20238200822358343	0.32965836544989907	0.6139724190422864	4.036170929607756e-93	NA	17	17	17
ENSG00000187514.16	PTMA	-1.2747450889051366	-0.6749279123163436	0.2023994820539582	0.001355311513751087	0.03492530955115257	0.0002383628954061541	NA	6	7	7
ENSG00000175164.13	ABO	1.2736860448503882	0.03917142489323503	0.20277470409722875	0.14925066072704	0.5843175441499134	1.950084723121817e-84	NA	57	58	58
ENSG00000107815.7	TWNK	-1.2712599186169569	-1.0701645652877603	0.2036361964474359	0.0002021423483137646	0.03988307032817544	8.63618529413369e-05	NA	2	2	2
ENSG00000124678.17	TCP11	1.2708241884986866	0.10158590448056358	0.2037912015069121	0.06075266610855653	0.09652342620210322	4.254008930998298e-10	NA	39	42	42
ENSG00000132122.11	SPATA6	1.270246763073237	0.3625956853831265	0.20399674502100051	0.0017610293520260928	0.06482336992382509	4.562763296377889e-07	NA	9	9	9
ENSG00000165188.13	RNF183	-1.2701180707391824	-0.19393983315487398	0.2040425755989902	0.004367028103030168	0.029280630814135507	0.0008045291753685928	NA	13	14	14
ENSG00000165621.8	OXGR1	1.2700054623072368	0.0507743946072919	0.20408268444060895	0.08349630418061438	0.2217103339570034	2.5261657156317158e-23	NA	26	26	26
ENSG00000198468.7	FLVCR1-AS1	1.2694099848799116	0.02763336397104553	0.20429487681453373	0.2571443604434495	0.5641552456200539	7.180177206591592e-80	NA	38	38	38
ENSG00000180611.6	MB21D2	-1.2692851299245118	-0.10175457499829944	0.20433938796561046	0.02166549587133297	0.12156794929929587	2.857429583657684e-13	NA	60	61	61
ENSG00000048540.14	LMO3	-1.2691153793511467	-0.12343210096770214	0.20439991584946626	0.013376146669613556	0.12237640278472625	1.087020250937656e-12	NA	20	21	21
ENSG00000272143.1	FGF14-AS2	-1.26889721004278	-0.2285923992659421	0.2044777275308176	0.005003945573748547	0.05296034674649873	4.369055106525833e-06	NA	28	28	28
ENSG00000163380.15	LMOD3	-1.268255186656828	-0.17783640142192875	0.20470683486502017	0.009329995439062478	0.014378679478472168	0.017823733874624617	NA	25	26	26
ENSG00000243543.8	WFDC6	-1.268085357586115	-0.06669434266379522	0.2047674699201536	0.03797773390591209	0.12176338996259745	1.7386470847547237e-12	NA	78	80	80
ENSG00000132275.10	RRP8	1.2678527631487293	0.22328811633669254	0.20485053564869682	0.004316927570836093	0.09460437360576278	3.3987215765669865e-10	NA	8	8	8
ENSG00000144278.14	GALNT13	-1.267546971568054	-0.23065640671652174	0.20495977932329223	0.00449712718600124	0.033109680105481966	0.00034406592809047227	NA	13	13	13
ENSG00000281538.1	RP4-669P10.20	-1.267485627171375	-0.05466029653615274	0.20498169963530588	0.05061356563449958	0.14862533377135032	9.499801031003027e-16	NA	51	53	53
ENSG00000120697.8	ALG5	1.2673405234378974	0.2543288102733268	0.20503355661745226	0.0029160931789821744	0.059557126936273935	1.3986499549833125e-06	NA	38	38	38
ENSG00000253873.5	PCDHGA11	-1.266479013996811	-0.12253106176534657	0.205341638161037	0.01430564622789846	0.01603462001313373	0.012394053163124731	NA	60	63	63
ENSG00000171469.10	ZNF561	-1.2662768583691038	-0.08897650021277229	0.2054139790810774	0.021015121769850684	0.22293382031085426	1.4980806831372205e-23	NA	14	14	14
ENSG00000162738.5	VANGL2	-1.2651980955225512	-0.3736932528906851	0.20580032500625123	0.001724999992920845	0.06387626752630596	5.6057782135638e-07	NA	7	8	8
ENSG00000159363.17	ATP13A2	-1.2648429956435359	-0.792330427286552	0.2059276151731918	0.0003549352740402263	0.012226502830441351	0.03027568780830417	NA	15	15	15
ENSG00000274723.1	RP11-618L22.1	-1.264678229703703	-0.07557353252390386	0.20598669708783013	0.04616038771309587	0.04546283538949835	2.365708235954848e-05	NA	91	92	92
ENSG00000157150.4	TIMP4	-1.2636349965939742	-0.09294004352690363	0.20636106634631401	0.020631597926589043	0.10846319512764736	3.252798892968168e-11	NA	54	55	55
ENSG00000165275.9	TRMT10B	1.2635311389279154	0.2534935741295102	0.20639836319842297	0.0035809305637653664	0.04880928287693887	1.2694896119032292e-05	NA	31	31	31
ENSG00000136003.15	ISCU	1.2629391417224165	0.20082161338053306	0.20661105178490802	0.006858517366546071	0.012497229192693915	0.02987224661697851	NA	60	60	60
ENSG00000198961.9	PJA2	-1.2627345206088731	-0.1591184189410567	0.2066846036099056	0.007187211604750683	0.12186008393378114	1.7767093056445727e-12	NA	32	35	35
ENSG00000184752.12	NDUFA12	-1.262185053647432	-0.12525772687120643	0.20688220561747717	0.014161901629021027	0.18756256523605944	9.803251583662663e-20	NA	16	16	16
ENSG00000130803.14	ZNF317	-1.2619910832374612	-0.1642011152868034	0.20695199494683425	0.008855375105551882	0.06495574498223106	4.0970767585317824e-07	NA	29	32	32
ENSG00000101773.18	RBBP8	1.2618492046862384	0.5628354428332147	0.20700305277324282	0.0005707586456814435	0.01164552791561585	0.03438172638337923	NA	4	4	4
ENSG00000164924.17	YWHAZ	1.2612389330192375	0.12432900589428555	0.20722277544131806	0.013166095323807477	0.1994559062463296	7.519622635177178e-21	NA	9	9	9
ENSG00000183336.8	BOLA2	-1.2603376533046613	-0.0528119947337398	0.20754758231331283	0.07767281374152603	0.17232829582504916	5.98107852091329e-18	NA	17	19	19
ENSG00000176049.15	JAKMIP2	-1.2584158862367345	-0.37918715258167607	0.20824138957641014	0.001695869026080006	0.027004536685491867	0.0011912056559021545	NA	3	3	3
ENSG00000137154.12	RPS6	-1.2576477239679311	-0.6511084877924537	0.20851918574789963	0.0006406431111195242	0.03851407540011224	0.00012007316050355938	NA	5	5	5
ENSG00000157578.13	LCA5L	-1.257546396542139	-0.04279942953938681	0.20855584957302564	0.122248112421235	0.32662748889281884	1.1311058895939035e-36	NA	44	44	44
ENSG00000134042.12	MRO	-1.2574656809741194	-0.16069589798526804	0.20858505864653687	0.008254950525476284	0.06869121874674812	1.996799206881707e-07	NA	12	12	12
ENSG00000051180.16	RAD51	-1.2568086587904796	-0.3446174501788152	0.2088229298841443	0.0019690714997870964	0.025661102259180956	0.001725130048494304	NA	9	9	9
ENSG00000101115.12	SALL4	1.2564389184550193	0.12965643217473305	0.20895687872478652	0.013685246140606757	0.04448791940020376	3.047910804661145e-05	NA	31	31	31
ENSG00000119899.12	SLC17A5	1.255917563663472	0.19858702541058174	0.2091458599285435	0.0058207214735855484	0.053202587727643635	4.277917257098307e-06	NA	20	20	20
ENSG00000035403.17	VCL	1.2548914459963056	0.13700043195032996	0.20951816966836523	0.01072751814908601	0.07481796379983884	3.0846616283021536e-08	NA	34	41	41
ENSG00000184389.9	A3GALT2	-1.2548670781749693	-0.05555629439698048	0.20952701695777198	0.06983516380841226	0.21675440618074715	8.327454644504609e-23	NA	45	45	45
ENSG00000184363.9	PKP3	-1.2546116698487495	-0.09163014860624516	0.20961976501401702	0.02134766042809155	0.029307329843608114	0.000793535415558041	NA	15	15	15
ENSG00000111644.7	ACRBP	1.2542717603214992	0.20693155279469602	0.20974324463469785	0.0070523335092543505	0.042912697464076506	3.3668067350592514e-05	NA	34	34	34
ENSG00000129353.14	SLC44A2	1.2529684779550176	0.3976581992050936	0.21021717871683243	0.0016048730333592053	0.038913770700934984	0.00010231890227246618	NA	9	9	9
ENSG00000170632.13	ARMC10	-1.2528448268045682	-0.31794086328544396	0.2102621842483997	0.003360604960843809	0.06862053069838255	2.0648535549909355e-07	NA	14	15	15
ENSG00000232104.3	RFX3-AS1	1.252385486121172	0.10248864973067441	0.21042943236728506	0.02847735323710015	0.13030679023944494	9.125309886590664e-14	NA	13	14	14
ENSG00000196284.15	SUPT3H	1.2522544404550127	0.06394367487494171	0.2104771643591289	0.05326310966767235	0.09979545532267707	2.580694826830836e-10	NA	132	137	137
ENSG00000187961.13	KLHL17	1.2513605359196522	0.3867880098177657	0.21080296858220293	0.0017664668335551684	0.07457462436305362	4.7082145385020687e-08	NA	15	26	26
ENSG00000165983.14	PTER	1.2510809368231182	0.08914273389770792	0.2109049498107718	0.029011410622512394	0.16049833750035586	1.5617320598090354e-16	NA	41	42	42
ENSG00000101017.13	CD40	1.2508499124054637	0.07413826560037373	0.21098924078659265	0.03512108686829639	0.148184662421574	2.1249259499430718e-15	NA	43	43	43
ENSG00000143952.19	VPS54	-1.2508275848302597	-0.16447050215918718	0.21099738845931237	0.004420548524521773	0.048944587958635134	9.419974181588824e-06	NA	14	14	14
ENSG00000233927.4	RPS28	-1.2506784208953496	-0.10502143208380142	0.21105182649234577	0.018604507771550323	0.2422231311142503	9.199270144689235e-26	NA	8	8	8
ENSG00000107186.16	MPDZ	1.2498229490635548	0.1757924142484049	0.21136423087400247	0.00420483199799912	0.0693812724112397	6.249970057245836e-08	NA	13	13	13
ENSG00000112624.12	GLTSCR1L	1.2496476266271044	0.32842863526853117	0.211428297032493	0.0015019612931075595	0.04675268747067507	1.683160817072211e-05	NA	14	15	15
ENSG00000204520.12	MICA	-1.2494943821810032	-0.368576415560496	0.2114843069701844	0.0013895679649302962	0.4967384761219178	1.2569196583104664e-65	NA	6	39	39
ENSG00000269113.3	TRABD2B	-1.2493176428216624	-0.11188249153628216	0.2115489174780013	0.017707445184079212	0.097865017628316	3.1256740051045883e-10	NA	31	32	32
ENSG00000116473.14	RAP1A	1.2492333770289907	0.1343667981334568	0.21157972749916265	0.010819755363845305	0.15450981284084106	5.53243287052229e-16	NA	33	34	34
ENSG00000169592.14	INO80E	-1.2491318401873528	-0.08055937683604067	0.21161685662620977	0.03320042209561786	0.30853144107087865	5.5545371778407645e-34	NA	33	33	33
ENSG00000250490.1	LINC02145	-1.2488630621276942	-0.03806745409033196	0.21171516383062627	0.13371235718261926	0.4100754001895519	1.6667358481777673e-50	NA	35	36	36
ENSG00000137857.17	DUOX1	1.2486019011495442	0.18655943968591773	0.21181071665556817	0.006434476312885091	0.018468617068495476	0.007827025148137538	NA	21	24	24
ENSG00000267107.6	PCAT19	-1.2475342696905358	-0.07161094559709143	0.21220166271109064	0.03547218702995538	0.33197922637358723	2.5486460730807266e-37	NA	28	30	30
ENSG00000272209.1	RP3-500L14.2	-1.2475121660696802	-0.08961685714951206	0.21220976213545095	0.023424028553750996	0.08620356116930616	2.675060370888327e-09	NA	12	12	12
ENSG00000108433.16	GOSR2	-1.2472369028248254	-0.46079068179152427	0.21231064548842182	0.0009705226290680658	0.04914627700616088	6.480511898621327e-06	NA	16	16	16
ENSG00000169220.17	RGS14	-1.2471408726924142	-0.08379631833856899	0.21234584846384819	0.028074970179915094	0.12982665046901365	2.352167323194153e-13	NA	58	67	67
ENSG00000133731.9	IMPA1	-1.2463267799284115	-0.06938635271153053	0.2126444501004573	0.031415329720454764	0.24127812100164076	7.179910442627675e-26	NA	38	38	38
ENSG00000271579.1	RP11-116D17.3	-1.2452296700568048	-0.1512404209539267	0.21304733930352648	0.008989525887572698	0.05774851405184135	2.066584989549041e-06	NA	36	37	37
ENSG00000142794.18	NBPF3	-1.2445573941768506	-0.02885658677389383	0.2132944898118464	0.22695847640433253	0.7071436461850378	5.377827205237274e-125	NA	25	29	29
ENSG00000135506.15	OS9	-1.2445271126514295	-0.3064429753322392	0.21330562715535228	0.0022494293958634707	0.05538818806750985	2.4419567072315312e-06	NA	10	10	10
ENSG00000084463.7	WBP11	1.2438930054894644	0.47474563923949153	0.21353894397859186	0.0008434727747015068	0.05685707086713548	2.33085509526415e-06	NA	2	2	2
ENSG00000152932.7	RAB3C	-1.243701683008231	-0.19227926454359004	0.21360937635989863	0.004814113488740526	0.013615417096698569	0.022422909250452813	NA	38	39	39
ENSG00000130684.13	ZNF337	1.2435679373514068	0.08482012930278678	0.213658622687094	0.015428028316392256	0.0945151839776728	5.641195662480496e-10	NA	81	81	81
ENSG00000160075.11	SSU72	1.2433898042095972	0.29191806078563076	0.21372422559714	0.0023832057980601572	0.09674577819128467	3.0623481497796916e-10	NA	11	11	11
ENSG00000172500.12	FIBP	1.2430892743671695	0.34635948396670335	0.21383493772963447	0.002110074279805251	0.023181999772511598	0.002704374061857498	NA	17	18	18
ENSG00000198818.9	SFT2D1	1.2430820093421546	0.1789613970890546	0.21383761460292572	0.008629437275847134	0.0771561895503579	3.313717708394967e-08	NA	25	25	25
ENSG00000228300.13	C19orf24	-1.2428182745781045	-0.2556291754253334	0.21393480676175414	0.0032538561905007275	0.10786556841867874	2.4075481148925576e-11	NA	9	9	9
ENSG00000213903.8	LTB4R	-1.2426685578589773	-0.13265527331148835	0.21398999489860104	0.017006665118624205	0.13463696702638456	4.591930480120637e-14	NA	27	27	27
ENSG00000167842.15	MIS12	1.2423704774829758	0.10698670296989415	0.2140999029853765	0.011271013455494213	0.07047317209618306	9.032797766483396e-08	NA	19	19	19
ENSG00000176834.13	VSIG10	-1.2420070877614038	-0.14542960538868333	0.21423394697622733	0.010236699877668128	0.09348717122003304	8.750879944525359e-10	NA	70	73	73
ENSG00000234465.10	PINLYP	1.2410717187447928	0.10135146480575874	0.21457925600227346	0.018429111814118097	0.1658354830664921	3.5776828923753317e-17	NA	27	32	32
ENSG00000185829.17	ARL17A	-1.2406532735409053	-0.07551470238915081	0.214733862742172	0.02551389171781436	0.3404289938915476	1.480339864824882e-38	NA	47	83	83
ENSG00000179954.15	SSC5D	-1.2405493196777233	-0.09466674310615189	0.21477228396698833	0.02107793193137391	0.17453819250078428	3.5942575785182034e-18	NA	38	41	41
ENSG00000026297.15	RNASET2	-1.240534510222775	-0.12879817870025628	0.2147777579272474	0.01346903924818132	0.20433417103473867	1.7449982181187015e-21	NA	47	48	48
ENSG00000244617.2	ASPRV1	1.240319913384017	0.2528578844647447	0.21485708979520635	0.0031061500389061433	0.03529788889730013	0.00020800183568006131	NA	9	11	11
ENSG00000105926.15	MPP6	1.2397839879600263	0.31448164188339406	0.2150553022086148	0.005433510773070114	0.01836532739689037	0.008070381457632315	NA	28	29	29
ENSG00000001084.10	GCLC	-1.2394694113974611	-0.49218066102179986	0.21517170994082124	0.0007207238113118596	0.02216471504966273	0.0035076981486185078	NA	7	7	7
ENSG00000204516.9	MICB	-1.238920692142544	-0.057885694229786636	0.21537486985047805	0.055108132103749485	0.40380229130593054	1.937806060194087e-49	NA	43	107	107
ENSG00000185338.4	SOCS1	-1.2384287053066723	-0.46662443244067103	0.21555714240294166	0.0012585166683617127	0.033493855329788866	0.00031718166112117184	NA	6	6	6
ENSG00000104219.12	ZDHHC2	1.238030908493993	0.07845881803432739	0.21570460041592843	0.03176403214453083	0.10284639140051152	7.59508691636757e-11	NA	61	69	69
ENSG00000224470.7	ATXN1L	-1.2380114573507293	-0.9332987481786967	0.21571181255991967	0.0001989270174244954	0.01945398706870233	0.006591230844458782	NA	3	3	3
ENSG00000260448.5	LCMT1-AS1	1.2380055455220442	0.19456125904721888	0.21571400459709456	0.01517956013467717	0.013026472331034444	0.026111869998115468	NA	28	29	29
ENSG00000138722.9	MMRN1	-1.2379028811271242	-0.2646347988700744	0.2157520739166645	0.002381045200649928	0.031051890185490462	0.0004993000572047493	NA	16	16	16
ENSG00000108021.19	FAM208B	1.2376741104190785	0.47318074361928736	0.21583692253393771	0.001133987784524974	0.012021605740034809	0.03178063370105006	NA	15	24	24
ENSG00000186583.11	SPATC1	-1.2373037700863219	-0.2614201009785621	0.21597432874910683	0.0028553724600177514	0.011282223509050738	0.038500174441704164	NA	8	8	8
ENSG00000167157.10	PRRX2	-1.2370398053958351	-0.21435306720022027	0.21607230518294862	0.0048151466776596525	0.049002310922321296	1.2831496947756947e-05	NA	26	29	29
ENSG00000177963.14	RIC8A	1.2363626641962515	0.15327742719557175	0.2163237877077302	0.007607030299905048	0.14101126438208425	1.3484835555183815e-14	NA	28	30	30
ENSG00000112977.15	DAP	1.2359267828139109	0.1098767120912589	0.21648578051104983	0.022604826134208594	0.16763897034642658	3.558576157931406e-17	NA	33	33	33
ENSG00000166455.13	C16orf46	-1.2353858285657706	-0.10755476998899421	0.21668694443286185	0.013560986676801695	0.04102845406247722	5.106249397641429e-05	NA	49	49	49
ENSG00000116857.16	TMEM9	1.2353118473855016	0.11009370083246574	0.21671446616664436	0.014949839666890188	0.26875722088873616	3.630244589275437e-29	NA	6	6	6
ENSG00000260911.2	RP11-196G11.2	1.2347225428588398	0.05087232676186872	0.21693378312722622	0.06912920599175018	0.2089945551011484	2.680636743654212e-22	NA	19	19	19
ENSG00000186446.11	ZNF501	1.2345200585394933	0.26909349456950865	0.2170091770158057	0.0029022658353127233	0.07957388888662834	1.8337569162065004e-08	NA	4	4	4
ENSG00000003056.7	M6PR	-1.2344286139852683	-0.1511998670423687	0.2170432320554202	0.008814271095270384	0.1774288096796248	2.344217864146085e-18	NA	11	11	11
ENSG00000100461.17	RBM23	1.2341218378681256	0.14728894346644528	0.2171575072131139	0.010958581448758574	0.14744443946209596	2.514222472558549e-15	NA	31	31	31
ENSG00000157734.13	SNX22	-1.2338178056956424	-0.13787330737036696	0.21727080293579615	0.020729390652721655	0.13112539620046992	1.508099726688881e-13	NA	3	3	3
ENSG00000125257.13	ABCC4	-1.2336133442198332	-0.11433889713580049	0.21734701815453283	0.017397060017813264	0.048809063814828316	1.3250059548999453e-05	NA	66	67	67
ENSG00000130300.8	PLVAP	-1.2334881667634463	-0.07633622121245334	0.2173936888889466	0.03944703625959052	0.22771332709379896	8.527395227064563e-24	NA	23	23	23
ENSG00000106608.16	URGCP	-1.2334595283649095	-0.4099270003347177	0.21740436734442103	0.001369587663425926	0.025350163315165947	0.0014994383054858199	NA	6	6	6
ENSG00000182752.9	PAPPA	1.233325146680268	0.14824594359483825	0.21745447954296848	0.003426660120267962	0.021185952427337118	0.004465408068391357	NA	28	29	29
ENSG00000127663.14	KDM4B	-1.2330296103114524	-0.2109455293409453	0.21756471706517133	0.004375511166735647	0.0727884358285705	8.905055924164886e-08	NA	29	30	30
ENSG00000188056.11	TREML4	1.232845529810778	0.09381751937786892	0.21763340092865524	0.02295462865663886	0.1794555031691162	1.9876571182150468e-18	NA	23	23	23
ENSG00000242689.2	CNTF	1.2327530807394516	0.09325924936974796	0.21766790127961166	0.01743838789189046	0.08168525986632978	1.085406824070436e-08	NA	46	46	46
ENSG00000104313.17	EYA1	1.2323535382430086	0.19207810105972897	0.21781704866102347	0.009874885704330993	0.06713091748543404	2.7755051566232953e-07	NA	11	11	11
ENSG00000141433.12	ADCYAP1	-1.2320930424757146	-0.09682878084147199	0.2179143300934453	0.024101773618283348	0.0887920745867217	9.67648246979999e-10	NA	19	19	19
ENSG00000225190.10	PLEKHM1	1.2320550014269924	0.31610156102662545	0.21792853903219267	0.002737277122311265	0.016775510149136755	0.010416778676329688	NA	21	45	45
ENSG00000152078.9	TMEM56	-1.2318090379868045	-0.09168071733040747	0.21802042637627228	0.021008444365513905	0.0383673522639671	0.00012042876657360264	NA	65	65	65
ENSG00000166402.8	TUB	-1.2316741232982618	-0.24547070930439002	0.21807083980733755	0.00805023378496918	0.03392026304841393	0.0002828480533463089	NA	28	31	31
ENSG00000276180.1	HIST1H4I	1.2313026291429858	0.1154627615572805	0.2182096989380603	0.016801634891622803	0.032039126603408546	0.0004006021032110755	NA	47	47	47
ENSG00000119965.12	C10orf88	1.230616573000366	0.2784538649592443	0.21846630378796783	0.0027549541147796433	0.07504488227835841	2.3435386305919444e-08	NA	2	2	2
ENSG00000121898.12	CPXM2	-1.2302826429832863	-0.2596075814210224	0.21859128169427777	0.0033489480362405197	0.02249885851495214	0.003330922132242914	NA	30	32	32
ENSG00000184207.8	PGP	-1.2294583320617676	-0.4649488600611503	0.21890001127316716	0.0008812033180893819	0.0593848121193461	1.2822443907360128e-06	NA	1	1	1
ENSG00000103528.16	SYT17	-1.2286025375420124	-0.115201776385892	0.2192208636263585	0.012357238229917432	0.010722807597218241	0.040820567644692586	NA	94	114	114
ENSG00000136875.12	PRPF4	1.2285901384427704	0.08562712658964863	0.2192255147460973	0.027753660583772783	0.2367641815885888	6.778358721596679e-25	NA	28	29	29
ENSG00000177034.14	MTX3	-1.2269233227344614	-0.30160857826751475	0.21985141169242828	0.0025261152143426567	0.023917522786983718	0.0024827838224014288	NA	20	20	20
ENSG00000142632.16	ARHGEF19	1.226765579313465	0.04138298829339105	0.21991071142461038	0.12340947992184811	0.4802781772293272	8.881938226682113e-62	NA	21	22	22
ENSG00000277999.1	RP11-426C22.8	1.2265712823397383	0.043015978124908726	0.21998376833337496	0.10522188781004592	0.27926218828890914	1.2904662140363134e-30	NA	27	27	27
ENSG00000186409.14	CCDC30	-1.22555590807135	-0.21097454321068465	0.22036583887674532	0.006456715368609001	0.0770532363178325	2.2038126622862345e-08	NA	45	46	46
ENSG00000134444.13	KIAA1468	1.2254434512578718	0.24371328837958411	0.2204081839966906	0.004010232421873638	0.0358112201598945	0.00017055906616165241	NA	13	13	13
ENSG00000128283.6	CDC42EP1	-1.224885916749285	-0.18553091701106195	0.22061820736508786	0.0056894425942960606	0.07953997966273695	1.001794100053736e-08	NA	22	22	22
ENSG00000154174.7	TOMM70	-1.2245713687721873	-0.2217239284871343	0.22073676096047956	0.004162172139524213	0.1139949941384054	7.461118686225608e-12	NA	28	29	29
ENSG00000185024.16	BRF1	1.224285435987803	0.43458685489066906	0.22084456907789507	0.0009402545582495604	0.01326440705716412	0.02473044986281329	NA	3	4	4
ENSG00000124613.8	ZNF391	-1.2242435029828345	-0.09105147997920984	0.22086038267469144	0.024253283280487363	0.27412012196904445	1.8125562558456952e-29	NA	68	69	69
ENSG00000124207.16	CSE1L	1.2236691592547724	0.15431582639324914	0.22107705845806125	0.008769217215013256	0.08807095215898797	1.30234379947482e-09	NA	36	37	37
ENSG00000189134.3	NKAPL	1.223627142809538	0.24267977920632305	0.2210929154786796	0.001362382598402131	0.02447737415881942	0.0021275326598501967	NA	32	35	35
ENSG00000140323.5	DISP2	1.2235797805660351	0.02665631460071394	0.2211107909828297	0.25970523211860674	0.574423384708648	1.277010922567466e-82	NA	20	21	21
ENSG00000215915.9	ATAD3C	-1.2212570304176444	-0.0974064890617771	0.2219887171963557	0.015333304285187283	0.04604591210577099	1.8220643048551492e-05	NA	10	10	10
ENSG00000236501.5	AC079305.11	-1.2208880222233314	-0.12256759596544048	0.22212842015484402	0.022470017455486723	0.12225962056822805	8.621074207734935e-13	NA	5	5	5
ENSG00000030419.16	IKZF2	1.2208636954742047	0.25123500436302476	0.22213763224020355	0.0037779388202216248	0.020092096595518145	0.005391209157184889	NA	26	26	26
ENSG00000185008.17	ROBO2	1.2207678252704453	0.29825351099260955	0.22217393915885675	0.0033856455311877705	0.0262416937570089	0.001424937984001817	NA	14	14	14
ENSG00000130706.12	ADRM1	1.2206961695005816	0.6799554982703174	0.22220107862604443	0.0004160706206203122	0.027891406906173626	0.0010758269918796208	NA	13	14	14
ENSG00000089169.14	RPH3A	-1.2206704570227336	-0.10168493010257615	0.2222108177499469	0.021142583963139346	0.08864987197365932	2.695929641603459e-09	NA	17	17	17
ENSG00000034533.11	ASTE1	-1.2203442377624225	-0.1875009299201611	0.22233440647133262	0.007313230513035679	0.057739450455469674	1.643919394721119e-06	NA	54	55	55
ENSG00000100290.2	BIK	-1.2201259565182752	-0.06670689530238767	0.22241713017177023	0.03474883221234232	0.048520304351864406	1.376009186775398e-05	NA	46	46	46
ENSG00000277135.1	RP11-327J17.9	-1.2200924966590962	-0.11015976529531285	0.22242981265631578	0.014345502905440885	0.1873979830110635	1.3164365981450274e-19	NA	7	7	7
ENSG00000178538.9	CA8	-1.219500200894325	-0.14584151697361422	0.22265439966553924	0.009059490572434077	0.04247875605243639	5.222687595499124e-05	NA	44	45	45
ENSG00000188659.9	SAXO2	1.2192765906819616	0.029109001303595925	0.22273923049495692	0.1410277519668306	0.3607062726919732	2.825298715800477e-43	NA	30	33	33
ENSG00000182333.14	LIPF	1.2189661945043322	0.06301709185718825	0.22285702358819737	0.06633269980852376	0.016671648628798434	0.01164481847510093	NA	64	64	64
ENSG00000183397.5	C19orf71	1.2169457317692043	0.18694404982058252	0.22362486422424477	0.006071984834954174	0.03167150484704795	0.0004884023122163299	NA	8	8	8
ENSG00000160209.18	PDXK	-1.2167014586127725	-0.451401119937241	0.2237178239097839	0.0009788435253788245	0.014172363511668245	0.0201112485460949	NA	15	15	15
ENSG00000259330.2	INAFM2	1.2166471653379969	0.13326002089772268	0.22373848931016993	0.010389644395474282	0.08415913481415632	7.74326885461866e-09	NA	20	22	22
ENSG00000212694.8	LINC01089	1.2165921244382851	0.10647226384095458	0.2237594406690494	0.01732145708776155	0.17616171181909404	3.9489159588496445e-18	NA	25	25	25
ENSG00000183060.15	LYSMD4	-1.2165499269618565	-0.05479343795908695	0.22377550411955083	0.07732074325151211	0.3666682279307088	3.949681482087276e-42	NA	51	52	52
ENSG00000173821.19	RNF213	-1.2161728552251168	-0.07281058934380896	0.22391908185310838	0.043845551086134915	0.16615344236290455	5.235462796416102e-17	NA	117	122	122
ENSG00000139200.13	PIANP	1.215698003768921	0.27420175503406613	0.22409998489341632	0.0033139942243716218	0.051751336458637366	6.4051065620489125e-06	NA	1	1	1
ENSG00000250411.1	RP11-257I8.2	1.21503444005837	0.11701318138715784	0.22435295618252837	0.014482641728430026	0.0367789271848364	0.00016501403053749322	NA	25	29	29
ENSG00000006071.12	ABCC8	-1.2149739937721369	-0.09640168586686491	0.22437601034099064	0.032849961346186514	0.09931829231297007	2.634764728718096e-10	NA	35	35	35
ENSG00000167377.17	ZNF23	-1.2148221252204572	-0.08391789885281728	0.22443394033927244	0.0231333393159544	0.09630851321042258	4.0314943469784686e-10	NA	18	18	18
ENSG00000113303.11	BTNL8	-1.2145958341045189	-0.04591614405538029	0.2245202785261151	0.09413339859474228	0.3217021649846433	1.244820297812532e-35	NA	86	91	91
ENSG00000198142.4	SOWAHC	-1.2145030339055514	-0.2410509393709604	0.22455569199651537	0.004862838976514209	0.057458768462378185	2.075510845768142e-06	NA	10	11	11
ENSG00000187626.8	ZKSCAN4	1.2132600703200624	0.3599219733475488	0.2250304039763935	0.0019863342899763222	0.054116033357160316	4.138248649404737e-06	NA	11	13	13
ENSG00000254343.2	RP11-760H22.2	1.2130824560999132	0.39167711425251805	0.22509829679649973	0.001099216337398352	0.02559458588986268	0.0018054959915166484	NA	4	4	4
ENSG00000198105.13	ZNF248	1.2126793500219835	0.5129494085192334	0.2252524378871471	0.0009467830596961869	0.04108430132217805	6.759430484120083e-05	NA	58	60	60
ENSG00000158769.17	F11R	1.21162508204016	0.20473761489948664	0.22565592886214536	0.004465180416527041	0.030922235445993068	0.0005605105023145903	NA	13	13	13
ENSG00000005812.10	FBXL3	1.2112587458728963	0.39012115950455506	0.22579625430211203	0.00100435162140163	0.033728316566574365	0.0003231717590336849	NA	10	10	10
ENSG00000091592.15	NLRP1	-1.2111773488618884	-0.23156385762367454	0.22582744196576476	0.004408675906760027	0.026861291266716325	0.0013796235817089544	NA	57	60	60
ENSG00000163684.11	RPP14	-1.2109025623777288	-0.0976680847404339	0.2259327504656592	0.016615407283680283	0.11395645854710765	7.593228652798871e-12	NA	18	18	18
ENSG00000250509.1	CTC-573N18.1	-1.2099726679137146	-0.1545579383576392	0.22628938093798856	0.00810777787796273	0.04364943516051485	3.300426935345055e-05	NA	20	21	21
ENSG00000243566.6	UPK3B	-1.2097145718983882	-0.1222375952042981	0.2263884363612535	0.014571585690629944	0.2399708940689119	1.1734564860980526e-25	NA	19	21	21
ENSG00000163682.15	RPL9	1.20913019435609	0.03289752929888288	0.22661283063472293	0.16941251486880327	0.7235706513924073	1.2746191068393782e-131	NA	15	15	15
ENSG00000086205.16	FOLH1	1.2091262852189253	0.21288692791618563	0.22661433223257055	0.004986454977932142	0.01045012835503763	0.04170667041356935	NA	28	29	29
ENSG00000174032.16	SLC25A30	1.2089281846146953	0.12978436249927594	0.22669043694784852	0.012165563270686597	0.15943164801643994	2.0719795170354455e-16	NA	15	15	15
ENSG00000073754.5	CD5L	1.2078521192252487	0.08742993812806152	0.22710414965947245	0.024443620259206572	0.03706834494273161	0.00014175993516974227	NA	41	41	41
ENSG00000185040.13	SPDYE16	1.2076954834607332	0.09733643495199143	0.2271644159554843	0.01926188703797898	0.23387245403717616	1.5247632941524823e-24	NA	15	23	23
ENSG00000181617.5	FDCSP	1.2073574510868181	0.1343920905416283	0.2272945142448296	0.009235547602581787	0.010959129541430877	0.04186253895247957	NA	25	25	25
ENSG00000272275.1	RP11-791G15.2	1.206153952211107	0.06022626932173753	0.22775813521149013	0.05617458384512891	0.1896520326203892	1.0302163545356584e-19	NA	34	34	34
ENSG00000272849.1	RP11-347I19.8	1.2060083253741138	0.11321903062928128	0.22781428035745865	0.01495795722129096	0.15813416978426348	3.2481092178075664e-16	NA	9	9	9
ENSG00000119522.16	DENND1A	-1.205635415595984	-0.21240230531081436	0.22795809740189266	0.0033430824758303506	0.02280861012894836	0.0032013939399280077	NA	10	10	10
ENSG00000041357.15	PSMA4	1.2052421536594935	0.42009744740790605	0.22810983356042192	0.0010931054191106444	0.027905692238640128	0.0009794144860098078	NA	37	37	37
ENSG00000089327.14	FXYD5	-1.2045135431393261	-0.060863159889121575	0.22839115070629734	0.048796155264656874	0.4046730662805959	3.010688491207684e-48	NA	34	35	35
ENSG00000175582.19	RAB6A	1.2042589339445957	0.36919575942162525	0.228489513767831	0.002074272644298076	0.05784006236974155	1.459214917085292e-06	NA	33	33	33
ENSG00000144136.10	SLC20A1	1.2037314230762932	0.3722510201153353	0.22869340280821615	0.0016512385671857196	0.016414973024819902	0.011164847564211341	NA	17	18	18
ENSG00000135773.12	CAPN9	-1.203545444863244	-0.0696447975038527	0.22876531641126563	0.04947451705521193	0.09337019750169004	7.37036720062709e-10	NA	40	40	40
ENSG00000164713.9	BRI3	1.2030498937820573	0.3904116942755024	0.22895701349745357	0.0015925258983275812	0.03698606030028315	0.0001195277631141328	NA	10	10	10
ENSG00000111058.7	ACSS3	1.202803929977834	0.7570036494106713	0.22905220364636525	0.00025652715222441584	0.016911428883688923	0.010931689011139249	NA	7	7	7
ENSG00000072756.16	TRNT1	-1.2023970303363989	-0.08451405489448606	0.22920973921522392	0.018653247187152305	0.16385897510969458	7.506771506137222e-17	NA	26	26	26
ENSG00000100364.18	KIAA0930	-1.2018057276663545	-0.1653101100436278	0.22943880581947085	0.0064597579533762555	0.04565218755880327	2.4255830144506634e-05	NA	18	20	20
ENSG00000096696.13	DSP	1.2017034315851198	0.21230465005752835	0.22947845114224674	0.003393286239365018	0.05092321821914187	7.767909380564155e-06	NA	37	37	37
ENSG00000121933.18	TMIGD3	-1.2013192018975294	-0.08836936368448303	0.22962740468243326	0.025624664606577318	0.1972526505275595	1.7301279741548542e-20	NA	26	26	26
ENSG00000111215.11	PRR4	1.201285826889831	0.039664848404112364	0.22964034634973207	0.1103681260415234	0.415953141212145	4.345556417068867e-51	NA	94	98	98
ENSG00000162384.13	C1orf123	-1.2011955044056173	-0.1038262718371673	0.22967537287023265	0.016546239586978963	0.16744218678044484	7.411633727428217e-18	NA	21	21	21
ENSG00000198805.11	PNP	-1.200546185078507	-0.08041192869347245	0.22992728690246855	0.03926786494083144	0.4280195750323322	1.1600555287268308e-52	NA	27	29	29
ENSG00000072657.8	TRHDE	-1.1995531047896637	-0.21647769512343712	0.2303129486200477	0.0036934670941268385	0.0430222925616763	3.3052317332928186e-05	NA	4	4	4
ENSG00000143630.9	HCN3	1.1991883756956814	0.6752145208621467	0.23045470620254926	0.00040235245702222933	0.021914041788013063	0.0034696321497606907	NA	3	3	3
ENSG00000213988.10	ZNF90	1.198492364660726	0.09040453369277761	0.23072539371219958	0.011798190635295962	0.0793790650037013	9.942506924788452e-09	NA	95	95	95
ENSG00000144504.15	ANKMY1	-1.1983850467649684	-0.11865428226978535	0.23076715110046464	0.016529801712262426	0.02045605638993169	0.0048610415392726005	NA	81	86	86
ENSG00000093183.13	SEC22C	1.1982206946849017	0.16197960486149154	0.23083111089779118	0.009123942615757216	0.04074009391464423	6.808418131734023e-05	NA	60	60	60
ENSG00000213949.8	ITGA1	1.1982092365702086	0.09306891175369963	0.23083557044519198	0.01503244339281317	0.043133116528870835	4.173294038245466e-05	NA	82	82	82
ENSG00000166598.14	HSP90B1	1.1978009665621943	0.3670742085541432	0.23099451084350353	0.001234658410851702	0.015792870107428397	0.01365883332397006	NA	13	13	13
ENSG00000139725.7	RHOF	1.197611372048687	0.2440497023786572	0.2310683468323299	0.0031687062368064697	0.04201442352971284	4.45546761073811e-05	NA	7	7	7
ENSG00000169609.13	C15orf40	1.1972765895914284	0.09252378806399267	0.2311987659889566	0.027210286308073053	0.18279845091858335	5.658407566662459e-19	NA	23	23	23
ENSG00000110628.13	SLC22A18	1.1968654922821327	0.06181814625332528	0.23135898617959283	0.061070854294636163	0.33966365338774435	1.0219130503483802e-39	NA	25	27	27
ENSG00000245330.4	KB-1471A8.1	1.1968364372000915	0.09225134508843151	0.23137031302876854	0.02271647995745603	0.10854260757741167	2.2239135301682803e-11	NA	13	13	13
ENSG00000141570.10	CBX8	1.196747440142605	0.059623030950740105	0.2314050101416939	0.06198878242043712	0.3166055204844834	5.086448002961528e-36	NA	15	15	15
ENSG00000132199.18	ENOSF1	-1.1966608592389423	-0.1606791045839909	0.2314387688198839	0.007032130280970524	0.06518274380431344	2.9146579203285327e-07	NA	27	27	27
ENSG00000075975.15	MKRN2	-1.1964204068951165	-0.10195830667004877	0.23153254171226556	0.02643299451972219	0.14827613200962722	2.582843139576357e-15	NA	43	43	43
ENSG00000242852.6	ZNF709	-1.1961903595290935	-0.2812211277670314	0.23162228207030722	0.0028771639452793204	0.04425754890192714	3.254096566415336e-05	NA	13	13	13
ENSG00000141458.12	NPC1	-1.196164414168954	-0.08515614257936771	0.2316324047788495	0.029521662143413084	0.21753091079368336	6.947323788288281e-23	NA	32	32	32
ENSG00000183793.13	NPIPA5	1.1960441612309347	0.0463424529676842	0.23167932615041542	0.07693929288261916	0.4929727291949956	3.670393550918765e-65	NA	43	54	54
ENSG00000162999.12	DUSP19	-1.195786292935777	-0.15461291318070092	0.23177996627230113	0.006755604745505739	0.07143297420528717	1.0262764932179227e-07	NA	43	43	43
ENSG00000001167.14	NFYA	-1.1955790991909727	-0.15738836539409923	0.23186085175933302	0.008859923505765943	0.1230070738364984	1.20587939570033e-12	NA	39	40	40
ENSG00000141027.20	NCOR1	1.1955282116356185	0.3018395308044755	0.23188072060136222	0.0022451816287661305	0.010195405159943976	0.049670574094404736	NA	11	11	11
ENSG00000140511.11	HAPLN3	-1.1952685705287978	-0.314344702644807	0.23198211524958756	0.0024233302872520876	0.04120381350639184	6.259714656200144e-05	NA	15	16	16
ENSG00000136573.12	BLK	1.1946811514061526	0.18044374208037883	0.23221162941884876	0.002616953195868396	0.014633576231150709	0.01844873855947321	NA	13	13	13
ENSG00000137819.13	PAQR5	-1.194553105219728	-0.24940683077880865	0.2322616805264942	0.003417303502083425	0.01914835683437961	0.006854963535224126	NA	25	26	26
ENSG00000120885.21	CLU	1.1941159865957789	0.20981337749377496	0.23243260055130233	0.0031521685069349024	0.011558407619479795	0.03683424034029384	NA	9	9	9
ENSG00000115596.3	WNT6	1.1941000519106513	0.2044473421263098	0.23243883294110013	0.006165556832579728	0.03520307230029116	0.0002305551743862567	NA	21	21	21
ENSG00000028528.14	SNX1	1.1936354707143058	0.3984350389900559	0.23262059253152845	0.001166751106639185	0.018036184695181787	0.008385594355500356	NA	15	19	19
ENSG00000125726.10	CD70	-1.19360499460019	-0.07904672863902738	0.23263251932296192	0.02897162068665193	0.0241962913453436	0.0022467486604267786	NA	67	74	74
ENSG00000103671.9	TRIP4	1.1932829763406152	0.0804092792690108	0.23275856730277678	0.029393782387838158	0.1550382152916172	2.8150973457456264e-16	NA	29	29	29
ENSG00000178425.13	NT5DC1	-1.1931284213683893	-0.16655006102540884	0.23281908213938896	0.007549200800613111	0.04719255573104741	1.340087790223774e-05	NA	43	43	43
ENSG00000160161.9	CILP2	-1.1920101831064713	-0.09106376609983242	0.2332572524380161	0.024680061366982545	0.09608270744326193	3.925528339717025e-10	NA	44	45	45
ENSG00000161800.12	RACGAP1	1.191565045357493	0.37863563465194283	0.23343183776022647	0.002548551280307812	0.05334717131052337	4.4357900794690175e-06	NA	10	10	10
ENSG00000206530.10	CFAP44	1.1911086512867846	0.12603829170427425	0.23361093403951816	0.012153923876208676	0.15303011422845192	1.3807456499996868e-15	NA	27	28	28
ENSG00000105501.12	SIGLEC5	-1.190797077111845	-0.15376564773747736	0.23373325662743694	0.011649488975550806	0.12134003436849135	1.7915723217425794e-12	NA	8	8	8
ENSG00000171858.17	RPS21	1.1906598462664442	0.6792631556677264	0.23378714722517346	0.000438488235980468	0.03019017221278751	0.0006821967821886428	NA	6	6	6
ENSG00000180011.6	ZADH2	-1.1904289582205807	-0.1170032917041004	0.23387783690839992	0.013917776248186537	0.07545695223444203	4.697050157388653e-08	NA	64	67	67
ENSG00000186638.16	KIF24	-1.1890897278735133	-0.22375060485579457	0.2344043601063548	0.0038014439548560864	0.01736512098482551	0.010053860803651973	NA	11	11	11
ENSG00000169302.14	STK32A	1.1889614438063543	0.11471802334471067	0.23445483947975854	0.022694005010901984	0.016005826979138334	0.013288514964084373	NA	66	70	70
ENSG00000257949.6	TEN1	-1.1887520904158655	-0.07800819891332322	0.23453723591129694	0.032503474488538325	0.3618841735372701	6.7322899675242635e-43	NA	63	65	65
ENSG00000149311.18	ATM	-1.1880903978896253	-0.3411625081207283	0.23479779694137115	0.0013481161787048217	0.01612988702037061	0.013258579399019123	NA	32	32	32
ENSG00000196236.12	XPNPEP3	-1.1878599434170258	-0.06693073508598958	0.234888593326396	0.0435969920835919	0.2722323077933915	2.922283370222189e-29	NA	21	21	21
ENSG00000196263.7	ZNF471	1.1874458547150928	0.21425098065206385	0.23505180192892416	0.0043110062521453385	0.15371039872681946	6.338145133674056e-16	NA	12	12	12
ENSG00000261706.1	LINC00165	-1.187325882815885	-0.06413548714948702	0.23509910255771205	0.04418758520683615	0.1576009264144344	1.8580576793006222e-16	NA	30	32	32
ENSG00000077585.13	GPR137B	-1.1871301003328694	-0.1387793774137016	0.23517630705871317	0.009809769970128605	0.1100902507021841	2.150734693247645e-11	NA	29	31	31
ENSG00000133030.20	MPRIP	-1.1868583253369172	-0.23297552812046562	0.23528350805273224	0.0038600453217144766	0.04886918812259119	1.2643791083915276e-05	NA	14	14	14
ENSG00000173269.13	MMRN2	-1.1868219989948403	-0.26605176069639574	0.23529783951124805	0.002762840360399264	0.06324536681552104	6.444454875638414e-07	NA	10	10	10
ENSG00000137265.14	IRF4	1.186486746578193	0.12837264592624745	0.23543013236837174	0.02356768177199347	0.04769874921760847	1.681953934490969e-05	NA	44	60	60
ENSG00000114503.10	NCBP2	1.186141971727109	0.33977204382634346	0.23556623773881868	0.0017048444176379243	0.037263855870511405	0.00013960982274745606	NA	20	23	23
ENSG00000154358.20	OBSCN	-1.1860506716521813	-0.3194582337411374	0.23560228922230242	0.0019238436106835167	0.031143620586523937	0.0005609423110553778	NA	23	23	23
ENSG00000140465.13	CYP1A1	1.185872690985366	0.06341172314098122	0.23567257932653696	0.053435647287355115	0.08670779802723685	3.8103580792941e-09	NA	38	38	38
ENSG00000085465.12	OVGP1	1.185737321280754	0.22980749502354467	0.235726050969724	0.0033268450804832856	0.06986183609662047	1.5888305237309526e-07	NA	16	16	16
ENSG00000267475.1	CTD-2538C1.2	-1.1855525274658574	-0.24393520416404196	0.23579905921575217	0.002948102181741472	0.04073950555452079	7.387022640069998e-05	NA	5	5	5
ENSG00000128881.16	TTBK2	1.1851816108868383	0.3572642748056606	0.23594564902723159	0.0015844628142729872	0.010814421361860008	0.042675406678971635	NA	36	38	38
ENSG00000107185.9	RGP1	1.1848723516899238	0.4035729979532505	0.23606792052038572	0.0011491520291336162	0.08982671481077563	1.898703786139141e-09	NA	12	14	14
ENSG00000135632.11	SMYD5	1.1840230442995197	0.33314399575141146	0.23640394085147598	0.0020312224001674062	0.04936071632743043	9.119169318804368e-06	NA	9	10	10
ENSG00000272108.1	AC005754.8	1.1839538694514338	0.15572190230129668	0.23643132410507472	0.00578788368663415	0.014276442865435215	0.019589831458858026	NA	41	41	41
ENSG00000117335.19	CD46	1.183872753147665	0.14857358320195396	0.23646343730817	0.008436980547959647	0.0696790357524134	1.5230332909936203e-07	NA	37	37	37
ENSG00000113719.15	ERGIC1	-1.183744427938608	-0.33109235713205876	0.23651424638394813	0.0015009760744774266	0.03578941879660592	0.00019957918593298968	NA	10	10	10
ENSG00000166825.13	ANPEP	1.183620321673995	0.10899075471464442	0.23656339235332702	0.016272689513298088	0.1989189290827132	8.260611421883885e-21	NA	9	10	10
ENSG00000122012.13	SV2C	-1.183052209220075	-0.24138443372465282	0.23678845654898717	0.0031512370168667978	0.021583156016551558	0.004010417232921049	NA	6	6	6
ENSG00000197150.12	ABCB8	1.1828678049774903	0.20975814197987774	0.23686154291055528	0.003468219113484702	0.060452074871295225	9.444482631546188e-07	NA	17	18	18
ENSG00000258713.2	C20orf141	1.1825632569357678	0.09534319558789665	0.2369822817042645	0.018505038871810563	0.022321525541679287	0.003421555192557228	NA	55	56	56
ENSG00000172731.13	LRRC20	-1.1824083111654209	-0.22302742818612792	0.23704372701482357	0.005215967599618376	0.04159992397479799	5.515061996822728e-05	NA	39	41	41
ENSG00000171735.18	CAMTA1	1.1821162317690375	0.11257118941721929	0.23715958466457698	0.014692579814785531	0.06508160451078021	1.4127274352765475e-07	NA	27	28	28
ENSG00000278311.4	GGNBP2	1.1820542906464861	0.187063035618955	0.23718415967678042	0.005428899948460193	0.0632832803844622	6.533406597145095e-07	NA	12	12	12
ENSG00000138772.12	ANXA3	-1.1816570987752717	-0.09914450465269045	0.23734178749527612	0.01965249215418862	0.14133769828889814	1.550688606424048e-14	NA	22	22	22
ENSG00000187123.14	LYPD6	-1.1815696487143668	-0.16963393791500825	0.2373765024811365	0.010159070590408516	0.031876350872673966	0.00046862720107882655	NA	73	79	79
ENSG00000110395.6	CBL	-1.181264771409766	-0.2499296324205796	0.23749755745264856	0.003358236633696281	0.04853886870645753	1.2161369134023152e-05	NA	6	7	7
ENSG00000135502.17	SLC26A10	-1.1811703567745861	-0.20209861933878753	0.23753505469059344	0.004797782675928879	0.05794691755162315	1.7246217942868996e-06	NA	22	25	25
ENSG00000188958.9	UTS2B	1.1803735701134532	0.15178797021163556	0.23785166902057975	0.011859542871370069	0.06963712199325872	1.5508316571321453e-07	NA	23	23	23
ENSG00000197302.10	ZNF720	-1.1802031278681644	-0.12544551869960824	0.2379194353094154	0.010134022509800604	0.04193982568605984	5.1000812910361136e-05	NA	29	31	31
ENSG00000172354.9	GNB2	-1.1797567446070052	-1.183058582335681	0.23809697784878314	0.00012431683934018036	0.011546069237062856	0.0351389162333586	NA	3	3	3
ENSG00000268355.1	AC006129.1	1.1795312308370416	0.2530428186959418	0.23818670827403343	0.0022576841467732978	0.014346298808655629	0.0186638347369481	NA	20	21	21
ENSG00000118596.11	SLC16A7	-1.178878020826821	-0.18140401973896791	0.23844675090046175	0.003904540982795342	0.03449032791969652	0.000250498201135502	NA	49	52	52
ENSG00000167644.11	C19orf33	-1.1786751170425145	-0.11802821621959529	0.23852756758580973	0.010613529749824002	0.1807061875601222	1.178464915792309e-18	NA	17	18	18
ENSG00000170627.10	GTSF1	-1.1785566903989275	-0.05255334095864245	0.23857474591457173	0.07290541338260034	0.13130082450078662	1.0726616084747964e-13	NA	41	42	42
ENSG00000237560.5	LINC01497	-1.1779363432945087	-0.0619731232069662	0.23882198489317097	0.05711407339192445	0.19679506760030213	1.2800520726883046e-20	NA	45	46	46
ENSG00000196839.12	ADA	1.1778207868159105	0.23656008377930068	0.23886805982818882	0.004412489822983138	0.034391536992304614	0.00028759357668773754	NA	26	26	26
ENSG00000163554.12	SPTA1	-1.177794667838001	-0.06839250577776405	0.23887847491384684	0.06009285711500823	0.17182984532527246	1.120189790450369e-17	NA	51	51	51
ENSG00000138363.14	ATIC	1.1777758075948273	0.0730976558074219	0.23888599573843794	0.023970292802968286	0.2619086398409021	5.587035001888249e-28	NA	53	56	56
ENSG00000162613.16	FUBP1	-1.1776032065842021	-0.3654758484613774	0.23895483092138092	0.00128188097074959	0.0439356492865841	3.6518286792239295e-05	NA	5	6	6
ENSG00000100129.17	EIF3L	1.1773226300392057	0.19505556733845125	0.2390667577970268	0.0052593622244049044	0.05801953668172979	1.7924681821898694e-06	NA	25	25	25
ENSG00000127191.17	TRAF2	-1.1772892470804777	-0.3250851993033226	0.2390800773028352	0.0019596494667146348	0.051160117711701585	6.615138846066823e-06	NA	12	15	15
ENSG00000184232.8	OAF	1.1767666843116504	0.13044800533910267	0.23928864347097378	0.00673976292265524	0.10316298833075294	7.36732512246294e-11	NA	44	47	47
ENSG00000180398.11	MCFD2	1.1766019285672833	0.10976955331996724	0.2393544276723758	0.017643449755728922	0.17913900634135774	1.0000429483585941e-18	NA	25	26	26
ENSG00000204740.10	MALRD1	-1.1764677003964163	-0.0927106950365328	0.23940803215428796	0.026315039899451456	0.08644522363635485	4.1121999568433975e-09	NA	70	70	70
ENSG00000122490.18	PQLC1	1.1764267035345888	0.35171810489785915	0.2394244060797851	0.001823420036013595	0.029853793806930106	0.0007441145984386084	NA	10	10	10
ENSG00000105146.12	AURKC	-1.1757738601719385	-0.06631613054760827	0.23968525462301404	0.03636812032150001	0.09878823125417853	1.5494407253702916e-10	NA	15	17	17
ENSG00000144815.15	NXPE3	-1.175769202544882	-0.3692506687697543	0.239687116332983	0.0011559515793941586	0.01380690771640477	0.020920459218576836	NA	4	4	4
ENSG00000005059.15	MCUB	-1.175613673147595	-0.40963860803546237	0.23974928917202687	0.0010330821247523346	0.03011854477427317	0.0006274833736293907	NA	8	9	9
ENSG00000178307.9	TMEM11	1.1755655561798033	0.29988018585231135	0.239768526220967	0.0020118284656741713	0.04427624976303765	3.1995268312586146e-05	NA	9	12	12
ENSG00000267508.5	ZNF285	-1.1754042906161972	-0.06310336486531073	0.23983300774377747	0.025416807980643198	0.19376696379093333	1.5910756758116653e-20	NA	57	63	63
ENSG00000151657.11	KIN	1.1752253892108113	0.22774340824358932	0.2399045552039113	0.0037049020075323948	0.010614001943148387	0.04467839644214413	NA	27	29	29
ENSG00000109618.11	SEPSECS	-1.174991624889667	-0.49008058917855185	0.23999806648475708	0.0006142843267350141	0.017902493628697398	0.008969839046878512	NA	4	4	4
ENSG00000138375.12	SMARCAL1	-1.1749810353399377	-0.21115870009080734	0.24000230316435855	0.004855611731574827	0.10156690111227114	1.6965147450691038e-10	NA	15	15	15
ENSG00000274292.1	RP11-347I19.7	1.1744053580943326	0.21012807413903697	0.24023270013156095	0.004184864369194317	0.055460861080107615	2.56636962283408e-06	NA	7	7	7
ENSG00000176454.13	LPCAT4	-1.173721669341555	-0.17081818184196987	0.24050652777279524	0.0034682011892945763	0.01093419208541908	0.03950971745444196	NA	41	45	45
ENSG00000250829.2	RP11-11N5.1	1.1735368758365337	0.06482090024168395	0.24058057809010325	0.03426002525925945	0.0646456664109104	4.4699565163604526e-07	NA	54	56	56
ENSG00000057593.13	F7	1.1722908007065564	0.15374437089617557	0.24108032372067822	0.008170648276926512	0.02377413237160069	0.002402158069329818	NA	16	16	16
ENSG00000143434.15	SEMA6C	1.1722083582691882	0.18854351804454147	0.2411134134992461	0.005308665634885528	0.07703064739277518	2.1090125497327265e-08	NA	13	13	13
ENSG00000100429.17	HDAC10	-1.1720135747401679	-0.05490353775264476	0.24119160613126445	0.05343101513834253	0.2441533271365197	6.704416546471492e-26	NA	37	38	38
ENSG00000111879.18	FAM184A	-1.1719290358547283	-0.11089609836148295	0.241225548426659	0.015041592052549926	0.11388209167935935	1.0062971875981144e-11	NA	30	31	31
ENSG00000205084.10	TMEM231	-1.1717628321626812	-0.10028635693531204	0.24129228888213394	0.014937845095624	0.13102576778753214	2.1581993009864746e-13	NA	11	11	11
ENSG00000278845.4	MRPL45	1.1713942232838013	0.26314776598933104	0.241440353185146	0.0025308207684599073	0.04811212935521361	1.3909878528983316e-05	NA	13	13	13
ENSG00000112183.14	RBM24	1.170996904373169	1.024529825368507	0.24160002146066117	0.00014383670837391738	0.01268679374651927	0.028393284228627327	NA	1	1	1
ENSG00000108852.14	MPP2	-1.17070686090852	-0.1823118699512806	0.24171662648611847	0.00594453668160997	0.050871585214820166	7.729585252664922e-06	NA	25	26	26
ENSG00000203880.11	PCMTD2	1.170140559426198	0.3271645122367748	0.24194440857292598	0.002506355122532798	0.0993933695837881	2.652790755350544e-10	NA	8	8	8
ENSG00000188895.11	MSL1	-1.1700700618440316	-0.0872829791287516	0.2419727752139279	0.022613052519068345	0.21020127785223544	6.153266287839837e-22	NA	3	4	4
ENSG00000188177.13	ZC3H6	-1.1695678121786948	-0.7374519104455385	0.24217493690254122	0.0008032838642139783	0.01130309573579925	0.034340787076237334	NA	15	16	16
ENSG00000127774.6	EMC6	-1.1694598352588403	-0.7252891311618042	0.2422184144587114	0.0003300990477459572	0.025490127794484133	0.0017893156837424718	NA	5	6	6
ENSG00000138660.11	AP1AR	-1.1692840256113521	-0.11781886918787869	0.24228921701836625	0.011899121397048018	0.09013127036506656	1.365006794810012e-09	NA	11	11	11
ENSG00000072832.14	CRMP1	-1.169206484535086	-0.09709794520613445	0.24232044920626616	0.0172940822263513	0.16040602951704322	2.1040733899304722e-16	NA	45	50	50
ENSG00000066427.21	ATXN3	-1.1691915199669447	-0.21793799893775623	0.24232647699828047	0.004112876128110454	0.02924495456343613	0.000710427467394751	NA	70	70	70
ENSG00000198951.11	NAGA	-1.168250454221081	-0.17451429947399583	0.2427057541820048	0.006522626181501277	0.1136321957041312	9.176612584177344e-12	NA	18	19	19
ENSG00000117153.15	KLHL12	1.1681517460393185	0.13666631220060094	0.24274556065673014	0.008147808374033606	0.05212215183064523	5.469497656451231e-06	NA	20	21	21
ENSG00000181092.9	ADIPOQ	-1.1681322252382311	-0.1393757617131353	0.24275343343812594	0.009962452074455898	0.0396567848401108	8.44239231964518e-05	NA	90	90	90
ENSG00000113396.12	SLC27A6	1.1677327845028835	0.1754056026674504	0.24291456817483126	0.006774458232759219	0.02100380561207026	0.004695723623792474	NA	13	35	35
ENSG00000178343.4	SHISA3	-1.167467569638772	-0.2903318733204218	0.24302159760737052	0.0018973741859674013	0.01573343662664773	0.014117594183282919	NA	3	3	3
ENSG00000164983.7	TMEM65	1.1671717049724168	0.0864571066904515	0.2431410351074148	0.02132213912640649	0.21711105085904905	1.9450939748584076e-23	NA	53	53	53
ENSG00000149089.12	APIP	1.1663740412800063	0.04115918323925354	0.24346324921621687	0.10804837220284733	0.5825164459293335	4.1083945889434784e-85	NA	62	62	62
ENSG00000165389.6	SPTSSA	1.1654643886414442	0.161937729823791	0.24383106699993906	0.007739332809649295	0.09378416530334474	8.687886081748385e-10	NA	35	35	35
ENSG00000156381.8	ANKRD9	-1.16541464242536	-0.1164403723671764	0.24385119311879944	0.011997594921208478	0.10702050036802144	3.750364658395994e-11	NA	23	23	23
ENSG00000155254.12	MARVELD1	1.1653366066052058	0.23125568480086836	0.2438827668798248	0.004402267599196923	0.10721265958046397	4.1601951038999814e-11	NA	16	16	16
ENSG00000267057.5	LINC01905	1.164893826575497	0.15683367328863318	0.24406197270670826	0.005549336748275851	0.048231383166035036	1.2786112019571332e-05	NA	10	10	10
ENSG00000088727.12	KIF9	-1.1641189094738038	-0.3579833008061607	0.24437582647575262	0.0014870439214266973	0.022332530183408337	0.0035057008789813504	NA	4	4	4
ENSG00000248874.5	C5orf17	1.1641035790510577	0.04331880019119854	0.24438203839820538	0.12179051862977755	0.16017461571296918	4.3507917269696985e-17	NA	57	57	57
ENSG00000075413.17	MARK3	1.1640116580441668	0.7819587854320335	0.24441928732618345	0.0003556286342760074	0.01903265713402922	0.006939570657370686	NA	2	2	2
ENSG00000121579.12	NAA50	1.1637188180186884	0.29330156075197095	0.24453798075900746	0.0017341005228526242	0.0326843039039005	0.00033459686391749667	NA	30	30	30
ENSG00000165055.15	METTL2B	1.1634169965316412	0.07140373724355482	0.24466035687880994	0.02703152696467133	0.2046404568540027	5.0602534813342635e-22	NA	23	24	24
ENSG00000123609.10	NMI	1.163305447599644	0.2211081306041162	0.24470559623081556	0.0036006945423828754	0.046272091638225495	2.1148769448005767e-05	NA	9	9	9
ENSG00000156171.14	DRAM2	-1.1630001788109159	-0.050892328794302506	0.24482942987408352	0.06754367426540792	0.5049354934918981	1.383419756790874e-66	NA	13	15	15
ENSG00000184925.11	LCN12	-1.1628830405107609	-0.08031886813200481	0.24487695922067032	0.03174882712694553	0.018155096870074914	0.008735471382736127	NA	73	93	93
ENSG00000184178.15	SCFD2	-1.1622364361551398	-0.31278012566804053	0.24513943811660044	0.00148074769052913	0.0524575441325473	5.202628546776876e-06	NA	7	7	7
ENSG00000198270.12	TMEM116	1.1618340742726732	0.04914002783614968	0.2453028702097031	0.04169326286454614	0.18969223106585556	1.5011569182191147e-19	NA	35	36	36
ENSG00000171847.10	FAM90A1	-1.1616630534198562	-0.13144884402477908	0.24537235891880071	0.011087450317727485	0.06691811763994876	3.073138326879011e-07	NA	19	19	19
ENSG00000129354.11	AP1M2	1.1603488548603116	0.13823452291945712	0.24590680110375185	0.014601470506591609	0.15168794462471955	1.1478923157925673e-15	NA	11	11	11
ENSG00000099624.7	ATP5D	1.1599032191637162	0.7037014112978955	0.24608821193295138	0.0003605232393844445	0.02892949144776858	0.0007419323290834659	NA	3	3	3
ENSG00000270210.1	RP11-373D23.3	-1.1597766213849277	-0.20714193337786688	0.24613976487557288	0.005792871782366107	0.03950392431062583	9.435717285141964e-05	NA	24	26	26
ENSG00000214293.8	APTR	-1.1596790602234517	-0.05621621058799037	0.246179498738463	0.061911717635510635	0.2234559374391659	3.2062009034657437e-23	NA	41	41	41
ENSG00000254810.1	RP11-672A2.4	-1.1595533098324238	-0.1965102866006876	0.24623071989794665	0.004336117549067856	0.046502618476319466	2.0607962307963805e-05	NA	12	12	12
ENSG00000266265.2	KLF14	-1.1587425952537718	-0.4305742103301738	0.24656112276642683	0.0009194924512588206	0.030198525656685418	0.0005896743551493366	NA	8	8	8
ENSG00000277758.4	ABC7-42404400C24.1	-1.1583093506890325	-0.1395738530328976	0.24673781683627571	0.00829700825344108	0.03051588924700778	0.0005763141357649492	NA	37	71	71
ENSG00000189067.12	LITAF	-1.158083859824474	-0.14017642725438448	0.24682981591894848	0.008332153543638804	0.1638252803338115	2.4704929575955548e-17	NA	6	6	6
ENSG00000155099.7	TMEM55A	-1.1579621077004023	-0.23422616963322634	0.24687950013211357	0.003304964372158583	0.01180557353026858	0.032805583471528066	NA	41	41	41
ENSG00000140873.15	ADAMTS18	-1.1578570523010872	-0.5153254809208601	0.24692237642986703	0.0006812813037277653	0.012181293855526784	0.031111455646982183	NA	6	6	6
ENSG00000258908.1	RP11-203M5.8	-1.1575694747166243	-0.1078947381477183	0.24703977225328533	0.02029886318982928	0.12541933139278386	2.739861965940813e-13	NA	4	4	4
ENSG00000064666.14	CNN2	1.1574968703819022	0.11273944195661445	0.24706941720213182	0.011498783845640582	0.09172574596674468	9.847791552996677e-10	NA	19	19	19
ENSG00000083720.12	OXCT1	1.1572710634520302	0.26885251080097056	0.24716163195859764	0.0021397360042404766	0.03376683036503295	0.00029937254545128506	NA	34	34	34
ENSG00000198931.10	APRT	-1.1568441493950459	-0.23767351455827343	0.24733604045338087	0.004217527833120768	0.04482030167513296	2.9181625689212268e-05	NA	39	43	43
ENSG00000188199.10	NUTM2B	-1.1565164729773043	-0.04400862957575743	0.24746996553723455	0.08703812107897589	0.20970960073853065	1.1625238144382607e-21	NA	41	44	44
ENSG00000174579.3	MSL2	1.1553528190056437	0.3479599412560418	0.24794597442332367	0.0014508292725492406	0.017125002490133334	0.01048788172102246	NA	18	18	18
ENSG00000149054.15	ZNF215	-1.1551473244688943	-0.03610266626462326	0.2480301013535332	0.11692900423482327	0.33797055330683595	4.908005981182233e-38	NA	24	25	25
ENSG00000162244.10	RPL29	-1.1550318452568336	-0.2732010677972894	0.24807738588466455	0.0022004735698485664	0.039136064822148105	0.00010178018081404038	NA	17	17	17
ENSG00000152455.15	SUV39H2	1.1549045568857226	0.26962670718344733	0.24812951314411547	0.002544236990762729	0.015977389895953306	0.014080044997102545	NA	38	38	38
ENSG00000197020.10	ZNF100	1.1548296044290913	0.025534657894222074	0.24816021133307742	0.25790806837656294	0.6172831187897052	1.891111297871806e-93	NA	16	16	16
ENSG00000119685.19	TTLL5	1.1539832610861323	0.12390085694224495	0.24850703159594378	0.01218539489115819	0.12488281765183147	5.122080091874586e-13	NA	30	31	31
ENSG00000100342.20	APOL1	1.1539256773399644	0.1416935751475681	0.24853064096275757	0.011924645065355285	0.03888326393719081	9.612938647029424e-05	NA	32	34	34
ENSG00000148719.14	DNAJB12	-1.1531680843253795	-0.18023511955035104	0.24884140060955373	0.005248383548416929	0.05185815139478425	5.6968615220132125e-06	NA	21	23	23
ENSG00000151176.7	PLBD2	1.1530394206369947	0.11767165227946852	0.2488942045833329	0.016323942659051464	0.10279751825596407	1.1813190487384182e-10	NA	57	60	60
ENSG00000221823.10	PPP3R1	1.1528398792761583	0.19549612387778298	0.2489761124687292	0.004197269976259276	0.06291831014028815	7.282066741832487e-07	NA	13	13	13
ENSG00000005981.12	ASB4	-1.1528282992644532	-0.03691794730135272	0.2489808664190155	0.09750358077063491	0.28596707909782665	8.279829020369901e-32	NA	14	15	15
ENSG00000112599.8	GUCA1B	-1.1528178713188333	-0.09974685963956396	0.24898514746511524	0.024489970778205198	0.12126361693149795	1.6224424401450892e-12	NA	23	23	23
ENSG00000170962.12	PDGFD	1.1526770855506638	0.16203638720505203	0.2490429501157514	0.007521143182251882	0.019534041609369057	0.0062874193018118895	NA	21	24	24
ENSG00000237807.3	RP11-400K9.4	-1.1524272878213446	-0.30064593804112527	0.24914553308060106	0.003590275898248006	0.05077270660898557	8.728733471440258e-06	NA	12	12	12
ENSG00000124614.13	RPS10	1.1513643931211714	0.24131509967446862	0.24958235603023704	0.0021672016214724075	0.05715133909380182	2.281228548980186e-06	NA	20	20	20
ENSG00000257093.6	KIAA1147	1.1511660244667403	0.08292530193968342	0.24966393977599521	0.027865076465065038	0.08854190266194921	2.8562400796757576e-09	NA	107	122	122
ENSG00000163251.3	FZD5	1.1503680579435407	0.7149932612884441	0.24999231039618586	0.0004324159454792509	0.037356901228096366	0.00013626785923325527	NA	2	2	2
ENSG00000129673.9	AANAT	1.1497173380304857	0.08080670657994567	0.2502603108993525	0.03151084991570065	0.15550809787832556	3.8607499861583e-16	NA	22	23	23
ENSG00000130294.15	KIF1A	-1.1491569468435887	-0.15744731026326728	0.250491270052166	0.013851356301635639	0.020699428845439138	0.004900908546286728	NA	19	23	23
ENSG00000172927.7	MYEOV	-1.148959098600707	-0.09765957866573745	0.2505728465957703	0.015886405524112655	0.09540048109105392	4.879627307439193e-10	NA	12	12	12
ENSG00000276085.1	CCL3L3	1.1485026372093448	0.06422984337702274	0.25076112494856984	0.04049744155999519	0.12867317967304426	2.7563138916184816e-13	NA	24	31	31
ENSG00000115816.14	CEBPZ	1.14843463543718	0.17739485576947198	0.25078918234569103	0.004940836312264088	0.15573818010258866	2.4439322897440033e-16	NA	26	27	27
ENSG00000089639.10	GMIP	1.1481884190598663	0.4252080778438264	0.2508907890680855	0.0009384233980739106	0.02619370800035431	0.0014464672522753873	NA	8	10	10
ENSG00000136944.17	LMX1B	1.147884803074276	0.09898468686221072	0.2510161225845655	0.01185815607080745	0.04332865454567431	4.0900071498687265e-05	NA	26	26	26
ENSG00000160961.11	ZNF333	-1.147882311103042	-0.10298679111323852	0.2510171514579216	0.016728578052418903	0.12969368453406802	1.3216528512448247e-13	NA	15	15	15
ENSG00000168056.15	LTBP3	1.1475558690582242	0.29700977595898514	0.2511519567589	0.002805073786468649	0.05471609112455112	3.841392690651464e-06	NA	14	14	14
ENSG00000204428.12	LY6G5C	1.1474395990371706	0.6011543251552935	0.25119998303963875	0.0003852437009030658	0.2162797240935785	1.0037637509032947e-23	NA	1	10	10
ENSG00000185163.9	DDX51	1.1473085241687153	0.15099286904614104	0.2512541322669448	0.007992300937578117	0.03184920456992545	0.0004242286124661149	NA	62	95	95
ENSG00000139116.18	KIF21A	1.1467402559458804	0.4563303445031594	0.25148898759669036	0.0007818084908767203	0.018041806512548532	0.009004310322520453	NA	2	2	2
ENSG00000273230.1	RP11-1246C19.1	-1.1460632132636421	-0.25945611555732645	0.25176899736849756	0.002815810401359255	0.038342531006510604	0.00011176233230889419	NA	15	22	22
ENSG00000176681.14	LRRC37A	1.1460136512372412	0.04280526155366743	0.25178950365601027	0.055175105377420056	0.435453634340664	1.4485348841513285e-54	NA	30	80	80
ENSG00000272282.1	LINC02084	1.145666523572785	0.18609520993225553	0.25193316036920865	0.005053522388712793	0.050662619223556235	7.535790971982923e-06	NA	8	9	9
ENSG00000213023.10	SYT3	-1.1449703308146668	-0.08034283257916765	0.2522214478204984	0.04080926881821834	0.05169031632450816	6.479430153789654e-06	NA	49	52	52
ENSG00000104915.14	STX10	1.1444265774736295	0.27016163977152835	0.25244677131039694	0.0025048609129122573	0.027698555635103983	0.0011225122339891043	NA	42	50	50
ENSG00000164062.12	APEH	1.1442682604801824	0.22733552724020753	0.2525124019366606	0.0035733159760143324	0.0656237388850519	3.471903902483106e-07	NA	53	53	53
ENSG00000167107.12	ACSF2	-1.1441700199057618	-0.5066367278506336	0.25255313374172894	0.0006630518156328285	0.014988377757288953	0.017003912462266766	NA	6	6	6
ENSG00000135604.9	STX11	-1.1432264107917065	-0.4122422824667515	0.2529445994265964	0.0011864962509924755	0.03496910277631728	0.0002002681104403251	NA	12	12	12
ENSG00000198860.11	TSEN15	-1.1431707264774684	-0.18199264379105698	0.2529677138233499	0.004755727716095115	0.05535132131124608	1.7420908595194669e-06	NA	11	11	11
ENSG00000153406.13	NMRAL1	1.1428088892781016	0.04407871396886361	0.25311794723821557	0.09048074912655439	0.4105765199094693	4.953883305438685e-50	NA	40	44	44
ENSG00000105618.13	PRPF31	1.1426038816926702	0.3931591297380274	0.25320309317492273	0.0011339379615586944	0.013294876999272162	0.02523174040834546	NA	20	23	23
ENSG00000270001.1	RP11-218C14.8	-1.1425370830764088	-0.11255899518453248	0.2532308409971685	0.017150933830111126	0.01920034283388251	0.0067564719276599254	NA	31	33	33
ENSG00000123219.12	CENPK	-1.1420541574281626	-0.07989616303323008	0.2534315089794257	0.027733362226303272	0.12887329935954772	3.551581184590603e-13	NA	43	43	43
ENSG00000180884.9	ZNF792	-1.1418155855997378	-0.2313421605505256	0.2535306825402752	0.003081854693341432	0.021800961143380662	0.003738930738043564	NA	21	21	21
ENSG00000141562.17	NARF	1.1417094572611914	0.0852440320921981	0.25357480844075786	0.024518960830288906	0.20817088569227446	8.730087278299075e-22	NA	9	9	9
ENSG00000188848.15	BEND4	1.1414856460968958	0.24555615102888398	0.2536678818792526	0.003962714529593186	0.02571041660490399	0.0014375316287696658	NA	7	8	8
ENSG00000205571.13	SMN2	-1.1409493593948767	-0.06579339227746138	0.2538909972212844	0.030298009550893318	0.11278033774598667	1.1527674027352366e-11	NA	16	22	22
ENSG00000198937.8	CCDC167	1.1398615688017966	0.1592738404897753	0.25434397827029565	0.0055431456170513625	0.08201583136489457	7.755752497347262e-09	NA	10	10	10
ENSG00000172014.12	ANKRD20A4	-1.1397262175274323	-0.06930354838829933	0.25440038096971906	0.02149441492600292	0.1910814946759504	7.005671320233597e-20	NA	5	13	13
ENSG00000160321.14	ZNF208	-1.1397060237070562	-0.064693063633385	0.25440879675266626	0.04243019397059048	0.1259527250134138	4.588896502318762e-13	NA	73	73	73
ENSG00000180432.5	CYP8B1	-1.1395945640250538	-0.23110676632973892	0.254455251105942	0.0034857739474238596	0.033293629908161225	0.0003394270224690495	NA	11	11	11
ENSG00000264520.1	RP4-777O23.2	-1.1390990276662882	-0.09409899183264034	0.2546618530195065	0.018955335455045883	0.013554215690744349	0.023091783016577067	NA	48	49	49
ENSG00000111639.7	MRPL51	1.138941676477502	0.0761956838604012	0.2547274811974126	0.030861016608140557	0.3707219402333951	1.5811482837738038e-42	NA	31	34	34
ENSG00000104884.14	ERCC2	1.1385176484952817	0.1714990992657882	0.25490439373567186	0.006190432148191752	0.07839798246122608	2.454697833371518e-08	NA	13	13	13
ENSG00000101460.12	MAP1LC3A	-1.138455355735897	-0.07492676825726506	0.2549303906561262	0.03185786838752776	0.27902668070160197	2.300869830092196e-31	NA	31	33	33
ENSG00000152382.5	TADA1	-1.1384509785649188	-0.28417565394425337	0.25493221747011663	0.0024810612320314536	0.01055904705510903	0.04520569672369151	NA	15	15	15
ENSG00000166321.13	NUDT13	1.1381693122493937	0.05686016533978176	0.2550497901561418	0.04641590537993805	0.25875782956259197	4.687643242315944e-28	NA	83	84	84
ENSG00000133106.14	EPSTI1	-1.1381134901664842	-0.2258231909911756	0.2550730957931965	0.0037368759566358926	0.04488523024167518	2.450471107131011e-05	NA	7	7	7
ENSG00000249476.1	CTD-2587M2.1	-1.137517744927718	-0.04596279240215675	0.25532191077763455	0.08144334616783258	0.3152082851969729	1.2483330523719909e-34	NA	22	23	23
ENSG00000182566.13	CLEC4G	1.1372543740297802	0.20175221561185522	0.25543196227576614	0.004389101251082136	0.0868014167090613	4.158007684281972e-09	NA	6	6	6
ENSG00000106565.17	TMEM176B	-1.137078187163136	-0.0516174851140868	0.25550560167859193	0.04804046733970443	0.2406544844189304	2.9854236726305947e-25	NA	72	84	84
ENSG00000101052.12	IFT52	-1.1367381353263777	-0.08671643456409382	0.25564777212040113	0.015169191862864296	0.22322145432560372	3.2392218275979674e-23	NA	5	5	5
ENSG00000198952.8	SMG5	-1.1364077277124702	-0.12224792077066171	0.25578596311128654	0.012733848210009403	0.17534149525316076	2.294027262243317e-18	NA	24	24	24
ENSG00000214324.5	C3orf56	-1.1355860535414317	-0.1586597205604332	0.25612984839309716	0.0061670835417599774	0.011546775705553205	0.035790672340665484	NA	15	15	15
ENSG00000136732.14	GYPC	1.1355429873328136	0.07812912459135968	0.2561478812219906	0.02348027975996077	0.09155989060916812	8.526947389217077e-10	NA	87	90	90
ENSG00000131773.13	KHDRBS3	1.1354577760093525	0.22980234853596646	0.2561835637949976	0.003292864283554232	0.056915257400288015	2.177304512566013e-06	NA	11	11	11
ENSG00000007376.7	RPUSD1	-1.1354461864840941	-0.45648823004441336	0.2561884172204849	0.0009132219571669681	0.0280311793003046	0.0010575176095569431	NA	11	11	11
ENSG00000160551.11	TAOK1	-1.1353863232392125	-0.35687364506009706	0.25621348758169915	0.0012482864408344058	0.012569155265725915	0.02789586913909333	NA	24	24	24
ENSG00000276972.1	RP11-116D17.5	-1.1353193160578343	-0.27696414733947433	0.25624155180107844	0.0024683923327408867	0.012330896119938187	0.02875205407986428	NA	9	9	9
ENSG00000163565.18	IFI16	1.1352988054572282	0.2297603888044332	0.2562501425607677	0.001145935244899113	0.04522167592876634	2.012157781195272e-05	NA	10	10	10
ENSG00000095261.13	PSMD5	-1.1352235195594782	-0.06810236715006195	0.2562816773870149	0.03581880312376086	0.2003194242817634	8.425944784269897e-21	NA	28	29	29
ENSG00000269893.6	SNHG8	-1.1351407189091636	-0.0638516915793422	0.2563163630121861	0.04120465685145623	0.31518311441881897	4.403338501140905e-36	NA	51	52	52
ENSG00000204147.9	ASAH2B	1.135062408814052	0.052740653165219226	0.25634917052015216	0.04450504542889795	0.19378109278643407	3.358621615873318e-20	NA	38	39	39
ENSG00000089154.10	GCN1	-1.134518928674881	-0.14064716108731606	0.25657693836443773	0.007078450788503802	0.1179081839610551	2.276928813268811e-12	NA	34	34	34
ENSG00000273177.1	RP11-368I23.4	1.1340208622255876	0.23506230241511836	0.2567857970866032	0.002435277950560387	0.02424617390557768	0.001940002424653347	NA	2	2	2
ENSG00000214872.8	SMTNL1	-1.1339849120751977	-0.03247528894924545	0.2568008769550796	0.15513995652348736	0.3646979863794537	2.358850911744704e-42	NA	25	25	25
ENSG00000154917.10	RAB6B	-1.1339721938530796	-0.16348574522944193	0.2568062119650074	0.0063656194569512835	0.04532174265831003	2.510358936698244e-05	NA	10	10	10
ENSG00000167702.11	KIFC2	-1.1336279035964585	-0.16481505426116247	0.25695066326758487	0.009109898012299781	0.07664133837643931	2.5051405681423686e-08	NA	17	17	17
ENSG00000182628.12	SKA2	-1.133156266045002	-0.13506871103788604	0.2571486362625185	0.009059953404478086	0.11608983441388927	2.0445026442219067e-12	NA	13	13	13
ENSG00000100348.9	TXN2	-1.132655425422308	-0.5190877852103438	0.2573589833060138	0.0007859736897736175	0.03312977693884319	0.00035143663607698286	NA	9	9	9
ENSG00000144736.13	SHQ1	1.1322022388972868	0.445252785287221	0.25754941906519835	0.0011032702436747463	0.03761929522048132	0.00013437034336749094	NA	2	2	2
ENSG00000103248.18	MTHFSD	-1.1321632890557203	-0.11524997045614604	0.25756579093238796	0.020428433801158382	0.1689896459842507	1.1461351245284434e-17	NA	42	44	44
ENSG00000100814.17	CCNB1IP1	-1.1319219438332224	-0.1469619374894246	0.25766725216413755	0.007530477455257759	0.1648894425329514	6.469980385501194e-17	NA	19	21	21
ENSG00000175279.21	CENPS	1.1319146257367156	0.06653121909662071	0.2576703291158393	0.01461892776739785	0.11040541335664944	2.3895661274922636e-11	NA	28	28	28
ENSG00000173124.14	ACSM6	-1.131723190585854	-0.03809108225297027	0.25775082859713105	0.1408498943450715	0.3094132346091009	1.5176707118576558e-34	NA	40	40	40
ENSG00000103066.12	PLA2G15	-1.1316168136617677	-0.4538278135974565	0.25779556818861493	0.0008894947177190313	0.018441820778380014	0.008047982207152766	NA	4	4	4
ENSG00000163666.8	HESX1	-1.13126997122239	-0.1658223133266205	0.2579414792379987	0.01029601113771918	0.059359695731916615	1.1880632325929285e-06	NA	21	21	21
ENSG00000204956.5	PCDHGA1	-1.1311452383291583	-0.15485602391105305	0.2579939663640687	0.022479723253808072	0.061289763608265525	4.6981765312228383e-07	NA	18	18	18
ENSG00000142599.17	RERE	-1.1311411865746386	-0.10876954201196044	0.25799567145112	0.01603679992522896	0.18284411615090693	7.530562021868148e-19	NA	29	30	30
ENSG00000145736.14	GTF2H2	1.1304165337013743	0.04593028038584955	0.2583007505192809	0.12072764689605553	0.3402717833474998	3.295393463187273e-38	NA	17	20	20
ENSG00000256043.2	CTSO	1.1301963287706809	0.21322801802470567	0.25839350638572856	0.00341010061442211	0.07237334323442382	9.266307248530026e-08	NA	15	15	15
ENSG00000178217.13	SH2D4B	1.1297973851394256	0.08803462270968	0.25856161030120495	0.022762229724528127	0.070968361184819	5.329118518091147e-08	NA	6	6	6
ENSG00000125388.19	GRK4	-1.1294691733305813	-0.023619368427820128	0.258699966586343	0.24994823655793216	0.5664165875016406	1.6465078702899251e-81	NA	27	27	27
ENSG00000196151.10	WDSUB1	-1.1294456038590943	-0.048140760536029205	0.25870990417046047	0.06981648383288876	0.4015842345545633	1.7671143651992578e-47	NA	17	17	17
ENSG00000237765.6	FAM200B	-1.1292680809228361	-0.17332829964970195	0.2587847615747678	0.002312974810236571	0.02630518079530791	0.0013707872915930705	NA	35	35	35
ENSG00000146963.17	LUC7L2	-1.1284331108672216	-0.4310670462036659	0.25913705086455896	0.0011658085871244295	0.046929090521857	1.8081545263772032e-05	NA	5	5	5
ENSG00000136717.14	BIN1	1.128223626073489	0.23857550974495856	0.2592254884759534	0.0023480564293221653	0.033595180628193264	0.0003226772134985492	NA	15	15	15
ENSG00000099917.17	MED15	1.1279894836380675	0.09290789884007894	0.2593243604752311	0.01877528269483783	0.13605183276913665	5.843054823258462e-14	NA	72	79	79
ENSG00000164615.4	CAMLG	-1.127845032460597	-0.09698744290681735	0.25938537131535744	0.011552811259414108	0.28799771892108306	2.8323221576052156e-31	NA	14	15	15
ENSG00000124587.13	PEX6	1.1271117236608066	0.03599856887690268	0.2596952471866859	0.14885510347355782	0.6853123139324465	3.607301320668267e-116	NA	50	52	52
ENSG00000167526.13	RPL13	-1.1271083777338766	-0.16997919128589684	0.259696661669382	0.008929403206140281	0.14431637309585565	5.566944269133347e-15	NA	25	26	26
ENSG00000182923.16	CEP63	1.1270954113241969	0.05889304207638589	0.25970214323879814	0.053273927206209507	0.2973400402906739	4.65799494951003e-33	NA	93	93	93
ENSG00000090539.15	CHRD	-1.1268024076713095	-0.2864940927918145	0.25982603233775137	0.0019204146916673996	0.046197330392852363	2.2462425928439595e-05	NA	2	2	2
ENSG00000115760.13	BIRC6	1.1261087853389633	0.34296340481731397	0.2601194758534501	0.0011462075684440752	0.034146449782180184	0.00025830034395685355	NA	8	9	9
ENSG00000129946.10	SHC2	1.1260729969104524	0.057111159713454984	0.2601346227083803	0.055476461656714854	0.28658974566040507	6.4545831729686295e-31	NA	53	60	60
ENSG00000187753.12	C9orf153	1.1253278831122695	0.07034382657299108	0.26045011835046805	0.02441520158416082	0.011338389678117492	0.0381140569984267	NA	47	49	49
ENSG00000138036.18	DYNC2LI1	-1.1252040245103878	-0.14221995426817832	0.2605025881376489	0.008793112875020416	0.0451070113732568	2.913220474083644e-05	NA	29	32	32
ENSG00000170469.10	SPATA24	1.1251956080033092	0.13830820575660283	0.2605061538585153	0.008294564702248434	0.03415225273705445	0.00025417888667753617	NA	6	6	6
ENSG00000278607.1	RP11-405M12.3	-1.1251223430889539	-0.12293322466735217	0.26053719455469115	0.01858084387108206	0.10909021674170677	1.1026048060088436e-11	NA	14	14	14
ENSG00000163257.10	DCAF16	-1.1249548462482073	-0.12156821002838882	0.26060816881055304	0.011213039333447316	0.1406839794603124	1.7433926311516345e-14	NA	20	20	20
ENSG00000174928.15	C3orf33	-1.1248097221489566	-0.17156991629303092	0.2606696737694615	0.005438517305839895	0.014551855015272622	0.018463105870883758	NA	29	29	29
ENSG00000114019.14	AMOTL2	-1.1247382164001465	-0.7971821238660115	0.2606999822711168	0.0002780418188607121	0.016540366415025067	0.011496134030432906	NA	1	1	1
ENSG00000126803.9	HSPA2	-1.1246758393577017	-0.10981281600012288	0.2607264234604486	0.016447688814973674	0.02456910497952641	0.0021086914264878145	NA	43	45	45
ENSG00000144130.11	NT5DC4	-1.1237049344558594	-0.27331611365110553	0.2611382223795742	0.0017632904012111067	0.014091480757478996	0.019710754247886184	NA	4	4	4
ENSG00000111266.8	DUSP16	1.1234581678236082	0.178018863378411	0.2612429574453319	0.007741107515831364	0.012801969558456956	0.02573840342289617	NA	67	69	69
ENSG00000253678.1	RP11-981G7.3	-1.1230458000751664	-0.07895299194923448	0.2614180433406712	0.023753463029988497	0.04785632616714704	1.279788291384654e-05	NA	20	21	21
ENSG00000130165.10	ELOF1	1.122589680557283	0.14988108919510593	0.2616118001255645	0.00649025507920828	0.022827929590497162	0.0032405014229593032	NA	61	61	61
ENSG00000162694.13	EXTL2	-1.1218718192054489	-0.2945328339270161	0.2619169442402087	0.0020568257979257185	0.01758121765080885	0.008583647360838777	NA	4	4	4
ENSG00000175003.12	SLC22A1	1.1214898350970803	0.09683154473862904	0.26207941592132633	0.016914009201028587	0.02429294895608979	0.0022628095855779713	NA	35	36	36
ENSG00000073169.13	SELENOO	1.1212740118477762	0.10669245451929488	0.26217124414714454	0.01348665569309963	0.10796736630930373	3.9244298707057894e-11	NA	44	46	46
ENSG00000175395.15	ZNF25	1.1206432523866166	0.12255409591732666	0.26243974634817313	0.013067220985172651	0.18518342171507748	2.326719588725487e-19	NA	123	125	125
ENSG00000235358.1	RP11-399E6.1	1.1205953135988123	0.05647294983499737	0.2624601607332193	0.03759960459515238	0.08728201384107186	2.752935187218953e-09	NA	42	42	42
ENSG00000114988.11	LMAN2L	1.1202918957140557	0.3393900850343691	0.2625893944761811	0.002370449541685681	0.08035836446648277	1.6525301557599752e-08	NA	7	9	9
ENSG00000110367.11	DDX6	-1.120092340245738	-0.13093295042234743	0.2626744144054972	0.011048176090495672	0.05571265027400967	2.874360943528413e-06	NA	28	28	28
ENSG00000165985.9	C1QL3	-1.120078090791687	-0.03428579084058391	0.2626804860639934	0.16132071451068555	0.5402094386995	3.771551909162664e-74	NA	11	12	12
ENSG00000185627.17	PSMD13	1.1200066010185168	0.11575963953322026	0.2627109491490932	0.01168590712709664	0.2255235786872425	6.82842400013355e-24	NA	20	22	22
ENSG00000149269.9	PAK1	1.1199844608286338	0.4785830447443869	0.2627203839790535	0.0003532155606863935	0.017143232965620016	0.010051035414453263	NA	20	20	20
ENSG00000109680.10	TBC1D19	1.1198345635866203	0.46122255755304314	0.2627842674077496	0.0007894072112080359	0.011708112009281471	0.03412574054476531	NA	18	18	18
ENSG00000224383.7	PRR29	1.1187749763375099	0.10503087957282589	0.26323614973084286	0.017252928096357433	0.11276871587526882	1.0151013041550227e-11	NA	18	19	19
ENSG00000169246.16	NPIPB3	1.117907016608201	0.061089140780594624	0.2636067079917578	0.038567656133289246	0.04253535617903216	4.953516889599578e-05	NA	35	40	40
ENSG00000158006.13	PAFAH2	-1.1178585762581592	-0.09994022442343992	0.26362739923996725	0.018638916053078027	0.011655766558017259	0.034028437842872475	NA	103	104	104
ENSG00000272823.1	RP11-295M18.6	1.1171393852618616	0.04225192113808782	0.2639347327871603	0.09591333904395184	0.3954826163526951	1.8791216906007568e-46	NA	15	16	16
ENSG00000178222.12	RNF212	1.1171200441266795	0.09590293768184492	0.26394300128978887	0.018917221802559593	0.08839164199280526	1.8287941930035446e-09	NA	28	28	28
ENSG00000160185.14	UBASH3A	1.1170008919363321	0.10962606727609932	0.26399394382257935	0.015589219166819164	0.0590736285562279	1.2522255819843963e-06	NA	27	28	28
ENSG00000141569.10	TRIM65	1.1169457583024724	0.1968111469895728	0.2640175180460118	0.008024726776753668	0.0664793956714235	2.664075782617077e-07	NA	60	61	61
ENSG00000029725.16	RABEP1	-1.1169218020276506	-0.21534301804361908	0.26402776180252163	0.002782113495508047	0.06273796319689046	6.803759079599211e-07	NA	14	15	15
ENSG00000136273.11	HUS1	-1.1163014874932276	-0.146440629963061	0.2642931051217339	0.008322989144873663	0.05448031440040598	3.975861507199762e-06	NA	33	33	33
ENSG00000143479.15	DYRK3	1.1161565027038556	0.31295318143389184	0.2643551497476426	0.0016152972182552684	0.0294999510521214	0.000776134148158342	NA	4	4	4
ENSG00000185519.8	FAM131C	1.1159897990800525	0.20383819309756296	0.26442650111705035	0.0061593593814594574	0.037401878986258345	0.0001412833139770576	NA	9	10	10
ENSG00000164494.11	PDSS2	-1.1151180278555042	-0.09344119729063434	0.26479984704868	0.02250449011236199	0.17657736330924578	1.4563027856836825e-18	NA	48	48	48
ENSG00000248508.6	SRP14-AS1	1.1148249718332999	0.06801375915795732	0.26492543316615835	0.03216471652187008	0.34211846993518397	1.5452737209111308e-38	NA	4	4	4
ENSG00000197520.10	FAM177B	-1.114727370400558	-0.19396643302530683	0.26496726835671314	0.0038211140349045164	0.015369786534529369	0.014656236363766673	NA	27	30	30
ENSG00000105479.15	CCDC114	-1.1146201316409783	-0.11935264537809684	0.26501323967140866	0.01155513649846119	0.11866560481835114	1.8148297216561623e-12	NA	11	12	12
ENSG00000259774.1	RP11-182J1.13	1.114595613995379	0.11191605758592486	0.265023750713992	0.011496412662672786	0.02144032238679639	0.004357507522867928	NA	17	17	17
ENSG00000115163.14	CENPA	-1.114329231292782	-0.1426641464118222	0.2651379710561337	0.010377008783450227	0.03200491988249832	0.0004352021279292375	NA	20	21	21
ENSG00000136810.12	TXN	1.114217901588095	0.2613231725191078	0.2651857173748109	0.002647669587790319	0.0706797634995201	1.0170743072099698e-07	NA	11	11	11
ENSG00000168159.11	RNF187	1.113553093458904	0.19352997980948722	0.26547095901247075	0.005751112424943283	0.07138521353638536	6.737500726737776e-08	NA	33	33	33
ENSG00000266970.1	RP11-806H10.4	1.1133098292757828	0.19310239157589582	0.26557538638859624	0.005095818823544224	0.03698860186008119	0.0001145835406256142	NA	16	23	23
ENSG00000085998.13	POMGNT1	-1.1130739698150598	-0.47891199981822813	0.2656766621054685	0.0007275116944878789	0.02194378711887925	0.003291005225566965	NA	6	6	6
ENSG00000159450.12	TCHH	1.1128274621763172	0.20679541657354117	0.26578253846371425	0.004261262529227702	0.014994760503135269	0.016680544390373402	NA	25	26	26
ENSG00000197568.13	HHLA3	-1.112605768060248	-0.07982640539799034	0.2658777820895373	0.02911185390858629	0.20982967853046608	3.110366738559648e-22	NA	31	31	31
ENSG00000164930.11	FZD6	1.1123733564810334	0.19593420593700875	0.2659776553496265	0.005866445843513686	0.0920484894087626	1.0604538572305923e-09	NA	12	13	13
ENSG00000250786.1	SNHG18	-1.1120931833347467	-0.07849123583633477	0.26609808731809004	0.04052676255432318	0.2839638396014689	5.001056210422824e-32	NA	49	55	55
ENSG00000134333.13	LDHA	1.111937119566666	0.2213872730442995	0.2661651873481887	0.004745978914526553	0.06534438168012884	3.0607705070205944e-07	NA	80	83	83
ENSG00000182093.14	WRB	-1.1111768504080999	-0.049964165680921595	0.2664922336361184	0.07526406420558289	0.4599432903032478	1.4794136431945092e-57	NA	12	13	13
ENSG00000122547.10	EEPD1	-1.1094952274399095	-0.14805345242948756	0.26721660215994036	0.007046432178099505	0.014526481446416191	0.018464921549099445	NA	52	52	52
ENSG00000150471.16	ADGRL3	-1.108878317055793	-0.18913067469520123	0.26748267890221245	0.010955587296568847	0.0878871223242717	1.522344890776419e-09	NA	28	29	29
ENSG00000130948.9	HSD17B3	1.1085447724697395	0.07354994635146146	0.267626614296973	0.039390338215233446	0.06815306752170099	1.948797845255121e-07	NA	135	137	137
ENSG00000089486.16	CDIP1	-1.1083433209453812	-0.13000193030540336	0.2677135729996376	0.009759658548408537	0.08002568581551943	1.8167725308763444e-08	NA	14	15	15
ENSG00000176915.14	ANKLE2	1.1080177046362427	0.17107371489381787	0.2678541698174579	0.007018858846811582	0.09476763345546413	5.36086093102484e-10	NA	14	18	18
ENSG00000164096.12	C4orf3	1.1075335600338838	0.2785393993391059	0.26806331085623913	0.002110809842766736	0.017589031402523908	0.009506719021783934	NA	24	24	24
ENSG00000197943.9	PLCG2	-1.1066884630904925	-0.1839520235371155	0.2684286450758554	0.005189348044262078	0.01327162218603295	0.0251157272783502	NA	30	30	30
ENSG00000185339.8	TCN2	-1.1066738816311812	-0.22132188306390518	0.26843495162001807	0.007427487736367924	0.03557129427080498	0.00022071594213359883	NA	25	25	25
ENSG00000253632.1	RP11-486M23.1	1.106553088077319	0.26526580502423897	0.2684871992675789	0.002111845267056855	0.024411982452575604	0.002173001153693396	NA	5	5	5
ENSG00000173486.12	FKBP2	-1.1065028174097615	-0.42719970990666073	0.2685089452353243	0.0008356209075575732	0.010758710841123616	0.04286986694490589	NA	4	4	4
ENSG00000168653.10	NDUFS5	1.1064964728620559	0.08004634065010302	0.26851168983089224	0.03573055523499316	0.4420696146002312	4.4438914107581295e-55	NA	36	36	36
ENSG00000166169.16	POLL	1.1064525277329895	0.5300215876561704	0.26853070063636253	0.0007132089920864215	0.04082099966338236	6.80724109495092e-05	NA	2	2	2
ENSG00000120328.6	PCDHB12	-1.1063741096050632	-0.06145854963630938	0.26856462686955895	0.04165942847981713	0.19002918597130666	4.71785331515223e-20	NA	26	28	28
[truncated: 5,314 more rows]
