# Supplementary material for: Exploring the Impact of Cerebrovascular Disease and Major Depression on Non-diseased Human Tissue Transcriptomes
Source: Front Genet. 2021 Jul 19;12:696836. doi: 10.3389/fgene.2021.696836 (PMC8327210; doi:10.3389/fgene.2021.696836)
Supplement: Supplementary Data Sheet 2 — All TWAS results. [file Data_Sheet_2.zip › cytokines_TWAS/IFNg/IFNg.en.Artery_Tibial.csv]

gene	gene_name	zscore	effect_size	pvalue	var_g	pred_perf_r2	pred_perf_pval	pred_perf_qval	n_snps_used	n_snps_in_cov	n_snps_in_model
ENSG00000174326.11	SLC16A11	4.429116249084473	1.9291512971800329	9.462001378479415e-06	0.0009421724499235078	0.031367842284888245	0.0001210722636190435	NA	1	1	1
ENSG00000108839.11	ALOX12	-3.8463398744309254	-0.2976145157155004	0.00011989542308972125	0.02573987696669948	0.12699620790878674	1.425452672520076e-15	NA	13	14	14
ENSG00000059573.8	ALDH18A1	3.8237872727196565	0.4651620812058361	0.00013141731108420784	0.009038780021329022	0.1486177224973372	1.9478634329112515e-18	NA	25	25	25
ENSG00000173327.7	MAP3K11	-3.7899054740172597	-0.21097625454678098	0.00015070462299951042	0.04041487161942376	0.32209879888682297	1.897666277034765e-43	NA	17	17	17
ENSG00000175334.7	BANF1	-3.717687916812624	-0.8823099807863511	0.0002010544248772961	0.0023006126653029734	0.11502027764661313	2.2456698625538243e-14	NA	19	19	19
ENSG00000197136.4	PCNX3	-3.6555856668949422	-1.3620720397097226	0.0002565955015250641	0.0010053050865094055	0.031053453864338276	0.00012336212600029485	NA	9	10	10
ENSG00000262089.1	RP11-589P10.5	-3.4480546587125676	-0.22009762615971015	0.0005646397602118333	0.03773307735329484	0.17786450017129266	6.765469427311572e-22	NA	8	9	9
ENSG00000143457.10	GOLPH3L	3.4223638404527246	0.8173692368228598	0.0006207918159765101	0.0023959737355649406	0.05691950072121488	1.7691287048848837e-07	NA	23	23	23
ENSG00000128342.4	LIF	3.390978269683987	0.5650565541258178	0.0006964362280825172	0.005376849400074505	0.012043824605712305	0.01823528001877728	NA	24	24	24
ENSG00000037474.14	NSUN2	-3.3503736352458837	-0.23648205230013272	0.000807026219189236	0.024988222130776387	0.23663160807831946	3.720686900852683e-30	NA	36	36	36
ENSG00000236782.6	RP11-96L14.7	-3.304722578425599	-0.21631413219160803	0.000950704534148723	0.030098712391972773	0.07079455780016565	5.178076644845312e-09	NA	40	44	44
ENSG00000169403.11	PTAFR	3.2940186646896117	0.5972867735825509	0.0009876593995807922	0.004347857865158488	0.010449295790419177	0.02750302474836485	NA	29	30	30
ENSG00000149532.15	CPSF7	3.287707548415884	1.4023648247567377	0.0010100670584234771	0.0009969128747272591	0.010917323391337865	0.024730262934835108	NA	3	3	3
ENSG00000266028.7	SRGAP2	3.284865570266376	0.500399303716779	0.0010203103999818636	0.004748523221371837	0.01778863799449421	0.003877823909871397	NA	43	45	45
ENSG00000143418.19	CERS2	-3.2735094913507505	-0.467469728325783	0.0010622082322135026	0.006624385607719892	0.1377890037037612	5.935384953507467e-17	NA	31	31	31
ENSG00000159352.15	PSMD4	3.267153067079391	0.8263311884609935	0.0010863492628235894	0.0015928662921032846	0.037212859681436665	2.8735985042042517e-05	NA	22	22	22
ENSG00000166272.16	WBP1L	3.2552093060929588	0.6453296069460338	0.0011330882602767337	0.004647512405615176	0.0510742438603003	6.897785015518028e-07	NA	30	30	30
ENSG00000124019.9	FAM124B	3.2273857956564354	0.5150786299589584	0.0012492689882174334	0.0055580342961407845	0.027737165186173415	0.00031165902471360664	NA	51	51	51
ENSG00000133059.16	DSTYK	3.213050230184029	0.2836064924769999	0.0013133331863610178	0.019228604760227943	0.2606077835976861	9.60194603340944e-34	NA	38	39	39
ENSG00000184983.9	NDUFA6	3.198797983867667	0.1483521996047744	0.0013800183363766125	0.09466269175667026	0.5643265079976664	9.587383845443868e-97	NA	34	35	35
ENSG00000272462.2	U91328.19	3.163490326636402	0.12344762340415764	0.001558895323024858	0.07649649335510465	0.4084232240531953	5.164593726377207e-60	NA	27	28	28
ENSG00000141279.15	NPEPPS	-3.144570364489101	-0.6950534582145327	0.0016633090585085033	0.0028699495006120693	0.038132988646125784	2.1745603304238004e-05	NA	28	28	28
ENSG00000110958.15	PTGES3	-3.1392279153231986	-1.1707939538710639	0.0016939364136085479	0.0009427154657552499	0.02784329656819273	0.0002695082646657095	NA	14	18	18
ENSG00000055163.19	CYFIP2	3.103624335722338	0.49470498401237023	0.001911658911192145	0.005501774190530618	0.06090533483976526	6.665786012255398e-08	NA	55	60	60
ENSG00000108797.11	CNTNAP1	3.0622598865182904	0.42695810780612287	0.002196726376674082	0.007043513149852935	0.09664025454425662	5.003303413074903e-12	NA	13	13	13
ENSG00000243795.1	LINC02044	3.0580813274896466	0.14778186642857358	0.00222759111558845	0.057551328750651165	0.14756207146068487	3.1450242860222435e-18	NA	18	18	18
ENSG00000132953.16	XPO4	-3.0520942545834617	-0.6116637613055126	0.002272507305041043	0.0035325446911837616	0.09366369738666257	1.2328984062168773e-11	NA	18	19	19
ENSG00000160712.12	IL6R	-3.049556595098235	-0.4187178813229406	0.0022917944818821273	0.007870286691143829	0.12455524269968335	3.2254640068169173e-15	NA	12	12	12
ENSG00000175664.9	TEX26	3.039061667843426	0.5233002864033555	0.002373162707431356	0.004417159942084563	0.0296016843559728	0.00019644190556604156	NA	8	8	8
ENSG00000116981.3	NT5C1A	-3.0184901681548504	-0.2837775108644603	0.002540376446212181	0.01767571106623899	0.05462197968849883	2.686593444586645e-07	NA	36	37	37
ENSG00000204152.10	TIMM23B	-2.9914721662660857	-0.3734414714033458	0.0027763584652668104	0.006809092888135073	0.13882366151079167	1.6410017183547062e-17	NA	14	17	17
ENSG00000159267.14	HLCS	-2.9877559280042423	-0.23646403737358956	0.0028103388811530866	0.02217886676296941	0.2303539298009273	4.448077777530339e-29	NA	12	12	12
ENSG00000137414.5	FAM8A1	2.9867611368516664	0.28825882280785	0.0028194992369694827	0.01298492140127082	0.1694182708399268	5.018303530517559e-21	NA	52	52	52
ENSG00000023892.10	DEF6	-2.9849818755053756	-1.2280683882963157	0.002835951268204461	0.0010671038026438997	0.03165159500432036	0.00011067444623805813	NA	15	15	15
ENSG00000260428.2	SCX	-2.9681340970227548	-0.37047888874202045	0.0029961358788464527	0.008406745651597654	0.1082927400089356	2.4910851416770596e-13	NA	14	16	16
ENSG00000115524.15	SF3B1	2.963366459887696	0.6262148048666193	0.003042940632668237	0.0026298939088039274	0.054203437064416216	3.219893937573394e-07	NA	14	14	14
ENSG00000068120.14	COASY	2.941765773706089	0.8215024418570888	0.0032634666551064092	0.0017069412628260775	0.015501132536910904	0.007148181456444793	NA	16	17	17
ENSG00000204186.7	ZDBF2	2.9252402772718358	0.3537261194509384	0.0034419035290045173	0.010261460471220632	0.08771234639923342	4.0565764285787476e-11	NA	53	56	56
ENSG00000183049.12	CAMK1D	-2.9113935727575058	-0.4162958217187931	0.003598204648380749	0.006826085061580002	0.08636738195978888	8.307970515949349e-11	NA	21	22	22
ENSG00000082781.11	ITGB5	-2.9035326229183407	-0.15192396447433706	0.003689785273031843	0.046921068506716214	0.3691983248547668	8.769601268641483e-52	NA	26	27	27
ENSG00000037042.8	TUBG2	-2.873828465987745	-0.23585852975260704	0.00405529148237433	0.020474540211801395	0.22653519988449836	6.916847899830941e-29	NA	18	19	19
ENSG00000142188.16	TMEM50B	2.865107210430477	0.08992070131342643	0.004168680804727182	0.13266206389120497	0.5504297160965228	2.313206232691041e-93	NA	45	45	45
ENSG00000151150.21	ANK3	-2.8614474754033044	-0.35491400314757027	0.004217113742759874	0.008891453684219305	0.05968949290529287	9.342501916525512e-08	NA	23	24	24
ENSG00000155265.10	GOLGA7B	2.8594144816889475	0.2807562639795214	0.004244238365796282	0.018948269612857258	0.09845684592389266	8.789025249341822e-13	NA	20	20	20
ENSG00000153253.16	SCN3A	2.8521897235767986	0.7509315337282466	0.00434191773952093	0.0025663531057077407	0.04994166694290192	1.1411702958922113e-06	NA	5	5	5
ENSG00000111275.12	ALDH2	-2.838269594607754	-0.4551403692726033	0.00453588535690138	0.006249017463537046	0.1010140115743626	1.5083472185587481e-12	NA	15	15	15
ENSG00000111816.7	FRK	2.8370814812484624	0.3003688254895831	0.004552799155070691	0.017440323488838897	0.17999816293682658	1.776331159792609e-22	NA	12	12	12
ENSG00000151611.13	MMAA	2.833582039373449	0.3533820115969838	0.004602949124962623	0.012495622327623076	0.06154981388820752	5.402832738885447e-08	NA	29	29	29
ENSG00000130303.12	BST2	-2.8210724999167307	-0.48350225713251205	0.004786338439034451	0.0019251314446031204	0.016170863537586913	0.0058325842668424345	NA	18	18	18
ENSG00000049246.14	PER3	-2.819738841443113	-0.8663971589361171	0.004806274820283819	0.0012910770114694101	0.013042885302912142	0.014089915875970848	NA	3	3	3
ENSG00000164707.15	SLC13A4	2.8081774289677917	0.509739420008337	0.00498227681101602	0.003406925094898175	0.02268250205820273	0.0010278219318521286	NA	5	5	5
ENSG00000163131.10	CTSS	-2.8080189255741663	-0.18607695794982237	0.004984729725669448	0.02822719206317751	0.2769688361442662	5.306180270074574e-37	NA	86	92	92
ENSG00000171159.4	C9orf16	2.8043297350250773	0.48526788230702583	0.005042131069195517	0.003929822269205965	0.010367636952067476	0.028617220007139264	NA	47	53	53
ENSG00000260613.1	RP3-522J7.6	2.7970905537219415	0.14971039034963385	0.005156507877582105	0.04136060416713333	0.11448081600881585	3.672916142540776e-14	NA	36	38	38
ENSG00000256250.1	RP11-989F5.1	-2.7897532072734292	-0.07065420435815553	0.005274823230716702	0.22043223141257057	0.4164308134347457	4.169694970967757e-61	NA	60	63	63
ENSG00000213780.10	GTF2H4	2.786996118345621	0.6623762492687438	0.005319911622676683	0.0022470514606079415	0.17080817021788836	4.37748116078776e-21	NA	22	113	113
ENSG00000117601.13	SERPINC1	-2.784129048669307	-0.1541016814668891	0.005367167511511249	0.06544607565132718	0.09728078961558892	5.050440753715756e-12	NA	31	32	32
ENSG00000282418.1	RP11-496N12.9	2.7690300115411586	0.10849330696191592	0.005622345600755987	0.08663512091576017	0.2924467673314633	1.9064025130843498e-38	NA	21	22	22
ENSG00000157017.15	GHRL	2.7666793984054503	0.24345432078409246	0.0056630416830173455	0.016165473949668746	0.06422926485935307	1.9913586190753334e-08	NA	15	16	16
ENSG00000146250.6	PRSS35	2.7571300175639304	0.44360877805110177	0.0058311160633346395	0.005532704344402843	0.039707659567697985	1.4378619219267618e-05	NA	22	22	22
ENSG00000109390.11	NDUFC1	2.7537206270091557	0.7932737195242514	0.0058922041165247255	0.0015889945015336326	0.0935987565762916	1.0070933914016643e-11	NA	9	9	9
ENSG00000122970.15	IFT81	-2.7429176492490366	-0.7839408921390849	0.0060895955174719955	0.0015697360994762425	0.012325046493959813	0.01705640830435249	NA	19	21	21
ENSG00000109814.11	UGDH	-2.740396369197363	-0.3699584631599428	0.006136513020459622	0.009463096174078377	0.04301881290972423	6.4387414981007066e-06	NA	42	44	44
ENSG00000143398.19	PIP5K1A	2.731670060926693	0.7309874430142498	0.006301421067822831	0.0015654477213508447	0.036176293140750965	3.395758542897328e-05	NA	12	12	12
ENSG00000204859.12	ZBTB48	2.7305707656896323	0.33950644773853006	0.006322475775472932	0.007965494035587868	0.02733277022304639	0.0002839273858663725	NA	62	65	65
ENSG00000187595.15	ZNF385C	-2.7302217292929183	-0.32566131201675547	0.006329174070706756	0.008196439587329369	0.037303729427565054	2.8896093933634656e-05	NA	38	39	39
ENSG00000197253.13	TPSB2	-2.727474174138725	-0.20263879373837518	0.00638212533048983	0.02793483042484072	0.12351572151837135	3.8985791670842964e-15	NA	9	9	9
ENSG00000145817.16	YIPF5	2.725039922102924	0.3347256136211355	0.006429371250701635	0.01121637956544761	0.1380919136961434	6.517487996585077e-17	NA	33	34	34
ENSG00000179058.6	C9orf50	-2.7160213456481292	-0.303944142270399	0.006607165798086755	0.00808173262184265	0.020644332496880892	0.0019204284509324102	NA	41	42	42
ENSG00000281831.1	HCP5B	-2.7136600600765375	-0.4766957379820194	0.006654441269668652	0.0046699811554143985	0.37086066350663743	1.1544769824482882e-52	NA	15	84	84
ENSG00000074527.11	NTN4	-2.7081411367712374	-0.23819348756600925	0.006766124185161012	0.02009076729847474	0.19291856950904854	1.3803996097214481e-24	NA	27	28	28
ENSG00000172733.11	PURG	2.703533698319691	0.4986270961652411	0.0068606491053018115	0.00544799216214701	0.05290535873159185	5.401811193951822e-07	NA	6	6	6
ENSG00000099968.17	BCL2L13	2.7006021454147793	0.5104772784999132	0.006921407966795543	0.004028954784667926	0.0483007526796696	1.5284674377029482e-06	NA	22	22	22
ENSG00000140403.12	DNAJA4	-2.686299046408048	-0.32485909713875205	0.007224839323303814	0.008465843790676098	0.1170230772568847	2.3675512336261718e-14	NA	7	8	8
ENSG00000065029.14	ZNF76	-2.676820959131575	-1.2318035175115227	0.007432434020230489	0.0008620532372912486	0.03547180588780887	4.340354419930357e-05	NA	9	9	9
ENSG00000105755.7	ETHE1	-2.67463714055641	-0.20495494779756343	0.007481017189551759	0.020097601825592674	0.18351784620935035	1.1352919034150795e-22	NA	15	15	15
ENSG00000214022.11	REPIN1	-2.6728291780826336	-0.38161675465399186	0.007521454009965189	0.006129333402342607	0.1043804421747188	5.895027908525768e-13	NA	12	12	12
ENSG00000224790.2	AP000704.5	-2.6714307100369137	-0.12367917248336435	0.007552866405967638	0.06715639655913053	0.10733937052984302	2.865332377372028e-13	NA	65	70	70
ENSG00000068079.7	IFI35	-2.6647764951659254	-0.536884061967105	0.0077039506013953174	0.0033947649369696228	0.053397518621128695	4.365582089548091e-07	NA	12	16	16
ENSG00000176171.11	BNIP3	-2.6644740358077397	-0.7378865489692218	0.007710881861869111	0.0015498684153059106	0.04811073516163295	1.8974194236619e-06	NA	4	4	4
ENSG00000068024.16	HDAC4	-2.6623531081726046	-0.5026958709376848	0.007759642953757967	0.0042107995343662295	0.07034476365511598	4.017486418387869e-09	NA	8	9	9
ENSG00000151746.13	BICD1	-2.660892904494319	-0.21555681462726362	0.007793374108542489	0.019641411095254177	0.18037045352322487	3.200035027875233e-22	NA	17	17	17
ENSG00000274561.1	RP11-147L13.12	-2.660223258849355	-0.29888871783748094	0.007808887021828681	0.01116583571861508	0.011044634985877834	0.02322491501370286	NA	37	38	38
ENSG00000131899.10	LLGL1	2.6594366481363765	0.49597970255973933	0.007827144862114435	0.0037355425448861728	0.052799693905432786	5.400974456347099e-07	NA	14	15	15
ENSG00000165661.16	QSOX2	-2.655153256145147	-0.2126075879769016	0.007927238441842377	0.023081803452340177	0.20765814670494376	2.839959770702069e-26	NA	35	36	36
ENSG00000177888.7	ZBTB41	2.652753092000753	1.0351933993508284	0.007983824847882565	0.0008796178044251988	0.018421345026018048	0.003475326414155977	NA	10	10	10
ENSG00000131351.14	HAUS8	-2.6507474792341754	-0.26967652995651076	0.00803138640360191	0.012585097977464776	0.10285690191240024	9.915636351430776e-13	NA	25	25	25
ENSG00000143437.20	ARNT	-2.6493593464972696	-0.32576415623049126	0.008064453289436493	0.009639661118538992	0.1651070245623782	3.417429686583991e-21	NA	16	17	17
ENSG00000156990.14	RPUSD3	-2.6463552564177015	-0.17754737331309317	0.008136431738972886	0.038174669835233786	0.3625498387305683	4.966766628845549e-51	NA	17	17	17
ENSG00000114948.12	ADAM23	-2.646112147354343	-0.20088880982085341	0.008142281743427373	0.02998128464628309	0.16852260328761998	5.2147553520829275e-21	NA	16	16	16
ENSG00000163576.17	EFHB	-2.6459981963973753	-0.04561147611101455	0.00814502507426995	0.4695018187252983	0.7038105944188335	1.4220204910495981e-149	NA	45	47	47
ENSG00000224961.1	LINC01752	-2.6428539934064705	-0.376626985309161	0.00822104778691795	0.0049372383592861165	0.05095484825489685	8.466897339356319e-07	NA	9	9	9
ENSG00000169247.11	SH3TC2	-2.6364966830192005	-0.2589506916153245	0.008376701915809345	0.015312355917193984	0.05451038232205961	3.1604494838213713e-07	NA	54	63	63
ENSG00000204138.12	PHACTR4	2.6240582318366554	0.10285316206991808	0.008688892829404863	0.10323805855494915	0.3960173453541376	1.2955613107488252e-56	NA	66	66	66
ENSG00000089597.16	GANAB	-2.6213291078026684	-0.3458481019893246	0.008758766254955192	0.008552896359968297	0.09633912212860267	3.73843778018344e-12	NA	9	9	9
ENSG00000110492.15	MDK	-2.614040505169733	-0.5365073960556551	0.008947842784641271	0.0037456932219299215	0.05816047466109881	1.3025634238558257e-07	NA	26	26	26
ENSG00000134533.6	RERG	2.6119949032248817	0.3674223624195993	0.00900155961016829	0.005777706475361851	0.07562918788211473	1.5503969532850334e-09	NA	2	4	4
ENSG00000261236.7	BOP1	-2.6042167397907052	-0.8172392175710783	0.009208450346978335	0.0018518215255351625	0.03839424746699376	2.083332670149901e-05	NA	14	19	19
ENSG00000123415.15	SMUG1	-2.5941224849501174	-0.30162834781735104	0.009483269555994963	0.009002880964311438	0.07719521620395355	7.92330811508496e-10	NA	25	26	26
ENSG00000126218.11	F10	-2.594101292392008	-0.44828708176069093	0.009483854143084666	0.007237993556744903	0.110844010196326	9.6318253742543e-14	NA	8	8	8
ENSG00000155816.19	FMN2	2.592251885628678	0.4046588431364745	0.009534993134644322	0.006138267770401589	0.02310574264044735	0.0009924435242014834	NA	16	16	16
ENSG00000135052.16	GOLM1	-2.5856427105201956	-0.31549093041280374	0.009719762634383872	0.010374500637908419	0.09031998668363908	3.4305957953607144e-11	NA	19	19	19
ENSG00000151689.12	INPP1	2.579276916809566	0.5359465870612553	0.009900738390337276	0.005092643182596366	0.05148879467828185	7.258236535540036e-07	NA	28	28	28
ENSG00000118402.5	ELOVL4	-2.5772571819002903	-0.22350288674739766	0.00995878235107015	0.018176226413177347	0.12057083955103265	8.727612537607893e-15	NA	27	27	27
ENSG00000114125.13	RNF7	2.565976223369513	0.3090025335353015	0.010288588045396792	0.011123562230696176	0.2326428544517426	1.6545216687887698e-29	NA	29	30	30
ENSG00000130856.15	ZNF236	-2.565664339029407	-0.6690350228016381	0.010297842677800538	0.001972025604863787	0.06302890564829193	4.0102428364229986e-08	NA	4	4	4
ENSG00000168995.13	SIGLEC7	-2.558841606588825	-0.3771759069350289	0.010502158023929096	0.008456719263653973	0.07650529306509228	9.058333767379712e-10	NA	14	14	14
ENSG00000149150.8	SLC43A1	-2.545459920066881	-0.3914356240900014	0.010913389146413132	0.006537554929247859	0.10641026835746904	2.440060053992468e-13	NA	16	16	16
ENSG00000110675.12	ELMOD1	2.5419471945491043	0.34271163079848666	0.011023682656092187	0.010258258161258943	0.03146429830454801	0.00011012443704470871	NA	12	12	12
ENSG00000172081.13	MOB3A	-2.5415533506463217	-0.9557915948566342	0.011036110210083574	0.00174606784276306	0.024340958286809683	0.0007379090211828875	NA	6	7	7
ENSG00000181523.12	SGSH	2.5317426545211323	0.4032571435329651	0.011349725614452138	0.004851277306719776	0.021748947627926948	0.0014263587531270106	NA	45	48	48
ENSG00000154277.12	UCHL1	-2.5301310644969925	-0.1058523306710189	0.011401992609508423	0.042755919060733366	0.2110669827251445	2.1851639874182925e-26	NA	61	63	63
ENSG00000100083.18	GGA1	2.528549918928385	0.5607060597154695	0.011453479769437785	0.0017876262156693262	0.021134688607246224	0.0013095246316552824	NA	5	5	5
ENSG00000154889.16	MPPE1	2.5253307452313636	0.20567528602451723	0.01155894456876585	0.019772904255375787	0.09710941966487152	4.556022891381229e-12	NA	48	60	60
ENSG00000023608.4	SNAPC1	2.5175153131365393	0.6697836404633146	0.01181858319581236	0.0018915585450735065	0.041366282269959316	8.094856140638539e-06	NA	4	4	4
ENSG00000070718.11	AP3M2	2.5122642875769055	0.188995549442462	0.011995921297940276	0.020867208348153574	0.14667818698016846	1.5736664710402775e-18	NA	23	23	23
ENSG00000153130.17	SCOC	2.500018794946492	0.6497539883025008	0.012418671780092	0.003264324000123258	0.10206670304716656	7.454536724929364e-13	NA	43	43	43
ENSG00000105771.13	SMG9	2.4991083002252257	0.2608302620922849	0.01245062547964076	0.011038668320288342	0.11385872034440282	5.1287582341623455e-14	NA	17	18	18
ENSG00000175213.2	ZNF408	-2.498490881139301	-0.23119628736306225	0.012472335133901736	0.014382581199031031	0.06850520322179099	8.789811162314514e-09	NA	27	28	28
ENSG00000187583.10	PLEKHN1	2.497138738632202	31.39431014880655	0.012519996221432224	1.884707173354945e-06	0.08489172154764264	1.4098907450032466e-10	NA	1	4	4
ENSG00000101276.14	SLC52A3	-2.493957210222972	-0.7293555049256514	0.012632777234157727	0.0019315826066578624	0.012474861429861551	0.016338849205356026	NA	6	6	6
ENSG00000168778.11	TCTN2	-2.4902310552462987	-0.08417853420515266	0.01276600726934697	0.11703764879410417	0.4204099201733135	1.8298862914507592e-62	NA	71	72	72
ENSG00000187049.9	TMEM216	-2.4888696004167112	-0.2268203126137725	0.012814995876598612	0.017379541921708142	0.14506643862850868	6.3394362114535375e-18	NA	19	19	19
ENSG00000090470.14	PDCD7	-2.487607668211065	-0.5878092429926207	0.012860551886832444	0.0037530626211732558	0.038548630179890485	1.7113652089609358e-05	NA	13	15	15
ENSG00000125107.17	CNOT1	-2.48455479217517	-1.7240806202204129	0.012971354471956431	0.000285563077341883	0.010105677006660863	0.02808817877545209	NA	21	22	22
ENSG00000180210.14	F2	-2.4834657217120903	-0.19555923340530185	0.013011085611428084	0.01964520803116205	0.08206990887729672	2.3316466897975483e-10	NA	15	15	15
ENSG00000172775.16	FAM192A	2.47940422071521	0.06705469484663902	0.013160206949198337	0.10095296691940306	0.3743012075527816	8.521389290075009e-54	NA	13	13	13
ENSG00000259865.1	RP11-488L18.10	-2.4753935040303383	-0.12915888174330306	0.01330894470957013	0.04954328842457409	0.33081435828546385	1.476411576794375e-45	NA	58	59	59
ENSG00000125630.15	POLR1B	2.4751601836373225	0.11757100569845336	0.013317642974031037	0.06950190202205267	0.4362705042545535	8.252000189914193e-67	NA	32	32	32
ENSG00000111581.9	NUP107	-2.47164602358066	-0.11090515797242893	0.013449261217862708	0.0527244907772559	0.2613821643066626	2.6056514614183807e-35	NA	36	36	36
ENSG00000104408.9	EIF3E	2.4655499342514027	1.407873454667942	0.013680310561202681	0.0004134423855141372	0.021322007608792517	0.0016012341037545295	NA	7	7	7
ENSG00000146232.15	NFKBIE	2.4654896006074156	0.23718028749194017	0.013682614694688885	0.014054476973408522	0.017139238868365138	0.004687593271316184	NA	55	62	62
ENSG00000119900.7	OGFRL1	2.4650767183235947	0.3957710779090723	0.013698391812973266	0.003773838012649789	0.012888525058165002	0.01437822939288176	NA	28	28	28
ENSG00000261701.6	HPR	2.4620755285129436	0.22198826861019902	0.013813557400523051	0.013490300125694812	0.1238189177404263	3.854802479907672e-15	NA	11	12	12
ENSG00000140830.8	TXNL4B	2.461010120470943	0.4184749112647373	0.01385464578605171	0.004358929564292182	0.03638054157329949	3.4799779165995514e-05	NA	30	30	30
ENSG00000081665.13	ZNF506	-2.4609831627091068	-0.34377671713454094	0.01385568683382176	0.007086293422000119	0.050487526170326084	8.335082558155643e-07	NA	63	66	66
ENSG00000177465.4	ACOT4	-2.4546376314862375	-0.1952635249348709	0.014102666801346619	0.0204791645371281	0.051562879994266335	7.163287084982551e-07	NA	24	27	27
ENSG00000197892.12	KIF13B	2.453429789835348	0.60069553923675	0.014150115946649755	0.0020363847885346417	0.01154992061561936	0.020469502270199988	NA	35	36	36
ENSG00000178852.15	EFCAB13	2.451773345364743	0.10650576783542924	0.014215417165080946	0.08996702949049802	0.3841342461287597	1.0012339305877247e-54	NA	62	64	64
ENSG00000214087.8	ARL16	-2.4446235083465546	-0.08046364586053328	0.014500342270008898	0.11224409341883405	0.5046872722732625	7.009180921140393e-83	NA	13	13	13
ENSG00000184185.9	KCNJ12	2.4431198625046293	0.7590896029958404	0.014560900338090467	0.0012319445462241941	0.02457485211653036	0.0007270355211057884	NA	3	4	4
ENSG00000232774.7	FLJ22447	-2.442516398865665	-0.36161774419717674	0.014585266961464805	0.012868716076580366	0.04015951671403729	1.321089492093772e-05	NA	42	44	44
ENSG00000225880.5	LINC00115	-2.430171926891776	-0.2645879960622239	0.015091662051303821	0.0092358219374604	0.2522327633167275	2.1416786856915844e-32	NA	6	9	9
ENSG00000154736.5	ADAMTS5	2.4291550031149156	0.518933125010208	0.015134060595484142	0.0032031571683890096	0.012846510045967641	0.014549366850926738	NA	14	14	14
ENSG00000173988.12	LRRC63	2.42447943006977	0.20743956560373036	0.015330351783592095	0.01796896919534061	0.026795972331211167	0.00040682322549892683	NA	39	40	40
ENSG00000180875.4	GREM2	2.420070527063593	0.33371121668795584	0.015517497162064764	0.009345530857480308	0.05259776679848285	4.653146989568633e-07	NA	33	33	33
ENSG00000065600.12	TMEM206	-2.4141222635833812	-0.33726079947208426	0.01577316852925122	0.012186559197200627	0.05191585934875961	6.596718335782936e-07	NA	72	72	72
ENSG00000009335.17	UBE3C	2.4130504046757206	0.5875782853518403	0.01581963165945221	0.0023037948769455904	0.03290561103012015	8.380657783802826e-05	NA	18	18	18
ENSG00000177663.13	IL17RA	-2.4102608447491707	-0.10302316712071767	0.015941118738610455	0.07768787457387474	0.34198687521877197	1.056323017393876e-46	NA	73	78	78
ENSG00000111877.17	MCM9	-2.407521884136894	-0.44851158396440477	0.016061199572840072	0.0038294114893172005	0.027742693002774918	0.00028346490371321405	NA	45	46	46
ENSG00000186468.12	RPS23	2.4027626426065876	0.095865293791742	0.01627174514017986	0.05531095883681465	0.4881520841556653	6.003577167654948e-79	NA	60	60	60
ENSG00000111077.17	TNS2	-2.4017194105590716	-0.1875727855404784	0.01631821978075685	0.024397829230805797	0.3362596159226987	1.4498893094143895e-45	NA	9	9	9
ENSG00000283696.1	RP11-122G18.12	2.3980306909793105	0.13437447572220812	0.016483484061740647	0.03543756480131537	0.09794309311023312	4.034075322211503e-12	NA	20	24	24
ENSG00000269486.2	CTC-360G5.9	2.3958219144885664	0.17127016204701132	0.01658314519646098	0.026518570022262364	0.18141447017317305	1.073923952695147e-22	NA	20	21	21
ENSG00000104835.14	SARS2	2.395396117845417	0.17695088215553895	0.016602418083137307	0.023926684271786562	0.16287628035789148	5.044077929122158e-21	NA	26	27	27
ENSG00000273674.4	CTD-2378E12.1	2.3944246643587785	0.14267962987867627	0.016646462752540774	0.050021921635844624	0.13562751523965785	1.2647318350208715e-16	NA	45	45	45
ENSG00000227107.1	AC096574.5	-2.390766834015275	-0.3300515363708089	0.016813226732646677	0.007053802357107637	0.025798361491100024	0.0004599377911417128	NA	15	15	15
ENSG00000148344.10	PTGES	2.390728950016825	0.8406934368744666	0.016814961545816492	0.0010566446540917949	0.013990277628844023	0.011078888184250834	NA	11	12	12
ENSG00000272130.1	RP11-360I2.1	2.3833387287498318	1.7941397778655845	0.017156399855592724	0.0002553767076539266	0.17688566616925305	7.702728142049434e-22	NA	2	5	5
ENSG00000142892.14	PIGK	-2.3819092659677463	-0.23789079546936154	0.01722314052243779	0.014314669196464019	0.2070531302497088	2.4147307448253063e-26	NA	27	27	27
ENSG00000095464.9	PDE6C	2.375979343784943	0.42529058650156465	0.01750244258020579	0.00488352044513937	0.022601590589163816	0.00121225107547445	NA	17	17	17
ENSG00000159307.18	SCUBE1	2.374910173975467	0.16519314313550296	0.017553221317743267	0.02042246831988414	0.0990728943990129	3.054657393947826e-12	NA	10	10	10
ENSG00000242689.2	CNTF	2.374192095512699	0.09826280941058893	0.017587397912431937	0.07507542201480122	0.22387876656556352	2.121103081179361e-28	NA	16	17	17
ENSG00000257017.8	HP	2.372211658721512	0.1985677139292042	0.017681958288486035	0.01791063228013841	0.04976451022216069	1.1041419843169286e-06	NA	17	18	18
ENSG00000176485.11	PLA2G16	2.368728441520824	0.10320792373614682	0.0178493536555566	0.07557716933663379	0.3454500592889138	2.9123601811084314e-49	NA	9	11	11
ENSG00000268041.2	CTD-2575K13.6	2.365656936945562	0.5220036631137429	0.017998113415180202	0.0030126666197879902	0.02643228357294292	0.00038432996164364876	NA	12	12	12
ENSG00000178217.13	SH2D4B	2.3642862079929534	0.35468510225523364	0.018064850560359797	0.008125237886844914	0.02231259056559382	0.001136597899211466	NA	18	18	18
ENSG00000173546.7	CSPG4	-2.363686234884504	-0.6087213788460913	0.01809412978253134	0.0023925902375570352	0.06327835228091606	3.9129101047130814e-08	NA	22	22	22
ENSG00000142494.13	SLC47A1	2.3577974116182996	0.13313044163108376	0.01838372256818017	0.053924718646483134	0.23204909006258226	2.5966973363688404e-29	NA	30	31	31
ENSG00000149483.11	TMEM138	2.356611948269082	0.8188082565628183	0.01844250781692384	0.001323835240233062	0.04626306659376423	2.6450658878389975e-06	NA	5	6	6
ENSG00000177646.18	ACAD9	-2.349462982295357	-0.09180209632043008	0.01880051342739996	0.024670325825246912	0.16123493879210699	6.482909428651274e-21	NA	30	30	30
ENSG00000272444.1	RP11-1017G21.6	-2.344330458247705	-0.44630537016316535	0.01906127443855092	0.003177066894503369	0.03359559273606528	6.211807789744486e-05	NA	5	7	7
ENSG00000250889.2	LINC01336	-2.342909562763663	-0.22415643600355672	0.019134020460457556	0.0156755583599786	0.05328201507688477	3.996939134582757e-07	NA	29	29	29
ENSG00000059804.15	SLC2A3	-2.3423289144887023	-0.34645653809085625	0.019163817869850826	0.006102168451042022	0.037234567061797966	2.479746270686485e-05	NA	30	31	31
ENSG00000167930.15	FAM234A	2.3415095930309957	0.24859909451390141	0.019205932381848406	0.014816731097466458	0.17422146334994956	1.40811947978471e-21	NA	46	49	49
ENSG00000111801.15	BTN3A3	-2.3406543192516485	-0.567677677762185	0.01924998117913671	0.003200465783325818	0.06507135583390124	2.3922708760959016e-08	NA	50	52	52
ENSG00000123545.5	NDUFAF4	2.3405426554751805	0.16496420543161108	0.019255738661967236	0.028285006430058844	0.3216309051986774	3.862431843259296e-44	NA	26	26	26
ENSG00000204392.10	LSM2	2.340529520826277	0.9848994100695582	0.01925641599496822	0.0018678355309404945	0.07257097118651792	1.055104097325431e-09	NA	8	21	21
ENSG00000013364.18	MVP	-2.340303281006015	-0.8205832474227835	0.019268086092226612	0.0013335274437173332	0.013590056743731671	0.011616881093819956	NA	19	20	20
ENSG00000185504.16	FAAP100	-2.340034293433498	-0.39825389538480493	0.01928196928373242	0.0036899930257968056	0.06532474436854574	1.9484267650813656e-08	NA	33	33	33
ENSG00000273295.1	AP000350.5	2.337627336014449	0.05635801438879034	0.019406588607858738	0.24077078618189224	0.6372751480614235	4.340803810948675e-122	NA	60	63	63
ENSG00000155506.16	LARP1	-2.33731204594751	-0.7818845943465624	0.019422964650467327	0.0012163978379568301	0.02108948501199229	0.0017293911853675805	NA	8	8	8
ENSG00000205464.11	ATP6AP1L	-2.3369531657268707	-0.08502835143049031	0.019441619440442433	0.06792246286516965	0.3473138729865716	5.189857231516867e-48	NA	58	59	59
ENSG00000198315.10	ZKSCAN8	-2.3355283913200973	-0.46928525633877677	0.019515834516131786	0.0024558021342484153	0.033465529770058816	6.553756044107622e-05	NA	26	30	30
ENSG00000186567.12	CEACAM19	-2.3306583637405662	-0.12958399558631417	0.019771381316196577	0.03842677966077743	0.18263043055309428	1.119799026034191e-22	NA	91	95	95
ENSG00000121039.9	RDH10	-2.330180467713397	-0.28476719664729294	0.01979661486864689	0.009061290868244209	0.0703541444555606	5.446426336329414e-09	NA	23	25	25
ENSG00000224051.6	CPTP	2.329369077564317	0.8232769766376214	0.019839521763545108	0.0012856879458683643	0.010675265288829745	0.02551099893323416	NA	14	22	22
ENSG00000178734.5	LMO7DN	2.3289884678216035	0.3965859852239719	0.019859676641663142	0.004441995333473132	0.04719129046009836	2.1325174812040275e-06	NA	2	2	2
ENSG00000133657.14	ATP13A3	2.3261329125660084	0.712221690478871	0.02001146123300292	0.001656143427145267	0.029629644552750467	0.00019969463288127125	NA	17	18	18
ENSG00000256299.1	RP11-989F5.3	-2.3240896532081723	-0.09774730847094211	0.02012068948100354	0.07753024368967285	0.2201370683541881	7.310382303737451e-28	NA	18	18	18
ENSG00000070081.15	NUCB2	-2.314733833599778	-0.5638652756995993	0.020627502962571227	0.002167620785884809	0.02223276449198357	0.0012058281041763608	NA	23	24	24
ENSG00000151503.12	NCAPD3	-2.3143446893248423	-0.31351298958377904	0.020648822264154498	0.007688759982442735	0.02525389005071331	0.000611282144042109	NA	40	42	42
ENSG00000260693.1	AC026150.8	-2.3113550279788204	-0.17633527505986152	0.020813252836835727	0.02368502084668872	0.06705701029961797	9.747616752141175e-09	NA	23	23	23
ENSG00000196586.13	MYO6	-2.3091866730645356	-0.8437017267906071	0.02093322477306779	0.001045455724822315	0.03396008506238623	6.210197096833589e-05	NA	6	6	6
ENSG00000178115.11	GOLGA8Q	-2.3084812709663995	-0.15615298582669696	0.02097238335379823	0.02763845394122481	0.07846223425505361	3.684451408738134e-10	NA	45	46	46
ENSG00000055732.12	MCOLN3	-2.3084138075372334	-0.34942164447279256	0.020976131754570772	0.006206244433569649	0.026868432824500372	0.00033363366571894287	NA	20	20	20
ENSG00000196189.12	SEMA4A	2.300812369430367	0.15170416701330441	0.02140223897941259	0.03264389737056304	0.21377033593753095	3.8689567431541814e-27	NA	41	44	44
ENSG00000082701.14	GSK3B	2.3000076689898874	0.23010289950855292	0.021447785567651458	0.0129548454567538	0.1669275712029336	4.1100020954424934e-21	NA	36	36	36
ENSG00000172638.12	EFEMP2	2.2996081600007705	0.3570810732512167	0.0214704293820572	0.0060721996125281796	0.09399000133453893	1.1023048365527107e-11	NA	30	30	30
ENSG00000117593.9	DARS2	2.2956903630561647	0.8767265158687355	0.021693591856355714	0.001086972904491806	0.012977831921726229	0.012980408663628993	NA	6	6	6
ENSG00000173559.12	NABP1	-2.2947093852584297	-3.536155276243558	0.021749784587774507	5.2329459292370114e-05	0.01251517149281531	0.015786390589371185	NA	3	5	5
ENSG00000196981.3	WDR5B	2.288837403757928	0.11309723607423654	0.022088801342571143	0.05168735228782335	0.27042684688187185	1.8405364509338113e-35	NA	55	56	56
ENSG00000183496.5	MEX3B	-2.2828701929299107	-0.19148767694266805	0.022438015729037232	0.018974631914429756	0.06623842861287357	1.7424359640278663e-08	NA	24	25	25
ENSG00000171714.10	ANO5	-2.282180431537019	-0.09466951077408393	0.022478689911786937	0.0784759942146984	0.473172103191829	2.3587035463484506e-73	NA	57	59	59
ENSG00000107362.13	ABHD17B	2.2821244200056343	0.2555578438476405	0.022481995638684263	0.0076573113762182995	0.047925447916012866	1.891539660931881e-06	NA	27	27	27
ENSG00000181026.14	AEN	-2.272732342331448	-0.2946633169097502	0.02304231439630572	0.008190778136674539	0.0672374534113761	1.024242490473411e-08	NA	11	11	11
ENSG00000184545.10	DUSP8	-2.272680312757693	-0.6067115157188049	0.02304545188877797	0.002090832406184208	0.011072571271531564	0.023588706420027458	NA	24	25	25
ENSG00000198755.10	RPL10A	2.2678387420638364	0.18833540890974415	0.023339037126231924	0.02101439729590926	0.36511309526420893	2.559612481735342e-51	NA	53	55	55
ENSG00000139344.7	AMDHD1	2.267192523813527	0.07156983989400291	0.023378467342869615	0.14029574625049462	0.3089088732045425	7.843627448924285e-42	NA	31	31	31
ENSG00000138185.18	ENTPD1	2.2669230097142057	0.3389736137939834	0.02339492932989728	0.005444469018356664	0.0811272982933167	3.516117575559338e-10	NA	25	25	25
ENSG00000147606.8	SLC26A7	2.263080698842866	0.2996234807386055	0.023630715124310635	0.007783493638163079	0.04625752062617283	2.7936173299749784e-06	NA	15	16	16
ENSG00000102796.10	DHRS12	-2.262877493168331	-0.6273403159352764	0.02364324217174144	0.0016507576572985956	0.0332916847330249	7.190040083421727e-05	NA	7	8	8
ENSG00000131711.14	MAP1B	2.262361655414519	0.07484388007934689	0.02367506797262899	0.12169439680193059	0.5803025291774333	4.938188716332852e-102	NA	71	76	76
ENSG00000281357.2	ARRDC3-AS1	2.260900441809439	0.2957567435405651	0.023765422770535904	0.010252348010080424	0.01458965680239786	0.009108573973008864	NA	23	23	23
ENSG00000089356.18	FXYD3	-2.2601423154828715	-0.34564028351374787	0.02381241960857206	0.00563410056531824	0.0603409811095863	6.765600411291198e-08	NA	4	5	5
ENSG00000162585.16	FAAP20	-2.258002164238002	-0.19211594171384216	0.023945524505850406	0.021610537536210235	0.20746171285495396	2.6786123148199847e-26	NA	51	56	56
ENSG00000151366.12	NDUFC2	2.2565331813742127	1.0812111255033332	0.02403725967714529	0.0008045604681930659	0.03699833906425266	2.6730144536552116e-05	NA	8	8	8
ENSG00000277587.1	CTD-3116E22.8	-2.2552598759446765	-0.11676409380357368	0.024117021569285732	0.04619024964602718	0.101761820509795	1.0123862587818342e-12	NA	42	44	44
ENSG00000005801.16	ZNF195	2.253073605974749	0.18716672966638856	0.0242545083500743	0.019151021158147395	0.17494599183678594	7.764451254231863e-22	NA	22	25	25
ENSG00000102893.15	PHKB	2.2487085480369298	0.4623443236359633	0.0245310449821132	0.003692716318888562	0.06007068657646649	6.650044487815768e-08	NA	12	13	13
ENSG00000174529.7	TMEM81	-2.247947223116045	-0.6580947468630588	0.024579555461147883	0.0014984743036492065	0.012642745470460952	0.015529387721125934	NA	8	8	8
ENSG00000164896.19	FASTK	-2.2467890603706517	-0.1956708695729021	0.024653511236176692	0.020992207759669444	0.1875261667085389	3.1096656809806117e-24	NA	68	74	74
ENSG00000266714.6	MYO15B	2.2457356783532885	0.1282544711011506	0.024720943443298643	0.04950361319556924	0.3913069640714928	1.6766696714473047e-55	NA	53	54	54
ENSG00000188603.18	CLN3	2.2425379796537297	0.5396339149684212	0.024926623530517004	0.002227915553709829	0.025586291202673462	0.0005361213012194172	NA	25	26	26
ENSG00000150556.16	LYPD6B	2.240462124271908	0.3264386665179801	0.02506093704242642	0.008681609138324754	0.0604706333063056	7.230371261522978e-08	NA	4	4	4
ENSG00000198933.9	TBKBP1	-2.2366619392646334	-0.0956863179064927	0.025308443359839755	0.07574518550376838	0.4526783084627068	5.865659980513111e-69	NA	38	41	41
ENSG00000213967.10	ZNF726	-2.229685446771667	-0.2159242147251153	0.025768332712423223	0.009956897010027435	0.02212768816728481	0.0011828629713344534	NA	27	28	28
ENSG00000179071.4	CCDC89	2.22965855458918	0.0988558790895235	0.025770119332594748	0.05875549473328126	0.20944979562794808	3.511861362558564e-26	NA	11	11	11
ENSG00000131844.15	MCCC2	-2.2279546561259704	-0.38594183678752936	0.025883538885831794	0.005612361609295307	0.07358433411667542	1.9327931452961312e-09	NA	14	15	15
ENSG00000158528.11	PPP1R9A	2.227224613677051	0.2587571868350929	0.025932265902155163	0.010008210631711492	0.12273828233593215	4.023815090295801e-15	NA	33	35	35
ENSG00000256269.7	HMBS	2.2266686203163606	0.16980670212145513	0.02596942911737392	0.02561301301160073	0.2301198783122596	2.737496972775025e-29	NA	60	62	62
ENSG00000014914.20	MTMR11	-2.226148736024863	-0.6346236819277914	0.026004220410615314	0.0015501551588092883	0.039637616331710916	1.5515246535471552e-05	NA	9	10	10
ENSG00000163082.9	SGPP2	2.224433180928917	0.3542413636234032	0.026119313489819974	0.004903200020578401	0.010355195050712734	0.027779110784869488	NA	34	42	42
ENSG00000131055.4	COX4I2	-2.2235599912095854	-0.4211526647469821	0.026178062906043218	0.0029159541387776405	0.04770363030922558	1.4122920608480403e-06	NA	6	6	6
ENSG00000108423.14	TUBD1	-2.2223235011390394	-0.7893524129995304	0.026261451034254105	0.0009832159031137886	0.012423930161076659	0.01663111771570325	NA	26	26	26
ENSG00000104660.17	LEPROTL1	2.221368210448584	0.08830732247061372	0.026326032339450574	0.07216042512437504	0.4493123079602562	1.5050685010620346e-68	NA	16	16	16
ENSG00000156261.12	CCT8	2.220502608876441	0.24868179126741863	0.026384668785384313	0.015697876407834592	0.1558150284960207	2.3446181996534983e-19	NA	40	42	42
ENSG00000138750.14	NUP54	-2.2199721822452037	-0.17860677578300563	0.02642065598447587	0.02807625757978994	0.2806415406870053	4.908539034651961e-37	NA	51	51	51
ENSG00000226669.2	RP11-509J21.4	2.2197127862438886	0.2552399489803024	0.026438270339352008	0.012866104445578841	0.06627933336862403	1.65229055974886e-08	NA	18	20	20
ENSG00000255970.1	RP11-43N5.1	2.2192841423199625	0.3898544540986279	0.02646739975530381	0.0034254279285747743	0.013627181673309443	0.011554663376253669	NA	6	7	7
ENSG00000175220.11	ARHGAP1	-2.218529031424838	-0.39589566136828386	0.026518782383338754	0.0037093170382718884	0.03256787351367735	6.952240784341559e-05	NA	19	19	19
ENSG00000196329.11	GIMAP5	-2.2155904400505033	-0.6788529271099443	0.026719564182351673	0.0017484910058416553	0.021558932446818068	0.0012477005553294196	NA	21	21	21
ENSG00000138686.9	BBS7	-2.215194433029318	-0.42236771967027303	0.026746721832777185	0.0037587552822898294	0.03288496278193096	6.70268779220953e-05	NA	28	29	29
ENSG00000125863.18	MKKS	2.2146052631269697	0.27262356213581346	0.026787170457212732	0.010160828983360463	0.15821665272241633	7.31221115823241e-20	NA	44	44	44
ENSG00000137573.13	SULF1	2.214441989045301	0.24265950603071126	0.026798389151030316	0.010601340481533604	0.07490782234437343	1.7812559940429849e-09	NA	48	49	49
ENSG00000242265.5	PEG10	2.21422566858145	0.8884663629570991	0.026813258952947103	0.0005529278288005258	0.01603887213817361	0.006061377618020793	NA	10	10	10
ENSG00000187048.12	CYP4A11	-2.2138063701440087	-0.2610800046911628	0.026842101687803942	0.010109006162124654	0.05653747216397113	1.6089941632678382e-07	NA	24	25	25
ENSG00000148225.15	WDR31	2.213466815749517	0.12752641928703762	0.02686547861074982	0.04315333788574882	0.2177501397420473	9.885954913068768e-28	NA	42	43	43
ENSG00000272040.1	CTC-366B18.4	-2.21060654356299	-0.35647006114131286	0.027063095234046364	0.005974919725382272	0.014818728273057191	0.008591809907509173	NA	29	40	40
ENSG00000174672.15	BRSK2	-2.2105161877855375	-0.5210210603360743	0.027069358318783203	0.0028264134796358925	0.07305947313539601	3.071962975984481e-09	NA	26	26	26
ENSG00000144031.11	ANKRD53	-2.209999652176174	-0.4084054434393093	0.027105186432475958	0.007448335151847542	0.040356924187049184	1.2903475615082706e-05	NA	10	10	10
ENSG00000153574.8	RPIA	-2.2088328192052162	-0.3864300498044782	0.027186271377686682	0.004746661335197263	0.04980359554229122	9.866022375127173e-07	NA	23	26	26
ENSG00000260455.1	NBAT1	-2.206938396070902	-0.32325863371623914	0.027318363484101327	0.006450906081997364	0.026844211995265398	0.00040727010947767405	NA	12	12	12
ENSG00000137699.16	TRIM29	-2.2048981573457676	-0.0869261603975627	0.02746124185258101	0.09196318279802818	0.4306006809515048	1.0137482515282276e-63	NA	17	19	19
ENSG00000090382.6	LYZ	-2.2019277201346847	-0.10199931058611468	0.027670414548161826	0.07090912601020952	0.3457032525657888	1.7514930013412397e-47	NA	23	23	23
ENSG00000272810.1	U91328.22	2.2001399608253713	0.1935032597760291	0.027796966449092284	0.014136907809683687	0.0779710360993212	8.155456781745362e-10	NA	19	19	19
ENSG00000163389.10	POGLUT1	-2.1949288797649738	-0.07513841837994621	0.02816869981024106	0.11613692632652811	0.4763114845697853	6.402507032290443e-74	NA	41	41	41
ENSG00000232040.2	ZBED9	-2.193512033141737	-0.24997012747617833	0.02827050858067846	0.0069675143091637946	0.030609346522588718	0.00013516795127518777	NA	18	30	30
ENSG00000165912.15	PACSIN3	2.1926573212373976	0.577361630840189	0.028332077859199094	0.0022410051803887195	0.057772111157567675	1.3460488969677338e-07	NA	19	19	19
ENSG00000168393.12	DTYMK	2.191148804271869	1.1996589923680459	0.028441025978040317	0.00048379791744632144	0.11977334084598418	8.811162649516499e-15	NA	12	18	18
ENSG00000231193.1	RP11-462B18.2	2.1892165975199953	0.29023289362026106	0.028581100857067283	0.007781658588061303	0.0266297011597959	0.00039740544170522587	NA	18	18	18
ENSG00000253972.5	MAL2	-2.1870805157176623	-0.5569063433923415	0.028736646748669912	0.0024435555634253485	0.011708384114906913	0.019963295326313538	NA	3	3	3
ENSG00000185736.15	ADARB2	2.1870413557570183	0.06363684758761222	0.028739505101976072	0.1841124193146183	0.3550093877395929	2.9856622999922926e-49	NA	41	43	43
ENSG00000182446.13	NPLOC4	-2.1866995867574492	-0.3165789014295467	0.02876446180653086	0.007407108592631134	0.10426713931726184	4.477886585222872e-13	NA	12	14	14
ENSG00000121940.15	CLCC1	2.1864572650721237	0.2798336362662446	0.02878216795892233	0.00852223383578647	0.04329564925132138	6.429264101805412e-06	NA	25	25	25
ENSG00000185386.14	MAPK11	-2.1850649584813207	-0.9437724010505899	0.028884084087098735	0.0007186484583082001	0.012320489862062795	0.016047557053894518	NA	2	2	2
ENSG00000127995.16	CASD1	2.1839506307036958	0.32642851239378157	0.02896587599409678	0.004139280092400169	0.046123521685068385	2.9313807789642923e-06	NA	21	22	22
ENSG00000259417.2	LINC01314	-2.1819528491494427	-0.25324026699359825	0.0291130127909832	0.009518129013195301	0.02796699855655369	0.0003087777064467725	NA	27	27	27
ENSG00000204060.6	FOXO6	2.1805826313579626	0.2286611660307701	0.0292143009426977	0.012371950845134488	0.08487943820651249	8.770855104188926e-11	NA	50	51	51
ENSG00000106992.17	AK1	-2.175971682731908	-0.3482725984499388	0.029557378030919883	0.006814336748914358	0.04156137962254585	9.060380108287317e-06	NA	20	23	23
ENSG00000039560.13	RAI14	-2.1752328739724835	-0.19804608965543175	0.02961266986324246	0.009829854595642961	0.10504623181384476	5.04647732859238e-13	NA	58	59	59
ENSG00000149292.16	TTC12	2.1748665039614545	0.05732548934463334	0.029640121666968472	0.20502830702931224	0.592941926358366	1.4886074709331512e-105	NA	34	34	34
ENSG00000237248.4	LINC00987	-2.1747171302104933	-0.1729378272594777	0.029651320398187582	0.020869070658537443	0.04569171721421562	3.1584406899172933e-06	NA	81	84	84
ENSG00000115423.18	DNAH6	-2.174034248665797	-0.2608390475501603	0.029702563207961528	0.00907686485554318	0.046480492111425284	2.0042735222757227e-06	NA	30	31	31
ENSG00000124302.12	CHST8	2.1716827444037476	0.12443459655298475	0.029879600959546823	0.0437709521102015	0.12595203230109972	1.93703713913681e-15	NA	36	37	37
ENSG00000107738.19	VSIR	2.1713841333546493	0.12782841719623056	0.029902147278437027	0.0395285180066653	0.2874955306374796	1.7648780971969089e-37	NA	17	17	17
ENSG00000103966.10	EHD4	-2.170717832208011	-0.28789912162634695	0.029952508389512977	0.007957918563848101	0.08679074054352175	7.644085168114473e-11	NA	30	31	31
ENSG00000066185.12	ZMYND12	2.1699754343624154	0.12715872106422246	0.030008706984580018	0.0489377455863521	0.17960863081669515	1.4313929725076294e-22	NA	86	86	86
ENSG00000100053.9	CRYBB3	2.1694975499789058	0.12621407907063903	0.030044930166110137	0.04174724019915859	0.20036188019478327	3.38795364294532e-25	NA	37	38	38
ENSG00000165476.13	REEP3	2.1659712060805316	0.28187617200221077	0.03031338730981854	0.007372999392452039	0.10229960996890436	3.4383145891243584e-13	NA	21	21	21
ENSG00000197279.3	ZNF165	-2.1654075819291423	-0.14506751542245364	0.030356485932991534	0.030785258891889235	0.11735100761645575	7.695979545857397e-15	NA	20	20	20
ENSG00000130176.7	CNN1	2.1653364574668763	1.0386948920579557	0.030361928343050477	0.0006140413222938877	0.010087835690261952	0.029916598913834858	NA	13	15	15
ENSG00000176788.8	BASP1	-2.1617637408386847	-0.4608608897555303	0.0306363916651634	0.00593936499408643	0.016020158120435984	0.006306414242254454	NA	33	35	35
ENSG00000276070.4	CCL4L2	2.158218308991462	0.13263669545830745	0.0309108625539578	0.036953746818036474	0.062488272275157825	2.2548011793910983e-08	NA	49	56	56
ENSG00000066855.15	MTFR1	-2.1555418085124085	-0.20124495494187783	0.031119460641061657	0.015155800260330922	0.14069754724365502	1.3692390098882286e-17	NA	20	20	20
ENSG00000174348.13	PODN	-2.1554183559914377	-1.072766302684559	0.031129111221800652	0.0008713287694287992	0.027151657247977343	0.0003753680677218616	NA	4	4	4
ENSG00000138468.15	SENP7	-2.154210072037715	-0.1350778702654634	0.031223701351407337	0.03111099125653369	0.27245284283877186	3.458072696903897e-36	NA	106	107	107
ENSG00000111696.11	NT5DC3	2.150859233015893	0.2629120232866783	0.03148731212684258	0.013107040023431136	0.16255166940494611	1.5029775297808953e-20	NA	39	40	40
ENSG00000144891.17	AGTR1	-2.149539811685795	-0.2290142208167602	0.031591633728397926	0.012032457704045724	0.06788237595316181	1.0149663076053237e-08	NA	92	99	99
ENSG00000164266.10	SPINK1	-2.1493362716892466	-0.935732594746839	0.03160775322059053	0.001790745465637504	0.015297911567853553	0.007716644959396919	NA	8	9	9
ENSG00000153233.12	PTPRR	2.1485200594579363	0.38939188542473896	0.031672464597430346	0.0051415225548060856	0.0191527196321986	0.0027314118177055114	NA	15	15	15
ENSG00000156467.9	UQCRB	-2.148406367673297	-0.9833997136710809	0.031681487379344356	0.0006322466626674027	0.03295071034321312	6.458046422750736e-05	NA	6	6	6
ENSG00000141219.15	C17orf80	2.146932247158408	0.29334843787226156	0.031798675917760866	0.009162903117724636	0.13184291941742168	3.7699287723892364e-16	NA	16	18	18
ENSG00000161944.16	ASGR2	2.146577745489506	0.18656680196874068	0.03182691320121002	0.01906771435230594	0.052273986758168266	5.602330437070515e-07	NA	43	45	45
ENSG00000180914.10	OXTR	-2.144825284221831	-0.1655946623944496	0.03196681883214746	0.020186829388529483	0.12593836386790735	1.1211586172005235e-15	NA	15	15	15
ENSG00000268362.5	CTD-2017D11.1	2.144640430705165	0.05994876509410525	0.03198160708067809	0.16441933799711844	0.4332992955145461	1.1335129368795703e-64	NA	51	53	53
ENSG00000213853.9	EMP2	-2.1423598255511047	-0.12704839955108801	0.0321645380988492	0.038593520947099974	0.21429958792613976	6.786222286283567e-28	NA	53	54	54
ENSG00000109332.19	UBE2D3	2.141989069206944	0.6523362095440384	0.032194361640770136	0.0014835306125249624	0.02755607989907637	0.0003130178733973932	NA	32	33	33
ENSG00000197879.14	MYO1C	-2.141788341562989	-0.7184010019311828	0.03221051800471334	0.0016121880765588644	0.013128672334764486	0.01332342602019093	NA	23	25	25
ENSG00000115310.17	RTN4	2.1358971475979143	0.450716790943755	0.03268779815718367	0.002904497528117781	0.07193210057396764	3.998375127252066e-09	NA	10	10	10
ENSG00000182183.14	FAM159A	2.132943595120623	0.1978060637368695	0.0329293535298892	0.01575483413878705	0.07045626920402266	4.0032643859835604e-09	NA	10	10	10
ENSG00000188958.9	UTS2B	2.132124169948253	0.2330241310478627	0.0329966401529892	0.01629324004189002	0.04572068534654376	3.1931613063614482e-06	NA	23	23	23
ENSG00000187446.11	CHP1	2.1318847665872833	1.6102798772236453	0.0330163208234983	0.0002654482027900949	0.02822519855934172	0.0002917544808025353	NA	2	2	2
ENSG00000154654.14	NCAM2	-2.128733115613605	-0.13053189830143963	0.0332763473712651	0.026233507566270055	0.09154823354921668	1.6889916998840955e-11	NA	63	64	64
ENSG00000162913.9	C1orf145	-2.1240669872833773	-0.21409628531400018	0.03366454253333294	0.014532265071973314	0.04226688445738972	6.8727378486322495e-06	NA	33	33	33
ENSG00000146555.18	SDK1	2.123467464063697	0.31274864782737316	0.033714699117284454	0.006374652152841026	0.03646484525209767	3.472644931035294e-05	NA	26	26	26
ENSG00000169567.11	HINT1	2.122909817100362	0.5984866300722487	0.03376140965428925	0.0016322218462097163	0.0328418804610808	7.91863256866837e-05	NA	21	21	21
ENSG00000138413.13	IDH1	-2.1207326586717197	-0.3609494582937987	0.03394430653281313	0.00655266071511132	0.04579797873829635	2.736693902970989e-06	NA	41	41	41
ENSG00000143512.12	HHIPL2	-2.1207157824269127	-0.21924375077522085	0.03394572756008076	0.014368993549108585	0.02403160755254192	0.0008254124462165023	NA	62	73	73
ENSG00000186994.11	KANK3	-2.120665779265338	-0.30409285282446524	0.03394993826548732	0.00652349290930463	0.043309319728373485	5.961317062855872e-06	NA	24	29	29
ENSG00000177732.8	SOX12	2.1196522413921377	0.45731392174662694	0.03403538336137644	0.0032670507677472465	0.03875107637737213	1.8583551842585928e-05	NA	26	27	27
ENSG00000153012.11	LGI2	2.11949429650729	0.09484223573589878	0.03404871525753939	0.05701908936816852	0.2612436564025535	1.5339256738644832e-33	NA	21	22	22
ENSG00000198844.10	ARHGEF15	2.119469904796055	1.1129048843849634	0.03405077452399739	0.0004562381826825171	0.024060917561278386	0.0007684149231421387	NA	9	9	9
ENSG00000168061.14	SAC3D1	-2.1191444637206396	-0.2142994819401298	0.03407826002445371	0.014008651678464348	0.07780159221931493	7.970638677007385e-10	NA	73	75	75
ENSG00000130529.15	TRPM4	2.1171415951321397	0.11786672387412861	0.03424783243046782	0.042952077202879364	0.2619714697478217	6.654084973523165e-35	NA	57	63	63
ENSG00000120549.17	KIAA1217	2.1163064703547954	1.0320368712419432	0.034318750806384905	0.0005502031509248426	0.011108237701375085	0.02351895645462683	NA	14	14	14
ENSG00000114631.10	PODXL2	2.1158493199139197	0.727745013030895	0.034357624912542774	0.0010543867017593217	0.015023751461676409	0.008106356197413745	NA	8	8	8
ENSG00000188290.10	HES4	-2.114778367967324	-0.9778187887378978	0.034448841401970666	0.0007393824894026406	0.05657302494024405	1.9455175593430343e-07	NA	3	11	11
ENSG00000149328.14	GLB1L2	-2.1136746283238734	-0.12938360621573336	0.03454306694945942	0.03476831053716499	0.1896217775563915	1.1454562955690147e-23	NA	26	26	26
ENSG00000148655.14	C10orf11	-2.1131443242355643	-0.1383871659877968	0.034588416917611886	0.025111897321522976	0.18367613627292498	2.4396094265381717e-23	NA	46	46	46
ENSG00000217702.2	RP11-287D1.4	2.11275424005983	0.04932270303663053	0.03462180816748816	0.2545750920144909	0.4836960932816398	9.572781440434015e-76	NA	17	18	18
ENSG00000213062.4	RP1-206D15.6	2.1073202081291464	0.40899942538371814	0.03508983284179298	0.0034016507718948163	0.031213995050748632	0.00012959104499346436	NA	13	13	13
ENSG00000123243.14	ITIH5	-2.106483048877469	-0.3105737264034617	0.03516241403408454	0.00800009006752836	0.031156736087877977	0.00011225739735879397	NA	99	103	103
ENSG00000140395.8	WDR61	-2.1063064961279814	-0.7392880341748315	0.035177737400478484	0.001019130079323995	0.053511997222943086	4.3311965220122793e-07	NA	3	3	3
ENSG00000140443.13	IGF1R	-2.105835102975281	-0.34428163050584587	0.035218678483663265	0.006029205040639017	0.05982518221113025	7.916249777266946e-08	NA	46	48	48
ENSG00000206560.11	ANKRD28	2.105310286443957	0.5218455222290546	0.03526430729012749	0.002089621987917241	0.026103692947080773	0.0004789316739912639	NA	20	20	20
ENSG00000167397.14	VKORC1	2.1051349996422517	0.24862368170441815	0.03527955837992592	0.010778481490958825	0.1465663961213245	4.285848622495591e-18	NA	26	27	27
ENSG00000213096.10	ZNF254	2.102736567484056	0.40231531550073496	0.03548880365177657	0.004851567882808825	0.03140200960276772	0.00012168682937480801	NA	31	31	31
ENSG00000097046.12	CDC7	2.100688345347234	0.1454180428076702	0.03566833306661679	0.022257264264366756	0.14044073699931944	2.698662014245239e-17	NA	63	65	65
ENSG00000197362.14	ZNF786	2.0990963641992217	0.153357953301833	0.03580840688827842	0.026374090420533507	0.21843167045707332	2.858957083561802e-28	NA	23	25	25
ENSG00000113356.11	POLR3G	-2.0973649500561717	-0.2094151599431799	0.035961281324233804	0.014051226883122114	0.10479386440478047	3.1441779516382683e-13	NA	18	18	18
ENSG00000182247.9	UBE2E2	2.0972042043264616	0.3020324705943044	0.03597550248642147	0.005973894626272524	0.11984740644845425	8.063110241670884e-15	NA	6	6	6
ENSG00000265519.1	CTD-3157E16.1	-2.096627927376517	-0.08505305526335993	0.03602652508080603	0.08367452553518757	0.3426151507618767	1.1289962301827921e-46	NA	25	26	26
ENSG00000183077.15	AFMID	2.096547344778618	0.4199310651200623	0.03603366464337515	0.002936438767767456	0.06897754627888973	7.841415197006952e-09	NA	3	3	3
ENSG00000247970.2	RP11-543C4.1	2.096054049520689	0.13141080677794187	0.0360773965633895	0.02838812762173231	0.10680495157367252	3.2776423853233037e-13	NA	25	27	27
ENSG00000196792.11	STRN3	-2.094265831927674	-0.24617695831163908	0.0362363062695345	0.008647511339346204	0.15074413373210832	1.1011996149618156e-18	NA	10	10	10
ENSG00000115085.13	ZAP70	2.0940273556235143	0.2856803219121373	0.03625754345399073	0.00777359447918276	0.05204228834204853	5.212782137889296e-07	NA	18	18	18
ENSG00000115425.13	PECR	2.0939790577594772	0.38817155906633727	0.03626184584651826	0.003777595668218448	0.04398995597444098	4.210179280271747e-06	NA	19	19	19
ENSG00000116745.6	RPE65	-2.093692273839333	-0.37353323932477933	0.03628740163387372	0.0036280259182761847	0.03873195130331194	1.662675433882487e-05	NA	23	24	24
ENSG00000165879.8	FRAT1	-2.0932945930209774	-0.2869000366255968	0.03632286502793758	0.006005211271802368	0.011082684218790644	0.02329114001366736	NA	32	35	35
ENSG00000204161.13	C10orf128	-2.0920583262860197	-1.1326669079910914	0.036433298458368256	0.0004333768639053215	0.011034911134730966	0.0237761183279187	NA	13	14	14
ENSG00000130638.16	ATXN10	2.0836370642869997	0.36026521250595867	0.03719319291508716	0.0050041891368372594	0.09343733497283048	1.0286340381968377e-11	NA	18	19	19
ENSG00000166035.10	LIPC	-2.0830136135378354	-0.42940008169482186	0.03724998268706272	0.003719009734595569	0.037075922858649066	2.7605295587554884e-05	NA	8	9	9
ENSG00000239941.1	RP11-246A10.1	-2.081941285840569	-0.4826861632876567	0.037347833071791646	0.002645252310808803	0.01709420042231079	0.0047538199051296096	NA	15	15	15
ENSG00000151640.12	DPYSL4	-2.081784950568449	-0.04743974238920944	0.03736211699295661	0.2739455214925567	0.5262504450299805	3.1155302484021506e-88	NA	43	43	43
ENSG00000263812.5	LINC00908	2.0814603024076384	0.13830092439273178	0.03739179405115949	0.02525985779123504	0.01666954034514401	0.005197931808291611	NA	94	101	101
ENSG00000134453.15	RBM17	2.0805469076465983	0.365227606913124	0.03747539784719062	0.004006617359777581	0.04775897925037696	1.4594382204878146e-06	NA	14	16	16
ENSG00000148053.15	NTRK2	-2.079643349183762	-0.67114296461633	0.03755825778647531	0.0015988672908208352	0.0287086777628918	0.00022163390584429259	NA	24	24	24
ENSG00000114023.15	FAM162A	-2.079612990115037	-0.4347016796443317	0.037561044539877485	0.002986513274234508	0.030497559955339218	0.00014206488227060774	NA	21	21	21
ENSG00000262180.1	OCLM	2.079387847063105	0.5412256019882681	0.03758171661259885	0.002027707525419631	0.014541244686569156	0.009159816958510906	NA	11	11	11
ENSG00000101752.11	MIB1	2.078783058801104	0.44984059979812085	0.037637294696788816	0.0034210771718626767	0.036989150160112984	3.030963779081344e-05	NA	48	48	48
ENSG00000260460.1	RP11-284F21.8	-2.078742907710313	-0.2707531562368024	0.03764098692632235	0.012493119574327631	0.028623289427384083	0.00023866560857790483	NA	35	36	36
ENSG00000134339.8	SAA2	2.0780762972966342	0.2373129655442352	0.03770233239196468	0.01036573400641128	0.02185610324186294	0.0013647270199423453	NA	28	29	29
ENSG00000183655.12	KLHL25	-2.0752589726210755	-0.38766201056896293	0.0379625396674637	0.004865067712886969	0.07936277127673036	1.871278188734552e-10	NA	15	15	15
ENSG00000105186.15	ANKRD27	-2.075090472776292	-0.18864318250846682	0.03797815055227138	0.028969693840200175	0.3261383572235259	1.5742714392036607e-44	NA	55	57	57
ENSG00000161594.6	KLHL10	2.074450331732594	0.2982577130678702	0.03803750702204347	0.005203039927798686	0.0378663781125635	1.8708193740839314e-05	NA	20	21	21
ENSG00000072958.8	AP1M1	2.073697255863078	0.25800400697716314	0.038107436246639814	0.008816073621186358	0.10480530901335468	6.048645925562188e-13	NA	65	69	69
ENSG00000116157.5	GPX7	2.073256944704017	0.06099592853295906	0.03814837334441342	0.16049820650723373	0.5481291051736659	6.299749533052217e-93	NA	30	31	31
ENSG00000104969.9	SGTA	-2.0723860964582848	-0.3391872091040812	0.03822944893650494	0.004753073301237293	0.10325367138664368	7.329731560864287e-13	NA	29	30	30
ENSG00000185532.15	PRKG1	-2.0705237271409547	-0.30125283247290974	0.03840332646283984	0.005476164638220722	0.02838165731948909	0.00024444080801170297	NA	57	62	62
ENSG00000130414.11	NDUFA10	2.0695383819476865	0.06784952345542497	0.038495593460890404	0.11915848661181372	0.4795332998493909	2.276411374972345e-74	NA	102	107	107
ENSG00000051108.14	HERPUD1	-2.0686788343668256	-0.3031411045789017	0.038576234663235696	0.005904688261181993	0.035937042505934214	3.924770911614932e-05	NA	28	28	28
ENSG00000162604.12	TM2D1	2.0658614208778308	0.44515456096163836	0.03884156653277668	0.002709003640293458	0.01522421239606696	0.007822451121307871	NA	32	32	32
ENSG00000111237.18	VPS29	-2.0641361909556157	-0.3429143701616632	0.03900480540907604	0.004769353309539526	0.07000946528770341	6.12944054845102e-09	NA	53	54	54
ENSG00000149474.13	KAT14	-2.063716373010747	-1.0546938636893057	0.03904461603960206	0.0004389206060467783	0.022093964123504527	0.0013526114149603307	NA	6	6	6
ENSG00000138095.18	LRPPRC	2.0635747197688348	0.19413524379732633	0.03905805656319717	0.014825273628883263	0.27241493276927964	9.431785054895319e-36	NA	14	15	15
ENSG00000162910.18	MRPL55	-2.0633909658540337	-0.44929668973086884	0.039075497591403996	0.0032474204382099713	0.08356151561450205	1.4103987283021224e-10	NA	15	15	15
ENSG00000159905.14	ZNF221	-2.062932063836119	-0.3969056519893994	0.03911908322870748	0.0032125977775932916	0.013385125446132894	0.01256321596739377	NA	10	10	10
ENSG00000182903.15	ZNF721	-2.0622065198361432	-0.3436246772575646	0.039188078253338504	0.005367083491336568	0.08588164442194285	7.728944702113622e-11	NA	7	7	7
ENSG00000123892.11	RAB38	-2.061991353195968	-0.21717224851897027	0.03920855920854726	0.013619669979837632	0.0993652603788318	2.259306096575783e-12	NA	37	38	38
ENSG00000145740.18	SLC30A5	-2.0615134546728506	-0.3397923435223671	0.0392540812031011	0.004846404882794579	0.07490462383269465	1.5330974119884866e-09	NA	17	17	17
ENSG00000234616.8	JRK	2.060316120771671	0.47740005075914477	0.03936832978017707	0.0031214372064265446	0.05865538163696924	1.0414012397904936e-07	NA	19	19	19
ENSG00000162877.12	PM20D1	2.05837867853214	0.05943934406776977	0.03955379683179229	0.15868348982971875	0.3277857918063269	2.4919290766317526e-44	NA	18	19	19
ENSG00000183172.8	SMDT1	-2.057256199964334	-0.09374353232140695	0.039661588141114805	0.06282595310623879	0.6186066696600863	5.456028942358405e-115	NA	28	30	30
ENSG00000175309.14	PHYKPL	-2.0571060799282512	-0.24439439522821635	0.039676023010199	0.009496542924535958	0.05173462267150787	6.265179171506839e-07	NA	42	44	44
ENSG00000066468.22	FGFR2	2.0570594636964263	0.1114878556168096	0.03968050632500778	0.04918275973400907	0.22361071239899974	2.400974588305802e-28	NA	42	42	42
ENSG00000104901.6	DKKL1	2.057045082016414	0.07637153524114343	0.03968188956946542	0.10828188860036433	0.2074418814864913	4.155096121909332e-26	NA	22	24	24
ENSG00000233967.6	RP11-250B2.3	2.056315320784054	0.2690678501428235	0.03975213248069033	0.009545120697040948	0.06531238950294048	1.3078250205807465e-08	NA	23	25	25
ENSG00000130202.9	NECTIN2	-2.0546569395963887	-0.22117584747956515	0.039912151810397964	0.01032095445566807	0.08245352546222244	2.0565393740707044e-10	NA	39	40	40
ENSG00000165568.17	AKR1E2	-2.054303552584675	-0.10388972835897542	0.039946321122359275	0.04849923501853731	0.15705267722361022	2.1912256418576847e-19	NA	47	49	49
ENSG00000080854.14	IGSF9B	2.0528918271962433	0.33215387805783014	0.0400830698440644	0.005408915255892975	0.09327455463810448	1.0052330242992636e-11	NA	23	24	24
ENSG00000076344.15	RGS11	-2.0522472358573154	-0.08531359807310522	0.040145640999432256	0.09663087784836964	0.43762408842180894	1.4040765558798488e-65	NA	17	17	17
ENSG00000172613.7	RAD9A	2.0519813563337688	0.11879768675112146	0.04017147432641546	0.070327250077537	0.37124501289424455	1.3848232024012739e-52	NA	26	28	28
ENSG00000157978.11	LDLRAP1	-2.050865153664474	-0.22760587268865173	0.04028008045712344	0.010419076884098698	0.11826173809749395	1.5514003786141323e-14	NA	26	26	26
ENSG00000170899.10	GSTA4	2.05018232048178	0.35200062575321434	0.04034664256728593	0.004521137616822367	0.05817978666439684	1.4046748767736902e-07	NA	41	41	41
ENSG00000106615.9	RHEB	2.049982369685584	0.6268975530451403	0.04036615127975631	0.0015426127803882328	0.050608588052935666	8.85069311657368e-07	NA	16	16	16
ENSG00000166796.11	LDHC	2.0489363513965633	0.055448383272982786	0.04046833916051834	0.25112045852924736	0.436710598722338	2.9928857751161885e-65	NA	24	24	24
ENSG00000105520.10	PLPPR2	2.047418241854329	0.4648793028913846	0.04061703679606662	0.0025220043903867373	0.017083783696899675	0.004617396989506701	NA	14	14	14
ENSG00000240972.1	MIF	2.047290613235089	0.05169232997143209	0.040629558997806174	0.2164696891528864	0.5052698365752446	9.280837286125947e-81	NA	37	40	40
ENSG00000283440.1	RP11-445H22.3	2.0469545755646643	0.1372256480474228	0.04066254477492477	0.04103595959653547	0.034603814547893075	5.374999529491328e-05	NA	60	63	63
ENSG00000186417.13	GLDN	-2.0466069815916277	-0.1859125999572976	0.040696688811286956	0.02181259057469733	0.1633966944044936	7.856986525680414e-21	NA	48	49	49
ENSG00000118960.12	HS1BP3	2.0450869901203794	0.2209151673676367	0.040846282669809934	0.012989374342169397	0.06858764653971383	4.8341558358777825e-09	NA	53	53	53
ENSG00000099377.13	HSD3B7	2.0446961974882707	0.24769125919591928	0.04088481874879737	0.009067438094526863	0.12451338340393332	1.3402317337853382e-15	NA	13	13	13
ENSG00000188313.12	PLSCR1	-2.0431740210765215	-0.40709334190754043	0.041035214480009206	0.003148211093057978	0.04083238217895676	9.592444778230467e-06	NA	57	57	57
ENSG00000025423.11	HSD17B6	-2.040391238142391	-0.5871084209145268	0.04131137389180349	0.0015415656379358872	0.025683128338486357	0.00043931542557095696	NA	23	23	23
ENSG00000168769.13	TET2	-2.039962884456388	-0.18142158727169247	0.041354022586748855	0.014737979080886438	0.0288507214685727	0.00023850299594492755	NA	56	58	58
ENSG00000106443.15	PHF14	-2.0391957612918294	-0.41176355904150047	0.04143049378570953	0.005698808665097554	0.0527911325338296	4.2306491081791614e-07	NA	13	13	13
ENSG00000166881.9	NEMP1	-2.0386511329260393	-0.1531344292853707	0.04148485809934345	0.024704200522094787	0.169143902774896	5.9153331548592144e-21	NA	49	51	51
ENSG00000197345.12	MRPL21	-2.036622405663753	-0.05685054387757938	0.04168789572239753	0.1597530646919257	0.682899672255734	2.2403744731575487e-141	NA	31	32	32
ENSG00000157823.16	AP3S2	2.035652352545247	0.05606353438947886	0.04178527679728351	0.1847866486790451	0.5740537089451301	6.67876800969122e-101	NA	46	46	46
ENSG00000147655.10	RSPO2	2.0340564238238024	0.18435655371704987	0.041945906849133296	0.016328534443467484	0.08037496719328523	3.8116178579762767e-10	NA	27	27	27
ENSG00000187987.9	ZSCAN23	2.0335296163316467	0.0625226874099644	0.041999044559423174	0.14373234152374142	0.4096468269474084	2.7997342604409097e-60	NA	26	37	37
ENSG00000197417.7	SHPK	-2.0329493486570867	-0.08860092945674583	0.042057640580799666	0.07006593166180733	0.3177084858983529	1.8321830261789715e-43	NA	24	25	25
ENSG00000003989.17	SLC7A2	2.032819975597966	0.44965315918494003	0.04207071423122564	0.003348981037007589	0.03447664417409868	5.295047498641561e-05	NA	31	31	31
ENSG00000133398.3	MED10	2.0327260143863577	0.4191335631272185	0.04208021153246864	0.0028514643496064342	0.07814180700986573	4.796815234453427e-10	NA	20	20	20
ENSG00000105894.11	PTN	2.030763319079665	0.1858212342979359	0.04227900966849612	0.01613943762035823	0.12186462103917445	4.694889128666806e-15	NA	39	39	39
ENSG00000259511.2	UBE2Q2L	-2.0293971026869246	-0.08137507263660779	0.0424178599859145	0.08683822334434804	0.2249204559876158	1.5254713383485825e-28	NA	41	44	44
ENSG00000114520.10	SNX4	-2.0273951530942957	-0.55256182635712	0.04262201723436799	0.0019898995945804156	0.03253174960685671	7.843537495649778e-05	NA	13	13	13
ENSG00000234465.10	PINLYP	2.026072217057719	0.11005169851110186	0.04275738469002534	0.03809540996652171	0.16309733054472014	1.8709834088930962e-20	NA	40	41	41
ENSG00000150627.15	WDR17	-2.0229779489658917	-0.13120598249989007	0.04307542103034682	0.026738294116286542	0.1688445006261236	9.312663682606882e-21	NA	41	41	41
ENSG00000113273.15	ARSB	2.0217222301543547	0.1583513981570674	0.0432050559713119	0.027947328799114914	0.2292287048393911	6.259326005507749e-29	NA	33	34	34
ENSG00000072682.18	P4HA2	-2.0215334947337147	-0.16061002549053882	0.043224568664535265	0.02262980981497884	0.25794216623078264	2.351758117452136e-33	NA	29	30	30
ENSG00000104805.15	NUCB1	2.0202945418085294	0.16905428202025422	0.04335284463941172	0.019867461779446788	0.2714143463076996	1.9653159454374782e-35	NA	27	29	29
ENSG00000071127.16	WDR1	-2.016996751657132	-0.3290114548994746	0.04369585230283054	0.005512610553949032	0.05678333128864625	1.839866290905407e-07	NA	60	62	62
ENSG00000100983.9	GSS	-2.0158727204655564	-0.3577036938197287	0.043813286842241554	0.00444232368698317	0.04096431155812647	1.082146977249133e-05	NA	34	36	36
ENSG00000129219.13	PLD2	2.0135869809283364	0.18710145788028856	0.044052914436419795	0.019543002345382362	0.24009387557611905	3.8228757830538437e-31	NA	38	38	38
ENSG00000167562.12	ZNF701	-2.0117219106302007	-0.22043132073843325	0.04424925960119994	0.012522040282586931	0.06266403940302251	3.9977405451322654e-08	NA	31	32	32
ENSG00000242611.2	AC093627.8	2.0090950944989014	0.06219271178439996	0.04452704979872987	0.1407468834176644	0.20553267736121075	9.387595537916876e-26	NA	36	57	57
ENSG00000198130.15	HIBCH	-2.0063778203435727	-0.3449970150143685	0.04481595287240145	0.004074561798250128	0.08255439203729789	2.25616639814724e-10	NA	9	9	9
ENSG00000161533.11	ACOX1	2.0053650917400776	0.3226922468887076	0.04492403076362501	0.006168541602967345	0.09432863969285868	1.0056436733167337e-11	NA	14	15	15
ENSG00000083099.10	LYRM2	2.0025987301621933	0.1683595217168919	0.045220376287906	0.016019793167241433	0.16885304434048734	7.342499478454075e-21	NA	30	30	30
ENSG00000254333.1	NDST1-AS1	-2.0015573509505575	-0.09335791710820056	0.04533235981955555	0.06094250247424366	0.1556927038245781	4.934701965614649e-20	NA	23	24	24
ENSG00000270659.1	RP11-105N14.1	2.0011843497553694	0.19499770206045408	0.04537252689528527	0.01304344808988252	0.05706951884080092	1.4779232042701408e-07	NA	26	26	26
ENSG00000100321.14	SYNGR1	-2.0008303386899766	-0.26695644389029455	0.04541067673811951	0.00786509056371925	0.07261455446681599	3.4177724483630553e-09	NA	46	47	47
ENSG00000132906.17	CASP9	2.000251600304227	0.20993500461443976	0.04547310244384739	0.01298737496700958	0.13124394392646446	1.8273513424113686e-16	NA	44	45	45
ENSG00000137766.16	UNC13C	2.0001510089931953	0.1488092139102648	0.04548396011557221	0.02035733900754677	0.23356019173060494	7.038104212420783e-31	NA	22	22	22
ENSG00000214435.7	AS3MT	-1.9988561123363984	-0.04795682480438601	0.04562392447035601	0.27674907952990635	0.6412356489752821	6.3632968861422834e-124	NA	29	29	29
ENSG00000249915.7	PDCD6	-1.99842235339519	-0.37755069259080415	0.045670890202104346	0.004465168850466297	0.1259690039182663	7.843346381592008e-16	NA	39	43	43
ENSG00000134864.10	GGACT	1.9976880196057125	0.07974859821875512	0.0457504938667249	0.04495249957437364	0.17845135042613816	2.948117689704551e-23	NA	44	46	46
ENSG00000163904.12	SENP2	1.997536397895693	0.5921143003410388	0.04576694459997731	0.0015701252498865755	0.022159294289728616	0.001336184114761668	NA	19	19	19
ENSG00000180440.3	SERTM1	-1.9971161363223915	-0.164452794592548	0.04581256841647134	0.022728376148976576	0.09075723715324333	2.3279397101393386e-11	NA	6	7	7
ENSG00000160282.13	FTCD	-1.9963707028644435	-0.08758663578633141	0.04589358731532216	0.10465938113472839	0.19994892764591585	7.225689792833021e-25	NA	58	64	64
ENSG00000139971.15	C14orf37	1.994948485847671	0.18689179442979978	0.04604849858556199	0.01564088964832959	0.09999119591227196	2.146938270940186e-12	NA	44	45	45
ENSG00000149262.16	INTS4	1.9913722242562848	0.1252365193699872	0.04643998053828606	0.027810385633242923	0.22002765780089595	1.012982321373168e-27	NA	45	45	45
ENSG00000112619.7	PRPH2	-1.990838149058054	-0.6060866330430064	0.046498683806399155	0.0014049880321433622	0.010659653363882296	0.025632127658313214	NA	15	15	15
ENSG00000083845.8	RPS5	1.9904695211643018	0.1611860730378356	0.04653923823693864	0.015952572474368522	0.3238878501063155	1.4178388787660483e-43	NA	24	25	25
ENSG00000099804.8	CDC34	1.9900028931710776	0.5753221034527052	0.04659061679596644	0.0015387918582909338	0.01695906407711543	0.005111811668675446	NA	18	19	19
ENSG00000147548.16	NSD3	1.9869037434380328	1.3315364537716419	0.04693306472124679	0.00036304098621937756	0.02242649357648269	0.0011822965880560169	NA	4	4	4
ENSG00000164161.9	HHIP	1.9852416899374434	0.2564198550154196	0.04711758801956704	0.007868355330131475	0.07296144463103221	2.355268747311349e-09	NA	3	3	3
ENSG00000124613.8	ZNF391	-1.9839875306882722	-0.050553364251645236	0.04725723001476753	0.18744220164666137	0.5468720504660073	1.3758868969016589e-92	NA	129	142	142
ENSG00000237352.3	LINC01358	1.9835066653114595	0.35627599317657205	0.047310863293659765	0.004364787386486006	0.04800226986380486	1.54183711415209e-06	NA	4	4	4
ENSG00000138621.11	PPCDC	-1.9816200224874712	-0.19519263662728878	0.04752178449717734	0.011410062907075455	0.12487948901583484	1.4792272596899387e-15	NA	20	20	20
ENSG00000184117.11	NIPSNAP1	-1.9812211115499199	-0.10984268925018534	0.0475664826918367	0.04161825116686582	0.3101403320916183	3.5328183417588007e-41	NA	34	36	36
ENSG00000274414.1	RP5-965G21.4	1.9807679071907036	0.14435176485344564	0.047617307378635954	0.03254097168067177	0.05085311955343731	6.367405981198785e-07	NA	81	82	82
ENSG00000267316.5	RP11-879F14.3	-1.9793765795737794	-0.1718388423807956	0.047773623367595656	0.02066737004763873	0.013836730835171928	0.011025599373540338	NA	28	28	28
ENSG00000171798.17	KNDC1	1.9790004126254	0.1129431158977971	0.04781595980711208	0.04222632365034383	0.09977775775047397	1.5399976569918723e-12	NA	44	45	45
ENSG00000102580.14	DNAJC3	-1.9760276001560093	-0.30632889617434683	0.048151651325928115	0.005573597308442691	0.1074559686475223	3.4175301947735354e-13	NA	14	14	14
ENSG00000139651.10	ZNF740	1.9760242181554817	0.38529534009458144	0.04815203434781597	0.0036075683912108773	0.07468447163361452	1.6619799831570605e-09	NA	15	15	15
ENSG00000258100.1	RP11-121E16.1	-1.9758543350895177	-0.23806989936688366	0.048171277417731	0.011990175174957965	0.059341931321753076	9.410210394656457e-08	NA	23	23	23
ENSG00000187942.11	LDLRAD2	1.9757475754332896	0.3454269174348567	0.0481833736502955	0.004638102400727035	0.07509156672547541	1.6330853418888009e-09	NA	21	21	21
ENSG00000060982.14	BCAT1	-1.9755541168836797	-0.3230294997444231	0.04820529966448794	0.0052129481763991915	0.0523465469630555	5.511185013322129e-07	NA	19	19	19
ENSG00000198719.8	DLL1	1.9752449757973998	0.35320660724430347	0.048240354190582806	0.00479032485794626	0.047415479126415916	2.01787389700563e-06	NA	6	6	6
ENSG00000178685.13	PARP10	-1.974755671967523	-0.5063128023996646	0.04829588173326204	0.0018916437200319153	0.02775997609693772	0.00029517027442421787	NA	11	11	11
ENSG00000186575.17	NF2	-1.9734703484143385	-0.49431875305308287	0.04844199958741027	0.002204130053314701	0.030074196338833764	0.0001335429876724525	NA	8	8	8
ENSG00000114491.13	UMPS	-1.9727593696635712	-0.17013761831934204	0.04852298427767778	0.014089260841177158	0.10216666140763238	4.5317320829903665e-13	NA	60	61	61
ENSG00000124440.15	HIF3A	-1.9720040682322997	-0.18656953977178545	0.048609142104480994	0.01568464836455492	0.27344707060813217	2.2847601770689438e-35	NA	18	19	19
ENSG00000196391.10	ZNF774	1.9709786354941028	0.10323893397991393	0.048726319581689076	0.05318214020980086	0.2627109026281744	9.330396309389915e-34	NA	86	87	87
ENSG00000273841.4	TAF9	-1.970319884237002	-0.34980727198969086	0.04880172095246904	0.004427208419319775	0.057250501301641714	1.7062501488306653e-07	NA	14	14	14
ENSG00000273257.1	RP11-177J6.1	-1.969878779170511	-0.14451761633992527	0.04885226504503271	0.03224013786786762	0.025398631857400992	0.0005320199742393898	NA	66	66	66
ENSG00000172922.8	RNASEH2C	-1.96949823660106	-0.18474524218284774	0.0488959048767321	0.019088462312023734	0.2581432053930943	2.8988141165399837e-33	NA	17	18	18
ENSG00000103549.21	RNF40	1.9673369916448167	0.19667576382218957	0.04914437309878905	0.012848561066900863	0.0908873014748906	1.7505369271045052e-11	NA	44	44	44
ENSG00000170017.12	ALCAM	1.9672876607926781	0.2306252936874649	0.04915005678181435	0.008907108139132522	0.019982860249749348	0.002157735331989314	NA	95	95	95
ENSG00000196357.11	ZNF565	1.9657437275469531	0.4324928538017343	0.04932822095374477	0.0029182013620743883	0.021553912747232427	0.0015457317071062323	NA	8	8	8
ENSG00000215244.2	RP11-563J2.2	-1.964092626449044	-0.5315002379602342	0.04951935116451751	0.0021560587003796304	0.030647271762834292	0.00014496090952031732	NA	3	3	3
ENSG00000128272.14	ATF4	-1.9632756336698762	-0.18835321333489333	0.04961415513603765	0.015095957345525041	0.21793671618163704	1.759987713408342e-27	NA	11	12	12
ENSG00000167595.14	PROSER3	-1.9595598356189976	-0.2502383142743643	0.05004725973767677	0.008260558596829524	0.1074910648674899	2.291383310204377e-13	NA	14	14	14
ENSG00000197062.11	ZSCAN26	-1.9583406198570528	-0.20751297479729408	0.05019005743701181	0.012625200506335674	0.1525130402229309	1.049444593403709e-18	NA	15	22	22
ENSG00000106526.10	ACTR3C	-1.9582313690746949	-0.10702778093647135	0.050202869826426626	0.0469398003099364	0.1361976766640674	1.8915301822675318e-17	NA	11	11	11
ENSG00000205869.2	KRTAP5-1	1.9578426207823814	1.0431575385092728	0.05024848253156495	0.0005539781574622002	0.012323034647802628	0.01627039116428704	NA	7	7	7
ENSG00000250312.6	ZNF718	-1.9577870225075238	-0.04586143158836517	0.050255008839499266	0.20168238019044948	0.518954468370012	1.206293369569065e-84	NA	31	32	32
ENSG00000196655.11	TRAPPC4	1.955820002569011	0.07424972765907517	0.050486361696596566	0.0766375595086039	0.4443433281052441	1.3758178160768876e-66	NA	20	20	20
ENSG00000054116.11	TRAPPC3	1.9554259259482334	0.25694311347571946	0.0505328185238814	0.007325084413455221	0.05703435487966416	9.110632784715883e-08	NA	22	23	23
ENSG00000130770.17	ATPIF1	1.9551394434811051	0.12371481227759194	0.05056661379232988	0.033601928802564726	0.33165668421677913	9.082529844438888e-45	NA	33	37	37
ENSG00000075413.17	MARK3	1.9542171853846775	0.33597157845452463	0.050675537772175296	0.004272767608469448	0.0383528701822517	1.9713133204918347e-05	NA	15	15	15
ENSG00000071794.15	HLTF	1.9520127085586916	0.5332634488004585	0.05093669580448098	0.0025295916814965557	0.04838106120464849	1.6083679804796741e-06	NA	16	17	17
ENSG00000141698.16	NT5C3B	1.951620014833135	0.07439441062547296	0.050983335177281125	0.06515605269582254	0.5620420680355446	1.1538660942610915e-96	NA	38	40	40
ENSG00000099974.7	DDTL	-1.9496361946044725	-0.05606381194598845	0.05121949617804153	0.1701405795252512	0.4309637869516005	1.1130589942559552e-63	NA	35	40	40
ENSG00000117519.15	CNN3	1.948968570521197	0.6799193662775654	0.051299178206902565	0.001153843168095513	0.02352725965561185	0.0007494482678588032	NA	7	8	8
ENSG00000095917.13	TPSD1	-1.947994041445554	-0.10272991508565095	0.05141567612624341	0.05814933778596581	0.41277661580126257	1.2824495184552642e-61	NA	20	21	21
ENSG00000104825.16	NFKBIB	-1.9478650417444985	-0.5024126003748738	0.05143111369374181	0.002124472435480963	0.02671521171416306	0.00038607186535028073	NA	34	35	35
ENSG00000107566.13	ERLIN1	-1.9474726423178554	-0.34230365891010833	0.0514780965123197	0.005276289717583265	0.03788964085602203	2.1712259570770238e-05	NA	39	40	40
ENSG00000137441.7	FGFBP2	-1.9443284411133033	-0.23179327219916754	0.05185585704517727	0.00997843809315618	0.04201010417213415	7.458038784160803e-06	NA	26	27	27
ENSG00000109929.9	SC5D	1.9438938990149701	0.30646641020103066	0.05190824713131575	0.007403650678681547	0.07780713671554694	6.891553480650251e-10	NA	15	15	15
ENSG00000146109.4	ABT1	1.9437012898735944	0.29484837498920574	0.05193148299814327	0.003764995277124299	0.04383204059878132	4.681932598947533e-06	NA	27	28	28
ENSG00000111229.15	ARPC3	1.9429810150785574	0.9612356612647123	0.0520184522030054	0.0005152020146744678	0.030960581101745217	0.00012021858753903662	NA	12	12	12
ENSG00000151693.9	ASAP2	1.9423247155807053	0.1807229471248329	0.05209780279090692	0.014879146939830614	0.17315546234923798	2.713165787851553e-21	NA	36	36	36
ENSG00000159063.12	ALG8	1.9398546561584467	0.26401889868603134	0.05239735605754301	0.007702203096317836	0.0688598394668103	7.643034902199631e-09	NA	20	20	20
ENSG00000156603.15	MED19	-1.9393168192043455	-0.10197460057916412	0.05246277211261122	0.03464643050701552	0.16534376714962945	5.727200272162993e-21	NA	66	66	66
ENSG00000170667.14	RASA4B	1.9384886947543918	0.15611327411229764	0.052563628764519255	0.02787965101926012	0.11953530841757733	1.1412797545681979e-14	NA	31	32	32
ENSG00000125775.14	SDCBP2	1.936747509227318	0.15775297437108396	0.052776215173946955	0.01988549951132812	0.15798423374161247	1.7982298798179495e-19	NA	19	21	21
ENSG00000078804.12	TP53INP2	-1.935782100183492	-0.21564173232093106	0.05289439411770214	0.01182898788388935	0.1415897096204074	2.1553489121513825e-17	NA	19	19	19
ENSG00000163481.7	RNF25	-1.935602389132217	-0.7325602995730532	0.05291641754377665	0.001289466386585469	0.027261308442303147	0.00033200352836440067	NA	18	18	18
ENSG00000140463.13	BBS4	1.9353321537214307	0.24397628126143295	0.05294954907212994	0.008543145159250391	0.08241194940949309	2.44469620037235e-10	NA	18	19	19
ENSG00000136869.13	TLR4	1.9349294100032002	0.2302809014489832	0.05299895861194384	0.008899323046869762	0.094169284453015	7.558362775563607e-12	NA	50	50	50
ENSG00000137101.12	CD72	-1.9339223806380057	-0.36040554317296586	0.05312267194318474	0.004499275515432179	0.040099998398924704	1.4303468712666465e-05	NA	25	25	25
ENSG00000124444.15	ZNF576	1.9333849389298043	0.9465301998282801	0.053188795214462174	0.0005542036831158311	0.012267530197325351	0.016967971674608354	NA	3	3	3
ENSG00000095485.16	CWF19L1	1.9327309010966554	0.070661559226703	0.05326935643779887	0.10252617191963811	0.5266574028869281	2.3767959493441263e-86	NA	16	16	16
ENSG00000148700.14	ADD3	1.9316395960062	0.31798331588082074	0.05340400504230176	0.005835704308042483	0.12955638754276336	5.31704328116476e-16	NA	16	17	17
ENSG00000078304.19	PPP2R5C	1.9308632499861498	0.5696271906167932	0.05349996596078234	0.0014313902558515767	0.07190329228454373	3.1986701727981707e-09	NA	7	8	8
ENSG00000151465.13	CDC123	1.930413496100795	0.33969430112439075	0.05355562402174552	0.003554203891070606	0.06327106964613452	3.1726287076054636e-08	NA	32	32	32
ENSG00000214575.9	CPEB1	-1.929677622855192	-0.38544248963463645	0.05364679427389137	0.004170395948770682	0.07663698221616165	1.0542744312514157e-09	NA	13	13	13
ENSG00000183397.5	C19orf71	1.9289070855815151	0.11834236053968222	0.0537423980434897	0.041829887364610165	0.240013015936408	2.767649197954191e-31	NA	25	31	31
ENSG00000115339.13	GALNT3	-1.9285082238800286	-0.1480023574826981	0.053791942322771555	0.02047156310716307	0.12713547346056792	1.2619888644342132e-15	NA	23	23	23
ENSG00000134333.13	LDHA	1.9270228053817748	0.6382209092693673	0.05397678790500854	0.001755855808743428	0.05331063583188032	5.047013113145484e-07	NA	9	10	10
ENSG00000176476.8	SGF29	-1.9265049521654996	-0.30831184915692755	0.05404135410095267	0.005074881812935125	0.10465438950632397	3.3558802304589173e-13	NA	15	15	15
ENSG00000260838.3	RP11-531A24.3	1.9249747762268252	0.28449835874093155	0.05423251393387502	0.006324716123687649	0.03514748941214859	4.467987944141509e-05	NA	13	13	13
ENSG00000232104.3	RFX3-AS1	1.924742791613659	0.1652667924743023	0.054261544202498804	0.035257767942316665	0.2056170373407679	1.4476244010006349e-25	NA	31	34	34
ENSG00000167377.17	ZNF23	-1.9247246876180395	-0.10303457503997356	0.05426381025952783	0.04395799158295435	0.2816734677150946	3.968812262915904e-37	NA	22	22	22
ENSG00000175352.10	NRIP3	-1.9242532686086886	-0.20915479497242906	0.05432284505795846	0.009546728610177406	0.041144832096599936	9.506479221643337e-06	NA	14	14	14
ENSG00000172568.4	FNDC9	1.9234314096492788	0.057721774049636916	0.054425892846656505	0.17882542588565808	0.3732711267407853	1.5369755104626684e-52	NA	18	18	18
ENSG00000131473.16	ACLY	-1.9225041783275243	-1.0253136181962879	0.054542348349256024	0.00031269223479610584	0.015666412337375243	0.006763162832965572	NA	6	7	7
ENSG00000099817.11	POLR2E	1.9223890238630112	0.07333687437319027	0.05455682565900112	0.09341108333343928	0.5685151233379185	8.389594758289752e-99	NA	27	31	31
ENSG00000184470.20	TXNRD2	-1.9219232620822169	-0.13786571429154082	0.05461541430105171	0.04112096901416845	0.177648731728674	1.449014537554799e-22	NA	75	77	77
ENSG00000130165.10	ELOF1	1.9184143999173062	0.2226039264137071	0.05505848659585412	0.008135829126931607	0.0771332130151904	5.62268269401469e-10	NA	11	11	11
ENSG00000139343.10	SNRPF	1.9168036601612304	0.34591737668384287	0.055262879791629145	0.00527196994231768	0.1105246094510064	1.0268264238059776e-13	NA	28	28	28
ENSG00000250508.1	RP11-757G1.6	-1.9148102143688905	-0.12520323106288347	0.055516711365811953	0.031586695566036986	0.2536649447439575	1.0796861038361791e-32	NA	12	12	12
ENSG00000152784.15	PRDM8	1.9146697655851475	0.36066847860557316	0.05553463171563508	0.0031256247745551973	0.010849826184380755	0.024941332908941075	NA	28	28	28
ENSG00000070182.19	SPTB	-1.9146173782592124	-0.10955737873310573	0.05554131723122859	0.03000552882339723	0.16506353101669	2.836114186299263e-20	NA	50	51	51
ENSG00000171700.13	RGS19	-1.914148511918689	-0.3291989311429131	0.05560118243201491	0.004236631893543587	0.08366133143515214	1.2411121697995221e-10	NA	6	6	6
ENSG00000053372.4	MRTO4	1.9138184881980755	0.46955871002604044	0.055643352335233126	0.0030335592862844618	0.044855200842683206	4.127980443095019e-06	NA	14	15	15
ENSG00000141552.17	ANAPC11	1.9126503619922743	1.1789583653143398	0.05579282776447023	0.0003661998185463934	0.02291395620306123	0.0010427215030624608	NA	9	9	9
ENSG00000117984.13	CTSD	1.9117569559080514	0.34479907715630914	0.05590737514465431	0.0031478315044610712	0.017193631720076916	0.004817430818018832	NA	28	30	30
ENSG00000102468.10	HTR2A	-1.9099539489728905	-0.159240067359443	0.05613914289544489	0.02561001324486328	0.14948503023745574	2.5428034621700138e-18	NA	38	39	39
ENSG00000100605.16	ITPK1	1.9083681443710672	0.46397906873509637	0.056343651114602884	0.0023259697210287695	0.019098270006840837	0.0028544926397018337	NA	34	36	36
ENSG00000143815.14	LBR	1.9082622435599388	0.08560142047194234	0.05635733033771852	0.07167669254474182	0.419567609054021	4.111085706417483e-61	NA	15	15	15
ENSG00000133962.7	CATSPERB	-1.9065182427368788	-0.11068063974307465	0.056583001135030675	0.0379767799351483	0.1959688149648105	2.203991990851684e-24	NA	19	19	19
ENSG00000228049.7	POLR2J2	1.9062076697838974	0.06929700763539799	0.05662326754510393	0.13521430731568956	0.3946925581980055	3.00001631918421e-57	NA	25	27	27
ENSG00000213996.12	TM6SF2	-1.9046119323872377	-0.20686109420028098	0.05683053435447437	0.012854666812653983	0.045547592459693635	2.267663534126135e-06	NA	32	32	32
ENSG00000243444.7	PALM2	-1.9038582240360287	-0.10253708335909663	0.056928651152346015	0.046389941532744616	0.22254215025856208	2.66602386074113e-28	NA	106	108	108
ENSG00000271780.1	RP11-1017G21.5	-1.9030927850214954	-0.07986626326482689	0.057028439234376484	0.04895064215094454	0.2291617687035122	2.5989964657080514e-29	NA	18	18	18
ENSG00000141905.17	NFIC	1.9008127632978704	0.331858719094961	0.057326541704400914	0.004568371158068831	0.1342146661246156	1.2715540976998548e-16	NA	6	6	6
ENSG00000115750.16	TAF1B	1.8989707596689964	0.08984867596339981	0.05756832064751495	0.06345383448673367	0.2564346173448547	8.448011611766285e-33	NA	56	57	57
ENSG00000177042.14	TMEM80	-1.8989276628790792	-0.05620070181761257	0.05757398760915704	0.17674295082554609	0.5955151744919303	6.291698129237391e-108	NA	22	23	23
ENSG00000258499.1	RP11-862G15.2	-1.8976199013751134	-0.2618295462276836	0.05774617086247128	0.005871856644455834	0.03730813005853695	2.6149754981667332e-05	NA	15	15	15
ENSG00000188199.10	NUTM2B	-1.8965584252680865	-0.1098352991313705	0.05788624206667542	0.04143974519936737	0.1677403285821794	1.1638296703729592e-20	NA	14	16	16
ENSG00000145908.12	ZNF300	1.8964030125890399	0.37332031218390926	0.057906773829963135	0.0029210217772414372	0.034270704562188996	5.36291477599558e-05	NA	7	7	7
ENSG00000104804.7	TULP2	-1.8960504641578249	-0.15018185627210057	0.05795337188232594	0.026481203233732358	0.10085273295178644	1.6742512867681108e-12	NA	14	14	14
ENSG00000143252.14	SDHC	-1.8955368579082568	-0.32090409864149505	0.0580213135014228	0.0033925099310037447	0.04797735259650788	1.8045554848126167e-06	NA	46	47	47
ENSG00000267152.1	CTD-2528L19.6	-1.8950687075349084	-0.3718778211573012	0.05808329970930666	0.005713621323383971	0.024280565555348268	0.0007545775512797674	NA	29	29	29
ENSG00000225535.6	LINC01393	1.8942555820877125	0.266454758992463	0.058191093687548386	0.007558237274583827	0.027936193499660887	0.0002934179411246108	NA	15	16	16
ENSG00000244733.5	RP11-506M13.3	-1.8936716662989381	-0.11451412350963817	0.05826860441568524	0.038280062008294743	0.2368031130745253	3.7274517775181195e-30	NA	35	38	38
ENSG00000074657.13	ZNF532	-1.8933254049021608	-0.18263066302082867	0.05831460868852289	0.015232303178345032	0.11415396999423975	6.8546078547103034e-15	NA	42	43	43
ENSG00000165929.12	TC2N	-1.892195332246298	-0.09281683586221233	0.05846496006810786	0.0561043256528673	0.3120639449356711	4.029387528466344e-42	NA	65	66	66
ENSG00000136830.11	FAM129B	1.8916609933675217	0.2936222132743519	0.05853616362927535	0.004470717469364538	0.03391846020155137	5.994611257706932e-05	NA	46	48	48
ENSG00000146054.17	TRIM7	1.8893546899671008	0.06372442130209005	0.05884431789807291	0.11469006121105545	0.4393602176743376	4.2488051164453525e-66	NA	5	8	8
ENSG00000185684.12	EP400NL	1.8890525813598864	0.05932062159015573	0.05888478340975355	0.09078297160249728	0.3916876957246669	6.854355946712635e-58	NA	31	36	36
ENSG00000112308.12	C6orf62	1.8889712854798815	0.15953225166862398	0.05889567641589161	0.015970028095320585	0.14115236443851065	2.640484090313313e-17	NA	25	25	25
ENSG00000143224.17	PPOX	1.88879392379175	0.5281460155127837	0.05891944728840142	0.0018893392559299754	0.03586968914277636	4.118672512167372e-05	NA	6	6	6
ENSG00000153832.11	FBXO36	1.8887277413273043	0.15885418202706642	0.05892831942322842	0.017637267205554887	0.10349205665908116	8.255972559523338e-13	NA	44	45	45
ENSG00000232098.3	CTD-2619J13.14	1.8879635807134476	0.3283079028416415	0.05903083984716739	0.004175848847696333	0.04508177166794603	3.980963683996569e-06	NA	22	22	22
ENSG00000162512.15	SDC3	1.887666902631056	0.07218087014271235	0.05907068230473319	0.11641353513774244	0.4366513854310271	1.0978166828173547e-64	NA	37	37	37
ENSG00000223806.7	LINC00114	1.8874368621518312	0.09340889450500867	0.05910159101063798	0.05705029349505033	0.1140106078180365	4.240144123896397e-14	NA	91	91	91
ENSG00000196420.7	S100A5	1.8870702501519294	0.21722434182570807	0.05915087748732775	0.012077796669364581	0.020720135230301744	0.0018414407189157273	NA	7	7	7
ENSG00000159128.14	IFNGR2	1.8858351572834733	0.5528265033865355	0.05931717166118788	0.0018607262418141415	0.03304468166368302	7.45803269946893e-05	NA	14	14	14
ENSG00000171045.14	TSNARE1	1.8848317867898199	0.15267715577113045	0.059452551941464316	0.021488623235496135	0.2256936758990966	4.645532077137974e-29	NA	16	16	16
ENSG00000119402.16	FBXW2	-1.8843906151424592	-0.9479874316231175	0.05951215834447734	0.0004691026939949812	0.02143322690237813	0.0015657525867352768	NA	5	5	5
ENSG00000144218.18	AFF3	-1.8823741578108317	-0.1788458914932045	0.059785232100292345	0.013872916007389116	0.08835713775521467	5.077102676532268e-11	NA	23	24	24
ENSG00000168724.14	DNAJC21	-1.882047381917917	-0.24615143367197118	0.05982958262593126	0.008676642445668785	0.16617790763671728	6.3576733368857615e-21	NA	29	29	29
ENSG00000145332.13	KLHL8	1.881400533134545	0.3544681628078219	0.05991745440650242	0.0036187183885698377	0.027401022201593732	0.0003374508403001022	NA	37	37	37
ENSG00000196542.8	SPTSSB	-1.8811999886746729	-0.0851770355491435	0.059944719282571154	0.07221816670514962	0.1756477458730332	1.8115940927795668e-22	NA	64	66	66
ENSG00000167863.11	ATP5H	1.8808018533163198	0.3112534293234972	0.05999887797445785	0.00495662484465032	0.1197807129497662	6.494828803647836e-15	NA	15	16	16
ENSG00000128513.14	POT1	1.8806963275859379	0.5257870330257464	0.06001323953012287	0.0015812637921420946	0.03960445881549719	1.3125197739136092e-05	NA	96	96	96
ENSG00000168394.10	TAP1	1.8788200684492466	0.28280286866001053	0.06026906586376302	0.00507273105460021	0.04561383412928534	3.1053409196332245e-06	NA	13	25	25
ENSG00000196365.11	LONP1	1.8784551941576273	0.08724463465359535	0.06031892101741482	0.0633128284560963	0.4591335878159143	6.375455651096666e-70	NA	35	37	37
ENSG00000103876.11	FAH	-1.8778991182805957	-0.12799047327107363	0.060394967040146776	0.04029123201132688	0.21028031171119266	9.766500474205748e-27	NA	23	23	23
ENSG00000134020.7	PEBP4	-1.877149119552207	-0.11221519430272071	0.060497658792855936	0.034950472427786476	0.1522470973213181	6.907309520944828e-19	NA	63	64	64
ENSG00000127337.6	YEATS4	-1.8767911951871878	-0.07165062866279587	0.06054671770517576	0.11032290392161859	0.4719624703021151	1.5105093535021032e-73	NA	49	50	50
ENSG00000112902.11	SEMA5A	1.8765835769709684	0.16669580079936797	0.060575190007701125	0.018196352527933165	0.21248549173069	8.880065790422962e-27	NA	29	30	30
ENSG00000100380.13	ST13	-1.8762587555066967	-0.3463536569992999	0.06061975756379934	0.003326895982114218	0.03004136307403625	0.00016720296320691842	NA	28	29	29
ENSG00000140577.15	CRTC3	-1.8760681597992397	-0.29995321183222073	0.06064592114624902	0.010503953169469744	0.2399012148706884	1.3887643498804154e-30	NA	19	19	19
ENSG00000114745.13	GORASP1	-1.875760048210476	-0.2731437806697919	0.06068823623849303	0.005798212947318024	0.05202678875792149	5.559990568119842e-07	NA	48	48	48
ENSG00000150907.7	FOXO1	1.8753005433010577	0.80364684790722	0.06075138866991334	0.0007807114404764447	0.010120759181109752	0.030622605710788845	NA	12	12	12
ENSG00000187398.11	LUZP2	-1.8732571133469078	-0.10641226502352995	0.06103288897924141	0.0356932786615822	0.16909793420995667	3.997426732377356e-21	NA	36	38	38
ENSG00000261770.1	CTC-459F4.1	1.8728972575406344	0.026829026723851478	0.06108257397556348	0.4356200418503524	0.6592280742695619	3.1124110051315623e-130	NA	24	25	25
ENSG00000143862.7	ARL8A	-1.872881894965051	-0.6687485599913219	0.0610846958192195	0.0010592497573467525	0.03682991010868301	2.349122026149609e-05	NA	6	6	6
ENSG00000172927.7	MYEOV	-1.8718254073253149	-0.10573147525063199	0.06123076199884932	0.04073924729948161	0.07338421956656052	2.921225654432117e-09	NA	41	42	42
ENSG00000102967.11	DHODH	-1.870563370605217	-0.06604067938768704	0.06140562568465429	0.09446909927495749	0.3702382765778588	1.2353765790506318e-51	NA	48	48	48
ENSG00000162613.16	FUBP1	-1.8696795396025097	-0.3559309752735396	0.061528332447997984	0.0032472571766884745	0.11956414107314008	7.87666819896058e-15	NA	14	14	14
ENSG00000135926.14	TMBIM1	1.8691796864050585	0.14599780362691117	0.06159781944103807	0.02481211631992113	0.2918298589493605	1.813591043739216e-38	NA	55	58	58
ENSG00000049323.15	LTBP1	-1.866370707256109	-0.3480409855916285	0.06198951847590117	0.003908808802777651	0.07534091837499945	1.6259433462333513e-09	NA	21	21	21
ENSG00000172399.5	MYOZ2	1.8662635311127935	0.17188362276824817	0.0620045044174873	0.017978363683099432	0.11031898867966478	1.6317952429967026e-13	NA	16	16	16
ENSG00000140694.16	PARN	1.8659784978593317	0.4554732705953202	0.06204437388029398	0.0017114725045879477	0.013087164577940845	0.013759089680644324	NA	20	20	20
ENSG00000154518.9	ATP5G3	1.8659000617143564	0.19043859292039608	0.06205534897736902	0.015722111820320128	0.2753258907501149	1.0245667130909089e-36	NA	11	11	11
ENSG00000129534.13	MIS18BP1	-1.8650158573711182	-0.30533190185118575	0.0621791815239514	0.005723615324831093	0.17587790937085845	8.515699596043884e-23	NA	43	52	52
ENSG00000143376.12	SNX27	1.8620269296886798	0.1327364660424118	0.06259929444851257	0.025143007587262668	0.3318296805177786	1.902419167555947e-45	NA	24	25	25
ENSG00000172201.11	ID4	-1.8612863852869224	-0.14310365708948294	0.0627037447675328	0.028512708856241572	0.12144225855572954	5.765960128876731e-15	NA	49	52	52
ENSG00000168743.12	NPNT	1.8602913911635925	0.2022242858275307	0.06284431088100335	0.01724237277056595	0.1647763687045869	1.960439722341565e-20	NA	22	22	22
ENSG00000087884.14	AAMDC	-1.859158349492594	-0.08820384267298921	0.06300469657820737	0.03352610450669266	0.2519928344555215	2.6801397271577507e-32	NA	57	58	58
ENSG00000122547.10	EEPD1	-1.858792035574249	-0.2042014146879147	0.06305662181572734	0.01505216583876208	0.06082136569422227	4.9572929141461064e-08	NA	34	36	36
ENSG00000137962.12	ARHGAP29	-1.8577436147134734	-0.3911403336752239	0.063205431689129	0.003483087977394865	0.06064477895521135	6.841158444375745e-08	NA	11	11	11
ENSG00000236173.1	RP1-182D15.2	1.8572895825362083	0.21295843662662498	0.06326996572560249	0.010133654880508536	0.023399352240027132	0.0009605375904140883	NA	22	23	23
ENSG00000161395.13	PGAP3	1.8567184213341938	0.7167705814742389	0.06335122526596063	0.0007109313869592226	0.02116350609269187	0.001746884734590515	NA	11	11	11
ENSG00000116885.18	OSCP1	1.8565895538419386	0.23404674144006096	0.06336957126140652	0.009581763848443652	0.04601938065522092	2.9834777184797236e-06	NA	33	34	34
ENSG00000138382.14	METTL5	-1.8561008876163951	-0.27459124030075693	0.06343917926629558	0.007410621520950398	0.14289652054969765	7.943796631486313e-18	NA	21	22	22
ENSG00000110514.19	MADD	1.8560272294666202	0.3165030560326361	0.06344967697007378	0.004436788359999904	0.042546749333300056	5.400113258424136e-06	NA	14	14	14
ENSG00000198663.16	C6orf89	1.8550065158818785	0.7724586222103215	0.06359529610896848	0.0008027258985266626	0.018345781746488675	0.003375923515867914	NA	11	11	11
ENSG00000187109.13	NAP1L1	1.8546427537016363	0.5402144231750574	0.06364725858020434	0.0025048185658673745	0.03795117985945532	1.9636290230184486e-05	NA	12	13	13
ENSG00000185344.13	ATP6V0A2	-1.8543570020898166	-0.1677837715777068	0.06368810203978975	0.01644653072207825	0.2055618907049012	6.02427129948797e-26	NA	58	60	60
ENSG00000138823.13	MTTP	1.8541810902796727	0.2521534772968197	0.0637132564841085	0.011115240700931221	0.09716904891376044	3.5858686065461304e-12	NA	19	19	19
ENSG00000198890.7	PRMT6	1.853109788081787	0.17639377616252797	0.06386662417574751	0.015188876491968319	0.11542542211886805	2.837646249904057e-14	NA	20	20	20
ENSG00000183423.11	LRIT3	1.8525611400613449	0.1204801442659517	0.0639452866449067	0.02739084597362739	0.12414855330341865	1.1608225135555296e-15	NA	17	17	17
ENSG00000137404.14	NRM	1.8513237022176787	2.7563888619225327	0.06412299818999707	5.620859088090903e-05	0.07415947011099754	1.5396214925191876e-09	NA	6	33	33
ENSG00000271820.1	RP5-894D12.5	-1.8504540352453234	-0.12418535468941247	0.06424813708363954	0.030982212380931066	0.08987294973222137	1.4506437762838821e-11	NA	20	20	20
ENSG00000137203.10	TFAP2A	-1.8503537966169772	-0.11554313984947029	0.06426257365910373	0.031331018397003876	0.031682894210969134	0.00011505575264835579	NA	71	73	73
ENSG00000144815.15	NXPE3	-1.8497139214098324	-0.19460421695101573	0.06435479293892947	0.011348132079626691	0.08722238698563416	5.5266259780963614e-11	NA	18	18	18
ENSG00000272720.1	CTA-228A9.3	-1.849636893081724	-0.5849652411564046	0.06436590168068135	0.0013415110779370863	0.04666578724357694	2.2321030885765135e-06	NA	8	9	9
ENSG00000204642.13	HLA-F	-1.8476845492530556	-0.6600903367064603	0.0646479904182055	0.0010352088046478192	0.1030788708064645	7.272399166425359e-13	NA	20	159	159
ENSG00000140876.11	NUDT7	-1.8466614278138411	-0.14851059859598414	0.0647962253208552	0.019611301559507306	0.1912904465460404	9.983602034740724e-24	NA	41	41	41
ENSG00000182952.4	HMGN4	1.8464018010718266	0.4173378424245451	0.06483388590915541	0.002599508927447198	0.05196068728730308	6.101033982960298e-07	NA	15	16	16
ENSG00000172938.3	MRGPRD	-1.8463585234169695	-0.09583877114933492	0.0648401653770296	0.05334564740505707	0.19001973009905707	1.2034505537263047e-24	NA	15	15	15
ENSG00000142798.17	HSPG2	1.8461321661679875	0.24118944419960453	0.06487301736352573	0.007622700254937156	0.15644481139368455	2.523379520936754e-19	NA	13	13	13
ENSG00000167220.11	HDHD2	1.845566622577843	0.1487354908836404	0.06495515662037746	0.014194610539793345	0.11652827554637853	2.048266931192217e-14	NA	22	22	22
ENSG00000126217.20	MCF2L	1.8450573282300324	0.1342294648412734	0.06502919966927648	0.022501853017958005	0.11472956511583232	6.587138349652218e-15	NA	8	8	8
ENSG00000143641.9	GALNT2	-1.8447620699752536	-0.3994493326641825	0.06507215725156683	0.002674907840112745	0.034271898634858376	6.290187822895145e-05	NA	27	27	27
ENSG00000125656.8	CLPP	-1.8443835070315067	-0.4195910452251231	0.06512726920495843	0.0025398640470096845	0.06722472459947858	9.884971302504221e-09	NA	17	18	18
ENSG00000149547.14	EI24	1.8437675642777454	0.23819422170190932	0.06521702166363452	0.003897898487134302	0.044204589778775366	4.433835832731724e-06	NA	35	35	35
ENSG00000113578.17	FGF1	-1.84284906280167	-0.5598599033518818	0.06535105110318562	0.001523710734588202	0.016002257713188774	0.005398224518850293	NA	15	15	15
ENSG00000169764.15	UGP2	-1.8422168922059596	-0.22399921230603437	0.06544343051041109	0.010862498376757193	0.19715476120432415	1.7327518382194548e-24	NA	18	18	18
ENSG00000136999.4	NOV	1.8419285564912347	0.3529728672779783	0.06548560089434474	0.0040838638571200625	0.061771535114454185	2.7812692153723563e-08	NA	38	38	38
ENSG00000074201.8	CLNS1A	1.8417266104356091	0.15514628504635466	0.06551514974470488	0.011614844346579636	0.08819754060655856	5.943057398442472e-11	NA	25	25	25
ENSG00000104689.9	TNFRSF10A	-1.840176459623361	-0.16334921792033308	0.06574233484677033	0.016553446440912372	0.1651747612163617	2.5617345154684302e-20	NA	58	60	60
ENSG00000227588.2	CNTN4-AS2	1.8396092743038477	0.28775522473977583	0.0658256217981564	0.004702463410683204	0.0274671195860787	0.0003157529696549897	NA	15	17	17
ENSG00000056586.15	RC3H2	-1.8395383242228607	-0.7329617464601498	0.06583604640768254	0.0010344912821398122	0.011286076091636763	0.02196263228333215	NA	20	20	20
ENSG00000007541.16	PIGQ	1.8380560175168985	0.34851508333290154	0.06605415129598698	0.005357817987228798	0.03939012114008995	1.4020828140062628e-05	NA	24	24	24
ENSG00000198185.11	ZNF334	1.8356878453798202	0.05545926728816623	0.06640383660825566	0.13872713727120636	0.5670526078440558	6.668670059773732e-98	NA	12	12	12
ENSG00000120889.12	TNFRSF10B	1.8319630214773772	0.36503833213381137	0.06695693007694957	0.00328949797305549	0.03444607919716442	5.402645376864123e-05	NA	35	35	35
ENSG00000197063.10	MAFG	-1.8309109541577726	-0.2796946244208069	0.0671138350600603	0.005306396705448881	0.03985720958888278	1.4506974478629737e-05	NA	37	38	38
ENSG00000165152.8	TMEM246	-1.830575096341357	-0.5743435794204985	0.06716398847221805	0.001213813354632871	0.02847395354251675	0.0002489745625983857	NA	24	25	25
ENSG00000236908.2	RP5-1063M23.2	-1.8301530242006994	-0.09463557348176133	0.06722705994784692	0.04029992811888757	0.15971119500529468	8.991409675879515e-20	NA	41	43	43
ENSG00000242247.10	ARFGAP3	-1.8296640083910476	-0.302489283316022	0.06730019596098866	0.0044678701224021965	0.1202352056135802	8.893445388080582e-15	NA	27	28	28
ENSG00000198380.12	GFPT1	1.8295902370087862	0.2398533685510246	0.06731123471116741	0.007124217305233577	0.13272205180791294	3.085431948980649e-16	NA	38	38	38
ENSG00000146242.8	TPBG	-1.829493926626196	-0.08798224780564882	0.06732564831774614	0.06422473238584701	0.4503148582255658	3.1355557478693613e-68	NA	24	24	24
ENSG00000118514.13	ALDH8A1	-1.8294551549121243	-0.039787453082729	0.06733145152687048	0.28782481568217566	0.5735299107350678	6.50395262618407e-100	NA	39	39	39
ENSG00000048342.15	CC2D2A	-1.829362128355158	-0.28486335939799934	0.06734537708227344	0.004296452982270952	0.07497488756633983	1.602683680199037e-09	NA	35	35	35
ENSG00000158793.13	NIT1	1.8287901584543815	0.6934173613757789	0.06743104987285979	0.0010764232889171246	0.011176722756275771	0.023259861583271577	NA	9	10	10
ENSG00000010327.10	STAB1	-1.8286138870801087	-0.3763221913972175	0.06745747083757907	0.0035676735550760666	0.023662010646433255	0.0008232932447548036	NA	27	27	27
ENSG00000203791.14	METTL10	1.8285412321049572	0.09086717031798926	0.06746836342572052	0.055248399768291725	0.31640003651206305	2.741010142095428e-42	NA	60	64	64
ENSG00000269473.1	CTD-2619J13.19	1.8284747452662493	0.12455354180196347	0.06747833254187312	0.0287788472568288	0.04724570841512617	1.922668714643911e-06	NA	31	32	32
ENSG00000092964.17	DPYSL2	-1.8273425808349222	-0.26580496517048363	0.06764827675714509	0.006741421902405043	0.044942311488455636	3.641453377801013e-06	NA	17	17	17
ENSG00000164978.17	NUDT2	1.8273138970208704	0.04544105810908881	0.06765258692735159	0.20306722950087167	0.6572164002453618	8.038796732300002e-129	NA	33	44	44
ENSG00000204388.6	HSPA1B	1.8265935511428095	0.3884352597966332	0.06776090372292773	0.0034017809251544644	0.029747297477673237	0.0001868020822032255	NA	13	25	25
ENSG00000212743.2	RP11-563J2.3	-1.8257485051192963	-0.4117771526773037	0.06788815319369294	0.0030993795552546706	0.03768531251026034	2.5028563383228658e-05	NA	6	6	6
ENSG00000270195.1	RP11-572O17.1	-1.8252694989759148	-0.15499946375512336	0.06796037055903169	0.025021969502423483	0.11019716104905107	6.325286955791798e-14	NA	59	64	64
ENSG00000176046.8	NUPR1	-1.8244156620379626	-0.09532289372046963	0.0680892559713116	0.04733472172349669	0.28411845240433475	3.206247580465645e-37	NA	25	25	25
ENSG00000139112.10	GABARAPL1	-1.821265493372572	-0.35093841945047527	0.06856650908979388	0.002742129907768928	0.044643847751153584	3.472360412444348e-06	NA	21	21	21
ENSG00000065268.10	WDR18	1.8208178191884685	0.046588866947275785	0.06863455468579799	0.23188746813641592	0.6865988492184754	1.2540327654056333e-141	NA	64	74	74
ENSG00000178821.12	TMEM52	1.8202950441373136	0.22222176232398833	0.06871408570087228	0.0081322839533521	0.020632673695299728	0.0018808463187894825	NA	12	16	16
ENSG00000109790.16	KLHL5	-1.819496577511525	-0.2411498433169156	0.06883570449302168	0.007320561005163841	0.1000584426187116	1.777278483051711e-12	NA	38	38	38
ENSG00000070423.17	RNF126	-1.8188230081310772	-0.4122561625852531	0.0689384369928006	0.0029759298577446223	0.06253598239116638	2.1088649181753493e-08	NA	24	27	27
ENSG00000198848.12	CES1	-1.8178465209345962	-0.10550438388808518	0.06908759403413846	0.04468575234705668	0.14870526535610254	1.6060611942925312e-18	NA	34	36	36
ENSG00000174697.4	LEP	1.8166414845370131	0.32627299726649267	0.06927202697898481	0.004301792273281006	0.030174343783655806	0.00011750633478431696	NA	5	5	5
ENSG00000168333.13	C8orf22	1.816429025615695	0.13042826449735317	0.06930458608692827	0.028585833758292288	0.11124195657011274	9.975245716800247e-14	NA	8	8	8
ENSG00000115112.7	TFCP2L1	1.8157844525069704	0.2827449860770803	0.06940344315934842	0.009781657442362542	0.03704000467275575	2.771293673885223e-05	NA	37	37	37
ENSG00000111707.11	SUDS3	1.8151760218540138	0.1768221681536784	0.06949686333908074	0.014854211584570363	0.1598056212177182	6.624037568551902e-20	NA	52	52	52
ENSG00000267313.7	KC6	-1.814230439136363	-0.2164680833794249	0.06964225572471	0.013984546555292127	0.028725012138556855	0.00022738542859653614	NA	35	36	36
ENSG00000110448.10	CD5	1.8130345907795484	0.17709435545807972	0.0698264863679699	0.015112460715708893	0.118081200986275	1.7452140122837426e-14	NA	28	28	28
ENSG00000120705.12	ETF1	1.8125711699772702	1.0492683690740627	0.06989798776781736	0.0004668494463459925	0.030458383157697538	0.000155037695884327	NA	6	7	7
ENSG00000162222.13	TTC9C	1.8114666391855903	0.15371975477410155	0.07006864864431214	0.024436711286041916	0.14886337316815956	1.3481695479539426e-18	NA	25	25	25
ENSG00000089154.10	GCN1	-1.8112981761352738	-0.2841664389502894	0.07009470787307144	0.005185166974001053	0.11555390344482	1.9131689937441082e-14	NA	29	31	31
ENSG00000164778.4	EN2	-1.81078987153034	-0.2965865696140219	0.0701733847522235	0.005567989628304186	0.01610806799097831	0.006409307076563132	NA	13	13	13
ENSG00000146918.19	NCAPG2	-1.8099327855735292	-0.1763442952239599	0.0703062111320165	0.02580425969436176	0.08796098591888997	6.177946172766144e-11	NA	34	36	36
ENSG00000123908.11	AGO2	1.809785271933843	0.8186116639730616	0.07032909276284388	0.0009895170495988494	0.03894172885716474	1.8860384315661122e-05	NA	34	36	36
ENSG00000133067.17	LGR6	1.8096699358980144	0.2353571638789001	0.07034698740892663	0.007283126012479529	0.05831298508019396	1.0341343651204267e-07	NA	27	27	27
ENSG00000142065.13	ZFP14	-1.809468902905092	-0.7267239270961017	0.07037818706114325	0.0007312966404578088	0.02892713521597746	0.00020796017676268336	NA	3	3	3
ENSG00000204977.9	TRIM13	-1.8088159249861355	-0.2937983143021201	0.07047960539323793	0.0038724826879883746	0.024073392789146088	0.0008072561002863713	NA	12	13	13
ENSG00000198646.13	NCOA6	-1.8087943741025652	-0.2384104663198557	0.07048295464655159	0.009870076406416265	0.11640422236453238	1.736757810675894e-14	NA	43	45	45
ENSG00000138386.16	NAB1	-1.8076025390987722	-0.3362327259412331	0.07066838277715312	0.00415902654703134	0.029531233951777605	0.00017431299901886273	NA	37	38	38
ENSG00000088682.13	COQ9	-1.8070230900220092	-0.27179027479456397	0.07075867909283319	0.0051150465453163345	0.09193299747814528	1.3684059976952948e-11	NA	21	21	21
ENSG00000138778.11	CENPE	-1.8063211032083264	-0.09837995792141312	0.07086819735152727	0.03583352997363436	0.1220612426897565	4.1237211166024475e-15	NA	41	42	42
ENSG00000164631.18	ZNF12	-1.8055337576496504	-0.36495809220386893	0.0709911979227289	0.003361398657622955	0.03848546978278225	2.069801301519652e-05	NA	12	12	12
ENSG00000126746.17	ZNF384	1.804412047789005	0.41106078802896023	0.07116673576363662	0.004453745973692019	0.08617422711714087	5.913722699344017e-11	NA	13	14	14
ENSG00000243649.8	CFB	1.8042660392106387	0.2529609668981423	0.07118961098603227	0.005576203190975409	0.10557180938893794	4.791218297868112e-13	NA	14	36	36
ENSG00000152766.5	ANKRD22	-1.8038404612588659	-0.35453304095907306	0.07125632084356967	0.003162822245292656	0.016890853331762806	0.005112332881635991	NA	12	12	12
ENSG00000250056.5	LINC01018	-1.8033317925374512	-0.08161436254838463	0.07133612249315371	0.04707484525595683	0.10519695441890513	3.82100492737718e-13	NA	102	115	115
ENSG00000004468.12	CD38	1.801720567281304	0.40556595211619595	0.07158938050359939	0.0027347541330265098	0.04331561454522783	6.285314710965337e-06	NA	10	10	10
ENSG00000083290.19	ULK2	1.8017180883668913	0.18212417678205545	0.0715897707148988	0.015388803288224923	0.10715698362211402	2.1909280566967745e-13	NA	36	38	38
ENSG00000156030.13	ELMSAN1	1.7999270597740753	0.3075745016432305	0.07187215626670697	0.004303796764350745	0.048412893471958034	1.3587106981441623e-06	NA	15	16	16
ENSG00000176994.10	SMCR8	-1.7996539851638529	-0.5838299054213149	0.07191529109480417	0.0013498236522154893	0.01992248051930854	0.002320682249554882	NA	9	10	10
ENSG00000084676.15	NCOA1	-1.798163209902529	-0.2209430394668745	0.07215114778048827	0.00881181540546051	0.10235761119992924	1.2382786744475868e-12	NA	26	26	26
ENSG00000171943.11	SRGAP2C	1.7976639217722925	0.11351671020389321	0.07223028200220438	0.03275683794326105	0.27114345754158803	4.369122725107077e-35	NA	8	13	13
ENSG00000166263.13	STXBP4	1.7975897020518097	0.08672157684613518	0.07224205145536766	0.06393742735999741	0.34521896050431417	4.374809804113034e-49	NA	70	71	71
ENSG00000171135.13	JAGN1	1.7972158489180254	0.1607799721428803	0.07230135940302275	0.01672078473210999	0.2550057601634197	7.908542864263121e-33	NA	16	16	16
ENSG00000119314.15	PTBP3	-1.796202644126171	-0.361661493595038	0.07246229436684137	0.004041504165795911	0.06091678827634605	5.2008261456488567e-08	NA	77	78	78
ENSG00000145708.10	CRHBP	-1.7957817984654365	-0.14794679257765664	0.0725292266091728	0.02064294862941439	0.11722554001963828	2.0258442411978386e-14	NA	35	35	35
ENSG00000091640.7	SPAG7	1.795663980696448	0.12729678513697507	0.07254797367780749	0.01796563445958893	0.1990254427079994	5.006808795156998e-25	NA	38	39	39
ENSG00000114698.14	PLSCR4	-1.7948732302052637	-0.2664677464380044	0.07267389993884311	0.005384457470075659	0.04131191643565859	8.647879822867026e-06	NA	29	29	29
ENSG00000143776.18	CDC42BPA	1.7947890677755174	0.1564193757244545	0.07268731325344244	0.01571067814510237	0.19337221834232515	4.061816854767156e-24	NA	81	84	84
ENSG00000204348.9	DXO	1.79412420850792	0.30999214010478193	0.07279334587165322	0.004734247444797678	0.07811100857687116	4.0697801894526577e-10	NA	7	26	26
ENSG00000198682.12	PAPSS2	1.7926138172994837	0.1090553555864704	0.07303469550054666	0.04039756837650192	0.14077726280284514	1.3537109063921372e-17	NA	41	43	43
ENSG00000178105.9	DDX10	-1.7924111386612365	-0.2648321828641066	0.0730671318542325	0.0037342139431665988	0.03516379407110541	4.193308549517217e-05	NA	43	43	43
ENSG00000160360.12	GPSM1	-1.791611318013077	-0.22742658044484598	0.07319524887842971	0.01245735583174838	0.10494482801986417	5.475638768527049e-13	NA	64	75	75
ENSG00000140675.12	SLC5A2	-1.7906451418379148	-0.13221977845836377	0.07335025812318954	0.025914474716929703	0.05913388358930052	7.799693394939332e-08	NA	15	16	16
ENSG00000030582.17	GRN	-1.7905513452938433	-0.15996427752699657	0.07336532073485925	0.01297457024568013	0.12407896495296995	3.5571602648600335e-15	NA	34	35	35
ENSG00000251189.1	CTD-2196P11.2	1.7901365360824404	0.2640948782541285	0.07343196450914194	0.007964671530664203	0.01685272322892246	0.005161866206232725	NA	25	25	25
ENSG00000156269.4	NAA11	1.7899121420241684	0.1558059926524827	0.07346803657546647	0.01943059915863582	0.08466046416013931	1.046577319210688e-10	NA	66	68	68
ENSG00000105193.8	RPS16	1.7897188521221958	0.5321992019927188	0.07349912016582315	0.0017171228621214998	0.05956730109657723	9.564664281372358e-08	NA	31	31	31
ENSG00000125166.12	GOT2	1.789114608058643	0.20082016854735876	0.07359636003060999	0.009971112732440585	0.12548642012882866	1.836417213288049e-15	NA	23	24	24
ENSG00000117475.13	BLZF1	-1.7888684949759963	-0.6175482121619978	0.0736359966880529	0.0011533404273324846	0.01688348325090009	0.004998975400573497	NA	10	10	10
ENSG00000163749.17	CCDC158	-1.7881607554598542	-0.08620149180444928	0.07375007583989554	0.05756240615053315	0.2773817938938372	2.956657741252195e-36	NA	38	40	40
ENSG00000018625.14	ATP1A2	1.7868653769818423	0.256755599473628	0.07395924964554047	0.006337392698201401	0.11795814227885633	1.0564417074544042e-14	NA	36	38	38
ENSG00000261794.1	GOLGA8H	1.786454300322068	0.03787749820593923	0.07402573034624019	0.2782865041514558	0.5094572975540984	7.576492175740161e-84	NA	57	58	58
ENSG00000162572.20	SCNN1D	1.7848276992784682	0.23936664575681682	0.07428926895125777	0.007738991891736372	0.061117512435671977	4.9978695702259015e-08	NA	18	23	23
ENSG00000110395.6	CBL	-1.7805876526561855	-0.3028968019138444	0.07497983836453298	0.004670359810158082	0.13984522498853094	1.6260711155595943e-17	NA	28	28	28
ENSG00000173338.12	KCNK7	-1.7801028474074834	-0.4119753582701442	0.0750591306883897	0.003561242004269126	0.04595984140398704	2.681839312823089e-06	NA	8	8	8
ENSG00000272156.1	RP11-477N3.1	1.779946413615575	0.07185644067789865	0.07508473082460858	0.06462248794473942	0.18877511019325832	2.0604856922431983e-23	NA	34	34	34
ENSG00000180096.11	SEPT1	-1.778672124520579	-0.10924718000186917	0.07529353185398151	0.03370911052566423	0.1766976221632474	7.294158762414663e-22	NA	17	17	17
ENSG00000276855.1	CTD-3157E16.2	-1.7784742796120683	-0.08056560636083927	0.07532599257475267	0.06464994938445276	0.3189682168009674	1.25507053609488e-42	NA	10	10	10
ENSG00000214776.10	RP11-726G1.1	1.7775263503905783	0.034098094857558846	0.07548167932959854	0.347532008758911	0.5805249312591292	1.8478975868957643e-104	NA	49	50	50
ENSG00000070610.14	GBA2	1.7765660844218927	0.46155043467520185	0.07563965995440018	0.002191835594921207	0.10623633448906213	3.5718711615746977e-13	NA	24	26	26
ENSG00000099977.13	DDT	1.7761469247671302	0.1184901182940226	0.07570870363333722	0.03209502238497716	0.3027382262820332	7.69399939149855e-41	NA	14	15	15
ENSG00000243566.6	UPK3B	-1.7761227683132834	-0.09228122787054165	0.07571268423402819	0.047228996146634464	0.15026896218237407	9.445888901951029e-19	NA	28	33	33
ENSG00000021776.10	AQR	-1.774873299505739	-0.3150833515704653	0.07591880988503202	0.005605202932650115	0.044769264871607685	4.08209781287431e-06	NA	51	51	51
ENSG00000241697.4	TMEFF1	1.773788688423111	0.18569316208154077	0.07609810986468082	0.015783116920251222	0.1177885388843519	1.1824484122880765e-14	NA	47	51	51
ENSG00000181381.13	DDX60L	-1.7710320472873589	-0.3491367589071011	0.07655537267694718	0.0019404790758633468	0.017708115638883457	0.004247913747759398	NA	28	28	28
ENSG00000253658.5	LINC01592	1.7693802263804914	0.10907627379432999	0.07683044320895197	0.03165037532650911	0.19576790335279776	1.882282839990257e-24	NA	9	9	9
ENSG00000121903.14	ZSCAN20	1.768796154004636	0.2994417031656304	0.07692789882669153	0.004867786177255758	0.040311785744598365	1.20414593413442e-05	NA	15	15	15
ENSG00000163349.21	HIPK1	-1.767742887598716	-0.3026383952709704	0.07710389665816264	0.004740954793175399	0.028186594250194125	0.0002915917044756186	NA	69	70	70
ENSG00000110811.19	P3H3	-1.767349598316245	-0.7657530065526753	0.07716969826311129	0.0007432893533059336	0.020158935875310258	0.0022560599840229837	NA	8	8	8
ENSG00000256923.1	RP11-449P1.1	1.766053001432855	0.5438113174986552	0.07738695730510738	0.002080060863443505	0.01253919062030248	0.015701183050564494	NA	7	8	8
ENSG00000136159.3	NUDT15	-1.7648343003795337	-0.3753093037177364	0.07759161810953717	0.0043628602345897865	0.015954277332508968	0.006446391940946258	NA	51	54	54
ENSG00000127399.14	LRRC61	-1.7646262107167696	-0.06049716352277268	0.07762660737353608	0.12478798238063593	0.32661153662413195	4.504153117497047e-44	NA	33	34	34
ENSG00000277149.4	TYW1B	-1.7637376522256523	-0.050466371363373314	0.07777615878900977	0.1833177211595884	0.541984978430513	3.0397738069747113e-92	NA	24	27	27
ENSG00000253373.1	RP11-21C17.1	1.7631344254034025	0.13004141373961992	0.07787782028526564	0.022429425693930638	0.1297623120418504	5.864729417479406e-16	NA	6	6	6
ENSG00000272463.1	RP11-532F6.3	-1.7628247978100964	-0.07294511213082722	0.07793004366925449	0.08319356011809037	0.3746476978737223	2.307240675997887e-53	NA	47	50	50
ENSG00000259763.1	LINC02157	1.7627545979256805	0.1604076213695554	0.07794188790782616	0.019513539826674715	0.06629945168469714	1.2450696605282156e-08	NA	36	48	48
ENSG00000204843.12	DCTN1	-1.7617347183004974	-0.23166773646493638	0.07811412905371083	0.009503535912031106	0.15349940950738025	7.103173566641498e-19	NA	41	42	42
ENSG00000110090.12	CPT1A	-1.7608019625532303	-0.4671966025111872	0.07827192757124532	0.002630629097322394	0.025964680455787918	0.0004390377863509018	NA	7	7	7
ENSG00000213903.8	LTB4R	-1.760141516883411	-0.5647641344771266	0.07838381499007953	0.0015646063238054049	0.04758576404329922	2.0685811210714853e-06	NA	15	15	15
ENSG00000188878.19	FBF1	1.7591329882324753	0.0646005170866215	0.07855492297917337	0.11110659819949598	0.4358435437893468	3.2589134094396427e-65	NA	27	29	29
ENSG00000124678.17	TCP11	1.7589948200561871	0.16425930876702616	0.07857838838752143	0.03013704435082811	0.08091214071664482	2.4800209519417253e-10	NA	18	19	19
ENSG00000175003.12	SLC22A1	1.757453348521912	0.2644529111316309	0.07884056691387983	0.0042973943227696924	0.012553316345765574	0.015067024058555903	NA	8	8	8
ENSG00000178952.10	TUFM	1.757398664701658	0.10621288418283308	0.07884988077225012	0.035564593207057286	0.35459040043943835	5.691718281086187e-49	NA	35	35	35
ENSG00000171115.3	GIMAP8	1.756691419428901	0.2047440307749499	0.078970420884239	0.011463037069522328	0.17170380374425773	1.9188006724105144e-21	NA	10	11	11
ENSG00000253958.1	CLDN23	-1.7563225005641852	-0.13341368676365356	0.07903335743259897	0.019933415624987072	0.07058902676188815	5.09705034112753e-09	NA	33	34	34
ENSG00000164830.18	OXR1	1.7562161915899335	0.3650916525280749	0.07905150102288318	0.0033355526358219674	0.051310344398355766	6.822403868332631e-07	NA	40	40	40
ENSG00000183833.16	MAATS1	-1.7548299701565984	-0.10207841644594082	0.07928839557198103	0.03079861918447235	0.20260953292354653	2.1164378817709823e-25	NA	48	49	49
ENSG00000104691.14	UBXN8	-1.7532417385958758	-0.22281994412071002	0.07956052136308088	0.007689570228116072	0.05960421657051624	9.329045243989717e-08	NA	21	21	21
ENSG00000155846.16	PPARGC1B	1.752167534460871	0.1966397707874374	0.07974500436013882	0.012486846530675279	0.08312208155029202	2.0913401353169253e-10	NA	49	51	51
ENSG00000124614.13	RPS10	1.7521496168807715	0.4150950729328514	0.07974808445738388	0.0022106353870462816	0.036271730335619305	3.052988064742043e-05	NA	37	38	38
ENSG00000100294.12	MCAT	-1.7516708448003593	-0.20244064001809328	0.0798304229409183	0.010970996076892427	0.10383086899387188	7.561108837989232e-13	NA	26	28	28
ENSG00000189298.13	ZKSCAN3	-1.749370970171602	-0.22630549971821481	0.08022691549815367	0.007860351752050666	0.06526363341117594	2.1478771317630625e-08	NA	28	34	34
ENSG00000149300.9	C11orf52	1.748716202413265	0.07367234475158603	0.08034008792489784	0.034393256254258577	0.06570694432097451	1.747422262902377e-08	NA	117	128	128
ENSG00000129467.13	ADCY4	1.7472959623870528	0.4940257000362506	0.08058601310823844	0.001736216848991392	0.06197150225258202	3.497686791255456e-08	NA	28	28	28
ENSG00000197165.10	SULT1A2	1.746250515321651	0.05331945230012256	0.0807674304719141	0.13771202304943175	0.34045043653335644	9.170980131296372e-48	NA	20	20	20
ENSG00000118804.8	STBD1	1.7461340214184735	0.22532524795512165	0.08078766628314192	0.00849902271657979	0.1022482776851618	1.3426179485585701e-12	NA	19	19	19
ENSG00000101577.9	LPIN2	1.7460928545800265	0.18020868240513818	0.08079481823723077	0.012590967971392714	0.03883472925790662	1.8766678464834257e-05	NA	51	56	56
ENSG00000149922.10	TBX6	1.7459512037847233	0.11469844228806615	0.08081943129305462	0.03127118687333244	0.15853880983257454	4.598149191747268e-20	NA	12	12	12
ENSG00000165338.16	HECTD2	-1.7441007263543251	-0.5405084750498258	0.08114152743711893	0.0019674511727323504	0.02783738909321161	0.0002813984721574972	NA	52	52	52
ENSG00000103404.14	USP31	1.744098923556475	0.3042125835012846	0.08114184174142552	0.004631541523482772	0.08049642795457823	4.2433154410820565e-10	NA	28	29	29
ENSG00000111361.12	EIF2B1	-1.7432463858955294	-1.066751938594171	0.08129058607215728	0.0003911708792521191	0.01169005557895617	0.020133200195290833	NA	3	3	3
ENSG00000003056.7	M6PR	-1.7419526416472746	-0.11885583337443259	0.081516731452408	0.03194436602722613	0.2466222966749057	2.140611872654217e-31	NA	23	23	23
ENSG00000103591.12	AAGAB	-1.7411301312221392	-0.45319678338774005	0.08166077082195262	0.0021620527402939392	0.03962202809967984	1.5181749656731576e-05	NA	29	30	30
ENSG00000080166.15	DCT	-1.739746908570176	-0.11635357263498408	0.08190346861007845	0.025682900800249153	0.16387056587565416	2.8502263305759684e-20	NA	27	27	27
ENSG00000137216.18	TMEM63B	1.7383448741473877	0.21009454575100878	0.08215006381035701	0.00829069748805883	0.06899852005547881	8.296375282328409e-09	NA	33	33	33
ENSG00000261037.1	CTC-471C19.1	-1.738278372945063	-0.06158454983361107	0.08216177523727707	0.10539014419311919	0.2502539324692009	1.301173908206304e-32	NA	87	87	87
ENSG00000157426.13	AASDH	1.738176721544462	0.19157288561812616	0.08217967952933485	0.009549709160929952	0.06708636889832505	1.318733124579357e-08	NA	50	50	50
ENSG00000168014.16	C2CD3	1.7376755350484037	0.42547094230204435	0.08226800189207695	0.002225835629981452	0.01048724583891778	0.027324451822146538	NA	28	29	29
ENSG00000257219.5	RP11-54A9.1	1.7375749065994754	0.31602756816999117	0.08228574457062031	0.005956703881360276	0.027517314135085544	0.0003226882785232512	NA	19	19	19
ENSG00000166986.14	MARS	-1.737028946013603	-0.8314507889193588	0.08238206172781391	0.0024193970948234236	0.01834858923196272	0.0035247733762288525	NA	45	50	50
ENSG00000211456.10	SACM1L	1.736592619836673	0.5644828939718178	0.08245910312409153	0.001421772698250369	0.0246584334031612	0.0006580280730137723	NA	39	39	39
ENSG00000198961.9	PJA2	-1.73563075965066	-0.4111202708252298	0.08262914350246356	0.0019956934754614326	0.048112719525457516	1.76176014458972e-06	NA	35	35	35
ENSG00000160111.12	CPAMD8	-1.7303639886106386	-0.08550725261172398	0.08356526358468316	0.048095632284020674	0.2163727518659655	3.17092484622582e-27	NA	10	10	10
ENSG00000215421.9	ZNF407	1.7303480494087025	0.33117887009269864	0.08356810961250812	0.004306105840211229	0.04765489242635927	1.8873724148298996e-06	NA	30	30	30
ENSG00000156966.6	B3GNT7	-1.728995710499454	-0.12708841724917017	0.08380986279307791	0.02174696130110028	0.1417675811833092	9.983400872019767e-18	NA	20	20	20
ENSG00000011243.17	AKAP8L	1.728873736336932	0.9376580176446864	0.08383169552371895	0.0006163224492796625	0.025009098256836462	0.0004735555153881	NA	3	3	3
ENSG00000108587.15	GOSR1	-1.7277710985221535	-0.21231684984627539	0.08402927089935062	0.011402967859376893	0.10951366444956016	1.7042407091585517e-13	NA	63	64	64
ENSG00000023191.16	RNH1	-1.7272620582472646	-0.2577917264019053	0.08412061000748058	0.006228450638675726	0.12373533459015255	3.2586283738853247e-15	NA	35	36	36
ENSG00000155876.5	RRAGA	-1.7269665300480481	-0.6846669304518895	0.08417367465969085	0.0008024316403067772	0.0180124347322044	0.0038378280714979726	NA	17	17	17
ENSG00000197323.11	TRIM33	-1.7259000464557226	-0.6078698367640538	0.08436539637956647	0.0011328521405648481	0.029233564382405583	0.00019229653455896543	NA	30	32	32
ENSG00000278662.4	GOLGA6L10	1.7254817600729695	0.06540358692064013	0.08444068811993344	0.10277907468295996	0.1584954404729117	1.6507237978390764e-19	NA	69	70	70
ENSG00000115282.19	TTC31	-1.7242047422455133	-0.4690944839227356	0.08467088834578101	0.001967120969013427	0.015066794155174354	0.007316331254922179	NA	6	6	6
ENSG00000278266.1	RP11-575F12.3	1.7235878562180196	0.2336504119959003	0.08478227235125799	0.007198779959570942	0.035247088501058635	4.61704823120747e-05	NA	17	18	18
ENSG00000073417.14	PDE8A	-1.720743151487772	-0.42831351122784994	0.08529744230554426	0.0017192217515907856	0.01009952714972038	0.030593921878452505	NA	13	13	13
ENSG00000119938.8	PPP1R3C	-1.7197435626202142	-0.17115073886710488	0.08547906550116155	0.017625981919757866	0.1238434294108542	2.0346911299157293e-15	NA	27	27	27
ENSG00000237989.1	LINC01679	-1.7194455573820775	-0.11537384561432634	0.08553327287745686	0.03175968206201776	0.13583108358874246	1.0789810704433264e-16	NA	10	13	13
ENSG00000170175.10	CHRNB1	1.7183255049352182	0.13831173805539007	0.0857372597834867	0.016993306749004358	0.2520842712485486	1.39402511331684e-32	NA	37	39	39
ENSG00000115523.16	GNLY	-1.717889472880293	-0.22044104857695154	0.08581677733350261	0.007917265006176205	0.06345395973575628	3.6742146370706556e-08	NA	16	17	17
ENSG00000144959.9	NCEH1	-1.7172878473110393	-0.1022688917180285	0.08592659139087341	0.045620751289049535	0.2097620557815027	1.1204407325541385e-26	NA	21	22	22
ENSG00000011638.10	TMEM159	-1.7168925410165683	-0.42667220127747874	0.0859988080089043	0.0019787248223824038	0.06410106390177472	3.015683461225144e-08	NA	8	9	9
ENSG00000166927.12	MS4A7	1.7166574050344072	0.12001901446832285	0.08604178713216035	0.030316170736370787	0.17900738640356256	3.5909056412875533e-22	NA	75	77	77
ENSG00000180425.11	C11orf71	-1.7165649228631628	-0.21478693896777373	0.08605869615857276	0.006102430110685517	0.0705047909368295	5.564653502079122e-09	NA	22	22	22
ENSG00000258839.3	MC1R	1.715499177598323	0.27700458256869115	0.08625374604492392	0.00954098380646573	0.049191793624603936	1.1702247294532796e-06	NA	38	41	41
ENSG00000048544.5	MRPS10	-1.715438267592065	-0.05925376580006195	0.08626490441221475	0.12980684088696506	0.5864393032555507	2.669412251784246e-104	NA	32	32	32
ENSG00000152952.11	PLOD2	-1.7142450869593782	-0.3148523899546085	0.08648372356329767	0.004756488024383108	0.059609342344722725	8.838663958164433e-08	NA	37	37	37
ENSG00000249459.8	ZNF286B	-1.713745904627083	-0.103492161841221	0.08657540223936552	0.04309068516899481	0.12585713199012832	3.837068817588613e-16	NA	31	36	36
ENSG00000166349.9	RAG1	1.7136569239872033	0.13828546558348911	0.0865917524567988	0.016226508918957702	0.034913919229007995	5.257006123227103e-05	NA	76	78	78
ENSG00000119242.8	CCDC92	-1.7132537139799873	-0.15559667280429723	0.08666587365976941	0.009488724674213175	0.11186865662573338	8.331606045840221e-14	NA	33	34	34
ENSG00000064655.18	EYA2	1.7131291307136933	0.21968766717003144	0.08668878588272612	0.00804294078064264	0.0931032375698653	1.2156463465806824e-11	NA	19	19	19
ENSG00000101384.11	JAG1	-1.712142103483106	-0.2134949410309319	0.08687048388408201	0.007692376900394923	0.047606240598034685	1.9046912172982318e-06	NA	80	80	80
ENSG00000113240.12	CLK4	1.7108757237418286	0.14885394956116085	0.08710405694127109	0.016567240308596187	0.1525528843949575	1.0722541566420544e-18	NA	18	19	19
ENSG00000273771.1	RP11-236L14.2	-1.7105669364763454	-0.19349937245219662	0.08716108694433793	0.01477012323252077	0.13490567923633154	1.242635876409099e-16	NA	58	62	62
ENSG00000180113.15	TDRD6	1.7099102086496365	0.059530854636135944	0.08728247838370938	0.11020892347040637	0.4462032145292531	4.1407493716918126e-71	NA	20	20	20
ENSG00000118733.16	OLFM3	-1.7096481562908856	-0.47124094024735574	0.08733095495198244	0.004073479319312735	0.04420290081211777	2.7435009535682143e-06	NA	7	7	7
ENSG00000249685.1	RP11-360F5.3	1.7091561446804946	0.07165486376993085	0.08742202993216225	0.0737314110098477	0.2229182941120246	5.595032356813421e-28	NA	37	37	37
ENSG00000255374.3	TAS2R43	-1.7090800903914798	-0.05148743704280815	0.0874361149785169	0.14177674756614317	0.3302822649654905	8.097458049405199e-45	NA	37	39	39
ENSG00000117643.14	MAN1C1	-1.7085366465027827	-0.17046638369167558	0.08753681259314183	0.012640555908453022	0.15985093434030787	1.0465088893346001e-19	NA	29	36	36
ENSG00000135899.17	SP110	1.708114624021284	0.1497945945248938	0.08761507591089406	0.016016531421123553	0.09813236358320823	3.483016987582032e-12	NA	40	40	40
ENSG00000197894.10	ADH5	-1.708057551383424	-0.357142538897846	0.0876256642616455	0.0033306740998554673	0.06582702432685393	1.944327153951241e-08	NA	66	68	68
ENSG00000100228.12	RAB36	-1.7078405822966856	-0.15698825913388778	0.08766592668172303	0.015816826833881786	0.0831182748619236	1.3670411277725225e-10	NA	37	41	41
ENSG00000160294.10	MCM3AP	1.7071915159485709	0.15176710784814249	0.0877864614319227	0.017675981299595356	0.2380042710023771	8.987985864196369e-31	NA	18	18	18
ENSG00000142178.7	SIK1	-1.7052718502718998	-0.08783577300574393	0.08814373507154757	0.04480291310652498	0.035118319770053474	4.786790557489804e-05	NA	50	51	51
ENSG00000141994.15	DUS3L	1.7045427605085794	0.07550924803857526	0.08827973455480556	0.054553079923233105	0.4702607994779092	2.1512352600840704e-72	NA	23	24	24
ENSG00000129116.17	PALLD	-1.703686073695175	-0.7681449662142864	0.08843975124745151	0.0005860161222303047	0.01639088065157795	0.005409568547041628	NA	5	5	5
ENSG00000130024.14	PHF10	-1.7017304962222162	-0.3457209538163323	0.08880590085348733	0.0034148763627182797	0.06345287253313549	2.5035871810451098e-08	NA	29	30	30
ENSG00000128829.11	EIF2AK4	1.701708486026641	0.07927144958989805	0.08881002884022508	0.06982705161375727	0.3488457377529275	1.4233443805175552e-49	NA	67	71	71
ENSG00000125510.15	OPRL1	-1.7013160040956554	-0.12224213727367299	0.08888366433680284	0.025025029286262764	0.18257652128556284	6.855205921925091e-23	NA	11	12	12
ENSG00000204344.14	STK19	1.7002217143832727	0.35410850609180744	0.08908922930949699	0.0018599909526708725	0.1608238383897159	8.947587236029542e-20	NA	12	45	45
ENSG00000272787.1	KB-226F1.2	1.698097340322264	0.2332917874502249	0.08948939149590912	0.007297342734143305	0.039518503136823736	1.6280770610525054e-05	NA	13	15	15
ENSG00000146592.16	CREB5	1.6966639772115466	0.2591850095678342	0.08976020679781108	0.004561637600403164	0.013391290001972906	0.012614182380627831	NA	41	42	42
ENSG00000028528.14	SNX1	1.6948836933670033	0.29734745156442244	0.09009748649180112	0.004782315669854466	0.07066740806601829	3.6021725247809962e-09	NA	12	13	13
ENSG00000114405.10	C3orf14	1.6940395037462652	0.11602070093538946	0.09025777667008728	0.022984601993012454	0.097815389558629	3.255705837319885e-12	NA	57	57	57
ENSG00000140598.13	EFL1	-1.6925465320869633	-0.3740559067859925	0.09054181580097506	0.004071471853194008	0.06334056721876419	2.4955892377284916e-08	NA	9	9	9
ENSG00000126456.15	IRF3	-1.6920638517801287	-0.4031437585156019	0.09063379981285388	0.002508922658347619	0.06697222943635002	9.68564494871172e-09	NA	9	9	9
ENSG00000174705.12	SH3PXD2B	1.691737231146494	0.24415012073503436	0.09069608628677207	0.008282652050261841	0.04195357781364133	8.421309801958541e-06	NA	45	45	45
ENSG00000257534.1	RP11-834C11.10	1.6906530159349773	0.10429272223027125	0.09090309273888866	0.026917581057676165	0.07309792107116847	1.9618066382200465e-09	NA	10	10	10
ENSG00000090659.17	CD209	1.6902563410539475	0.3634106195271977	0.0909789237370077	0.0029693729301119116	0.02198797701950821	0.0012587137969170144	NA	18	18	18
ENSG00000112110.9	MRPL18	-1.689032750584712	-0.14756534446869768	0.09121315390143334	0.01798605695038584	0.27621979994325885	6.084171459450682e-36	NA	38	41	41
ENSG00000259807.1	RP11-426C22.4	1.6882273589788195	0.42500843019716994	0.09136759327149278	0.0021987407005936476	0.023970744933410587	0.0008297696401805403	NA	7	8	8
ENSG00000263063.1	RP11-388C12.1	-1.6857559060248837	-0.06000938201359216	0.09184282390490578	0.11336449134358893	0.2650378016861793	3.7017428828074582e-34	NA	16	16	16
ENSG00000184923.12	NUTM2A	1.684674019244248	0.055216787559614816	0.09205148175235289	0.11355517180355391	0.4103160472133462	3.042992646068881e-59	NA	67	71	71
ENSG00000134042.12	MRO	-1.6833848020822093	-0.1975584965784094	0.09230062342684549	0.009852195566663466	0.04320187158309005	3.874353608285233e-06	NA	17	17	17
ENSG00000107185.9	RGP1	1.6828448987033222	0.9319997178207579	0.09240512070925039	0.000436579752780193	0.04939140192473717	9.424430895386532e-07	NA	8	10	10
ENSG00000116785.13	CFHR3	1.682132123866466	0.07198540682907466	0.09254322242226679	0.11230712059684264	0.19473735703052825	2.1780442173397366e-24	NA	90	96	96
ENSG00000163701.18	IL17RE	1.681238867905028	0.16729556787282707	0.09271652669046068	0.011537130537498322	0.13058787611505254	2.717569787808535e-16	NA	25	27	27
ENSG00000152760.9	TCTEX1D1	1.6806434041871208	0.18099635436961936	0.09283219972954761	0.010352988798197819	0.07113327526056612	2.8947700738967987e-09	NA	33	34	34
ENSG00000095380.10	NANS	1.6798048687584064	0.49202491062886733	0.09299528757083257	0.002104972865734892	0.033787841413779114	7.030368905640778e-05	NA	21	21	21
ENSG00000022556.15	NLRP2	1.6797561147022637	0.14842627926994773	0.09300477687981132	0.01715623218773567	0.09150813834099088	2.307482671827171e-11	NA	5	5	5
ENSG00000113504.20	SLC12A7	1.6785832341173508	0.559215114906137	0.0932332963451656	0.001285847157415297	0.013165553167843205	0.01373603457760162	NA	21	22	22
ENSG00000204428.12	LY6G5C	1.6770928394723967	1.3517677532844659	0.09352432880382887	0.00016819757347999348	0.08003254625803749	3.385846348917228e-10	NA	3	15	15
ENSG00000110315.6	RNF141	-1.6766630465121675	-0.5158856311599573	0.09360839062112263	0.0013762214333756738	0.022307688717488755	0.0012030312298044765	NA	14	14	14
ENSG00000164941.13	INTS8	-1.6732551641102027	-0.1778464058021408	0.09427707482034993	0.010995536696154797	0.1384868982549428	3.928551188828331e-17	NA	24	24	24
ENSG00000100031.18	GGT1	-1.6716963658889084	-0.26125233717783664	0.09458421113461385	0.0058954900973060016	0.019897605663597173	0.0023120899209982896	NA	36	40	40
ENSG00000120899.17	PTK2B	1.6716622890987423	0.17847615739837808	0.09459093436850592	0.010116965729784396	0.10508408955452547	4.0759901918051423e-13	NA	31	31	31
ENSG00000198171.12	DDRGK1	1.6714472611784819	0.2904039195775189	0.09463336747406387	0.0039762065510288245	0.03785715424708889	1.9063029925891548e-05	NA	27	27	27
ENSG00000170903.10	MSANTD4	1.671381525518984	0.15625799474513077	0.09464634263913614	0.01164433526018347	0.07238977003988878	3.276569297400256e-09	NA	95	98	98
ENSG00000257218.5	GATC	1.6713317113730595	0.0761875177125902	0.09465617610225317	0.059655070056516185	0.3714877284957835	1.3543588746757597e-52	NA	52	53	53
ENSG00000164024.11	METAP1	-1.6705740320611195	-0.16562744146881211	0.09480584524834844	0.011747486017364975	0.1172480613527819	2.1927415046603576e-14	NA	44	46	46
ENSG00000184164.14	CRELD2	-1.670550182571208	-0.15744122140255962	0.09481055946423307	0.0168165478305705	0.1989365621026163	1.0199124783403963e-24	NA	18	18	18
ENSG00000235711.4	ANKRD34C	-1.6686967934251504	-0.1314436384467536	0.09517748496060326	0.02096477334104433	0.13802070415439194	4.5587082755660187e-17	NA	8	8	8
ENSG00000170584.10	NUDCD2	-1.6675095124620327	-0.239123925957199	0.0954131345131133	0.006001432640522948	0.07647213192007242	1.028468300386734e-09	NA	44	45	45
ENSG00000169313.9	P2RY12	1.6673204004698785	0.08164450917780224	0.09545071224816544	0.048812304553101385	0.13088063132202055	4.589233642706762e-16	NA	77	78	78
ENSG00000221829.9	FANCG	-1.6671528124564994	-0.09170418934504841	0.09548402293810734	0.0280573373890411	0.17014999759971858	9.275997289541436e-22	NA	50	53	53
ENSG00000135778.11	NTPCR	-1.6666926091642231	-0.07033198238833359	0.09557554328635064	0.07614070853636466	0.4008828219832479	7.8315695157596185e-59	NA	58	58	58
ENSG00000131591.17	C1orf159	1.666503727216246	0.17913851622012558	0.09561312644827447	0.009874796564743611	0.11744778791240308	1.929600423681632e-14	NA	23	35	35
ENSG00000183831.6	ANKRD45	-1.6647641669306077	-0.2153474056964451	0.09595981550882465	0.00842955884333288	0.033333077476184636	6.534102220676641e-05	NA	19	19	19
ENSG00000154175.16	ABI3BP	1.664514907304881	0.24097578843821696	0.09600957450547914	0.00641183185009107	0.020873765354506482	0.001857918914183341	NA	43	43	43
ENSG00000133065.10	SLC41A1	-1.6644529897479579	-0.38746850863710064	0.09602193813442927	0.002380565372195917	0.01933478854570707	0.0027214308892056713	NA	11	12	12
ENSG00000282851.1	BISPR	-1.6636516734409539	-0.22546214442869372	0.0961820590693216	0.0047384422670578115	0.03304022140922268	8.086424634073933e-05	NA	14	14	14
ENSG00000161649.12	CD300LG	-1.662750292546312	-0.21015958553035866	0.09636243043479585	0.008189374470393496	0.0182396787729179	0.003520439434732672	NA	41	45	45
ENSG00000230606.10	AC159540.1	1.6624454952042327	0.06473348890519057	0.09642348328460489	0.09633660750723488	0.3759292581810405	3.9170749745602703e-53	NA	21	28	28
ENSG00000175264.7	CHST1	-1.6622586173577718	-0.15651490637792517	0.09646093140976902	0.01367251853460888	0.052930385193995226	5.094372642588574e-07	NA	44	44	44
ENSG00000112078.13	KCTD20	-1.6622216954430178	-0.4648468316803682	0.09646833150411228	0.00181620942040415	0.013490925778022972	0.011967904753128374	NA	23	24	24
ENSG00000177383.4	MAGEF1	1.6620636551569952	0.33205669345121525	0.09650001194513484	0.0035636252070274013	0.0523785530765311	3.8786077688202186e-07	NA	8	8	8
ENSG00000086991.12	NOX4	1.6619513302275881	0.32371554307622225	0.0965225334364274	0.0030656161421204623	0.02215242649638105	0.0013255425946873212	NA	27	27	27
ENSG00000188389.10	PDCD1	-1.6618453304070018	-0.17518713536832153	0.09654379058026684	0.012919775100046008	0.043287188234684235	6.4173582012814064e-06	NA	18	21	21
ENSG00000253764.1	RP11-439C15.4	1.6610350226491408	0.13105532392362634	0.09670641300301826	0.02195101222528014	0.07363276485772842	2.442804595147603e-09	NA	19	20	20
ENSG00000221963.5	APOL6	-1.6606818377135342	-0.09669107917944678	0.09677736298222896	0.04014149987218488	0.30555041519292564	2.1079032666146198e-40	NA	5	5	5
ENSG00000120800.4	UTP20	-1.6604668962547586	-0.2322207071758939	0.09682056212893508	0.006197946633612488	0.0900308320322673	3.063288910357382e-11	NA	38	41	41
ENSG00000196724.12	ZNF418	-1.6603861604145653	-0.216309479189317	0.0968367924816394	0.0077498150891247165	0.0347913963833236	3.872809694938644e-05	NA	13	13	13
ENSG00000126790.11	L3HYPDH	-1.6596645133661696	-0.04464041848387249	0.0969819620930412	0.21950279152932833	0.44836797450392096	5.887868312721584e-69	NA	62	63	63
ENSG00000182871.14	COL18A1	-1.6594147374228294	-0.19528604430985522	0.09703224861344444	0.009276451937132352	0.10330284693550308	1.0552943817265198e-12	NA	40	42	42
ENSG00000126860.11	EVI2A	-1.658407760924728	-0.20398383164584138	0.09723519117864769	0.013328157338921266	0.07752307574552672	9.174695866916727e-10	NA	70	73	73
ENSG00000211445.11	GPX3	1.6582257958228483	0.4070580405427509	0.0972718999710671	0.002121072044512009	0.08613556570333238	7.552240142530984e-11	NA	5	5	5
ENSG00000171928.13	TVP23B	1.657585896290344	0.06464726391649044	0.09740107831537252	0.08570856619189646	0.5937878315008298	4.144274785647482e-106	NA	18	24	24
ENSG00000269973.1	RP11-95D17.1	1.656620111463827	0.14173585246895765	0.0975963036776046	0.01946934717285307	0.13918110599004455	3.344685402869003e-17	NA	15	15	15
ENSG00000165475.13	CRYL1	-1.656501572246559	-0.2356315390246709	0.09762028692569075	0.005990568069584536	0.05105207252349896	8.766973606680901e-07	NA	36	37	37
ENSG00000246379.6	RP11-461O7.1	-1.6555012488844592	-0.07320712559607716	0.09782286330007917	0.07309825466404006	0.28088508372809184	2.7272175879188706e-37	NA	27	27	27
ENSG00000167065.13	DUSP18	1.654504090230115	0.16731549441212867	0.09802513294646276	0.009255839504743082	0.03907361998764865	1.7095749473910398e-05	NA	16	16	16
ENSG00000124839.12	RAB17	1.654117713737994	0.5117263445748883	0.09810359763062189	0.0007639597637979628	0.012398478805200824	0.0165780781848033	NA	2	2	2
ENSG00000092140.14	G2E3	1.6540387199507796	0.6060256738977962	0.0981196457309124	0.0015521185695824848	0.039119670805577635	1.5085705087571035e-05	NA	7	7	7
ENSG00000101457.12	DNTTIP1	-1.652685430540182	-0.088687400925883	0.09839490108080273	0.044580484108782	0.36416105705436097	7.733125988484108e-51	NA	31	31	31
ENSG00000154655.15	L3MBTL4	1.652651024859565	0.2650575299739539	0.0984019071317519	0.005202884392758827	0.058406859302148215	1.2146449483030177e-07	NA	23	23	23
ENSG00000142621.19	FHAD1	1.6524835746249968	0.27733012931871276	0.09843601081901593	0.004848809598323474	0.038400494424447526	1.9281467625756355e-05	NA	10	10	10
ENSG00000178719.16	GRINA	1.6522080738225862	0.34755749746251086	0.09849214112232128	0.0029423803993849007	0.02887468609479506	0.00021401792579912618	NA	12	13	13
ENSG00000238290.1	RP11-431K24.1	-1.6518710601265238	-0.23213085912281553	0.09856083876331005	0.007381657709871835	0.05910914111323716	1.1098116081645014e-07	NA	9	9	9
ENSG00000177294.6	FBXO39	-1.6518384800029047	-0.167244704225134	0.09856748199771607	0.011360014177182447	0.06155105697224336	4.3119841789580606e-08	NA	7	7	7
ENSG00000077312.8	SNRPA	-1.6517126683441068	-0.41033494284424427	0.09859313891954265	0.0043382544785105885	0.012439316908064078	0.016067885106229102	NA	57	58	58
ENSG00000171608.15	PIK3CD	1.6515096550632775	0.18394252842549927	0.098634550904692	0.01140589561015134	0.1454416804818245	3.6708893751649966e-18	NA	20	21	21
ENSG00000173432.10	SAA1	1.6506559075381773	0.13477431092388725	0.09880885597409292	0.023455176578673367	0.09968680283236858	1.6971352763562711e-12	NA	43	45	45
ENSG00000100100.12	PIK3IP1	1.6505029891685377	0.3373451017065734	0.09884010245124265	0.003473043966491669	0.05462896755384663	3.42133837075308e-07	NA	8	8	8
ENSG00000075292.18	ZNF638	-1.650408037282761	-0.2349078146579627	0.09885950835321589	0.006811808191048135	0.1401574569698266	1.3017769292786894e-17	NA	30	30	30
ENSG00000196209.12	SIRPB2	-1.6501962562142298	-0.23701366883417532	0.09890280231212925	0.007974712119479692	0.10076206735365333	1.2950487827252687e-12	NA	24	25	25
ENSG00000237372.2	UNQ6494	1.6499440219853811	0.13404614046488458	0.09895438577093515	0.030759018269062858	0.18711916877371867	2.0096369299216808e-23	NA	41	47	47
ENSG00000187231.13	SESTD1	1.64920465607043	0.27512382164953125	0.09910571440913092	0.005188679359014084	0.0963044449117269	5.5619549858547444e-12	NA	41	41	41
ENSG00000124116.18	WFDC3	-1.6488662706078911	-0.04529333822226915	0.09917503453934493	0.1712025450503608	0.4878798041657842	9.488002903052279e-77	NA	61	62	62
ENSG00000186446.11	ZNF501	1.6485763290751665	0.1800239650900574	0.09923446143914567	0.011002378451415254	0.07958655515837844	3.7884646113035946e-10	NA	23	25	25
ENSG00000104361.9	NIPAL2	-1.6479088369718022	-0.4354824870361152	0.09937137974399833	0.0029035645082878337	0.033416844334767916	7.43698351519313e-05	NA	21	22	22
ENSG00000230733.2	AC092171.4	-1.6474117265777832	-0.5147326678768275	0.09947344665466391	0.0014872008950457538	0.030881441724705926	0.00012602186012305392	NA	6	6	6
ENSG00000089327.14	FXYD5	-1.6467780277839588	-0.6915093938560757	0.0996036791998728	0.0007178856935344999	0.014826709519605288	0.008183783578375577	NA	7	7	7
ENSG00000096384.19	HSP90AB1	1.6459371600100772	0.4530367739444337	0.09977669734203605	0.001385596656730386	0.01067072920883581	0.02553475101442066	NA	13	14	14
ENSG00000119411.10	BSPRY	1.645739889186403	0.09002627176013883	0.09981732276084383	0.04571795393876233	0.2028903278063538	2.393133649641291e-25	NA	8	8	8
ENSG00000100997.18	ABHD12	-1.6456370997888785	-0.09053716689225029	0.09983849615812436	0.04186906275708269	0.35234414304966943	6.057252044824243e-49	NA	72	72	72
ENSG00000213160.9	KLHL23	-1.645529932170602	-0.3061302419303696	0.0998605752309477	0.004576771133102359	0.024617316131813158	0.0007037358210522619	NA	41	41	41
ENSG00000168917.8	SLC35G2	1.6455137763772272	0.31560461216679636	0.09986390404556275	0.003952415222739859	0.01412407497765481	0.010446235839977648	NA	48	48	48
ENSG00000175581.13	MRPL48	-1.6444231677869205	-0.22171520171759077	0.10008882280188099	0.006947320371117316	0.09777619616856256	1.99485266921797e-12	NA	36	37	37
ENSG00000122733.12	PHF24	-1.6434622628364526	-0.07907696062733124	0.10028732702685822	0.05489867384406763	0.14575318139535012	2.7384864985666603e-18	NA	97	101	101
ENSG00000179299.16	NSUN7	1.6429745534751388	0.10998571327274664	0.10038819827705273	0.02767496552350654	0.2245775852182914	1.6066454893247526e-28	NA	22	23	23
ENSG00000140025.15	EFCAB11	-1.6421477723180002	-0.2060351012261035	0.1005593833289531	0.009909730932922618	0.03349988469797319	7.039655520233935e-05	NA	42	42	42
ENSG00000008517.16	IL32	-1.6420300784238284	-0.3852082146470932	0.1005837707572466	0.014529097429545196	0.1593372124552818	8.927560329988891e-21	NA	14	14	14
ENSG00000237927.1	RP3-393E18.2	-1.641885255845918	-0.16484800578201245	0.10061378600620384	0.013697840301031178	0.07870016346907241	5.410382718760347e-10	NA	13	13	13
ENSG00000115275.11	MOGS	-1.6416512062671587	-0.12206004823372164	0.10066230911511818	0.02621521193991938	0.2375509742632663	5.7362364327818885e-31	NA	50	51	51
ENSG00000272449.1	RP3-395M20.12	1.6414005321743694	0.10754231206425245	0.10071429949620979	0.03289817596986356	0.08663053815228759	8.080163204158936e-11	NA	45	49	49
ENSG00000104980.7	TIMM44	1.6412212136677597	0.17820604457963735	0.10075150369218754	0.011823324884847872	0.1268816252965981	1.5488489544784078e-15	NA	19	19	19
ENSG00000272275.1	RP11-791G15.2	1.6410044030680127	0.11102608068946512	0.10079650120358535	0.030907312427713385	0.1397748856943096	2.2988018396597998e-17	NA	18	18	18
ENSG00000023228.13	NDUFS1	-1.6408607644341404	-0.15700093729971465	0.10082632120733681	0.013266992802831388	0.2537229229305798	6.698759785175186e-33	NA	17	17	17
ENSG00000162869.15	PPP1R21	-1.640276406221893	-0.14607653206726612	0.10094770898578108	0.016520783503602178	0.14485552173062122	4.258212302713318e-18	NA	22	22	22
ENSG00000140853.15	NLRC5	1.639972770158074	0.31424529628373654	0.10101082876300996	0.00430052224351293	0.014672719035602941	0.00883672124561697	NA	56	58	58
ENSG00000247157.6	LINC01252	1.6399089301668655	0.061183268512439784	0.10102410380150657	0.10184284556677387	0.3217110173030573	3.0202179542629963e-43	NA	89	92	92
ENSG00000124508.16	BTN2A2	1.639788196960427	0.07921170887376913	0.10104921314928897	0.029913078601220777	0.2873686399861302	5.072626380018123e-38	NA	30	30	30
ENSG00000068383.18	INPP5A	-1.6389847379920757	-0.2320670370866903	0.1012164382503929	0.009881659739262054	0.11862693088443498	1.3336247741355598e-14	NA	54	55	55
ENSG00000226363.3	HAGLROS	-1.6378835807400385	-0.17366740085665017	0.10144598172381782	0.011103632632785009	0.05879703800519715	1.0553178899207027e-07	NA	9	9	9
ENSG00000152672.7	CLEC4F	-1.6364255844094078	-0.09462844965390965	0.1017505482769038	0.04106011026578111	0.08903409843173772	3.284843077835369e-11	NA	39	41	41
ENSG00000156194.17	PPEF2	1.635487573279588	0.16514228179554746	0.10194687761770427	0.019957971580040104	0.04370880805033496	4.997275764164967e-06	NA	58	58	58
ENSG00000188176.11	SMTNL2	1.6340277885217394	0.1364381635253305	0.10225301584891172	0.014209673464090685	0.02169200785831851	0.0013974255813100991	NA	43	46	46
ENSG00000133661.15	SFTPD	1.633347251089962	0.030873365074697793	0.10239598430944759	0.33970346743944246	0.6469007658544274	2.4381011334556237e-125	NA	44	44	44
ENSG00000160408.14	ST6GALNAC6	-1.6328452938952156	-0.37799813210867395	0.10250153821693593	0.0027120707921626137	0.04551588306281866	2.986464357248072e-06	NA	25	28	28
ENSG00000164292.12	RHOBTB3	1.6326935051088187	0.4024342715413549	0.10253347411423569	0.0022511221150958646	0.017033919351790782	0.004761526845736494	NA	16	16	16
ENSG00000171843.15	MLLT3	1.6325495829133498	0.18572391289947843	0.10256376221556897	0.006839961976867869	0.04064394783484513	1.1190173462389051e-05	NA	35	38	38
ENSG00000171860.4	C3AR1	-1.6321712948224139	-0.26469994945899894	0.10264340603261146	0.0047316920553677625	0.07594960325826255	1.3184007111831154e-09	NA	22	22	22
ENSG00000204525.16	HLA-C	-1.632103778552793	-0.6230849974033135	0.102657625909669	0.0007525160638664449	0.5181044711107216	5.488027080637981e-84	NA	16	71	71
ENSG00000179029.14	TMEM107	1.6321017455844764	0.7327846696856392	0.10265805410572405	0.0006013348881167438	0.019821998310186426	0.002341448769609269	NA	13	14	14
ENSG00000270030.1	RP11-326C3.13	1.6317723337264944	0.07720425921381344	0.10272745558760263	0.058060690708510304	0.16374915396073803	2.8405807466227016e-20	NA	12	12	12
ENSG00000099365.10	STX1B	1.631645913119038	0.09701408522248775	0.10275410016936161	0.03768029122735026	0.2055346477772423	1.0309322035954942e-25	NA	18	18	18
ENSG00000164347.17	GFM2	-1.6313904269509474	-0.3590177870863063	0.10280796356622825	0.0028391864427155765	0.03906883475621931	1.5934880090707892e-05	NA	33	33	33
ENSG00000212127.5	TAS2R14	1.631210946389371	0.06914475471466769	0.10284581635264145	0.07317662972549141	0.3416758243068373	8.706785570950795e-47	NA	73	74	74
ENSG00000132002.7	DNAJB1	1.6301281359077788	0.26232651044616545	0.10307441832743526	0.006537907110563879	0.046475775944857904	2.2056056963663985e-06	NA	30	31	31
ENSG00000105497.7	ZNF175	-1.6300996493922446	-0.10213738390009913	0.10308043782522419	0.03692321900325286	0.2171251634540759	1.2421158929523306e-27	NA	25	28	28
ENSG00000242173.8	ARHGDIG	-1.628556721215156	-0.11037936959486623	0.10340689244447479	0.03862315036005223	0.11480848946993033	3.3525008037684213e-14	NA	47	47	47
ENSG00000173890.16	GPR160	-1.628459334332724	-0.4708640471097391	0.10342752522242839	0.0019196782339390163	0.02964358942370977	0.00019939999902329625	NA	7	7	7
ENSG00000157734.13	SNX22	-1.627844166156013	-0.25542954517461885	0.10355793287080467	0.010182638432159075	0.03952857805953415	1.1732801543440284e-05	NA	11	13	13
ENSG00000091542.8	ALKBH5	-1.6272997587887716	-0.1060954770057598	0.103673449122186	0.027393316384846333	0.2521823383448566	2.6152201169930234e-32	NA	18	18	18
ENSG00000108960.7	MMD	1.6262271085680855	0.2698944170552779	0.10390135136982816	0.005446677809411766	0.07268213995157148	2.985876779702496e-09	NA	3	3	3
ENSG00000036257.12	CUL3	-1.625984732748787	-0.4978430738312646	0.10395290321030765	0.0015005919258482508	0.03856475955844756	1.847104844815785e-05	NA	37	39	39
ENSG00000239388.8	ASB14	1.625978290162296	0.17984232705261394	0.10395427378590835	0.01090373387634598	0.08621032601714501	7.378062285805213e-11	NA	13	13	13
ENSG00000221869.4	CEBPD	-1.6255237343915894	-0.576898611557567	0.10405101079969331	0.0010183729644773556	0.012887166159797158	0.014645037028922456	NA	10	10	10
ENSG00000139323.13	POC1B	-1.6252575132377365	-0.2540682480110492	0.10410770028113485	0.0072280429105878	0.07785920573088953	8.455150782833796e-10	NA	28	28	28
ENSG00000146122.16	DAAM2	-1.6247886176749642	-0.2536222717671719	0.1042076071802764	0.006087022341523245	0.08306253620189416	2.1923854741255484e-10	NA	47	47	47
ENSG00000267405.1	CTC-296K1.4	1.6246910266263095	0.1491179186866081	0.10422841033568991	0.015152433833334297	0.14365547393833586	1.06325691869421e-17	NA	30	33	33
ENSG00000272514.5	CFAP206	-1.6246899296336081	-0.2833807646809652	0.10422864419668004	0.006209540055918143	0.0208718992959193	0.0016316950321942625	NA	12	12	12
ENSG00000136738.14	STAM	1.6241959806784998	0.15693264566982582	0.1043339884287775	0.013552357940292945	0.0448898673778815	3.6870826181738883e-06	NA	77	78	78
ENSG00000180279.6	LINC01869	-1.6239756043660898	-0.07100854451473082	0.10438101524119334	0.0798483802974067	0.18306570033707475	7.346632532804895e-23	NA	37	39	39
ENSG00000053371.12	AKR7A2	1.622509443043434	0.2931345365472016	0.10469431285059279	0.0037482420097413316	0.0879275715908592	5.695021115270646e-11	NA	26	27	27
ENSG00000164615.4	CAMLG	-1.6219936276723081	-0.25330910167745996	0.10480471256390354	0.0035744955432040187	0.258291318058034	8.902021342441757e-34	NA	7	8	8
ENSG00000111224.13	PARP11	1.6211451468746134	0.1511549453971509	0.10498651353274628	0.018130625769619498	0.10442577717193363	4.1736984845524983e-13	NA	42	46	46
ENSG00000166398.12	KIAA0355	-1.6210414961903132	-0.19612351241034967	0.1050087395446516	0.009052610599234276	0.0335092345629493	6.220131482706508e-05	NA	45	45	45
ENSG00000219545.11	UMAD1	-1.6203417350308265	-0.2918917277494808	0.10515888838936394	0.004445890842061557	0.08323892640545008	1.6355749104969715e-10	NA	22	24	24
ENSG00000140948.11	ZCCHC14	-1.6200173849513853	-0.24061922836626165	0.1052285424623036	0.006722620897054608	0.09702325510906884	4.359188902762853e-12	NA	8	8	8
ENSG00000100243.20	CYB5R3	-1.619920191603732	-0.20821024543377584	0.10524942183000055	0.007697616793930544	0.08367626388536761	1.8820937085832598e-10	NA	30	31	31
ENSG00000065609.14	SNAP91	-1.6192512845361546	-0.10869811709387718	0.1053932076504215	0.04917749195485688	0.19050365336293654	3.728298125529287e-24	NA	33	33	33
ENSG00000149636.15	DSN1	-1.6180972582170308	-0.3356786349947011	0.10564163930914655	0.0035456037306821784	0.033512940842481326	7.133846520265901e-05	NA	41	43	43
ENSG00000158769.17	F11R	1.6167782986622667	0.1271232425571907	0.10592614543053103	0.019986042637304708	0.17874798873414932	2.508561599473032e-22	NA	35	38	38
ENSG00000104731.13	KLHDC4	1.616402510579157	0.23713686288115904	0.10600731592109733	0.006593887258599622	0.033551105259644755	7.050562416742901e-05	NA	35	35	35
ENSG00000080007.7	DDX43	1.6159628288508803	0.19793738312165418	0.1061023500966666	0.009325374370481618	0.060734899040035616	5.753528938563975e-08	NA	3	3	3
ENSG00000158161.15	EYA3	-1.6158022341461147	-0.12861490382630625	0.10613707837527957	0.019989780689238505	0.190644014977959	4.598976001708663e-24	NA	15	15	15
ENSG00000127527.13	EPS15L1	1.6157267846480645	0.3982172637303479	0.10615339728768138	0.0019986787967724235	0.024459753712769337	0.0006180012093750674	NA	20	21	21
ENSG00000172932.14	ANKRD13D	-1.6154268532075065	-0.21363037687826272	0.10621828889781001	0.006572154175674366	0.02024461904848264	0.002077111766140333	NA	32	34	34
ENSG00000267272.5	LINC01140	1.615299629244636	0.47165677168841275	0.10624582391283545	0.0014693440262537724	0.036767630546734584	3.0981479478963864e-05	NA	3	3	3
ENSG00000130517.13	PGPEP1	-1.6152712346546803	-0.05691460265764825	0.10625197011137208	0.09754596140694242	0.3654319627389657	5.485323871154481e-51	NA	77	82	82
ENSG00000155380.11	SLC16A1	1.6147818768116333	0.15927284671040895	0.10635793918388188	0.013947974718402471	0.1231565469173547	1.989780013248256e-15	NA	48	50	50
ENSG00000197134.11	ZNF257	-1.614221990226267	-0.050789189368768944	0.10647928381142198	0.14819403088722075	0.3139845586806083	2.8438791826150966e-42	NA	37	37	37
ENSG00000235172.7	LINC01366	-1.613694668637025	-0.05621146542154517	0.10659367093426775	0.15972872763335189	0.3209317756427816	3.183687465211817e-43	NA	10	10	10
ENSG00000196418.12	ZNF124	-1.6133965722707058	-0.061266586806404004	0.10665837737406816	0.09450477112775038	0.31680004078127105	2.3379118257948742e-42	NA	14	14	14
ENSG00000239282.7	GATSL3	-1.6130837333613752	-0.21004972938941305	0.10672631738678705	0.011297810376739591	0.10835853450077423	2.343443047312916e-13	NA	33	33	33
ENSG00000102890.14	ELMO3	1.61268940568852	0.1168377074304193	0.10681200337681414	0.01712320295898242	0.0928851024544091	1.3597842633105972e-11	NA	24	24	24
ENSG00000075035.9	WSCD2	1.612172104945934	0.41005467852080224	0.10692449363312906	0.0023429109586003767	0.025999653783123557	0.00041868957569484865	NA	20	20	20
ENSG00000157800.17	SLC37A3	-1.6115234426923377	-0.11615379092070886	0.10706568189962691	0.023435785012817633	0.17183950754982194	2.371278129566329e-21	NA	35	36	36
ENSG00000116793.15	PHTF1	1.6102976360767518	0.24623495823339608	0.10733289507039881	0.006323516695162604	0.021607584911567543	0.001525661237038652	NA	22	22	22
ENSG00000180398.11	MCFD2	1.6100617360385285	0.06751714470031318	0.10738437940036127	0.0926858943398425	0.5655404540005529	3.773467466558845e-98	NA	18	18	18
ENSG00000183323.12	CCDC125	1.6098964695663467	0.19896935004942984	0.10742045986047012	0.008049127731443926	0.03808586702319672	2.2196977609833247e-05	NA	52	54	54
ENSG00000168938.5	PPIC	1.6098308059923172	0.23267530114558124	0.10743479799193657	0.0071284467507140795	0.09173069915130624	1.4521653220350493e-11	NA	18	18	18
ENSG00000079246.15	XRCC5	1.6094797233531926	0.3975784605395114	0.10751148522601293	0.002305668072011431	0.09305737096092688	7.539180407222089e-12	NA	8	8	8
ENSG00000069966.18	GNB5	-1.608313051975753	-0.09015692757462043	0.10776663352504173	0.05402847014949818	0.21060119702549346	1.6666814362229974e-26	NA	74	76	76
ENSG00000118181.10	RPS25	-1.6076264921539285	-0.27182066424486956	0.10791700649078069	0.003850628655067807	0.12352918519126299	1.9114978323460364e-15	NA	14	14	14
ENSG00000085871.8	MGST2	-1.6070006550718046	-0.1912458164850095	0.10805422440766028	0.00945446818760589	0.07231629202376855	3.500426561964097e-09	NA	58	59	59
ENSG00000170035.15	UBE2E3	-1.606840443220197	-0.3500635396433254	0.10808937385289664	0.003253893411011093	0.023710554964220275	0.0008036982143147637	NA	86	87	87
ENSG00000215114.8	UBXN2B	1.6067529788962023	0.11467487027241359	0.10810856677934441	0.022932580415194394	0.20712534316592315	7.371608219608657e-26	NA	11	11	11
ENSG00000198270.12	TMEM116	1.605615939408281	0.1073941968948235	0.10835832109495899	0.022741380086340687	0.19566320570447104	2.6392475727423057e-24	NA	43	44	44
ENSG00000141252.19	VPS53	1.6047971227015512	0.09913933310846083	0.10853845940505098	0.03900982700206136	0.28022707909920874	1.3559253319392593e-37	NA	31	31	31
ENSG00000100330.15	MTMR3	1.6046531873034158	0.22929019914607388	0.10857014942527929	0.007760358858367835	0.04296578547950716	6.907545416633067e-06	NA	47	47	47
ENSG00000162881.6	OXER1	-1.6040448801290461	-0.13362327527181708	0.10870416027115105	0.019603413988859626	0.19365666964981665	5.054047376471894e-24	NA	15	15	15
ENSG00000063127.15	SLC6A16	-1.6039165416475163	-0.23510838943319043	0.1087324501116893	0.0062570610738036415	0.12269829154283195	3.643678621509855e-15	NA	21	21	21
ENSG00000243660.9	ZNF487	1.603493718120008	0.3066145332156498	0.10882569492975158	0.0031403598354788767	0.013009843881482016	0.013704105620181848	NA	17	17	17
ENSG00000068654.15	POLR1A	-1.6016399823600598	-0.08201216661340416	0.10923524404219907	0.05036199908106443	0.478314956316501	1.7229195996313295e-74	NA	32	32	32
ENSG00000165389.6	SPTSSA	1.6015985899026246	0.3194427774998484	0.1092444028421034	0.0031957010409590044	0.03778167407654767	2.138789384873465e-05	NA	13	13	13
ENSG00000164742.14	ADCY1	-1.6011857847208473	-0.1471311647238915	0.109335776383628	0.013400626548330847	0.051917238277316806	5.122839544748366e-07	NA	42	42	42
ENSG00000255046.1	RP11-297N6.4	1.6003085246026607	0.2562954097053017	0.10953015667776027	0.008011629011670806	0.026287524068557774	0.0003239183520860467	NA	5	5	5
ENSG00000052850.5	ALX4	1.6002442896202176	0.07750007943858253	0.10954440037226951	0.06276514656789929	0.14401483061297854	9.176952618426539e-18	NA	25	26	26
ENSG00000011485.14	PPP5C	1.5996457658860972	0.10102311717669242	0.1096771895585267	0.03534195420875056	0.2164357298481589	1.3784797275074326e-27	NA	38	38	38
ENSG00000267069.1	RP11-64C12.8	-1.5995801400315324	-0.1580576337281781	0.10969175712511092	0.014726277967148158	0.060064526722573924	9.046451672689947e-08	NA	30	31	31
ENSG00000160298.17	C21orf58	1.5991590324544567	0.23270516196414814	0.10978527059142788	0.00871966099666472	0.07548467803999986	1.5391556277128016e-09	NA	16	16	16
ENSG00000234719.8	NPIPB2	1.5985218396983514	0.03167909003676579	0.1099268889060314	0.3671516738202359	0.6183258164217444	4.3062970643716055e-115	NA	54	57	57
ENSG00000167186.10	COQ7	-1.5983381744429357	-0.19545821800549906	0.10996773594129404	0.011828712147161854	0.13362844652365238	1.5819994084660503e-16	NA	19	19	19
ENSG00000258890.6	CEP95	1.5981484888970507	0.26361535153261356	0.11000993447421421	0.004389862869122524	0.07946641076422728	4.420129081724882e-10	NA	19	20	20
ENSG00000140941.12	MAP1LC3B	-1.5968925544437438	-0.20342765010479832	0.11028965976006519	0.007744123531537446	0.09686141816746363	4.299461567893095e-12	NA	18	19	19
ENSG00000185149.5	NPY2R	1.5955929235251045	0.20880340150926713	0.11057970848034021	0.008639321704063976	0.06146768111332964	5.4720569593180464e-08	NA	18	18	18
ENSG00000065000.15	AP3D1	1.595488949495778	0.21660517185779046	0.11060293917286401	0.006703562152824146	0.17115791879179662	2.4661936048728657e-21	NA	11	12	12
ENSG00000270638.1	RP3-466P17.1	-1.5950783627654632	-0.2446610521064369	0.11069471334169247	0.005224538093504964	0.013385995277483126	0.011161126365949577	NA	11	11	11
ENSG00000182533.6	CAV3	-1.5948441792689187	-0.06314541446873823	0.11074708486022934	0.07501537347038548	0.30635016137913645	9.117828499156455e-41	NA	63	67	67
ENSG00000116106.11	EPHA4	1.5947282794535695	0.11684426497372981	0.11077301129891431	0.03231896553098494	0.20545740798046894	1.2262078341041653e-25	NA	28	29	29
ENSG00000133318.13	RTN3	1.5934587431331428	0.26899467702557406	0.11105731661013707	0.007628538870693086	0.11400948011842345	3.606891644407441e-14	NA	15	15	15
ENSG00000171130.17	ATP6V0E2	1.5932044244510808	0.10741850173676933	0.11111433900128947	0.03455927862931215	0.4072545185021913	5.4345378364517215e-59	NA	48	53	53
ENSG00000258818.3	RNASE4	1.5925609916526107	0.31968481522937947	0.11125871032296357	0.0036082680413786717	0.11160580978575617	7.46673387843578e-14	NA	9	9	9
ENSG00000115274.14	INO80B	1.591890539052558	0.27257331386766154	0.1114093017275039	0.004716589576532944	0.025076843956787	0.0005660318836860284	NA	26	27	27
ENSG00000090686.15	USP48	-1.5918629558691961	-0.2649065112818261	0.11141550067269053	0.004829381541926249	0.08589610816384936	5.396644550375216e-11	NA	44	44	44
ENSG00000197580.11	BCO2	1.5917079548314268	0.10444154628338023	0.11145034010972096	0.03127022901120453	0.1530091730597634	4.407161309312431e-19	NA	30	32	32
ENSG00000141504.11	SAT2	-1.591033607212815	-0.5810210519592703	0.11160201266076451	0.0009848473852574766	0.016004175250439342	0.006203820770374838	NA	13	13	13
ENSG00000099940.11	SNAP29	-1.5909260116764254	-0.09773793892826496	0.1116262278341133	0.048952530370787485	0.4080948232766737	3.4075693521402026e-61	NA	41	42	42
ENSG00000148396.18	SEC16A	1.590639772038504	0.2390287803469183	0.11169066837183965	0.007235496426752443	0.13071414449675076	4.776546750142876e-16	NA	31	37	37
ENSG00000044459.14	CNTLN	-1.5903140204251878	-0.15003885192916275	0.1117640398620936	0.015646737270637184	0.17044621482859235	2.522183276291597e-21	NA	23	25	25
ENSG00000149256.15	TENM4	1.5897666607641108	0.32946503170858155	0.11188741142347713	0.003192864038740135	0.04425115990838023	3.4031879063737802e-06	NA	4	4	4
ENSG00000188611.14	ASAH2	-1.5897188233781627	-0.03414189829059327	0.11189819878393842	0.2035363770733388	0.4390200669342445	6.975097712418715e-67	NA	48	52	52
ENSG00000104808.7	DHDH	-1.5896595931915107	-0.20138754469711315	0.11191155636481638	0.010074694942375652	0.01705220868151164	0.004499336594770149	NA	29	31	31
ENSG00000272800.1	RP11-438L19.1	1.5896580820276505	0.28253610671595	0.11191189717866803	0.006127598767606809	0.019456016002501988	0.002623645284169773	NA	16	17	17
ENSG00000125249.6	RAP2A	1.589226853034812	0.07853920432569171	0.11200918601375363	0.05777461288446866	0.31133663796554817	6.857999217018379e-43	NA	38	38	38
ENSG00000165097.13	KDM1B	1.5887079964719129	0.7037834441755026	0.11212633276100566	0.0009110481305071993	0.010009582206682613	0.03139609878482297	NA	13	13	13
ENSG00000079950.13	STX7	1.5882977605550619	0.3079062713415853	0.11221902366657249	0.004566510665995302	0.09388641552746203	9.683517967612626e-12	NA	27	28	28
ENSG00000153291.15	SLC25A27	-1.5880832118419381	-0.11462562732128663	0.11226752401361549	0.026189531495751137	0.3578915798275698	4.995064684200885e-50	NA	25	26	26
ENSG00000151353.14	TMEM18	-1.5877945659070174	-0.11236229231867802	0.11233280067024984	0.025620774067593638	0.25631570833746986	8.003695032036407e-33	NA	12	13	13
ENSG00000157191.19	NECAP2	-1.5874725295154772	-0.3905739149171074	0.11240566382353859	0.0018522616141802481	0.035220495585733466	4.3353752110127856e-05	NA	17	17	17
ENSG00000136925.14	TSTD2	1.587151814664588	0.3128537579211378	0.11247826499818427	0.003147513069740803	0.06510012055036635	1.8928768597919624e-08	NA	32	32	32
ENSG00000185924.6	RTN4RL1	1.5869275481542224	0.09815388428688807	0.11252905483634669	0.02772970991585971	0.16806043925278266	6.166767955202861e-21	NA	20	21	21
ENSG00000166750.9	SLFN5	-1.586721515818437	-0.08318080966881271	0.1125757310984211	0.04756647152927434	0.3883461679686944	1.6670226788960957e-55	NA	34	35	35
ENSG00000162377.5	COA7	1.5865952393895906	0.20136968704366262	0.11260434634372533	0.009505004137750264	0.10925048036694156	1.7395460114858793e-13	NA	26	26	26
ENSG00000174721.9	FGFBP3	1.5861575319074845	0.12455538025138017	0.11270357873432962	0.029796448859318973	0.05502566745553728	2.643517731707594e-07	NA	89	91	91
ENSG00000117500.12	TMED5	-1.5857107363868268	-0.6097020239271161	0.11280494254825159	0.0011953915277404812	0.0162583131129765	0.005922549599542579	NA	35	36	36
ENSG00000146005.3	PSD2	1.585641710169875	0.25828500512281144	0.1128206088260816	0.0048551911149028355	0.023436573169185272	0.0009785460722898569	NA	17	17	17
ENSG00000225791.6	TRAM2-AS1	-1.5843043538372812	-0.4578704596796034	0.11312447550896486	0.0014317143759215959	0.014845170955214327	0.007971881298110333	NA	13	13	13
ENSG00000158623.14	COPG2	1.5841852459792882	0.12340043933032532	0.11315156978007873	0.017547313892202626	0.19600666941770428	1.8102951060025367e-24	NA	29	29	29
ENSG00000111450.13	STX2	1.5833875179462782	0.13303591915720853	0.11333316620221877	0.01846223439296031	0.24917089602777084	2.3188120715694735e-32	NA	30	30	30
ENSG00000004399.12	PLXND1	-1.5831636240350275	-0.31857761995792017	0.11338417510658161	0.004704783954559233	0.0716332890308313	4.532844839831496e-09	NA	20	20	20
ENSG00000133424.20	LARGE1	-1.583030807385387	-0.11642793012230922	0.11341444276774587	0.02446390655814818	0.2291226706761978	8.079849151175825e-29	NA	32	33	33
ENSG00000041357.15	PSMA4	1.5815625659008223	0.19376494051433346	0.11374946539540824	0.009894360174891132	0.09305880567547163	1.1489140605491751e-11	NA	63	67	67
ENSG00000137094.14	DNAJB5	1.5814938224024813	0.4181092469414553	0.1137651703320026	0.0019216561277174068	0.014525320777106887	0.009226473987845568	NA	26	28	28
ENSG00000145681.10	HAPLN1	-1.5810436280621254	-0.09516367823683286	0.11386806261309237	0.034615505021600795	0.1679268892223265	3.451697508051206e-21	NA	23	23	23
ENSG00000174744.13	BRMS1	-1.5805522219859143	-0.3599255863433114	0.11398045750015624	0.0018361159234839615	0.03874933523427236	2.0231607668327522e-05	NA	29	31	31
ENSG00000144230.16	GPR17	-1.580489011900825	-0.04049964154888095	0.1139949213120717	0.260600748731312	0.4618814193575527	2.4367696707113064e-71	NA	86	91	91
ENSG00000123106.10	CCDC91	-1.5798445300973158	-0.14180310553764847	0.1141424749489686	0.013725101815972692	0.1133773538641005	6.557138477853267e-14	NA	56	58	58
ENSG00000134014.16	ELP3	1.5795175557633923	0.0860041968918693	0.11421739295282901	0.043589772471643334	0.27327159474416396	8.448945158262082e-37	NA	30	31	31
ENSG00000168634.4	WFDC13	1.5790312446341601	0.08206168168459738	0.1143288905955535	0.04589074173472693	0.12802569229938102	7.711148723628401e-16	NA	38	38	38
ENSG00000103671.9	TRIP4	1.5787134830567893	0.0832335859237215	0.11440179076970015	0.04477853842450688	0.2603118572498556	7.077565446962548e-34	NA	46	46	46
ENSG00000278090.1	RP11-6O2.2	-1.5782590910326193	-0.10655651406117592	0.11450609996246028	0.050528905656363365	0.2649017944296221	3.548643518968264e-34	NA	37	37	37
ENSG00000147649.9	MTDH	1.5778112780169173	0.3268707364744451	0.11460897210757824	0.0027363211302094056	0.018229649758772764	0.003573081089647149	NA	36	36	36
ENSG00000187664.8	HAPLN4	-1.5774359570215624	-0.12617852978616	0.11469524730560261	0.027387193169443744	0.0983371756774638	3.362845524759357e-12	NA	20	20	20
ENSG00000267939.1	CTD-2325M2.1	1.5771908171674212	0.09481650886266327	0.11475162529206932	0.038039269201832655	0.08825509457738416	4.934280855875767e-11	NA	24	25	25
ENSG00000081985.10	IL12RB2	1.576830390788315	0.11545721278564877	0.11483455680733329	0.02594743572397428	0.07601416019309074	1.1904570607285575e-09	NA	44	45	45
ENSG00000272690.5	LINC02018	-1.5765998528069924	-0.08879771941604553	0.1148876266583654	0.06176363088789095	0.1266845697898141	1.4641022472638332e-15	NA	78	98	98
ENSG00000108771.12	DHX58	1.575999247334722	0.07452951772612663	0.11502597667144064	0.05864270562622732	0.3408207039992854	2.0532808139576337e-47	NA	18	20	20
ENSG00000151490.13	PTPRO	1.5754207103595779	0.24013577489087404	0.11515936707045098	0.005625221590540321	0.043458604170748975	4.262558934139911e-06	NA	35	36	36
ENSG00000119899.12	SLC17A5	1.5750318388755018	0.24391611965955073	0.1152490955900225	0.005841097157748908	0.08111541469412023	2.693407027624285e-10	NA	23	24	24
ENSG00000221821.3	C6orf226	-1.5749823725646726	-0.25817490380981467	0.1152605134272828	0.005937614532594716	0.07739051462636297	7.619961116892931e-10	NA	12	13	13
ENSG00000125851.9	PCSK2	1.5746896926433642	0.12159002888339629	0.1153280881494712	0.0251569011556875	0.14692797163668886	3.917126920651391e-18	NA	19	19	19
ENSG00000261824.6	LINC00662	1.574147932629791	0.11331503370489578	0.11545325335271157	0.019823240833423402	0.07152410797789524	2.641972791163228e-09	NA	25	25	25
ENSG00000143507.17	DUSP10	-1.5741250232826764	-0.3028177616520794	0.11545854855308316	0.003828891129298585	0.02945962843611617	0.00017725099032209646	NA	18	18	18
ENSG00000180776.15	ZDHHC20	1.5740149076019518	0.13947565951615623	0.11548400303861348	0.019189672882281662	0.22858920295463145	6.665313117062845e-29	NA	24	25	25
ENSG00000175600.15	SUGCT	1.573657118463331	0.4875833922004676	0.11556674050770578	0.0012473722898682597	0.03857601531905373	1.6444113526172055e-05	NA	20	20	20
ENSG00000173258.12	ZNF483	1.5729300854698034	0.251892422566066	0.11573500787064721	0.004118850908010118	0.05565540767162089	1.8420776539552984e-07	NA	36	36	36
ENSG00000240303.7	ACAD11	1.5729099893619451	0.2375838350331645	0.11573966172645858	0.012360595666871822	0.08921890720395932	6.078166555715334e-12	NA	30	30	30
ENSG00000196458.10	ZNF605	1.5706893543624652	0.31528995781676494	0.11625482316015925	0.004260742920960671	0.3552494460531379	3.3082182742628286e-49	NA	23	34	34
ENSG00000114626.17	ABTB1	-1.5700537100123084	-0.7336845757307826	0.11640261643512169	0.0007070643008120828	0.014145404732099838	0.009168290765160222	NA	13	16	16
ENSG00000100445.17	SDR39U1	-1.5682393606475686	-0.23351051213180088	0.11682528174191141	0.006450506960661196	0.06222765961451057	3.739823151185652e-08	NA	36	36	36
ENSG00000119392.14	GLE1	1.5681174391845083	0.2684565024173873	0.11685372735619091	0.005833967885422884	0.06528539328556808	1.5449444970293894e-08	NA	19	19	19
ENSG00000137802.13	MAPKBP1	-1.5680855127717832	-0.2847207312605312	0.11686117703694925	0.003807034237484191	0.0426597480348432	6.9949898681549274e-06	NA	12	12	12
ENSG00000164989.16	CCDC171	-1.567946926950191	-0.1775560901100858	0.11689351885275244	0.010441627983435633	0.10247283920746576	1.170468816393766e-12	NA	45	47	47
ENSG00000164220.6	F2RL2	1.5670590817929881	0.06966425078959614	0.11710088233704333	0.07603989004403522	0.2017231666931619	2.1562201854528047e-26	NA	55	57	57
ENSG00000116874.11	WARS2	-1.5668344522912705	-0.0492369861751424	0.11715339214398184	0.13507052895284738	0.5084925213112421	1.0662067929116479e-82	NA	28	28	28
ENSG00000103269.13	RHBDL1	1.566448130197447	0.06858424115073965	0.11724374274328586	0.07608615685967063	0.2268640636743001	1.3169340353401577e-28	NA	57	66	66
ENSG00000198168.8	SVIP	-1.5652252760710115	-0.10055064524830114	0.11753009688448433	0.031954009277138366	0.3567264765994872	6.354108660457131e-50	NA	33	33	33
ENSG00000103037.11	SETD6	1.5649134429878675	0.34985631609388856	0.11760320619005828	0.0024238817630954854	0.02440307756152495	0.0007364708410116027	NA	24	25	25
ENSG00000143248.12	RGS5	-1.564244188108216	-0.23265974361817712	0.1177602335744387	0.006368633526183307	0.09850419647927763	2.3975795513910917e-12	NA	60	61	61
ENSG00000116783.14	TNNI3K	1.5604023138261034	0.051845227787518086	0.11866483839323941	0.07625758509563815	0.4192363667324087	1.2844966777979286e-61	NA	86	87	87
ENSG00000136872.17	ALDOB	1.5596497591684428	0.1383094430711958	0.11884267082150794	0.015133742778339326	0.06873909366863243	6.934671203758453e-09	NA	10	11	11
ENSG00000165271.16	NOL6	-1.5594125250552018	-0.08592346883816154	0.11889877371744906	0.03570482489026767	0.2658970291710783	3.017730967318181e-34	NA	57	59	59
ENSG00000101464.10	PIGU	-1.5578271950247085	-0.1981148764233727	0.11927421750087343	0.009352941312854777	0.050814099613496026	6.415403860385743e-07	NA	31	32	32
ENSG00000182768.8	NGRN	-1.5567467953433307	-0.3564297442319097	0.11953061363591469	0.0026673443674365927	0.032422647109005866	9.232589040501266e-05	NA	32	34	34
ENSG00000197705.9	KLHL14	-1.556403907529691	-0.38467078330267745	0.11961207660595848	0.0019590786267985076	0.01730917028126982	0.004445200775339928	NA	4	4	4
ENSG00000121933.18	TMIGD3	-1.5551135514230057	-0.07498839594539197	0.11991902807220248	0.057590859646674944	0.20438390366251774	1.4734073565578673e-25	NA	57	60	60
ENSG00000106565.17	TMEM176B	-1.555109519665459	-0.11555296424674082	0.11991998811741439	0.020870906585732277	0.14269198804582173	1.1014177240299187e-17	NA	51	57	57
ENSG00000145715.14	RASA1	1.5549635063805425	0.2853937858833986	0.11995476096986483	0.004520890172890435	0.02620874670097604	0.00047851670695759686	NA	19	23	23
ENSG00000120217.13	CD274	1.554817911376795	0.32156768485130266	0.11998944207127293	0.005393169861378364	0.04912571351084652	1.3261907450805148e-06	NA	10	10	10
ENSG00000180884.9	ZNF792	-1.5538749958665277	-0.15249039752240004	0.12021423708407755	0.012560795871733445	0.1154845426856761	3.171622700829655e-14	NA	19	21	21
ENSG00000047578.12	KIAA0556	1.5534276140121814	0.2900315753017186	0.12032101007074408	0.004495847791615042	0.03795028649241227	1.762202065179753e-05	NA	32	32	32
ENSG00000204653.9	ASPDH	-1.553037027852796	-0.21745643907547738	0.12041428878310752	0.006738684049202925	0.035159740433289365	5.009568438569989e-05	NA	7	7	7
ENSG00000221944.6	TIGD1	-1.552848300118264	-0.1657938344668438	0.12045938050181922	0.01243846961036076	0.09922239689569416	2.054058846473265e-12	NA	4	4	4
ENSG00000154310.16	TNIK	-1.5523081323012642	-0.10338388860479865	0.12058851299668923	0.026418230934320414	0.12825087926056794	5.656918542558239e-16	NA	18	18	18
ENSG00000206561.12	COLQ	-1.5522752414547545	-0.1219089316060165	0.1205963793792245	0.02916983474494001	0.2155612200061976	2.7265587020235897e-27	NA	13	13	13
ENSG00000204147.9	ASAH2B	1.5522044261090249	0.06414383184074549	0.12061331738774721	0.0641474523544853	0.17403673926812754	4.443814150275316e-22	NA	50	53	53
ENSG00000275759.1	RP11-131L12.3	-1.551896968080935	-0.09297148461622226	0.12068687850247699	0.038825321571333254	0.2082447161406112	2.700372447066313e-26	NA	35	36	36
ENSG00000148690.11	FRA10AC1	1.5513290192896474	0.05188934279537509	0.12082285587367722	0.16679601234107722	0.4655470040591715	2.3119060489034234e-71	NA	45	47	47
ENSG00000099800.7	TIMM13	1.551090121821027	0.4229030159200919	0.12088008812324291	0.0015001392364187643	0.020138357633419642	0.0022186926448074518	NA	20	25	25
ENSG00000077097.15	TOP2B	-1.551073956653305	-0.5496153779325795	0.12088396155040944	0.0008442821457383146	0.014892715726260337	0.008307831867511535	NA	18	18	18
ENSG00000075711.20	DLG1	-1.550649301600499	-1.2566148120561604	0.12098575033840409	0.00019479762766750738	0.01266831372422153	0.015122713092462357	NA	3	3	3
ENSG00000099341.11	PSMD8	-1.5504011296936413	-0.41570725157076194	0.1210452675837096	0.0016968202319366924	0.08161934889006403	1.276506471702489e-10	NA	8	8	8
ENSG00000260517.2	RP11-426C22.5	1.5495337311470845	0.11267964756407975	0.1212534693686626	0.024947636279608425	0.11265455643933185	5.743195146741726e-14	NA	28	33	33
ENSG00000271447.5	MMP28	-1.549411701097749	-0.30009850273190236	0.12128278272089035	0.004197975006397323	0.041918166753957535	8.355398090035143e-06	NA	37	44	44
ENSG00000241978.9	AKAP2	-1.5493050171124083	-0.32686224916415874	0.12130841427159574	0.003075319982055022	0.03606742738868322	3.5239309561768044e-05	NA	53	53	53
ENSG00000163743.13	RCHY1	-1.5487763628866535	-0.14338416791960928	0.12143548955768158	0.015740176461544603	0.1646836010586168	3.1873443521179486e-20	NA	42	44	44
ENSG00000033178.12	UBA6	1.5486117600770548	0.20801878533902732	0.12147507721390928	0.006827808624453654	0.1559028607790726	1.4398211567367105e-19	NA	10	10	10
ENSG00000142544.6	CTU1	1.548568114633447	0.3441564795646595	0.12148557581629904	0.0030888253849594557	0.026053414810964938	0.00045301526330362735	NA	12	12	12
ENSG00000138756.17	BMP2K	-1.5478619014827617	-0.29132822849284984	0.12165554904150808	0.0040690758199021515	0.03327958296926215	6.314318788096411e-05	NA	11	11	11
ENSG00000260947.1	RP11-384P7.7	-1.547216577955242	-0.033898388697473344	0.12181102974123702	0.13940261183407912	0.3077452701191822	3.359779291300424e-41	NA	20	20	20
ENSG00000159346.12	ADIPOR1	-1.5462392199187716	-0.5526060793233214	0.12204680478738963	0.0010672768157649094	0.014883101981679813	0.008561596537086309	NA	3	3	3
ENSG00000186160.4	CYP4Z1	1.5458013886773831	0.213569226519268	0.12215254156866001	0.0074858676040481355	0.04505942294854105	3.6541540803753783e-06	NA	16	18	18
ENSG00000185352.8	HS6ST3	1.54517561327088	0.08004670812611717	0.1223037913797412	0.03963786319474796	0.2813288131586565	3.1740812823496385e-37	NA	40	40	40
ENSG00000248098.11	BCKDHA	1.5451277032038357	0.2033680414211359	0.12231537726390049	0.011235684640116976	0.06045667824173182	7.300366296768579e-08	NA	40	42	42
ENSG00000169609.13	C15orf40	1.5442549898093838	0.07944352084256757	0.1225265719129763	0.054097229927158305	0.19355809414100605	3.4672422963105895e-24	NA	45	48	48
ENSG00000258659.6	TRIM34	-1.5442534416987428	-0.3531593003727868	0.12252694680521868	0.0027332095786380683	0.010079885438753978	0.030455027056047787	NA	29	30	30
ENSG00000131849.11	ZNF132	-1.5439835758807345	-0.12568260252511881	0.12259231151663787	0.01914133934338953	0.12407516649785745	1.9793899186184478e-15	NA	12	12	12
ENSG00000237651.6	C2orf74	-1.5437381885622863	-0.028956198208664147	0.12265177089084286	0.37357187966800914	0.7332394290773354	5.814784287561933e-166	NA	54	54	54
ENSG00000277135.1	RP11-327J17.9	-1.5423901901907509	-0.07791552669294743	0.12297880395815437	0.047907805529076614	0.3090425143180931	1.9669177356644837e-41	NA	33	34	34
ENSG00000124602.9	UNC5CL	-1.5423692988499897	-0.3096159946499242	0.12298387768570573	0.0024628577039740897	0.026877867909749983	0.0003661698583731511	NA	19	19	19
ENSG00000171421.12	MRPL36	1.5417916381070047	0.8607476127236804	0.12312423470683007	0.00041247758552038057	0.01224596673713258	0.017144629800991608	NA	8	8	8
ENSG00000267731.1	RP11-147L13.8	1.5416371705482248	0.08458755102866385	0.12316178762521734	0.037624101909587176	0.2283884923343511	9.684627728744999e-29	NA	33	33	33
ENSG00000138629.15	UBL7	1.541469260253372	0.31609577475507933	0.12320261877922303	0.0035628442127766274	0.06036334212796396	3.1140310983464987e-08	NA	58	61	61
ENSG00000150681.9	RGS18	-1.5411002635091755	-0.3957275041791037	0.12329238575164374	0.0021549274909596207	0.020063922426278274	0.0021547388088707254	NA	8	8	8
ENSG00000119599.16	DCAF4	1.5396396353848956	0.06855148303960683	0.12364821850378102	0.06484095032862468	0.3219560624740361	7.379664475365799e-44	NA	57	58	58
ENSG00000122884.12	P4HA1	1.5394098649703454	0.44763171755529135	0.12370426720822437	0.0015132633494294914	0.012593828899981237	0.015345368303990971	NA	17	17	17
ENSG00000169598.15	DFFB	-1.5384926121762044	-0.22312178286238235	0.12392821352086539	0.0059516465615202805	0.06604831184150181	1.866500937931074e-08	NA	23	23	23
ENSG00000019169.10	MARCO	-1.538303074877957	-0.15359595619281854	0.12397452827233468	0.012449105663939083	0.0877714119926312	5.93143747308523e-11	NA	8	8	8
ENSG00000179242.15	CDH4	-1.5381608456112568	-0.07560186536079147	0.12400929184849485	0.05000305838171276	0.14015627720724189	2.810047412658895e-17	NA	69	76	76
ENSG00000039600.10	SOX30	-1.5380737937283433	-0.29507774609923904	0.12403057276004342	0.003102104499599792	0.0127707816841717	0.015240296072557412	NA	18	18	18
ENSG00000103599.19	IQCH	1.5376233702079452	0.13317570421105807	0.1241407298926752	0.016891650711235287	0.0686423722799611	7.4098805603063675e-09	NA	50	50	50
ENSG00000151779.12	NBAS	-1.5375215463005403	-0.2830947785331274	0.12416564287482557	0.0041929454105227104	0.010107834480565129	0.030954556847637014	NA	43	45	45
ENSG00000198075.9	SULT1C4	-1.5372437939758101	-0.1708310682975517	0.12423361962332478	0.009315392561814127	0.0556615478851997	2.262830686118937e-07	NA	34	34	34
ENSG00000245556.2	SCAMP1-AS1	-1.5363820831278399	-0.16259346015461823	0.12444469840921732	0.012431463069886196	0.11421603031774218	3.613702766224077e-14	NA	31	31	31
ENSG00000120322.3	PCDHB8	1.5360410362359995	0.060740216030890866	0.12452831614569854	0.09014136077741326	0.28473180616107835	2.2958503151127502e-37	NA	33	34	34
ENSG00000178093.13	TSSK6	-1.535876598259905	-0.19277501183328635	0.12456864863615083	0.010982522535482816	0.027430497129179568	0.00032997295989155577	NA	41	43	43
ENSG00000117016.9	RIMS3	-1.5358644364391598	-0.8175242185348415	0.12457163202878858	0.0005138497480970992	0.02323756468731343	0.0009353810259028793	NA	5	5	5
ENSG00000272732.1	RP5-1159O4.2	-1.5356996283107127	-0.1245261537087773	0.12461206628544737	0.023829488061418654	0.21483743562875532	2.5780996639998997e-27	NA	64	67	67
ENSG00000167785.8	ZNF558	-1.5356104032843159	-0.2550153050505157	0.1246339611485822	0.004278194512166512	0.07033701776006428	6.014695188726713e-09	NA	27	27	27
ENSG00000122435.9	TRMT13	-1.5355474857915288	-0.43607627116161984	0.12464940222919295	0.0017131188634010872	0.045954448944022064	3.1273637991540245e-06	NA	33	34	34
ENSG00000158825.5	CDA	1.5352175888990596	0.10027051519052144	0.12473038926127424	0.02834461590396403	0.2055632755195365	1.0752224564168799e-25	NA	18	18	18
ENSG00000166167.17	BTRC	-1.5349054070063533	-0.21788290358115744	0.12480706518513655	0.0074184836332290525	0.045835190681808746	3.0242540751250716e-06	NA	38	38	38
ENSG00000156170.12	NDUFAF6	-1.5345242451693644	-0.16288278596723604	0.12490073330646954	0.012065814377500612	0.05929003200274885	5.6628129052464996e-08	NA	36	36	36
ENSG00000160948.13	VPS28	1.5345085939702254	0.10487897587774671	0.12490458066132928	0.021468103612089846	0.266164026579873	2.630979496238949e-34	NA	7	9	9
ENSG00000162650.16	ATXN7L2	1.5343422359597663	0.1413557644685487	0.12494548025496423	0.017939550573103105	0.14845844866639873	2.316131314769703e-18	NA	14	14	14
ENSG00000105928.13	DFNA5	-1.533079123629469	-0.19306149205365353	0.12525636074759386	0.007645611799787167	0.11540367051321795	3.2919701017550896e-14	NA	11	12	12
ENSG00000148672.8	GLUD1	-1.5308292454507015	-0.3093214250127756	0.12581159964706673	0.0035107241321714255	0.04371183754224035	5.013527682382331e-06	NA	21	21	21
ENSG00000100395.14	L3MBTL2	-1.5306847458286925	-0.26437738265931154	0.12584732558759523	0.005547315079415863	0.05253309473851545	5.340087630507147e-07	NA	18	18	18
ENSG00000159917.15	ZNF235	1.5305222403315348	0.14076620852379707	0.12588751272390725	0.01470056032505557	0.011402720005429402	0.020006075094568667	NA	63	67	67
ENSG00000148925.10	BTBD10	1.5298526778611412	0.4043994450304479	0.12605319903563098	0.0019632967031479364	0.059811216705888126	8.967584067621223e-08	NA	41	41	41
ENSG00000175224.16	ATG13	-1.5296240486088934	-0.3985714048967236	0.12610981328029527	0.0023474051226465616	0.046337776328070894	2.8090869246041974e-06	NA	14	15	15
ENSG00000145979.17	TBC1D7	-1.5294927615865512	-0.11250433622538071	0.12614233213701034	0.028298437744984715	0.1184119442648365	1.422999193084176e-14	NA	70	75	75
ENSG00000164902.13	PHAX	-1.5293235462082087	-0.36121244679140185	0.12618425520943674	0.002472302576038204	0.03906808906076504	1.7107763890552404e-05	NA	26	26	26
ENSG00000166275.15	BORCS7	-1.528846313639798	-0.058905861906879534	0.12630254793000845	0.09179904195809466	0.4484766775567321	3.265617958593828e-68	NA	36	36	36
ENSG00000221955.10	SLC12A8	1.528748753840747	0.15183923668588362	0.12632674092702736	0.013600869714500042	0.07135905958242049	4.276946475073283e-09	NA	21	23	23
ENSG00000121068.13	TBX2	-1.5277397692395625	-0.48644000273645216	0.12657716185184903	0.0015037486204441666	0.014418147643359715	0.009300807992624591	NA	8	8	8
ENSG00000233393.1	AP000688.29	-1.5276929939359254	-0.13524681277912368	0.12658878042951263	0.01808713318359652	0.09492064223221824	6.9417351427767575e-12	NA	5	5	5
ENSG00000268649.5	RP4-806M20.4	1.527333069367267	0.18775507550659837	0.12667821033160945	0.009761421669935816	0.06317067731890276	4.010430818780076e-08	NA	5	5	5
ENSG00000198523.5	PLN	-1.5273135603414894	-0.5918470246294676	0.12668305911396247	0.0009429655451888369	0.025003407854207325	0.0005868108242630758	NA	23	23	23
ENSG00000113441.15	LNPEP	1.5270706962851002	0.26858763472983466	0.12674343275483596	0.004264616175849062	0.11177591765050904	8.915232822794501e-14	NA	35	36	36
ENSG00000088888.17	MAVS	-1.5265320921630638	-0.662802865024096	0.12687740440991746	0.0007482582139771187	0.01238586911138197	0.016244284139110284	NA	15	15	15
ENSG00000255423.1	EBLN2	1.5255463025184492	0.3335368228489497	0.12712289383589082	0.0027419389963400102	0.051147580499122935	8.05419586935492e-07	NA	19	19	19
ENSG00000122958.14	VPS26A	-1.5247099980857972	-0.3618728913888672	0.1273314468867118	0.002481282930269354	0.06661070640381384	1.2148306301039537e-08	NA	22	24	24
ENSG00000137709.9	POU2F3	-1.5246505539178414	-0.0736365603563352	0.12734628087707803	0.06335264252802995	0.15692705839703794	1.8206463407756718e-19	NA	10	10	10
ENSG00000204427.11	ABHD16A	1.524571493193018	0.452329433779018	0.12736601216286347	0.0012203915576105952	0.11151056158496372	1.0901894161791104e-13	NA	31	82	82
ENSG00000130338.12	TULP4	-1.5243583659339965	-0.12072120949068342	0.12741921445265547	0.021239982498909724	0.1120033030517002	6.997284651029953e-14	NA	55	58	58
ENSG00000179528.15	LBX2	-1.5236866439440164	-0.2589616008688401	0.12758700742700727	0.005234256971481196	0.025216278738630468	0.0005493144364088254	NA	12	12	12
ENSG00000186652.9	PRG2	1.5231620699232118	0.1213853021806062	0.12771816301606145	0.0158657095279015	0.05510567697025975	2.945422714876587e-07	NA	55	56	56
ENSG00000148842.17	CNNM2	1.5230182625780548	0.8054357748466808	0.1277541364724582	0.0004466036466079615	0.012101391893783259	0.01728276182219184	NA	21	21	21
ENSG00000148459.15	PDSS1	1.5225613730270844	0.19605899510963914	0.12786847984065497	0.012247893488732191	0.01266493064443493	0.014679289195420903	NA	55	57	57
ENSG00000073169.13	SELENOO	1.522012377095166	0.3297318939725166	0.12800597944373407	0.0030694753333772276	0.043005261025168585	5.638171165875747e-06	NA	17	17	17
ENSG00000214226.8	C17orf67	-1.5196834600713	-0.12751631688331505	0.1285905505287055	0.009093325788278333	0.06948690577240778	6.464745902929901e-09	NA	38	40	40
ENSG00000071626.16	DAZAP1	-1.5190280431677694	-0.2894489726372524	0.12875543734025363	0.004285469508883767	0.08894198257331108	4.415146729772617e-11	NA	15	19	19
ENSG00000277152.1	RP11-622C24.2	1.5188966200124505	0.17664332745496578	0.1287885199472705	0.008968089158758873	0.060779391965692826	6.077850695014143e-08	NA	8	8	8
ENSG00000173575.20	CHD2	1.5187056945274497	0.552558657597488	0.12883659259652025	0.0009640694242050844	0.02441125694604989	0.0006969417767175157	NA	11	12	12
ENSG00000083444.16	PLOD1	-1.5184464447432993	-0.4310253827741557	0.1289018907674676	0.0019734363903438747	0.030520505504929064	0.00014438284836369234	NA	26	31	31
ENSG00000064933.17	PMS1	-1.5184319055266473	-0.1905379922910695	0.1289055535733138	0.010317576280434365	0.06813518493292338	1.1043167831060336e-08	NA	33	34	34
ENSG00000130332.14	LSM7	-1.518299767005463	-0.17921050761778434	0.12893884640193903	0.009526557222745742	0.22896168911186215	6.802708519230571e-29	NA	27	28	28
ENSG00000204580.13	DDR1	1.5182717664300056	0.4141489525378659	0.12894590211657195	0.0015072441043097132	0.04744410578778044	2.004295223354721e-06	NA	14	62	62
ENSG00000108604.15	SMARCD2	1.5175087171343709	0.3605516466258162	0.12913829430231896	0.0026845876000800586	0.051435781064824056	6.599121161623533e-07	NA	11	12	12
ENSG00000198830.10	HMGN2	1.516682008625172	0.44815876888408196	0.1293469888481154	0.0014448561071737078	0.02058649980542668	0.0019118440103053226	NA	18	18	18
ENSG00000112667.12	DNPH1	1.515936838028011	0.5943835629211681	0.12953532430641537	0.0009854995446823144	0.011427424678609195	0.02085022858814866	NA	20	21	21
ENSG00000140832.9	MARVELD3	-1.5155023102558345	-0.12296389619162292	0.1296452457107166	0.019172503792760108	0.0687319162182493	8.380477930722226e-09	NA	15	15	15
ENSG00000090238.11	YPEL3	1.5154286603700262	0.11091415482686529	0.1296638839141354	0.02463400094320818	0.3876535032209649	2.2577141431048646e-55	NA	17	17	17
ENSG00000143412.9	ANXA9	1.5148588469334672	0.2115397421764314	0.12980815403341522	0.013221945448760666	0.03320676396742183	8.096282829924435e-05	NA	25	25	25
ENSG00000130300.8	PLVAP	-1.5145651677905805	-0.235352327360837	0.12988255881735525	0.005109693723189108	0.09424478630880104	6.888150352343498e-12	NA	19	19	19
ENSG00000189120.4	SP6	-1.514393668124137	-0.14643334223620355	0.1299260242520234	0.015672535638944392	0.02503664033325588	0.0006519120814031888	NA	36	37	37
ENSG00000125388.19	GRK4	-1.5143425823008052	-0.0372802102265335	0.12993897379203248	0.19525560769061273	0.4158484221139941	1.475712863286071e-60	NA	31	32	32
ENSG00000176928.5	GCNT4	-1.5135078225657277	-0.10216242852131628	0.13015071564681807	0.03348949658847858	0.16016455157965595	6.120502557634192e-20	NA	25	25	25
ENSG00000168016.13	TRANK1	1.5128130710027783	0.23046315328955352	0.13032714768028672	0.007052348151130805	0.03670293920855342	2.990892988192285e-05	NA	50	50	50
ENSG00000148229.12	POLE3	-1.5125757359120557	-0.17973258480457313	0.1303874613937623	0.010593019474380416	0.08595206505349845	7.176546557862664e-11	NA	29	30	30
ENSG00000144366.15	GULP1	-1.512062400605825	-0.289326251101756	0.13051798882809193	0.0030222986285251196	0.024737654650290916	0.0006675845421557282	NA	48	48	48
ENSG00000121318.2	TAS2R10	1.5119471991461009	0.22991408056566878	0.13054729540064366	0.00598773041768162	0.02311953916279169	0.0009597386363887152	NA	25	25	25
ENSG00000181074.3	OR52N4	-1.5118380373640492	-0.09482117852999365	0.13057507022534903	0.0328791376854901	0.08496053539922169	1.092601652147094e-10	NA	73	75	75
ENSG00000145685.13	LHFPL2	-1.510937399419402	-0.20441424857204057	0.1308044010505816	0.009711987185968201	0.02257816962405664	0.001121825335524013	NA	48	49	49
ENSG00000182685.7	BRICD5	-1.5106472025648012	-0.10062699886846647	0.1308783608330382	0.03240587443806488	0.2304861952027495	1.1854762064641756e-29	NA	14	14	14
ENSG00000078967.12	UBE2D4	1.510097323754863	0.49582016685735736	0.13101859229893692	0.0011712910753200582	0.011781365908074435	0.019651341496033262	NA	15	15	15
ENSG00000177000.10	MTHFR	-1.5100338651632963	-0.18514300616322124	0.1310347831638618	0.008693897236384376	0.15627300174081382	3.9624363709058566e-19	NA	10	11	11
ENSG00000149485.18	FADS1	-1.5097658507859728	-0.19703503597077324	0.13110318163594617	0.008416133222776283	0.058311767504356314	1.0198464746952033e-07	NA	22	23	23
ENSG00000138785.14	INTS12	1.509744341212228	0.37036450670448506	0.1311086721756034	0.003074367599202295	0.03211404274958568	0.00010271715803294236	NA	41	41	41
ENSG00000122218.14	COPA	1.5090395921610171	0.48311213557057003	0.1312886652551117	0.001493267889803645	0.036952132529907235	3.125603406699092e-05	NA	21	21	21
ENSG00000175985.9	PLEKHD1	1.5089846911010936	0.15391197651524224	0.13130269503886027	0.023183308592852885	0.07763738099544204	8.76762927093846e-10	NA	29	29	29
ENSG00000100413.16	POLR3H	-1.5088197983078115	-0.2862598335077938	0.1313448398335455	0.0038849378155340255	0.019713793905485368	0.0021841578514149103	NA	22	23	23
ENSG00000134809.8	TIMM10	1.5087735368487538	0.053684915589838025	0.13135666564024753	0.12893957706287595	0.5297587916038525	3.6598645592372498e-87	NA	79	79	79
ENSG00000161618.9	ALDH16A1	-1.5085726119956142	-0.08476422824061443	0.13140803759519357	0.03673773603588969	0.3582281494812326	9.794923536068078e-50	NA	25	30	30
ENSG00000148795.6	CYP17A1	1.5085517477473898	0.21527635154195612	0.13141337300557912	0.006169600938951134	0.012959432052665936	0.014335242695964269	NA	21	21	21
ENSG00000130684.13	ZNF337	1.5085433396831205	0.13710251392232867	0.13141552316519406	0.01643142890300974	0.06655270732833228	8.02462892477308e-09	NA	66	67	67
ENSG00000140990.14	NDUFB10	1.5076328969494157	0.5676614628233838	0.13164850833597358	0.0011148858773073174	0.02807957450838928	0.00028508430550615115	NA	14	14	14
ENSG00000070950.9	RAD18	1.5069154867054062	0.1365732134055911	0.13183232130616537	0.01421776805367277	0.1150024471823222	2.0613612893983282e-14	NA	22	22	22
ENSG00000172379.20	ARNT2	-1.506327125388051	-0.10927249012729921	0.13198321808666655	0.022886597010687577	0.24459374957518054	3.427369821534627e-31	NA	47	48	48
ENSG00000137809.16	ITGA11	-1.505450541713746	-0.3037717792383399	0.13220828331465573	0.003259294689449404	0.06781479736840405	1.1778751955207241e-08	NA	25	25	25
ENSG00000160191.17	PDE9A	-1.505274676461007	-0.5658956035054202	0.13225347298140416	0.0008321501939737158	0.03885987258704311	1.8525307268210655e-05	NA	4	4	4
ENSG00000188687.17	SLC4A5	1.505118644937982	0.12919902743212058	0.13229357626485216	0.025693450093703198	0.2436278289710897	5.461015587911987e-32	NA	2	2	2
ENSG00000175294.5	CATSPER1	-1.5048866844117923	-0.25512446559703494	0.1323532122608412	0.0038264722711938565	0.01693697268832666	0.004987017589360466	NA	16	16	16
ENSG00000118762.7	PKD2	1.5046400354842426	0.2749006225130321	0.13241664741853132	0.0035804267860744653	0.04697113629040392	2.411917619013212e-06	NA	44	46	46
ENSG00000173267.13	SNCG	1.5045526375032576	0.38373582384828403	0.13243913078485706	0.002503736965313639	0.0523722073630603	4.379775007519517e-07	NA	6	7	7
ENSG00000160539.4	PLPP7	1.504527278112976	0.2538973766677456	0.13244565510980646	0.005046857155503136	0.042186900571965565	4.786450782776606e-06	NA	27	29	29
ENSG00000261087.1	KB-1460A1.5	-1.503100214991916	-0.3676733900212091	0.13281320340008274	0.002655951520204052	0.01650656536291881	0.005119434566279218	NA	23	24	24
ENSG00000144736.13	SHQ1	1.5030319775744199	0.22251015004529162	0.13283079810255324	0.007290551474315652	0.024733130563805304	0.0006565208837425639	NA	45	45	45
ENSG00000198920.9	KIAA0753	-1.5026286549089314	-0.09595257866804804	0.13293482984584692	0.03388646728950408	0.22067808587462587	4.7423026152589425e-28	NA	23	23	23
ENSG00000162878.12	PKDCC	-1.502247209491236	-0.29665146049594016	0.13303327667063383	0.003477203062235959	0.047719167469591865	1.8584524348674118e-06	NA	19	19	19
ENSG00000179256.2	SMCO3	1.4994104083265056	0.23980175591833677	0.13376719507476403	0.006273332924713522	0.04830372537619813	1.6548474866534646e-06	NA	22	25	25
ENSG00000119906.11	SLF2	-1.4987577033194612	-0.2766006378673062	0.13393650102644702	0.0037265740633073254	0.04208300849612739	7.943536184245227e-06	NA	35	35	35
ENSG00000136235.15	GPNMB	-1.498537482830004	-0.20090040871053247	0.13399366167018445	0.008900747460003865	0.04358043315894675	5.0448230042223635e-06	NA	58	60	60
ENSG00000139746.15	RBM26	1.4983019728188203	0.5487484738761172	0.13405481175399797	0.0010418979092606173	0.028084016143034744	0.000257547094102754	NA	14	14	14
ENSG00000226180.3	RP11-278A23.1	-1.497078389377168	-0.05165919810335847	0.13437286215544011	0.08654037058673483	0.12422658588309465	1.322235129059416e-15	NA	70	82	82
ENSG00000140534.13	TICRR	1.496613444114278	0.166500771082692	0.13449386989341208	0.01052498364528456	0.06316723146662456	2.5814864501661374e-08	NA	46	48	48
ENSG00000180448.10	ARHGAP45	-1.4961351171147843	-0.5595335627344536	0.13461844829673789	0.0009677614505037033	0.02414670226447286	0.0007257117538210687	NA	18	19	19
ENSG00000112303.13	VNN2	1.4948930776497085	0.08409138141375984	0.13494234918109585	0.041477391868662575	0.11336814023918168	5.862354236908492e-14	NA	53	54	54
ENSG00000135424.15	ITGA7	1.494160183423867	0.16197656582477252	0.13513375677210268	0.011507505503677386	0.13247947453388526	2.1545679844825584e-16	NA	35	37	37
ENSG00000116857.16	TMEM9	1.4938146118982694	0.06371328117326129	0.1352240813066223	0.07126486285302902	0.4330247786536542	1.1583777329367588e-64	NA	24	24	24
ENSG00000134285.10	FKBP11	-1.493576791702871	-0.18281686027857041	0.13528626918703562	0.010513336438830855	0.11596949472209706	2.8603051937787834e-14	NA	29	30	30
ENSG00000101193.7	GID8	-1.4930954865003712	-0.14512058056804658	0.1354121938521939	0.016867054842103445	0.0931062724164484	9.557684305287513e-12	NA	101	104	104
ENSG00000074219.13	TEAD2	1.4925845422417208	0.3452990803909206	0.13554597209275143	0.0029967036450160014	0.06544351901226649	1.8063319800141938e-08	NA	13	14	14
ENSG00000151135.9	TMEM263	-1.4924790633773546	-0.13911794167461092	0.13557360185825312	0.015538044734492261	0.2033017768428188	2.920587817673496e-25	NA	23	23	23
ENSG00000124802.11	EEF1E1	1.4922432687765572	0.557954180754233	0.13563538304000214	0.0010434708366562886	0.03563201546152497	3.865277581443381e-05	NA	9	9	9
ENSG00000141527.16	CARD14	-1.492110402758373	-0.18529182063713887	0.1356702052023117	0.009199381460155913	0.04619312759194439	3.0954320076856645e-06	NA	13	13	13
ENSG00000078814.15	MYH7B	1.491967680485857	0.11943241785959528	0.13570761823042862	0.02303284835250216	0.2047662423913052	5.999775195332027e-26	NA	44	45	45
ENSG00000166780.10	C16orf45	-1.4910540939773622	-0.2771614320541493	0.13594729336440653	0.003703085591343139	0.02985588154776445	0.0001742597385466411	NA	10	11	11
ENSG00000183161.4	FANCF	1.4905697783973122	0.1495148529041726	0.13607448377554104	0.010757067423073505	0.13253059469626408	3.387212411460526e-16	NA	17	17	17
ENSG00000157796.17	WDR19	1.4897807070528577	0.2880558863361793	0.13628190555303424	0.0030420572992224905	0.064981051896203	1.7832116697318737e-08	NA	13	13	13
ENSG00000166148.3	AVPR1A	1.4896279143361124	0.22623892315560812	0.13632209809246923	0.005960605642946344	0.06331225746743753	3.5262379729956014e-08	NA	25	27	27
ENSG00000117597.17	DIEXF	1.4891402365313966	0.15714972552744697	0.13645044427303493	0.011080343688633889	0.1032061771228603	1.1144272882727638e-12	NA	21	21	21
ENSG00000119977.20	TCTN3	1.4888917255838123	0.1246606924815827	0.13651588280467605	0.017597047924088366	0.14552281693292174	8.554975953063581e-18	NA	80	82	82
ENSG00000267575.6	CTC-459F4.3	1.4883014214143793	0.10147164434923808	0.13667142028462057	0.015669241925453097	0.11141344489311343	4.6771922986476457e-14	NA	28	29	29
ENSG00000132639.12	SNAP25	1.4881049740828476	0.03773702195882237	0.13672321191874737	0.21296819290805216	0.4546831068927522	4.2772232413181306e-69	NA	43	46	46
ENSG00000232063.1	RP11-307E17.8	-1.4879741809487623	-0.06691895019690863	0.13675770279049615	0.048204987711688074	0.1599023897053185	1.1531571023422607e-19	NA	53	56	56
ENSG00000133454.15	MYO18B	1.487854398227132	0.13504907634115748	0.13678929604491316	0.017461150886483486	0.0889180431318686	4.489613865791047e-11	NA	19	24	24
ENSG00000180423.4	HARBI1	1.48647830007517	0.17656884301199927	0.13715265246107258	0.010557634511811426	0.011322999401214921	0.021515651767339272	NA	41	41	41
ENSG00000086619.13	ERO1B	1.4863157268056773	0.07654284326121215	0.1371956287866987	0.044711084594590944	0.27844903105189805	3.348696139836669e-37	NA	48	54	54
ENSG00000198056.13	PRIM1	1.4860923406309774	0.44088255580115504	0.13725469797463902	0.0034864194907965372	0.03176647964319471	0.00010663390131707648	NA	19	19	19
ENSG00000144043.11	TEX261	-1.4844100343018776	-0.1205526752239485	0.13770017433864418	0.02563506652735511	0.20035933328761005	5.493860508345364e-25	NA	23	23	23
ENSG00000186532.11	SMYD4	-1.4841660395780474	-0.11975644801373511	0.1377648768336501	0.020112089598467074	0.21557919596841926	4.6329174751947406e-27	NA	37	39	39
ENSG00000179921.14	GPBAR1	1.483970015433801	0.2481498731672218	0.13781687547189936	0.004920967692941134	0.030160425311560837	0.0001698220375927183	NA	13	13	13
ENSG00000163697.16	APBB2	1.4832614875883547	0.2253509244252783	0.1380049503523393	0.005967654860522789	0.0995283193171172	2.3001791381156133e-12	NA	16	16	16
ENSG00000273192.1	CITF22-1A6.3	-1.4830096565147424	-0.2880553726372188	0.13807184517720714	0.003896920174058998	0.021145354981988367	0.0016969872513823913	NA	6	7	7
ENSG00000272447.1	RP11-182L21.6	1.482902587221849	0.22457835909322948	0.13810029396183932	0.005362025957227225	0.04691176425825572	2.4537436790083247e-06	NA	5	6	6
ENSG00000102974.14	CTCF	-1.482826011171417	-0.3954845543910242	0.1381206433277668	0.0027298173601444436	0.0456078559402207	2.819466657273338e-06	NA	9	9	9
ENSG00000260135.6	RP11-212I21.2	-1.4827102334269147	-0.11092427681595066	0.1381514145636381	0.026143206325749208	0.0991409832039526	1.6526151971009843e-12	NA	21	21	21
ENSG00000105366.15	SIGLEC8	1.4824180799081732	0.37686652058949904	0.13822908617477073	0.0023373906379944164	0.01068088675847724	0.0257951547930164	NA	9	9	9
ENSG00000251417.2	RP11-1348G14.4	-1.4821879140743908	-0.04622172780778373	0.13829030150353222	0.15298471841993605	0.3371857054323511	2.34288182517829e-46	NA	57	58	58
ENSG00000178425.13	NT5DC1	1.4814295188054785	0.1728767702776735	0.13849215352311756	0.014608092292569097	0.18539511589161686	6.246858893573186e-23	NA	45	45	45
ENSG00000109576.13	AADAT	-1.4814095647734562	-0.10249119831911936	0.13849746748645075	0.053468237984761954	0.3664018222111787	1.2890135083005379e-51	NA	27	27	27
ENSG00000119946.10	CNNM1	1.4812224068088249	0.20993520073583927	0.13854731721819505	0.020714940262560797	0.13464492409646187	6.006741144751785e-17	NA	37	37	37
ENSG00000180383.3	DEFB124	-1.480249271692009	-0.18336583961288133	0.13880673564881976	0.00604796274390188	0.05004438323488257	9.781183466446315e-07	NA	7	7	7
ENSG00000197860.9	SGTB	1.478577943712721	0.2031522303536485	0.13925315120608428	0.005923073633133056	0.03973351064354518	9.66316655119894e-06	NA	34	34	34
ENSG00000005187.11	ACSM3	1.4784694861512013	0.21009582668792626	0.13928215861909923	0.006972911101474777	0.034410628126223766	5.405803847725721e-05	NA	30	34	34
ENSG00000100749.7	VRK1	1.4782491992801505	0.16903064433505124	0.13934108955220792	0.010995978673399347	0.07213706809984166	3.736411854054182e-09	NA	29	29	29
ENSG00000149743.13	TRPT1	-1.4778201814727558	-0.20681041375722142	0.1394559150781531	0.008684323430822306	0.15081870248150148	1.575584650378238e-18	NA	30	31	31
ENSG00000105352.10	CEACAM4	-1.4776044187412922	-0.15293464576042728	0.13951369094542176	0.013414738312422835	0.10074098945262504	1.2906710820474952e-12	NA	14	14	14
ENSG00000271843.1	RP11-245J9.5	1.477602973119366	0.192384161016997	0.1395140781089715	0.006912484503237695	0.028727767948826994	0.000142140883740403	NA	12	12	12
ENSG00000123178.14	SPRYD7	1.476655939912017	0.5011588259480984	0.13976788840813056	0.0009601916112634671	0.028043026886295373	0.0002883287093696693	NA	23	23	23
ENSG00000182919.14	C11orf54	-1.4764271497479176	-0.04955604685882956	0.13982925873561577	0.12161375763121629	0.5064217334853789	7.105195410620147e-81	NA	68	69	69
ENSG00000250274.1	CTB-114C7.4	-1.4764213515721487	-0.0495827022832104	0.13983081429888158	0.1695423024963028	0.3162864961866005	1.034323150825252e-42	NA	56	56	56
ENSG00000254986.7	DPP3	1.4763408295851435	0.13919268820489308	0.13985241851233585	0.010422716605359057	0.11635514905790685	1.0604668445577022e-14	NA	21	21	21
ENSG00000144908.13	ALDH1L1	1.4759626597839597	0.2199861994298698	0.1399539166014609	0.012273697124439178	0.12603481295722954	1.8131243195743237e-15	NA	49	50	50
ENSG00000161011.19	SQSTM1	-1.4759585066750118	-1.048047680459684	0.13995503158096584	0.0003457609743353489	0.029736359002147987	0.00017997419539850256	NA	2	2	2
ENSG00000271151.1	RP11-394I13.2	-1.4757917228760098	-0.1322650006555324	0.13999981344910392	0.019578266268609285	0.10511943986265697	1.8492300618241966e-13	NA	17	17	17
ENSG00000144645.13	OSBPL10	1.4757700442490163	0.2391217799693209	0.14000563502433416	0.0037423499058503156	0.0478075191110808	1.2705724755947727e-06	NA	27	27	27
ENSG00000175414.6	ARL10	-1.4755171000250495	-0.31868874626907595	0.14007357439368823	0.0030438302556419746	0.05742383678164974	1.592633331599773e-07	NA	5	5	5
ENSG00000178773.14	CPNE7	1.4752893584743072	0.30077011416344657	0.14013476616605838	0.002818044267445519	0.011486083337205116	0.02106853572084433	NA	7	7	7
ENSG00000117153.15	KLHL12	1.4749525493305113	0.20294483419781587	0.14022530095360525	0.006696943342983035	0.04013341218512898	1.1357736462854732e-05	NA	19	20	20
ENSG00000230731.2	RP11-478K15.6	1.4740405371660517	0.17168431619883878	0.14047067701746382	0.009739907438381844	0.012549716296214382	0.015893517691365554	NA	20	20	20
ENSG00000079308.16	TNS1	1.4729800033117184	0.24577644416274644	0.14075642782836814	0.005434150614038952	0.049246436996304786	1.1762595379722601e-06	NA	82	95	95
ENSG00000133731.9	IMPA1	-1.4713704517646795	-0.08641323428476125	0.14119095987624125	0.03221722851050859	0.2635479927835389	3.9292436974000935e-34	NA	23	23	23
ENSG00000047621.11	C12orf4	-1.4691750809047606	-0.41828310519542217	0.14178530736418346	0.0015740206226887367	0.04562421790069962	3.024813633082977e-06	NA	4	4	4
ENSG00000185133.13	INPP5J	-1.4688233514613982	-0.1062782195258482	0.1418807086024394	0.021452526575818216	0.14383799237811326	4.848102361347751e-18	NA	43	43	43
ENSG00000141580.15	WDR45B	1.46880402267771	0.09839722445202058	0.14188595266864817	0.03234631565136635	0.2210505346971611	9.331630908109137e-28	NA	63	65	65
ENSG00000168159.11	RNF187	1.467297867975584	0.174755536056974	0.14229504345152852	0.012151963735444127	0.08927364715190376	3.293196687476472e-11	NA	55	55	55
ENSG00000139428.11	MMAB	-1.4670782800780464	-0.21270265164750024	0.14235476188995685	0.006451249022393727	0.06455177319068638	2.597715891116008e-08	NA	12	12	12
ENSG00000134910.12	STT3A	-1.4663869318359786	-0.48399033839882954	0.14254290446751686	0.00205991586219327	0.01109747671873387	0.022878713287676617	NA	31	33	33
ENSG00000203722.7	RAET1G	1.466028691125132	0.22618963579907062	0.14264047066707194	0.004957815764327448	0.03928753884320578	1.5128589501165494e-05	NA	13	13	13
ENSG00000125505.16	MBOAT7	-1.4650532498457083	-0.22372358815895269	0.14290639012884943	0.005581821985579209	0.03390958827387043	6.351724520748323e-05	NA	43	44	44
ENSG00000100336.17	APOL4	1.4649704851884837	0.045175811471324816	0.14292897047496125	0.13410206535458424	0.4894172942188194	1.2818501051652106e-77	NA	37	38	38
ENSG00000072071.16	ADGRL1	1.4644966400872241	0.5145515486637471	0.14305830043015888	0.0012420754994318295	0.026745863399145742	0.00039912973500562935	NA	14	14	14
ENSG00000127129.9	EDN2	-1.4640639693627697	-0.13749759653182397	0.14317647078139994	0.015432036007405062	0.08785446713867097	3.8098327794776116e-11	NA	2	2	2
ENSG00000122417.15	ODF2L	-1.4637949247562392	-0.15385636285535417	0.14324998957929594	0.010462461518419808	0.10404357355940948	4.900916845793001e-13	NA	36	37	37
ENSG00000139793.18	MBNL2	-1.4636080339103814	-0.22424940863474563	0.14330107618651208	0.005423458689679546	0.048827322409879616	1.4466187662163394e-06	NA	73	75	75
ENSG00000128973.12	CLN6	-1.463056388260767	-0.4174878463994765	0.14345195002529976	0.0016142976517531746	0.02668559583259687	0.0004069013729254964	NA	12	12	12
ENSG00000102882.11	MAPK3	-1.4628348485648326	-0.31503768516578456	0.1435125749129491	0.002899896223663958	0.05977864943506165	8.597062233536226e-08	NA	6	6	6
ENSG00000113719.15	ERGIC1	-1.4628341375821008	-0.21122941342667212	0.14351276950676922	0.006949002756167777	0.10534964941004618	5.151172992679192e-13	NA	14	15	15
ENSG00000179774.8	ATOH7	1.4625531049950262	0.0798587761465915	0.14358970312638028	0.046665230210040716	0.14068836874288704	1.933017094663856e-17	NA	30	31	31
ENSG00000165895.17	ARHGAP42	-1.4622196345464016	-0.054443864538474496	0.14368103281917313	0.08918748875716549	0.3616799338729593	7.345611891887889e-52	NA	23	23	23
ENSG00000107438.8	PDLIM1	-1.4620620940570737	-0.31265906210093986	0.14372419493643612	0.0033431387237252866	0.02021972063775477	0.0021433708050513293	NA	46	46	46
ENSG00000250048.2	LINC00603	1.4610556820494969	0.17310790648297342	0.14400016111610364	0.00867833645656273	0.03678584216804588	2.685134533996969e-05	NA	42	42	42
ENSG00000263528.7	IKBKE	-1.4607235689254425	-0.3458949919619274	0.14409131827608046	0.002409565253861225	0.01962960674575177	0.002383239472880346	NA	10	10	10
ENSG00000196993.8	NPIPB9	-1.4598574819735872	-0.06117684528358987	0.14432924667492364	0.085262584335355	0.19857456233163448	6.577574393249195e-25	NA	7	7	7
ENSG00000182362.13	YBEY	-1.4593219199677563	-0.033298833736635336	0.14447652501804312	0.2517843621347141	0.5766155880307593	8.135460963461808e-101	NA	55	57	57
ENSG00000133422.12	MORC2	-1.4593029553369075	-0.3489758526996885	0.1444817423594447	0.0022664072711515854	0.032298055088543845	9.786765908443972e-05	NA	15	16	16
ENSG00000118246.13	FASTKD2	-1.4592575268688497	-0.259517124269443	0.1444942407289307	0.004677860278008178	0.07381492710444848	2.469774958644951e-09	NA	7	7	7
ENSG00000163554.12	SPTA1	-1.4589736495729975	-0.0980932551599686	0.14457236037607776	0.03946327248158368	0.091832324983796	2.2459225925180035e-11	NA	30	31	31
ENSG00000005020.12	SKAP2	-1.4588633573637013	-0.2620112059846194	0.14460272020567774	0.004647022660861661	0.037267532922634905	2.581373231704561e-05	NA	14	14	14
ENSG00000048140.17	TSPAN17	-1.4584480181403097	-0.13475207390343477	0.14471709332036536	0.013907909567895463	0.0949832689677076	8.99661504367196e-12	NA	25	28	28
ENSG00000125144.13	MT1G	-1.4574636482303398	-0.21515685132612347	0.14498843879909054	0.007517023140824815	0.05095459230507656	8.102820885196191e-07	NA	20	22	22
ENSG00000175287.18	PHYHD1	-1.456808023769978	-0.1598432341016918	0.14516938041247768	0.011403035489980541	0.13741063307919896	8.388912376766785e-17	NA	29	34	34
ENSG00000100296.13	THOC5	1.4564106025590071	0.029940503127474642	0.14527914632301692	0.3597457325972044	0.7112384582406718	5.736269811778999e-154	NA	42	43	43
ENSG00000101460.12	MAP1LC3A	-1.45635231732729	-0.11823011415897708	0.1452952497791408	0.020503556906704867	0.2786902988217353	5.932661481318491e-37	NA	16	16	16
ENSG00000143434.15	SEMA6C	1.45519369071363	0.23047378298473747	0.14561564708909977	0.005302270367216529	0.07380821516729033	1.8205757628008026e-09	NA	9	9	9
ENSG00000165474.5	GJB2	1.4550519276657845	0.13991987730337901	0.14565488621819123	0.011195927577180338	0.04030055209442844	8.194572752138924e-06	NA	7	7	7
ENSG00000133739.15	LRRCC1	-1.4549058610674472	-0.07239754289155947	0.14569532501040264	0.06459879917185743	0.4687472960931901	7.751734650491146e-72	NA	28	28	28
ENSG00000005206.16	SPPL2B	1.454676843486993	0.1485418461593501	0.14575874622887133	0.01111146761276995	0.1489131429855116	2.8321501968259593e-18	NA	38	44	44
ENSG00000203907.9	OOEP	1.454632446339925	0.13428566282313545	0.14577104345589356	0.016780911042512656	0.05755384753742768	1.1793343244651148e-07	NA	4	4	4
ENSG00000139998.14	RAB15	-1.45424468987873	-0.16477283034753182	0.14587847892128475	0.011707260553964063	0.09344801440062238	1.3122199803693695e-11	NA	49	49	49
ENSG00000048392.11	RRM2B	-1.4535871690637998	-0.11869234064261217	0.14606079635765332	0.02848585289953852	0.1709636478642601	2.0750062150643473e-21	NA	23	23	23
ENSG00000254470.2	AP5B1	1.45338205159099	0.19692086298491035	0.14611770702200025	0.009382719418876155	0.07920449433383893	3.4391611800356544e-10	NA	14	14	14
ENSG00000123975.4	CKS2	1.4533485720737094	0.10043586681707206	0.14612699765891787	0.051157661297893786	0.20384892710298114	6.501829178403663e-26	NA	49	50	50
ENSG00000184182.18	UBE2F	1.4529775793573914	0.12095928181353699	0.14622997918577757	0.018434885491671053	0.29337554695622925	2.4192671607157284e-39	NA	10	10	10
ENSG00000264247.1	LINC00909	-1.4526481262823396	-0.09134376610483932	0.14632147653402236	0.038108224905596975	0.2554570657083391	1.0586698279896071e-32	NA	16	17	17
ENSG00000198865.9	CCDC152	-1.452415294919274	-0.04927907774876724	0.14638616603348617	0.08132886107329435	0.23334503702150705	1.5203108898558667e-29	NA	26	27	27
ENSG00000236013.5	RP3-332B22.1	1.4516626654364253	0.18770778072440492	0.1465954251185275	0.007269204712283333	0.010896053247262238	0.02372241279764724	NA	33	33	33
ENSG00000143303.11	RRNAD1	1.4513427565320536	0.15787775668722884	0.14668444100678135	0.00945307235298638	0.06664701352091502	1.2624040972122686e-08	NA	46	51	51
ENSG00000260123.1	RP11-326A19.4	1.4501869105302505	0.06481882007143396	0.14700640419981753	0.06372317658824406	0.4004950701900549	1.4149653739017489e-58	NA	37	37	37
ENSG00000173848.18	NET1	1.4501689166091396	0.13815867724298214	0.14701142071066475	0.01699649665589191	0.07240010333247746	1.7955827048271741e-09	NA	60	60	60
ENSG00000271344.1	RP11-274B21.9	1.4494767933027155	0.12067141031128349	0.14720447658323504	0.02086899936414093	0.07434585509581808	2.2095581990159092e-09	NA	61	64	64
ENSG00000171453.17	POLR1C	1.4488351260408172	0.36208158020996023	0.1473836317088682	0.0018258936066158817	0.01434586364560221	0.010011274796475185	NA	29	36	36
ENSG00000119636.15	BBOF1	1.4484239865335793	0.24450895116106433	0.1474985104847926	0.004210506628327105	0.030040188863978287	0.00018196334791536654	NA	15	15	15
ENSG00000007080.10	CCDC124	1.4482991193519097	0.17762076286307377	0.14753341386504204	0.00917118846371813	0.21408989626844988	4.651334761355442e-27	NA	20	21	21
ENSG00000204099.11	NEU4	-1.4482843918093506	-0.10662050742629632	0.14753753098354794	0.027482168481210045	0.10136818176970296	1.3720596801893827e-12	NA	9	12	12
ENSG00000107249.21	GLIS3	-1.4478792854363485	-0.6320689186008658	0.14765081383838088	0.0023928657134341686	0.03476025777703705	4.249057561805527e-05	NA	10	10	10
ENSG00000205309.13	NT5M	-1.4476920403375957	-0.1099706117164846	0.1477031970124021	0.025358558115796553	0.10778307595070767	6.90588988115086e-14	NA	22	22	22
ENSG00000274750.2	HIST1H3E	1.4475688840866419	0.0917041392383437	0.14773765860867877	0.022694765311877883	0.17216091663056074	1.1329039797452693e-21	NA	27	27	27
ENSG00000105997.22	HOXA3	1.4472454000159796	0.21377336924348406	0.14782820522420825	0.006990031000256305	0.05171178042579006	7.334914124057677e-07	NA	22	22	22
ENSG00000133317.14	LGALS12	-1.4470581028175953	-0.20036601005707314	0.14788065107398982	0.008110296759768435	0.03084466356878917	0.0001271383966734926	NA	3	3	3
ENSG00000133243.8	BTBD2	-1.4468332949583995	-0.13382266201272922	0.14794361920869722	0.015108558978197803	0.13877424622073656	3.743084059358078e-17	NA	36	43	43
ENSG00000107779.13	BMPR1A	-1.4465373747850812	-0.23095846508074624	0.14802653695893617	0.004902797927819334	0.08341592775660464	1.246079614637181e-10	NA	10	10	10
ENSG00000010310.8	GIPR	-1.4464305997907123	-0.16084964765454354	0.14805646435894795	0.009909820121200199	0.022188837020402426	0.001324665568699335	NA	39	40	40
ENSG00000070413.19	DGCR2	-1.446311883688994	-0.10551862410483026	0.14808974409572165	0.029778033133068878	0.28820580353600417	7.807860168474529e-38	NA	29	29	29
ENSG00000117335.19	CD46	1.4460777119036936	0.08671461368499109	0.1481554063290155	0.03713403263332479	0.3315275345866621	1.2259890363601451e-45	NA	30	31	31
ENSG00000119431.9	HDHD3	1.4454659519495774	0.04497688394291261	0.1483270499820633	0.12849744902987414	0.506395057415728	4.161385880035195e-84	NA	47	49	49
ENSG00000164346.9	NSA2	-1.445384725798855	-0.037573139373042914	0.1483498513080385	0.1921190435849939	0.6801369193800548	2.8478417180261975e-141	NA	26	26	26
ENSG00000163291.14	PAQR3	1.4453703204235178	0.3323919745350332	0.14835389537953014	0.0022475980029887767	0.032986212383859695	7.213624991602558e-05	NA	35	35	35
ENSG00000099282.9	TSPAN15	1.4450746640830545	0.23919896063687454	0.14843691461994352	0.0064772341273702065	0.03546787662901391	4.2870491193467825e-05	NA	34	34	34
ENSG00000061455.10	PRDM6	1.444744484082614	0.1533197261478178	0.14852966991368993	0.011268665509407699	0.09388954340554133	1.2343903104600351e-11	NA	68	69	69
ENSG00000140995.16	DEF8	1.4442330862638706	0.06598311925479769	0.1486734208986475	0.04271185723928293	0.1925010516379268	5.705699441498855e-24	NA	52	58	58
ENSG00000196912.12	ANKRD36B	1.4435536869611698	0.10302819099551969	0.14886456042037954	0.02829016317332239	0.32971795758714595	1.974097705979021e-46	NA	8	11	11
ENSG00000146574.15	CCZ1B	-1.4432917806581647	-0.03196521622815024	0.14893829418821838	0.27219941701305306	0.6247288984948504	6.703702090095371e-117	NA	42	44	44
ENSG00000070778.12	PTPN21	1.4431858589264877	0.5834618390408836	0.1489681219613376	0.0009607271307743811	0.028355661359660764	0.0002743928738959859	NA	20	22	22
ENSG00000283633.1	AC005301.9	-1.4425951500860041	-0.08409729758962822	0.14913455039670404	0.04545343037740217	0.15325444843208702	4.0372574543192217e-19	NA	37	43	43
ENSG00000185187.12	SIGIRR	1.4418127261057596	0.05591132991962035	0.1493552117841939	0.09021750941202715	0.4529273925704742	6.699824488447807e-70	NA	37	39	39
ENSG00000142046.14	TMEM91	1.4415833348470146	0.18856922001380746	0.1494199525542672	0.009233690678669111	0.06363490392789481	2.674640420743812e-08	NA	45	48	48
ENSG00000173120.14	KDM2A	-1.4415658121029018	-0.466980578855482	0.14942489885377397	0.002801347923099849	0.05474832812604916	2.530476808277943e-07	NA	12	12	12
ENSG00000163485.16	ADORA1	1.4400309268100573	0.20529659072254952	0.14985864945253682	0.008354314940565398	0.033956896303690184	6.648119855809621e-05	NA	37	37	37
ENSG00000109163.6	GNRHR	1.4388333467896954	0.06836887019663654	0.1501977458492651	0.060337010809518074	0.052128538043622136	6.505912697394341e-07	NA	87	97	97
ENSG00000160796.16	NBEAL2	1.438072347679872	0.16136867975692323	0.15041352761743554	0.01076397975422429	0.11110290802582808	1.1319954210092719e-13	NA	35	36	36
ENSG00000244045.12	TMEM199	-1.4378402787341482	-0.25426436078484055	0.1504793779170259	0.003847898345485469	0.06275575064741569	2.6188217768448383e-08	NA	11	11	11
ENSG00000213213.13	CCDC183	1.4376083630361314	0.14278419388597724	0.15054520668679636	0.015914144422381572	0.0915730372347057	1.6008261085538178e-11	NA	14	18	18
ENSG00000260588.1	RP11-930P14.2	1.4375961012244851	0.14900997884940761	0.15054868778648695	0.015002555840010565	0.016408270840049442	0.005828367945418321	NA	28	28	28
ENSG00000120254.15	MTHFD1L	-1.4374170977201317	-0.2968121795863464	0.1505995134502934	0.0031682656928985428	0.03450030150234908	5.7305445606142617e-05	NA	31	31	31
ENSG00000138459.8	SLC35A5	-1.4363218549401382	-0.10925556645853396	0.15091077796775085	0.025713678841493455	0.18620945190882396	1.7928519876002982e-23	NA	27	27	27
ENSG00000120948.16	TARDBP	1.4361940746664124	0.48699234858122253	0.15094712462918236	0.001051067438629709	0.014920277859930343	0.008649073185566207	NA	10	10	10
ENSG00000151327.12	FAM177A1	-1.4344246104644265	-0.35149042977074996	0.15145112872780567	0.002546471435376486	0.043733318310730115	5.249525964459438e-06	NA	19	21	21
ENSG00000006128.11	TAC1	1.4339012620648308	0.16093570003546903	0.15160044167107758	0.014879653202371002	0.0784409748691163	6.297142537288346e-10	NA	9	10	10
ENSG00000114268.11	PFKFB4	-1.4338024460824401	-0.34324616082606574	0.15162864676042093	0.005060918210790091	0.010150859130939398	0.029619701883530282	NA	21	22	22
ENSG00000272335.1	RP11-53O19.3	-1.4332739592755068	-0.30732476159305355	0.1517795608319525	0.0031670921071988447	0.028722860081778875	0.00023809386179551764	NA	9	9	9
ENSG00000151572.16	ANO4	-1.4332000793733268	-0.06804210026863775	0.15180066699957395	0.05931090601441183	0.048941949029050684	1.1435434649254308e-06	NA	93	97	97
ENSG00000091972.18	CD200	-1.4326565998317198	-0.17863131341418456	0.1519559980907735	0.009242820995457382	0.06172748698906739	5.705036518388257e-08	NA	48	49	49
ENSG00000240694.8	PNMA2	1.4326131586826263	0.10105734852760125	0.15196841916328688	0.02671494852778003	0.1593370728914792	1.084428051096254e-19	NA	43	43	43
ENSG00000101333.16	PLCB4	-1.4320404898574364	-0.15162284980766275	0.15213223390720537	0.013108769694440806	0.1385627614107413	4.1558872347413437e-17	NA	39	40	40
ENSG00000145244.11	CORIN	-1.4320391146814637	-0.2477265333831337	0.15213262744481154	0.0050454980569607875	0.02211083861192385	0.0012993028038155176	NA	11	11	11
ENSG00000204604.9	ZNF468	1.43197111307362	0.06339300197962873	0.152152088604611	0.08623765664937001	0.2751378546433935	3.797645752024879e-36	NA	91	99	99
ENSG00000146830.9	GIGYF1	-1.431773945720203	-0.1710644328696515	0.15220852600446264	0.007671529605386942	0.20843101503839487	5.485477648632195e-26	NA	18	18	18
ENSG00000182931.9	WFDC10B	1.4314655447000886	0.07516256336380019	0.15229683500674576	0.04771548143452953	0.14130639322286975	7.932365219335234e-18	NA	24	25	25
ENSG00000106638.15	TBL2	1.431425769416264	0.0843052572889094	0.15230822728776877	0.05395787094928714	0.3087444184837587	4.1748289378476463e-41	NA	22	24	24
ENSG00000004766.15	VPS50	1.4298706130872367	0.29744804858514645	0.15275415773055045	0.00316106654540767	0.04323307484575894	5.3172937971225235e-06	NA	13	15	15
ENSG00000160323.18	ADAMTS13	1.429681609630749	0.16106612894460867	0.15280842081155113	0.01963853395747281	0.194580739845316	6.306386928513727e-25	NA	11	15	15
ENSG00000242220.6	TCP10L	1.429438771557924	0.15939620209594071	0.15287816138995272	0.012807386683444272	0.021245952545370875	0.0016447108985052914	NA	18	18	18
ENSG00000278107.1	RP11-162A12.4	1.429303536919771	0.14457504359016557	0.15291700987301424	0.012157462912474307	0.041456541773420966	9.664780403476212e-06	NA	18	18	18
ENSG00000180263.13	FGD6	-1.4292102169982628	-0.16773014159174188	0.15294382200962497	0.01161082325314775	0.11860569613641865	3.483499518462973e-15	NA	34	35	35
ENSG00000225793.2	RP1-234P15.4	-1.4291240714628373	-0.4941841771300513	0.1529685760178148	0.0011540346680236385	0.010652212459720692	0.0263576609906852	NA	6	6	6
ENSG00000172167.7	MTBP	-1.4287665018738536	-0.26464362480485953	0.15307135658854207	0.0038647270511109628	0.059499592766307924	7.270487563316945e-08	NA	7	7	7
ENSG00000176974.19	SHMT1	-1.428255287400075	-0.03931531170100726	0.15321839240208363	0.19590229956383004	0.6599588087578144	2.1371139614249023e-130	NA	19	20	20
ENSG00000100347.14	SAMM50	1.4282093222087164	0.07504902671552408	0.1532316181997326	0.03242904457323406	0.2876651649172885	1.4383850641874027e-37	NA	15	16	16
ENSG00000064545.14	TMEM161A	1.4280575378320968	0.08300699005842586	0.1532752980559728	0.03748049170108107	0.25727263587669097	3.642620092575571e-33	NA	25	30	30
ENSG00000104886.11	PLEKHJ1	-1.4278913500854777	-0.1488874145647708	0.1533231337116088	0.008208606508222966	0.13835423747418374	4.636058155385536e-17	NA	12	12	12
ENSG00000139190.16	VAMP1	-1.4278724248476193	-0.0959807812952523	0.1533285818919621	0.02996457687251375	0.2720671524811736	5.5422290262278165e-36	NA	43	46	46
ENSG00000138639.17	ARHGAP24	1.4276278384341352	0.056910034327196976	0.15339900645482415	0.07609626198907687	0.3100172146821263	3.1412656542801e-42	NA	22	22	22
ENSG00000149932.16	TMEM219	-1.4269976332762648	-0.9573660187309024	0.15358057681815634	0.000296803132644011	0.014631954210731619	0.009105785626729384	NA	7	7	7
ENSG00000149212.11	SESN3	1.426917422261928	0.24003253335030628	0.15360369838001395	0.00524892032927067	0.10493897926707578	3.70309210287612e-13	NA	12	12	12
ENSG00000248487.8	ABHD14A	-1.4266463512518226	-0.3736828181026198	0.1536818566748212	0.0031355106823418117	0.10126992898640892	1.5549470844761852e-12	NA	4	4	4
ENSG00000140474.12	ULK3	1.4264340821999355	0.1477126266995018	0.15374308162181236	0.009869007620704588	0.07447186068214952	2.146045047164305e-09	NA	33	35	35
ENSG00000051596.9	THOC3	-1.4263039416973788	-0.29315961993695394	0.15378062732808293	0.0031965704876553034	0.10895912952014236	2.1571489254713105e-13	NA	20	22	22
ENSG00000242282.6	AC108488.4	1.4260233481034326	0.2522847432912385	0.15386160266431106	0.005568938337096422	0.061204896282211776	5.2703445424367085e-08	NA	39	40	40
ENSG00000271383.6	NBPF19	-1.4256410100916113	-0.12074758801614174	0.1539719921639365	0.015936968963654548	0.1154795596501777	1.3055427798002544e-14	NA	23	37	37
ENSG00000126267.8	COX6B1	-1.4254525737471635	-0.17722133356563252	0.15402642007403228	0.009616439453435415	0.1998345479303526	1.3010276698496688e-25	NA	13	14	14
ENSG00000176681.14	LRRC37A	1.425297312067334	0.056812654404567245	0.15407127680860086	0.08435678516682968	0.4556513657113214	1.493306496840485e-69	NA	33	72	72
ENSG00000272849.1	RP11-347I19.8	1.4232104291609202	0.08794139321628859	0.15467516320169358	0.038063860856636385	0.19744432980890028	9.54945450783817e-25	NA	27	28	28
ENSG00000164338.9	UTP15	1.4231615756538236	0.15230445686669178	0.1546893215667265	0.011328927583390599	0.13066161132074555	4.582688051192822e-16	NA	37	37	37
ENSG00000189306.10	RRP7A	1.4231426915202086	0.04677159939402164	0.1546947946915986	0.12405151357324203	0.30524077807527705	8.901163465353807e-41	NA	57	57	57
ENSG00000106538.9	RARRES2	-1.4221544344354617	-0.1243203085361333	0.15498142323204311	0.018206394482512024	0.20366680220499306	1.6845570594079836e-25	NA	24	24	24
ENSG00000108588.13	CCDC47	1.4219802186807349	0.4517987423264555	0.15503199358065903	0.0015337223008873365	0.035637164160307815	3.864932237377117e-05	NA	19	19	19
ENSG00000011376.9	LARS2	-1.421199095575763	-0.2178412753885263	0.1552588875604283	0.007242422087031771	0.09704997908951582	5.230374880854481e-12	NA	21	22	22
ENSG00000196504.15	PRPF40A	1.4208109621089917	0.6081782965946705	0.15537172297793309	0.0009097513808130028	0.024747950440470685	0.0006799459418082762	NA	8	8	8
ENSG00000197536.11	C5orf56	-1.419783530316584	-0.06871194721309444	0.15567071118171555	0.06063944636461155	0.3015568885225812	5.77144213068942e-41	NA	32	33	33
ENSG00000103522.15	IL21R	-1.4186986377842918	-0.24795788630040702	0.15598689453658943	0.006543326676569152	0.02518745335618526	0.0006199262713293982	NA	25	25	25
ENSG00000133612.18	AGAP3	1.41812586668388	0.7077065085721206	0.15615402056078523	0.0005522912053396045	0.03846575327222683	1.9989407052910958e-05	NA	9	10	10
ENSG00000168209.4	DDIT4	1.417952811776887	0.18049086087715063	0.15620454210131202	0.006297163172325745	0.011247677201809992	0.02261538238864229	NA	46	46	46
ENSG00000277972.1	CISD3	1.417882057391892	0.2900957487415805	0.15622520166273698	0.004811480434608349	0.11398854854752022	3.320262025472388e-14	NA	22	23	23
ENSG00000105287.12	PRKD2	-1.41736896923434	-0.12815668667510877	0.15637508021100535	0.017012689382273797	0.2529821138372255	1.2549630801299764e-32	NA	18	18	18
ENSG00000123416.15	TUBA1B	1.4169192642020523	0.46004917971794923	0.1565065335321233	0.0015844153715152496	0.024347346602741852	0.0007240545652763817	NA	21	21	21
ENSG00000161217.11	PCYT1A	1.4168158383012914	0.4430963647270602	0.15653677781710884	0.002267853725380728	0.01940507186739481	0.0026529839861116136	NA	19	19	19
ENSG00000161921.14	CXCL16	1.4167315740054771	0.27908415660694685	0.1565614220525926	0.003247551160890121	0.07202248106018641	2.5629222170235453e-09	NA	4	4	4
ENSG00000113140.10	SPARC	1.4165360778946088	0.13258423189890403	0.15661860887169263	0.015973610659651638	0.18819498385006245	1.8276310674546105e-23	NA	45	46	46
ENSG00000247624.6	CPEB2-AS1	1.416480666544244	0.21297094072217548	0.15663482076481428	0.005767795905923313	0.012171486261194254	0.016318298348097178	NA	21	21	21
ENSG00000127947.15	PTPN12	1.4164113092033814	0.1862187371741581	0.15665511467850315	0.008597436990655762	0.08129585764118763	2.463645515649686e-10	NA	41	44	44
ENSG00000174429.3	ABRA	1.4158021485181391	0.14593902284895413	0.15683344037127098	0.01074261925033156	0.029919698884364087	0.00016366217572443868	NA	25	25	25
ENSG00000112977.15	DAP	1.41579100012278	0.08585438777523448	0.15683670538592515	0.04199594110100631	0.31036184305771863	2.1725655061825046e-42	NA	47	50	50
ENSG00000180828.2	BHLHE22	-1.4156903656124191	-0.21402735287828745	0.15686618040375663	0.0041751460878944975	0.041042309758517186	1.0219038095204235e-05	NA	10	10	10
ENSG00000204536.13	CCHCR1	-1.4153590723487133	-0.08499879299526783	0.15696324313789112	0.03151244270807299	0.3619886227474911	1.0005883978873761e-50	NA	47	147	147
ENSG00000121542.11	SEC22A	-1.4141968387896746	-0.06367328480445447	0.15730411590361493	0.05571060314235577	0.2371284504985722	1.8488208600673093e-30	NA	72	74	74
ENSG00000183111.11	ARHGEF37	-1.414122104799601	-0.1943120594650761	0.15732605390051002	0.011851540998412742	0.05199396649213363	6.40818841594299e-07	NA	64	64	64
ENSG00000244165.1	P2RY11	1.413827684572815	0.09629025444040189	0.15741250286545427	0.03121291608282252	0.22160099452188356	3.3845534923995735e-28	NA	73	75	75
ENSG00000170638.9	TRABD	1.4134903735325968	0.13858308775618114	0.15751158986024805	0.014280878283483872	0.15789399211962676	2.527538073092545e-19	NA	67	71	71
ENSG00000187266.13	EPOR	1.4125907488975487	0.16601407642664606	0.15777609071194065	0.008013663298099763	0.06308036774028969	3.945878097604189e-08	NA	26	27	27
ENSG00000117691.9	NENF	-1.4120140124692586	-0.2453618741997599	0.15794583532295237	0.004772837457698798	0.030336145658300867	0.0001346495646557473	NA	45	46	46
ENSG00000145936.8	KCNMB1	-1.4116559569170137	-0.28631480256332625	0.15805128752497855	0.0028591733362171266	0.06095222896034344	6.441233559406966e-08	NA	20	20	20
ENSG00000116690.12	PRG4	-1.411620581157227	-0.16691335841586424	0.1580617090583275	0.009874264308571006	0.08627360687635319	7.091462419112224e-11	NA	21	21	21
ENSG00000136875.12	PRPF4	1.4114942047833772	0.0971398931316186	0.15809894319748385	0.025834476695305846	0.17372053235913038	1.9753065418914552e-21	NA	26	26	26
ENSG00000164332.7	UBLCP1	-1.411430849206806	-0.4981807359027963	0.15811761208456587	0.0015533998514735978	0.06283752256404139	4.289953865059431e-08	NA	6	6	6
ENSG00000119471.14	HSDL2	1.411030589699976	0.2679784003970985	0.15823559451113967	0.004235485791836342	0.07982802854044888	4.4294492634900605e-10	NA	6	6	6
ENSG00000169592.14	INO80E	-1.4108017953006293	-0.09157142738721383	0.15830306499183633	0.03133775023115393	0.2659254770050473	2.9024134998119224e-36	NA	22	23	23
ENSG00000172273.12	HINFP	-1.4100836697788734	-0.10367734110415697	0.15851497860210362	0.025971653354544714	0.16490711520429308	2.365828671730329e-20	NA	47	47	47
ENSG00000187672.12	ERC2	1.4099789670424525	0.060495714173898076	0.15854589354765347	0.04996624594914208	0.012124315511581355	0.01760335382357494	NA	107	108	108
ENSG00000182858.13	ALG12	-1.40991332265643	-0.14459261481375238	0.15856527829747347	0.013140100148415827	0.11827461610719392	1.5747770037568002e-14	NA	10	10	10
ENSG00000115053.15	NCL	-1.4093498930344368	-0.3385470230244884	0.15873173254079243	0.0020287724292101777	0.029549202485311336	0.00018894052512607413	NA	25	26	26
ENSG00000119509.12	INVS	1.4093305961894793	0.10059185562776038	0.1587374357571768	0.023217738194338262	0.12609659369141393	1.0148339101433657e-15	NA	52	54	54
ENSG00000214253.8	FIS1	1.4091033462715754	0.17641153840490117	0.15880461153847847	0.0101233043098005	0.24045067523958275	1.393013029648716e-30	NA	25	27	27
ENSG00000119321.8	FKBP15	1.408247342976319	0.16015993400747808	0.15905784194952233	0.007639772119074051	0.056873208461679065	1.7894479684519512e-07	NA	40	40	40
ENSG00000169413.2	RNASE6	1.4079964319859988	0.4320342833992954	0.1591321265211847	0.0014744696745704622	0.0483819297616876	1.5467043789896925e-06	NA	4	4	4
ENSG00000119661.14	DNAL1	1.4078959062465533	0.12093841109297995	0.159161895481449	0.01840188175643522	0.1826697682698563	6.516474318371467e-23	NA	20	20	20
ENSG00000100592.15	DAAM1	-1.4077787343646428	-0.13919445540893222	0.15919659922694918	0.017219002326044765	0.09207902140790322	1.7433068039415278e-11	NA	41	41	41
ENSG00000260423.1	RP13-735L24.1	-1.407304287324218	-0.0923534646215413	0.15933717857788254	0.03018156208858883	0.12425360675938538	3.4389991616978825e-15	NA	20	20	20
ENSG00000215845.10	TSTD1	1.4070858523369139	0.03362412297784034	0.1594019327476427	0.19978450451203653	0.539168573226367	2.629021975765056e-91	NA	39	45	45
ENSG00000137265.14	IRF4	-1.406438861195048	-0.11875673041311564	0.15959384746703853	0.009943882547733351	0.011373331746577335	0.02145836024508076	NA	41	48	48
ENSG00000132507.17	EIF5A	-1.4062711115800526	-0.12519931791303338	0.15964363496738043	0.018598905641993943	0.2846007582734709	5.579484476794371e-38	NA	13	13	13
ENSG00000188015.9	S100A3	1.4058779652671356	0.09043044581912307	0.15976036544763939	0.040153496106814804	0.2313744449644883	2.029033602699089e-29	NA	20	20	20
ENSG00000171863.12	RPS7	-1.405493465188396	-0.40861932215701136	0.15987459116664826	0.0020276941131291545	0.02567003769392827	0.00047088703514238387	NA	33	34	34
ENSG00000187391.19	MAGI2	-1.4052477354570199	-0.1611267157799053	0.1599476238944484	0.008970415772985598	0.021748042508789818	0.0014973487165450279	NA	111	113	113
ENSG00000245532.7	NEAT1	1.4049231564611546	0.08979718013923536	0.16004412988084782	0.04431926854250288	0.3870060451163968	2.0415283520647564e-55	NA	14	15	15
ENSG00000197312.11	DDI2	-1.4048119078342594	-0.8399455655546733	0.1600772171911682	0.0003734448564932259	0.012176543103310178	0.017380540021945962	NA	16	16	16
ENSG00000173517.10	PEAK1	1.4033162289628627	0.19823812957585135	0.16052256085444983	0.006743613516128788	0.06051194828539424	5.1958388049868376e-08	NA	10	10	10
ENSG00000108963.17	DPH1	-1.403035488212172	-0.09752587507007318	0.16060625667591966	0.025894376369968754	0.2314337702933732	3.5407648372557145e-29	NA	6	7	7
ENSG00000169203.16	NPIPB12	1.4018820900576778	0.07793299301985103	0.16095045952270115	0.04045924584258934	0.12832617712514024	6.80862208412217e-16	NA	16	16	16
ENSG00000162998.4	FRZB	-1.4013455177015894	-0.09913764859716355	0.16111077593690992	0.022323283985831558	0.20711177785615484	3.1358664318374196e-26	NA	48	48	48
ENSG00000163521.15	GLB1L	1.4009735584553997	0.1145085075252141	0.16122198022270007	0.02521214477033542	0.11873308530110893	5.549459226057628e-15	NA	22	24	24
ENSG00000242252.1	BGLAP	-1.4009377022968674	-0.22636276199485808	0.16123270316564775	0.008282389038129388	0.06301059932124152	3.56955123804832e-08	NA	18	20	20
ENSG00000139187.9	KLRG1	-1.4008815731466804	-0.10267710782327134	0.16124948991808108	0.021062894549358356	0.111263715298211	8.021019959633438e-14	NA	32	36	36
ENSG00000166086.12	JAM3	-1.400528575881046	-0.15934714762363641	0.16135509237214996	0.006231346440177083	0.09363610050628256	1.2116813661930993e-11	NA	18	19	19
ENSG00000269713.7	NBPF9	-1.4005067140462744	-0.28874440090797626	0.16136163426285632	0.0027700662802017436	0.4901561059803679	2.5715541160476904e-77	NA	10	36	36
ENSG00000139505.11	MTMR6	-1.399928293497969	-0.11829768954666947	0.16153479241101787	0.020417082163617567	0.2773059176707657	1.3570959310776414e-36	NA	65	66	66
ENSG00000130038.9	CRACR2A	1.398720728205728	0.1839304979487526	0.16189674586324443	0.007124538972748678	0.03403613224672445	6.487915386256909e-05	NA	35	37	37
ENSG00000244752.2	CRYBB2	1.3963641771849962	0.10479858615642335	0.16260485682817993	0.025129235690892752	0.07753708099000653	8.780538701961067e-10	NA	37	38	38
ENSG00000125970.11	RALY	-1.3962573621063052	-0.719709026900227	0.16263700854558927	0.0004902155726768886	0.01541821381275538	0.007333743272875789	NA	23	24	24
ENSG00000163684.11	RPP14	-1.3962257502108582	-0.24229353378685695	0.16264652475781116	0.004515002102217322	0.026306564580230344	0.00045373204690065197	NA	16	16	16
ENSG00000047932.13	GOPC	-1.3952517547045868	-0.1437623298732227	0.1629399350787819	0.010844742085161854	0.11670064518494885	1.6088987509709912e-14	NA	104	106	106
ENSG00000064270.12	ATP2C2	1.3950368560742585	0.07008754067712517	0.1630047257261914	0.058280556387629474	0.07774444808808395	7.857598139948578e-10	NA	96	103	103
ENSG00000164610.8	RP9	1.3948021514246505	0.10899155655273103	0.16307550996442344	0.021033438213052327	0.13022050486119618	6.646978518744838e-16	NA	18	19	19
ENSG00000089876.11	DHX32	-1.3946658092034698	-0.5756955794606494	0.16311663986099023	0.00091494153176224	0.06185403953889253	3.7249828608341714e-08	NA	12	13	13
ENSG00000186231.16	KLHL32	-1.394492231170897	-0.23866962208933226	0.1631690138764681	0.004218977641693536	0.03752751142341429	2.186121001969648e-05	NA	17	17	17
ENSG00000197956.9	S100A6	1.3939688098429925	0.25185518254598754	0.16332702351333672	0.004849497601661371	0.0719255899430304	2.2594473710126748e-09	NA	24	24	24
ENSG00000237172.3	B3GNT9	1.393718717533165	0.18403863412410423	0.16340256171571466	0.0060062782283713265	0.09409483215831868	5.6584386462447736e-12	NA	14	14	14
ENSG00000184471.7	C1QTNF8	1.3937004853012462	0.15268423277520812	0.1634080696322815	0.020377903801469373	0.14411161530410194	1.146688210389502e-17	NA	6	6	6
ENSG00000255327.1	RP11-555G19.1	1.3935216359548592	0.2711029390963119	0.16346210704126263	0.003949746660556583	0.0239087291627364	0.0008461306513936787	NA	5	5	5
ENSG00000158104.11	HPD	-1.393305910099259	-0.1832485671650592	0.1635273042131673	0.007809056755999768	0.07394941430696331	1.2691669537013344e-09	NA	21	22	22
ENSG00000067221.13	STOML1	-1.3930145311056277	-0.13101689371675815	0.1636153965682713	0.014003492525989134	0.16698223106227286	1.4706524695014832e-20	NA	11	11	11
ENSG00000182108.9	DEXI	1.3927769969683934	0.25120605786967526	0.16368723651580697	0.004839006588722639	0.01406154327580997	0.010455065885516656	NA	3	3	3
ENSG00000010017.12	RANBP9	-1.3921178698606116	-0.15392574153475813	0.1638867077691908	0.014734466178005733	0.1077171524257732	2.551550350589185e-13	NA	49	53	53
ENSG00000169738.7	DCXR	-1.3920133826521048	-0.08473294670880437	0.16391834548512663	0.027382210334848493	0.3408765285839454	6.964831312350534e-47	NA	30	30	30
ENSG00000178449.8	COX14	1.3904999008448438	0.2747384594379252	0.16437712939890392	0.003552418048272353	0.08606847112909681	8.920467005569986e-11	NA	21	22	22
ENSG00000181240.13	SLC25A41	1.3898886118953375	0.033584710677222844	0.1645627042640806	0.24223931396659065	0.46729582181962603	1.540491827586425e-72	NA	15	15	15
ENSG00000204655.11	MOG	-1.389593237223264	-0.28632829617464356	0.1646524305130893	0.006145370918297881	0.07785733590565785	8.141537097461107e-10	NA	9	12	12
ENSG00000136828.18	RALGPS1	-1.389485687680777	-0.16723646557848165	0.1646851100889286	0.008006495736576365	0.09728826273059593	3.562941542070524e-12	NA	14	14	14
ENSG00000188322.4	SBK1	-1.3891142104328689	-0.20408460219454683	0.16479802325674375	0.006516015905233763	0.022487772266414862	0.0010512430796645075	NA	8	8	8
ENSG00000272983.1	RP11-508N22.12	-1.3885278433384332	-0.14576432769425124	0.16497637234019802	0.011004794848343269	0.0918022726752142	2.287441712788801e-11	NA	36	42	42
ENSG00000075142.13	SRI	-1.388522194970939	-0.4206396591325895	0.16497809105077876	0.0015085508422321074	0.01317504255802457	0.01375271323904785	NA	30	31	31
ENSG00000178078.11	STAP2	1.388373449993614	0.03774516199382879	0.16502335669089274	0.16794016947460777	0.4379339000315065	2.8258912185098717e-65	NA	53	53	53
ENSG00000064726.9	BTBD1	1.3877129212954848	0.10253796945597413	0.1652244798181055	0.024089039537647162	0.18647883284287367	3.3521751357009584e-23	NA	25	26	26
ENSG00000105325.13	FZR1	1.3873970325896126	0.29122482010299816	0.1653207293586052	0.0030474308450285014	0.047598000341025716	1.4983807608900273e-06	NA	7	7	7
ENSG00000106404.13	CLDN15	-1.3870045705506984	-0.09681869595422427	0.16544036914373084	0.03312444889746774	0.2871963904849025	4.203855893191922e-38	NA	21	22	22
ENSG00000116032.5	GRIN3B	-1.386703039007997	-0.08547731968307727	0.1655323335434763	0.03939762080133874	0.17979147298503978	7.379303385064603e-23	NA	24	29	29
ENSG00000136866.13	ZFP37	-1.386505769917444	-0.1917216413605838	0.16559251964778288	0.007154429075192325	0.0389325470344899	1.4767066838153628e-05	NA	26	27	27
ENSG00000114554.11	PLXNA1	-1.3862471683817574	-0.6478657389337953	0.1656714430032522	0.0007645396406619866	0.013980591702565987	0.010922573988891704	NA	14	15	15
ENSG00000168661.14	ZNF30	1.3859807994269682	0.061836593955226865	0.16575276650569304	0.060945872279584076	0.21901487191123575	1.3146185785630128e-28	NA	41	44	44
ENSG00000103253.17	HAGHL	-1.3857477563964564	-0.11300977849443446	0.16582394009891188	0.023723682979804754	0.14319470795847022	9.924523685040831e-18	NA	19	20	20
ENSG00000060491.16	OGFR	1.3856147715009022	0.2300859536136303	0.16586456527275728	0.004263025947611964	0.06229997323128729	3.670711195869432e-08	NA	9	9	9
ENSG00000022840.15	RNF10	1.385328362794307	0.49565219616311074	0.16595208487146906	0.0011930171759359097	0.02405763108916191	0.0007947436497935379	NA	10	10	10
ENSG00000116604.17	MEF2D	-1.3850915658852014	-0.16950383569546087	0.16602447052882918	0.0073689113096021275	0.15118773455784218	8.3390984107294e-19	NA	29	29	29
ENSG00000277007.1	RP11-392O17.2	-1.3848242173098924	-0.40775008511937594	0.166106223961748	0.0013953055532266699	0.020223307140534098	0.002080663658365502	NA	3	3	3
ENSG00000100422.13	CERK	1.3839884253469008	0.17524380001146267	0.16636199891699288	0.008145638230690894	0.10340331257249792	8.467490204075521e-13	NA	12	12	12
ENSG00000163623.9	NKX6-1	-1.3836136421396872	-0.09196045794226725	0.16647678884523076	0.03376134191248617	0.023496956962216056	0.0009048368421461172	NA	78	80	80
ENSG00000196182.10	STK40	1.3834099199400185	0.591234613933868	0.16653921057974586	0.001037050392407739	0.033928465494304214	4.858072818694667e-05	NA	6	7	7
ENSG00000132481.6	TRIM47	-1.3833674934333928	-0.1337522801650217	0.1665522125358242	0.023764623566694267	0.08570176329261434	1.078896351356294e-10	NA	52	53	53
ENSG00000174007.7	CEP19	-1.3827496402484303	-0.09547326853315097	0.16674164527567026	0.02612323635502921	0.09461082605987957	8.093477363031118e-12	NA	53	59	59
ENSG00000132109.9	TRIM21	-1.382488812093192	-0.13006671866093727	0.1668216633444627	0.011808821154261299	0.06794479770291327	9.306000676978878e-09	NA	42	44	44
ENSG00000104613.11	INTS10	-1.3822092656633163	-0.3508181118655066	0.1669074559323156	0.0023686044415542865	0.018684696601576626	0.003270770909157492	NA	24	26	26
ENSG00000164308.16	ERAP2	1.3808548490051105	0.024483012816719708	0.1673235949718851	0.43187977952133205	0.7301549313393566	1.6747766210452092e-163	NA	50	52	52
ENSG00000182512.4	GLRX5	-1.380609481327854	-0.36466825633387107	0.16739906652480585	0.002667903039580324	0.08249168790717827	1.8268720210014985e-10	NA	7	7	7
ENSG00000277075.2	HIST1H2AE	-1.3804710304047545	-0.16475385049616537	0.16744166331343002	0.009596482980387289	0.0267252576500927	0.0003611089599996471	NA	32	32	32
ENSG00000163864.15	NMNAT3	1.3800328085107747	0.16113946578300772	0.1675765434306563	0.008306853008885527	0.06170798758681033	5.606086541304481e-08	NA	24	24	24
ENSG00000176953.12	NFATC2IP	1.3799150932691855	0.27378039883402233	0.1676127888531187	0.002915154657723593	0.02644280753327896	0.00041342586387517206	NA	19	20	20
ENSG00000087448.9	KLHL42	-1.3797855710329612	-0.11853881048079482	0.16765267654304383	0.01837227316356863	0.2640079973930168	8.412317733101812e-35	NA	17	17	17
ENSG00000220161.4	LINC02076	-1.378579258990501	-0.05069343217371947	0.16802451508037197	0.12029406562181816	0.2706405282338777	1.0516385712406015e-35	NA	9	10	10
ENSG00000241945.7	PWP2	-1.3784530706365683	-0.026710639578012577	0.1680634476397621	0.4506434060257028	0.6824031966459876	1.702241778204203e-139	NA	52	53	53
ENSG00000186340.14	THBS2	1.378452625896138	0.17855664439566232	0.16806358486632855	0.009671557598598609	0.09938489888663174	1.7328161258548418e-12	NA	77	82	82
ENSG00000223382.4	LINC01778	1.3782486705180537	0.07861739871990006	0.1681265250386339	0.05784951819049365	0.14642762485327215	2.3077351854113468e-18	NA	38	40	40
ENSG00000140564.11	FURIN	1.3774098483970671	0.2779855617040035	0.16838556973261587	0.0026831389640596557	0.04249635382426935	6.731472875679866e-06	NA	27	28	28
ENSG00000162104.9	ADCY9	-1.3771064946664964	-0.36447430703902767	0.16847932502988772	0.004987682275851923	0.020848156186567983	0.001811596967740548	NA	76	83	83
ENSG00000130751.9	NPAS1	-1.3765613293609689	-0.2658953353726492	0.16864791371110643	0.004222381470246854	0.0178109027084328	0.003822668114666221	NA	34	35	35
ENSG00000141569.10	TRIM65	1.3757497337837943	0.13913137534291636	0.1688991286258399	0.015217458628714226	0.09100768561317356	2.450417551267404e-11	NA	52	54	54
ENSG00000136819.15	C9orf78	1.3757052282561095	0.2807217244425877	0.1689129126326805	0.003221525072377712	0.05904473784656052	7.871374569793715e-08	NA	8	8	8
ENSG00000087191.12	PSMC5	1.3756813189987736	0.24199823944448537	0.16892031802462482	0.004906109735864172	0.16366036688772753	3.389261455854728e-20	NA	51	52	52
ENSG00000100075.9	SLC25A1	-1.375505112631017	-0.20498721717968607	0.16897490177100172	0.005773593227558795	0.12664449567982808	9.52856603460434e-16	NA	14	15	15
ENSG00000245149.3	RNF139-AS1	-1.3751588293720682	-0.24324482802539976	0.1690822090777967	0.004380013669721796	0.04225151370860456	6.885760195084468e-06	NA	9	9	9
ENSG00000170779.10	CDCA4	-1.3746062450787262	-0.18420197632293642	0.16925355143638543	0.00594220823616888	0.03218366005358033	8.440692802000556e-05	NA	17	17	17
ENSG00000099797.13	TECR	-1.3745823705098288	-0.3712985785774829	0.16926095726781876	0.0022466004256123367	0.04239264752159052	7.331671657741333e-06	NA	19	19	19
ENSG00000123240.16	OPTN	-1.3745113448486141	-0.4774060674262274	0.16928299068696506	0.0013297262919049503	0.03748885108998632	2.520082480944104e-05	NA	13	13	13
ENSG00000164244.20	PRRC1	-1.3743555986600147	-0.23912547993105243	0.16933131344595076	0.00613589458580183	0.06505211121745788	2.4388647451445205e-08	NA	18	19	19
ENSG00000140682.18	TGFB1I1	1.3727031853884755	0.16599392144588968	0.16984463853176202	0.009139324970687654	0.13920397921028965	1.9390039003423983e-17	NA	10	17	17
ENSG00000168275.14	COA6	-1.3725189746238355	-0.0996061027991538	0.16990193612512539	0.027827944240410435	0.202961660652912	1.2892478013550783e-25	NA	51	51	51
ENSG00000122674.11	CCZ1	1.372464469191236	0.0269164464287903	0.1699188924728634	0.3469997182890956	0.6684225766468587	1.3362835386981021e-135	NA	65	72	72
ENSG00000180855.15	ZNF443	1.3721981043008655	0.14396576334086114	0.17000177540920813	0.013134313128970714	0.06486985506905349	1.9431805843439376e-08	NA	7	7	7
ENSG00000136052.9	SLC41A2	-1.3719174339440825	-0.17229788424084538	0.17008914246385842	0.010208763600423432	0.07594400348138441	1.3233652494702401e-09	NA	58	59	59
ENSG00000178301.3	AQP11	-1.3715268037023483	-0.08432669215605752	0.1702107938308881	0.014382519406683923	0.07926038053440848	4.5720433314026985e-10	NA	17	17	17
ENSG00000185340.15	GAS2L1	-1.3703278440541973	-0.15666679382962254	0.17058458502471463	0.011156692399611442	0.14980655170268453	7.360139385839896e-19	NA	15	15	15
ENSG00000154760.13	SLFN13	1.3694317455419613	0.10573141579135772	0.17086435666617705	0.02208298929596118	0.11104854906335693	8.442835660951953e-14	NA	26	28	28
ENSG00000230724.9	LINC01001	-1.3693987346372474	-0.14659693157369733	0.1708746695869212	0.01227409795415834	0.02884351318732465	0.0002287162798800308	NA	16	20	20
ENSG00000105983.20	LMBR1	-1.3691898717840145	-0.1570268807778549	0.17093993113655903	0.010462819824462944	0.08269207338967566	1.996402292889972e-10	NA	60	62	62
ENSG00000101236.16	RNF24	1.3686130674864272	0.15293755737182646	0.1711202570924606	0.01171010574691741	0.1354651716769317	1.4717617805406995e-16	NA	45	48	48
ENSG00000144597.13	EAF1	-1.3669881933366301	-0.34686402092497215	0.17162900626300126	0.002732281957204633	0.024536457463172318	0.000679496919372212	NA	22	22	22
ENSG00000173744.17	AGFG1	1.366903130326466	0.29907796196995284	0.17165567069931675	0.002214491514726712	0.01491421251588444	0.008333891386889378	NA	40	41	41
ENSG00000189280.3	GJB5	-1.3663728812924028	-0.11067488769216972	0.17182195611937734	0.02080593853723675	0.08407746101345508	1.5523941228635868e-10	NA	33	36	36
ENSG00000164334.15	FAM170A	-1.3663254897992403	-0.07467057779592064	0.17183682389769728	0.06778564538532993	0.14433289864860646	1.1725834274024486e-17	NA	24	24	24
ENSG00000204947.8	ZNF425	1.366074259697655	0.12937406429058057	0.1719156565168084	0.01594766970848707	0.11843413159262417	1.638716604985147e-14	NA	28	28	28
ENSG00000260911.2	RP11-196G11.2	1.3653719230800854	0.09139168271895735	0.1721361838583818	0.02962696059816071	0.12748248484993746	1.052077747131249e-15	NA	9	9	9
ENSG00000119285.10	HEATR1	-1.3641585512040455	-0.33345898929995843	0.17251767020501385	0.0024618485774619264	0.062481745856959724	4.64253870207668e-08	NA	9	10	10
ENSG00000163956.10	LRPAP1	-1.3639665150263676	-0.07330704942432756	0.17257810464441692	0.039941221312968594	0.3277502094665797	1.6688352161739712e-45	NA	15	16	16
ENSG00000026559.13	KCNG1	1.3639481522965857	0.12564421110261664	0.17258388428731497	0.009515956734071794	0.03829857038004207	2.1928151383941696e-05	NA	14	16	16
ENSG00000131375.9	CAPN7	-1.3638951249607503	-1.232985914559812	0.17260057537791995	0.0001676575788721079	0.012522929070124823	0.016142307601716734	NA	6	6	6
ENSG00000166997.7	CNPY4	1.3636381074446469	0.2635049198955735	0.17268149231793184	0.0040676195623849006	0.06675997012193956	1.362567385835222e-08	NA	16	16	16
ENSG00000187210.12	GCNT1	1.3635427524844437	0.36978917932713407	0.17271152017648006	0.0016163647011291624	0.01629582357545831	0.0056381308242504655	NA	6	6	6
ENSG00000214338.10	SOGA3	-1.3634309332307712	-0.15385742537298072	0.17274673771541438	0.012616684974892366	0.036861264185783116	3.176696336213235e-05	NA	40	47	47
ENSG00000163288.13	GABRB1	1.3633116021201652	0.18761656488221953	0.17278432704086344	0.009272019746774277	0.01799419825113666	0.003928734347632667	NA	47	47	47
ENSG00000261222.2	CTD-2006K23.1	1.3630974213747689	0.13408637916655977	0.17285180936114197	0.011292166033510733	0.05084148676252858	6.48471477873189e-07	NA	22	22	22
ENSG00000131626.16	PPFIA1	1.3630359665930123	0.2189102774307569	0.17287117566981058	0.004009455282922557	0.11649105054840145	2.420179934906332e-14	NA	31	32	32
ENSG00000162595.5	DIRAS3	1.3629207841499094	0.14101535735149198	0.17290747760152014	0.009409506625743184	0.02696013343045488	0.0003857910576296537	NA	69	72	72
ENSG00000283317.1	RP11-122G18.11	1.3629183900058126	0.05626693741407875	0.17290823222190554	0.06423000795973394	0.19944682936013394	3.034293610401849e-25	NA	58	62	62
ENSG00000156222.11	SLC28A1	-1.3628228085667005	-0.17312205679478399	0.17293836095071746	0.0080564256301472	0.03558535502631833	4.3026309028372354e-05	NA	18	18	18
ENSG00000168385.17	SEPT2	-1.3625883992048924	-0.06181093165576551	0.1730122669764952	0.09891464201554974	0.5933768604094015	5.014634637264636e-106	NA	29	30	30
ENSG00000114054.13	PCCB	-1.3625401651610871	-0.13459221997785542	0.1730274774313476	0.014795383918879993	0.10609126757726603	3.137289547805567e-13	NA	37	37	37
ENSG00000256433.2	RP1-102E24.8	1.3622542160195463	0.05520261623484923	0.17311767113010257	0.08143779648154745	0.25150825510511465	1.341568645710581e-32	NA	49	51	51
ENSG00000080546.13	SESN1	1.3620428853176736	0.5893098192247345	0.17318435136134958	0.000562663812836417	0.010833475520256982	0.02492367074707211	NA	4	4	4
ENSG00000137656.11	BUD13	-1.3614908448035505	-0.32755474680137486	0.1733586248082486	0.0021878826700538557	0.013534379971145595	0.012166929676130814	NA	12	12	12
ENSG00000092295.11	TGM1	-1.361012426737572	-0.13743428030680221	0.17350976239807003	0.015817961796672577	0.05117827563916787	6.790647758969263e-07	NA	36	38	38
ENSG00000272465.1	RP1-136B1.1	-1.3607327553510271	-0.20078577933917602	0.1735981592926693	0.006539221996036107	0.020150357466906545	0.0021671430622033274	NA	10	11	11
ENSG00000174796.12	THAP6	-1.360208467900113	-0.4232585271891678	0.1737639636659024	0.001391944025256121	0.01201630212246289	0.01810437059692796	NA	30	30	30
ENSG00000117525.13	F3	-1.3601297703317905	-0.12379446418220823	0.17378886175078478	0.015304704679551322	0.1154373367454628	1.4126374702950184e-14	NA	27	29	29
ENSG00000224848.1	RP11-535M15.1	-1.3601136752135867	-0.05343915693769249	0.17379395420106558	0.10355001694935848	0.2987080457602629	7.080582028491153e-40	NA	29	30	30
ENSG00000135093.12	USP30	1.360051859289597	0.10307614917675571	0.1738135136224307	0.02535738098551455	0.17677309425037632	7.811631985801062e-22	NA	46	46	46
ENSG00000163833.7	FBXO40	-1.359520512501782	-0.17764869688419355	0.17398170698986382	0.007343059508523815	0.030657158251282023	0.00014899541632419505	NA	38	39	39
ENSG00000171503.11	ETFDH	-1.359292812133161	-0.090736484235968	0.17405382083151377	0.044295359352767724	0.2896052490504823	1.0090366109265148e-38	NA	18	18	18
ENSG00000139192.11	TAPBPL	1.3587788210183835	0.03293942236802465	0.1742166864542143	0.21569419674883064	0.6094775105891791	1.1146714171498259e-111	NA	52	63	63
ENSG00000075399.13	VPS9D1	-1.358604860605997	-0.11896094157588621	0.1742718341325521	0.013477090132214691	0.061107143377075575	6.712495369797483e-08	NA	44	45	45
ENSG00000145220.13	LYAR	-1.358587830997535	-0.39371013046287795	0.1742772334369782	0.0014513167244045735	0.03770461910246031	2.2623176758252014e-05	NA	7	8	8
ENSG00000162734.12	PEA15	1.358505231830561	0.49728537496386765	0.17430342360054785	0.0009951627776449625	0.03375080907253214	7.095474359618697e-05	NA	20	21	21
ENSG00000198468.7	FLVCR1-AS1	1.3584933770418273	0.02718632424461249	0.1743071827035506	0.31955611957516983	0.5629463414016811	1.3558650458099086e-96	NA	62	62	62
ENSG00000156218.12	ADAMTSL3	-1.3584580507905557	-0.1126870787314375	0.17431838486632356	0.017143142573747147	0.08087795829200056	3.0516894680265635e-10	NA	30	31	31
ENSG00000156398.12	SFXN2	1.358375777993925	0.25257006194779874	0.17434447613969584	0.00347547348090044	0.011829206144260071	0.01900745660226813	NA	18	19	19
ENSG00000152700.13	SAR1B	-1.3581266458730537	-0.5267074091217411	0.1744235015012937	0.0008051237508475363	0.018979565218903763	0.002633988156639309	NA	15	17	17
ENSG00000164967.9	RPP25L	-1.3576792669417537	-0.13954688053362801	0.1745654784045737	0.013844284125146107	0.13546672910115184	1.1791055546646546e-16	NA	14	14	14
ENSG00000099337.4	KCNK6	1.356938953701843	0.6646661989585109	0.17480060828635935	0.0006341715175317095	0.013755661860932076	0.011156781548120198	NA	9	9	9
ENSG00000241163.7	LINC00877	1.3565579091474858	0.09947536740835565	0.1749217234439001	0.025685258060570423	0.12360148101890638	2.1814197655683434e-15	NA	22	22	22
ENSG00000100241.20	SBF1	1.3561265069350479	0.2529575108940599	0.17505892038552195	0.004056323631841623	0.010641991066923708	0.026351590495257773	NA	41	43	43
ENSG00000142541.16	RPL13A	-1.3559751802017121	-0.7595761564441539	0.17510706517890318	0.00039595539238109314	0.04809503381447237	1.3732462993427182e-06	NA	8	8	8
ENSG00000186907.7	RTN4RL2	-1.3555083899198888	-0.24148614501257745	0.17525563735025684	0.004657927723977626	0.060391976143889185	4.731873969235162e-08	NA	12	12	12
ENSG00000125457.13	MIF4GD	-1.3554996468892855	-0.3987572426072689	0.17525842101957467	0.002266514738137013	0.02736713403581939	0.00035516309158049734	NA	15	15	15
ENSG00000135457.9	TFCP2	1.355494896816389	0.47026450531923575	0.17525993339596913	0.001110690046598856	0.029564871591741218	0.0001927146530520271	NA	9	9	9
ENSG00000145241.10	CENPC	1.3554274122599692	0.20016007476101122	0.17528142086554288	0.0181612915914675	0.12791228560764453	8.418719506763827e-16	NA	43	46	46
ENSG00000102837.6	OLFM4	1.3552247392916608	0.2563742040096452	0.17534596491637877	0.003884861691461334	0.01958251217570605	0.0025822469075886425	NA	7	7	7
ENSG00000171757.15	LRRC34	1.35520273887517	0.16188963878395576	0.1753529723245012	0.013802739294907149	0.15202151420292345	6.647996642979218e-19	NA	44	48	48
ENSG00000137936.16	BCAR3	1.3550611576156586	0.11883279886123341	0.17539807272712815	0.017863111949048043	0.09797499710741296	2.9885894509854924e-12	NA	38	40	40
ENSG00000275152.4	CCL16	-1.3550416722881984	-0.25711377326279966	0.1754042804132615	0.003622477584520784	0.03963903571304405	1.61107510488028e-05	NA	12	13	13
ENSG00000122008.15	POLK	1.35492040983259	0.413868169863969	0.17544291620478003	0.001376743992347812	0.01876216195981412	0.003027406599947228	NA	22	26	26
ENSG00000187492.8	CDHR4	-1.3548575594424352	-0.13303870555001565	0.1754629436523235	0.013611930182258442	0.06590852309538026	1.546589006468957e-08	NA	24	24	24
ENSG00000196275.13	GTF2IRD2	1.3545600990392002	0.05828599972531852	0.17555775335587676	0.09529746525222425	0.5335654490830016	3.87592155893865e-89	NA	13	16	16
ENSG00000078808.16	SDF4	-1.3544189229070513	-0.2775995351187022	0.17560276386530604	0.009176327731898564	0.09805713617886866	3.21950741818701e-12	NA	36	53	53
ENSG00000170458.13	CD14	1.3543935940796636	0.5251953536604408	0.17561084024456342	0.0008016781004369667	0.023531593920764447	0.0008074799154969927	NA	4	4	4
ENSG00000139116.18	KIF21A	-1.3538259326450184	-0.21316048917259975	0.1757919181233325	0.006600672267542138	0.07559386154372665	1.269139864128669e-09	NA	13	14	14
ENSG00000141570.10	CBX8	1.3535479625114666	0.24059786276470307	0.17588063837224777	0.00726138454695546	0.030349954813509987	0.00016188424150698054	NA	30	32	32
ENSG00000221923.8	ZNF880	-1.352432330942657	-0.02580948335201731	0.17623705254984445	0.3728339639626773	0.6987745919981748	1.0838292320080193e-147	NA	57	62	62
ENSG00000187513.8	GJA4	1.3517799166808278	0.2901367389799671	0.17644573065711122	0.0027096202077284237	0.031978251526415716	0.00010557884876295098	NA	16	16	16
ENSG00000165699.13	TSC1	-1.351290213378485	-0.3259777682559105	0.17660248577702442	0.003548630940839945	0.030360068381410494	0.00016268450532076246	NA	51	55	55
ENSG00000139832.4	RAB20	1.3512449614469901	0.2834138299992791	0.17661697625808437	0.0030140706025608963	0.0589989997757189	7.55797928992234e-08	NA	33	35	35
ENSG00000131730.15	CKMT2	-1.3507763375749762	-0.26959727060715016	0.1767670901424906	0.0038034461369301623	0.020417537757865648	0.002003420716114345	NA	48	50	50
ENSG00000236384.7	LINC00479	1.3506003603138372	0.03813868862110204	0.1768234853357541	0.1572304665233379	0.3665146251134868	2.5668487109242928e-51	NA	22	22	22
ENSG00000083123.14	BCKDHB	1.349753894103749	0.21807516333828245	0.1770949385545536	0.00554852021464557	0.06564748872286316	1.619730310982429e-08	NA	51	52	52
ENSG00000183665.5	TRMT12	1.349172700126403	0.19015597972861212	0.17728150130256803	0.00668368053297398	0.062302022180228664	4.1229635631615394e-08	NA	7	8	8
ENSG00000133101.9	CCNA1	-1.3491082828842633	-0.1112766941081119	0.17730218818803045	0.02769208770399707	0.044081579931797454	3.1832987319954444e-06	NA	32	32	32
ENSG00000273203.1	AC006946.16	1.3486268224200952	0.16353361117279017	0.17745686083616807	0.00571845575677048	0.02075385196033504	0.0019032464291623735	NA	10	10	10
ENSG00000155530.2	LRGUK	1.3486040631250156	0.08206976511994035	0.17746417491046607	0.0368207167142887	0.06700067841915383	1.51744891545623e-08	NA	33	33	33
ENSG00000130193.7	THEM6	-1.3477603145583843	-0.2047373793887371	0.1777354858679968	0.005392129700167001	0.029591317814654888	0.0001983784236510112	NA	22	22	22
ENSG00000283141.1	RP11-109A6.5	-1.3476743929265256	-0.1404971792914906	0.17776313165197521	0.015679268340964385	0.07149144535046731	3.4983110832658083e-09	NA	6	6	6
ENSG00000185561.9	TLCD2	1.3469788367634243	0.10026021981825384	0.1779870487578893	0.02574307134884484	0.21178905226653355	1.6632133583544587e-26	NA	12	13	13
ENSG00000122545.18	SEPT7	1.3469687132063568	0.4151480977251948	0.17799030933615922	0.0013970812277590385	0.0704423105326903	5.433013000010011e-09	NA	28	30	30
ENSG00000186407.6	CD300E	1.346708865608394	0.4404809238443719	0.17807401583214222	0.0014194712485981072	0.011406250259082144	0.021691916815082337	NA	6	6	6
ENSG00000111215.11	PRR4	1.3466439436532922	0.04153519934845769	0.17809493416272282	0.149065352106692	0.39916231462756063	2.0169885396543627e-57	NA	47	47	47
ENSG00000182179.12	UBA7	1.3463620462364998	0.2774718352493374	0.17818578479249947	0.0032458221195173272	0.06111884549909151	6.152291158164332e-08	NA	16	17	17
ENSG00000079335.18	CDC14A	-1.3462224791408144	-0.14463703980667994	0.17823077760154515	0.012837385733326424	0.1299734061468563	4.308349097812691e-16	NA	12	12	12
ENSG00000167608.11	TMC4	1.3462139142762315	0.05655159354066613	0.17823353896690175	0.08314776394548296	0.25243257727195195	2.6411738798554637e-32	NA	84	94	94
ENSG00000260645.1	RP11-250B2.5	1.3456921537015294	0.3337667214060816	0.17840181786071618	0.0024279833822268507	0.03479617934294773	5.302718208735954e-05	NA	15	15	15
ENSG00000107554.16	DNMBP	1.3453165179778135	0.05746068300137625	0.17852304155441756	0.07152040314802793	0.2369644775882571	4.411416670805883e-30	NA	48	50	50
ENSG00000270039.1	RP11-571M6.17	-1.3450746674531608	-0.12368713974474073	0.1786011230367407	0.017167738253923814	0.05031305402234712	1.045092301259042e-06	NA	29	30	30
ENSG00000100227.17	POLDIP3	1.3445599450913661	0.19793480539108646	0.17876738581106733	0.004585155698541852	0.06712398152554434	1.0066462231969974e-08	NA	13	13	13
ENSG00000025039.14	RRAGD	1.344479254276715	0.21364698306467092	0.17879346054817002	0.00492202276618402	0.06638417938956942	7.247020004481883e-09	NA	3	3	3
ENSG00000249096.6	RP11-290F5.1	-1.343824415794927	-0.105110076377406	0.17900517219587486	0.025610548796550073	0.016218580251403113	0.005892562797150839	NA	56	56	56
ENSG00000129625.12	REEP5	-1.34271281518265	-0.38371110061284397	0.1793649834683153	0.0018513261648247113	0.06645945623840535	1.5105793936923998e-08	NA	19	19	19
ENSG00000250620.1	RP11-91J3.3	1.3424959680853046	0.044514836895981354	0.1794352368087222	0.11206926388966089	0.3470842680678836	2.0135024268104104e-47	NA	23	23	23
ENSG00000108592.16	FTSJ3	1.342293084274254	0.037530783824172895	0.17950098489552624	0.197896962765144	0.6571876883811504	5.527841031582351e-131	NA	60	60	60
ENSG00000183576.12	SETD3	1.3422627307795014	0.7003899997770617	0.17951082302221832	0.0005007424448049909	0.017920369266755658	0.003658360644850515	NA	13	14	14
ENSG00000132681.16	ATP1A4	-1.341478461391147	-0.06516026651572046	0.17976515817298944	0.05709911970780526	0.15412683045578274	2.5228386356600268e-19	NA	90	98	98
ENSG00000101558.13	VAPA	-1.3412415361215386	-0.39514527767747026	0.17984204465691722	0.0019034312717489694	0.010336551682887805	0.028399363921510695	NA	40	42	42
ENSG00000164265.8	SCGB3A2	-1.3411694755046322	-0.09584786091344277	0.17986543446111614	0.021983673913119745	0.13022957611964178	3.5777613408214296e-16	NA	21	23	23
ENSG00000183793.13	NPIPA5	1.3406143330327587	0.0505580842577071	0.1800457012465707	0.10137114660717875	0.480282065108703	8.192496811552082e-75	NA	67	82	82
ENSG00000107020.9	PLGRKT	-1.3394530067226034	-0.07534330677240081	0.18042324315402047	0.04134079733924405	0.30128729856840114	8.857423415136321e-40	NA	29	29	29
ENSG00000215790.6	SLC35E2	1.3391068751465622	0.06776647596731689	0.18053588263127718	0.03519544234829744	0.026185189722489625	0.0004603140195521425	NA	53	70	70
ENSG00000122965.10	RBM19	-1.338989211513993	-0.16830657224229492	0.18057418507883471	0.013136894487520909	0.10722173771913383	3.2575191285310413e-13	NA	20	21	21
ENSG00000074370.17	ATP2A3	1.3386485818153968	0.18174596583333882	0.1806851025688292	0.009485040140866962	0.06667806144816811	1.4088644409704298e-08	NA	6	6	6
ENSG00000168772.10	CXXC4	1.3386321021796372	0.09770849675109647	0.18069047003037786	0.024678937314239615	0.07353650829610964	2.1015395233497007e-09	NA	19	19	19
ENSG00000110888.17	CAPRIN2	1.3386047927922893	0.18744575836802785	0.1806993650317501	0.008212563639806717	0.0965292031655884	3.0460438617537397e-12	NA	39	39	39
ENSG00000115687.13	PASK	-1.3384111868381359	-0.17816985453588358	0.18076243418269566	0.006600366179083683	0.056366599188992325	2.1694999918755455e-07	NA	12	12	12
ENSG00000205084.10	TMEM231	-1.3378930812714565	-0.10705161922350655	0.1809312928551562	0.018968821608945627	0.1451296478729773	9.568346233478926e-18	NA	14	14	14
ENSG00000124370.10	MCEE	1.3359010213637972	0.19939952641995806	0.1815816270823627	0.00611293422924548	0.02500192460911982	0.000646077014318481	NA	24	24	24
ENSG00000181798.2	LINC00471	-1.3358947026747727	-0.07611244237066542	0.18158369265780527	0.043319619778826965	0.14178909268726553	1.6240867501124254e-17	NA	10	10	10
ENSG00000130724.8	CHMP2A	1.3358226815427612	0.58600483426228	0.18160723755226027	0.0006633243313229238	0.02391011704271764	0.0008268575487441588	NA	16	16	16
ENSG00000149927.17	DOC2A	-1.3349276781082156	-0.3080389212382504	0.18190001793874633	0.002569661739881907	0.018049591078315844	0.0036220039036986	NA	1	1	1
ENSG00000198586.13	TLK1	1.3346410544598541	0.23455289853408104	0.1819938544497377	0.004802111421385171	0.08364433251572699	1.1749035821043127e-10	NA	18	18	18
ENSG00000117450.13	PRDX1	1.3333300626369078	0.13033442403014925	0.18242351230840503	0.014509631711621505	0.19499787015210232	1.6678789271921808e-24	NA	38	38	38
ENSG00000259129.5	LINC00648	-1.3329352090414393	-0.2728886708774823	0.1825530669055475	0.0025828389197528326	0.023465371002439502	0.0007266202998817867	NA	3	3	3
ENSG00000137767.13	SQRDL	1.3326354036143615	0.27644128652214495	0.18265148099720574	0.003505233215818911	0.062312173219869975	4.4913475111519765e-08	NA	22	24	24
ENSG00000198818.9	SFT2D1	1.3324963151769285	0.11871569683660312	0.18269715150447952	0.0185044137440417	0.14021356232229218	6.300602311603527e-18	NA	37	38	38
ENSG00000176845.12	METRNL	1.3322084445370561	0.2313842405311567	0.18279170241547238	0.00604955879142961	0.04196028177570011	8.81941066765688e-06	NA	33	34	34
ENSG00000068912.13	ERLEC1	-1.3319649070772142	-1.2667872371447846	0.18287172044378663	0.00012482594856658778	0.011607697294930023	0.020540739195023583	NA	7	7	7
ENSG00000100890.15	KIAA0391	-1.3317967406483475	-0.14493230780585356	0.1829269892972215	0.010076836443481998	0.07104764948725589	4.656943754881152e-09	NA	50	53	53
ENSG00000166770.10	ZNF667-AS1	-1.3312149137756202	-0.06707789269768312	0.1831183055262332	0.05179426478581049	0.2794754752048126	1.8514210190721208e-36	NA	49	52	52
ENSG00000139579.12	NABP2	-1.3308399028476479	-1.1716376512767788	0.1832416951273057	0.000210493677378858	0.02573178156543055	0.0005271093412368389	NA	2	2	2
ENSG00000172803.17	SNX32	1.3305564953259756	0.055429582477540734	0.1833349853836832	0.09287700605282824	0.26228854131169793	4.93343705464959e-34	NA	18	18	18
ENSG00000111886.10	GABRR2	-1.3304460893241743	-0.23801791133914021	0.18337133764093694	0.007961306536103923	0.0722830453134011	3.208840660910406e-09	NA	19	19	19
ENSG00000162493.16	PDPN	1.3303871479743927	0.15782097854348304	0.1833907468439533	0.010173421987711906	0.07313158878227316	2.8818769533881163e-09	NA	26	28	28
ENSG00000095906.16	NUBP2	1.330016563321399	0.35398059036284246	0.1835128140869654	0.0016471224699771583	0.06704489291024839	1.4478195277777454e-08	NA	9	9	9
ENSG00000157653.11	C9orf43	-1.3293028215163252	-0.07534702986094192	0.18374808378192375	0.04659873063562081	0.033216556896524085	7.708434664828986e-05	NA	52	52	52
ENSG00000214955.5	AP000318.2	-1.3290328701301892	-0.15542633261693536	0.18383712567430832	0.009394493955521666	0.0543727167307174	3.6553155142621653e-07	NA	33	35	35
ENSG00000265107.2	GJA5	1.3286036635965068	0.11257438111816898	0.1839787627376298	0.023358305267761087	0.07509324252494612	1.6599258072013386e-09	NA	71	84	84
ENSG00000182674.5	KCNB2	1.3284235817926564	0.23371755161840085	0.18403821333307768	0.004463290888158855	0.028632848882315563	0.00023560743485667252	NA	32	32	32
ENSG00000100266.18	PACSIN2	-1.3280179265241485	-0.525639227765563	0.1841721848441329	0.0007866554605278581	0.02801168932021542	0.0002753360682247054	NA	20	20	20
ENSG00000103249.17	CLCN7	1.3279988472351483	0.14764939937804153	0.18417848773824463	0.018300977318619377	0.19824069312874967	4.327578750663462e-25	NA	16	16	16
ENSG00000110719.9	TCIRG1	-1.327895557305248	-0.5043827945508612	0.18421261261524224	0.001284954137807387	0.034772652284832485	5.010711453804818e-05	NA	9	9	9
ENSG00000178209.14	PLEC	-1.3272324355481544	-0.10071934571730862	0.18443180596108077	0.02135715505384265	0.19990370164192156	9.647286013545196e-26	NA	23	23	23
ENSG00000204740.10	MALRD1	-1.3261349114435073	-0.04039949766631054	0.18479501408303445	0.24021107844283812	0.4350302507941232	1.1530425104211345e-65	NA	213	214	214
ENSG00000105483.17	CARD8	-1.3257792928178194	-0.3745806637083528	0.18491281386419234	0.002151845090199755	0.07996860838221266	4.918114449019618e-10	NA	27	32	32
ENSG00000164776.9	PHKG1	1.3254326377988825	0.3644468623401932	0.185027697892174	0.0020461956131515857	0.015605490668740866	0.0059170977882542775	NA	12	12	12
ENSG00000132740.8	IGHMBP2	1.3239043135820294	0.07493443283157714	0.1855348254506577	0.04106438178811793	0.3462369319252232	1.7529685499514874e-47	NA	37	38	38
ENSG00000068885.14	IFT80	1.3238914860440436	0.2413990449378401	0.18553908622147908	0.003820695294634926	0.03674133616540252	3.073303333777822e-05	NA	17	17	17
ENSG00000130035.6	GALNT8	-1.3237772877730125	-0.22024096933855491	0.1855770212933383	0.00506960412038876	0.024101532244274297	0.0008177251604992856	NA	29	30	30
ENSG00000187961.13	KLHL17	1.3237056293768157	2.309554640901083	0.18560082814094425	4.588830796189893e-05	0.07372792004974657	2.327049321916832e-09	NA	2	6	6
ENSG00000171953.15	ATPAF2	-1.3229186194963583	-0.2670010367477628	0.18586244262371454	0.00208562014985981	0.026090444281545173	0.0004036116370734198	NA	8	8	8
ENSG00000113722.16	CDX1	1.322444844202938	0.11949167562007088	0.18602006439605623	0.019497426561833876	0.050118691150048106	1.0479997803791809e-06	NA	29	30	30
ENSG00000166788.9	SAAL1	1.321953239060601	0.05934289619546253	0.186183722470606	0.06310335196350073	0.2903414620436709	4.2145736449274195e-38	NA	15	15	15
ENSG00000187742.14	SECISBP2	1.3218409423050952	0.1674377696056257	0.18622112160870175	0.004283871605702519	0.025814154367849604	0.00048358023363985193	NA	52	52	52
ENSG00000186594.14	MIR22HG	-1.321785255640762	-0.21108461694779868	0.18623966946857906	0.005411884062147117	0.1461147702698446	5.883910920406412e-18	NA	3	3	3
ENSG00000164300.16	SERINC5	1.3211697120532808	0.14394894172061287	0.18644478287915234	0.012833360635420555	0.1065158774033696	4.3590479957354764e-13	NA	44	48	48
ENSG00000134265.12	NAPG	1.3194501634590228	0.1075668969328043	0.1870186607833383	0.02188568479483405	0.2124210536998408	1.1868283149627684e-26	NA	26	27	27
ENSG00000143537.13	ADAM15	1.3192975848755395	0.2104614617013383	0.18706964492838807	0.0035682453001435787	0.013271065966624652	0.01293633598384199	NA	37	42	42
ENSG00000203730.2	TEDDM1	1.3190059481929401	0.14834249857666332	0.1871671239067576	0.011316553340274184	0.022841096472745043	0.0010820534755630207	NA	36	36	36
ENSG00000102858.12	MGRN1	-1.3179128253538832	-0.03686946021635312	0.18753283182446656	0.14309276251705688	0.5920840777822126	1.4074253397455798e-106	NA	43	44	44
ENSG00000275074.1	NUDT18	-1.3176340814373142	-0.3086917796408228	0.18762617088832245	0.0027134097038796655	0.06325434260825627	3.400845128108623e-08	NA	4	4	4
ENSG00000146197.8	SCUBE3	-1.3166711523843575	-0.47753956563369326	0.18794887727936693	0.000973908552682353	0.019063234192980668	0.0028445978802064827	NA	8	8	8
ENSG00000078018.19	MAP2	-1.3165224232023662	-0.21660130637465777	0.18799875738202176	0.00465472226497554	0.03989957414395761	1.4416754994788229e-05	NA	38	38	38
ENSG00000111907.20	TPD52L1	1.3163626175499499	0.1581518556908493	0.1880523631459321	0.010839226114997607	0.10618826623716704	3.3642686790157464e-13	NA	37	38	38
ENSG00000213077.5	FAM106A	1.3162801588711193	0.033314956036931326	0.18808002778291133	0.26613355210719747	0.4670453041257562	8.317374639893796e-72	NA	5	8	8
ENSG00000108509.20	CAMTA2	-1.3162505505665327	-0.20957393475620364	0.18808996201210126	0.005516712159897301	0.11250463562175897	4.9458125359513224e-14	NA	10	10	10
ENSG00000115159.15	GPD2	1.3162374558217405	0.242976172199132	0.18809435570683564	0.00376373811492336	0.06160852774521455	4.8721571839014884e-08	NA	12	12	12
ENSG00000204149.10	AGAP6	-1.3151886878691423	-0.08699266626229078	0.1884464959847012	0.028730602957090873	0.3729953136797357	1.0236335890863003e-52	NA	14	16	16
ENSG00000250903.8	GMDS-AS1	1.3148213145016683	0.20687201995144885	0.18856996228612322	0.005213021173545178	0.08193024757342833	1.9547360024642903e-10	NA	9	9	9
ENSG00000160214.12	RRP1	1.3148168297119578	0.19501446268940165	0.18857146989618778	0.0065294758850089315	0.039604812393763365	1.4559544351928619e-05	NA	29	29	29
ENSG00000118292.8	C1orf54	-1.314694332591935	-0.18749858932273786	0.18861265205188604	0.005498408650148031	0.07383618038718331	1.7751757277332574e-09	NA	19	21	21
ENSG00000170873.18	MTSS1	1.3146598457301202	0.17181399367042793	0.18862424734393124	0.00892502708568623	0.036476169252502966	3.0147822628290724e-05	NA	58	58	58
ENSG00000175395.15	ZNF25	1.3143621612756913	0.10323054553322371	0.18872435769703888	0.0187991232849712	0.17490291922005075	1.704292055963709e-21	NA	140	156	156
ENSG00000092208.16	GEMIN2	-1.3140946762941919	-0.18480568041371045	0.18881434547871723	0.008622768919747354	0.026245528164009033	0.0004672038838509392	NA	23	23	23
ENSG00000162882.14	HAAO	1.3140917023083951	0.17441762021189516	0.18881534617022067	0.007912805860313767	0.1872977326562863	1.4855999760394212e-23	NA	27	27	27
ENSG00000095066.11	HOOK2	-1.31380028707832	-0.37136526991118096	0.18891342100123032	0.00317497830992604	0.0285526905907859	0.00024056180410158155	NA	23	25	25
ENSG00000234147.1	RP3-460G2.2	-1.3127333232116314	-0.1053476044030774	0.18927282468257023	0.022618960664749364	0.06797743808453413	9.170432113706643e-09	NA	28	28	28
ENSG00000116030.16	SUMO1	1.3125390597456643	0.43822900106690976	0.1893383159670634	0.001578643202642019	0.01973479387313053	0.0024566431781718225	NA	45	47	47
ENSG00000100284.20	TOM1	-1.3124986960221472	-0.1451598566748295	0.18935192572721893	0.007947849754937633	0.08415523510991957	1.0880002189090545e-10	NA	28	29	29
ENSG00000197530.12	MIB2	1.3124848454242923	0.34081847672602034	0.1893565960104614	0.0011374085964167514	0.043814455512333414	4.720290177672873e-06	NA	23	35	35
ENSG00000142632.16	ARHGEF19	1.312312395378289	0.0409146544060964	0.18941475155277065	0.1330876879484572	0.5238466277074306	1.901823281836648e-86	NA	77	89	89
ENSG00000213625.8	LEPROT	1.3117865401476387	0.25794057876091386	0.1895921676314063	0.0029306786155096484	0.043696681523480434	5.63519985227713e-06	NA	17	17	17
ENSG00000267224.1	AC005498.4	1.3117128125615911	0.16283569836880388	0.18961705205556245	0.00899408616306991	0.02364087842853506	0.000846112234293943	NA	17	17	17
ENSG00000162714.12	ZNF496	1.3116645819172337	0.10495108412595848	0.1896333320923831	0.017703362539697183	0.11034227785400977	4.158514226846858e-14	NA	32	32	32
ENSG00000117114.19	ADGRL2	-1.3115622803355311	-0.11708683240556354	0.18966786693984306	0.01839481542607385	0.06333614161799518	3.5185555336658614e-08	NA	54	54	54
ENSG00000121577.13	POPDC2	-1.3109346558369233	-0.12506237373043266	0.18987984111291456	0.010553751465365238	0.09340301648355928	1.1876295435766336e-11	NA	23	24	24
ENSG00000129055.12	ANAPC13	1.3106721081319195	0.039857560900494464	0.18996856584644195	0.15495429152548856	0.6455861015236142	1.4494050899422434e-125	NA	65	65	65
ENSG00000198826.10	ARHGAP11A	-1.3106211780645816	-0.14944779057782115	0.18998578056587712	0.011951081258774879	0.099562001519234	1.98673822412005e-12	NA	19	19	19
ENSG00000183682.7	BMP8A	1.3105384810592247	0.18791705838963052	0.19001373518062392	0.006620256735527557	0.04980155988075263	9.685109303934641e-07	NA	2	2	2
ENSG00000243056.1	EIF4EBP3	1.3103604762949932	0.3549711086190081	0.1900739175863252	0.001318902957125373	0.020280336428591433	0.0021360049354119995	NA	11	11	11
ENSG00000088926.13	F11	-1.3100285671326748	-0.07735142124062781	0.1901861716953861	0.047538212597204144	0.10023948680871468	1.9412466474465925e-12	NA	53	54	54
ENSG00000134202.10	GSTM3	1.3098074021177415	0.0302362726686537	0.19026099842600763	0.23610785916711813	0.6475634805760492	7.828997963781471e-127	NA	30	31	31
ENSG00000198839.9	ZNF277	-1.309776343747466	-0.27042648656446566	0.1902715081362869	0.0045814704484838965	0.031426323410554464	0.00011622165482651609	NA	36	38	38
ENSG00000100644.16	HIF1A	-1.3093021833411784	-0.4606338999477815	0.19043201035833424	0.002422495820789211	0.03562806871098682	4.072896651494086e-05	NA	12	13	13
ENSG00000104312.7	RIPK2	-1.3092413152446456	-0.2009827528905201	0.19045262128924334	0.003968124982106633	0.015051383208495462	0.008275421110943672	NA	31	31	31
ENSG00000149311.18	ATM	-1.3091326111759911	-0.49836922809915385	0.19048943434723398	0.0009041440494394607	0.05667812892110075	1.880319211072705e-07	NA	44	44	44
ENSG00000003249.13	DBNDD1	-1.307792346052926	-0.04350730226336112	0.19094375098642302	0.1343132231367801	0.3164180196379364	2.0836603805090112e-42	NA	47	50	50
ENSG00000235295.1	LINC01634	-1.3061022854494164	-0.14211112083113742	0.19151777587535834	0.012064682054507439	0.04666067437254249	2.049047063727694e-06	NA	25	30	30
ENSG00000144488.14	ESPNL	-1.3059005092392342	-0.028376235643010672	0.19158639340501848	0.2691066638175398	0.5105646254811151	1.3807275657846623e-83	NA	38	38	38
ENSG00000169689.14	CENPX	1.3055149884874722	0.07687740097169224	0.19171754676315889	0.03682453435935697	0.3876547493306532	4.0227444186809606e-55	NA	8	8	8
ENSG00000181195.10	PENK	-1.3048530668388423	-0.13046990206508915	0.19194288514247815	0.016015760803812708	0.08040660908220998	3.2122264291845696e-10	NA	16	16	16
ENSG00000156521.13	TYSND1	1.3046147866544093	0.30532721768150844	0.19202405066568817	0.0021158027416945955	0.010440582822501814	0.028048943220144174	NA	21	22	22
ENSG00000075340.22	ADD2	-1.3044677949955614	-0.13624586545172723	0.19207413310835453	0.014606487318652113	0.13017847433154162	4.157895199302752e-16	NA	23	23	23
ENSG00000164197.11	RNF180	-1.304444295513756	-0.43117865802935607	0.19208214065342044	0.0017044542018410797	0.0225496253855699	0.001202539695627689	NA	15	16	16
ENSG00000184232.8	OAF	1.3043031542980221	0.6104272921244221	0.19213024026780068	0.0007198350038678016	0.024120872525125014	0.0008037705612750778	NA	12	14	14
ENSG00000187866.8	FAM122A	-1.303657462554012	-0.1419076107002655	0.1923503989459282	0.01234463343647594	0.13808961690225915	3.50347883334633e-17	NA	23	23	23
ENSG00000197442.9	MAP3K5	-1.3028569196818365	-0.1421969785928609	0.19262361396495342	0.014540931243343219	0.14647138184703445	5.730852015495333e-18	NA	24	24	24
ENSG00000184110.14	EIF3C	1.3027849900820774	0.08886950633526193	0.19264817657295974	0.027370476061487622	0.10226537448401696	9.387031679989711e-13	NA	15	15	15
ENSG00000119685.19	TTLL5	1.3010711461914917	0.13484343097732787	0.19323410309992972	0.015400211653199018	0.10274472608046953	8.87031369264754e-13	NA	33	33	33
ENSG00000114790.12	ARHGEF26	1.3010501988071912	0.08641900498758498	0.19324127265067303	0.029152769928326716	0.1891054335009376	1.4690166214791024e-23	NA	59	59	59
ENSG00000138802.11	SEC24B	-1.3009524531447003	-0.2804900787174124	0.19327473012625684	0.004133001238538718	0.06283277562123395	2.858467683667605e-08	NA	41	41	41
ENSG00000235863.3	B3GALT4	-1.3004598838508403	-0.6320951143224433	0.1934433969876076	0.0008790790745942405	0.051501197590288005	5.706353449955801e-07	NA	10	23	23
ENSG00000112530.11	PACRG	1.3000001072607053	0.052843104826363126	0.19360093240899123	0.1460264359540387	0.3488684677235547	3.7188603685396604e-48	NA	21	21	21
ENSG00000185262.8	UBALD2	-1.2999686844466298	-0.4836476552698855	0.19361170239427383	0.0011301415198307734	0.05273712405010659	4.894049815601053e-07	NA	12	12	12
ENSG00000104964.14	AES	-1.2998994262658958	-0.11270661167859983	0.19363544178310976	0.020552929210575194	0.1864861388234691	3.915596047358568e-23	NA	24	25	25
ENSG00000184840.11	TMED9	-1.299600764950369	-0.14450562260880967	0.1937378373788965	0.011283729541383923	0.1872578520759973	3.838701830273254e-23	NA	24	26	26
ENSG00000130758.7	MAP3K10	1.2994997525257936	0.19352392082194816	0.19377247833675193	0.007009218161010103	0.13320941444184115	1.897114589247332e-16	NA	16	16	16
ENSG00000138640.14	FAM13A	1.2990124033496266	0.22056072041056907	0.19393967259116174	0.004334369366489273	0.061514864786804686	6.01095539771909e-08	NA	21	21	21
ENSG00000156475.18	PPP2R2B	-1.298998572801168	-0.3168565780353158	0.1939444189645082	0.0031745164292979145	0.021026067818006245	0.0016189939064746401	NA	29	29	29
ENSG00000213463.4	SYNJ2BP	1.2980532370461046	0.20916696446166966	0.19426904182224924	0.0053456509530517594	0.0807394649899256	4.183521625024202e-10	NA	21	21	21
ENSG00000171469.10	ZNF561	-1.297829304979179	-0.09392342900858486	0.19434599718971501	0.018971260018938254	0.17623214587355218	9.380499226734269e-22	NA	28	28	28
ENSG00000167553.15	TUBA1C	1.2977736281613175	0.18133358367213445	0.1943651342768672	0.00639869700756297	0.03798874008130062	1.994450390450423e-05	NA	40	43	43
ENSG00000162817.6	C1orf115	-1.2972745347868755	-0.2533438059023944	0.19453674307979052	0.0033886540724826918	0.013373699653988028	0.01221648491505872	NA	6	6	6
ENSG00000161328.10	LRRC56	1.2971862977938253	0.1559530200429004	0.1945670941436073	0.00907469816706618	0.018559129099251958	0.0033250632270680858	NA	15	17	17
ENSG00000187193.8	MT1X	-1.2969056897906788	-0.07511467548061218	0.1946636385607191	0.03904707474998882	0.3202038760180256	2.3660324400712176e-43	NA	15	15	15
ENSG00000138303.17	ASCC1	-1.2965969509607624	-0.12087793058315727	0.19476990211458778	0.016975559977599378	0.15990486471654758	8.058778520834281e-20	NA	39	39	39
ENSG00000158941.16	CCAR2	1.2965142993925216	0.17207339003280792	0.19479835683884505	0.008901105270114236	0.119444889682423	6.8864147423367785e-15	NA	25	25	25
ENSG00000183092.16	BEGAIN	1.2961339376791516	0.07427852616467585	0.1949293445117185	0.041754132427205534	0.18674871031263865	4.054620217918917e-23	NA	11	11	11
ENSG00000275198.1	RP11-471B22.3	1.2961069729217236	0.09624638151037736	0.1949386329948798	0.02059437409252025	0.08257712512952851	2.079834663920387e-10	NA	20	20	20
ENSG00000010810.17	FYN	1.2959460318762697	0.14175195235042914	0.19499407870917373	0.011676044114727304	0.10199955268438944	8.639439870424843e-13	NA	37	37	37
ENSG00000126226.21	PCID2	1.295943573337168	0.3027508494937036	0.1949949257888618	0.002236903957654083	0.044732517336152834	3.6371500359506515e-06	NA	12	12	12
ENSG00000139613.11	SMARCC2	1.2959288358688357	4.012397963007225	0.19500000358045466	1.53627093316649e-05	0.029391967033285494	0.00019876347055058336	NA	1	2	2
ENSG00000135241.16	PNPLA8	-1.2955450335715262	-0.4459281633227884	0.1951322767325837	0.0016971612831552046	0.01669443590142066	0.0051511823085167606	NA	32	33	33
ENSG00000153933.9	DGKE	-1.2952255996830409	-0.3483658089908784	0.19524241619705596	0.001712159838981564	0.011151722310352509	0.02266310749277528	NA	29	31	31
ENSG00000148843.13	PDCD11	-1.294091064593727	-0.46035180102257844	0.19563396760546214	0.0036354113741931043	0.07638625401838145	4.624929789998197e-10	NA	11	11	11
ENSG00000259577.1	CERNA1	-1.2934390177249555	-0.07060791855332284	0.1958592627086092	0.05168530242641888	0.2470623218014258	1.3818877758374071e-31	NA	7	7	7
ENSG00000197930.12	ERO1A	-1.293303598145607	-0.2375321969375219	0.19590607669119764	0.004592738862018196	0.03132160790501588	0.00011290066855997993	NA	77	81	81
ENSG00000128652.11	HOXD3	1.293195638312562	0.08427567805106058	0.19594340382842956	0.024359626000649316	0.04776748034661383	1.7914550251584129e-06	NA	76	79	79
ENSG00000273454.1	RP11-797D24.3	-1.2931545201148151	-0.09016539398418127	0.1959576218252762	0.021622212062521157	0.03175603533490686	0.00011521717901532141	NA	31	32	32
ENSG00000160161.9	CILP2	-1.2929416479429963	-0.16905340484167627	0.1960312416117873	0.011275871962813776	0.06427483607241846	1.0343509091946152e-08	NA	9	9	9
ENSG00000182004.12	SNRPE	-1.2925804391719629	-0.19087582183177687	0.19615620854867555	0.004432305349065415	0.11093957036448536	1.0857359907053053e-13	NA	7	7	7
ENSG00000226067.6	LINC00623	1.2923557900103086	2.4343055976500247	0.19623395956625966	3.8019873822238685e-05	0.2855546324656854	2.6845817820836663e-38	NA	3	8	8
ENSG00000183207.13	RUVBL2	-1.2922611783719185	-0.22305500406887915	0.19626671138630114	0.003320031794896596	0.08471081277637442	6.649200084981253e-11	NA	12	12	12
ENSG00000047315.15	POLR2B	1.2920747806495956	0.27431467926811043	0.19633124861765539	0.0028880590783428336	0.027725585201258427	0.0002689074850396592	NA	34	34	34
ENSG00000161956.12	SENP3	1.2918709051719428	0.29354876947204767	0.19640185504215313	0.0043093306623895305	0.03064734670142518	0.0001533150295304964	NA	61	67	67
ENSG00000145781.8	COMMD10	1.2916229955097098	0.30939142754654025	0.1964877365020239	0.0037177476923266977	0.024570431285229	0.0007218659255694138	NA	65	65	65
ENSG00000157657.14	ZNF618	1.2914414451700433	0.6336323865229729	0.1965506470521986	0.0005553519629801596	0.03038556951143316	0.00015770691482241376	NA	5	5	5
ENSG00000231595.1	AC005224.2	-1.2905958951036767	-0.10114307770664	0.1968438401549163	0.023678334208047103	0.026557501378129768	0.00037163785438694197	NA	40	43	43
ENSG00000126432.13	PRDX5	-1.290375232636004	-0.4016541191570444	0.1969204071715558	0.0019112562314997652	0.015393846033429432	0.00756458589740127	NA	26	26	26
ENSG00000026103.21	FAS	1.2902592385502292	0.32827127823365815	0.19696066435942827	0.0021772744513368953	0.025361587422093983	0.0005255611421504341	NA	25	25	25
ENSG00000172007.5	RAB33B	1.2901475760039234	0.47790482923127126	0.19699942392486613	0.0010772027705918256	0.01086612770216066	0.02472047007964501	NA	6	6	6
ENSG00000163251.3	FZD5	-1.2899709038313076	-0.5803626614119372	0.19706076060961608	0.0006503350175993487	0.01799980223978722	0.0036172427554596116	NA	14	14	14
ENSG00000002933.7	TMEM176A	-1.2899164335041726	-0.09196378485510283	0.19707967432632134	0.021419282349632696	0.10412816956432153	7.588474207004833e-13	NA	55	65	65
ENSG00000163918.10	RFC4	1.2889458980824622	0.12121684361358734	0.19741689590171885	0.012137795717042793	0.11516025131798968	2.3100163188202717e-14	NA	20	23	23
ENSG00000175164.13	ABO	1.2889253363939717	0.11537471423198664	0.19742404481743347	0.016807872504973072	0.18136066212060675	1.550825354012798e-22	NA	38	39	39
ENSG00000198400.11	NTRK1	1.2888895770351534	0.2007541584439624	0.1974364781310406	0.005971677417147677	0.024785753166975424	0.0006409052989383746	NA	15	15	15
ENSG00000182993.3	C12orf60	1.288840301780498	0.08327080467874608	0.1974536117790936	0.03468615119400508	0.20564759363172025	1.140491921902717e-25	NA	25	25	25
ENSG00000206562.11	METTL6	-1.2884007596530374	-0.1145895311726418	0.197606494451816	0.015217528491842769	0.09648493149978662	3.879062828556982e-12	NA	6	7	7
ENSG00000171310.10	CHST11	-1.2883856239803788	-0.1741300572826987	0.19761176052271412	0.007321899568269125	0.08160515385947559	2.5173766662204203e-10	NA	25	27	27
ENSG00000259705.1	RP11-227D13.1	1.2876808307002066	0.14003512614385905	0.19785708909019195	0.012492902301966558	0.04912883546861077	9.302397016872497e-07	NA	5	5	5
ENSG00000129007.14	CALML4	-1.2871649186702478	-0.24218968630914442	0.19803681196711598	0.005419990556148968	0.014576968450693575	0.009306199245684764	NA	21	21	21
ENSG00000125170.10	DOK4	-1.286886691076151	-0.25879024370265086	0.19813378475489873	0.002703013185034793	0.07555726635207836	1.639959511503497e-09	NA	25	25	25
ENSG00000138772.12	ANXA3	-1.2868004687824501	-0.1712381698898708	0.1981638435175187	0.008295805867983043	0.04560260616661888	2.9180521523215982e-06	NA	20	20	20
ENSG00000141646.13	SMAD4	-1.2853796686765957	-0.22577896329792255	0.19865964237572453	0.004441652633533408	0.11324161935377855	5.055107135972589e-14	NA	11	11	11
ENSG00000068078.17	FGFR3	-1.2850823077028786	-0.07518448894922887	0.1987635233851296	0.04465553920704586	0.2160857744362572	4.335685180738164e-27	NA	9	9	9
ENSG00000155304.5	HSPA13	-1.2850029497601505	-0.5503701735228625	0.19879125324782276	0.0006601806465333709	0.020971251758687262	0.0017484327555670825	NA	30	30	30
ENSG00000165449.11	SLC16A9	-1.2849610229034136	-0.24957548409657807	0.19880590479425841	0.0033100388340782287	0.052448963205379055	3.725757595182865e-07	NA	11	11	11
ENSG00000182208.13	MOB2	-1.2848755589799354	-0.18292413480732023	0.19883577302742272	0.007078173104616297	0.11115846044839127	1.017899503823434e-13	NA	11	12	12
ENSG00000160961.11	ZNF333	-1.2837363343858879	-0.1424924871332449	0.19923422657746415	0.011854754044597952	0.11873835867523667	4.700435583702864e-15	NA	29	29	29
ENSG00000072364.12	AFF4	1.2836294793819998	0.29874515750338204	0.1992716299380859	0.001333411895527205	0.05508865505862915	2.4001474669019384e-07	NA	15	15	15
ENSG00000163162.8	RNF149	-1.2834163814664807	-0.19206345233834657	0.19934623772242477	0.005896350642822143	0.1167348435226102	1.9925637967488467e-14	NA	16	16	16
ENSG00000267107.6	PCAT19	-1.2831619049752656	-0.20006930291714106	0.19943535931052658	0.004924799545050481	0.12987156882378226	7.290012579270762e-16	NA	5	6	6
ENSG00000140983.13	RHOT2	1.2829123849930768	0.29501052869363953	0.19952277331396584	0.0024362635886971194	0.07809754135318746	8.045932675744258e-10	NA	30	32	32
ENSG00000142330.19	CAPN10	1.2828361249813276	0.18013360520441374	0.1995494949661223	0.008611922058701857	0.112290332535399	6.769046299202679e-14	NA	12	12	12
ENSG00000260097.2	SPDYE6	-1.282269158556467	-0.08818297891421015	0.19974824304810757	0.030433402064338456	0.07032803996422847	5.11834163597196e-09	NA	28	29	29
ENSG00000107745.17	MICU1	-1.28189552439186	-0.29273402844230945	0.19987929819917716	0.002520706263004015	0.04957828676819341	1.0946935425327108e-06	NA	4	4	4
ENSG00000108578.14	BLMH	1.281234843549331	0.16702712447938622	0.20011119092627916	0.008825745720954088	0.11390382587082652	4.41361177790483e-14	NA	22	22	22
ENSG00000091513.14	TF	1.2811302548226051	0.18737013076079678	0.20014791858284686	0.0040647815512632034	0.010328029432102695	0.026189101403719016	NA	6	6	6
ENSG00000141198.14	TOM1L1	1.2810101559997158	0.26234871563882767	0.20019009887663342	0.003086675718820263	0.047765939682273634	1.5188714246219615e-06	NA	27	27	27
ENSG00000118564.14	FBXL5	1.2800488725009345	0.2943457932275063	0.20052794823909637	0.002252064193663533	0.02327189991844946	0.000955093955024148	NA	24	24	24
ENSG00000258602.1	LINC01629	-1.279973202899109	-0.024070382819715772	0.20055456047317688	0.3417083145965846	0.6580461791241502	4.9262712855118624e-129	NA	28	29	29
ENSG00000079134.11	THOC1	-1.2799293953817679	-0.21524039383122562	0.200569968312314	0.006166707710864947	0.036017587088241106	3.591361433633791e-05	NA	47	53	53
ENSG00000117407.16	ARTN	1.2798966056590297	0.23278292757129285	0.20058150157350263	0.00616740007834763	0.02291754769232025	0.0010638308723827717	NA	38	38	38
ENSG00000164053.19	ATRIP	1.2795801754910487	0.1523685987376709	0.20069282570557212	0.008140919119776106	0.04338484319130025	4.675213126010852e-06	NA	12	12	12
ENSG00000132432.13	SEC61G	1.2794489039252823	0.299524324110906	0.20073902193209348	0.0025057470279670835	0.04917321282688755	1.336524868268115e-06	NA	46	46	46
ENSG00000124588.19	NQO2	1.2794274264937358	0.03251938928940335	0.20074658086723807	0.2238084351682893	0.5765458972791317	1.729138149850347e-101	NA	38	40	40
ENSG00000259676.1	RP11-343B18.2	1.2791583614272677	0.09559587535204338	0.20084129533167938	0.0224473813822528	0.13502327805935355	1.157848520663416e-16	NA	21	22	22
ENSG00000120693.13	SMAD9	1.2785621319826779	0.24272861840203372	0.20105129216655693	0.004740748698012797	0.07443771141311017	1.7480886259077764e-09	NA	11	11	11
ENSG00000143436.10	MRPL9	1.277641157189548	0.7096528583519663	0.20137598169532867	0.0004060196153993172	0.015163161560296512	0.007860407207137005	NA	6	6	6
ENSG00000100453.12	GZMB	-1.2774911198173218	-0.35825921041436826	0.20142891355607273	0.0015273984307775652	0.02320471756652062	0.0009968263001595894	NA	11	11	11
ENSG00000125734.15	GPR108	1.2774445723508565	0.0850205849736713	0.2014453371536068	0.06944809883343356	0.4670529841067395	6.738050031639023e-73	NA	26	28	28
ENSG00000148834.12	GSTO1	-1.2764698166946888	-0.2789246295523268	0.20178948992598245	0.0033777768890929424	0.08008452434404255	4.513091670009271e-10	NA	31	31	31
ENSG00000135953.10	MFSD9	-1.2761568872247102	-0.31636759600365205	0.20190006543126582	0.0018192918128396803	0.02222022220478737	0.0012138904745045954	NA	7	7	7
ENSG00000139083.10	ETV6	-1.2760896927616852	-0.2265133600791012	0.20192381475772625	0.004300114852659046	0.03698568709703889	2.971093837358487e-05	NA	33	38	38
ENSG00000149599.15	DUSP15	1.2757561605265098	0.16582094062605296	0.20204172910741103	0.006643382169113896	0.05473735771192096	2.4356187503089464e-07	NA	14	14	14
ENSG00000143630.9	HCN3	1.2749282420324177	0.28063807536264107	0.2023346417781542	0.0024284088059094953	0.014742883203485718	0.008875114036822439	NA	15	15	15
ENSG00000163531.15	NFASC	1.2748977591285868	0.06342724354953956	0.20234543235311353	0.028652536477107977	0.15802810527052236	1.6196595174797198e-19	NA	17	17	17
ENSG00000165868.13	HSPA12A	-1.2747717724440144	-0.25058381321150747	0.2023900345462425	0.003719927438220732	0.05020893447795158	1.030807608562555e-06	NA	29	31	31
ENSG00000167780.11	SOAT2	-1.2742623146084862	-0.09717403417478966	0.2025704674347223	0.02050255330583726	0.15190483833085558	5.987420892015429e-19	NA	15	15	15
ENSG00000204257.14	HLA-DMA	1.2741789817810059	0.39547266733442665	0.20259999227866077	0.0014935633125486693	0.06526807664268443	2.3660924826091664e-08	NA	1	13	13
ENSG00000142279.12	WTIP	1.2741380951635393	0.45536787718974386	0.20261447956506362	0.0008495701532283277	0.02996151187208933	0.00017485988210179658	NA	14	14	14
ENSG00000173660.11	UQCRH	1.273855553061902	0.14002503922199858	0.20271461286195924	0.013259241965377332	0.22648406133974455	1.5802553101062284e-28	NA	24	24	24
ENSG00000198467.13	TPM2	1.273482248868399	0.248956080378673	0.20284696764082166	0.003482744401987958	0.07087373863106178	5.2020071566431345e-09	NA	32	32	32
ENSG00000228672.3	PROB1	-1.2733997005042363	-0.08159740112421034	0.20287624361083245	0.05273859138546785	0.2322565923463305	1.9343454509452587e-29	NA	29	32	32
ENSG00000155099.7	TMEM55A	-1.2732287918234222	-0.2594178459678508	0.2029368665555369	0.0032612144483546396	0.03149363167669955	0.0001099113203743025	NA	13	13	13
ENSG00000172716.16	SLFN11	1.2729261609399656	0.3309621092048915	0.20304424499110463	0.002484142081661431	0.035286103012016595	4.246150697952776e-05	NA	16	16	16
ENSG00000157617.16	C2CD2	-1.2727199049445974	-0.12679203001969064	0.20311745173197382	0.012030785046367225	0.05486063346486299	2.5332165210015736e-07	NA	53	56	56
ENSG00000138653.9	NDST4	-1.2724178683104117	-0.16157926964677258	0.20322468871492672	0.007881597615856831	0.040167723005100436	9.281232719146486e-06	NA	7	7	7
ENSG00000173950.15	XXYLT1	1.2724155957873338	0.15071480362418962	0.20322549572202042	0.010556990372788153	0.16771559468614214	6.443517511276745e-21	NA	18	18	18
ENSG00000129009.12	ISLR	-1.2707365672245516	-0.31330329911734744	0.2038223819504016	0.00285406866776721	0.037411907451355884	2.723796765807823e-05	NA	22	23	23
ENSG00000076864.19	RAP1GAP	-1.27065732534874	-0.1729083005254339	0.2038505835352581	0.005878146252665349	0.037457740373850176	2.6437073701747628e-05	NA	21	21	21
ENSG00000144671.10	SLC22A14	1.2703693077970923	0.2882951126602238	0.20395311072479572	0.00268116007110661	0.015536615224668569	0.006991610806020889	NA	5	5	5
ENSG00000004776.12	HSPB6	-1.2700054055245564	-0.2715312137611436	0.20408270466689604	0.003288420900620606	0.010641377657960777	0.02564985326465426	NA	40	40	40
ENSG00000204946.9	ZNF783	-1.2689532511838786	-0.16449142736941677	0.20445773799134292	0.00830381550119462	0.09026510599353828	1.7132821692698383e-11	NA	33	38	38
ENSG00000039123.15	SKIV2L2	1.268799488487858	0.11786124260912899	0.20451258762490732	0.010646659072573925	0.10842552482178383	2.3810522554664936e-13	NA	42	43	43
ENSG00000135454.13	B4GALNT1	-1.2679645349354154	-0.08913769394135697	0.20481061588028338	0.026039414932181447	0.16454234938510284	2.3670052606069555e-20	NA	17	18	18
ENSG00000188916.8	FAM196A	1.2679424741622205	0.09102987861853384	0.20481849453103929	0.028770952067743535	0.11300491966688304	1.8889377685680042e-14	NA	46	46	46
ENSG00000008128.22	CDK11A	1.267916602320819	0.11564268543521654	0.20482773452436298	0.016115938093047247	0.030611753811611287	0.00013783658180691592	NA	32	37	37
ENSG00000060642.10	PIGV	-1.2676398656323844	-0.21973527771507	0.20492658855211132	0.004642634146832893	0.05958099931345405	9.027723943805924e-08	NA	37	37	37
ENSG00000182771.18	GRID1	-1.2675297119579947	-0.05341017495145652	0.20496594656085387	0.07495511304843477	0.1536687241753237	3.405883831525394e-19	NA	84	87	87
ENSG00000105835.11	NAMPT	-1.2674345850792674	-0.29869898668373773	0.20499993990398724	0.0030286162354315133	0.08487268462384831	1.226119740318506e-10	NA	22	22	22
ENSG00000182628.12	SKA2	-1.2669563096137946	-0.1755100125926356	0.20517091251195418	0.006916498158910416	0.12848279142262256	6.987364597001106e-16	NA	21	22	22
ENSG00000130402.11	ACTN4	1.2665330987528658	0.29489517331782	0.2053222871972823	0.0023954779722711603	0.09361640758906482	1.1515310615943171e-11	NA	15	15	15
ENSG00000188282.12	RUFY4	-1.2655782871171728	-0.12633231299830686	0.2056641037653052	0.015043688949005297	0.0494320381837968	1.2905134806846266e-06	NA	21	23	23
ENSG00000263753.6	LINC00667	1.2655174639119897	0.027677256502980162	0.20568589209116173	0.24787219396743104	0.5092015332731471	3.546856301368235e-82	NA	99	105	105
ENSG00000188130.13	MAPK12	-1.265126959618426	-0.08707052752895905	0.2058258200157458	0.03352559145799917	0.2027675345390504	2.2553627782308144e-25	NA	77	85	85
ENSG00000093000.18	NUP50	1.2650802022769685	0.35333376379290093	0.20584257903191272	0.001915296159590507	0.02600900969797525	0.000443995543418322	NA	7	7	7
ENSG00000142166.12	IFNAR1	-1.2646600092575182	-0.09805311392369134	0.20599323134738912	0.016090083716407473	0.08910645350116614	4.559732974659872e-11	NA	68	73	73
ENSG00000234444.9	ZNF736	-1.2640864871518531	-0.08839113440194508	0.20619898617056065	0.041799495749873024	0.20094484313435249	2.4125536940501865e-25	NA	74	76	76
ENSG00000084463.7	WBP11	1.2638435571445694	0.2685596029319233	0.20628618389425923	0.0029332965306429126	0.09089285949116473	2.2591444469870625e-11	NA	13	13	13
ENSG00000107897.18	ACBD5	-1.2629783227591955	-0.1926492110634492	0.206596970182638	0.0063722309213820015	0.08013877552907682	4.139972303086245e-10	NA	26	26	26
ENSG00000142794.18	NBPF3	-1.2628368265928107	-0.028214265812580346	0.20664782696537676	0.2702961953431505	0.6973208695769343	4.90696553450576e-147	NA	24	26	26
ENSG00000064012.21	CASP8	-1.262684052538614	-0.14724298244267534	0.20670274746861683	0.010243186000632717	0.07289909981543627	1.3221188566774604e-09	NA	31	31	31
ENSG00000038210.12	PI4K2B	1.262256193525814	0.23924679240691005	0.20685661422014912	0.004209583641115609	0.06178519407615341	5.386605199863826e-08	NA	19	19	19
ENSG00000102763.17	VWA8	-1.2621649887792588	-0.17136883410536777	0.20688942403817445	0.006176859510478287	0.047116292506536914	1.8304415881629272e-06	NA	38	39	39
ENSG00000213523.10	SRA1	-1.2613168540899184	-0.23867486753764544	0.20719471125977307	0.0036291632996086885	0.07699165418720205	8.13887220508608e-10	NA	18	19	19
ENSG00000188612.11	SUMO2	1.2609335979501406	0.35537264571820665	0.20733277200498978	0.001827117529426541	0.07269908554976663	2.659019602132745e-09	NA	7	7	7
ENSG00000126814.6	TRMT5	-1.260599788685226	-0.1237528351729697	0.20745307482802477	0.01259013483629144	0.05451158212002021	3.1601507109593893e-07	NA	40	43	43
ENSG00000235475.1	LINC01372	1.2604730065322725	0.13181771734590955	0.2074987796097526	0.013589809554404114	0.07021370092230887	5.462002667163034e-09	NA	7	7	7
ENSG00000047579.19	DTNBP1	-1.260414273201307	-0.12448280472806797	0.20751995536585732	0.016857575358957357	0.22408620256690215	2.8540005023267277e-28	NA	20	20	20
ENSG00000156265.15	MAP3K7CL	-1.2602896853546997	-0.5073444179095142	0.20756487954470582	0.0008103562165824342	0.016306329420314687	0.005647715369225266	NA	2	2	2
ENSG00000120645.11	IQSEC3	1.2601246829286818	0.1029463966106432	0.20762438736583555	0.021306291987160577	0.136847605030003	1.0756908569401851e-16	NA	12	12	12
ENSG00000149488.12	TMC2	-1.2599463389439618	-0.08378868542400655	0.2076887207112208	0.03215676730277678	0.09949452279071802	6.641374029200594e-13	NA	29	30	30
ENSG00000043462.11	LCP2	-1.2598199284445581	-0.22183681213446366	0.20773432904397326	0.00552113270418797	0.08110535037134585	3.1189627102649057e-10	NA	21	21	21
ENSG00000139620.12	KANSL2	-1.2598191857656886	-0.08304139597389752	0.20773459702059194	0.029166228011836888	0.2534523211745393	1.0719644722465337e-32	NA	21	21	21
ENSG00000117862.11	TXNDC12	-1.2595819915657842	-0.3625376291330262	0.20782019529093487	0.0015474279692953693	0.03346692663668311	6.380635145012854e-05	NA	7	7	7
ENSG00000120370.12	GORAB	-1.2595275181572865	-0.1180520304495241	0.20783985718050102	0.016218345890410546	0.10734212363430347	3.222018652106191e-13	NA	11	11	11
ENSG00000206503.12	HLA-A	1.259091052858209	0.44044162665020875	0.2079974457407816	0.001732929064971527	0.5127646777106604	7.10730897355948e-84	NA	10	106	106
ENSG00000011590.13	ZBTB32	1.2584280399923793	0.0861329049426302	0.20823699648155403	0.02925705826235559	0.1079202832969394	2.425733675412544e-13	NA	8	8	8
ENSG00000162618.13	ADGRL4	-1.2584042272517384	-0.4916504473704046	0.2082456038946786	0.000513643990906286	0.023499372639398084	0.0009114033435987646	NA	30	30	30
ENSG00000130347.12	RTN4IP1	-1.2581054320094018	-0.1008512245828735	0.20835362909885957	0.018870926930724424	0.12207520575589985	4.061894575706189e-15	NA	23	23	23
ENSG00000086967.9	MYBPC2	1.2571481466293335	0.47798129099061964	0.20869999566319353	0.0009181961978803619	0.013746961446933468	0.011733652534136716	NA	1	1	1
ENSG00000240065.7	PSMB9	1.2570984412936617	0.3545122993434063	0.20871799151802484	0.00152161972609213	0.11449263741232395	3.920187646238814e-14	NA	21	59	59
ENSG00000184207.8	PGP	-1.2570035684841243	-0.09885941741565765	0.20875234341289284	0.020086717545889303	0.2294552543909461	6.114719714174947e-29	NA	8	9	9
ENSG00000204560.9	DHX16	-1.2569440950073218	-0.9916188869911722	0.20877387987661689	0.00021084818269526085	0.03837528715316619	2.1983124025789086e-05	NA	6	26	26
ENSG00000167552.13	TUBA1A	1.2568873448385587	0.23700840867253375	0.2087944316804342	0.0034933098840006487	0.02285714266003516	0.0011078128362465582	NA	31	31	31
ENSG00000084072.16	PPIE	-1.256332160537627	-0.03006120970042749	0.20899556636414784	0.2524367063784355	0.5571721757180009	2.268374703286749e-97	NA	41	41	41
ENSG00000167653.4	PSCA	-1.255705652163915	-0.14127376560239796	0.20922270919952923	0.0115373212601724	0.013288799732291516	0.012959504425821241	NA	20	21	21
ENSG00000105699.16	LSR	-1.255563527272993	-0.08901657666859615	0.2092742619580703	0.02617239407497191	0.1804748015454066	1.8679440776711288e-22	NA	7	7	7
ENSG00000125885.13	MCM8	1.25551024286314	0.05366971138772605	0.2092935921070983	0.08012773427607134	0.33086030889726503	1.5011286653574837e-46	NA	80	87	87
ENSG00000166261.10	ZNF202	1.2553738212120442	0.2857012385905577	0.20934308810248803	0.002466956857723949	0.044805110635789465	3.9099072991568535e-06	NA	26	28	28
ENSG00000139835.13	GRTP1	-1.2551658779574493	-0.04190890218030112	0.2094185496090054	0.12503875962952968	0.3425268171415324	5.005966472351862e-47	NA	55	56	56
ENSG00000001167.14	NFYA	-1.2547394688993736	-0.15867944447185217	0.20957335281340628	0.009163359091603328	0.08516058757302554	1.0980420316822044e-10	NA	22	23	23
ENSG00000036448.9	MYOM2	-1.2540175538857805	-0.04445713150239129	0.20983562513441956	0.09115853827281317	0.3323816958475481	6.8116617745843494e-46	NA	26	29	29
ENSG00000175170.14	FAM182B	-1.2535766436514229	-0.0651608757068224	0.20999592502452613	0.04792562750133264	0.14042192557831815	3.124482831207799e-17	NA	45	45	45
ENSG00000184908.17	CLCNKB	-1.2533590603682958	-0.15008358031318883	0.21007506352663208	0.0075881574388680555	0.060564430382657575	5.585064507057813e-08	NA	8	8	8
ENSG00000154174.7	TOMM70	-1.2531545464871272	-0.18233452275996762	0.21014946815822055	0.006543668202523072	0.10214552518829834	1.1160996423639097e-12	NA	55	55	55
ENSG00000100461.17	RBM23	1.2529726993317627	0.06238192217782747	0.21021564237782675	0.06130724880395501	0.2972916078092027	5.9386901578230356e-40	NA	34	36	36
ENSG00000135299.16	ANKRD6	1.2529569026213854	0.21466078973275193	0.2102213915160278	0.00515818858066327	0.05390350409999889	3.5183465587574413e-07	NA	35	35	35
ENSG00000177302.14	TOP3A	1.252892622105632	0.20102643745602633	0.21024478728006124	0.005197406971444476	0.08088509750333342	3.676236343298285e-10	NA	17	18	18
ENSG00000175591.11	P2RY2	-1.2526265688517284	-0.2942442944548533	0.21034164100387387	0.002920788012153927	0.012985271336315262	0.013797961000087108	NA	21	26	26
ENSG00000100271.16	TTLL1	1.2522743276337591	0.1422923122432801	0.21046992016133903	0.012028333167734929	0.13844442220544165	3.981137620078563e-17	NA	39	40	40
ENSG00000164649.19	CDCA7L	-1.2518432307130698	-0.1443301302995352	0.21062699399883467	0.010337244355203454	0.0435085082564031	4.91530132362995e-06	NA	51	52	52
ENSG00000170647.3	TMEM133	-1.2515831131160593	-0.036676053813042966	0.21072181107691246	0.13552971026936406	0.3852421576646088	1.5845362115089495e-54	NA	43	44	44
ENSG00000165915.13	SLC39A13	-1.2511734714670313	-0.19471364524854698	0.21087119469074622	0.004992606432583777	0.11680607418818716	2.614354439573994e-14	NA	19	19	19
ENSG00000070831.15	CDC42	-1.2508236107856932	-0.4122541231599241	0.2109988386726398	0.0008828057264271324	0.011874970149940921	0.019090675019977042	NA	11	12	12
ENSG00000181045.14	SLC26A11	1.250807776820216	0.059921111097941064	0.21100461689476102	0.05390382331838882	0.30307937002668683	1.2840235781604729e-40	NA	39	41	41
ENSG00000176749.8	CDK5R1	1.250705200822362	0.1393114541020744	0.21104205229236306	0.014158765346294351	0.010091646300514795	0.030730347252274	NA	46	46	46
ENSG00000099866.14	MADCAM1	-1.2504732421023872	-0.05728614648141657	0.2111267239879171	0.07704234596729259	0.21781718165872646	2.0709594072267886e-27	NA	63	75	75
ENSG00000115486.11	GGCX	1.2502133189545588	0.07859318458223354	0.21122163269878824	0.031628677296154165	0.2453038946189869	1.5188154816883545e-31	NA	24	24	24
ENSG00000028310.17	BRD9	-1.250163263496985	-0.20130802528669015	0.21123991356239025	0.005133886667230742	0.05513238206947075	1.8141177388284021e-07	NA	24	24	24
ENSG00000125945.14	ZNF436	-1.2497147180567105	-0.05936346787566098	0.21140377888784467	0.06519965949568018	0.26192390650351105	5.549744743369991e-34	NA	13	13	13
ENSG00000183751.14	TBL3	-1.2494766317740533	-0.478240439699892	0.21149079533194526	0.0006533139282808224	0.03407829338467041	5.924475184665041e-05	NA	5	5	5
ENSG00000152669.8	CCNO	1.2489793141343346	0.07658614502578305	0.21167263990445206	0.0283063956949118	0.2379291803611873	1.3176124569933605e-30	NA	21	21	21
ENSG00000111328.6	CDK2AP1	1.2487633247318812	0.16587305605166341	0.21175165178327082	0.011666292814146474	0.1534395948624851	4.891568149356999e-19	NA	45	45	45
ENSG00000197020.10	ZNF100	1.248414041574575	0.026552020239594465	0.21187946944525438	0.3006200330176373	0.668979297387363	6.803087535276849e-134	NA	35	35	35
ENSG00000134851.12	TMEM165	1.2479862456808497	0.28135107038336227	0.2120360942317957	0.002333232171628583	0.0640379427398462	3.191118936032537e-08	NA	4	4	4
ENSG00000105341.18	ATP5SL	1.2470094436294676	0.3280516223551279	0.2123940349052852	0.0017771448907374443	0.04267933157328448	6.887110342586812e-06	NA	14	14	14
ENSG00000180917.17	CMTR2	-1.247003930695702	-0.12680580170463038	0.21239605631012282	0.012470335768616067	0.14807815844423775	2.394440492391935e-18	NA	29	29	29
ENSG00000115947.13	ORC4	-1.246948715536199	-0.18081151099985313	0.21241630259302824	0.004768567817212671	0.0757744239171347	8.305057451378734e-10	NA	10	10	10
ENSG00000162520.14	SYNC	1.2466730191124433	0.48155180579120876	0.2125174157571137	0.0010117305765366047	0.0170562934881587	0.004930065080593446	NA	22	22	22
ENSG00000107614.21	TRDMT1	1.246486556535388	0.0939644837752496	0.21258582162605488	0.02319901733265983	0.21072141358821112	3.203508620231403e-27	NA	18	18	18
ENSG00000185024.16	BRF1	1.2463167284958843	0.3465107779868595	0.21264813876638033	0.001556441233842735	0.022096052788581698	0.001215254248451701	NA	11	11	11
ENSG00000070193.4	FGF10	1.2462548826783044	0.16002792430126572	0.2126708359073346	0.006421981946432303	0.01327635718147102	0.013068434684412395	NA	63	63	63
ENSG00000165434.7	PGM2L1	-1.2460626966891786	-0.4227232631940934	0.21274137847894237	0.0013067169885764528	0.018812929950655137	0.003049384341884686	NA	26	26	26
ENSG00000097033.14	SH3GLB1	1.2459024526170264	0.4456768829073541	0.21280020956935275	0.0014399147052134242	0.014317725860229797	0.00992456731410878	NA	21	21	21
ENSG00000148671.13	ADIRF	1.245724407386874	0.20785241389209383	0.21286558985150672	0.004087541415003265	0.04957764376148218	1.237359782945307e-06	NA	3	3	3
ENSG00000166133.17	RPUSD2	-1.2456649495964998	-0.375030057745887	0.21288742667480143	0.0015240888865915032	0.03360159810089021	6.451133561563921e-05	NA	10	10	10
ENSG00000241852.9	C8orf58	1.2456060549722556	0.1595127273581988	0.21290905826082507	0.01090761048398564	0.0769250406863367	8.6208933450663e-10	NA	17	17	17
ENSG00000277142.1	LINC00235	1.2455343147841804	0.22723577208729542	0.21293541007702133	0.005207848581351382	0.025994647026781253	0.0004342783808578605	NA	14	16	16
ENSG00000174720.15	LARP7	-1.2452176648428275	-0.11803848190308096	0.21305175099738194	0.016926397959243396	0.10173513764801737	1.5038688864350402e-12	NA	63	64	64
ENSG00000064999.13	ANKS1A	-1.2447671471711534	-0.3782269011412855	0.2132173555792044	0.0015506232125067842	0.013493889828810505	0.012377233969847436	NA	14	15	15
ENSG00000007520.3	TSR3	1.2446299998667025	0.2450511497472493	0.21326778763201992	0.003789544660074114	0.08887825445855639	3.4434924536136393e-11	NA	40	45	45
ENSG00000165916.8	PSMC3	-1.2442214261894244	-0.270526657819826	0.21341808010749297	0.0026927081083688038	0.09317850775936894	9.132700182992024e-12	NA	20	20	20
ENSG00000175745.11	NR2F1	1.2442072597080167	0.11082466388407075	0.21342329257155135	0.013185101693785162	0.02017143498197369	0.0020453227211432033	NA	60	70	70
ENSG00000144362.11	PHOSPHO2	-1.243860465936231	-0.05157184975076583	0.2135509217236865	0.075131128942944	0.22486618527416152	3.249777578972627e-28	NA	59	60	60
ENSG00000197766.7	CFD	-1.2434873690434347	-0.3207924167886448	0.21368829260021815	0.0015955106681039585	0.015473522117508891	0.007509071517773705	NA	12	14	14
ENSG00000273270.1	RP11-212P7.2	-1.24330695673685	-0.06973829409343692	0.21375474163232877	0.04420371086556283	0.26120620409609724	1.4755095612891194e-33	NA	49	51	51
ENSG00000144791.9	LIMD1	-1.2426510104043067	-0.04886147093882022	0.21399646386203275	0.07901131522215703	0.4255811827160159	2.635235383716752e-63	NA	37	38	38
ENSG00000283267.1	CTB-16J4.1	1.2423465443151045	0.08004008697251508	0.21410872937969228	0.032409227318540346	0.13028919385189716	4.660920325429234e-16	NA	29	29	29
ENSG00000160201.11	U2AF1	1.2422996034769016	0.06247210795837248	0.21412604161309312	0.05612982251853911	0.10259222781613644	5.694818543689655e-13	NA	56	57	57
ENSG00000088832.16	FKBP1A	1.2421387073095236	0.12381117727138695	0.2141853893308735	0.01621901670249185	0.1934910958488402	3.448838893290808e-24	NA	37	38	38
ENSG00000013306.15	SLC25A39	-1.2412958999711636	-0.11608451345093428	0.21449645875666556	0.020231678170542264	0.2397695494123733	1.6826938504703272e-30	NA	27	28	28
ENSG00000076201.14	PTPN23	1.241236796723399	0.2520650388004527	0.21451828522659722	0.003463026844214527	0.07182869806565988	3.706696301011232e-09	NA	13	13	13
ENSG00000167670.15	CHAF1A	1.2412180872325513	0.03857729338840316	0.21452519486144994	0.1488987259349253	0.5647540308892136	1.2132325193510773e-97	NA	33	33	33
ENSG00000205517.12	RGL3	1.2411786316255047	0.0694165739286648	0.21453976680683673	0.024377927794779323	0.10970915422993546	8.452444157454252e-14	NA	52	55	55
ENSG00000136267.13	DGKB	-1.2411220225942408	-0.09587379546822648	0.21456067518851119	0.029398519016838334	0.1311600720277834	3.9169537369872363e-16	NA	34	34	34
ENSG00000153094.22	BCL2L11	1.241086643082869	0.33533063108112987	0.21457374325449063	0.0012173719013153252	0.021193372063616645	0.001675388554642856	NA	5	7	7
ENSG00000173145.11	NOC3L	-1.240800946402563	-0.228536570852964	0.2146792915460406	0.004126536751946483	0.0645358356804022	2.058817972430992e-08	NA	24	25	25
ENSG00000215271.7	HOMEZ	1.240540569298799	0.2779306629795005	0.21477551832278552	0.002920798146168962	0.040575686567248234	9.677997060647454e-06	NA	32	33	33
ENSG00000185404.16	SP140L	1.2403618310674538	0.25855720129500076	0.21484159206329834	0.002680705347706378	0.030807648170503587	0.00014616488386553388	NA	26	26	26
ENSG00000174780.15	SRP72	-1.240207209983238	-0.11175505245203678	0.21489876229327598	0.012078849984780185	0.21640694834242968	4.432512587251541e-28	NA	26	26	26
ENSG00000159720.11	ATP6V0D1	-1.2401888426615568	-0.3388262834315663	0.2149055542302205	0.0026967623007310027	0.06345426736477736	3.2064148196774015e-08	NA	47	48	48
ENSG00000156219.16	ART3	1.2394810921020893	0.1776425482365913	0.21516738673376534	0.008856508709008459	0.057804792529811334	1.2008927398326313e-07	NA	35	35	35
ENSG00000089022.13	MAPKAPK5	-1.2392294474131902	-0.1316693651104764	0.21526053812518287	0.007803265711202755	0.05321409831647425	3.827821840450704e-07	NA	28	28	28
ENSG00000196372.12	ASB13	1.239142802287159	0.16300366961662405	0.21529261830175728	0.007634528075611456	0.09466486822349134	7.440684644764433e-12	NA	18	20	20
ENSG00000272902.2	TBC1D8-AS1	-1.239067684456331	-0.09665705314246649	0.21532043330899664	0.0235379175867306	0.1146502352869449	4.121514433023658e-14	NA	12	12	12
ENSG00000063854.12	HAGH	-1.237694512982025	-0.06114632882177162	0.21582935446495122	0.047715048542104024	0.4536609967768454	2.2239499444075045e-69	NA	17	17	17
ENSG00000152078.9	TMEM56	-1.2376811762757696	-0.1150274842164456	0.2158343015234121	0.01687080288586982	0.20414115792647536	1.0006782473066667e-25	NA	34	34	34
ENSG00000175315.2	CST6	1.2376631688626343	0.15424819847586266	0.21584098124266038	0.008497747599530255	0.08096280773185874	2.7646513798026177e-10	NA	35	35	35
ENSG00000112249.13	ASCC3	1.237475298528203	0.1267879165599927	0.21591067925907348	0.011941541623008674	0.1442393429205964	4.84601373615704e-18	NA	18	18	18
ENSG00000130695.14	CEP85	1.2366260697728162	0.0761623107437252	0.21622593685097102	0.034462492061805156	0.2474318286343779	1.7227456780902713e-31	NA	59	61	61
ENSG00000197355.10	UAP1L1	1.236336013771913	0.11091110509470253	0.21633368967920785	0.018182228928063378	0.22712176675668605	8.249643233140233e-29	NA	20	25	25
ENSG00000182173.12	TSEN54	-1.236317549754271	-0.3483409210291956	0.21634055018066345	0.0019258860000730706	0.040552714319957966	8.028299726097889e-06	NA	6	6	6
ENSG00000196263.7	ZNF471	1.2361903654819648	0.19702391977332995	0.21638781109987726	0.0054222119686000055	0.17113929230958114	3.3402568631244622e-21	NA	15	15	15
ENSG00000140575.12	IQGAP1	1.235942241475597	0.059837698187265705	0.21648003389561532	0.05790003013240685	0.5336982225742389	4.846654370037188e-89	NA	46	46	46
ENSG00000148337.20	CIZ1	-1.235926239647899	-0.2237517875847438	0.21648598243002037	0.00421021824695568	0.09097557234558364	1.1178455584893954e-11	NA	13	14	14
ENSG00000181778.4	TMEM252	-1.235498679913356	-0.19430380911289774	0.21664496745547923	0.0043190368977379335	0.06096052500637698	3.290452036928083e-08	NA	6	6	6
ENSG00000141367.11	CLTC	-1.2354759530532184	-0.8540441933802	0.2166534206268721	0.0002592239862400078	0.024212033257209505	0.0007812573841946312	NA	4	4	4
ENSG00000152284.4	TCF7L1	1.2352975091740714	0.12771406406678404	0.21671980041467576	0.016089204183851485	0.15037944410872936	2.0668095376177394e-18	NA	33	34	34
ENSG00000205611.4	LINC01597	-1.2348201705186477	-0.11182222975943608	0.21689743875577439	0.015263768816894455	0.07316121130278863	2.1187646105358835e-09	NA	14	15	15
ENSG00000244694.7	PTCHD4	1.2347810532962102	0.08418387970716612	0.21691200060749605	0.026142814918023012	0.07363759732867485	2.1965699136346624e-09	NA	49	50	50
ENSG00000167468.16	GPX4	-1.2347688422733372	-0.1722557116842957	0.21691654645018033	0.006276566213417163	0.09802977940286167	4.322288776017127e-12	NA	28	33	33
ENSG00000176428.5	VPS37D	-1.2347332455161408	-0.1391582234569215	0.2169297985778832	0.011269234086394445	0.02151805558070706	0.0015054461843525481	NA	44	45	45
ENSG00000137804.12	NUSAP1	-1.2346829574107232	-0.12719829402430485	0.21694852106228146	0.01216705052725655	0.05045922588549729	8.267563250069842e-07	NA	15	15	15
ENSG00000253953.2	PCDHGB4	1.2343573472498515	0.15342163491139604	0.21706977530087346	0.009098180635080944	0.0285417673894312	0.00025228191536685944	NA	30	30	30
ENSG00000163686.14	ABHD6	-1.2338633806589103	-0.10921228257010845	0.2172538169972521	0.019942061476696235	0.17050406284966785	6.074763564212817e-21	NA	23	24	24
ENSG00000124299.13	PEPD	-1.2330795312397742	-0.1256838020894265	0.21754609332388142	0.01226724765531648	0.16322618531705482	2.606421170282205e-20	NA	29	30	30
ENSG00000169220.17	RGS14	-1.232812808156312	-0.05419232564207909	0.2176456116192006	0.06850553632786177	0.4131915809611644	1.6126428089304596e-60	NA	14	14	14
ENSG00000279636.2	LINC00216	-1.2328056601865236	-0.1378425614492945	0.21764827908188233	0.010119395860717102	0.011107172598728085	0.022129981961134762	NA	40	40	40
ENSG00000169129.14	AFAP1L2	1.2325309606625123	0.17175273317813733	0.21775080861935892	0.004694596868523051	0.05623401405904504	1.8736069780161122e-07	NA	15	15	15
ENSG00000162669.15	HFM1	1.2321058059321717	0.03084762756727694	0.21790956288798768	0.13983329252109256	0.3221623664592514	1.3036658996652832e-44	NA	50	50	50
ENSG00000144354.13	CDCA7	1.2310864678990707	0.2358646251304127	0.21829052611595112	0.0036067443418419734	0.03518507736302253	4.730210164243842e-05	NA	15	15	15
ENSG00000121440.14	PDZRN3	-1.2300416041910864	-0.05229304448710176	0.21868152569377752	0.07344725848445552	0.4112048883754933	2.822971275822734e-60	NA	27	28	28
ENSG00000179361.17	ARID3B	-1.2297843397951618	-0.13652685366142872	0.21877787402005322	0.01478674273127448	0.08806468898395778	5.1733488278620037e-11	NA	53	53	53
ENSG00000272391.5	POM121C	-1.2286504732788917	-0.17448694767348616	0.2192028827566027	0.007385260462753926	0.1037031045744026	9.157391371484527e-13	NA	28	31	31
ENSG00000103051.18	COG4	-1.228404097400996	-0.4335664362651417	0.2192953105134159	0.001868073116990582	0.030858021836215686	0.00014343015933005333	NA	10	11	11
ENSG00000107874.10	CUEDC2	-1.2277243409545913	-0.6024351320075484	0.21955046580869497	0.0005282521517129775	0.014389047949777602	0.009714031268388004	NA	5	5	5
ENSG00000183570.16	PCBP3	1.2276361164916931	0.05993233240675767	0.21958359760905755	0.07843606403190737	0.1833897985598214	5.404778037987698e-23	NA	83	84	84
ENSG00000118096.7	IFT46	-1.22754380812954	-0.05638764522004906	0.21961826691791786	0.043571113113453734	0.3092843434498784	1.3205776268389604e-42	NA	47	47	47
ENSG00000146243.13	IRAK1BP1	1.2275402114736815	0.0734545811936217	0.2196196178346732	0.03445860591914701	0.2074569965643016	8.372314517336875e-26	NA	22	22	22
ENSG00000175279.21	CENPS	1.2272752015381034	0.06230915073231227	0.21971917292154575	0.026865715084783443	0.1811846061287624	1.4478055106882532e-22	NA	12	12	12
ENSG00000172901.19	LVRN	1.2271085782495974	0.16622964955123218	0.21978178412227845	0.0074474084547167235	0.034209605199323534	6.0735442527434436e-05	NA	13	13	13
ENSG00000116031.8	CD207	-1.2269538670851965	-0.11431207149178166	0.21983993062647778	0.020356413068650533	0.08752577548623887	6.252253128325848e-11	NA	14	14	14
ENSG00000142657.20	PGD	-1.2260522640093083	-0.1424698476836431	0.22017900794304524	0.008086392070918894	0.08178334197434857	2.499229073266356e-10	NA	33	33	33
ENSG00000157045.8	NTAN1	-1.2259496232353297	-0.62242965806158	0.22021763313680665	0.0010017663252181125	0.03137139296845532	0.00012944007143079531	NA	15	21	21
ENSG00000138757.14	G3BP2	-1.225560520045556	-0.23148993777188953	0.2203641023826568	0.003796292418927876	0.13122900141553004	3.908097409468619e-16	NA	10	11	11
ENSG00000139292.12	LGR5	1.225005860735782	0.183963671825103	0.2205730123277635	0.006449880544104863	0.031899132906340194	0.00011316400958827656	NA	16	17	17
ENSG00000185920.15	PTCH1	-1.2245809741702758	-0.4180953302618416	0.22073313999575506	0.0013059604813329205	0.018619502030862687	0.0030881701646259183	NA	17	18	18
ENSG00000134461.15	ANKRD16	1.2241140397140613	0.2844471148918119	0.2209092104353798	0.004009812150894899	0.06663111095785319	1.586779447718121e-08	NA	37	39	39
ENSG00000087258.14	GNAO1	-1.2240887111506686	-0.06349361129693604	0.2209187641429412	0.05621922261038985	0.3139468408501295	1.1443056423780023e-42	NA	17	17	17
ENSG00000121989.14	ACVR2A	-1.224023276271142	-0.1123700099797375	0.22094344696533275	0.014954342258089661	0.12344752638700175	3.500444495676218e-15	NA	41	41	41
ENSG00000151694.12	ADAM17	-1.223875306914186	-0.2923637078596585	0.22099927007404851	0.0030160867753224736	0.037281841430410016	2.342156620834368e-05	NA	12	12	12
ENSG00000168528.11	SERINC2	1.2237755058130357	0.04904306746253294	0.22103692687415877	0.06001969683767012	0.1314580785028286	1.6435088615939554e-16	NA	89	93	93
ENSG00000171243.7	SOSTDC1	1.2237452814058427	0.09642810685135415	0.2210483320090162	0.01993592153179396	0.04894917911207434	8.425733110831141e-07	NA	55	56	56
ENSG00000106636.7	YKT6	1.2229267509701651	0.14577507295745115	0.22135736367105263	0.00836708708238283	0.19100267392438355	1.0145254540071036e-23	NA	13	13	13
ENSG00000146476.10	ARMT1	1.2228908390871838	0.2239426023633754	0.22137092909135414	0.003845471431644778	0.060698543719450826	6.559923405209952e-08	NA	21	22	22
[truncated: 6,592 more rows]
