# Supplementary material for: Exploring the Impact of Cerebrovascular Disease and Major Depression on Non-diseased Human Tissue Transcriptomes
Source: Front Genet. 2021 Jul 19;12:696836. doi: 10.3389/fgene.2021.696836 (PMC8327210; doi:10.3389/fgene.2021.696836)
Supplement: Supplementary Data Sheet 2 — All TWAS results. [file Data_Sheet_2.zip › cytokines_TWAS/IFNg/IFNg.en.Brain_Hypothalamus.csv]

gene	gene_name	zscore	effect_size	pvalue	var_g	pred_perf_r2	pred_perf_pval	pred_perf_qval	n_snps_used	n_snps_in_cov	n_snps_in_model
ENSG00000174807.3	CD248	-4.015969372241304	-0.280151453057018	5.9201944481112234e-05	0.024316469154662408	0.11769161889016605	1.913293861281399e-05	NA	29	31	31
ENSG00000108379.9	WNT3	-3.3126912724143733	-0.6365056004480182	0.0009240291792939519	0.0039311093309842915	0.5333035865528881	5.952295094398568e-31	NA	12	20	20
ENSG00000204632.11	HLA-G	-3.2852480705872527	-0.32628259542736704	0.0010189261768834357	0.013055240236401793	0.17344150097893818	4.7123697872343164e-08	NA	11	88	88
ENSG00000037474.14	NSUN2	-3.15844374507183	-0.08882946774750788	0.0015861391854407655	0.1616933071388313	0.4805279118303138	2.997682609280997e-24	NA	84	86	86
ENSG00000073861.2	TBX21	-3.1523351667857002	-0.33880408209236107	0.0016197023979730052	0.010733812197678027	0.053822115958668204	0.004716138002449249	NA	8	9	9
ENSG00000135899.17	SP110	3.1394923540450304	0.6451504605456427	0.001692408310459329	0.003984255203436683	0.1257801944865435	5.6135895320266016e-06	NA	16	16	16
ENSG00000205426.10	KRT81	3.1110799699907807	0.23571809927365714	0.001864044508319864	0.022375008228760925	0.10470044467276114	5.935768122580693e-05	NA	23	23	23
ENSG00000268628.2	RP1-122P22.4	3.0309469248907046	0.5278607395623948	0.0024378809708948184	0.005348121556388059	0.03290648441466956	0.02848066725628345	NA	6	6	6
ENSG00000060642.10	PIGV	-2.9859847396703914	-0.19832247641151382	0.0028266674859052415	0.03178654061725343	0.0927333219514234	0.00013751591412335942	NA	111	114	114
ENSG00000278023.5	RDM1	2.969100039257645	0.4747076590366061	0.0029867334378443867	0.005332464753312343	0.07019313675040145	0.0008875240236283801	NA	23	24	24
ENSG00000168778.11	TCTN2	-2.95393376871775	-0.503572741833286	0.0031375133336726487	0.004862682897248581	0.11908419444868758	4.962015394325351e-06	NA	32	32	32
ENSG00000205464.11	ATP6AP1L	-2.913346966545299	-0.07313738240632188	0.003575770526772285	0.15300866630044488	0.3636222321698435	1.2866216498708612e-17	NA	112	116	116
ENSG00000175664.9	TEX26	2.8515115845958015	0.2776941821086563	0.004351190071974871	0.0132666925638174	0.21374523090611733	1.892306409883189e-09	NA	27	28	28
ENSG00000159352.15	PSMD4	2.8300344497172025	0.6303589310821321	0.004654299233136993	0.0025361163654655044	0.0553643773276392	0.0037616177294422398	NA	10	10	10
ENSG00000197165.10	SULT1A2	2.8277241404562385	0.08543401619367508	0.004688018447882994	0.16107633165818563	0.1774530868294623	5.852110181957463e-08	NA	60	69	69
ENSG00000183844.16	FAM3B	-2.8215559839217317	-0.2429800170819109	0.0047791295134558594	0.028407277304726662	0.029286032447661113	0.03410215237745192	NA	29	29	29
ENSG00000171759.9	PAH	-2.7900540888557446	-0.2101308914041044	0.005269923676311305	0.024391801486356217	0.038588553945862934	0.01751824593363465	NA	31	32	32
ENSG00000178150.9	ZNF114	2.7688952076487503	0.1845579748429637	0.005624672304954704	0.022189689546173372	0.1178648780256554	8.710152028641657e-06	NA	21	25	25
ENSG00000083099.10	LYRM2	2.738903706676751	0.1306180725944308	0.0061644425578599804	0.061104499086748476	0.4156089964096873	7.852317145054726e-21	NA	19	19	19
ENSG00000142188.16	TMEM50B	2.737079258981554	0.1617952934840447	0.006198735633445004	0.03759731950546766	0.27655253164608273	2.964405494718811e-12	NA	21	21	21
ENSG00000224790.2	AP000704.5	-2.735707146606076	-0.07738089069163082	0.0062246394933169495	0.16508771745997697	0.4580442863487874	4.527819198545453e-24	NA	44	47	47
ENSG00000095383.19	TBC1D2	2.7310042354275463	0.17746410829997786	0.006314166017394383	0.03368326540258907	0.3703747591801151	3.090752301074305e-20	NA	16	16	16
ENSG00000263667.1	RP3-416J7.4	2.7149207453894406	0.7982428304295984	0.006629163290578053	0.0010600823662536563	0.2225049849447492	2.423846457567234e-10	NA	4	11	11
ENSG00000132906.17	CASP9	2.7145689053192337	0.5813289041141871	0.0066362093299881806	0.003443822272357487	0.06641728544307261	0.0015288498550825706	NA	13	13	13
ENSG00000247970.2	RP11-543C4.1	2.711412494932394	0.4397215711632337	0.006699722210341601	0.004961604302434471	0.03892010058742594	0.015549488917512726	NA	8	8	8
ENSG00000123545.5	NDUFAF4	2.6932135255236633	0.28605176000045396	0.007076693135291186	0.013994849157675553	0.2270969400151629	2.501387867271369e-10	NA	33	33	33
ENSG00000198848.12	CES1	-2.685821511844057	-0.1313453097107384	0.007235172764328231	0.05241896886810053	0.2262997374940208	5.125257574803458e-11	NA	23	25	25
ENSG00000197362.14	ZNF786	2.6747925246224917	0.10404015455791835	0.007477550989758052	0.10102313007667908	0.4547790792128816	1.2642777431016659e-23	NA	72	76	76
ENSG00000109654.14	TRIM2	2.633961288952074	1.1451964139058768	0.008439510935557523	0.0007728002524373854	0.033619584994103086	0.02305615798830464	NA	9	9	9
ENSG00000254470.2	AP5B1	2.621049487874029	0.24040053202623057	0.008765953610316556	0.012042177969146884	0.03277421570701385	0.0257592076684121	NA	36	37	37
ENSG00000225880.5	LINC00115	-2.619335394312796	-0.5429966016036717	0.008810127983794543	0.0023408730961046553	0.04463265527518337	0.010258253479473551	NA	6	8	8
ENSG00000037042.8	TUBG2	-2.6116668740287876	-0.27715620176283984	0.009010200287675851	0.012828423883201715	0.17167287482784965	2.563624942333251e-08	NA	12	12	12
ENSG00000214087.8	ARL16	-2.6069984770365315	-0.19286126563330733	0.009133976655427728	0.02379357529479091	0.17044762640644778	1.2688030859559655e-07	NA	11	11	11
ENSG00000178852.15	EFCAB13	2.6067357514858878	0.20790440115380462	0.009140987376379597	0.027191530831780004	0.12082287567317927	1.0450713265354108e-05	NA	25	27	27
ENSG00000125458.6	NT5C	-2.600999708938148	-0.2704429607890329	0.009295253285057887	0.012502839847791434	0.10450749485235986	4.4818601972047706e-05	NA	46	47	47
ENSG00000117601.13	SERPINC1	-2.5900912927223665	-0.30801495732028933	0.009595048242995178	0.014618670202070161	0.097933724522676	7.847543423012677e-05	NA	25	26	26
ENSG00000260193.1	RP11-83N9.5	2.574531575706231	0.4168736483917976	0.010037592407248204	0.006206955839936377	0.027982320184379517	0.0383524155517588	NA	19	20	20
ENSG00000154059.9	IMPACT	-2.5649606355465133	-0.8253178874523868	0.010318751093901048	0.0013335486567305876	0.0444951272053236	0.008755191036517495	NA	33	33	33
ENSG00000131096.10	PYY	-2.5645930842513445	-0.11222593531195417	0.01032968678000297	0.07245720116353009	0.028660145523984337	0.040805211656363916	NA	42	43	43
ENSG00000204920.10	ZNF155	-2.5625595847617406	-0.17521082795764717	0.010390375707648267	0.03098493601808957	0.1450553871210311	8.811539053492687e-07	NA	39	40	40
ENSG00000145029.13	NICN1	-2.5469118034731055	-0.3735033224042363	0.010868089700495222	0.00820476142309775	0.0352504864975558	0.021599890141872413	NA	66	67	67
ENSG00000228049.7	POLR2J2	2.546520475041516	0.08909436602029329	0.010880282850527287	0.16603489917464162	0.291944210484694	5.665604391259235e-14	NA	34	35	35
ENSG00000265519.1	CTD-3157E16.1	-2.5183096100179165	-0.18944314705972762	0.01179196155357237	0.023663282825796172	0.13450048649300236	3.4994086393163215e-06	NA	6	6	6
ENSG00000272156.1	RP11-477N3.1	2.5156209342474263	0.14673159716126674	0.011882290433972029	0.031506222172131886	0.14641968071073358	1.3420328848236003e-06	NA	35	35	35
ENSG00000205726.14	ITSN1	-2.5097847330206426	-0.321450212876029	0.012080477985605369	0.007826959286675483	0.06201938001595484	0.002080365017663922	NA	41	41	41
ENSG00000249937.5	RP11-454P21.1	-2.502338896673642	-0.2209166710183634	0.01233757621068266	0.017331106774702832	0.04246742389098715	0.010343270117558388	NA	31	31	31
ENSG00000111237.18	VPS29	-2.500991389577411	-0.4791896291658593	0.012384618942206353	0.0036426286354617862	0.04812907268678316	0.007355684151906601	NA	12	12	12
ENSG00000170100.13	ZNF778	-2.496280417052552	-0.11213999176394135	0.012550334440731762	0.03889833452350407	0.1871923527617392	5.033735401506773e-09	NA	5	5	5
ENSG00000270604.5	HCG17	-2.490473897704963	-6.940316321485962	0.012757286618736496	1.0541702419319183e-05	0.050669643567015074	0.006371243311006429	NA	2	26	26
ENSG00000141971.12	MVB12A	-2.488318201301528	-0.4034493244437266	0.012834883901868198	0.006331706812059446	0.10742701681750524	5.292137858677288e-05	NA	11	11	11
ENSG00000121797.9	CCRL2	-2.482769381023032	-0.48760467136768526	0.01303654568291948	0.0034302859373361526	0.08047603657093498	0.00044723328676333406	NA	39	39	39
ENSG00000267575.6	CTC-459F4.3	2.4743387459478967	0.21723958322651424	0.013348306455551594	0.014456484077172005	0.07927578077789106	0.0005549350252138239	NA	26	26	26
ENSG00000282872.1	RP11-96L14.8	2.469689159613768	0.437658659527732	0.01352305014943099	0.004409202950195106	0.030422717863006862	0.035192398801700664	NA	5	5	5
ENSG00000169598.15	DFFB	-2.4601740102720435	-0.15917159064956432	0.0138869666369228	0.032259591279521306	0.3099456337213244	5.895340351743581e-14	NA	31	32	32
ENSG00000143387.12	CTSK	-2.4573415931206752	-0.32465477029245043	0.013996952420079438	0.007964390755041496	0.08074649586321866	0.00028274012698158087	NA	8	9	9
ENSG00000138400.12	MDH1B	-2.4564550056752656	-0.25817102858497576	0.01403153720860291	0.009966913272278954	0.1689030079808751	1.7158089968095902e-07	NA	27	27	27
ENSG00000168995.13	SIGLEC7	-2.450393915176392	-0.679162280110498	0.014270000540069513	0.002689808193643339	0.1104111456182952	3.517291742250112e-05	NA	1	1	1
ENSG00000175581.13	MRPL48	-2.4471284617000126	-0.212391209196863	0.014399950455524689	0.016390340302491348	0.033416232707110805	0.02437324004230319	NA	111	115	115
ENSG00000196118.11	CCDC189	-2.4436033276007065	-0.3853172402854835	0.014541404912053716	0.006892295264145946	0.12246954551495105	1.1880992668416435e-05	NA	13	13	13
ENSG00000054392.12	HHAT	2.441583557330013	0.11583489150989773	0.014623003926617365	0.05716750989031532	0.08747236559189323	0.00027873565661900576	NA	125	129	129
ENSG00000106628.10	POLD2	-2.435036561419885	-0.3568667736318853	0.014890285073899012	0.007298018621273655	0.07443737209772514	0.0006560978323376991	NA	14	15	15
ENSG00000112210.11	RAB23	2.429336539911306	0.4926731627287201	0.015126484109414473	0.004081259455914837	0.03468210438624314	0.02206379188944049	NA	26	27	27
ENSG00000184983.9	NDUFA6	2.4276682495718136	0.26007582281606473	0.015196236514868091	0.026317739233206308	0.2739719152938448	1.4038469251323622e-12	NA	23	24	24
ENSG00000165568.17	AKR1E2	-2.4227006675023	-0.24901110613648297	0.01540561474566924	0.015514052306520629	0.06878643527087895	0.0009279339915769886	NA	24	24	24
ENSG00000186468.12	RPS23	2.4218640305505934	0.12149110611784389	0.015441126833011782	0.04398220731600124	0.2789366933599169	7.540191823560809e-13	NA	37	37	37
ENSG00000126746.17	ZNF384	2.4127837339930913	0.3270519263850017	0.015831210030220335	0.00886618530706915	0.0632136811957027	0.0016291882594345775	NA	90	90	90
ENSG00000176978.13	DPP7	2.4096116636481693	0.5827072887247418	0.015969508372684148	0.002490262875730615	0.04486989229724817	0.007456271652440977	NA	21	25	25
ENSG00000106089.11	STX1A	-2.407435997610116	-0.2598120790892799	0.016064977812460936	0.014738795340236381	0.047602133766334265	0.007980839486333465	NA	41	43	43
ENSG00000215114.8	UBXN2B	2.3944012726305157	0.35523760719285336	0.016647524572504166	0.0061234633445089075	0.06801165491620219	0.0014961042958445874	NA	21	21	21
ENSG00000175183.9	CSRP2	-2.379609600194391	-0.19591340514036118	0.017330988326575057	0.022770881668334606	0.12465853606301505	1.1617811305783733e-05	NA	51	53	53
ENSG00000188997.7	KCTD21	2.3779773269112265	0.11423638134647154	0.01740789625470622	0.05589844717843883	0.3240837889362606	9.719734184770528e-15	NA	54	54	54
ENSG00000159267.14	HLCS	-2.3754928136612565	-0.20290183637871517	0.017525533663863866	0.017580875752511313	0.05882887260508531	0.0032112423889386014	NA	61	61	61
ENSG00000281831.1	HCP5B	-2.355789119751982	-0.27030330944174474	0.018483407246383365	0.00852444069968593	0.3586496481162999	9.187959437421465e-17	NA	10	45	45
ENSG00000152092.15	ASTN1	-2.3429895640037013	-0.46414022597874627	0.019129918174145777	0.004256711234682572	0.0266811415180697	0.04317515752920895	NA	51	52	52
ENSG00000123342.15	MMP19	-2.33743736152492	-0.13965752882582824	0.019416454363263835	0.04907233314602026	0.04462857832701112	0.010196718311706552	NA	59	61	61
ENSG00000075643.5	MOCOS	2.3356191902429284	0.09993177525113602	0.019511097518115195	0.0670793135982475	0.07514138419506666	0.0006944570836975014	NA	69	71	71
ENSG00000160299.16	PCNT	2.329384254194257	0.1475235402245139	0.019838718467884396	0.04712495561065638	0.13931163405560273	1.3615197172903924e-06	NA	88	94	94
ENSG00000180096.11	SEPT1	-2.3257530037377934	-0.26691639649229176	0.02003173108481572	0.010227553949897135	0.09920708883936903	9.489033614201053e-05	NA	9	10	10
ENSG00000178988.10	MRFAP1L1	-2.3193425675977735	-0.39507396604374845	0.020376469065117843	0.005970879110446058	0.06431551704891803	0.0015472839561317658	NA	27	33	33
ENSG00000165929.12	TC2N	-2.3035325424375808	-0.09223276759048396	0.021248898358481174	0.0717619900173676	0.3491083200325437	1.183785684349162e-16	NA	16	17	17
ENSG00000260634.1	RP11-521O16.1	-2.3031971350423075	-0.08624211010334201	0.021267753955155507	0.10117515293553271	0.23542465540695426	1.1072666804273179e-10	NA	70	71	71
ENSG00000173262.11	SLC2A14	2.297905089701858	0.14467474323775412	0.021567191552262666	0.03973769806506953	0.1722565928418517	4.9415529025032824e-08	NA	10	10	10
ENSG00000132824.13	SERINC3	2.2950938835684043	0.5536819723382542	0.021727744536485454	0.0024145443958583806	0.04429842267925623	0.011150600903339315	NA	12	12	12
ENSG00000272899.3	RP11-309L24.4	2.2922988350621196	0.4992866352159123	0.021888405010331086	0.0023418903647089285	0.1032824648292059	7.709884138286197e-05	NA	9	9	9
ENSG00000111077.17	TNS2	-2.291691142521224	-0.3808519189233329	0.021923471896220795	0.004229291346624128	0.11290081119259872	2.258643895071339e-05	NA	8	8	8
ENSG00000256294.7	ZNF225	-2.2910491519555185	-0.36536022395296885	0.021960571034892143	0.00985134170708515	0.0314751186490551	0.02869204446338589	NA	9	9	9
ENSG00000172613.7	RAD9A	2.2787933797939086	0.37371983641575623	0.022679350631754767	0.006720459409453541	0.17356057470057806	6.374215887596997e-08	NA	4	5	5
ENSG00000166750.9	SLFN5	-2.271651674826283	-0.15948776634198433	0.023107557136428782	0.02868358958013947	0.30216817349133196	2.8192791537487598e-14	NA	20	21	21
ENSG00000272416.1	CTD-2081C10.7	2.2714864808515127	0.3099136945218107	0.023117544453573148	0.007928952065318145	0.03278685426121788	0.02520377820939401	NA	27	28	28
ENSG00000276855.1	CTD-3157E16.2	-2.2689657026950694	-0.1342792840321607	0.023270411630295744	0.037925880652404924	0.2444474103022409	5.146864486234354e-11	NA	8	8	8
ENSG00000099977.13	DDT	2.2683187985357742	0.37122771756168654	0.02330978296640538	0.005108802015717029	0.2196506136597645	1.0595777456389842e-09	NA	3	5	5
ENSG00000243795.1	LINC02044	2.252479077935761	0.09310014459667075	0.02429201341403965	0.06848849740949241	0.18369967348414404	9.322939838179971e-09	NA	36	37	37
ENSG00000261402.1	RP11-378I6.1	-2.2433905885670984	-0.07821018528359358	0.024871638260132993	0.10925863266877126	0.2121183648859573	3.2752336343887307e-09	NA	49	52	52
ENSG00000196562.14	SULF2	2.236705479921772	0.4238706280425397	0.025305595616734324	0.004812915185192953	0.02692160808681567	0.04697709746460298	NA	6	6	6
ENSG00000100478.14	AP4S1	2.2246622835201553	0.23871245817773656	0.026103918036152668	0.011739733334877751	0.1498571714583504	1.1068448801961069e-06	NA	58	62	62
ENSG00000248265.1	FLJ12825	2.220842255777541	0.19469651173715416	0.026361647432024037	0.03045014250543479	0.10453095220667008	3.2062206360593536e-05	NA	39	40	40
ENSG00000107954.10	NEURL1	-2.2183857751123948	-0.7327821800830425	0.02652854018803239	0.002105923362093948	0.026465336528499916	0.049294498026362925	NA	22	22	22
ENSG00000111581.9	NUP107	-2.2148607004268848	-0.1442968118428146	0.02676962728992608	0.02760250856406856	0.183261004125416	4.676904366946921e-08	NA	46	46	46
ENSG00000164300.16	SERINC5	2.211310529036538	0.5894237383951754	0.027014340728004013	0.001640517537866871	0.0781137336047684	0.0002763356011379352	NA	7	7	7
ENSG00000141854.9	MISP3	2.2091169188539324	0.13244857212177294	0.027166509618287423	0.03765331135672246	0.20377702583631765	5.917595750995589e-09	NA	56	58	58
ENSG00000250312.6	ZNF718	-2.2090098627391455	-0.05802051879811262	0.027173954905558642	0.16302437941451667	0.49137830520165704	2.884440023531257e-26	NA	28	28	28
ENSG00000269713.7	NBPF9	2.2054400503419345	0.40878314325168646	0.027423230234033417	0.0028231492688785957	0.3663830807221324	3.159813220638265e-17	NA	10	26	26
ENSG00000123975.4	CKS2	2.2012940018785168	0.34217668879531216	0.027715217229316927	0.007916013770415122	0.05279730672563794	0.003499337224052945	NA	3	3	3
ENSG00000092295.11	TGM1	-2.198152912534011	-0.2510935917702388	0.027938210930474792	0.016416334729455286	0.14636481153450456	9.376823905977762e-07	NA	28	28	28
ENSG00000166796.11	LDHC	2.1918540787085217	0.07717950178757536	0.028390044803340207	0.129653623842486	0.364794925375338	2.169032241695096e-17	NA	19	19	19
ENSG00000221883.2	ARIH2OS	-2.1910229958801315	-0.38811085735978446	0.02845012839509012	0.005907483818213248	0.02780541942775736	0.04040468463309571	NA	36	38	38
ENSG00000111215.11	PRR4	2.1852931185352893	0.18864141061674605	0.028867361633986413	0.015780926070201824	0.1616909983831003	3.494647800389916e-07	NA	20	22	22
ENSG00000138750.14	NUP54	-2.1851476569593196	-0.3870359381093094	0.028878021933850955	0.004321033257655257	0.07399571025945577	0.0005863877593406086	NA	29	29	29
ENSG00000171714.10	ANO5	-2.1814561802879098	-0.24128841302867382	0.029149692177452814	0.010468039288752968	0.17755327902117168	7.316510463459753e-08	NA	25	26	26
ENSG00000126456.15	IRF3	-2.1781316281867156	-0.26656943748625034	0.029396238495868567	0.008337616214083738	0.12640771536659876	7.553952628443002e-06	NA	12	12	12
ENSG00000164307.12	ERAP1	-2.1706161816883087	-0.0801271556201516	0.029960197858080337	0.09945062724949352	0.5483665785897682	2.226956539815261e-30	NA	20	20	20
ENSG00000118496.4	FBXO30	-2.16589410125344	-0.48610414224902043	0.030319280175454398	0.003335248306072313	0.029120518071260707	0.0381212110934946	NA	37	37	37
ENSG00000134020.7	PEBP4	-2.1640369167221416	-0.15285657019340063	0.030461516264617496	0.028203834650653004	0.23211579751580494	4.306962860350921e-11	NA	14	15	15
ENSG00000159063.12	ALG8	2.1611378005464714	0.1986782198258228	0.030684696370598757	0.01636155211938023	0.17212902802096308	5.630890343424196e-08	NA	13	13	13
ENSG00000273203.1	AC006946.16	2.1601554612922733	0.09429661128620177	0.03076063675254738	0.06581449731621376	0.2557691441318673	2.8151437003922336e-11	NA	55	59	59
ENSG00000152670.18	DDX4	-2.1549517216022367	-0.2776218986212211	0.03116561236071528	0.009589440258223109	0.06141434993263111	0.0019503202704269469	NA	7	7	7
ENSG00000162510.5	MATN1	2.1543337998520147	0.4116420395396753	0.031214004037119103	0.003471889414323773	0.026404657770483668	0.04768282745206896	NA	7	8	8
ENSG00000153832.11	FBXO36	2.1538542637131113	0.3477525708444877	0.031251602658816005	0.004371831084698876	0.11595884597708342	2.1098505557781423e-05	NA	10	10	10
ENSG00000272463.1	RP11-532F6.3	-2.1385742588628296	-0.11250654172551697	0.03247016408311076	0.046012418365953454	0.12843017116110444	3.7698647872608285e-06	NA	21	22	22
ENSG00000180398.11	MCFD2	2.1320893099121285	0.28534305290311923	0.0329995052727444	0.007992961224240362	0.10463560152253773	5.188428553932033e-05	NA	38	38	38
ENSG00000109163.6	GNRHR	2.1273158646392187	0.04623994413274938	0.033393847469320094	0.08167291679898346	0.08121919279862895	0.0003813276491019786	NA	80	88	88
ENSG00000006634.7	DBF4	2.126803619352727	0.23152221482604665	0.033436403462626996	0.015369320888903769	0.05693326255333785	0.003337553885328339	NA	23	23	23
ENSG00000141698.16	NT5C3B	2.122983980211543	0.20570244739162785	0.03375519429363104	0.011396986367234593	0.24386916604724496	1.0284957153135702e-11	NA	26	28	28
ENSG00000273492.5	AP000230.1	-2.121928863813631	-0.06391060057808028	0.03384371217206895	0.14265335817167454	0.4293808747148167	3.7777506789520924e-21	NA	30	30	30
ENSG00000145216.15	FIP1L1	-2.120761899610306	-0.19283911267690582	0.03394184448396043	0.016037388199582513	0.037276162857912916	0.01899616549170768	NA	22	22	22
ENSG00000102974.14	CTCF	-2.1202583542570563	-0.3657665049539803	0.0339842636745952	0.005012245597828479	0.0378353028894906	0.01950282385764092	NA	44	44	44
ENSG00000100726.14	TELO2	2.1134990669619262	0.20272261288116836	0.03455807478738589	0.014295481521728656	0.07713888822835913	0.0006855129210311209	NA	30	30	30
ENSG00000128272.14	ATF4	-2.1122994447110215	-0.14261998549813867	0.03466077346264659	0.026860143801757542	0.14443887857981413	2.0410499560473733e-06	NA	32	32	32
ENSG00000203965.12	EFCAB7	2.105847440434331	0.18412410510978697	0.03521760644191929	0.014245419592495298	0.05902518194991744	0.0024373070763394704	NA	63	65	65
ENSG00000023228.13	NDUFS1	-2.1008423494347666	-0.33130593141607384	0.035654807519545466	0.004746497038415195	0.03234614825673992	0.030770925992045364	NA	23	23	23
ENSG00000148337.20	CIZ1	2.095651140362263	1.1326177395808148	0.036113149082941796	0.0004951248294733762	0.027019164855371914	0.04267791170206964	NA	2	2	2
ENSG00000104325.6	DECR1	-2.0939998626708984	-1.4204469713617778	0.03625999248356299	0.00040354911213242244	0.0569585090524689	0.003365526933191707	NA	1	1	1
ENSG00000131711.14	MAP1B	2.0933012379952127	0.6594064869497694	0.036322272216327105	0.001339471316372731	0.04205435461524835	0.01248641703327968	NA	18	18	18
ENSG00000126698.10	DNAJC8	2.0883524128025615	0.3300756803265416	0.03676605675595235	0.00500317119093803	0.040893996629621655	0.012515135415526662	NA	31	33	33
ENSG00000131435.12	PDLIM4	2.0881694637991317	0.3040944309220082	0.03678255079792366	0.00585857864362121	0.13938094026782674	2.07731837728627e-06	NA	13	14	14
ENSG00000273295.1	AP000350.5	2.0879412279370744	0.058753653045474794	0.036803136580429434	0.1781918384765004	0.5862821297388894	9.695103489701666e-34	NA	40	43	43
ENSG00000161944.16	ASGR2	2.086170944845634	0.21299778706812236	0.03696314113535733	0.014301414327044988	0.07965381769754144	0.0004518354305511122	NA	10	11	11
ENSG00000184164.14	CRELD2	-2.0792497500111393	-0.247736179725606	0.03759440112851121	0.009929252056537137	0.17301538323645885	1.304715612366225e-07	NA	30	30	30
ENSG00000151611.13	MMAA	2.0739435065940066	0.5083646704647442	0.03808455784244883	0.00621688514050376	0.08237187710762396	0.0002969801660521485	NA	2	2	2
ENSG00000186074.18	CD300LF	2.0722580691016708	0.13962697182316305	0.03824138057067773	0.019577919264623454	0.08321086873130873	0.0003582972821571008	NA	49	55	55
ENSG00000109534.16	GAR1	2.07042641047541	0.12460922906159515	0.03841243074980721	0.035230421611820356	0.3085010669831257	5.248614396656262e-14	NA	14	14	14
ENSG00000008710.19	PKD1	2.0690299696357064	0.6112321045390203	0.03854327445817515	0.002295172284208074	0.04659983672638601	0.008932036009961416	NA	12	12	12
ENSG00000165233.17	CARD19	2.0653974894638347	0.19617506635289794	0.03888540592943783	0.015470214530032538	0.08699945313032692	0.000210583764070554	NA	43	43	43
ENSG00000187049.9	TMEM216	-2.06232269213284	-0.23917349092915358	0.03917702399855535	0.009926639827074571	0.15138946511043	5.731535742162397e-07	NA	19	19	19
ENSG00000228570.7	NUTM2E	2.0598942835626093	0.10654667392911399	0.039408648320810646	0.04853726847815118	0.5095535441766684	1.4594345763112158e-26	NA	3	6	6
ENSG00000116771.5	AGMAT	2.058250632369402	0.8038797163742918	0.039566080491307415	0.0007983532259455303	0.06687512585399033	0.0015268946837298856	NA	15	16	16
ENSG00000120328.6	PCDHB12	2.0581430661522737	0.10205392208485221	0.03957640198146743	0.05305279113507136	0.048492790666079415	0.007725794314138652	NA	62	66	66
ENSG00000168490.13	PHYHIP	-2.0569070309515793	-0.5538328091359056	0.039695169541698876	0.001840487850701388	0.0955715470698392	0.00014780926864258332	NA	21	23	23
ENSG00000278662.4	GOLGA6L10	2.054326930656269	0.08220030823151063	0.03994405990897909	0.11414776535405101	0.3783551690900549	4.364077592499205e-18	NA	18	18	18
ENSG00000082781.11	ITGB5	-2.0518992039047474	-0.37706366366925925	0.04017945925313084	0.004708743198588959	0.04613477947962052	0.007428487327510548	NA	66	67	67
ENSG00000125630.15	POLR1B	2.051607485641255	0.15853350742451208	0.0402078241186672	0.030768465585527212	0.273176901359939	4.3453636841700335e-12	NA	9	9	9
ENSG00000196502.11	SULT1A1	-2.0508198664377764	-0.13163786246721182	0.04028449213976686	0.03241460020136383	0.19793355724561226	9.247935983964486e-09	NA	20	28	28
ENSG00000176386.8	CDC26	-2.042453589912731	-0.13188301753686743	0.04110655856687102	0.03494461296140715	0.12266741703072907	1.0922576293951186e-05	NA	68	71	71
ENSG00000147408.14	CSGALNACT1	2.0422265185669977	0.15832253744978553	0.0411290671446702	0.021080428845350583	0.13311812639013787	4.5772731579502025e-06	NA	20	20	20
ENSG00000117724.12	CENPF	-2.0416482427733604	-0.30630074109754685	0.04118643622366582	0.0052233171469156705	0.0424699231658876	0.011612464017349665	NA	29	30	30
ENSG00000163046.15	ANKRD30BL	2.0375176249079447	0.13594839544787996	0.04159819755999713	0.01941572497701146	0.380192925335806	1.0064825974567223e-17	NA	26	33	33
ENSG00000187048.12	CYP4A11	-2.0346967095763184	-0.1281274547628443	0.04188139949348139	0.031073708943131915	0.13630114186514286	2.9054131398224623e-06	NA	39	39	39
ENSG00000088682.13	COQ9	-2.034523613518217	-0.2983572280925281	0.041898830246936455	0.005962836701834651	0.08459367519594686	0.0003722780225645015	NA	17	17	17
ENSG00000026950.16	BTN3A1	2.0344838932123843	0.16064097142486689	0.04190283094325338	0.021705743821152278	0.10377229487248976	6.952127902227776e-05	NA	30	31	31
ENSG00000014824.13	SLC30A9	2.0338285789598802	0.3201770633888115	0.041968881984970716	0.005345227303131481	0.12487470410403795	7.601779993709627e-06	NA	30	30	30
ENSG00000134627.11	PIWIL4	-2.0327861924679222	-0.18694097986238187	0.04207412871400161	0.017564315827337626	0.029466845326343093	0.038539634043835584	NA	23	24	24
ENSG00000162882.14	HAAO	2.0279023478775673	0.1142005449751081	0.04257021547720514	0.03345976465153993	0.2711688679825039	5.3494590093499835e-12	NA	28	29	29
ENSG00000138095.18	LRPPRC	2.0245646593077926	0.24912426465298765	0.04291208624194849	0.009094326617021253	0.2344658420561169	6.148054513106757e-11	NA	11	11	11
ENSG00000188199.10	NUTM2B	-2.021474231665537	-0.08136503766851949	0.04323069720135051	0.08030204247495515	0.2386240922509101	1.0342773604551671e-10	NA	16	17	17
ENSG00000198865.9	CCDC152	-2.0214203093190632	-0.1047040284035908	0.043236274079215396	0.053026716028018554	0.08610210248740477	0.00023835737527073598	NA	98	99	99
ENSG00000005981.12	ASB4	-2.0205218733631147	-0.110069277862189	0.043329283622132356	0.04151388486973845	0.10468605927134146	5.5054472244117236e-05	NA	44	44	44
ENSG00000278259.4	MYO19	-2.0203560486120917	-0.3054828395621209	0.043346468904948476	0.006319972842671924	0.04536144516175376	0.010077478040542804	NA	28	29	29
ENSG00000162777.16	DENND2D	2.0161079518216667	0.3149322473612165	0.04378868873101354	0.004026285097512574	0.046909540962678534	0.006756821411809672	NA	7	8	8
ENSG00000102606.17	ARHGEF7	-2.0128236756682236	-0.15265869065399898	0.0441331822653417	0.02142813725290315	0.15531736197625434	5.526954821596528e-07	NA	15	15	15
ENSG00000143498.17	TAF1A	-2.0112457812805054	-0.4227091888058605	0.044299502268164245	0.003081348390214633	0.10058183110725948	6.414263011870024e-05	NA	8	14	14
ENSG00000102967.11	DHODH	-2.0105428219175203	-0.1661112180601894	0.0443737687587846	0.02085671210817954	0.14234116056064444	2.3413673446099703e-06	NA	9	9	9
ENSG00000168936.10	TMEM129	-2.0103437111892886	-0.18962546811668057	0.04439482356128971	0.01446077012402773	0.1731043120442894	1.348869933544433e-07	NA	27	27	27
ENSG00000197253.13	TPSB2	2.010069318919364	0.07554661720151205	0.04442385276259543	0.10759934298831662	0.1919005703010073	3.725851325931621e-09	NA	13	13	13
ENSG00000251410.1	AC007106.1	2.00265230138854	0.06465918417400313	0.04521462187932063	0.11657962863216464	0.13260058681760908	2.844891737546451e-06	NA	119	125	125
ENSG00000127054.20	INTS11	2.0007201125634477	0.23512371770661974	0.04542256072494005	0.010673010366476787	0.08970270528415678	0.00013537411729997538	NA	24	32	32
ENSG00000245532.7	NEAT1	1.9965249695606493	0.16348075887963132	0.045876810639680465	0.022131287446087937	0.20743030931440626	4.418720068851199e-09	NA	19	19	19
ENSG00000095485.16	CWF19L1	1.994867439002048	0.05996058348536676	0.04605733964828904	0.14444629736004957	0.5095896661526782	1.0118998497869499e-26	NA	11	11	11
ENSG00000163867.16	ZMYM6	-1.9891137048207137	-0.37286986642152603	0.046688653967979915	0.0038244016328811766	0.05641514593305371	0.003932821371430332	NA	8	8	8
ENSG00000167703.14	SLC43A2	-1.9877583564937318	-0.19017146895761552	0.04683842141196622	0.022027082654279502	0.1490670669415554	4.1817081351695774e-07	NA	28	29	29
ENSG00000103671.9	TRIP4	1.9862281617311934	0.27631528901042607	0.04700799519515689	0.006744212807803752	0.11900002241743199	1.6779701036407408e-05	NA	12	12	12
ENSG00000267053.6	CTD-3162L10.1	1.97864892566054	0.40359629490358684	0.047855547083092344	0.0030239081734280545	0.02835160173740817	0.04095257241073321	NA	6	6	6
ENSG00000005801.16	ZNF195	1.967375611148506	0.1950684783397023	0.04913992391498297	0.013970922637951291	0.18310179784964975	4.7212469271323096e-08	NA	19	19	19
ENSG00000114054.13	PCCB	-1.9661615313708254	-0.14013927723701042	0.049279954547343324	0.02629628053060551	0.1012390808938606	9.138455577270328e-05	NA	83	83	83
ENSG00000228140.1	RP3-467K16.4	1.9657943110240192	0.28117289673337215	0.04932237523408208	0.0050899212492186005	0.11008838149255176	4.291665553489599e-05	NA	3	3	3
ENSG00000066084.12	DIP2B	1.9633874620917333	0.234309983705039	0.04960116956248749	0.009612168134006024	0.03720019832984764	0.016680520415450456	NA	48	49	49
ENSG00000115085.13	ZAP70	1.9616085920211177	0.21289154890441134	0.04980807118363591	0.01269543159402653	0.09069461735849696	0.00017104856820817786	NA	15	18	18
ENSG00000167608.11	TMC4	1.9610981657969446	0.11106432229855097	0.04986757266744099	0.043779508141255384	0.2294533380460036	2.43380146665186e-10	NA	38	42	42
ENSG00000115946.7	PNO1	-1.9466847109240046	-0.14295162768956943	0.05157254570586744	0.023511021697936053	0.07970282687123567	0.0004665174891243843	NA	32	32	32
ENSG00000163576.17	EFHB	-1.9424046667740222	-0.08367260216043992	0.05208813079474693	0.08668684056831955	0.3269768729143477	6.779669779483262e-15	NA	55	56	56
ENSG00000171045.14	TSNARE1	1.9409949421233046	0.13292840287387142	0.052258890868289394	0.02637710519708168	0.13563001050663695	4.795378029997112e-06	NA	28	28	28
ENSG00000197345.12	MRPL21	-1.9311001499040816	-0.067030551456993	0.053470668488100365	0.09913784183227804	0.5101137813805531	3.450183043774482e-27	NA	35	35	35
ENSG00000274561.1	RP11-147L13.12	-1.9307857739210774	-0.35482510545147933	0.05350955035382605	0.004025867825093044	0.028461281701483637	0.04203578697118419	NA	15	16	16
ENSG00000173338.12	KCNK7	-1.9306189112779792	-0.1792405136479861	0.05353019743290053	0.019779773678029956	0.12960004417958215	5.019926257076248e-06	NA	26	26	26
ENSG00000230606.10	AC159540.1	1.9287171206114997	0.3133604375995112	0.05376598963304506	0.005443113815424447	0.14320995873273454	1.2065524389968607e-06	NA	15	21	21
ENSG00000099960.12	SLC7A4	1.9274606956404254	0.7518911823656005	0.05392224178325224	0.0013337558635339178	0.05436760469331394	0.003196054744354055	NA	15	15	15
ENSG00000065268.10	WDR18	1.926333614789226	0.06593405794317869	0.0540627307165663	0.11861195509303536	0.4705884711754714	7.195624775498384e-24	NA	55	65	65
ENSG00000254837.2	AP001372.2	-1.9239662934647714	-0.36094793528394586	0.05435880857601582	0.0036569324301485772	0.039211303900866926	0.01672155719230698	NA	10	10	10
ENSG00000104904.12	OAZ1	-1.9233075819510503	-0.7361476323375575	0.054441432959544886	0.0007400931434732731	0.05458366335469403	0.003698578724391	NA	5	6	6
ENSG00000044090.8	CUL7	1.9212711419078394	0.31418136311404427	0.05469753332062925	0.003316215892539861	0.10581905153975313	5.221278497648394e-05	NA	21	24	24
ENSG00000260613.1	RP3-522J7.6	1.9205899914212552	0.318307985049667	0.05478341794676099	0.0030370627023114543	0.037694019035643615	0.01846358767968658	NA	8	8	8
ENSG00000146085.7	MUT	-1.9184066814713199	-0.16700364361865908	0.05505946451546744	0.020557244507263532	0.04643733516593397	0.008569292609816459	NA	42	42	42
ENSG00000263063.1	RP11-388C12.1	-1.91770384372996	-0.12026210142457329	0.05514857408791588	0.03395621808229625	0.11411782159075184	2.944210243631217e-05	NA	19	20	20
ENSG00000157823.16	AP3S2	1.9167107694091847	0.27750746638679363	0.055274686331821934	0.005731008146613029	0.16080780954681714	3.2346863290420946e-07	NA	5	5	5
ENSG00000170037.13	CNTROB	1.9155289513398848	0.14228906706625502	0.05542508061674355	0.02740604897232632	0.09164525452688643	0.00016757382938106265	NA	74	75	75
ENSG00000099800.7	TIMM13	1.9155014684200904	0.14274670521239272	0.0554285820560036	0.02606313314402763	0.2141721838161944	1.2201282938310924e-09	NA	18	20	20
ENSG00000238290.1	RP11-431K24.1	-1.9091729931222086	-0.1213282193034035	0.05623977899226872	0.034621396824160364	0.17650390445925448	7.620821660239075e-08	NA	11	11	11
ENSG00000170684.8	ZNF296	-1.905848192802188	-0.30456772720058706	0.056669904235112534	0.00509536740528008	0.06570580402112729	0.0011068270106450162	NA	12	12	12
ENSG00000141965.4	FEM1A	1.9054434591071832	0.327309382401956	0.05672245054983859	0.006561297511631611	0.09887128846926477	0.00011111507616406409	NA	16	17	17
ENSG00000239697.10	TNFSF12	1.8998279386506614	0.29542593760411817	0.05745570321442079	0.005536531901502422	0.050569086105615516	0.005965631814381711	NA	24	24	24
ENSG00000134058.11	CDK7	1.8988817811226493	0.31382232902013424	0.05758002128640631	0.007529134250698458	0.03089077530291869	0.03547425538561804	NA	27	29	29
ENSG00000176531.10	PHLDB3	-1.898800338124382	-0.11254784940856694	0.057590732737137	0.04196114702968088	0.2447458328426182	5.163789761813965e-11	NA	35	36	36
ENSG00000239467.5	AC007405.6	-1.8959564871831642	-0.1059656121151596	0.057965798538543375	0.03389955684569956	0.08832566273720377	0.0001867043429567812	NA	67	67	67
ENSG00000259459.5	RP11-321G12.1	-1.8894073862122363	-0.08285661209679498	0.05883726193914853	0.07769707618797159	0.30990339100928194	3.892242112259417e-14	NA	17	17	17
ENSG00000143951.15	WDPCP	-1.8868524112225762	-0.311159537127177	0.059180179407658864	0.005639178667711791	0.051900689497860086	0.0038976463131695617	NA	16	16	16
ENSG00000183397.5	C19orf71	1.884034398836776	0.15947170992727622	0.059560322660801794	0.018209924540761212	0.12822273293790593	5.2473317079521934e-06	NA	9	9	9
ENSG00000164253.13	WDR41	-1.8834311416954252	-0.1098322866846896	0.05964196333970106	0.04838309541455466	0.2215612755010516	6.558736561961127e-10	NA	47	47	47
ENSG00000180279.6	LINC01869	-1.8829046598944537	-0.11616068244303424	0.05971328961452502	0.05707354024619997	0.31844264838383474	1.6451175821359575e-14	NA	31	32	32
ENSG00000118785.13	SPP1	1.8796736496879975	0.2149280910045533	0.06015256891680129	0.008822280026749051	0.03742553341016324	0.018778997462040228	NA	44	44	44
ENSG00000112339.14	HBS1L	-1.8768575112596064	-0.14840253483438742	0.06053762560331935	0.022649215514899262	0.3138177194944408	1.4139680451565675e-14	NA	63	63	63
ENSG00000132740.8	IGHMBP2	1.8744119972720634	0.17925601006232	0.06087366117040396	0.012912176629581893	0.0957208529086609	0.0001095065991174212	NA	14	14	14
ENSG00000169946.13	ZFPM2	1.8690984675295885	0.2621735961063152	0.06160911620014852	0.0124407970596803	0.04081937279015691	0.012026632060497358	NA	11	11	11
ENSG00000260261.1	RP11-480A16.1	-1.8674656880568796	-0.6883677820637037	0.061836584071248445	0.001055771261579961	0.03817516804690621	0.013876270781289323	NA	6	6	6
ENSG00000110665.11	C11orf21	-1.8644652594242472	-0.1408697641882272	0.06225639583895797	0.02737172525391042	0.21651435248917208	1.4045131276907529e-09	NA	16	16	16
ENSG00000197774.12	EME2	-1.8638663682494665	-0.3391925668460455	0.062340472708758636	0.004207870142247064	0.0855044878206336	0.00024651022502222137	NA	15	15	15
ENSG00000146250.6	PRSS35	1.8629598768839146	0.15499264687081046	0.06246791147754575	0.01639326377662469	0.08487823605766616	0.00021198829744535305	NA	18	19	19
ENSG00000162881.6	OXER1	1.857639668766433	0.12911767372384364	0.06322020128234006	0.025038030169260664	0.20133885061937015	1.026811126022096e-08	NA	13	13	13
ENSG00000131808.10	FSHB	1.8542244492258535	0.15297910300430143	0.06370705562564231	0.01968502428196482	0.02773414557475332	0.04603755781411248	NA	34	34	34
ENSG00000231439.4	WASIR2	1.851059211774578	0.11700515584693517	0.06416103517089064	0.054357682413975913	0.22501392544681695	3.3074642753215947e-10	NA	13	17	17
ENSG00000213995.11	NAXD	-1.8483931430176554	-0.21560777678522133	0.06454548995657713	0.007405309163007342	0.09152164759847776	0.0001214378172547223	NA	8	9	9
ENSG00000013725.14	CD6	1.8457616269864883	0.09146204687344642	0.06492682459546599	0.06761788251410623	0.3580596781687763	1.6041241167913514e-16	NA	5	6	6
ENSG00000188878.19	FBF1	1.8450192575981097	0.21546818322622244	0.06503473731065175	0.012460437251214825	0.19279456088859045	1.608678697792501e-08	NA	10	10	10
ENSG00000131126.18	TEX101	1.8449347423971632	0.23953288056295668	0.06504703203178197	0.014445645078644737	0.03555353751597592	0.02352031895916136	NA	40	42	42
ENSG00000160305.17	DIP2A	-1.8421459835783671	-0.4004803030178624	0.06545379913661678	0.003942576081214403	0.03275185656641419	0.02694385967440354	NA	10	11	11
ENSG00000140718.20	FTO	1.8411394943209543	0.15661505122924368	0.06560111931923131	0.01868955689022402	0.15206559079984094	4.2988686781818534e-07	NA	47	49	49
ENSG00000114268.11	PFKFB4	-1.8374166122268205	-0.1763349059043902	0.06614841628199702	0.015475578625268212	0.11761077221597335	1.8835650286058686e-05	NA	18	18	18
ENSG00000105928.13	DFNA5	-1.8353731055263969	-0.05493280689717055	0.06645042582105957	0.1423124629440712	0.3984508946477584	1.7202459888425723e-19	NA	45	46	46
ENSG00000213988.10	ZNF90	-1.8332458591555543	-0.2825933738130632	0.0667660168279879	0.004325051676626381	0.053928124516966235	0.004592560125590716	NA	8	10	10
ENSG00000156603.15	MED19	-1.8311427999891206	-0.20123097273473012	0.06707923167293506	0.007596914533454584	0.04063015076415715	0.011844904006964944	NA	28	28	28
ENSG00000177519.3	RPRM	1.8305921474793967	0.6228934151790579	0.06716144149462727	0.0013970549864721418	0.03401472938652034	0.02456485383980228	NA	4	4	4
ENSG00000267079.1	RP11-820I16.1	-1.8275808416452592	-0.10124303065550636	0.06761248325347213	0.04324937071088222	0.1860287704000146	4.4921032653866884e-08	NA	11	11	11
ENSG00000165140.9	FBP1	-1.8259880308294343	-0.11054557459268	0.06785206477697739	0.046635181805909115	0.16425980499457318	4.1475645564849946e-08	NA	20	21	21
ENSG00000139629.15	GALNT6	1.8244991856489694	0.3021127247903882	0.06807663934414075	0.0037657504098070884	0.02818973110782764	0.0336944082757882	NA	9	9	9
ENSG00000177025.3	C19orf18	-1.823982723344268	-0.2839571709889079	0.06815468417739755	0.006027907091622082	0.037282594154673915	0.018298014112103158	NA	8	8	8
ENSG00000275409.1	RP11-131L12.4	-1.8225431993671446	-0.2673450185188476	0.06837260519692362	0.006674721249194844	0.04973129332472738	0.006192594714854271	NA	18	19	19
ENSG00000217702.2	RP11-287D1.4	1.8219534117770773	0.04523104156889902	0.06846205491808136	0.19151513618750154	0.43307278026618623	1.2773216070706384e-21	NA	49	50	50
ENSG00000080166.15	DCT	-1.8195384751194164	-0.07195210140861497	0.06882931844657392	0.08115498164189294	0.2894753799624348	3.3735217996258185e-13	NA	34	34	34
ENSG00000085063.14	CD59	1.8184976396252945	0.2549052555376951	0.06898810715400629	0.006503906490118202	0.08259823771307567	0.0004034279909565877	NA	57	59	59
ENSG00000184923.12	NUTM2A	1.8157278920462252	0.09817153185651542	0.06941212326392654	0.04392937500808702	0.374558983301944	5.621655842948266e-18	NA	18	20	20
ENSG00000142675.17	CNKSR1	-1.8126464657261439	-0.1141586021024571	0.0698863662662938	0.04094467251694824	0.4849758468207882	6.659113284613676e-25	NA	27	29	29
ENSG00000144852.17	NR1I2	-1.8112090909167466	-0.15981907018922986	0.07010849151068871	0.014851921725269213	0.13855500335635113	1.4435542720218123e-06	NA	38	39	39
ENSG00000212694.8	LINC01089	1.8078074463954494	0.13935661290307153	0.07063647442985176	0.02329973957868908	0.09406348644947816	0.00011757026091713703	NA	56	58	58
ENSG00000151689.12	INPP1	1.8075201133617764	0.14506715383176916	0.070681221520256	0.03125565579158753	0.30063343772346435	8.018718983548461e-14	NA	22	22	22
ENSG00000118514.13	ALDH8A1	-1.8058409413965197	-0.06714151820274293	0.07094318830564873	0.1013368719954023	0.4108103013542277	3.1116274459054665e-20	NA	91	91	91
ENSG00000275759.1	RP11-131L12.3	-1.8039119578961689	-0.12620713810453557	0.07124511007970685	0.02480927802227971	0.195946208332936	1.1744755405166714e-08	NA	37	37	37
ENSG00000166199.12	ALKBH3	1.803711015227754	0.2094816356253395	0.07127662182514002	0.010655300621092061	0.1237899311119122	1.3081634974243772e-05	NA	31	32	32
ENSG00000079616.12	KIF22	1.8032406551752538	0.41670735274791065	0.07135042816210205	0.0027507245717723282	0.03691741776531629	0.02032887871016344	NA	6	6	6
ENSG00000135362.13	PRR5L	-1.8018863728498682	-0.48500604157152233	0.0715632846455652	0.0020828998831504053	0.09690314465190646	9.023229744785912e-05	NA	5	20	20
ENSG00000214274.9	ANG	-1.8012301191166065	-0.29287729932282663	0.07166661695845332	0.009028650030018504	0.028150945432606756	0.03809679302938334	NA	11	12	12
ENSG00000198892.6	SHISA4	-1.7911214493894474	-0.11882936728625344	0.07327380781671285	0.03185790896357991	0.12205902423290925	9.485096773745725e-06	NA	98	104	104
ENSG00000095539.15	SEMA4G	-1.790567901610599	-0.20335315190388378	0.07336266180303878	0.008012456739939522	0.07308937675250171	0.0003046255447744899	NA	53	53	53
ENSG00000110455.13	ACCS	-1.789987143222392	-0.08919350965181158	0.07345597827960816	0.05704177971240633	0.3510273101210884	5.943272812750635e-16	NA	23	23	23
ENSG00000165474.5	GJB2	-1.7848773177657493	-0.22085844148541217	0.07428121854223262	0.011974592719742461	0.036032903997676974	0.018190877628082948	NA	9	9	9
ENSG00000164530.13	PI16	1.7834460059598336	0.16325781842349466	0.0745137298979034	0.019603975429411235	0.06899862126642296	0.0011926514064765509	NA	43	44	44
ENSG00000162585.16	FAAP20	-1.7744813335229357	-0.1578620351757776	0.07598356702276104	0.016631973913728983	0.1430273603419224	9.122020263114893e-07	NA	17	18	18
ENSG00000228421.2	AC005013.5	1.774204978653223	0.11957435374916237	0.07602925100032516	0.0271100291108156	0.05803992092119707	0.003196967868709266	NA	24	24	24
ENSG00000130695.14	CEP85	1.7681697156094218	0.13599584566542552	0.07703253540365103	0.02306098198673279	0.1660833916586892	2.2244737263933912e-07	NA	33	33	33
ENSG00000185963.13	BICD2	-1.7663463350233033	-0.3525860783890702	0.07733776247611163	0.003391649494479464	0.046999700633245815	0.008142391877736828	NA	31	31	31
ENSG00000277462.1	ZNF670	-1.7663387785187084	-0.08225959893508276	0.07733902945388892	0.0683338228073584	0.1693098350151675	1.5516989841108556e-07	NA	61	62	62
ENSG00000116688.16	MFN2	-1.7661854530240535	-0.48037445333147377	0.07736474075934838	0.0019252807072966515	0.10588395170803312	4.9118733529427174e-05	NA	5	5	5
ENSG00000112062.10	MAPK14	1.765172377630982	0.2735335432167631	0.07753479945549603	0.005927267106739612	0.05065554482722905	0.0061995808505528535	NA	21	21	21
ENSG00000072952.18	MRVI1	1.760894054635637	0.1484611254548499	0.07825633640066432	0.019277125270835478	0.1910266497875963	2.5787170252892968e-08	NA	11	11	11
ENSG00000196418.12	ZNF124	-1.7589172178351427	-0.08344148436908214	0.07859157024641476	0.06310160342983234	0.24470565800823285	3.0696025381758885e-11	NA	7	7	7
ENSG00000015413.9	DPEP1	-1.7552899541711762	-0.15916989746998103	0.0792097239372078	0.01545383612794095	0.09410424141894527	0.00014295406423686598	NA	22	22	22
ENSG00000119913.4	TECTB	-1.7542652548723126	-0.29794811400696225	0.07938506640128981	0.0069192066321533486	0.1232754519473598	8.551810822773987e-06	NA	27	27	27
ENSG00000145284.11	SCD5	-1.7539833203211277	-0.346072653581356	0.07943336524410388	0.004466934395942875	0.06861459334765453	0.0010575780741205543	NA	16	17	17
ENSG00000156170.12	NDUFAF6	-1.7534943613664093	-0.26539128098859516	0.07951718655282622	0.005375134739810428	0.0414913010067413	0.011905128978033818	NA	21	22	22
ENSG00000091640.7	SPAG7	1.7528517584792622	0.27014986255970813	0.0796274560929825	0.004524785343620517	0.04101766804043255	0.010020647201157692	NA	16	16	16
ENSG00000044459.14	CNTLN	-1.7513185653129355	-0.21940407069677578	0.0798910515371047	0.008489843029792065	0.08931393818851578	0.0001510466165696131	NA	13	13	13
ENSG00000169738.7	DCXR	-1.7498286717044629	-0.17603124216943591	0.08014788165181842	0.011510248814091045	0.2718445452244736	3.274879258360008e-12	NA	4	4	4
ENSG00000133059.16	DSTYK	1.7498025969246735	0.21434225361802842	0.08015238242781654	0.008751467452609673	0.07068907367139404	0.0008893954338971008	NA	36	37	37
ENSG00000274750.2	HIST1H3E	1.7474665773456475	0.05580413100390468	0.08055643757877255	0.09442643979062078	0.35057020328858923	8.928115002168816e-17	NA	43	43	43
ENSG00000125648.14	SLC25A23	-1.7464340727465029	-0.18055479058672103	0.08073555360706688	0.011863145064136625	0.13852530040711006	2.0842566298053397e-06	NA	27	29	29
ENSG00000196365.11	LONP1	1.7448266819031895	0.14266302267907485	0.08101504282338602	0.019767485217769	0.17962524084761508	3.8291373904294835e-08	NA	13	13	13
ENSG00000196655.11	TRAPPC4	1.743571847021987	0.08831128971493421	0.08123377597879204	0.04884516697802402	0.3873461959717732	5.058716459911979e-19	NA	11	11	11
ENSG00000131409.12	LRRC4B	-1.7433525213499317	-0.3353901847432781	0.08127205630812485	0.0033167210902892656	0.037899423730672094	0.01826083652287192	NA	13	15	15
ENSG00000230563.2	RP5-828H9.1	1.7433409198366077	0.07356765421045168	0.08127408160298892	0.08698560512740035	0.3360936471023379	2.5917069978484345e-15	NA	2	2	2
ENSG00000253457.2	SMIM18	-1.741973537646698	-0.7022223677032221	0.0815130747978652	0.0006557776459716232	0.039555658047349236	0.013360209609363993	NA	14	14	14
ENSG00000182173.12	TSEN54	1.740045695440784	0.5089629601489786	0.08185099451630262	0.00201545306613824	0.032122400364988216	0.0280569669804144	NA	6	7	7
ENSG00000151366.12	NDUFC2	1.7391598424441486	0.24847272775713247	0.08200665088853915	0.006538793985057176	0.10450691409412108	6.206269286395206e-05	NA	24	24	24
ENSG00000122140.10	MRPS2	1.7375306925330265	0.3450577086336122	0.08229354131894852	0.004143266590439684	0.08980175474904074	0.0002115868718198708	NA	23	23	23
ENSG00000133983.14	COX16	-1.737233421282249	-0.11608879503007707	0.08234597795316044	0.025473629727137927	0.03973622806608873	0.010692611316498369	NA	64	66	66
ENSG00000115524.15	SF3B1	1.7366961547723632	0.3835297222229864	0.08244081684718116	0.002249046808890234	0.0625381053252102	0.0019159881495736648	NA	27	27	27
ENSG00000136205.16	TNS3	1.7365179171945686	0.3742175588336343	0.08247229910106724	0.0025562984776604934	0.11002363372094084	4.397248824120297e-05	NA	8	8	8
ENSG00000005175.9	RPAP3	-1.7364720163506928	-0.3572732356814002	0.08248040818385037	0.0027851123056826152	0.03557169663693662	0.02154956097038806	NA	12	12	12
ENSG00000148604.13	RGR	-1.7324571046423505	-0.08513373033065705	0.08319220818603561	0.06244395707031997	0.23666638987094235	2.5642491881126665e-11	NA	20	20	20
ENSG00000131778.18	CHD1L	-1.730935637695458	-0.18622889178934074	0.08346324453048748	0.020478425343551925	0.2455948753459761	5.7315296853404294e-11	NA	25	26	26
ENSG00000025434.18	NR1H3	1.728525089399877	0.17901238971104216	0.08389412687639178	0.00768004006190217	0.027890878670593443	0.0438720995325039	NA	12	12	12
ENSG00000167186.10	COQ7	-1.727610068048972	-0.1790830919372905	0.08405815654828755	0.013258180081399137	0.0307160395907304	0.033473801632306614	NA	30	33	33
ENSG00000130770.17	ATPIF1	1.7255128154349821	0.265207190188495	0.0844350962727016	0.00578538568826073	0.14272450800863434	1.326194201305214e-06	NA	23	25	25
ENSG00000177888.7	ZBTB41	-1.7250553840171445	-1.026987799616684	0.08451749195360467	0.0021741956402018276	0.0541427150266403	0.004625613468515682	NA	13	13	13
ENSG00000132170.19	PPARG	1.7227326366263547	0.27544388237359774	0.08493688552715746	0.007673449462112784	0.0322914935347928	0.029588981594850638	NA	7	7	7
ENSG00000099814.15	CEP170B	1.7197066073846101	0.4161417612277565	0.08548578617750031	0.0020332409654033085	0.06844870147699783	0.0013933442699284625	NA	21	22	22
ENSG00000169609.13	C15orf40	1.7167543051569283	0.052407257785390765	0.08602407322697292	0.15269428571710353	0.4200712458772237	1.2571961877137306e-20	NA	36	36	36
ENSG00000164683.16	HEY1	1.7167445165686983	0.2800210841371824	0.08602586250395629	0.005812041652970448	0.056900838511914666	0.00395978963649609	NA	16	17	17
ENSG00000235021.1	RP11-439E19.7	-1.7154782440033953	-0.3019211589822204	0.08625758082915524	0.004290211897372944	0.06370939105378752	0.0016650028938301788	NA	6	6	6
ENSG00000112378.11	PERP	1.713573808196099	0.11666790505055957	0.0866070272588442	0.024171491521003296	0.1897612851310784	2.116957401624849e-08	NA	39	40	40
ENSG00000133739.15	LRRCC1	-1.7090094934260776	-0.14905583771492564	0.08744919098203592	0.021553722417217105	0.3062442920891018	1.9433841413569687e-14	NA	25	26	26
ENSG00000226029.1	LINC01772	1.704828868441307	0.26014915173090164	0.08822634575846448	0.00683064322648548	0.1500974086447208	3.1480028435303344e-07	NA	9	10	10
ENSG00000006071.12	ABCC8	-1.7043100899244736	-0.12284782312390828	0.08832317094542258	0.031350830214834945	0.040733751856913296	0.014770852529089697	NA	66	67	67
ENSG00000159212.12	CLIC6	-1.7041034387495995	-0.3120612725303488	0.0883617643165477	0.0050952720905544134	0.09877744324089313	0.00011056267646921074	NA	26	26	26
ENSG00000132199.18	ENOSF1	-1.702597679042571	-0.23971670060689845	0.08864338472709131	0.008746862110470653	0.0614815812138357	0.0012240925487164837	NA	13	13	13
ENSG00000198130.15	HIBCH	-1.7018372849711525	-0.11598271704133745	0.08878587494184667	0.02707129326451709	0.2767242646260161	3.0624251849619223e-12	NA	14	14	14
ENSG00000048545.13	GUCA1A	-1.7006581557045075	-0.24747781345366116	0.08900719688317045	0.009623561797132862	0.06540414470455946	0.0017423938960128365	NA	37	37	37
ENSG00000168899.4	VAMP5	-1.6975045517932992	-0.7394570036832547	0.08960131127671841	0.0009799129221573504	0.07169405703117324	0.0007897595156208173	NA	24	24	24
ENSG00000109576.13	AADAT	-1.6967437990589487	-0.22889374837145857	0.08974510817024835	0.01234477341351457	0.0539198192408775	0.004028450221449218	NA	42	42	42
ENSG00000135452.9	TSPAN31	-1.6959505334227059	-0.21306881221557705	0.08989524843931793	0.00980532689740997	0.06963336685283818	0.0011465791073362193	NA	66	67	67
ENSG00000133398.3	MED10	1.6958630214652068	0.3604479527954666	0.08991182408002285	0.0032423459983191823	0.09972988240927652	7.219415314982323e-05	NA	8	8	8
ENSG00000167971.15	CASKIN1	1.6952107186227139	0.5428670408086009	0.09003545429565547	0.0013124460264202211	0.04085607350758181	0.013362285247579854	NA	13	14	14
ENSG00000154518.9	ATP5G3	1.6945907489017709	0.3459438225577588	0.09015308323268247	0.003851025496600815	0.08478616370368043	0.0002502422448193307	NA	36	36	36
ENSG00000169783.12	LINGO1	1.6942426445229852	0.2379286815298918	0.09021918444316543	0.007875022454247142	0.07942981135893888	0.00037800824646195066	NA	16	16	16
ENSG00000160460.15	SPTBN4	-1.693666121283613	-0.39425457657994667	0.09032874567607396	0.003412552632315961	0.10315211571382572	5.1460190358239586e-05	NA	19	20	20
ENSG00000241058.3	NSUN6	-1.6913361430670122	-0.13342403590854257	0.09077262077996982	0.02015832623619451	0.14189415126723698	1.609810433456926e-06	NA	32	32	32
ENSG00000157542.9	KCNJ6	-1.6904524331441113	-0.40267699636251975	0.09094143111864275	0.002387791929635478	0.11001038934998007	4.1129009933554297e-05	NA	8	9	9
ENSG00000172922.8	RNASEH2C	-1.6901279371278048	-0.2452579385325547	0.0910034811774992	0.007441070302544334	0.031141236414605013	0.033491963741888474	NA	29	31	31
ENSG00000134809.8	TIMM10	1.6855471921767662	0.10810720349336758	0.09188304784102444	0.038091860248114444	0.24348835467309266	4.489215476712925e-11	NA	51	51	51
ENSG00000112619.7	PRPH2	-1.6851742079320093	-0.08830696634928607	0.09195496569084358	0.044022871118427544	0.362472736497605	2.8613382116702395e-17	NA	19	20	20
ENSG00000087884.14	AAMDC	-1.6845234615422418	-0.39735640249381826	0.09208054919108467	0.002586159080440991	0.08237450713564168	0.0004632179255255767	NA	13	23	23
ENSG00000137310.11	TCF19	-1.681604284927463	-0.5586441128574047	0.09264559916217896	0.0016322343031770334	0.3390135113464558	2.6631296045124157e-15	NA	10	95	95
ENSG00000267372.2	AC005330.2	1.6811083913586267	0.140480338953249	0.09274186277767948	0.01708565399283553	0.02703319543354013	0.04399748780674319	NA	45	57	57
ENSG00000260947.1	RP11-384P7.7	-1.6807597488700805	-0.06625900210306448	0.0928095898503422	0.0449447336383667	0.278582262829082	3.2086468988078553e-13	NA	36	38	38
ENSG00000115523.16	GNLY	-1.6807116907978066	-0.05858204171853288	0.0928189286944394	0.1216690281579171	0.3635451202359072	9.824237916596215e-17	NA	26	26	26
ENSG00000224843.6	LINC00240	-1.6798319889017583	-0.11400487045041682	0.09299000934291665	0.010192170902403245	0.039174895223419264	0.011984714585397585	NA	18	18	18
ENSG00000153044.9	CENPH	1.67730830439852	0.13847588386995136	0.09348220951039286	0.021875902968934834	0.07878884319221839	0.0004250378200410938	NA	42	45	45
ENSG00000272505.1	RP11-981G7.6	-1.6740269603008848	-0.17928605079575996	0.0941253009067586	0.011648147214869908	0.1747928998895268	7.561953998122853e-08	NA	20	22	22
ENSG00000104783.11	KCNN4	-1.673949363481915	-0.10563914140383548	0.0941405514770486	0.032225664281177534	0.1430041816891465	1.5091278265104782e-06	NA	16	16	16
ENSG00000204161.13	C10orf128	1.6722454195771912	0.9099299758603976	0.09447593751193596	0.0004931844518847759	0.02794889616637541	0.04008430238328462	NA	5	5	5
ENSG00000040487.12	PQLC2	-1.6719936127363064	-0.19735104868702488	0.09452558158967095	0.009768105244817905	0.15177214203288006	5.027889691321329e-07	NA	18	18	18
ENSG00000149922.10	TBX6	1.6710280002530318	0.23588089928909495	0.09471614731056376	0.008276078268429368	0.11145131404395066	2.910955461741576e-05	NA	15	16	16
ENSG00000136104.19	RNASEH2B	1.670999887504407	0.05923480848370989	0.09472170003117716	0.11512489155953243	0.4220342049770319	2.6473997336033705e-20	NA	45	46	46
ENSG00000038295.7	TLL1	1.6707225673837112	0.10615248668605598	0.09477648920090428	0.05042397908689328	0.04999835050409498	0.0058950879296575135	NA	76	77	77
ENSG00000183172.8	SMDT1	-1.6698586531662318	-0.18503499809820917	0.09494733251082584	0.01652029276840728	0.1034855141934843	7.082604256542151e-05	NA	57	58	58
ENSG00000247157.6	LINC01252	1.662965241731528	0.08110907014262138	0.0963193933437542	0.06249608016065869	0.18400121860927296	3.045496781662637e-08	NA	47	47	47
ENSG00000261770.1	CTC-459F4.1	1.660650384005847	0.03163892255755271	0.09678368361641629	0.22646050928868516	0.4878661726587208	3.338879518968505e-26	NA	53	53	53
ENSG00000159423.16	ALDH4A1	1.66057064853705	0.10653568694912889	0.09679970796769356	0.025741271922993695	0.06682291609539556	0.0014492422837688091	NA	117	119	119
ENSG00000121053.5	EPX	-1.6591417111773596	-0.10118406543965368	0.09708723988467825	0.02888946535463972	0.061331065735136935	0.0021918750117968914	NA	30	31	31
ENSG00000153898.12	MCOLN2	-1.6587057087767778	-0.12656786372741366	0.0971751084808097	0.023452010214490296	0.02627997328946109	0.04940118557512806	NA	42	44	44
ENSG00000117266.15	CDK18	1.6570592232554304	0.43965051641842046	0.09750750215014763	0.0017614234792805925	0.047412024963243385	0.0072113470730701705	NA	21	21	21
ENSG00000088280.18	ASAP3	1.6555924418880315	0.18597279706408495	0.09780438182010388	0.01225419584613882	0.09896300424291414	8.147639753031065e-05	NA	39	40	40
ENSG00000186020.12	ZNF529	1.649786281256117	0.14205222312227653	0.0989866556374981	0.01513459762921288	0.03896010964036649	0.016420911920948404	NA	30	30	30
ENSG00000262874.1	C19orf84	1.648522236120375	0.21895757044911462	0.09924555156589766	0.012218426821805095	0.06241059894995416	0.0021486910341929452	NA	8	8	8
ENSG00000141569.10	TRIM65	1.6476019727169782	0.11230359547847958	0.09943437536399383	0.037571024058150986	0.25079689897080804	1.3934670332482824e-11	NA	13	13	13
ENSG00000143079.14	CTTNBP2NL	1.6475589889905975	0.2870561544055361	0.09944320196068682	0.0039409957992093975	0.030200837898931264	0.03412894462734091	NA	14	14	14
ENSG00000235109.7	ZSCAN31	1.6449315990182856	0.10470764127967154	0.09998391763325705	0.03960456052924389	0.18593908139783144	2.3854822114266002e-08	NA	27	28	28
ENSG00000163945.15	UVSSA	1.6438602285003299	0.09103804721066525	0.10020507703890118	0.03977698604030461	0.15320830735558216	4.0075995406125625e-07	NA	59	60	60
ENSG00000226067.6	LINC00623	-1.6431795880787716	-0.18069499979361553	0.10034578182601413	0.013240783246850818	0.4136416685294342	5.2456637873170074e-21	NA	4	13	13
ENSG00000138316.10	ADAMTS14	1.6415170521850087	0.11203267774528039	0.10069013031812606	0.0288138915960469	0.33183043593392203	4.522493252903894e-15	NA	25	25	25
ENSG00000204653.9	ASPDH	-1.6405386564952955	-0.19835349126529503	0.10089321777015348	0.008460387627597871	0.08805576121553932	0.00018324154017165068	NA	9	10	10
ENSG00000122507.20	BBS9	-1.6393186438826832	-0.20512483908590576	0.10114691517546175	0.007855025811045814	0.04380232021987148	0.011237042739431078	NA	11	11	11
ENSG00000204241.7	RP11-713P17.3	-1.6390120288220482	-0.10535104308966635	0.10121075455542178	0.04107004679455733	0.11321191586800235	1.2907101788415445e-05	NA	48	51	51
ENSG00000116874.11	WARS2	-1.6378840622654531	-0.050112706260412754	0.10144588125615094	0.13059695272477534	0.36645713901066657	1.1566185934816658e-17	NA	55	56	56
ENSG00000130313.6	PGLS	-1.6372200110797224	-0.23252175064141964	0.10158450724449877	0.0067790229817934625	0.09075482805140414	0.00020321889414109563	NA	25	25	25
ENSG00000062038.13	CDH3	-1.6356687563227048	-0.11402267189634122	0.10190893183039809	0.030729512274075218	0.11125077410231428	2.292858885640069e-05	NA	44	45	45
ENSG00000171766.15	GATM	1.6339406863381112	0.2678615457021213	0.10227130555435912	0.006126544968516205	0.06048112135639847	0.002920797087494574	NA	53	56	56
ENSG00000215018.9	COL28A1	-1.6339312436399283	-0.06935148856339944	0.10227328848732047	0.07574363434446979	0.2839516208790809	1.1940672319602458e-12	NA	101	105	105
ENSG00000183439.7	TRIM61	1.6338016842585554	0.0959226066217597	0.10230049858539034	0.03316782141570867	0.03367882574709721	0.024738581242701403	NA	33	35	35
ENSG00000145506.13	NKD2	1.633699633930929	0.16429362521453994	0.1023219352796729	0.01344658831974472	0.13805625941772848	2.3107837063165247e-06	NA	7	7	7
ENSG00000099940.11	SNAP29	-1.6307291529357941	-0.2093552671682366	0.10294748231035675	0.00839811908666931	0.15571939923078226	5.379025175866409e-07	NA	37	38	38
ENSG00000185684.12	EP400NL	1.6284242688204362	0.34768916690342794	0.10343495514463445	0.0023412289703434717	0.036539077881215784	0.01725808775033654	NA	6	6	6
ENSG00000154096.13	THY1	-1.6283296695526681	-0.514408142254465	0.10345500160518081	0.001327285957333691	0.026712678981871574	0.044836267050558536	NA	24	25	25
ENSG00000185842.15	DNAH14	-1.627716690410033	-0.9788701949693219	0.10358497240990752	0.0007716635717748828	0.04492782621968816	0.009153746384357259	NA	2	2	2
ENSG00000273175.1	RP11-11N7.4	-1.6255979838966899	-0.042478749712009364	0.1040352043872792	0.15471195412205058	0.05607946179304932	0.004264259754593086	NA	83	91	91
ENSG00000143891.16	GALM	-1.6252114198350076	-0.27829744585872	0.10411751796213538	0.0049838322425320766	0.12391776063146215	1.1147153707025544e-05	NA	12	14	14
ENSG00000162910.18	MRPL55	-1.6233842152913385	-0.3059255368626063	0.10450729687229107	0.004188222743421044	0.04481455248824314	0.00895407873720235	NA	22	23	23
ENSG00000258586.1	RP5-1021I20.2	-1.623041369376753	-0.15324936746316872	0.10458056164394579	0.014818397104891783	0.060490878819655626	0.0026495177991053185	NA	17	17	17
ENSG00000180113.15	TDRD6	1.6217285076599546	0.05970626422422152	0.10486149202108672	0.09844075400260355	0.4254356760833684	1.7653831726499082e-20	NA	8	8	8
ENSG00000174307.6	PHLDA3	1.6204350871858668	0.11468580442364816	0.10513884782772266	0.022362566550346696	0.0688374754606929	0.0010897204689237956	NA	71	71	71
ENSG00000102858.12	MGRN1	-1.6204271192510693	-0.0542211880241529	0.10514055824182172	0.12263750593429862	0.5499691394527035	1.3538440517795342e-30	NA	23	23	23
ENSG00000166275.15	BORCS7	-1.6202720042684193	-0.10037944454574887	0.10517385995902395	0.03330568349768683	0.2381341402432776	1.9605851936451482e-10	NA	91	91	91
ENSG00000183476.12	SH2D7	1.6193990870025499	0.09183138047249871	0.10536142316420383	0.04001753741448844	0.06901173523859272	0.0010042012698812195	NA	34	36	36
ENSG00000241935.8	HOGA1	-1.618811756201884	-0.2136261744690489	0.1054877718829415	0.008661605383138574	0.030644102521274207	0.03528735757309722	NA	44	46	46
ENSG00000237651.6	C2orf74	-1.6171638728819568	-0.05941084770439549	0.1058429123714112	0.09678320526995687	0.5083824181289636	2.201245432406784e-27	NA	27	27	27
ENSG00000167670.15	CHAF1A	1.6163871299608903	0.13074501065142938	0.10601063919596454	0.026453785578490607	0.2998576664584776	1.933812635407821e-13	NA	19	20	20
ENSG00000228300.13	C19orf24	-1.6150793879570975	-0.2780840934855949	0.1062935039967709	0.005927134680765231	0.110039238043016	2.135878112398692e-05	NA	18	20	20
ENSG00000116544.11	DLGAP3	-1.613688260709252	-0.4707581461174248	0.10659506154706892	0.0019601510208917625	0.026358854536223043	0.04825635588137465	NA	12	16	16
ENSG00000213699.8	SLC35F6	1.612185032883943	0.22733442258759287	0.10692168122954697	0.0065927672586075375	0.032182165474751716	0.025920442331181088	NA	18	18	18
ENSG00000156990.14	RPUSD3	-1.6109853700801255	-0.15891467098424417	0.10718291119466286	0.021178873901239428	0.34875058653173635	3.4086233628269627e-16	NA	50	51	51
ENSG00000167925.15	GHDC	1.609299426678385	0.41317535945702877	0.1075508844032946	0.002333279719809994	0.048154529735727515	0.006938050068490326	NA	9	10	10
ENSG00000163634.11	THOC7	1.6091612527354107	0.20348848754991378	0.10758108648501931	0.00747811394007213	0.051340728319598274	0.004585029620601229	NA	26	26	26
ENSG00000251396.6	LINC01301	1.6071110146560708	0.21209179017395055	0.10803001749106021	0.007902717814771405	0.06419029624980956	0.0018443710044120309	NA	21	21	21
ENSG00000215241.3	RP11-266K4.9	-1.6066030003393166	-0.08424862710255396	0.1081414839326002	0.038878258731685655	0.15315322187027333	7.704903113288469e-07	NA	56	60	60
ENSG00000262681.2	RP11-311F12.1	1.606299875125733	0.16409971228918074	0.10820803779021398	0.011847657219732959	0.057736159642887676	0.0026931121952008643	NA	31	32	32
ENSG00000196510.12	ANAPC7	-1.6054916595778777	-0.11711190628919643	0.1083856472107344	0.0127124595030164	0.06496557797122877	0.0015163954757496348	NA	25	27	27
ENSG00000150636.17	CCDC102B	1.6032844199491803	0.19366235433633203	0.10887187462879218	0.0074174201924549045	0.02654291823208381	0.044406794517664834	NA	20	20	20
ENSG00000135441.7	BLOC1S1	-1.602985865020082	-0.23989952439034107	0.10893777482663258	0.006203047422096519	0.0407080447968134	0.012482539547299682	NA	30	33	33
ENSG00000213523.10	SRA1	-1.601468029244235	-0.11341049092875637	0.10927329563293035	0.02368384529204769	0.2232091008043542	1.1530906091730755e-10	NA	47	50	50
ENSG00000196542.8	SPTSSB	-1.5998168208191694	-0.2728605333241523	0.10963922612978674	0.004785344744765155	0.08935665491015699	0.00022639830355899199	NA	33	33	33
ENSG00000111676.14	ATN1	1.5997576740414599	0.2127303539634608	0.10965235181667445	0.0065281846606799416	0.05271657106775536	0.005070693067700263	NA	21	22	22
ENSG00000164338.9	UTP15	1.5993077423796225	0.09875406803214366	0.10975224005326072	0.029210424774334935	0.15008859158590654	3.70851595898421e-07	NA	57	60	60
ENSG00000156469.8	MTERF3	-1.5956785354702236	-0.12128580124911043	0.11056058328150253	0.022355511295932762	0.09141709949216444	0.00016248707730910248	NA	60	62	62
ENSG00000176410.7	DNAJC30	-1.5946734770384918	-0.153814550444817	0.11078527210240274	0.01705997846742903	0.2024238377425026	8.004026837652957e-09	NA	11	11	11
ENSG00000122674.11	CCZ1	1.594060749716594	0.038512666178192455	0.11092242899015822	0.24206229416573688	0.456129006657469	3.027233741303501e-23	NA	36	42	42
ENSG00000100997.18	ABHD12	-1.5892977425884052	-0.3077215774168026	0.11199318816268959	0.0031323093067243944	0.11722561480866955	1.4981924487058905e-05	NA	40	40	40
ENSG00000163703.17	CRELD1	1.5891300410822715	0.5214214315137222	0.11203103675931962	0.0016460755498226118	0.06074800084401865	0.002601087002478573	NA	11	11	11
ENSG00000141994.15	DUS3L	1.5868080888572407	0.12747923747836887	0.11255611627032468	0.01789416626581723	0.19489519380130266	1.202530623706135e-08	NA	13	13	13
ENSG00000197653.15	DNAH10	1.586751119709866	0.3302722458410882	0.11256902345023122	0.0035998101955519155	0.04333849948071977	0.009704199078075309	NA	8	8	8
ENSG00000111358.13	GTF2H3	1.5861826904559424	0.34158842256416355	0.11269787318895691	0.002622767617077469	0.040012959271747695	0.014428075942602382	NA	16	16	16
ENSG00000204428.12	LY6G5C	1.5853539718105114	0.49234068876536397	0.1128859327633877	0.001606185578004976	0.32412026786239834	1.6961199855891587e-14	NA	8	37	37
ENSG00000213471.9	TTLL13P	-1.584406082506032	-0.13666614311625683	0.1131013386475499	0.019017835151997307	0.030287614931005444	0.03539748131757277	NA	21	22	22
ENSG00000152495.10	CAMK4	1.5840150034469869	0.3909771956234927	0.11319030487860014	0.002776929135160402	0.0356436634102335	0.023159979776979846	NA	17	18	18
ENSG00000114503.10	NCBP2	-1.5820585516874437	-0.4608216617764081	0.11363620454024459	0.0017293884569420702	0.06276404017084647	0.00231531317737758	NA	4	4	4
ENSG00000182175.13	RGMA	-1.581052348821742	-0.26403767792342947	0.11386606878067887	0.003669758363770869	0.07631430785396061	0.0005886617873728791	NA	8	9	9
ENSG00000134014.16	ELP3	1.5799767107351066	0.08012605521394177	0.11411220003888664	0.05009202273948461	0.34374491385320805	1.0306462681626853e-15	NA	23	23	23
ENSG00000166800.9	LDHAL6A	1.5770738013612573	0.05843770757073253	0.11477854461918695	0.12100871501903726	0.3281770882520217	6.319711006446532e-15	NA	40	40	40
ENSG00000094975.13	SUCO	1.5765360849162213	0.22887542436901698	0.11490230943503305	0.0076502002990914185	0.07853451148896555	0.00028867244223235985	NA	30	30	30
ENSG00000100461.17	RBM23	1.5754436616509166	0.1285923750112344	0.11515407298860703	0.019776101868547266	0.15142896662375185	6.921334840427369e-07	NA	44	45	45
ENSG00000124116.18	WFDC3	-1.5751064550129301	-0.054024539857053154	0.11523187434078498	0.10498092988736875	0.4839813209591946	1.7565793507532444e-24	NA	87	89	89
ENSG00000110104.11	CCDC86	-1.5742445624536714	-0.2280546401218576	0.11543092071541448	0.005753196047803974	0.07442975820327011	0.0007755569853506871	NA	7	7	7
ENSG00000197134.11	ZNF257	-1.5733121462727633	-0.06696273372273517	0.11564655822629405	0.07269924115040974	0.22126277568970806	8.648538785768872e-10	NA	22	22	22
ENSG00000166105.15	GLB1L3	1.573034076983612	0.18511896566180597	0.11571092787037102	0.010925595389968602	0.029777168630624736	0.02659191277914873	NA	26	27	27
ENSG00000162714.12	ZNF496	1.5721601340067326	0.1546682001102316	0.1159134183752195	0.018028314697724587	0.026721193448175952	0.0496790001044675	NA	67	67	67
ENSG00000136872.17	ALDOB	1.571175695057846	0.06481661956470917	0.11614184397938203	0.11760957665717	0.07374961653951867	0.0007208670013382766	NA	143	144	144
ENSG00000189306.10	RRP7A	1.5711669950894327	0.1140213541515498	0.11614386426388504	0.030901358030373652	0.1716803232805229	1.1657103559267273e-07	NA	5	5	5
ENSG00000164615.4	CAMLG	-1.5701756638631352	-0.2361332716714152	0.11637424958300614	0.003253557891938704	0.2632411287486263	2.3440085113643907e-12	NA	8	9	9
ENSG00000136878.12	USP20	1.5678690896812917	0.4854011158176732	0.11691168684244811	0.0021775235162646706	0.08436036795133899	0.00031489569056979865	NA	7	7	7
ENSG00000183092.16	BEGAIN	-1.5672923387273958	-0.317967734736672	0.11704637532438436	0.001678984650458695	0.035043133119293024	0.020319489171686075	NA	9	9	9
ENSG00000214688.5	C10orf105	1.5664140357152447	0.4082276292676854	0.1172517191740405	0.0033655154187306863	0.057300085220620536	0.003454261627294527	NA	18	18	18
ENSG00000162877.12	PM20D1	1.5653828362437916	0.08305843660707987	0.11749317044951298	0.0477980505327613	0.16469613455255486	6.39921738441195e-08	NA	15	17	17
ENSG00000188976.10	NOC2L	-1.5651844127918124	-0.4016829972838399	0.11753967525404611	0.0019572318552053404	0.054475234810009016	0.003461089285195555	NA	3	10	10
ENSG00000272690.5	LINC02018	-1.5627541424153641	-0.07450773356424917	0.11811043413688217	0.0812199627965516	0.16371110548629006	2.534577681257313e-07	NA	52	64	64
ENSG00000226251.5	RP11-15I11.3	1.5591752888083066	0.1474884039569651	0.11895489787712561	0.01910521861106304	0.1219903857083984	1.3502626111392528e-05	NA	23	23	23
ENSG00000197016.11	ZNF470	-1.5591371628106854	-0.1470104088317396	0.11896391947062081	0.018578155841547622	0.14480108672881745	1.0051589863848518e-06	NA	29	29	29
ENSG00000092094.10	OSGEP	1.5563238498198861	0.052945024081382804	0.11963110290407343	0.12403914336919174	0.4917656784188539	2.9330249235006123e-25	NA	60	62	62
ENSG00000104731.13	KLHDC4	1.5560444979606147	0.09150802629780898	0.11969751147922776	0.04339837426086489	0.3915779988921645	7.169654364552148e-19	NA	10	11	11
ENSG00000256269.7	HMBS	1.5510283371542688	0.10212227946551844	0.12089489322010206	0.03329934547025369	0.23920851876541305	6.377814784710876e-11	NA	24	24	24
ENSG00000264247.1	LINC00909	1.5501646261546937	0.08504170199676968	0.12110200780454838	0.029852413614573078	0.28412034854281704	9.509322123169464e-14	NA	20	20	20
ENSG00000271967.1	RP11-134K13.4	1.5501196875624426	0.128189366455492	0.1211127914991634	0.01712415442056132	0.06648092613416415	0.001511065647427482	NA	19	19	19
ENSG00000163406.10	SLC15A2	1.5479435638078023	0.19289710793886294	0.12163588483665244	0.00874467891165234	0.08020007563525508	0.0004406732017558173	NA	53	54	54
ENSG00000121644.18	DESI2	-1.545827090371797	-0.6633505331774793	0.12214633260042722	0.0007751761620948287	0.029764471380869288	0.03529093846611801	NA	6	8	8
ENSG00000165271.16	NOL6	-1.544445254252221	-0.0592740396831965	0.12248050408145429	0.08840690618960727	0.3584545896627159	1.3015730784897222e-16	NA	49	54	54
ENSG00000186088.15	GSAP	-1.5443021851731344	-0.108456248828497	0.1225151434598772	0.02652948420169682	0.11726616767399152	2.091398159263765e-05	NA	29	33	33
ENSG00000068745.14	IP6K2	-1.543499077752874	-0.12046671594678643	0.1227097310863466	0.024210358498410203	0.1812229999715567	6.679017735912497e-08	NA	16	17	17
ENSG00000146425.10	DYNLT1	1.543414532984369	0.153400565376852	0.12273022976425119	0.006261851446609936	0.03401497121639059	0.021577502596519724	NA	25	25	25
ENSG00000271344.1	RP11-274B21.9	1.5429321824671773	0.1215611312315348	0.12284723137696701	0.020490045307637816	0.08131638053515725	0.00036413793295054847	NA	52	55	55
ENSG00000250075.5	RP11-584P21.2	-1.5416570559795642	-0.12128131619047085	0.12315695273652905	0.02397626664388332	0.14376350086963285	4.851016584241433e-07	NA	8	12	12
ENSG00000108592.16	FTSJ3	1.5412597672066433	0.04993514063260831	0.12325357653221618	0.15637362354201148	0.547120148143049	8.168608210557459e-31	NA	58	58	58
ENSG00000141127.14	PRPSAP2	-1.5397572219881157	-0.1044765473098175	0.12361954285943912	0.026378750593291506	0.15947176313024272	3.128279956470325e-07	NA	27	29	29
ENSG00000278737.1	RP11-325L12.7	-1.5384753955279598	-0.15368396224631373	0.12393241997047683	0.010541970807260014	0.032413282680582176	0.02911803444351181	NA	13	15	15
ENSG00000251417.2	RP11-1348G14.4	-1.5345922215937888	-0.055972836593869466	0.12488402451347932	0.1160425973374298	0.22307620990207688	1.1402207720349147e-09	NA	25	25	25
ENSG00000075142.13	SRI	1.533721860089954	0.361432993805298	0.12509809352014373	0.0023818851639816124	0.06326502049216215	0.0014586999795974233	NA	3	3	3
ENSG00000235770.5	LINC00607	-1.5333822063006664	-0.17150507831850217	0.12518171032932313	0.012156183688281063	0.035984588366269436	0.02089645381844972	NA	14	14	14
ENSG00000167671.11	UBXN6	1.5331501554646485	0.17079265134564003	0.12523886222318295	0.014156672026615911	0.2726733954122745	2.1593171499046106e-12	NA	10	10	10
ENSG00000170638.9	TRABD	1.532749066087749	0.38202910181792193	0.1253376946432562	0.00232184890092951	0.0642270832341555	0.001721138927222641	NA	10	11	11
ENSG00000269486.2	CTC-360G5.9	1.5312088443201035	0.09792522682121654	0.12571778564826236	0.03218609857877224	0.13897668233433286	8.40427850327789e-07	NA	14	16	16
ENSG00000273403.1	RP11-329B9.3	-1.5309370552848636	-0.06940992591800553	0.1257849499997063	0.059281246079031596	0.07785469234253435	0.0005497958389190439	NA	64	65	65
ENSG00000116783.14	TNNI3K	1.53071897665691	0.06191548953084939	0.12583886167793773	0.05610556154311001	0.19140352455566445	4.2458852472625775e-09	NA	116	118	118
ENSG00000101306.10	MYLK2	1.5299761585239495	0.18703063537673276	0.1260226304107558	0.008316444851441089	0.028534150320286937	0.04176459887100644	NA	12	12	12
ENSG00000164924.17	YWHAZ	1.528401912622714	0.41590940649902924	0.12641278025293037	0.0017697063685526483	0.05269056085540321	0.0041868822304837175	NA	19	21	21
ENSG00000268945.1	CTD-2192J16.26	-1.5277274247913597	-0.24086055662376651	0.12658022802452784	0.005197547973172978	0.024600458817572387	0.04641141531241785	NA	8	8	8
ENSG00000162384.13	C1orf123	-1.5268176694109494	-0.2314437067081715	0.12680635659363793	0.006029474582171148	0.06515135490067106	0.0013268040825746134	NA	13	13	13
ENSG00000242220.6	TCP10L	1.525686191009716	0.18297776374898975	0.12708803516903583	0.008714536174194735	0.11767473091697113	2.0722063780646904e-05	NA	4	4	4
ENSG00000204219.9	TCEA3	1.5251621707223084	0.07688418213548665	0.1272186535039387	0.052557030999980756	0.1639862053467589	2.3614702263725637e-07	NA	25	25	25
ENSG00000187391.19	MAGI2	-1.5230743854735314	-0.13737640692039038	0.12774009637355102	0.014934485953475045	0.036492517494306265	0.018950173508197308	NA	34	35	35
ENSG00000271751.1	RP11-110I1.14	-1.5225569732487536	-0.10741388729131635	0.12786958133702286	0.02878662326982371	0.1688726092211315	7.686571948144594e-08	NA	18	20	20
ENSG00000235209.1	CTA-150C2.13	1.5161394806205584	0.046598703334791505	0.12948408706706224	0.13835870177548656	0.3691204182904011	1.1845263098026763e-18	NA	35	35	35
ENSG00000146574.15	CCZ1B	-1.5161278345686426	-0.034504879848711034	0.12948703129094394	0.2520851383802511	0.5377709408167434	5.838763487911767e-29	NA	37	40	40
ENSG00000077454.15	LRCH4	1.5160525936587546	0.2361001007743058	0.1295060541045787	0.005344624560270595	0.055074277449748736	0.003946262770483037	NA	21	21	21
ENSG00000149150.8	SLC43A1	1.5159825872260604	0.3120705147326563	0.12952375545822437	0.0039311774751522605	0.061983800813857785	0.001991852301564533	NA	6	6	6
ENSG00000259134.5	LINC00924	-1.5128164663515444	-0.1661825216138621	0.13032628498102589	0.017011914293153782	0.05431774592358539	0.004319505052029164	NA	29	30	30
ENSG00000156931.15	VPS8	-1.5118669475255158	-0.27794694856659613	0.13056771395683275	0.011041236988464813	0.10361815556261296	6.337812308027396e-05	NA	7	7	7
ENSG00000196932.11	TMEM26	1.5101270502995428	0.09683130064237352	0.13101100838326568	0.010399863095326409	0.0673738245333192	0.0008576883618324726	NA	17	17	17
ENSG00000100271.16	TTLL1	1.510062587934731	0.17229683579933452	0.13102745462571236	0.013017780810374156	0.2415667598204373	9.119470229602714e-11	NA	24	25	25
ENSG00000177646.18	ACAD9	-1.5092498272608326	-0.04898618450354533	0.1312349511195072	0.013938138786620617	0.1552558798617991	4.3127146825793096e-07	NA	34	34	34
ENSG00000258548.5	LINC00645	1.505821037206717	0.20249424778043013	0.13211312134635972	0.005589345913514027	0.025840011123680118	0.045943967072973886	NA	18	18	18
ENSG00000079246.15	XRCC5	1.5046717427042704	0.23825504242504073	0.1324084913815155	0.007855800736688118	0.14975183610700266	1.0462614054079329e-06	NA	24	24	24
ENSG00000110628.13	SLC22A18	1.502844895802473	0.2527488305925189	0.13287904552865715	0.005931841584745141	0.034575919580138344	0.024655891290663826	NA	9	10	10
ENSG00000197251.3	LINC00336	1.5023865635663904	0.1170372966828818	0.132997304390984	0.02803605134977527	0.1725747275091617	7.370916268864006e-08	NA	13	16	16
ENSG00000132429.9	POPDC3	1.5018624572194579	0.10373701488198651	0.13313263412237794	0.01886641273491428	0.07268054332561187	0.0005999165050479553	NA	59	59	59
ENSG00000281205.1	LINC00950	1.5011864281759317	0.10477610994922326	0.13330734926376106	0.01842141387665277	0.1322379635850063	5.8275317456062104e-06	NA	21	22	22
ENSG00000167202.11	TBC1D2B	1.4997409405903164	0.26849001170470926	0.13368152108064218	0.0036949019726570686	0.09664122671146072	7.460042356668822e-05	NA	12	12	12
ENSG00000004142.11	POLDIP2	-1.4987685398047585	-0.13704855329816873	0.13393368878478737	0.015342000490290534	0.22965202395513146	2.5172428794124813e-10	NA	19	19	19
ENSG00000153291.15	SLC25A27	-1.498745045683206	-0.048995750933675135	0.13393978594380967	0.1271840484740278	0.5810246120564331	1.1267790635462655e-32	NA	16	16	16
ENSG00000111275.12	ALDH2	-1.4974149071459841	-0.1726132164268757	0.1342853317833407	0.007882394096155803	0.046836349241299764	0.0071825827070561826	NA	106	106	106
ENSG00000124532.14	MRS2	-1.4973868960057355	-0.11519374926050005	0.13429261597311012	0.02832612134703547	0.16158152861925051	4.131796238079438e-07	NA	40	44	44
ENSG00000157851.16	DPYSL5	1.4970996960671814	0.2098227842643106	0.13436731884455472	0.006984735109674906	0.10793739078651712	3.192276299013696e-05	NA	17	18	18
ENSG00000198890.7	PRMT6	1.4935428479150739	0.28253885181928096	0.13529514698932169	0.0032352078806439227	0.10717858132441437	3.797458502601266e-05	NA	12	12	12
ENSG00000136425.12	CIB2	1.4921739418726436	0.13081805959531345	0.13565355170562832	0.014675084272989873	0.14698074045477832	1.6285792690040736e-06	NA	15	16	16
ENSG00000134030.13	CTIF	-1.4888356447488622	-0.06720559523592945	0.13653065350103355	0.05589359391161618	0.0790452048398208	0.0005148021211377931	NA	252	257	257
ENSG00000183762.12	KREMEN1	1.4884638988375782	0.17181476238485277	0.13662859596163746	0.014539698403929529	0.0708818413640731	0.0008754022440673549	NA	28	28	28
ENSG00000168395.15	ING5	1.486960771043788	0.1402267616762245	0.1370251721511506	0.015540914604837652	0.049899453217160016	0.006806458665509792	NA	44	51	51
ENSG00000143442.21	POGZ	1.486468574092906	0.259405338571009	0.1371552232373228	0.004050087354718016	0.06582570046666794	0.0016488752166657196	NA	96	98	98
ENSG00000131626.16	PPFIA1	1.4862265688319753	0.2030118990227238	0.13721920215155892	0.006759094099946915	0.09110327885210023	0.0001899714479991981	NA	33	34	34
ENSG00000254333.1	NDST1-AS1	-1.4861191892670285	-0.06876445027350357	0.13724759745126555	0.05790489243555462	0.2290611395541477	5.753138855582521e-10	NA	32	33	33
ENSG00000179698.13	WDR97	-1.4855814081268404	-0.08376755454293681	0.13738987572037312	0.055971081503761635	0.3032998733468982	4.417908907982164e-15	NA	12	12	12
ENSG00000267731.1	RP11-147L13.8	1.4840230568252273	0.06376125730211851	0.1378028038749226	0.06816649819877993	0.2738361784675996	3.3837947047278243e-12	NA	43	44	44
ENSG00000146453.12	PNLDC1	-1.4830079023921645	-0.07190949480716519	0.13807231121893856	0.06280983384018515	0.16565828551803474	2.4779895296899663e-07	NA	51	52	52
ENSG00000133661.15	SFTPD	1.4795123719641439	0.059230704365927325	0.13900342722118328	0.07391043305539359	0.2005263108886478	3.4706350924571766e-09	NA	90	90	90
ENSG00000250565.6	ATP6V1E2	-1.4763655088416028	-0.07456843322083517	0.13984579674450268	0.06320680646022175	0.044672090480021034	0.010521582751352428	NA	58	61	61
ENSG00000272335.1	RP11-53O19.3	-1.4748315836423265	-0.1935736675534156	0.14025782768581727	0.007368941235161351	0.1034675805026752	5.502813867398835e-05	NA	30	30	30
ENSG00000106638.15	TBL2	1.4743036869072037	0.24668644312027382	0.1403998429424138	0.003538071415005685	0.07052883934790613	0.001027648451145024	NA	5	5	5
ENSG00000197580.11	BCO2	1.4741584513336057	0.12059786221332575	0.14043893374046845	0.01599631093259242	0.23100512807915924	9.559786643779831e-11	NA	16	17	17
ENSG00000167384.10	ZNF180	1.4735163177577069	0.11491856703392678	0.14061186716543464	0.027154599737444374	0.10626976697189916	3.541290774956342e-05	NA	50	52	52
ENSG00000078043.15	PIAS2	1.4732351049718904	0.2144273383619465	0.14068765230954575	0.005612247291110274	0.059846151115044474	0.002616460185444989	NA	15	15	15
ENSG00000277149.4	TYW1B	-1.4724862053166083	-0.04869767024977969	0.1408896294293926	0.14263138534836847	0.4055335710324223	2.900134506441361e-19	NA	22	24	24
ENSG00000176681.14	LRRC37A	1.4702004847599035	0.04584740773091688	0.14150746346905435	0.07539247452103409	0.4593166678947713	9.804901389477264e-27	NA	35	65	65
ENSG00000197417.7	SHPK	-1.4694252062262074	-0.04659715398696456	0.14171749467913997	0.12584353586716243	0.4477007354187214	6.777495386203805e-22	NA	29	29	29
ENSG00000078070.12	MCCC1	1.468746474365994	0.0970534580584665	0.1419015669049408	0.04340646070118582	0.08701941756066567	0.00024766798110000893	NA	95	99	99
ENSG00000196136.17	SERPINA3	1.468611747306767	0.3164117532319963	0.1419381267471742	0.0032905912266915707	0.12749946419628716	6.0172219421072995e-06	NA	6	6	6
ENSG00000133067.17	LGR6	1.4683882551939453	0.1137682974310524	0.14199879003168103	0.020546500353613956	0.07612611103474516	0.0006585166942233099	NA	24	25	25
ENSG00000186407.6	CD300E	1.4666219214618397	0.08579051735881417	0.14247893330467581	0.05389009945571858	0.07593602452590904	0.00069136287472639	NA	59	65	65
ENSG00000204387.12	C6orf48	1.4661065515782268	0.9451661321642626	0.1426192611569028	0.00020587092683649384	0.05676191415368509	0.003293474201302857	NA	5	40	40
ENSG00000057468.6	MSH4	1.4650530787620966	0.16667908782684074	0.1429064368020742	0.00979086025186073	0.08125458247460683	0.0003548017536886465	NA	14	15	15
ENSG00000114650.18	SCAP	1.464427826825115	0.1920264965369972	0.14307708959415638	0.007974978790913525	0.13185886085743034	3.6995035573538086e-06	NA	18	18	18
ENSG00000143196.4	DPT	1.464379506156204	0.10455744126457964	0.14309028447573421	0.028682071412419186	0.030976057516810162	0.03139257045526895	NA	39	41	41
ENSG00000261824.6	LINC00662	1.4600360565334276	0.10012024323288825	0.14428016466453217	0.037538122357479574	0.12385166825693344	1.2182886233160333e-05	NA	70	70	70
ENSG00000259511.2	UBE2Q2L	-1.4592550672157558	-0.16860380855594093	0.14449491745717286	0.009021038964498934	0.0830861437803494	0.00040594360738472436	NA	5	5	5
ENSG00000108840.15	HDAC5	-1.4590967273406534	-0.23854343687866078	0.14453848686853546	0.004347169304647374	0.10663183040063318	5.292804687496121e-05	NA	15	15	15
ENSG00000168385.17	SEPT2	-1.4586620001613058	-0.21462946394147228	0.1446581598439378	0.008493347986617113	0.18333673952458246	2.004810289427629e-08	NA	29	29	29
ENSG00000225506.2	CYP4A22-AS1	-1.4568378254704648	-0.058963825033892525	0.14516115188081694	0.13733573870412785	0.07864917112876435	0.0005278193492912033	NA	86	90	90
ENSG00000274512.5	TBC1D3L	-1.456125860042605	-0.05009670661548746	0.1453578299736618	0.13241887017100706	0.362387600938536	1.1956584262132444e-16	NA	25	27	27
ENSG00000157045.8	NTAN1	1.4558517913160953	0.14733948831540633	0.14543359492650831	0.014861377932456201	0.08723400265943114	0.0002341641617627108	NA	52	55	55
ENSG00000164346.9	NSA2	-1.454730237583046	-0.0689919332968603	0.14574395805747684	0.060818479873016695	0.3312843010945479	3.659860858185535e-15	NA	27	27	27
ENSG00000213923.11	CSNK1E	1.4546851037338528	0.18837807037443824	0.14575645837374374	0.006039635008396811	0.044023944956818065	0.010114226572766562	NA	6	6	6
ENSG00000176909.11	MAMSTR	1.4544784700848454	0.11817112625200285	0.1458136983177052	0.024908273141069352	0.1930611045485512	1.2529428885389152e-08	NA	21	21	21
ENSG00000182628.12	SKA2	-1.4539243457767965	-0.2184209175051155	0.1459672821932897	0.005813455176490763	0.07474489242664363	0.0008061573097573647	NA	16	16	16
ENSG00000056972.18	TRAF3IP2	1.451981473411893	0.2440253424340165	0.1465067566842684	0.004093648368995513	0.055097751963525496	0.00444027613120945	NA	26	26	26
ENSG00000152056.16	AP1S3	1.4512851136343459	0.11474821517212173	0.14670048476087522	0.01827180247787707	0.06127204080152044	0.0026733517267861487	NA	31	31	31
ENSG00000142252.10	GEMIN7	-1.4497927713217114	-0.17976410646214347	0.14711631592586608	0.010008336401844708	0.1911800956129567	1.860120733107008e-08	NA	11	12	12
ENSG00000162377.5	COA7	1.4493515713197076	0.18398789960152426	0.1472394257958147	0.008350252076890843	0.18673825697874552	3.780971557346903e-08	NA	13	13	13
ENSG00000048544.5	MRPS10	-1.4481860928754433	-0.3696781032679426	0.14756501292655316	0.0024175173805174558	0.025498252069699797	0.04250793908434637	NA	29	30	30
ENSG00000135643.4	KCNMB4	1.4459257493442303	0.192832553213432	0.14819802883047523	0.006091690687650577	0.03931466281811394	0.015708862872564625	NA	25	25	25
ENSG00000175170.14	FAM182B	-1.4414441646887253	-0.03116359772153726	0.14945924078681025	0.18137344659338625	0.4557961744575633	2.6877256330842595e-23	NA	59	63	63
ENSG00000072858.10	SIDT1	-1.4408557702032656	-0.14392921792892055	0.1496254337704469	0.01111188188184977	0.16741449316575402	1.2681530635931028e-07	NA	15	15	15
ENSG00000157999.5	ANKRD61	-1.438540850662737	-0.06580514533037173	0.15028065536096286	0.06002470048773529	0.05429917295979622	0.003884333447288275	NA	30	31	31
ENSG00000233232.6	NPIPB7	-1.438041115247393	-0.08196561285375337	0.15042238863957325	0.04430650711449178	0.1473144911023597	1.6551946898951713e-06	NA	32	33	33
ENSG00000177042.14	TMEM80	-1.4379549021448028	-0.036813930112578386	0.15044685041419217	0.20773441896843658	0.43573453222684005	6.499829662126642e-22	NA	58	60	60
ENSG00000138686.9	BBS7	-1.436406435433035	-0.17565972098936616	0.15088672300495576	0.008760495401981972	0.1263869999823283	7.403011584663153e-06	NA	80	82	82
ENSG00000231429.2	RP11-343N15.2	1.4356420926457774	0.24959902895737604	0.15110421068223126	0.005386184702564308	0.03349743600304777	0.027963464565306358	NA	12	12	12
ENSG00000189171.14	S100A13	1.4355909581529804	0.16124944671825536	0.15111876911676614	0.012523679714178032	0.2444664674619646	1.210718903542744e-11	NA	18	18	18
ENSG00000184313.19	MROH7	-1.4314792315924831	-0.2631885682758116	0.152292915010627	0.003186936462035674	0.041791131611336685	0.013360314823565556	NA	11	11	11
ENSG00000183336.8	BOLA2	-1.4305819600755438	-0.10617985917356591	0.1525500607260048	0.024351397701644174	0.07920790084020594	0.00044756414169652676	NA	27	27	27
ENSG00000183060.15	LYSMD4	-1.4298234988307048	-0.06796057680757735	0.1527676829085768	0.06489430914526799	0.2894006017543891	4.040645435946012e-13	NA	14	14	14
ENSG00000108587.15	GOSR1	-1.4284895914055387	-0.13264461795540805	0.15315098841459443	0.014905270130258098	0.2162639577970013	7.204752182901769e-10	NA	18	18	18
ENSG00000164002.11	EXO5	1.4284420766026231	0.10163972793771753	0.15316465553025638	0.030506059569567628	0.12901793865152994	2.6800850252494213e-06	NA	17	17	17
ENSG00000013375.15	PGM3	-1.4256195519045773	-0.2233741420304912	0.1539781894040551	0.005523206989582899	0.07073901024172058	0.0011820182404460224	NA	29	29	29
ENSG00000254239.1	GS1-39E22.2	1.4249051171831146	0.5530200451097291	0.15418463025573081	0.0023142995340531894	0.035350830314201144	0.02091228060318122	NA	4	8	8
ENSG00000135976.17	ANKRD36	-1.424434186452198	-0.17999350428254457	0.1543208239184694	0.00871583585038938	0.08854543849014222	0.00021703806514710732	NA	15	16	16
ENSG00000260423.1	RP13-735L24.1	-1.423573260540649	-0.12322323575134832	0.15457004087494786	0.019481098040047506	0.0595331228981694	0.0030251082883231578	NA	26	26	26
ENSG00000170425.3	ADORA2B	1.421951377975703	0.067804298219625	0.15504036650360098	0.04049235666280709	0.04888859376438383	0.007364265065357188	NA	99	103	103
ENSG00000174705.12	SH3PXD2B	-1.4219032998012209	-0.24927230176261916	0.1550543251382784	0.00450875154121846	0.09815152771083163	7.076327726604861e-05	NA	6	7	7
ENSG00000053900.10	ANAPC4	1.4218125936678303	0.23421362784010907	0.15508066263395626	0.005656855997046641	0.11687957689238088	1.5061999508119613e-05	NA	11	11	11
ENSG00000137992.14	DBT	-1.4212009087999666	-0.12642107948468714	0.15525836057874476	0.01577383659357308	0.16503651466952265	3.0221794452033834e-07	NA	30	30	30
ENSG00000128274.15	A4GALT	1.4202197354677917	0.23504842299443696	0.1555437198284418	0.004722809298332053	0.049593114300408137	0.0068674667613638895	NA	16	16	16
ENSG00000165806.19	CASP7	1.418243000070063	0.09734592330771163	0.15611983174924246	0.03541792358250481	0.2577147548180516	2.3750556526800516e-11	NA	83	84	84
ENSG00000134202.10	GSTM3	1.417718565137482	0.051080010484959366	0.15627294766793942	0.10675935979978655	0.5321131499426169	2.7749937671449503e-30	NA	17	17	17
ENSG00000198482.11	ZNF808	1.4176794191026314	0.16184045683379703	0.1562843814529228	0.009522999372243034	0.035426002468423916	0.019619769342157863	NA	25	25	25
ENSG00000090054.13	SPTLC1	1.4169672766552999	0.12106892828862088	0.1564924950125216	0.010597643344627034	0.05408460372100665	0.004790649707021097	NA	59	62	62
ENSG00000104980.7	TIMM44	1.4160475773243724	0.1698032324503639	0.15676157504124055	0.007276842269345356	0.12572258489874308	8.214839858194661e-06	NA	18	18	18
ENSG00000160948.13	VPS28	1.4116317537465106	0.10953058902849318	0.15805841760956163	0.024104846790815013	0.20026030652227986	7.65385216166641e-10	NA	8	8	8
ENSG00000110074.10	FOXRED1	1.410443757808363	0.08304325489948126	0.15840869241764977	0.03994067735482695	0.2143128280418077	2.9430117379583243e-09	NA	18	18	18
ENSG00000204138.12	PHACTR4	1.409383592321193	0.11559721557723666	0.1587217730294107	0.01663484402767292	0.20625155064539125	3.881592548913698e-09	NA	36	38	38
ENSG00000127903.13	ZNF835	-1.4087356729657297	-0.04975396436690994	0.15891334247395505	0.012114679356454536	0.03787607686390257	0.01621931254038334	NA	24	24	24
ENSG00000148655.14	C10orf11	-1.4086726351275887	-0.13980463984057773	0.15893199012338488	0.013897223523308008	0.11109294464117993	2.9430375410366094e-05	NA	18	18	18
ENSG00000164128.6	NPY1R	1.408645716088029	0.39125049514707855	0.15893995373117753	0.0016188625929474594	0.046455125915238114	0.0092681536578045	NA	9	9	9
ENSG00000010932.16	FMO1	-1.40702910120947	-0.11949212614257156	0.1594187596476878	0.016349476616828763	0.027673924064867468	0.04535823267387407	NA	29	33	33
ENSG00000278570.4	NR2E3	1.4052392748072067	0.039238299266544985	0.15995013891248155	0.08068610573811102	0.048624577138037764	0.005297187491850613	NA	69	69	69
ENSG00000273674.4	CTD-2378E12.1	1.4051756638030584	0.08126483555674258	0.15996904891674624	0.04514039480093801	0.13479916661710575	4.246878180951246e-06	NA	37	37	37
ENSG00000205571.13	SMN2	-1.4049559917640204	-0.08867960378524058	0.16003436506908508	0.04273690460814137	0.15684070722493426	5.248490517280654e-07	NA	18	22	22
ENSG00000042445.13	RETSAT	-1.4047486258929534	-0.29219105827517206	0.16009604066783134	0.004113302459628463	0.027495934486318332	0.040427350235171036	NA	25	26	26
ENSG00000134265.12	NAPG	1.4046820334428345	0.21534192582724515	0.16011585067610534	0.004621000792431287	0.04507618992426008	0.00963687888586837	NA	14	14	14
ENSG00000203791.14	METTL10	1.4045524792354644	0.1788843348353448	0.16015439593909886	0.009394309531651115	0.112726757100184	3.185556639533313e-05	NA	13	13	13
ENSG00000184857.7	TMEM186	1.4015526628112946	0.15839509272692875	0.16104887109280774	0.009502483804185505	0.09186481526269108	0.0001905970897157284	NA	18	18	18
ENSG00000145736.14	GTF2H2	1.3994654349218265	0.09187940723248719	0.1616734565241359	0.04005911158007565	0.17885338940661213	5.7670560369617616e-08	NA	5	6	6
ENSG00000108010.11	GLRX3	1.3984081898093141	0.22177744579746342	0.16199052521567092	0.008036908138016484	0.09241441728438113	0.00017371782675084808	NA	33	33	33
ENSG00000136870.10	ZNF189	-1.3951967141170387	-0.2733771876245013	0.16295652763515966	0.003774083995429846	0.053631250677167536	0.004579631382626426	NA	13	14	14
ENSG00000179218.13	CALR	-1.3950321081546735	-0.19423174621769573	0.16300615741478774	0.008428441039006048	0.05864176742553045	0.003309158689505647	NA	36	36	36
ENSG00000229017.6	LINC01277	-1.393977531416084	-0.11672766751843763	0.1633243897133394	0.028859686904887185	0.04576211309439529	0.008921286993151532	NA	31	32	32
ENSG00000141198.14	TOM1L1	1.3933155270722668	0.07190876900813878	0.1635243973317544	0.047059837551000405	0.1818040282991676	1.8845319082522155e-08	NA	69	69	69
ENSG00000141556.20	TBCD	1.3906577529846353	0.16984555394749531	0.16432923432383684	0.010027440466854273	0.06130675408770357	0.002021605700326993	NA	17	17	17
ENSG00000145979.17	TBC1D7	-1.38975144296963	-0.04530098448919828	0.16460436762028507	0.10241601341998109	0.2704386397607294	5.485140600068466e-12	NA	87	87	87
ENSG00000230438.6	SERPINB9P1	-1.3883213256909068	-0.03989604429001852	0.16503922121955794	0.1670027329803948	0.3953943878387728	8.726878568782036e-19	NA	20	20	20
ENSG00000266904.5	LINC00663	-1.3874604554872547	-0.15613140470320272	0.16530140136781202	0.012116811149889084	0.09892092553285793	5.2174592075841993e-05	NA	10	11	11
ENSG00000087191.12	PSMC5	1.3861104878122934	0.24333173353777882	0.16571316837462435	0.0049395793900882555	0.08527079825745229	0.0002758223990351014	NA	28	28	28
ENSG00000157379.13	DHRS1	1.3851191201020483	0.04170756634487599	0.16601604635148182	0.19198244620446603	0.3748748715314394	3.0696773645474204e-17	NA	126	131	131
ENSG00000136875.12	PRPF4	1.3849401371539833	0.16649037435390962	0.16607077272007142	0.00764979478132679	0.0926263708608175	0.00019485864261843357	NA	8	9	9
ENSG00000120324.8	PCDHB10	1.3847321086809021	0.12160172371964804	0.16613439718502665	0.01810253791366045	0.031100430687815664	0.0326124472111777	NA	63	64	64
ENSG00000160294.10	MCM3AP	1.383360744330793	0.22579089794451623	0.16655428092484303	0.005179302972368588	0.09662246051889717	6.653628143116922e-05	NA	11	11	11
ENSG00000258711.2	RP11-218E20.3	-1.3819202962107207	-0.13996554515423207	0.16699617529001087	0.01525625377456269	0.07441741699807143	0.0007633978292038527	NA	11	11	11
ENSG00000147439.12	BIN3	1.3808363549431006	0.11997665874483472	0.16732928258724566	0.022720785395757098	0.0770314348012348	0.0006303819026428527	NA	44	45	45
ENSG00000128829.11	EIF2AK4	1.380619310211694	0.23291451185026357	0.16739604281051323	0.004262301329430649	0.057036387549800976	0.003591099562518505	NA	4	4	4
ENSG00000064309.14	CDON	-1.3800735427390054	-0.1472882144370175	0.16756400242169844	0.009282308208615643	0.19459683820867946	1.2052006083385063e-08	NA	17	18	18
ENSG00000130414.11	NDUFA10	1.3799729904260232	0.09674696031146465	0.16759496114029426	0.02619722318279452	0.21226042775854406	2.566906562661092e-09	NA	71	72	72
ENSG00000115419.12	GLS	1.3784815110269413	0.3618858784427355	0.1680546724100901	0.0029278478734810734	0.06186833692205085	0.0024296094219097343	NA	37	38	38
ENSG00000130508.10	PXDN	1.3775560943831577	0.1002356819942737	0.16834038455879918	0.02685879887628914	0.05893873693258291	0.003213503267938241	NA	64	66	66
ENSG00000164818.15	DNAAF5	-1.376565082516738	-0.15093358642230076	0.1686467526404699	0.010508589109626971	0.13428906643943825	4.814406747982925e-06	NA	14	14	14
ENSG00000164120.13	HPGD	-1.3765285105599097	-0.08105928655818992	0.16865806674171702	0.032374250993068746	0.05222273267332751	0.0052225768008178726	NA	78	80	80
ENSG00000181404.15	WASHC1	-1.3763929605484009	-1.2913959251451146	0.1687000062051046	0.00018664142084813765	0.2154073252460982	1.7738779581074909e-09	NA	1	3	3
ENSG00000156052.10	GNAQ	-1.3735356411953943	-0.5098277333574848	0.1695858890486337	0.001071053687615183	0.03859435119243226	0.01607769774156416	NA	7	7	7
ENSG00000138363.14	ATIC	1.3731683175977174	0.08565778782281812	0.16970002656664807	0.03491921909972583	0.1876173505543353	7.475944402833215e-09	NA	79	80	80
ENSG00000144802.11	NFKBIZ	-1.3721138566339734	-0.2816693302291016	0.17002799648498657	0.003948708178612017	0.058009468111188366	0.003100295852361236	NA	27	27	27
ENSG00000132470.13	ITGB4	1.3718720354838254	0.7236434658308424	0.17010327725556873	0.00043321289607944587	0.033756289782162836	0.02432019248009174	NA	2	2	2
ENSG00000011260.13	UTP18	1.3717070703606917	0.10525840205116706	0.17015464648973666	0.034092778015652234	0.2393163905264275	7.568652488474819e-11	NA	42	42	42
ENSG00000154928.16	EPHB1	1.371506621005563	0.19695080727217762	0.17021708096439003	0.005107973967107689	0.06475297285570253	0.0017419426620576715	NA	27	28	28
ENSG00000162600.11	OMA1	-1.371386186676301	-0.1720767683949269	0.17025460120915015	0.010470208548345942	0.07057000865349568	0.0012122516015150785	NA	44	45	45
ENSG00000186529.15	CYP4F3	-1.3709804882341532	-0.11155617819507467	0.1703810385569574	0.020794698474943252	0.10558416976351244	3.211535316502037e-05	NA	6	6	6
ENSG00000117036.11	ETV3	1.3708328362980042	0.18091133136934837	0.17042707226128806	0.006673829109593095	0.029360528976150508	0.037425847150036634	NA	17	18	18
ENSG00000276997.4	RP11-378J18.9	-1.3699118079732737	-1.7720787950279984	0.17071443327645752	9.47582705828298e-05	0.0695710838854294	0.0012841629945222544	NA	3	6	6
ENSG00000178226.10	PRSS36	1.3694809340637035	0.07629383857804199	0.1708489905688172	0.04084472664155423	0.20581518600605708	3.2751209524861017e-09	NA	4	4	4
ENSG00000148690.11	FRA10AC1	1.3689533351445367	0.06962608774030771	0.1710138622116456	0.08072500443144741	0.2879530410808419	5.983121093139821e-13	NA	33	33	33
ENSG00000006715.15	VPS41	1.367988279717856	0.5197733245465885	0.17131574476407385	0.001439755516929233	0.028127575466455126	0.04041403568717168	NA	3	3	3
ENSG00000256537.4	SMIM10L1	1.3649103976765937	0.165228566621336	0.17228121384989492	0.009410498736737835	0.03946647387417671	0.015015590959057447	NA	43	45	45
ENSG00000175395.15	ZNF25	1.3647644946075406	0.1958972531340327	0.17232708151989307	0.006180047686010704	0.2492480038685715	6.91128101346858e-11	NA	138	146	146
ENSG00000164308.16	ERAP2	1.3643863774918423	0.03551780731968334	0.172445993025925	0.1893339679520388	0.5518376862181091	5.02510541751256e-31	NA	64	65	65
ENSG00000276070.4	CCL4L2	1.3629292144353593	0.10625659201704725	0.17290482044385858	0.020833133032203244	0.19026656398807276	1.4890040389139968e-08	NA	10	13	13
ENSG00000257086.1	RP11-783K16.13	-1.3626910995118782	-0.06733231387742146	0.17297988408605303	0.07927331189448447	0.17285701002650894	8.449823497902226e-08	NA	25	25	25
ENSG00000093167.17	LRRFIP2	-1.3603030646018992	-0.0966307872862944	0.17373403899112472	0.01656111608313319	0.1051773529191262	5.831323170856799e-05	NA	57	57	57
ENSG00000197020.10	ZNF100	1.3602856435147646	0.11208295110484263	0.17373954968011673	0.025004444265319576	0.17830603715100365	4.858878905717267e-08	NA	31	31	31
ENSG00000068654.15	POLR1A	-1.359913459386919	-0.08819814093690585	0.17385731124651116	0.029303720186440417	0.19243417170510307	1.2135122655698432e-09	NA	47	48	48
ENSG00000164574.15	GALNT10	1.359862891203553	0.0879551181863661	0.1738733159606749	0.03429595821483689	0.20600905211392725	2.166104123205261e-09	NA	28	28	28
ENSG00000164627.17	KIF6	1.3591099713326067	0.09545711818183314	0.17411174358397863	0.0322904403076001	0.11954546381754955	1.5171739954008395e-05	NA	106	109	109
ENSG00000188611.14	ASAH2	-1.3581867810750459	-0.07508622113548384	0.1744044240092708	0.038076164832183665	0.3443937551018761	3.935459655696185e-17	NA	29	33	33
ENSG00000165113.12	GKAP1	-1.3545036548879381	-0.22027841471532644	0.175575748141362	0.004708903460045414	0.11218782739058687	2.509386413027788e-05	NA	20	20	20
ENSG00000139192.11	TAPBPL	1.3541033326701073	0.05636559866220031	0.17570341311558735	0.06501001903254622	0.32984768915236024	4.686422966014121e-15	NA	18	18	18
ENSG00000164111.14	ANXA5	1.3530212178196699	0.08405402481107936	0.17604885204642073	0.0388643527940204	0.356814780521613	1.0043399479538091e-16	NA	33	33	33
ENSG00000178952.10	TUFM	1.3529468987215836	0.17677394007116257	0.17607259518710472	0.009163735608766224	0.07478734549108351	0.0008680366234670937	NA	23	24	24
ENSG00000148225.15	WDR31	1.3521341343386553	0.5224501332152233	0.17633240944978013	0.001413736845282465	0.05405783534443796	0.004717685879055996	NA	3	3	3
ENSG00000100228.12	RAB36	-1.3514521590582957	-0.36988432312068736	0.17655063512156854	0.0017170077416577857	0.09369599312084644	0.00012143637317745903	NA	8	8	8
ENSG00000267665.1	RP11-13K12.2	-1.3512336933856608	-0.25685063289895327	0.17662058463145225	0.004419667156285023	0.07839967484475477	0.0006266654344192828	NA	4	4	4
ENSG00000133422.12	MORC2	-1.3498299776238212	-0.20106183879690184	0.17707052664285128	0.004188505436996541	0.06590260813863749	0.0011453912140931516	NA	5	6	6
ENSG00000265478.2	CTD-2145A24.5	-1.3494559935278472	-0.24284633842718054	0.17719054609492546	0.00472525152668257	0.04487443011786585	0.010286258707876798	NA	27	27	27
ENSG00000079335.18	CDC14A	-1.3478431003006586	-0.10036127993267979	0.1777088521028265	0.012226126467068527	0.03179581317103833	0.028285176960202725	NA	113	113	113
ENSG00000198816.6	ZNF358	1.3468422490055756	0.1269124677438215	0.17803104446068463	0.02361427778588669	0.11544184348883647	2.37243189653974e-05	NA	76	80	80
ENSG00000161328.10	LRRC56	1.3468390187032153	0.27949611530047963	0.1780320850576399	0.0025630671096743196	0.07553244342973743	0.0006578000069086739	NA	6	6	6
ENSG00000132196.13	HSD17B7	-1.3457181955637352	-0.09389927192917288	0.17839341600359793	0.026225750592611955	0.07758617983250987	0.0004979865239425637	NA	75	79	79
ENSG00000203867.7	RBM20	1.3455572623608059	0.09020658256239301	0.1784453424170116	0.04042731436865676	0.04726376354443695	0.0067483367283644345	NA	45	45	45
ENSG00000253678.1	RP11-981G7.3	-1.3452171948498806	-0.048142889287077675	0.17855510496888205	0.1021898297926597	0.18746967265668235	9.407813852624896e-09	NA	36	37	37
ENSG00000197536.11	C5orf56	-1.3452057346662458	-0.15387618205027412	0.17855880481208086	0.011075541846282776	0.14465496729554367	1.729290250836858e-06	NA	21	23	23
ENSG00000186184.16	POLR1D	-1.3447458230017006	-0.11084036092507774	0.17870733127875194	0.018232573868010377	0.04636590527711057	0.00847289498105088	NA	57	58	58
ENSG00000124587.13	PEX6	1.344141155376117	0.06686863059440748	0.17890274587569754	0.0501900875240641	0.36951903548588855	2.2720445711505864e-17	NA	60	62	62
ENSG00000204516.9	MICB	-1.3432672486482455	-0.11511906487951831	0.1791854531039525	0.016454210911273623	0.06485104318286221	0.001594843035402316	NA	37	102	102
ENSG00000130226.16	DPP6	1.3425863849903734	0.07103170200930853	0.17940594137977683	0.06326748279098457	0.026330406408602732	0.04983584081422605	NA	148	155	155
ENSG00000135253.13	KCP	1.3402036269929205	0.16803508165456224	0.1801791527662162	0.012318739955490425	0.04459514031965898	0.010671616870864414	NA	3	3	3
ENSG00000271892.1	CTD-2228A4.1	-1.3390779283608822	-0.07373013849462531	0.18054530497240395	0.051585075345180205	0.2553003503925003	1.1160008385194852e-11	NA	12	12	12
ENSG00000171368.11	TPPP	-1.338964797508351	-0.13199589743121856	0.18058213320268723	0.0097509772619258	0.034725364747863814	0.0208860646100617	NA	62	66	66
ENSG00000221923.8	ZNF880	-1.3364219258660952	-0.032648776688173196	0.18141140369079445	0.23591117660163843	0.6146158408803185	1.2195469230928792e-36	NA	12	13	13
ENSG00000185340.15	GAS2L1	-1.3362409693922033	-0.2602909001593136	0.18147052398813535	0.004453559589946792	0.07281480697680269	0.00094942625979104	NA	21	21	21
ENSG00000135624.15	CCT7	-1.3346304462727132	-0.48098570612010005	0.18199732810847313	0.001734215406028959	0.050193744549676386	0.00652992927470336	NA	8	10	10
ENSG00000142156.14	COL6A1	-1.333617531467113	-0.3552027366450107	0.18232923439895254	0.0019364230610405806	0.09484352251654488	0.00013856288127895078	NA	11	11	11
ENSG00000212124.2	TAS2R19	1.3335061775969377	0.2122213843705597	0.18236574958345253	0.004707415551759064	0.031504842411532084	0.031964913585485345	NA	45	45	45
ENSG00000186187.11	ZNRF1	1.3331535276505209	0.40878318152024756	0.18248142640885934	0.0014181397925099987	0.03347101114988002	0.026497657136490042	NA	21	21	21
ENSG00000127080.9	IPPK	1.3322591635772445	0.09008667170774563	0.18277504115022092	0.025669677595573075	0.0939656511495551	0.0001464655268045183	NA	86	88	88
ENSG00000185187.12	SIGIRR	1.3321451981788641	0.07698741308179834	0.1828124804969038	0.03533151791721837	0.1886541541867588	2.016373416838195e-08	NA	24	25	25
ENSG00000069869.15	NEDD4	1.3316304807542243	0.35861424819333937	0.18298164372702674	0.0016944192760746117	0.055372358476148666	0.0040074594944178935	NA	7	7	7
ENSG00000267666.2	AC004156.3	1.331116634376481	0.09224074669381811	0.18315063637751794	0.03197051410855843	0.05788434057918599	0.002935957841890303	NA	14	16	16
ENSG00000179902.12	C1orf194	-1.3309578255614818	-0.2201435616062873	0.18320288845506527	0.0043164734210121725	0.1365141038817743	1.2962686778833308e-06	NA	3	3	3
ENSG00000258839.3	MC1R	1.3306586249994177	0.13255687465740287	0.18330136294297616	0.014684432470860164	0.09893036370514367	4.222694128734338e-05	NA	17	17	17
ENSG00000133433.10	GSTT2B	-1.3303185838877953	-0.05411891219484049	0.18341332669929478	0.09304365971187879	0.3830646656022084	4.828358354041149e-18	NA	18	21	21
ENSG00000122218.14	COPA	1.3301914371688879	0.10750118451059866	0.18345520472059484	0.023411792881113037	0.2000850216691765	3.267802969570048e-09	NA	42	43	43
ENSG00000111364.15	DDX55	1.3292722488272313	0.07073860621181703	0.18375816640111164	0.0544592087274308	0.3228908094661055	6.6989729947196676e-15	NA	34	34	34
ENSG00000233927.4	RPS28	-1.3292049603249798	-0.12006544700879739	0.18378035903423218	0.016284351578188517	0.24695560691257284	1.7178549330674777e-11	NA	20	20	20
ENSG00000174165.7	ZDHHC24	1.3290392220801153	0.10701905783513539	0.18383503015357583	0.014254362527389774	0.13977406641431947	2.308162732775356e-06	NA	36	36	36
ENSG00000000457.13	SCYL3	-1.3286043738195705	-0.14219923069196497	0.18397852829909944	0.010445701559553332	0.0648722834434513	0.0017847004308064792	NA	58	58	58
ENSG00000173145.11	NOC3L	-1.3281851220341918	-0.15708661940960578	0.1841169581919957	0.012391230305764188	0.1255060946802237	9.210689693341907e-06	NA	41	44	44
ENSG00000144749.13	LRIG1	-1.3279337882995605	-0.426628958188957	0.18419998133224724	0.0017100782781610587	0.032005179632456665	0.027075456342561227	NA	1	1	1
ENSG00000266578.1	RP11-838N2.5	-1.3275497346727716	-0.19819275801320482	0.18432689940163927	0.008115998959221394	0.032995055837995564	0.027560675075782998	NA	20	21	21
ENSG00000249628.2	LINC00942	1.3275488844094787	0.07380579769967498	0.184327180459658	0.04276800198975224	0.08105266263571513	0.00041439149232875167	NA	34	34	34
ENSG00000233200.1	RP11-324I22.2	-1.3255517542106126	-0.08543838267745041	0.18498821588191272	0.03739893200493959	0.1370943576222439	3.268092077321558e-06	NA	10	10	10
ENSG00000205181.5	LINC00654	1.325149454846764	0.1181252582635452	0.1851215859908799	0.024294350397410704	0.09992779118369682	9.738973256007808e-05	NA	33	34	34
ENSG00000105374.9	NKG7	1.324801659585481	0.11282480871430677	0.1852369442421522	0.018407852531753362	0.10118953971878726	7.570891863773791e-05	NA	31	34	34
ENSG00000175287.18	PHYHD1	-1.32312399590313	-0.2380736403703288	0.18579414599642963	0.004412365084675833	0.16214954149891106	2.273568241024305e-07	NA	27	27	27
ENSG00000127995.16	CASD1	1.322437850064693	0.260869605517165	0.18602239203748772	0.0038000832117665575	0.04297033209259212	0.010772191361464695	NA	23	23	23
ENSG00000144115.16	THNSL2	-1.3210746313443822	-0.027984623890739854	0.1864764808557664	0.3150113943388809	0.6654260946591786	2.8468981227937643e-44	NA	22	26	26
ENSG00000171055.14	FEZ2	1.3208974273895158	0.14955685784036704	0.18653556768003965	0.009736863183936073	0.04567726063839024	0.00931288439845267	NA	20	20	20
ENSG00000100360.14	IFT27	1.3202790947574885	0.2156424374866267	0.18674185264413834	0.006743558794460076	0.058994425238103526	0.003054065937294101	NA	16	18	18
ENSG00000268362.5	CTD-2017D11.1	1.3186429302361258	0.056236282357479205	0.18728851433145588	0.05558071315689757	0.152471183240427	7.885354716411713e-07	NA	59	60	60
ENSG00000169689.14	CENPX	1.3178993580927838	0.09522726361456456	0.18753734062901006	0.024811070093253344	0.2263694624004198	8.917239259519171e-11	NA	15	15	15
ENSG00000163162.8	RNF149	-1.3177224592939765	-0.13631299342950504	0.18759657332364543	0.012145175202501506	0.0890431129784123	9.638366255259956e-05	NA	19	19	19
ENSG00000104728.15	ARHGEF10	-1.3175116698534806	-0.18057747037191366	0.18766717197256355	0.007539709687528844	0.1647152748668728	1.6845801527016517e-07	NA	41	43	43
ENSG00000186832.8	KRT16	1.3172772880159678	0.12306624561389821	0.18774569532879637	0.00925066283031883	0.02898691792638466	0.040406603835132886	NA	11	12	12
ENSG00000170248.13	PDCD6IP	1.3170509928217529	0.21358068134231017	0.18782153247883127	0.005626308099616809	0.05727429841449039	0.0037067411645043493	NA	28	28	28
ENSG00000179630.10	LACC1	1.316810537673634	0.07906469736842461	0.18790213975389236	0.026474755218463996	0.19764351317975612	7.992923524832266e-10	NA	37	38	38
ENSG00000096063.15	SRPK1	-1.31664151465165	-0.24473059144482603	0.18795881626533562	0.0050691632903317255	0.05824421569843879	0.002115123442688801	NA	2	2	2
ENSG00000275358.1	RP5-1025A1.3	1.3165271665475298	0.08724524910955211	0.18799716643015252	0.032246552942033706	0.14439832803936134	1.1297404502739272e-06	NA	15	16	16
ENSG00000041357.15	PSMA4	1.3164214995297348	0.10242681306237178	0.188032610257715	0.02170779615830205	0.15143968235464514	5.861221043122015e-07	NA	39	39	39
ENSG00000269473.1	CTD-2619J13.19	1.3161443847640946	0.12097058167501132	0.18812558612747876	0.016455412582213558	0.07109103897748835	0.0010991788594472487	NA	13	13	13
ENSG00000184492.6	FOXD4L1	1.3159757808020167	0.15228505586108831	0.188182171704095	0.012047621710088215	0.13666947120386172	3.0908207823851437e-06	NA	9	11	11
ENSG00000106624.10	AEBP1	-1.3159573671993154	-0.0964453825672555	0.18818835229760544	0.017827842694980566	0.096097173733937	0.00011406953168871074	NA	65	66	66
ENSG00000228408.6	RP1-111D6.3	1.3131676057728585	0.06481909878544984	0.18912647708799035	0.08441138375125667	0.3380963456413662	3.360838748846098e-15	NA	16	16	16
ENSG00000154832.14	CXXC1	-1.3126827062512139	-0.2901698312685781	0.18928988737221697	0.0027880744407813673	0.029797342052050008	0.03321710017807393	NA	12	12	12
ENSG00000165948.10	IFI27L1	1.3102117480739206	0.11362722607710264	0.19012421252357137	0.014797045459917073	0.1141404055769285	2.0619033127190895e-05	NA	32	33	33
ENSG00000271780.1	RP11-1017G21.5	-1.3083363647627828	-0.09328416647035724	0.19075924606886396	0.042502858247385984	0.1848957623914185	3.4446905213127456e-08	NA	31	33	33
ENSG00000271425.7	NBPF10	-1.308207765922345	-0.5632743600914923	0.19080284874572284	0.00110901427895075	0.17402656151670046	8.126550845015267e-08	NA	4	10	10
ENSG00000260910.1	LINC00565	-1.3062085622142752	-0.2693612627107867	0.19148164187238204	0.0060268631096241036	0.05407717368758133	0.004953949289263486	NA	10	10	10
ENSG00000107959.15	PITRM1	1.3060442249904574	0.06928354880022299	0.19153751849706213	0.04499191401597089	0.3055436513601523	5.141440608123443e-14	NA	33	34	34
ENSG00000100987.14	VSX1	1.3041823191209994	0.17188204404182691	0.19217142680900867	0.007952424273704658	0.11479831784027834	1.6735562138124384e-05	NA	13	13	13
ENSG00000183654.8	MARCH11	-1.3031961102611151	-0.29814476421299396	0.19250781776702408	0.0030527560572118444	0.04802334240412379	0.00795291352520849	NA	16	16	16
ENSG00000121101.15	TEX14	1.3030072895909743	0.07787358270902044	0.19257227289926782	0.04077425434224037	0.13185340397781742	3.579913569768209e-06	NA	23	24	24
ENSG00000213903.8	LTB4R	-1.3021799941993684	-0.13097037581807852	0.19285486241918448	0.019114616801839176	0.15060736623357826	5.038701715110168e-07	NA	24	26	26
ENSG00000214491.8	SEC14L6	1.3009175232471955	0.03475230350352904	0.19328668735307397	0.0903364322433457	0.2601320369674568	1.1301458761963114e-11	NA	50	51	51
ENSG00000095906.16	NUBP2	-1.3006058840106551	-0.1075705570268878	0.19339339196396632	0.02740364224334137	0.15796080201944032	5.298925145275009e-07	NA	84	89	89
ENSG00000185838.13	GNB1L	-1.300477283539038	-0.0906202926467292	0.1934374370997496	0.0339462430632265	0.15288221208626224	2.947307327010039e-07	NA	28	29	29
ENSG00000172167.7	MTBP	-1.2993047165614484	-0.13998139717415276	0.19383937636803705	0.01034312321238761	0.056363572499719995	0.003125440643835345	NA	6	6	6
ENSG00000254281.1	KB-1507C5.4	1.2986867402520215	0.15969274466457983	0.19405145642478228	0.008968489863778312	0.05156401838185496	0.006046053800725604	NA	8	8	8
ENSG00000186510.11	CLCNKA	-1.298556624683911	-0.08254738088484141	0.19409613180410656	0.03535978529229932	0.2310630631030376	2.30232002178605e-10	NA	9	9	9
ENSG00000100348.9	TXN2	-1.2980668128330601	-0.11229578411211256	0.19426437715469336	0.015893613006136408	0.1945603315574186	8.289098237716712e-09	NA	58	59	59
ENSG00000196151.10	WDSUB1	-1.2979015630021538	-0.04956030715324353	0.19432116291682255	0.07839685313803593	0.26603346676076794	6.7495981327361776e-12	NA	32	32	32
ENSG00000103126.14	AXIN1	1.297752520804724	0.3530895840615911	0.19437238960259295	0.0018602958342603495	0.05973305220983945	0.00197864286685657	NA	4	4	4
ENSG00000154080.13	CHST9	-1.297137417496325	-0.10652170389293276	0.1945839090975503	0.02484812214737505	0.18489162274721746	3.559811223021438e-08	NA	21	21	21
ENSG00000259956.1	RBM15B	-1.2961891992138754	-0.27733968386539426	0.19491030972217338	0.0040583550336865185	0.031658312798509405	0.031713730299942115	NA	14	16	16
ENSG00000267605.5	CTD-3220F14.1	1.2957312576925386	0.09172709346458842	0.19506808846499546	0.021414651779968128	0.05501795107111716	0.003732318331084861	NA	34	35	35
ENSG00000140632.16	GLYR1	1.29560760393699	0.4544196048751113	0.1951107080707647	0.0020501902423637527	0.07092147001520425	0.000947341980749457	NA	4	4	4
ENSG00000162869.15	PPP1R21	-1.2946625769421967	-0.07632808651571046	0.1954366550456209	0.03271550357843476	0.09595314611709772	0.00010661590274974033	NA	40	40	40
ENSG00000204856.11	FAM216A	1.2945441663551174	0.25530136105473555	0.19547752388254214	0.005895354532732522	0.07010866761796203	0.0009049394243143627	NA	34	35	35
ENSG00000181754.6	AMIGO1	-1.2943836799786095	-0.26280182534992236	0.19553292497324215	0.0052317124630445	0.05550205797674334	0.004392224021228797	NA	69	78	78
ENSG00000213171.2	LINGO4	-1.2941472852454403	-0.062198856913378175	0.19561455115661375	0.04278211238050775	0.060649238503446924	0.002397087797960632	NA	70	71	71
ENSG00000283154.2	IQCJ-SCHIP1	1.2940559754638337	0.18017091899798204	0.19564608675614648	0.006650213136555505	0.12672729399856933	3.424637895893702e-06	NA	10	10	10
ENSG00000275263.1	RP11-1072A3.4	-1.292759727279479	-0.12816350383244723	0.19609417317736755	0.015729576533577663	0.045401948085906835	0.008577855983214514	NA	18	18	18
ENSG00000171943.11	SRGAP2C	1.292011988831042	0.5953180548686848	0.19635299278124052	0.0007670053366639947	0.033735022397101036	0.024133109993351283	NA	8	11	11
ENSG00000142794.18	NBPF3	-1.2912771237892555	-0.03924557389048288	0.1966076001678243	0.11073511671055852	0.5565608873280327	2.094407088080229e-31	NA	16	19	19
ENSG00000125337.16	KIF25	-1.2904803922688401	-0.04310132903119935	0.19688391542232875	0.09390815392341031	0.09132926830079176	0.00021263236531194612	NA	51	53	53
ENSG00000106809.10	OGN	1.2896017015589325	0.13001658076113687	0.19718898463793222	0.01153406901138527	0.031617902076433016	0.03146121721519367	NA	21	21	21
ENSG00000137806.8	NDUFAF1	1.2887350275839904	0.130699341173314	0.19749022063467958	0.013808384436781335	0.1833458179486024	4.861468015758632e-08	NA	11	11	11
ENSG00000126653.17	NSRP1	1.2885940806454446	0.2190861279189071	0.19753924237984544	0.0030152328131289093	0.08983173651416737	0.00016790854771866811	NA	12	12	12
ENSG00000117834.12	SLC5A9	-1.2869969184723347	-0.12359315270126173	0.1980953622054188	0.014605999488056604	0.10247984621179304	7.6256881583513e-05	NA	18	19	19
ENSG00000163389.10	POGLUT1	-1.28683974628444	-0.08799277153299052	0.19815015020550675	0.02747137533675966	0.16791179046988747	1.4213712133640256e-07	NA	26	26	26
ENSG00000111802.13	TDP2	-1.2867950818654106	-0.10869686151652837	0.1981657216118956	0.024643224134232627	0.11635992507061273	1.3626280988119299e-05	NA	25	27	27
ENSG00000183891.5	TTC32	1.2860350157245215	0.1010151848653723	0.19843084153966017	0.026208861087253933	0.19313087168055915	1.258431927676624e-08	NA	33	33	33
ENSG00000273399.2	RP11-408A13.3	1.2841420015992313	0.09426855298771387	0.19909227416042552	0.05418312298272577	0.0919496670286649	0.0001467439049926706	NA	21	24	24
ENSG00000205517.12	RGL3	-1.284005263852433	-0.29302933304452683	0.19914011362583728	0.0020619777002126977	0.10679663336124327	4.032656116302383e-05	NA	3	3	3
ENSG00000165730.14	STOX1	-1.280349659998728	-0.08624542185456795	0.20042218980210835	0.02941718489523532	0.04438019318982077	0.009278049520754394	NA	132	138	138
ENSG00000132623.15	ANKEF1	1.2791510189658362	0.3065004097258494	0.20084388043226364	0.002437866586447074	0.05928986632863827	0.002517064515771228	NA	10	11	11
ENSG00000100319.12	ZMAT5	-1.2785829568071132	-0.4361181496880289	0.20104395479610593	0.0020966414704132784	0.1078789409915948	4.429336324114094e-05	NA	3	3	3
ENSG00000048162.20	NOP16	1.2776828704020171	0.1629502810744189	0.2013612674446067	0.007291596200403074	0.04649258366718333	0.007743965540383558	NA	24	24	24
ENSG00000249460.1	RP11-665C14.2	-1.2772745039411997	-0.09835090265738723	0.20150535162476546	0.025191071807017504	0.03968866102815439	0.01381667916516645	NA	34	35	35
ENSG00000188295.14	ZNF669	-1.2760303924130891	-0.10973653972532643	0.20194477566649516	0.01794792943615716	0.0779365384566423	0.0003584612961607225	NA	14	14	14
ENSG00000277587.1	CTD-3116E22.8	-1.2739804208398644	-0.0694418837007156	0.20267035511050668	0.04466303114549884	0.2642548485960104	1.334399181915902e-11	NA	69	69	69
ENSG00000081320.10	STK17B	1.2727885565508206	0.2224036495456707	0.20309308298350914	0.0043982974097511035	0.05562193216808315	0.004020107497690422	NA	5	5	5
ENSG00000025423.11	HSD17B6	-1.2725023572257421	-0.13985402792564666	0.2031946870875978	0.006281504084936832	0.04109292947481562	0.010193612896448555	NA	15	15	15
ENSG00000172493.20	AFF1	1.271954017869225	0.15232235481671766	0.20338945735214797	0.023215383336816373	0.0805353874658364	0.0003005881749343782	NA	93	93	93
ENSG00000172543.7	CTSW	-1.271857924705035	-0.08436056307656674	0.20342360365878165	0.03825413866479581	0.18544435656789132	1.947426918535745e-08	NA	37	37	37
ENSG00000269978.1	RP11-338N10.3	-1.2712106681692135	-0.14093860586766932	0.20365371232082563	0.0118943960227583	0.026711887359416257	0.049138152203959055	NA	10	11	11
ENSG00000272864.1	RP11-17E13.2	1.269848512454454	0.04355659015709027	0.20413859636739062	0.1030098336535891	0.43845616707773977	5.057998161792388e-22	NA	17	18	18
ENSG00000180336.17	MEIOC	-1.269408025102551	-0.09863328951957792	0.20429557542631094	0.020220555085779572	0.08693879044251268	0.0002896087520413527	NA	22	23	23
ENSG00000136169.16	SETDB2	1.2692829519757738	0.24204622820834057	0.20434016447320735	0.00420690919943919	0.046543466643792775	0.008298604948151335	NA	10	10	10
ENSG00000123810.7	B9D2	-1.2683442140319936	-0.11813181456871484	0.204675054123582	0.016359710588198514	0.0822736328092052	0.00030856863550514125	NA	26	27	27
ENSG00000227124.8	ZNF717	-1.2680217202273452	-0.4082785305260958	0.2047901940979453	0.0012367092790720427	0.1840126880870342	3.8111407059298345e-08	NA	2	14	14
ENSG00000271868.1	RP11-1293J14.1	1.2675046493698472	0.1568764535536212	0.20497490221398718	0.006494508783102151	0.05007721494242076	0.0058070978984006	NA	8	8	8
ENSG00000171643.13	S100Z	1.267391724559217	0.06539889443922203	0.20501525733893322	0.013614980986059141	0.04595549734929762	0.009384059801337141	NA	15	15	15
ENSG00000107614.21	TRDMT1	1.2667677582385566	0.1347367582634433	0.2052383438225659	0.01070927629455359	0.06533267854049475	0.001396504990825315	NA	14	16	16
ENSG00000181744.8	C3orf58	1.2667385422209212	0.14439057297666888	0.2052487937390205	0.008995700087039165	0.03888056440866952	0.013342975827091643	NA	38	38	38
ENSG00000181798.2	LINC00471	-1.2658143414059813	-0.052673766999882764	0.2055795593615405	0.06897140270867612	0.10930381148773136	4.107424424221327e-05	NA	26	26	26
ENSG00000259495.2	RP11-210M15.2	1.263115306380803	0.05591018144756886	0.2065477439636263	0.05518367190563947	0.30338462174295233	4.442119722782133e-14	NA	41	41	41
ENSG00000160352.15	ZNF714	-1.2629909468963874	-0.06867426505263145	0.2065924332362451	0.03463632447753654	0.1931117326437	1.6696916611371163e-08	NA	31	31	31
ENSG00000235475.1	LINC01372	1.258990319868037	0.13475704211515427	0.2080338283276404	0.01340236867310699	0.045511200132913286	0.00930070783163688	NA	22	24	24
ENSG00000187957.7	DNER	-1.2584641038237356	-0.14058117580324536	0.20822396124948128	0.010621210196323115	0.056676178221003674	0.0038324179034089282	NA	59	61	61
ENSG00000127870.16	RNF6	-1.258053049334817	-0.48351398199946155	0.20837257150004918	0.0009463223578715443	0.032900240013565486	0.026752971731041148	NA	7	7	7
ENSG00000164050.12	PLXNB1	-1.2541155815124514	-0.433838866435352	0.20979999768067625	0.0008335492835077356	0.044408340225666906	0.008047028053708058	NA	1	1	1
ENSG00000125871.13	MGME1	1.2532837061090032	0.14496222315088955	0.2101024761017195	0.009498052817201227	0.08409803099964139	0.000137795221024118	NA	15	15	15
ENSG00000263001.5	GTF2I	1.2527550242169139	0.17086884288493154	0.21029487422848403	0.010518922603533704	0.27715610776953026	1.8819566785018593e-12	NA	9	9	9
ENSG00000135476.11	ESPL1	1.252377513436268	0.06748263239266321	0.2104323361092828	0.04690670952210174	0.1829784961407258	1.4234905510114828e-09	NA	13	14	14
ENSG00000183605.16	SFXN4	1.2521403715743276	0.038824268718131646	0.21051871911425868	0.14272271103867062	0.4584338739587182	5.546614339347945e-23	NA	24	24	24
ENSG00000174989.12	FBXW8	-1.2518444254036145	-0.23007571533218385	0.21062655858599622	0.004762047618595555	0.03637165378085449	0.020890987718939043	NA	44	44	44
ENSG00000171928.13	TVP23B	1.2491579699904305	0.06992882028803123	0.2116073012524493	0.03898565376041709	0.3075821915711968	9.072280131719977e-14	NA	34	38	38
ENSG00000125885.13	MCM8	1.248291827454341	0.10824644414539095	0.2119242059895513	0.019723268647162652	0.11924482067453886	4.014730781291151e-06	NA	14	14	14
ENSG00000011478.11	QPCTL	1.2482622162574608	0.19499207321436782	0.2119350462112587	0.00595615979641222	0.04231716644325957	0.011114172030028444	NA	17	20	20
ENSG00000137500.9	CCDC90B	-1.2482501551750347	-0.2003075504376968	0.21193946171018807	0.004802516486616339	0.16030077812550855	2.899326037334948e-07	NA	16	16	16
ENSG00000196787.3	HIST1H2AG	-1.2481520028598552	-0.06342754324053831	0.21197539722903747	0.04682695521387535	0.12965954742287386	5.449374841660887e-06	NA	63	67	67
ENSG00000117335.19	CD46	1.248060747745381	0.1361297782356982	0.21200881149473327	0.012127258311918646	0.09355946362735088	8.816040780601213e-05	NA	37	37	37
ENSG00000213625.8	LEPROT	1.244869808249368	0.29599303808830296	0.21317961049731182	0.0021799698572995433	0.040846504660498925	0.014058947509317705	NA	4	4	4
ENSG00000131591.17	C1orf159	1.244183508339061	0.09418493978661752	0.2134320319383608	0.019071054770147606	0.1873417009276561	1.0452038516217113e-08	NA	10	10	10
ENSG00000198756.10	COLGALT2	1.2437124096674614	0.10555202768401695	0.21360542706443864	0.017947385551489236	0.18538340333714176	3.9546842703341616e-08	NA	42	44	44
ENSG00000151773.12	CCDC122	1.2433219666385722	0.17676082347687055	0.21374921265249391	0.006822728316976847	0.03721840305988548	0.017720804045583422	NA	11	11	11
ENSG00000180535.3	BHLHA15	-1.242912459043342	-0.08771549328872552	0.21390009402257215	0.02806978640145834	0.15774558694376245	4.5581626539405785e-07	NA	18	18	18
ENSG00000182606.14	TRAK1	-1.2408722086029176	-0.07665788481877464	0.2146529608086466	0.033852265621349256	0.10533833996583718	5.5095617081175526e-05	NA	61	61	61
ENSG00000170703.15	TTLL6	1.2405075870669666	0.10634105601289968	0.21478770968444505	0.013743317933718746	0.11455929623400178	2.416381489406981e-05	NA	16	16	16
ENSG00000267289.1	CTD-2623N2.11	-1.2397850653653162	-0.11238275550881327	0.21505490359732482	0.013425420709510113	0.04987865036780242	0.0068803979308067	NA	11	11	11
ENSG00000244733.5	RP11-506M13.3	-1.2393304908787834	-0.3106654395122067	0.2152231313439903	0.002023923735423225	0.0931390598553003	0.0001232597340752037	NA	5	7	7
ENSG00000188659.9	SAXO2	1.2392514774092451	0.08170745522509498	0.2152523821144614	0.02353370458892302	0.19560021216660126	1.1014929875567006e-08	NA	22	22	22
ENSG00000108370.16	RGS9	1.2367355637392208	0.19125642641610138	0.21618527101321672	0.0055795816670147725	0.04024352427892657	0.011786817702423907	NA	28	30	30
ENSG00000156265.15	MAP3K7CL	-1.236298497093075	-0.07087556125134617	0.2163476295630482	0.04711180793677955	0.06117667661340779	0.0025515799527884887	NA	54	54	54
ENSG00000144362.11	PHOSPHO2	-1.2330509407401207	-0.10495488338322523	0.21755675929273455	0.016735854997886494	0.15894384803567094	5.022036663116339e-07	NA	8	8	8
ENSG00000184110.14	EIF3C	1.2328013979710244	0.11364264824056709	0.21764986965670086	0.015906203837906717	0.10465970873558224	3.8312891774913126e-05	NA	21	21	21
ENSG00000185298.12	CCDC137	1.232131729990887	0.137024688388363	0.217899880372193	0.012974672891672973	0.03864097913552838	0.016815546346121736	NA	27	29	29
ENSG00000182919.14	C11orf54	-1.2309930611647741	-0.051055067786837265	0.21832545948972693	0.07238225025327771	0.4073037637023387	7.141155915494648e-20	NA	25	25	25
ENSG00000262468.5	LINC01569	-1.2303312908380861	-0.23768036685185642	0.21857307136922	0.003074714045352741	0.05365702947784027	0.0045913366614357435	NA	2	2	2
ENSG00000160072.19	ATAD3B	1.2299704636801638	0.05943961434858738	0.21870816554268824	0.0285509388908351	0.18651246003737074	6.163752983101964e-10	NA	10	11	11
ENSG00000132122.11	SPATA6	1.2280991408777824	0.3615546034377423	0.2194097535095847	0.0012536716750951259	0.032154027688894825	0.030380165102989826	NA	4	4	4
ENSG00000273156.1	RP11-127B20.2	1.2269257974608154	0.21038317683510685	0.2198504814717801	0.006705827507163732	0.08873657622662033	0.0002325403039172693	NA	32	33	33
ENSG00000105287.12	PRKD2	-1.2268215530007527	-0.10637595278291714	0.21988966818960864	0.022442430941042292	0.2335917030040205	2.4132796481493485e-10	NA	35	36	36
ENSG00000182698.11	RESP18	1.2267950886080377	0.054318949520324705	0.21989961726357077	0.09247473407379629	0.3559404109795869	1.832896354203861e-16	NA	50	54	54
ENSG00000150867.13	PIP4K2A	1.2265849421902948	0.32010047642025885	0.21997863157287167	0.002333725204493961	0.06236809474493112	0.00228383303650985	NA	22	23	23
ENSG00000237310.1	GS1-124K5.4	1.2264943244188393	0.05320162061905676	0.22001270981971488	0.07379024459090879	0.1965100281553926	5.601020465663728e-09	NA	28	32	32
ENSG00000187607.15	ZNF286A	-1.226414761420656	-0.1334955141459656	0.22004263386694656	0.011186933177012042	0.050394653502359665	0.004991694509004507	NA	12	13	13
ENSG00000180573.9	HIST1H2AC	-1.2258548604541517	-0.35370010244440103	0.22025329804433114	0.006769061051628695	0.08002064804685965	0.0003412691952028317	NA	23	24	24
ENSG00000124140.13	SLC12A5	-1.2249857582924757	-0.7481715009481665	0.22058058648921586	0.0002963105805881797	0.03488840369220103	0.0228864963577894	NA	5	6	6
ENSG00000178966.16	RMI1	1.224221380720714	0.12074275776340226	0.2208687256553764	0.01457593490341102	0.04359784352782888	0.011184356038346121	NA	72	72	72
ENSG00000146151.12	HMGCLL1	-1.2236083745956419	-0.571957592926483	0.22109999887236076	0.0005873430717517698	0.06191317444895793	0.00197943001775536	NA	1	1	1
ENSG00000135472.8	FAIM2	1.221553078707247	0.46317201935100877	0.22187668166367436	0.001016998907300523	0.05592072353317548	0.003209931681222805	NA	9	10	10
ENSG00000269416.5	LINC01224	-1.2209291627811711	-0.05298472921934322	0.22211284161688039	0.08152706476130639	0.2755509237893757	1.177110867187947e-12	NA	65	65	65
ENSG00000174950.10	CD164L2	-1.2201918834344625	-0.062650014450394	0.22239214302532584	0.03731206365017121	0.1426521529120724	1.9780295356057823e-06	NA	63	64	64
ENSG00000225056.1	RP11-218C14.5	1.2199842736429218	0.050010921642747626	0.22247083659963152	0.08712801840232673	0.2373963496104964	2.2542700246379599e-10	NA	56	57	57
ENSG00000149485.18	FADS1	-1.2190624785736999	-0.1204069518084814	0.22282047971481633	0.011645856312712914	0.1316482380616568	3.875354596871863e-06	NA	10	10	10
ENSG00000168944.15	CEP120	1.2176967323178094	0.15974975145838774	0.2233392392847109	0.010438528116210963	0.03853680538847224	0.01535342904370838	NA	20	21	21
ENSG00000251575.2	C5orf64-AS1	1.2173595686506709	0.1864544395348616	0.22346743905115196	0.005389900116779322	0.0955552692478601	0.00014233878744008118	NA	16	17	17
ENSG00000143416.20	SELENBP1	-1.2156332284552587	-0.22932217084683537	0.2241246702883647	0.004592691175154953	0.08129813812871925	0.00035928077631580224	NA	5	5	5
ENSG00000213077.5	FAM106A	1.2149797815316303	0.0823702951190338	0.22437380282149755	0.03896666183729192	0.1795105293963017	3.5799931972004814e-08	NA	8	9	9
ENSG00000205611.4	LINC01597	-1.2149642259961493	-0.0983932579047288	0.22437973592075688	0.019717006516635962	0.12065877515616255	1.4115730646332654e-05	NA	7	9	9
ENSG00000281538.1	RP4-669P10.20	-1.2130211685941914	-0.12204670160397073	0.2251217272661712	0.0136090175338085	0.03720152056441742	0.01937042740931716	NA	19	20	20
ENSG00000135929.8	CYP27A1	1.2112217283276312	0.1390672665689091	0.22581043737478135	0.012508586448597401	0.05559051119309382	0.0035897703603738913	NA	57	59	59
ENSG00000164989.16	CCDC171	-1.210757733236007	-0.07857787820006552	0.2259882685348643	0.02878286110810073	0.16960854862030494	1.3054821522187475e-07	NA	32	46	46
ENSG00000149743.13	TRPT1	-1.2107537245700113	-0.1549015914348826	0.22598980533503932	0.01136860009827282	0.09908054704730973	4.515614534137682e-05	NA	21	21	21
ENSG00000183682.7	BMP8A	1.2102770027801235	0.28696132385199685	0.22617261910787778	0.0024701330869563724	0.04604743337002501	0.009589389375078812	NA	10	10	10
ENSG00000241945.7	PWP2	-1.2091531690830803	-0.03277247652137988	0.2266040056080133	0.18449574167396202	0.4710691226676933	1.231225425351957e-23	NA	18	18	18
ENSG00000251692.7	PTX4	1.208259834942726	0.06255896584348664	0.226947332711394	0.048145180333232736	0.0555309611751131	0.004461226544060365	NA	53	57	57
ENSG00000112110.9	MRPL18	-1.207854395208656	-0.11442611760287556	0.22710327404892905	0.013524063690740728	0.05790112839505431	0.0032117780382388025	NA	39	51	51
ENSG00000205810.8	KLRC3	-1.2074416552441398	-0.13956169915698372	0.22726210168160788	0.009655470952430812	0.14587694087475195	1.0708724545157743e-06	NA	21	21	21
ENSG00000175701.10	LINC00116	1.207265414820903	0.12534697135846523	0.22732994537771023	0.010634370068084202	0.038874192265095316	0.01581671776521619	NA	47	48	48
ENSG00000136193.16	SCRN1	-1.204935582994277	-0.0970934486573551	0.22822817066180812	0.01052607125796968	0.03050126200244848	0.03545900987321876	NA	64	66	66
ENSG00000101751.10	POLI	1.2049319369702056	0.08406162662484225	0.2282295782999776	0.02296810652266998	0.16434474388824066	2.813663004180881e-07	NA	20	21	21
ENSG00000092931.11	MFSD11	1.204652414058293	0.13327400304871226	0.22833751347542885	0.01563337203448824	0.03344414571024095	0.026233465803482573	NA	26	42	42
ENSG00000257218.5	GATC	1.2030486636468296	0.03229923721438205	0.228957489500497	0.18918680796105655	0.5836937048824379	6.616351105519631e-33	NA	53	54	54
ENSG00000165282.13	PIGO	-1.2023080825369954	-0.08110300401260756	0.2292441865795264	0.01574244345255435	0.04182640938097066	0.012639686959847388	NA	53	53	53
ENSG00000182004.12	SNRPE	-1.2017583453539726	-0.09953408823830201	0.22945716844941932	0.013394930641905061	0.1317179845045005	2.3173430121568963e-06	NA	11	11	11
ENSG00000127399.14	LRRC61	-1.1997125976719532	-0.07544981674479607	0.2302509787403899	0.0357796231669145	0.40253557093437387	2.5962774738413572e-20	NA	22	22	22
ENSG00000144161.12	ZC3H8	1.1989765053760633	0.1784929300953004	0.23053708134203865	0.006224981479457255	0.036728414126902684	0.020446309238783558	NA	17	17	17
ENSG00000244045.12	TMEM199	-1.1985808856690727	-0.12087573418916192	0.230690954233848	0.013203565790262753	0.11349991462269952	1.5833297549463285e-05	NA	8	8	8
ENSG00000163964.14	PIGX	1.198270018080731	0.1405000219320877	0.23081191471955032	0.011422727996522176	0.06686121337082407	0.0011465769453422436	NA	28	31	31
ENSG00000254772.9	EEF1G	1.1975218912414258	0.5988731540859197	0.2311032002042288	0.0007925689112327522	0.029566802252081907	0.036476812462241416	NA	4	4	4
ENSG00000135972.8	MRPS9	-1.1969104775345107	-0.1066201976100646	0.23134144988106553	0.01558635732074221	0.16220516324828013	2.4037757904909863e-07	NA	76	76	76
ENSG00000108187.15	PBLD	-1.1946097088030008	-0.12578589771930218	0.23223955419055875	0.018881336885274734	0.09351930503030904	0.00013861144889462974	NA	67	73	73
ENSG00000242252.1	BGLAP	-1.1943491973694247	-0.21720409948497232	0.23234140049093321	0.006936201879121435	0.10201842213021388	1.84342037546788e-05	NA	13	13	13
ENSG00000272983.1	RP11-508N22.12	-1.1934536181618145	-0.06855039766586782	0.23269176674380898	0.05680323759256244	0.33034810061572306	4.155029295364137e-15	NA	82	86	86
ENSG00000164035.9	EMCN	1.1931942343448743	0.127779851478831	0.23279331219929067	0.01164472569578918	0.14907436884038924	6.063831617937844e-07	NA	43	43	43
ENSG00000132294.14	EFR3A	1.1927981879257465	0.2892794043331063	0.2329484199582771	0.0030565432679505837	0.07246437823808156	0.001014678689946013	NA	15	15	15
ENSG00000115825.9	PRKD3	1.1926169050522162	0.14472699514966447	0.2330194420976579	0.011210301222720221	0.08185410103491979	0.0003039528252310201	NA	91	93	93
ENSG00000182993.3	C12orf60	1.1924779740988032	0.0516511556051172	0.23307388219803293	0.07088821881632605	0.20756707477263284	2.97783813727712e-09	NA	27	29	29
ENSG00000072756.16	TRNT1	-1.1908704130523629	-0.16685261360692757	0.23370446118998434	0.006253466024716924	0.05949402533287763	0.003077735951121929	NA	10	10	10
ENSG00000167272.10	POP5	1.1907126282037126	0.08246174861307339	0.2337664186990619	0.020765372060886772	0.06138749291060602	0.002483548318542261	NA	56	58	58
ENSG00000106404.13	CLDN15	-1.190061967738468	-0.1671735193183433	0.23402203708247693	0.008565474579236001	0.12224643812704075	9.68304099716921e-06	NA	18	19	19
ENSG00000103510.19	KAT8	1.1898643340995751	0.11578773359963888	0.234099718611383	0.01432004425481587	0.188619530999616	2.6847104562633107e-08	NA	17	19	19
ENSG00000124783.12	SSR1	-1.1897323203333923	-0.2798874961508355	0.2341516178865618	0.0026045473706582797	0.030821241193152375	0.033669104352865485	NA	10	10	10
ENSG00000185561.9	TLCD2	1.1894224229856518	0.16094449702633404	0.23427348151182092	0.008586105791408475	0.04706922644706643	0.007956201745343916	NA	15	19	19
ENSG00000185523.6	SPATA45	1.188551670874094	0.22057231780530792	0.23461613541042559	0.00478296605577547	0.02490905239252991	0.047774005461056326	NA	15	15	15
ENSG00000160953.15	MUM1	-1.18853727751393	-0.13595471087895938	0.2346218023922183	0.0058055310382744306	0.10969009047278644	4.1923870857501066e-05	NA	8	9	9
ENSG00000105369.9	CD79A	1.1877956329969266	0.05518369826656143	0.23491393532118476	0.05072883811474696	0.08864473451594962	0.00018480513927132263	NA	25	26	26
ENSG00000204152.10	TIMM23B	1.1875004381533907	0.06356376329327722	0.23503028386167302	0.04648797424192066	0.37139056958777	8.839850980618379e-18	NA	22	23	23
ENSG00000122965.10	RBM19	-1.1874340329418536	-0.15034022512419906	0.23505646253201418	0.010413947945584558	0.06824832166198551	0.0014282703207130429	NA	6	6	6
ENSG00000183798.4	EMILIN3	-1.1863225172375444	-0.05049463497065964	0.23549495757650052	0.07017698320058696	0.2872145483816017	9.248544736161981e-13	NA	57	61	61
ENSG00000173517.10	PEAK1	1.1862857853604043	0.09648533187492621	0.23550945824631786	0.020602023268903626	0.20457768844795435	4.101038350848339e-09	NA	34	34	34
ENSG00000103485.17	QPRT	1.1860339817225678	0.13716876540464762	0.23560887996450253	0.010201866702700383	0.15498330232562724	5.376145175829799e-07	NA	4	5	5
ENSG00000267522.1	LINC01864	1.1853533946941477	0.19014224218343873	0.23587775039617254	0.0055745908754954825	0.035727059536274614	0.01730656036892978	NA	5	6	6
ENSG00000244414.6	CFHR1	1.1841094122056615	0.08705209868280177	0.23636975477703215	0.030480994645630078	0.1139193464527621	1.2152736188037413e-05	NA	9	10	10
ENSG00000173409.13	ARV1	-1.1838304959781083	-0.2041950944056728	0.23648016775705794	0.0056807323223247675	0.029838566411185225	0.03742988294701845	NA	54	55	55
ENSG00000242375.1	RP11-498P14.3	-1.1833938726605957	-0.058443353740288875	0.23665308456481693	0.0190135703214961	0.05427001941145669	0.0043085890258378395	NA	28	28	28
ENSG00000212127.5	TAS2R14	1.1814139792205702	0.07874603395773512	0.2374383073610773	0.03596105820889927	0.09917342008750822	2.333481507755793e-05	NA	31	32	32
ENSG00000158161.15	EYA3	-1.1810654398792906	-0.11119571156205098	0.23757672785849338	0.01753773916618859	0.09215101965011332	0.00013970749955849175	NA	38	48	48
ENSG00000230852.1	RP11-51G5.1	1.1782831870450292	0.18906230634320634	0.238683728244381	0.008970779316960222	0.03718879761910728	0.01777379132484785	NA	51	51	51
ENSG00000114857.17	NKTR	1.1773638616507134	0.18758873916551053	0.23905030747061196	0.005190939802634486	0.1107435352082228	2.5299308154504724e-05	NA	20	20	20
ENSG00000105467.8	SYNGR4	1.1768063795631907	0.10865884229648506	0.23927279573025928	0.018548466970889913	0.027889952798237576	0.041438302950619545	NA	41	43	43
ENSG00000115966.16	ATF2	1.1767019422589127	0.2782399194525347	0.2393144923640963	0.0021549957776072952	0.05580257277622206	0.003407463630457912	NA	10	10	10
ENSG00000155275.18	TRMT44	1.1766262411529353	0.05739018657699249	0.23934471926316048	0.04970446508104337	0.2075588065070472	5.488945205772595e-09	NA	30	30	30
ENSG00000214046.8	SMIM7	-1.176209559068108	-0.12518153467975957	0.23951114557781095	0.01419681710712938	0.05160625901839965	0.005767593808242013	NA	27	27	27
ENSG00000263508.5	RP11-963H4.3	1.1758114879880677	0.09962374771297108	0.2396702147028732	0.020135026340479964	0.12660259799227352	3.555318514388543e-06	NA	13	13	13
ENSG00000013810.18	TACC3	-1.174494228562116	-0.1258638921818745	0.24019712231261436	0.012184428938899582	0.13214491364373368	3.0235804591624987e-06	NA	25	26	26
ENSG00000006625.17	GGCT	-1.1742239933407195	-0.08026908114931061	0.24030531802705402	0.02570868356158216	0.027938467562190664	0.04201989214963072	NA	68	71	71
ENSG00000180992.6	MRPL14	1.172408435613727	0.17552368839615318	0.24103311433815677	0.005573928443792435	0.11321094111401755	3.0958370980370275e-05	NA	15	15	15
ENSG00000263753.6	LINC00667	1.1721337368020328	0.08320937273546668	0.2411433669457861	0.03345717629715583	0.1616394665037557	3.3006857856487983e-07	NA	45	48	48
ENSG00000111321.10	LTBR	1.1718143840813207	0.13783999392246302	0.24127158639581447	0.009692615901368641	0.12698160940638262	4.6508961485345335e-06	NA	13	13	13
ENSG00000196396.9	PTPN1	1.1715465190890992	0.2052034146173333	0.2413791706393401	0.004954362043627777	0.10451399065674906	4.095669359248757e-05	NA	17	19	19
ENSG00000075407.18	ZNF37A	-1.1707313489323115	-0.22204757883720266	0.2417067801323659	0.0037695390436926456	0.1076363783803803	2.9963918073522167e-05	NA	41	50	50
ENSG00000143252.14	SDHC	-1.1707043081677624	-0.07996309207107669	0.24171765293017144	0.027391004838751547	0.14804615397591708	9.128011927081993e-07	NA	95	103	103
ENSG00000172175.12	MALT1	-1.1695202960013396	-0.2755422574678891	0.24219406890069106	0.0030784384581502198	0.052141956982415534	0.004059706769005403	NA	9	9	9
ENSG00000175029.16	CTBP2	-1.1690402072633206	-0.21366915252039484	0.24238743232681825	0.0032183891037711075	0.04167927482486118	0.011928832478123418	NA	20	20	20
ENSG00000164978.17	NUDT2	1.167596140018151	0.07210338783625596	0.24296970793468886	0.03199155684145766	0.261214237372744	1.5945476768561847e-11	NA	40	60	60
ENSG00000141458.12	NPC1	-1.1675881755873723	-0.2431704101403109	0.242972922070104	0.0026273353457090818	0.1029520371850364	5.008925228986909e-05	NA	5	5	5
ENSG00000171033.12	PKIA	-1.1674828174432055	-0.12936519482222847	0.24301544334441794	0.012115335601037974	0.08381183461061124	0.00036676310922633835	NA	68	68	68
ENSG00000084072.16	PPIE	-1.167057354166341	-0.04493510841063738	0.2431872083956721	0.09416481988011871	0.4662057481612907	3.7309324895879846e-23	NA	15	15	15
ENSG00000100249.4	C22orf31	-1.165288169757508	-0.21597216011037335	0.243902366163267	0.0040336185832157215	0.0795980984513376	0.0005329508629890712	NA	5	5	5
ENSG00000142089.15	IFITM3	-1.1642980246126413	-0.14000070315715704	0.24430325682481657	0.00949686314709922	0.2283349114982269	6.775347653776253e-10	NA	7	8	8
ENSG00000198105.13	ZNF248	1.1636080095256043	0.1088050595215061	0.24458290402351424	0.023555766948570624	0.10710099092694468	5.683420460641536e-05	NA	82	83	83
ENSG00000132854.18	KANK4	-1.1631994188595134	-0.14443099688676156	0.24474860227750472	0.013236073480584917	0.031062901593195563	0.033362432035845845	NA	57	58	58
ENSG00000152348.15	ATG10	-1.1631088919039296	-0.03419574920928831	0.24478532488270643	0.1346359182049561	0.36956110538742415	1.4005002934553673e-17	NA	48	48	48
ENSG00000118004.17	COLEC11	-1.1621412213404214	-0.03917036139482701	0.2451781057443273	0.11850072288571077	0.2752662970571474	3.0816589363562764e-12	NA	29	31	31
ENSG00000144559.10	TAMM41	1.1621403443142349	0.0782543486064413	0.24517846193276105	0.03173578611883386	0.18180275374047128	2.5290917559290566e-08	NA	19	19	19
ENSG00000115604.10	IL18R1	1.16178345217113	0.06632818659952709	0.24532343740029816	0.044680149052762824	0.3316027646648708	1.661507397697899e-15	NA	100	100	100
ENSG00000159905.14	ZNF221	-1.1614491570844003	-0.07696192748551038	0.24545928810531392	0.03794550049483896	0.0602755463380282	0.002893601321133841	NA	58	63	63
ENSG00000263155.5	MYZAP	1.161132209792766	0.10757654143837424	0.24558813774113286	0.011819376103433744	0.11243123571571216	3.0738558463431034e-05	NA	16	16	16
ENSG00000133731.9	IMPA1	-1.161057176924084	-0.3352853561843481	0.2456186480453758	0.0013126122352986659	0.05035607044677855	0.005514378106170538	NA	11	11	11
ENSG00000135127.11	BICDL1	1.1600285459326145	0.20728529927381426	0.2460371840248471	0.003572701466881989	0.11245392448436148	2.498395140423913e-05	NA	12	12	12
ENSG00000112539.14	C6orf118	-1.1579620502796533	-0.1667833284061691	0.24687952356583986	0.009872977712231895	0.0592594212485965	0.0022343340083376467	NA	32	33	33
ENSG00000178201.4	VN1R1	-1.1573290553773363	-0.05138662710424693	0.2471379469875109	0.051361244097931226	0.07165444319355188	0.0010025246930607387	NA	53	53	53
ENSG00000112530.11	PACRG	1.157073455900274	0.0889973473843207	0.24724235046162313	0.027163917398204767	0.10423027390635156	5.504426546172527e-05	NA	129	131	131
ENSG00000204604.9	ZNF468	1.1558421671431771	0.16452240979125737	0.24774572172881826	0.007295088584358417	0.05286671861653969	0.00476825682645605	NA	7	7	7
ENSG00000162623.15	TYW3	1.1558267474820523	0.09308552937106716	0.24775203008663993	0.017970547574074097	0.16493565132006865	1.0909867052595173e-07	NA	9	9	9
ENSG00000186897.4	C1QL4	-1.1541859811731003	-0.1701390298991985	0.24842392873432295	0.0044751146418005585	0.026690488097656208	0.04582622214577225	NA	10	11	11
ENSG00000272010.1	CTD-3025N20.3	1.1541026642188201	0.07213226203925682	0.2484580812466215	0.0385624103820843	0.2909068823510779	3.3410597649088564e-13	NA	34	34	34
ENSG00000170892.10	TSEN34	1.1520732856460096	0.17516978972093028	0.24929095965930836	0.0059608452925526976	0.11293742380626677	2.4094018091466544e-05	NA	9	9	9
ENSG00000004468.12	CD38	-1.1520035248639657	-0.1931699861178142	0.24931962487508508	0.0048093212989718855	0.07520603442643027	0.0005374951313643729	NA	15	15	15
ENSG00000260810.1	CTD-2547L24.4	1.15152531950726	0.09713617812298088	0.2495161849806219	0.02474146164470534	0.04730822436673369	0.006602059591613155	NA	46	46	46
ENSG00000135925.8	WNT10A	1.151486814525967	0.14974343930154177	0.24953201666311497	0.010838572497960422	0.032568182416405175	0.026071011547621654	NA	32	35	35
ENSG00000158186.12	MRAS	-1.1498488986705273	-0.09540419250159808	0.2502061111694929	0.015239683262585131	0.055180264440542234	0.004542768621520522	NA	91	94	94
ENSG00000069974.15	RAB27A	1.1498211174968	0.19623528515735073	0.25021755564312986	0.0036101198181231133	0.0567235211201989	0.0038490761877219117	NA	13	13	13
ENSG00000116885.18	OSCP1	1.1497805145358202	0.11483429107800339	0.2502342827184564	0.01216841642996624	0.0956791660974068	7.854868928809632e-05	NA	52	55	55
ENSG00000146530.11	VWDE	-1.1494322469451546	-0.0405731461814869	0.25037778950924483	0.08652640191927677	0.33746537030578233	3.770875630473221e-15	NA	28	28	28
ENSG00000145113.21	MUC4	-1.1489982092090993	-0.051844015030977915	0.2505567190872394	0.06407864413555506	0.10256972750429844	6.02820851026812e-05	NA	45	47	47
ENSG00000021488.12	SLC7A9	-1.1488078582103134	-0.05311671023723544	0.2506352183542516	0.07711507623578925	0.42261745466006706	1.0328901365058057e-22	NA	25	27	27
ENSG00000143198.12	MGST3	1.1468926468829561	0.14935174498179202	0.25142599206272	0.008460981458559768	0.07559083413683701	0.0006845024865055135	NA	44	44	44
ENSG00000128891.15	C15orf57	-1.1465355253670253	-0.057593253894164344	0.25157363668065114	0.05334826848093669	0.36557858708942187	2.2151791870877962e-17	NA	21	21	21
ENSG00000274248.1	AJ011932.1	1.1455406373020303	0.10242942010973438	0.25198527177011	0.014308041947255856	0.039148413150694936	0.01687473010377577	NA	9	9	9
ENSG00000219481.10	NBPF1	1.1444035961534222	0.1231475525819524	0.25245629752493015	0.016101977065403044	0.2164523633842801	2.207875809805341e-09	NA	27	33	33
ENSG00000122376.11	FAM35A	1.1442208379351073	0.20069365758981347	0.25253206336183787	0.004120547732006399	0.18265504962567705	4.517396658372211e-08	NA	8	11	11
ENSG00000234745.10	HLA-B	-1.1430401053829564	-5.656038819529925	0.2530219400335947	3.743090921601025e-06	0.08917772949905782	0.0001224699504345198	NA	2	31	31
ENSG00000114770.16	ABCC5	-1.1414430137283946	-0.17385758170459809	0.25368561354431574	0.005473649285895868	0.08790476143594161	0.0002337275665694686	NA	22	22	22
ENSG00000163586.9	FABP1	-1.1412034992643836	-0.026450369393070886	0.25378524850040085	0.25310120088852783	0.4330283309782504	2.537344196176509e-21	NA	15	20	20
ENSG00000242715.7	CCDC169	1.1407307844245882	0.06492981746616641	0.2539819717608389	0.04657665845937533	0.09417086092319572	0.0001305008858887929	NA	34	35	35
ENSG00000214435.7	AS3MT	-1.1400919328164225	-0.04718459570289439	0.25424800248895574	0.10462266509814835	0.2997217648653581	6.489100397471583e-14	NA	68	68	68
ENSG00000128699.13	ORMDL1	-1.1393865440507334	-0.04631269067947328	0.2545419658035497	0.07654878714091666	0.3875805421742535	1.7352532333397272e-18	NA	28	29	29
ENSG00000007129.17	CEACAM21	-1.1390545572000563	-0.06194592181877144	0.25468039960991173	0.0448729830034993	0.2818111660803602	1.3717142726603272e-12	NA	8	8	8
ENSG00000271151.1	RP11-394I13.2	-1.138759645885075	-0.08344656187481428	0.25480341735812995	0.030952977000379373	0.03678477945746442	0.021227117760680786	NA	39	39	39
ENSG00000169660.15	HEXDC	-1.1371987180453285	-0.08317302113578807	0.2554552227642559	0.028441591907836638	0.17187164175620584	1.2778105390681233e-07	NA	27	27	27
ENSG00000116213.15	WRAP73	-1.1369191165545711	-0.12841373291801958	0.2555720998109995	0.011513238302401845	0.03898555411555176	0.014554382794379771	NA	38	41	41
ENSG00000164039.14	BDH2	1.1362426398671708	0.10033873865038696	0.25585502954950134	0.021694459643829787	0.1952861687011154	1.7001918688237768e-08	NA	16	19	19
ENSG00000112599.8	GUCA1B	-1.1346910222142172	-0.0386474647303062	0.2565048002465876	0.13596351689487393	0.4464529614019483	9.011748739947295e-23	NA	26	26	26
ENSG00000167920.8	TMEM99	1.1335174941614583	0.07224451928717149	0.2569969988742432	0.03760918250359596	0.045251367138076495	0.008856795800751242	NA	77	78	78
ENSG00000277692.1	RP11-358N2.2	-1.1329981604258235	-0.073168626452708	0.2572150258313072	0.022108668025361794	0.04033326069253255	0.014201504017706796	NA	63	67	67
ENSG00000105072.8	C19orf44	-1.1328042296306404	-0.1313772930393101	0.257296474863969	0.007118796109567807	0.11121600485011517	3.441441901965494e-05	NA	8	8	8
ENSG00000183549.10	ACSM5	-1.1320229827516948	-0.10194116025344782	0.2576247721549726	0.015848337876734318	0.12079591886555754	1.0891570097743523e-05	NA	32	34	34
ENSG00000186716.20	BCR	-1.1318483843123421	-0.08444364778926332	0.2576981820074712	0.02286061002598932	0.20594712401418733	2.538640147050412e-09	NA	21	22	22
ENSG00000214872.8	SMTNL1	-1.1314439505340617	-0.05107117188864963	0.25786828177550714	0.062205463043065456	0.25902065528692875	8.997436019204728e-12	NA	23	23	23
ENSG00000204520.12	MICA	-1.131393452366027	-0.2899685675385992	0.2578895261380373	0.0019961973963165533	0.39113627491489017	2.1338357174113926e-18	NA	9	49	49
ENSG00000130193.7	THEM6	-1.1309766958354428	-0.18904942722435616	0.2580649001676547	0.005658858894297861	0.07718923949833408	0.0005793017741704558	NA	22	23	23
ENSG00000087008.15	ACOX3	1.1281480767038492	0.07547686518304794	0.25925738807162535	0.030776991202105954	0.10058023372761804	6.050767278427607e-05	NA	27	29	29
ENSG00000166788.9	SAAL1	1.1256053212539912	0.06754033638886557	0.2603326147344751	0.032264718030013975	0.1485065801058371	8.859352604352017e-07	NA	19	19	19
ENSG00000168569.7	TMEM223	1.125428573868524	0.104352103611271	0.26040746846581175	0.018901473605688206	0.06272995172534555	0.002101897967498654	NA	39	40	40
ENSG00000114735.9	HEMK1	1.1227919072659105	0.1326476864015571	0.26152588321040815	0.011669991930013687	0.040207387628435794	0.013453873724565595	NA	30	52	52
ENSG00000105136.20	ZNF419	1.122194830372906	0.1486397191769321	0.2617796102073492	0.009488429523134431	0.05601779068382552	0.0027917113264292357	NA	21	21	21
ENSG00000260911.2	RP11-196G11.2	1.1215800808077971	0.19635605029438602	0.2620410248703138	0.005249842626452828	0.06360477925086923	0.0018272355947921766	NA	12	12	12
ENSG00000160221.16	C21orf33	-1.1212567306996921	-0.03385739963916386	0.26217859787100184	0.1546786195842262	0.404396009197483	4.842565891307358e-19	NA	16	16	16
ENSG00000131379.9	C3orf20	1.1210094498118337	0.047078287191396964	0.26228384001551186	0.07267140817172793	0.23411159310634114	1.8714854139314824e-10	NA	12	12	12
ENSG00000275329.1	RP11-83N9.6	-1.1207850277238351	-0.07973251916911055	0.2623793787668278	0.026458604173017118	0.032106551042094346	0.031172650162754386	NA	31	31	31
ENSG00000234147.1	RP3-460G2.2	-1.1206141527456	-0.05442097606232259	0.2624521380884103	0.05824670940459912	0.16899947105516466	4.180134432482816e-08	NA	27	27	27
ENSG00000260760.1	PWRN3	-1.119963866968757	-0.1299243620606198	0.2627291600653011	0.0076592880330500655	0.10540487332114956	5.6427750905289134e-05	NA	3	3	3
ENSG00000243244.5	STON1	-1.1192489455643058	-0.1086235765075913	0.26303394975996575	0.012924846566275164	0.09788585887825932	0.00012202839292407363	NA	38	38	38
ENSG00000129292.20	PHF20L1	-1.119235547979114	-0.13942722365463195	0.26303966382979815	0.012124044717355585	0.09755026882886156	0.00010082930992222006	NA	67	68	68
ENSG00000100889.11	PCK2	-1.1192238547163778	-0.14592122541351732	0.2630446510761624	0.00779514441991729	0.10918155688576774	3.06841544367597e-05	NA	9	9	9
ENSG00000267778.1	AC004221.2	1.1186037518139673	0.21412650511524967	0.2633092221797263	0.0035752600439946493	0.03472689069757737	0.018567352436424326	NA	5	5	5
ENSG00000178467.17	P4HTM	-1.117696498387705	-0.17966045510418582	0.2636966387904215	0.0056879087466588695	0.12258537405423227	1.3286114172136647e-05	NA	24	24	24
ENSG00000138795.9	LEF1	-1.1172643336323484	-0.37460845656707337	0.26388132058279523	0.0016478937895126671	0.03231090250300956	0.02951237941335388	NA	12	12	12
ENSG00000119943.12	PYROXD2	-1.1164367559430934	-0.0651249743286435	0.2642352275492107	0.06106278153424463	0.2613637218293865	5.1177712022779215e-12	NA	77	79	79
ENSG00000121274.12	PAPD5	1.116292385369917	0.4236974945898135	0.2642969999786342	0.0009549528305598647	0.07841668603173865	0.0005115742650811884	NA	5	5	5
ENSG00000184293.7	CLECL1	-1.1156533939818707	-0.05163832597914609	0.26457052740152176	0.05732295630252446	0.1931452555512318	1.407369161923879e-08	NA	34	35	35
ENSG00000111664.10	GNB3	-1.1139410577565338	-0.07237334811596961	0.2653044739328325	0.032310921755127106	0.3636077659478477	3.281903630546781e-17	NA	12	12	12
ENSG00000136950.13	ARPC5L	1.1124066052820387	0.7662631535773604	0.26596336589796454	0.0004338386832846755	0.03893850609104984	0.01596311790070849	NA	7	7	7
ENSG00000174939.10	ASPHD1	1.1121519036842402	0.1253639029072121	0.26607284336342996	0.0118048127206176	0.13576124998883599	1.3693909383912953e-06	NA	45	47	47
ENSG00000105793.15	GTPBP10	1.1119326996135461	0.11513055565048226	0.266167087888301	0.011945453326452908	0.03464297410709042	0.023345647453980014	NA	39	39	39
ENSG00000235478.4	LINC01664	-1.111927345807213	-0.15030669662122134	0.26616938998941053	0.0098371766437109	0.048950175175710084	0.007169548371212384	NA	3	6	6
ENSG00000237190.3	CDKN2AIPNL	1.111877018467231	0.06659931656137563	0.2661910310807416	0.028267432566183245	0.2023459473338849	3.209993996141521e-09	NA	88	90	90
ENSG00000186567.12	CEACAM19	-1.1117126734709981	-0.08820323334655084	0.2662617089578472	0.015770516741927365	0.10299122876564874	5.8878338382451916e-05	NA	45	47	47
ENSG00000272894.5	RP5-1159O4.1	1.1115514982947776	0.10889200309901616	0.2663310361716704	0.014152546827211237	0.2013665062782244	2.0714887142258164e-09	NA	15	15	15
ENSG00000186272.12	ZNF17	1.11107306453671	0.047841077938760516	0.2665369008230791	0.06434134714110373	0.04304830952169873	0.011785147136102505	NA	47	48	48
ENSG00000171772.15	SYCE1	-1.110993681656036	-0.08058312053849503	0.26657106896905125	0.030134936537016373	0.06583845010655398	0.0011820343271516005	NA	21	21	21
ENSG00000236268.5	LINC01361	1.1107041471274965	0.12691217285020584	0.26669571656861046	0.015739814728991396	0.06226848208267088	0.0020025699605541415	NA	33	35	35
ENSG00000126790.11	L3HYPDH	-1.1106850566979598	-0.03986244657049594	0.2667039366041788	0.09592027340337667	0.4148107633072223	1.1944679384575148e-20	NA	55	56	56
ENSG00000178980.14	SELENOW	1.110310053132858	0.14733599923288151	0.26686544251990074	0.003979368299438926	0.07110587313721861	0.0008535316371893827	NA	33	34	34
ENSG00000197915.5	HRNR	1.1101028490017681	0.04237162088215051	0.2669547097015541	0.08736096300638627	0.2869290049448349	3.7666114410240195e-13	NA	14	15	15
ENSG00000132507.17	EIF5A	-1.1100279535574011	-0.1642209069620701	0.26698698102818763	0.007365358447463067	0.14020321129604665	1.7683381061660145e-06	NA	6	6	6
ENSG00000142632.16	ARHGEF19	1.1097232496313498	0.08187460197992467	0.2671183010545821	0.023933393113091332	0.14951422924882107	1.04502272155099e-06	NA	18	18	18
ENSG00000277224.2	HIST1H2BF	1.1092852945680407	0.09475057776014963	0.2673071268918392	0.0247685558366334	0.028427376234967806	0.041590531052081874	NA	27	27	27
ENSG00000134769.21	DTNA	-1.1081041207610447	-0.24029842124554143	0.26781685153166157	0.002810370592290674	0.042950171519000116	0.011454729258503896	NA	26	26	26
ENSG00000107771.15	CCSER2	-1.106928547994304	-0.11205964789315938	0.2683248219497685	0.012520396202724753	0.05866013205760591	0.002621728464023372	NA	114	114	114
ENSG00000245571.6	AP001258.4	-1.1065506252798487	-0.12587666280901938	0.26848826459056696	0.01121777025267259	0.11338558797362724	2.9859820017791127e-05	NA	18	18	18
ENSG00000018699.11	TTC27	1.1065355149497573	0.09770297452171413	0.26849480087246236	0.01862518346980497	0.05144151839084882	0.005408507652664315	NA	28	28	28
ENSG00000218739.9	CEBPZOS	1.106250403366256	0.07786473953622089	0.2686181521972243	0.02675795519651344	0.14866463298056587	1.1218321018461025e-07	NA	15	15	15
ENSG00000103248.18	MTHFSD	-1.104503965323552	-0.07051509185255674	0.2693745843959129	0.039445607740541754	0.05365447992050722	0.004644233719841596	NA	57	59	59
ENSG00000223504.1	RP11-542F9.1	-1.104358883930239	-0.11389934836970383	0.26943748898879427	0.013520758408290803	0.1021459651010678	5.199545062076601e-05	NA	23	23	23
ENSG00000075234.16	TTC38	1.1022605613699692	0.22639901083664296	0.2703484098642318	0.004941359173429368	0.07696944439366772	0.000553865483824488	NA	25	25	25
ENSG00000283608.1	RP1-111D6.5	1.1016846631220027	0.044563714247039775	0.2705987868746301	0.09421184903164656	0.32531452446763026	6.4364710949380256e-15	NA	9	9	9
ENSG00000272905.1	RP11-265E18.1	1.1016184103787747	0.09366735660195659	0.27062760104994266	0.022431084382953437	0.14948353497509925	9.75890210313915e-07	NA	43	47	47
ENSG00000012223.12	LTF	-1.0980865427294166	-0.05746188069024889	0.27216670105211316	0.041595168863351566	0.1481060405448	5.644080947102047e-07	NA	15	15	15
ENSG00000163508.12	EOMES	-1.0973014473949299	-0.19785185421887233	0.2725096383943675	0.004070780137738201	0.0424503442508166	0.010481111303837255	NA	5	5	5
ENSG00000140873.15	ADAMTS18	1.0971786366959542	0.04307774524315514	0.2725633100443958	0.09686805554806971	0.28386582450934345	2.1632114952356415e-13	NA	41	42	42
ENSG00000177212.3	OR2T33	1.0959186238402994	0.22320942967449048	0.27311438807433885	0.003643958136263666	0.027289372494937684	0.044579651387780736	NA	5	6	6
ENSG00000136514.2	RTP4	1.09552954318129	0.12742260862838195	0.2732847098910167	0.012320580719329673	0.07978255491880934	0.0005207612845652826	NA	16	16	16
ENSG00000143353.11	LYPLAL1	-1.0953434890907998	-0.25626720782349943	0.27336618157366677	0.0031408687807190235	0.04268419185955029	0.008836254109695137	NA	15	15	15
ENSG00000182348.6	ZNF804B	-1.0950730256770413	-0.16019258035518769	0.27348464507641546	0.009736085868441581	0.04853207807943236	0.007959969975625638	NA	47	48	48
ENSG00000115425.13	PECR	-1.093747500609878	-0.10270868216730554	0.2740657350977014	0.013089104349838709	0.05976358217287461	0.002416080813048093	NA	42	43	43
ENSG00000161217.11	PCYT1A	1.0935792170361731	0.23524535917532308	0.27413956836242215	0.0030330954640355994	0.07494252686340543	0.0005616928672407454	NA	3	3	3
ENSG00000158525.15	CPA5	-1.0935548611288528	-0.13548289974695005	0.2741502554755325	0.008998854420110568	0.06751214433525167	0.0011446180009722813	NA	18	18	18
ENSG00000254004.6	ZNF260	1.0931613853032294	0.13527624101618999	0.27432294792911915	0.008319348375304566	0.0925650886008134	0.00019093424965587312	NA	12	12	12
ENSG00000108064.10	TFAM	-1.0930572584913676	-0.1695810325684216	0.2743686605374729	0.012286947135760791	0.03934408870510104	0.01670821656307911	NA	33	36	36
ENSG00000138385.15	SSB	1.0926723347988956	0.11387452911368012	0.27453769067540024	0.010964901828473983	0.05191979571144941	0.005611266025832115	NA	29	31	31
ENSG00000157036.12	EXOG	-1.0924832767619235	-0.12189426513297857	0.274620737081289	0.012550487412882973	0.15510898698965914	2.7265264855053263e-07	NA	13	14	14
ENSG00000270972.1	RP11-326C3.15	1.092017605061918	0.06034501176464572	0.27482536310032213	0.04512209518509451	0.2274446938838283	2.008768741225681e-11	NA	2	2	2
ENSG00000047315.15	POLR2B	-1.0908883199961765	-0.37993177658774013	0.2753220271787825	0.0015861784608725232	0.039522081636313135	0.015024340764644385	NA	17	17	17
ENSG00000203942.4	C10orf62	1.0907845656320065	0.07336422457017727	0.2753676894689796	0.0369992744127232	0.06727422382628914	0.0014704945452972476	NA	28	28	28
ENSG00000270171.1	RP11-338N10.1	-1.0907571668427027	-0.05951184905619656	0.275379748537274	0.05046063507039175	0.3333631359875506	7.248042757138621e-17	NA	6	6	6
ENSG00000162669.15	HFM1	1.0889803920449266	0.11395905162644829	0.27616253252664336	0.010662898407594946	0.08910808811317926	0.00023025882617553622	NA	28	28	28
ENSG00000141219.15	C17orf80	1.087779556693031	0.08050160479173382	0.27669243654585207	0.029003723517968098	0.13397819026164073	4.1373079430994754e-06	NA	31	33	33
ENSG00000148408.12	CACNA1B	1.0874772043684686	0.47355248289191343	0.2768259675746104	0.0010246420365160108	0.04796820437624735	0.006069385704529996	NA	4	5	5
ENSG00000171503.11	ETFDH	-1.0871637552436026	-0.10775820391519729	0.276964445759164	0.02839341882835136	0.23780590856140504	1.6807185544989212e-10	NA	23	23	23
ENSG00000271904.1	CTC-498M16.4	-1.0858774358134917	-0.07663255522994464	0.2775332210416189	0.03879845598306929	0.15519132050763024	6.866502335387967e-07	NA	25	28	28
ENSG00000105707.13	HPN	-1.085617636195288	-0.2952344036970928	0.2776481938241312	0.0018086362966930603	0.08642683055614114	0.0002655312542924094	NA	32	32	32
ENSG00000074657.13	ZNF532	1.0854626337631383	0.11924036539156183	0.27771680467946924	0.011623828104967036	0.03385774060913352	0.020547592251980672	NA	48	49	49
ENSG00000260907.1	AC008088.4	1.0848116827418952	0.09477431573392013	0.27800507012098075	0.017625527012689973	0.05881829094512939	0.0029323634093499753	NA	7	12	12
ENSG00000196666.4	FAM180B	-1.0847736523409954	-0.06275866806801932	0.2780219176996135	0.02462502824464434	0.06935068331548999	0.001272118145242595	NA	76	76	76
ENSG00000034239.10	EFCAB1	-1.0839936474103367	-0.1264876257306045	0.27836761548570554	0.010407085325864792	0.16157874082672685	2.3083898894555183e-07	NA	5	5	5
ENSG00000184787.18	UBE2G2	-1.0829849428320306	-0.13020542549420197	0.2788151064380463	0.011279548056051242	0.07811307491618696	0.0005041662669738699	NA	20	20	20
ENSG00000075826.16	SEC31B	-1.0821562279433365	-0.1034707004824998	0.27918311466365686	0.0116999167080243	0.12474824269806252	1.03982395860463e-05	NA	25	25	25
ENSG00000138135.6	CH25H	-1.0809985361486187	-0.13649968787266462	0.2796977647932475	0.007524649608022029	0.09181894238492506	0.0001558482926643029	NA	23	23	23
ENSG00000106526.10	ACTR3C	-1.0799128624112073	-0.08892269146723035	0.2801809849814282	0.011115436895164341	0.11056651238516356	1.7208688300528273e-05	NA	8	10	10
ENSG00000164106.7	SCRG1	-1.0795102162454746	-0.09799643413215262	0.28036034199702575	0.014838388861404872	0.1995321001047211	9.009976703056562e-09	NA	16	16	16
ENSG00000198937.8	CCDC167	1.0789248080836291	0.06348907990024201	0.2806212486643539	0.035967015666761665	0.26143499637786805	1.3545979222777736e-12	NA	63	63	63
ENSG00000187987.9	ZSCAN23	1.0786035169185448	0.03580216326901589	0.2807645128470432	0.0929339868037608	0.15702782624927955	3.47834942820028e-07	NA	49	106	106
ENSG00000141560.14	FN3KRP	-1.0786003621215654	-0.0769817344673885	0.28076591982163634	0.024359092860556014	0.1728355739349645	1.1509161368543199e-07	NA	28	28	28
ENSG00000272375.1	RP11-51J9.6	1.0778561478110646	0.09141770691516377	0.2810979578850915	0.014512278621692343	0.088467172499425	0.00019068006946746982	NA	11	11	11
ENSG00000125386.15	FAM193A	1.0774584379812544	0.4458929813271126	0.28127550902800547	0.0010397141108267856	0.027889987807563788	0.043129733364535176	NA	2	2	2
ENSG00000119599.16	DCAF4	1.0764678023234	0.18548094245514354	0.2817180932101693	0.004813607766052586	0.05029302069751687	0.005808203331841933	NA	7	7	7
ENSG00000114547.9	ROPN1B	1.0757145945963247	0.05388582816902989	0.28205491823222184	0.051134511973753495	0.1619641305552329	5.5189984001734473e-08	NA	23	23	23
ENSG00000093183.13	SEC22C	-1.0744101846391072	-0.20875237096312366	0.28263887979591007	0.0039586344355569125	0.05877794520684933	0.0032259583510548364	NA	21	21	21
ENSG00000066032.18	CTNNA2	-1.0742693521352158	-0.17361075842769183	0.28270197703077404	0.004825505922525246	0.048684435475505744	0.0073127294223911486	NA	20	21	21
ENSG00000234719.8	NPIPB2	1.0739869307624965	0.02398613032263113	0.2828285391439527	0.2621331407511377	0.5923257448551926	4.822209945476075e-34	NA	14	14	14
ENSG00000273476.1	RP11-108L7.14	-1.0734292036675934	-0.12950235463470605	0.2830785873961541	0.0101109067181707	0.05596491621716849	0.0041829604588277895	NA	13	13	13
ENSG00000183570.16	PCBP3	1.0729063274840513	0.24241039113329563	0.28331314678562736	0.003595963719530014	0.034096881775160834	0.026801268356060608	NA	59	59	59
ENSG00000179270.6	C2orf71	-1.071478211281742	-0.18578591208811432	0.2839544626108017	0.00703555971315072	0.028678876330443637	0.039538824065123344	NA	5	5	5
ENSG00000121406.8	ZNF549	1.070042848587036	0.4437937289972842	0.28460002215356195	0.0010711001513350408	0.03607643186687978	0.021755565677637718	NA	1	1	1
ENSG00000120860.10	WASHC3	-1.069885180258276	-0.08275819870404813	0.2846709945339694	0.01744632800939128	0.1583838072763465	2.7254426442492015e-07	NA	39	40	40
ENSG00000138614.14	INTS14	1.069732494638455	0.13057306540840466	0.28473973542324893	0.0067499421799186304	0.05362984400607623	0.0038663504107463655	NA	13	13	13
ENSG00000204176.13	SYT15	1.0693044424341187	0.44540415385079624	0.28493250950301185	0.0008041617799966093	0.16890824966392573	1.0108948572952293e-07	NA	2	26	26
ENSG00000164068.15	RNF123	-1.0687481884054884	-0.17706032859465246	0.28518315136952443	0.005714487930405486	0.09457938381644036	0.00014001016213441292	NA	67	67	67
ENSG00000237541.3	HLA-DQA2	1.0687324919284773	0.07224900100358966	0.2851902261893934	0.02888336417153259	0.4704677239138976	5.402656780480626e-25	NA	23	88	88
ENSG00000178750.2	STX19	1.0676473160389826	0.06974314907216275	0.285679631587872	0.02698190654067665	0.06104267228319873	0.0024704612526314238	NA	19	20	20
ENSG00000143771.11	CNIH4	-1.0666401815023536	-0.14026230597203665	0.28613434858821074	0.01792217556173573	0.1099355110086356	3.705836380550281e-05	NA	24	24	24
ENSG00000103051.18	COG4	-1.0664414910032938	-0.0921781747370222	0.2862241142307933	0.02170458318726509	0.04278651159732342	0.011965929796908852	NA	26	31	31
ENSG00000111912.19	NCOA7	1.0656006537484428	0.09347140544043006	0.2866042035651085	0.017891621428474076	0.09079938321972822	0.00016973343417464696	NA	103	112	112
ENSG00000091536.16	MYO15A	-1.0651276881390603	-0.10499046733440141	0.28681815112091424	0.010941300739300757	0.045376367900361016	0.007656538106563705	NA	20	20	20
ENSG00000271973.1	RP11-572O6.1	1.0650058526031596	0.020388273167777686	0.2868732812902214	0.17323751082252525	0.11276223117970595	2.1936874688134285e-05	NA	85	87	87
ENSG00000136546.13	SCN7A	-1.0642171977326234	-0.33206067684987745	0.28723031799812615	0.0012291581442064531	0.06657035498275618	0.0013302438996984553	NA	38	38	38
ENSG00000172803.17	SNX32	1.0631409755783046	0.05933653069610562	0.28771802471566443	0.045672677692213566	0.4382398839307712	9.913575868386664e-22	NA	14	14	14
ENSG00000188707.5	ZBED6CL	1.0629930922374091	0.04263753341320667	0.2877850839694849	0.08449038805270057	0.3878563978937527	1.099931884864458e-18	NA	17	21	21
ENSG00000069943.9	PIGB	1.0610105044637983	0.0847947306587359	0.28868512737019913	0.02124448641744719	0.0937397049345414	0.00014683276459481344	NA	21	21	21
ENSG00000248518.1	RP11-231C18.2	-1.0603194161119407	-0.04617109346285455	0.28899930899678816	0.07220800981932156	0.12158776413502055	1.2667217364951434e-05	NA	89	90	90
ENSG00000115486.11	GGCX	1.0601056391275563	0.0841979244430621	0.28909654263155593	0.02063624341142584	0.17339512167594456	1.3404665341174602e-07	NA	16	16	16
ENSG00000164946.19	FREM1	1.0595909886861423	0.10249172743564576	0.2893307149715876	0.01378014508590694	0.15119895537261352	5.76389448410043e-07	NA	47	47	47
ENSG00000196268.11	ZNF493	1.0575081513925995	0.03778831247179079	0.29027973642020666	0.10392843314506697	0.13249889979816984	1.5544799461203e-06	NA	93	111	111
ENSG00000131187.9	F12	1.057140987029924	0.13890598956543393	0.2904472476894704	0.006695644021389665	0.08957521417969387	0.00014014397196300692	NA	8	8	8
ENSG00000162174.12	ASRGL1	1.0558343246529789	0.16464638316400448	0.29104391335561186	0.011542022398970739	0.12679171748190646	9.998095539724796e-06	NA	24	26	26
ENSG00000139344.7	AMDHD1	1.0546159008741158	0.1656954715842674	0.2916010285066556	0.005123422166035994	0.029491011651109064	0.03855024975225913	NA	10	11	11
ENSG00000163528.12	CHCHD4	-1.05369441492391	-0.27250221477288245	0.29202284679846	0.0025666222044015453	0.04678967800982209	0.008987818084940894	NA	13	13	13
ENSG00000185418.15	TARSL2	1.0524523079826233	0.16956603755730598	0.2925920806092186	0.0050756223171454255	0.062110121284925476	0.001988616481118854	NA	13	13	13
ENSG00000143398.19	PIP5K1A	-1.052271796775872	-0.13803224919466967	0.2926748674040508	0.010610184276395433	0.08996594032476643	0.00023188664047333173	NA	28	29	29
ENSG00000124299.13	PEPD	-1.0511334265475178	-0.08138857636997428	0.29319731378357095	0.02268839277016838	0.06472011915775308	0.0015409292909100785	NA	24	24	24
ENSG00000142233.11	NTN5	1.0509008351285993	0.08540637589420988	0.2933041368082664	0.023042417484216312	0.11728065487208605	2.125886126089669e-05	NA	31	33	33
ENSG00000230805.6	AL132709.1	1.0499384118416466	0.2077008683260791	0.29374642970272447	0.002504783383541686	0.028268772930803	0.04239938056610309	NA	3	3	3
ENSG00000151694.12	ADAM17	-1.0478812181879336	-0.1043181537323327	0.29469333661796093	0.009964625763791434	0.06048692082497518	0.0021394341463371424	NA	17	17	17
ENSG00000261617.1	LINC02177	-1.0477832810464038	-0.10947897528427049	0.2947384671180854	0.00937439668387251	0.027503873964143256	0.0457449526680629	NA	15	15	15
ENSG00000154127.9	UBASH3B	-1.0475954208060705	-0.07797380217002213	0.2948250481225362	0.028504001663337393	0.06749370150527262	0.0013181078039861721	NA	64	65	65
ENSG00000010438.16	PRSS3	-1.0474118090835907	-0.17966454184834463	0.294909687537828	0.008523174676017178	0.09716659728004673	6.661374865535342e-05	NA	41	42	42
ENSG00000037749.11	MFAP3	-1.0472356205350466	-0.11498307579863964	0.29499092040113595	0.006996232387529384	0.04582983320643934	0.00977102499605458	NA	44	44	44
ENSG00000198624.12	CCDC69	1.0451964212457028	0.14596110984474853	0.2959321971405522	0.008445983723191549	0.05251400036711742	0.0044384518898931856	NA	32	32	32
ENSG00000137877.9	SPTBN5	1.0446368575630782	0.06136314303960886	0.29619083803683366	0.03786919649469666	0.2625103673073581	1.58943146142627e-11	NA	16	17	17
ENSG00000182670.13	TTC3	1.0443498299580039	0.0647561088258993	0.29632356629562817	0.030260160155346424	0.10363756250783768	5.677356882530061e-05	NA	67	70	70
ENSG00000100116.16	GCAT	1.0437963485849016	0.09917278892930907	0.2965796213402154	0.010870353596518716	0.05771393531151048	0.00296458113154029	NA	64	66	66
ENSG00000152760.9	TCTEX1D1	1.0437003001916365	0.13747167371128266	0.29662407092079	0.008488044241660346	0.11600783212320533	2.324522514159971e-05	NA	49	49	49
ENSG00000186280.6	KDM4D	-1.0430725243527228	-0.0514289829228906	0.2969147047641074	0.059845041194404425	0.11395245469234627	2.513234946989504e-05	NA	53	53	53
ENSG00000277232.2	GTSE1-AS1	-1.0424796933048888	-0.16719799554836526	0.2971893354101416	0.00920598160288342	0.03816119549559874	0.016253949420865863	NA	15	29	29
ENSG00000108465.14	CDK5RAP3	1.0420520788658856	0.11691317630234219	0.2973875343960729	0.01113822670239164	0.1228761564437638	1.3654060565804276e-05	NA	12	12	12
ENSG00000114942.13	EEF1B2	1.0418447787565126	0.27294853848605816	0.2974836496401285	0.00291027045518241	0.03774406993784785	0.01817408787427711	NA	20	20	20
ENSG00000115339.13	GALNT3	-1.0413740176219273	-0.08149805381707238	0.2977019963909149	0.012810585667559628	0.061046744978394935	0.0025779325303225435	NA	39	39	39
ENSG00000120693.13	SMAD9	1.0413395327818278	0.1819684075400108	0.29771799523525344	0.00560061650829406	0.06624475220692687	0.0006146039618325996	NA	4	5	5
ENSG00000162194.12	LBHD1	1.0408032232507836	0.19458524405248862	0.29796688381339664	0.004868822566781128	0.06074667397430245	0.002311314951431593	NA	13	13	13
ENSG00000134463.14	ECHDC3	1.0407241711466027	0.07425731004961014	0.2980035817779709	0.04941995334018105	0.07373329892035195	0.0008605153227164209	NA	29	30	30
ENSG00000140104.13	C14orf79	-1.0379382864887674	-0.1076334333145608	0.2992987873760724	0.010108005824783786	0.24595021064861736	5.0248983686676427e-11	NA	11	11	11
ENSG00000275383.1	RP11-615I2.6	-1.037882685897254	-0.033293695727134864	0.2993246752170622	0.12601942631650104	0.07159879239472809	0.000996538608647123	NA	108	109	109
ENSG00000117597.17	DIEXF	-1.037719806916813	-0.11139156901526469	0.29940052087112545	0.009725500681958838	0.09069778211009548	0.00011701038314604651	NA	30	30	30
ENSG00000144791.9	LIMD1	-1.0373143181519597	-0.09238147023223083	0.29958939503366233	0.019458813195820674	0.05856628208318335	0.0031922019641033683	NA	39	41	41
ENSG00000175643.8	RMI2	-1.0368195491325207	-0.04240748542107328	0.2998199630180278	0.08561557041483245	0.36121034610675395	1.0529858301405778e-16	NA	17	17	17
ENSG00000172638.12	EFEMP2	1.0362479896767887	0.15805635747876678	0.3000864634949445	0.005410485285247619	0.04421096593857316	0.008745958364950254	NA	71	72	72
ENSG00000112053.13	SLC26A8	1.0354853505968993	0.08732017925491443	0.3004423043738903	0.016384572975555654	0.2059442945724366	4.8590938691680065e-09	NA	31	31	31
ENSG00000065526.10	SPEN	-1.0352728094010066	-0.12376091247116723	0.3005415243692834	0.011738678431333322	0.13732542768725411	3.475472590812848e-06	NA	53	58	58
ENSG00000166927.12	MS4A7	1.0336664832547673	0.1799278265086275	0.3012921071036897	0.005497755767366344	0.029528074336914963	0.03645685220007802	NA	12	13	13
ENSG00000065600.12	TMEM206	-1.033148299955365	-0.2695579847939812	0.3015345029865424	0.0028877176339613263	0.09713005930838932	7.635019597767846e-05	NA	18	18	18
ENSG00000275636.1	RP11-521C20.5	1.0326254572048985	0.11958769487247808	0.30177921002818653	0.009204508156625154	0.05039687560745799	0.0056211067817407406	NA	8	8	8
ENSG00000153037.13	SRP19	1.0319606894084905	0.1686903639761992	0.30209053333853797	0.005050083808015468	0.0753545324903503	0.0007204067790365215	NA	35	35	35
ENSG00000183527.11	PSMG1	1.0319224546239598	0.07225979377045308	0.30210844590734476	0.021847999104940643	0.16440571403546336	1.1992847235190064e-07	NA	65	69	69
ENSG00000106263.17	EIF3B	1.0316498949053183	0.1663927568224778	0.30223615756310285	0.007895054884167427	0.10836826468005872	4.361704048342488e-05	NA	15	15	15
ENSG00000127947.15	PTPN12	1.0314051955205372	0.22085918582323744	0.30235084546763713	0.0027517241515317356	0.04711563501774185	0.008193109865366652	NA	9	9	9
ENSG00000152217.16	SETBP1	1.031202179512406	0.1384754343663341	0.3024460188050373	0.007507228183072303	0.11354697799637012	1.711665675471923e-05	NA	12	12	12
ENSG00000101452.14	DHX35	-1.0303838194781005	-0.1616028452074742	0.3028298657624353	0.006051626015190965	0.07926681898190707	0.0004130211605980805	NA	8	8	8
ENSG00000007001.12	UPP2	-1.0297544649670767	-0.08353635827848807	0.30312528105505354	0.012952287040721742	0.0460278988351322	0.0076252574792673765	NA	17	18	18
ENSG00000117091.9	CD48	-1.0276996629085908	-0.09513174962187143	0.30409112644728686	0.008719854365909385	0.03186806778876652	0.030064017670893717	NA	6	8	8
ENSG00000105479.15	CCDC114	-1.0259154162060364	-0.11350513628061731	0.30493145536397537	0.011141138033406248	0.14086762789349264	1.2952533915729042e-06	NA	28	28	28
ENSG00000103148.15	NPRL3	1.0255067873990895	0.04798894956070908	0.3051241244615356	0.06652489267730109	0.3498664472596072	9.853630529408375e-17	NA	49	50	50
ENSG00000198515.13	CNGA1	-1.0248285542025137	-0.039439590617766765	0.3054440906881072	0.11453273142826151	0.3707759198643886	2.4296119113487693e-17	NA	28	28	28
ENSG00000164122.8	ASB5	-1.024749847612481	-0.045945284709745654	0.30548123605620325	0.06546364297040255	0.21239107112320246	1.4338004694617546e-09	NA	16	16	16
ENSG00000170464.9	DNAJC18	1.0244828927795349	0.2089672168723568	0.30560724700187125	0.003954738083577486	0.057337720510367535	0.003126113104709326	NA	8	8	8
ENSG00000260492.2	CISTR	1.022261920852975	0.10723952497137551	0.3066569507926926	0.008470276646903117	0.030812257071489636	0.027397631756349843	NA	7	7	7
ENSG00000146243.13	IRAK1BP1	1.0210904513001349	0.0723047206739973	0.3072115866597227	0.02168561241972812	0.1635164118867682	1.7237812799531342e-07	NA	27	27	27
ENSG00000167550.10	RHEBL1	1.0198902604399167	0.1122358389268282	0.3077805091705069	0.012807092050263482	0.08414054635683853	0.0001981192548820135	NA	7	7	7
ENSG00000169519.20	METTL15	-1.0195027625403816	-0.18636091396977877	0.3079643423269981	0.0067614577563806484	0.04896466275253427	0.006880935353450806	NA	15	16	16
ENSG00000119457.7	SLC46A2	1.01946501356871	0.04514449451732194	0.3079822547265101	0.06286866005006822	0.16633554579871315	2.3910548590347664e-07	NA	46	48	48
ENSG00000137274.12	BPHL	1.0192861692858306	0.0525919072827635	0.30806712813618087	0.047262138380942655	0.25672338932310096	1.5303059507357293e-12	NA	64	65	65
ENSG00000256980.4	KHDC1L	-1.019244887269633	-0.05581672410084172	0.30808672137406456	0.044503124796462235	0.12720664086720113	4.433596335710521e-06	NA	49	49	49
ENSG00000249328.2	RP11-26J3.1	1.0184295297309667	0.1883403251814672	0.3084738746724628	0.01002539443468483	0.04106619892592666	0.013478554097845432	NA	19	20	20
ENSG00000140950.15	TLDC1	1.0178591685694605	0.11851671753584626	0.3087448883978695	0.010071454721333405	0.06370552424170355	0.002059102643212328	NA	10	10	10
ENSG00000178607.15	ERN1	1.0173385008174092	0.1320144916595459	0.3089924271341302	0.006983642289463212	0.06494499619505857	0.0017794652366241476	NA	30	33	33
ENSG00000120915.13	EPHX2	1.0151737692620917	0.11459370862783584	0.3100230019792244	0.014365622453764814	0.08140871113987397	0.0004274948911694438	NA	15	15	15
ENSG00000257949.6	TEN1	-1.0150858022726774	-0.07626229410609243	0.31006492881232994	0.037984685069872855	0.4101909218429436	2.584395051024585e-20	NA	10	11	11
ENSG00000206344.7	HCG27	-1.0145623992444623	-0.13009786971096102	0.3103144706146924	0.007906935142779362	0.15239640165601087	1.013736046403449e-06	NA	17	63	63
ENSG00000163682.15	RPL9	1.0143335539887943	0.044284740725734136	0.3104236183500161	0.0626184439149717	0.4897361448918805	4.2276428675864804e-26	NA	18	18	18
ENSG00000273319.1	RP11-138A9.2	1.0143303753504784	0.09701673965431507	0.3104251345798521	0.019129412147584582	0.02714835876837739	0.046440275611524466	NA	24	25	25
ENSG00000113621.14	TXNDC15	1.0142231775282116	0.10253096383314074	0.31047627145640055	0.017361737006174806	0.10785992153413183	2.178920101820933e-05	NA	40	42	42
ENSG00000162769.12	FLVCR1	-1.0139727448531277	-0.11730398008223815	0.31059575772196446	0.008659455364277263	0.0418488917566783	0.010948397276847224	NA	27	27	27
ENSG00000198468.7	FLVCR1-AS1	1.0118923533448487	0.02908002393309264	0.31158952580011734	0.15275769080640558	0.4592556686132136	7.3534641431620015e-25	NA	36	36	36
ENSG00000130165.10	ELOF1	-1.0109817475248697	-0.31987334860477545	0.31202516584136974	0.0015131681486130139	0.02796602351241809	0.03813976559857684	NA	4	4	4
ENSG00000220205.8	VAMP2	-1.010478081951688	-0.14899958818477158	0.3122662952295563	0.006587911921885812	0.1422508331569978	1.244672858364597e-06	NA	10	10	10
ENSG00000022556.15	NLRP2	1.0102880245091435	0.033308070445180596	0.31235731693922997	0.1346641903529597	0.3300451979273495	4.0036318763161485e-15	NA	42	50	50
ENSG00000253910.2	PCDHGB2	1.0100383741198853	0.15111570202859376	0.3124769052737074	0.006022705061310299	0.06321292641254644	0.002254554088015332	NA	13	13	13
ENSG00000166896.7	ATP23	-1.0100383374404756	-0.032191390959275965	0.3124769228462124	0.12002641465245643	0.3750987678741172	1.4856700663053268e-17	NA	54	56	56
ENSG00000161958.10	FGF11	-1.008962770806643	-0.12469505076470243	0.3129924891248864	0.01326823048157278	0.045587116962674236	0.005799616542644918	NA	29	30	30
ENSG00000145782.12	ATG12	-1.008779232339384	-0.057432998969877025	0.31308052307834644	0.007041091505756514	0.02902451856946988	0.039151381795591585	NA	22	22	22
ENSG00000204531.17	POU5F1	-1.0082467140148508	-0.0772170547707238	0.31333603696224643	0.0200443503367853	0.20992037085285184	2.3105370008509977e-09	NA	24	104	104
ENSG00000274184.1	RP11-158H5.8	-1.0078922565907524	-0.10218672407037173	0.31350618941929476	0.013475985620475571	0.08561587651969457	0.0002929590604811899	NA	38	38	38
ENSG00000197563.10	PIGN	1.0069946079632055	0.16003040089175508	0.3139373653598765	0.006946478826452753	0.07701222961016026	0.0005531706662415269	NA	18	18	18
ENSG00000073050.11	XRCC1	1.006621502261974	0.05623827842185635	0.31411669742117376	0.037299857750128826	0.2843546614109819	4.212300293273545e-13	NA	16	16	16
ENSG00000242616.3	GNG10	-1.006580514188658	-0.0727032083123465	0.31413640231420525	0.03351330184301933	0.2864702591292854	4.325532429655414e-13	NA	20	20	20
ENSG00000198911.11	SREBF2	-1.005610837040985	-0.26188161981975744	0.31460280881455904	0.003424781522367363	0.029938175898974233	0.035501215809510545	NA	15	15	15
ENSG00000261019.1	RP11-111K18.2	1.0049923027831915	0.1240379357950931	0.314900556252391	0.012196077855931128	0.055957487406713816	0.003615967434419417	NA	21	21	21
ENSG00000272142.1	RP11-428J1.5	1.004888945083761	0.10171353953257316	0.31495032820379276	0.013874037934131328	0.060703670283656475	0.002178507804164303	NA	13	13	13
ENSG00000160695.14	VPS11	-1.0047561100847962	-0.040590462825106005	0.3150143025549673	0.07650465358854502	0.3430512856387926	1.3519751625290956e-15	NA	64	65	65
ENSG00000169006.6	NTSR2	1.0043298141780546	0.04094376278824122	0.3152196675968999	0.06456567391655463	0.0774829226239053	0.0005484845036752903	NA	175	183	183
ENSG00000196209.12	SIRPB2	-1.0043273002830064	-0.11037302211157644	0.3152208789089176	0.013832472279131062	0.06546983151375284	0.0017122625588700982	NA	29	34	34
ENSG00000153406.13	NMRAL1	1.0034645765137635	0.0926256571103048	0.3156367601236123	0.014966344163571661	0.09616273523775412	4.58957802365577e-05	NA	37	37	37
ENSG00000164323.12	CFAP97	-1.0033585814596926	-0.15401921965077925	0.3156878805260399	0.0049799099115445	0.07283251282705247	0.0009819836998717663	NA	40	41	41
ENSG00000168004.9	HRASLS5	-1.0026494635176526	-0.09642724664349302	0.31603002119849477	0.012124161886391826	0.03256675412968686	0.027432521153087124	NA	17	18	18
ENSG00000159915.12	ZNF233	-1.0014579156495969	-0.22044227338991182	0.31660547636383085	0.003635815733752194	0.067452786197945	0.0016154101572297542	NA	29	30	30
ENSG00000146707.14	POMZP3	1.0007960515182714	0.03276830773041265	0.3169254188740056	0.18384549174669645	0.414900947742952	2.106780504938084e-20	NA	38	40	40
ENSG00000161281.10	COX7A1	1.0006468667412272	0.13569482411173964	0.3169975634842255	0.007723650560932851	0.060704164753736814	0.0023920001352898354	NA	13	16	16
ENSG00000277494.1	GPIHBP1	-1.0003663356658743	-0.1107480139934186	0.3171332553228474	0.009257298500590585	0.11034736444436576	4.2977285149668796e-05	NA	47	47	47
ENSG00000067836.12	ROGDI	0.9992655541582738	0.06428167655354816	0.31766606716938406	0.02787322808904319	0.17013913307920545	1.4817705274597071e-07	NA	100	106	106
ENSG00000131196.17	NFATC1	0.9985490661302855	0.2903290352263726	0.3180131843010735	0.0017538604732247683	0.033689402215982066	0.024570182546427	NA	9	9	9
ENSG00000090432.6	MUL1	-0.9983884484025	-0.041402627848532755	0.31809103289975427	0.07615700488961925	0.2221296873374987	1.1628278592971082e-09	NA	117	127	127
ENSG00000168038.10	ULK4	0.9983093513207048	0.04228870999010659	0.318129374457475	0.0966128027927589	0.28370849272153026	1.9349807523189e-12	NA	169	173	173
ENSG00000122481.16	RWDD3	0.998139899545353	0.0786931156468634	0.31821152478415327	0.023568411176931522	0.2039444331363988	2.99444998513804e-09	NA	24	25	25
ENSG00000185100.10	ADSSL1	0.9979756548911266	0.14635654544119484	0.3182911639571032	0.0061631504840919445	0.05266942811961176	0.0055292130676408684	NA	13	13	13
ENSG00000261456.5	TUBB8	-0.9976408038896066	-0.07367460065649618	0.3184535674080733	0.02626971894477847	0.058982467716476965	0.0022510003698922626	NA	21	21	21
ENSG00000196260.4	SFTA2	0.9957684154052953	0.12303865296896527	0.3193626798328262	0.007613356515917604	0.05929806748848315	0.0022760062432915233	NA	5	15	15
ENSG00000011376.9	LARS2	-0.9956846204962679	-0.05874159357182347	0.3194034049589831	0.061666380626970795	0.3072751183560646	4.608530863803477e-14	NA	59	63	63
ENSG00000165801.9	ARHGEF40	-0.995514916143589	-0.18931319833435248	0.3194858933046876	0.003974676469152586	0.06835816576947885	0.0010085395083326656	NA	5	6	6
ENSG00000175279.21	CENPS	-0.993846828488862	-0.08317644148215758	0.3202974439216537	0.017447998842751656	0.03109981231781855	0.03344527187021147	NA	53	54	54
ENSG00000188986.6	NELFB	-0.993743360328664	-0.7489006702336145	0.3203478271443655	0.000271018187387084	0.3403846019008267	8.724975564042335e-16	NA	4	11	11
ENSG00000050327.14	ARHGEF5	-0.9933471806709058	-0.07810426075008779	0.32054079243560296	0.023826880779313345	0.07300193961853903	0.0008479710549352449	NA	14	14	14
ENSG00000278535.4	DHRS11	-0.9926803452200984	-0.08245170009495352	0.32086575623687963	0.019246030551699916	0.21058206708821411	1.1369959781816705e-09	NA	15	15	15
ENSG00000227533.5	SLC2A1-AS1	0.9919224293962091	0.04085090390066095	0.32123536681305787	0.06691722310066936	0.2576156418633633	1.8316383258096246e-11	NA	29	29	29
ENSG00000108830.9	RND2	-0.9918796347127339	-0.1183777512088484	0.32125624466112235	0.01080517710402958	0.10953643538282493	4.1641034109257583e-05	NA	16	16	16
ENSG00000166971.16	AKTIP	0.9916584521601988	0.12290605092093111	0.3213641650828507	0.01587494315662636	0.2540173822544453	1.6600423322982078e-11	NA	17	17	17
ENSG00000101019.21	UQCC1	0.9913801550865174	1.6418069807839624	0.3214999867203585	8.90474632922001e-05	0.04958112268807117	0.006149321342936902	NA	1	2	2
ENSG00000271945.1	RP11-354K4.2	0.9909322848695858	0.053295100544360784	0.3217186464590813	0.04626813657600168	0.17462490961469435	9.260207805601703e-08	NA	69	70	70
ENSG00000284395.1	LA16c-312E8.5	0.9907582137536294	0.04048609603529092	0.32180365786386356	0.051390928347770884	0.11432021280078407	2.250100608070565e-05	NA	36	37	37
ENSG00000272774.1	RP11-433A10.3	0.9905368133338209	0.07918177921771385	0.3219118047452193	0.01880613092618873	0.029929252317765755	0.03380421065843518	NA	37	37	37
ENSG00000276269.1	RP11-403A3.2	-0.9903119361845134	-0.09173420092569015	0.3220216741769244	0.016829385061801705	0.09793762083066973	0.00010686586186052586	NA	13	13	13
ENSG00000196284.15	SUPT3H	0.9894381365613664	0.06122875896204627	0.32244882340742986	0.031887096692504405	0.1458111918021027	1.2134974383767528e-06	NA	14	16	16
ENSG00000188305.5	C19orf35	0.9892360907733322	0.16545525134220956	0.3225476442984754	0.0038594076256180947	0.03576957779134644	0.019390376631571768	NA	5	6	6
ENSG00000107819.13	SFXN3	-0.9881811939641848	-0.07569979266183541	0.3230639166743624	0.029822599499486086	0.18909800129689286	1.3329955337805524e-08	NA	31	32	32
ENSG00000240654.6	C1QTNF9	0.9880685049733794	0.05042326897138417	0.3231190991271631	0.06330151209917426	0.17931247976977174	3.950843350082975e-08	NA	8	8	8
ENSG00000267939.1	CTD-2325M2.1	0.9878267452575916	0.09746082376938281	0.32323750670415174	0.013620426330415304	0.057409123869159986	0.0032196165872915967	NA	19	19	19
ENSG00000170906.15	NDUFA3	-0.9870629566746961	-0.09519705541111557	0.32361177615948666	0.017482845632919054	0.11180742140424928	2.94284422174752e-05	NA	34	41	41
ENSG00000164885.12	CDK5	-0.9868288937472178	-0.1334848212152514	0.3237265274984851	0.00996526794389021	0.03701305667398975	0.019111875684097068	NA	59	63	63
ENSG00000182362.13	YBEY	-0.9866912184261357	-0.02902023999303641	0.3237940363761713	0.14205657664965685	0.4848756458328142	8.465730256212545e-25	NA	32	32	32
ENSG00000125734.15	GPR108	0.9856887455572015	0.1243087493592822	0.32428587388794605	0.021719703147538478	0.20060640975807376	7.611594967576509e-09	NA	14	15	15
ENSG00000176105.13	YES1	-0.9853689037682868	-0.16861735015895496	0.3244428983463149	0.004441833795664361	0.10751300494345012	3.3548274753779716e-05	NA	13	14	14
ENSG00000077463.14	SIRT6	-0.9834416431165638	-0.10530255735811207	0.3253901233806419	0.009446460443380995	0.1953364073846092	1.7320375385513996e-08	NA	5	5	5
ENSG00000185591.9	SP1	0.9832418649381687	0.19776731437864745	0.32548841470708645	0.003754650912845609	0.09674755013697432	8.072790750901923e-05	NA	5	5	5
ENSG00000122417.15	ODF2L	-0.9825908219336531	-0.1196954257292713	0.3258088633672559	0.009272976806232803	0.1084316849729856	4.2067527816324625e-05	NA	21	21	21
ENSG00000142945.12	KIF2C	-0.9818978707160889	-0.08128227773431092	0.3261501648745704	0.01769500024483301	0.04148112750994016	0.011225455428296385	NA	19	19	19
ENSG00000255621.1	RP11-377D9.3	-0.9815781832635881	-0.06430362541167928	0.3263076998780593	0.04826228308670305	0.03804500465325365	0.014694246447488731	NA	28	30	30
ENSG00000164398.12	ACSL6	-0.9814054107288552	-0.3216799379419987	0.32639285899535664	0.0011728647460379801	0.04100015393316857	0.014482569517265578	NA	11	13	13
ENSG00000139343.10	SNRPF	0.9794978887356958	0.15365320376250413	0.32733403128573313	0.006214989460772327	0.1334208686635374	4.4461881803759765e-06	NA	18	18	18
ENSG00000256596.1	RP11-522N14.2	0.9788447465632325	0.03653518536051222	0.327656696481345	0.053094756565950814	0.04896225393468242	0.006771641368128393	NA	72	75	75
ENSG00000184845.3	DRD1	0.9787602363008868	0.08304031402059596	0.32769846130573943	0.018738229992563245	0.08471685974548489	0.00029470514594806513	NA	43	45	45
ENSG00000129055.12	ANAPC13	0.9772997555057847	0.11963859823680408	0.3284207741008178	0.009936812543142682	0.16244279040385629	3.548969324276634e-07	NA	50	50	50
ENSG00000118564.14	FBXL5	0.9765714413313866	0.11184784424877915	0.3287813633793262	0.01467493411514119	0.04776393538272725	0.007568535753669442	NA	28	28	28
ENSG00000136270.13	TBRG4	0.976382365313228	0.16112208676827636	0.32887501710608125	0.005726746580521735	0.08156785506670965	0.000432106131202214	NA	7	7	7
ENSG00000155506.16	LARP1	-0.975522536190642	-0.13232012223892906	0.3293011284691093	0.006832602311337732	0.1215586973510632	1.2462514380552726e-05	NA	64	66	66
ENSG00000277186.1	RP13-554M15.8	0.9746386716621742	0.13390506056788923	0.32973952391880257	0.007658114966224478	0.03946488886498202	0.016273252900728438	NA	7	7	7
ENSG00000211445.11	GPX3	-0.9743221831840155	-0.0935767828836599	0.3298965935837057	0.014013579569024518	0.03783575964607912	0.018513404692595468	NA	57	58	58
ENSG00000101236.16	RNF24	0.9730692135539863	0.06815326404661308	0.33051890379739357	0.02866308638355643	0.17396453905466425	1.0193565843906658e-07	NA	51	51	51
ENSG00000170191.4	NANP	-0.9727586970394968	-0.06640479025250028	0.33067324487633065	0.023249007055568226	0.044398317765347216	0.006473078133993767	NA	62	66	66
ENSG00000125611.15	CHCHD5	0.9725703198399098	0.09990084531431244	0.33076689978642715	0.01113713679759808	0.09404043975344473	0.00014840109285192782	NA	36	36	36
ENSG00000170954.11	ZNF415	0.9725104271893514	0.14399760505078107	0.330796680025664	0.004784164190623645	0.10213055851284096	6.423201116939117e-05	NA	16	18	18
ENSG00000112041.12	TULP1	0.9723439253620723	0.0471901552609872	0.33087947833352516	0.08201868730236074	0.19308068597068007	2.0149580051359194e-08	NA	19	19	19
ENSG00000113318.9	MSH3	0.9721765922335001	0.1982197002927334	0.3309627035387386	0.004207744857774376	0.04053024468038968	0.014144018219372362	NA	53	53	53
ENSG00000237212.1	RP11-569G13.2	-0.9714581906487081	-0.07299577459646407	0.3313201633171964	0.022698945557323318	0.12423338492560206	9.418346163249036e-06	NA	13	13	13
ENSG00000119661.14	DNAL1	0.9713479784568714	0.08933880264254293	0.33137502439848676	0.012250150391867953	0.19482743038361766	3.2942385961789545e-09	NA	21	21	21
ENSG00000197006.13	METTL9	0.9713125177914903	0.28774712990820617	0.33139267714686327	0.002307247083926777	0.030210008344813206	0.033669461626213336	NA	2	2	2
ENSG00000100099.20	HPS4	0.9710529941342207	0.1632419685149065	0.33152188967294205	0.008421132671479842	0.02685640882848049	0.04810969810277559	NA	41	43	43
ENSG00000141314.12	RHBDL3	0.9707987273039704	0.12889653453667976	0.33164851649629656	0.008874903924602903	0.049995618196699836	0.005899922966749507	NA	10	10	10
ENSG00000004534.14	RBM6	0.9707579464020412	0.060747630147808894	0.3316688286058831	0.032248708129030114	0.2633216680820347	6.686456724492048e-13	NA	46	46	46
ENSG00000137713.15	PPP2R1B	0.9706213908378789	0.07358176570974247	0.3317368499150498	0.006161855874035809	0.035777268946161886	0.017742460441117668	NA	11	11	11
ENSG00000118849.9	RARRES1	0.970530319776817	0.05609944108332025	0.3317822194114809	0.052980313009997296	0.16153852667690413	2.1914197318012166e-07	NA	36	36	36
ENSG00000197841.14	ZNF181	-0.9694224026502996	-0.07531971764354148	0.33233447924179593	0.019370161448843688	0.15029043244590107	2.874913305377624e-07	NA	12	12	12
ENSG00000079101.16	CLUL1	0.9679080201888233	0.04438556023979812	0.3330903085094298	0.06479856476766653	0.2594477957529425	1.0586651968097793e-11	NA	53	55	55
ENSG00000197568.13	HHLA3	-0.967381658027529	-0.10902505647410063	0.3333532758580353	0.009299592130237034	0.10225584659034337	7.665762105580618e-05	NA	12	13	13
ENSG00000145020.15	AMT	-0.9672838757978136	-0.1372330158758124	0.3334021420197093	0.008252240919256745	0.1458477864953408	1.0607505770941272e-06	NA	30	30	30
ENSG00000167711.13	SERPINF2	-0.9668725744933032	-0.06055432967159043	0.33360773832170787	0.03759638935625313	0.29225920899968205	7.952514432415092e-13	NA	18	18	18
ENSG00000189157.13	FAM47E	-0.9667237005872442	-0.06090565180621304	0.33368217575921033	0.03867408067845155	0.3195880940264701	1.3182187123109938e-14	NA	27	29	29
ENSG00000131018.22	SYNE1	0.9664861500231564	0.2580121413913999	0.333800974001185	0.0013000780973054925	0.08279693079164886	0.0004294893530766038	NA	4	4	4
ENSG00000198951.11	NAGA	-0.9663203502093708	-0.12405892455249784	0.33388390609664287	0.007497379188546214	0.1241992614920765	7.436436053253633e-06	NA	39	40	40
ENSG00000054118.13	THRAP3	0.9656717008428772	0.14335307142517026	0.33420848439259976	0.005034026423968894	0.027841690485776626	0.04232698610337246	NA	9	10	10
ENSG00000106565.17	TMEM176B	0.965623995857817	0.10713136935533273	0.3342323635658013	0.010849442537525364	0.09410137605796323	0.00014398463151969366	NA	33	37	37
ENSG00000265750.1	RP11-799B12.4	-0.9642417382449076	-0.1032166938050572	0.33492474313506404	0.011567988177546172	0.08044120377655893	0.0005277235620559748	NA	33	33	33
ENSG00000278740.1	RP11-147L13.14	0.9636501892302051	0.03907477115036627	0.3352213350828376	0.08173133406064512	0.2696412832074041	4.590279094903554e-12	NA	24	24	24
ENSG00000005436.13	GCFC2	-0.9633132312782721	-0.06555487801612786	0.3353903552930577	0.0196184623489642	0.037045624126177616	0.018881756388938045	NA	33	34	34
ENSG00000167916.4	KRT24	-0.9628010237022018	-0.18176139308230996	0.3356473869088684	0.00917538810388668	0.04928873119848063	0.0056733727006019145	NA	7	7	7
ENSG00000172340.14	SUCLG2	0.9610978077233382	0.08971119366001942	0.33650299188602417	0.017406262249771917	0.04469774530083402	0.009671000326296806	NA	70	70	70
ENSG00000245156.1	RP11-867G23.3	0.9608995751848276	0.06550654428126364	0.3366026644230833	0.034104602475220354	0.09389102498219044	0.0001705002239184555	NA	57	57	57
ENSG00000272912.1	RP11-724N1.1	-0.9604765903079137	-0.047544034818446095	0.33681540729811843	0.05231185692028309	0.0438180095917811	0.009802030508204808	NA	40	41	41
ENSG00000166321.13	NUDT13	0.9601584555587094	0.06333806779778879	0.3369754721099666	0.033704973834282365	0.18863763174859466	2.3025784524293257e-09	NA	192	194	194
ENSG00000100350.14	FOXRED2	0.9595436701195107	0.03673492168373223	0.3372849309028336	0.049608637908968044	0.21388402858327	4.4267487703631057e-10	NA	67	69	69
ENSG00000281721.1	LINC01080	0.9591616627591036	0.045867558843751516	0.337477310358658	0.05691955887800654	0.2806448707389288	6.638368894530381e-13	NA	10	11	11
ENSG00000169224.12	GCSAML	0.9588463518703716	0.04510348086367817	0.33763615448826656	0.050029651847793566	0.0721795777965476	0.0008142060354598664	NA	27	29	29
ENSG00000079387.13	SENP1	0.9582127500165597	0.27838630370571193	0.3379554892499853	0.0015427247471659629	0.030996105244505405	0.0346245152209262	NA	9	9	9
ENSG00000214776.10	RP11-726G1.1	0.9576960526200543	0.03237050511397613	0.33821604783372894	0.07590660678900539	0.15768215896764146	2.436652468546986e-07	NA	60	64	64
ENSG00000079819.18	EPB41L2	-0.9558540552333963	-0.15469110823276458	0.3391459739903866	0.004524636476776829	0.16788241407139926	1.371555943062459e-07	NA	18	18	18
ENSG00000108474.16	PIGL	0.9541106909907653	0.20252003497308177	0.34002761501180656	0.005385097129821407	0.0929729425420048	0.00018407129563778469	NA	13	13	13
ENSG00000106070.17	GRB10	-0.9540775473188762	-0.17984831622443892	0.340044390397226	0.00285214877396311	0.07583961231408108	0.0007498412492730176	NA	19	19	19
ENSG00000259685.2	CTD-2315E11.1	-0.9540653496314834	-0.0884680836054761	0.34005056428567937	0.01608867349820045	0.08970460520204274	0.00020055080796837772	NA	21	21	21
ENSG00000138381.9	ASNSD1	0.9540571112790541	0.04650005920084868	0.34005473418798515	0.05379107605897521	0.41149121421808216	7.556910096667758e-22	NA	52	53	53
ENSG00000197937.12	ZNF347	-0.9536996684093523	-0.029847272998814005	0.3402356880693851	0.10117765988034458	0.17917544769535929	4.7612696942824684e-08	NA	114	133	133
ENSG00000250490.1	LINC02145	-0.9526128350394989	-0.03779065908908962	0.34078627166825215	0.09096362935194818	0.2930819969836888	4.736311222907953e-13	NA	49	50	50
ENSG00000226516.7	FAM138B	-0.9518980429701954	-0.0951892442014552	0.3411486921621464	0.01792809304670005	0.04338799848708904	0.010966256919143259	NA	44	45	45
ENSG00000141736.13	ERBB2	-0.9517114058761611	-0.39315743667213093	0.3412433632440466	0.0009751872332163153	0.035753030515028816	0.021409268760345643	NA	53	53	53
ENSG00000112425.14	EPM2A	-0.9508522223988237	-0.23067498843212578	0.34167939827779703	0.0029463131771258204	0.054686452888697126	0.003669809032265511	NA	30	31	31
ENSG00000230939.1	RP11-314C16.1	-0.9493949584655271	-0.17377855804305362	0.34241977353237285	0.004273433559398467	0.11585805626967127	2.0766341131461265e-05	NA	81	84	84
ENSG00000186532.11	SMYD4	-0.9485860864449869	-0.0387035285272226	0.34283117018831355	0.07093783343069328	0.2514819903669629	4.498589783774038e-11	NA	21	23	23
ENSG00000162365.11	CYP4A22	0.9484321234874814	0.0931735676360914	0.34290951235019185	0.012372054663097218	0.04622958651434479	0.009386501813366204	NA	11	12	12
ENSG00000278129.1	ZNF8	-0.948311935584639	-0.1344564789762495	0.3429706764412085	0.006736952099985805	0.09480468072020254	8.493211767558613e-05	NA	13	14	14
ENSG00000203880.11	PCMTD2	-0.9483039285520484	-0.18433744030393118	0.342974751498923	0.004672122746030077	0.031767546169337905	0.030422274095723918	NA	5	5	5
ENSG00000164241.13	C5orf63	0.9477619313465343	0.11006786094318197	0.34325066468513565	0.009574518287471186	0.04748607376709784	0.006459186437364793	NA	17	18	18
ENSG00000138722.9	MMRN1	-0.9475377702073222	-0.0696658276662022	0.34336481928764706	0.024959684915495564	0.15284126235731965	1.8351257938823363e-07	NA	5	5	5
ENSG00000272255.1	CTD-3224K15.3	0.947419709657444	0.08527233645497842	0.3434249516573178	0.021657109399227253	0.09774194947630284	9.8814965780207e-05	NA	21	22	22
ENSG00000071894.16	CPSF1	0.9470083489019925	0.0257737731065801	0.34363452463439725	0.16924371611247102	0.5445957313095757	1.5992462948003146e-29	NA	24	25	25
ENSG00000115661.13	STK16	0.9461020628337239	0.16293487050990754	0.34409653173940247	0.004799446843647829	0.03666002144678488	0.020388308275586967	NA	12	14	14
ENSG00000107147.12	KCNT1	-0.9460223937332981	-0.0945825713410384	0.34413716445680786	0.017465547017922762	0.13631116163690288	2.062985731912991e-06	NA	28	30	30
ENSG00000162782.15	TDRD5	-0.9456375610612174	-0.028329720915348584	0.34433347937503467	0.1699400658457858	0.5028537502772001	6.066922892581462e-26	NA	41	41	41
ENSG00000274245.1	RP11-357P18.2	0.9443839096229512	0.06914376623705021	0.3449735008420707	0.028201943565863287	0.06524073857571693	0.000973647645379759	NA	36	37	37
ENSG00000166046.10	TCP11L2	0.9434773423123647	0.28142644896258945	0.3454367992754641	0.0021045196808986842	0.040615618079784886	0.013550388252435158	NA	7	7	7
ENSG00000275709.1	RP11-96O20.5	-0.9433834377081368	-0.041972403088855886	0.34548481159405253	0.050069677774345074	0.0287424406945048	0.03911415074404533	NA	42	45	45
ENSG00000156689.6	GLYATL2	0.9425269040690732	0.05077589172160096	0.34592294349503516	0.02560231014318599	0.03371933148753891	0.02119711959803575	NA	46	47	47
ENSG00000254139.1	CTD-2339F6.1	-0.9419735307445346	-0.04948990439692908	0.34620619175963796	0.061363158084128046	0.08021643141306434	0.0005274834579070175	NA	89	89	89
ENSG00000103544.14	C16orf62	-0.9417747670351219	-0.0685520849724166	0.34630796649766327	0.02210695767423977	0.09333312678075004	0.00015887851928377892	NA	24	27	27
ENSG00000272444.1	RP11-1017G21.6	-0.9414334456743454	-0.050750426687937715	0.3464827807405101	0.10290983864951529	0.052861620003354336	0.0033174225927512127	NA	88	91	91
ENSG00000260645.1	RP11-250B2.5	0.9413705430825999	0.1514966748720916	0.34651500363332444	0.010381209795914703	0.07486284847107247	0.0007037522951724419	NA	11	11	11
ENSG00000237765.6	FAM200B	-0.9405092760627302	-0.050371051296548695	0.34695639382430343	0.05137140939054073	0.20955616417048076	1.5169062032297448e-09	NA	91	94	94
ENSG00000188542.9	DUSP28	0.9392284535042597	0.25793045871282494	0.3476134632424691	0.0015261291024776075	0.03081007849218567	0.029702405395644563	NA	5	5	5
ENSG00000106789.12	CORO2A	-0.9379544817621542	-0.23275721063081795	0.34826780273806457	0.0024572040347884336	0.055289497571199504	0.0035843020468196295	NA	41	43	43
ENSG00000079337.15	RAPGEF3	-0.9373918820716542	-0.1285582592067437	0.34855701517490534	0.006823218534364771	0.09566627812665833	5.894022210752654e-05	NA	25	25	25
ENSG00000023516.8	AKAP11	0.9370641968756998	0.08272387551551744	0.3487255367572807	0.010984890481717314	0.18419151984406495	2.6614783960537368e-08	NA	55	57	57
ENSG00000184227.7	ACOT1	-0.9361653834734915	-0.02529646481411539	0.3491880431884379	0.16414044362784191	0.4180145558046014	3.3144452910922907e-20	NA	52	54	54
ENSG00000233393.1	AP000688.29	-0.9361414067030313	-0.10177384464522131	0.34920038635409634	0.01174383802470236	0.07426828082184249	0.0008403761767118173	NA	12	12	12
ENSG00000134201.10	GSTM5	-0.9360545178254134	-0.03657786593221882	0.34924511879489506	0.11544110144215843	0.3563437194310225	1.589723133789362e-16	NA	14	14	14
ENSG00000143768.12	LEFTY2	-0.935922086832063	-0.04930600221888294	0.3493133043882274	0.07671982281028229	0.0609313292444212	0.002730496715192934	NA	62	64	64
ENSG00000259577.1	CERNA1	-0.9356683671048982	-0.0665115342590901	0.3494439622958061	0.03313088786538759	0.2506815228325485	5.391292906273611e-11	NA	22	23	23
ENSG00000122359.17	ANXA11	-0.9345778937412706	-0.09863267023601804	0.3500058759321605	0.012648873492824054	0.17615857435639395	2.8061851045537966e-08	NA	8	8	8
ENSG00000105982.16	RNF32	-0.9344741007999565	-0.1117499633707872	0.3500593896052586	0.012626754029538577	0.03556441505870398	0.023269529076007787	NA	28	29	29
ENSG00000204954.9	C12orf73	0.9337552755691515	0.09743383109242829	0.3504301447193574	0.016465252363829973	0.1059677148802566	5.373123897920889e-05	NA	37	38	38
ENSG00000124275.14	MTRR	-0.9332648784847035	-0.12700253087696517	0.35068322419021436	0.011132147012839811	0.1206865374663161	1.1716239002281664e-05	NA	39	43	43
ENSG00000173456.4	RNF26	0.9324541191585836	0.11927293582832822	0.3511018872611228	0.004625392087615143	0.07436227973864126	0.0006914600447632765	NA	21	22	22
ENSG00000197978.9	GOLGA6L9	-0.9315115214055796	-0.07370287310435966	0.3515890276159541	0.019407537353244304	0.0906902926420704	9.240297044608151e-05	NA	20	20	20
ENSG00000103496.14	STX4	-0.9313016393138456	-0.12625774682764554	0.35169755423104165	0.007973334067679168	0.2174819362158721	2.083591711688315e-09	NA	14	15	15
ENSG00000159479.16	MED8	0.9300597736173705	0.43086041253398644	0.3523401368972324	0.0005972432874770617	0.030432026307338867	0.03560776160079525	NA	6	6	6
ENSG00000273582.1	RP11-426C22.7	-0.9296647757744119	-0.04140067955689972	0.3525446776070218	0.08854172572411931	0.06790199156338181	0.0014181251787306552	NA	53	55	55
ENSG00000088298.12	EDEM2	-0.9293836896639048	-0.07813583635304673	0.35269027745079506	0.016849387584002853	0.12674230204214587	8.123196649952444e-06	NA	31	31	31
ENSG00000145331.13	TRMT10A	0.9292102266395024	0.11264934252833199	0.35278014857490847	0.006045240462579488	0.029388445703574483	0.038684037422160825	NA	26	26	26
ENSG00000171469.10	ZNF561	-0.9288208955224773	-0.10491997256422515	0.35298191361897957	0.011135374872119562	0.09237858372331388	0.00015240104154150017	NA	30	31	31
ENSG00000151917.17	BEND6	0.9287758705990727	0.0817722424409127	0.3530052518216863	0.011539386915793872	0.23221463914358906	2.341455605826083e-10	NA	29	29	29
ENSG00000239388.8	ASB14	-0.9287729923917883	-0.0428492897571843	0.35300674374381025	0.06264206435607222	0.1016864018221414	5.231853718322331e-05	NA	46	47	47
ENSG00000165684.4	SNAPC4	0.928489436134199	0.273363782655015	0.35315374501345675	0.0033599980883789026	0.07834304077208785	0.00047793042655798007	NA	15	18	18
ENSG00000163431.12	LMOD1	-0.9282754544832069	-0.06536873625932689	0.3532647030336178	0.021492977162469968	0.03461527950459975	0.022966918679922024	NA	34	34	34
ENSG00000237440.8	ZNF737	0.927410726874898	0.0921078535137199	0.35371332329918803	0.012289817806488502	0.1412415033781211	8.707815673491831e-07	NA	14	16	16
ENSG00000167965.17	MLST8	0.9263065449048126	0.1879312852900794	0.35428669558314396	0.0031409507596926673	0.07179173566531978	0.0010382651590418416	NA	11	12	12
ENSG00000277526.4	RP11-378A12.1	0.9247669649963092	0.07169285453080274	0.3550871378130507	0.02572430425906986	0.07726038103848758	0.0006582959951149278	NA	25	28	28
ENSG00000129204.16	USP6	-0.9245017176312218	-0.02785938503652755	0.35522515761373885	0.11976326885374332	0.1959873569199409	3.6533024830286065e-09	NA	51	55	55
ENSG00000225697.12	SLC26A6	-0.9232314120275265	-0.13542652564287855	0.3558866223716006	0.007258769579077349	0.026878680394954176	0.04456696256408742	NA	20	20	20
ENSG00000182557.7	SPNS3	0.9222972118920123	0.12115391692592198	0.35637356793986996	0.012103692494139957	0.15920897418563196	2.268653812006402e-07	NA	20	20	20
ENSG00000126602.10	TRAP1	-0.9222950382603178	-0.08890987122487419	0.35637470142031247	0.014193082534858166	0.18843540432067016	1.8165892216501354e-08	NA	7	7	7
ENSG00000084774.13	CAD	-0.9218022011966475	-0.18782634768490056	0.3566317590852791	0.0031745591277274887	0.03513061533194608	0.02312544468775537	NA	18	19	19
ENSG00000149554.12	CHEK1	-0.9217945330146502	-0.09757799082470645	0.35663575963624106	0.023784482711799487	0.08174069360081554	0.0004051668657332334	NA	81	81	81
ENSG00000272462.2	U91328.19	0.921787543056273	0.05092271271243305	0.3566394063772339	0.03603089926358856	0.10844473633611633	4.712960510061938e-05	NA	54	62	62
ENSG00000167653.4	PSCA	-0.9217025886372633	-0.05951805179574056	0.356683729944578	0.03351582331177578	0.0934456500941812	8.706616587290903e-05	NA	27	27	27
ENSG00000220201.7	ZGLP1	0.92090505361557	0.2862121020401941	0.3570999999186828	0.0016738807726249046	0.0846147499451642	0.00021239467550696018	NA	1	1	1
ENSG00000165506.14	DNAAF2	-0.9190812913838394	-0.13966516426688602	0.35805305406054677	0.006852558882559928	0.04595862067684652	0.009624218860254193	NA	12	12	12
ENSG00000165502.6	RPL36AL	0.9185649182737482	0.12425914519841191	0.3583231886413941	0.0070017187171895106	0.14305885978513658	9.512805393676688e-07	NA	13	13	13
ENSG00000138615.5	CILP	-0.9184343034846908	-0.052686293484031164	0.3583915385570673	0.04814711070639813	0.03765272095847949	0.014941546183672884	NA	24	28	28
ENSG00000213246.6	SUPT4H1	-0.9184296473838546	-0.04870343899454625	0.35839397521735716	0.04892825464856965	0.11379764658613152	3.0519181496283765e-05	NA	76	78	78
ENSG00000164938.13	TP53INP1	0.918412650003472	0.07877773678354215	0.3584028704829666	0.016874680895170486	0.052037459842016937	0.005650480447678893	NA	44	44	44
ENSG00000255693.1	RP11-766N7.3	-0.9174396740465965	-0.10823419448996986	0.35891229097690447	0.009064233875807225	0.06483633524746685	0.0019895105881715548	NA	20	21	21
ENSG00000243566.6	UPK3B	-0.9171445456359638	-0.021675189862853928	0.3590669011275235	0.24148919527407398	0.4023605992754695	9.348598240897007e-20	NA	56	63	63
ENSG00000134516.15	DOCK2	-0.9163208001099817	-0.4391820823267835	0.3594986615689104	0.000639708592144015	0.04706823022650402	0.008119862613724485	NA	3	3	3
ENSG00000089351.14	GRAMD1A	-0.9162944757160234	-0.19751369424168766	0.3595124646914829	0.003611726184181116	0.04880778198837708	0.007217870181186341	NA	9	10	10
ENSG00000223768.1	LINC00205	0.9161603814644845	0.027965096012159536	0.3595827818060173	0.12679766507272983	0.5544988361068214	6.307186176771529e-31	NA	42	42	42
ENSG00000136383.6	ALPK3	-0.9158575729451793	-0.11438016499274364	0.35974160205923544	0.009672941385624259	0.20783782800183026	1.0479654635882407e-09	NA	11	11	11
ENSG00000120832.9	MTERF2	0.9152215474585635	0.20664960553836995	0.36007533494751054	0.002328191286676655	0.028168400594102336	0.038193572725932295	NA	3	3	3
ENSG00000173272.15	MZT2A	-0.9147885811691587	-0.0764141003508339	0.36030263054992717	0.024386599489669508	0.2137037421036579	2.4993441297170812e-09	NA	45	56	56
ENSG00000261478.1	RP11-429B14.4	0.9145398930800891	0.04323511657164599	0.36043322579012105	0.06237693595121781	0.28141054873800353	2.7799424685967877e-13	NA	28	28	28
ENSG00000079257.7	LXN	0.9136834661878355	0.06467085826693171	0.3608831942623707	0.02719058067523515	0.15165514811806546	7.948053717151876e-07	NA	61	62	62
ENSG00000178078.11	STAP2	0.9129546909365798	0.056598086334315977	0.36126637169834663	0.03101766893644192	0.1792187297977613	7.646065634274351e-08	NA	9	11	11
ENSG00000272138.1	LINC01607	0.9129299621119283	0.07698731128787936	0.36127937816091693	0.0228410876318728	0.10326872775682086	5.645141508401639e-05	NA	13	13	13
ENSG00000067533.5	RRP15	-0.9127128482787147	-0.03629515747125133	0.36139358474861216	0.08180572273776619	0.3417262209495614	8.912187345422514e-16	NA	27	27	27
ENSG00000143748.17	NVL	0.9120439404460915	0.08901808710423176	0.36174558706588744	0.014059455715348357	0.0423246250444656	0.010170290818512177	NA	25	26	26
ENSG00000251615.3	RP11-774O3.3	-0.9118540916516583	-0.07373900034002598	0.361845531170888	0.021820781636580938	0.044705266413213374	0.00922985652193764	NA	28	28	28
ENSG00000274395.1	RP11-554D14.8	-0.9114661840778195	-0.05987037691799178	0.3620497952459465	0.015794789343060528	0.03258548747922423	0.02717892434935579	NA	15	15	15
ENSG00000169026.12	MFSD7	-0.9107089336922639	-0.13772476874705974	0.3624487557131846	0.0061437713951320175	0.038742234935395484	0.01767437152778449	NA	25	25	25
ENSG00000232653.8	GOLGA8N	-0.9103692468422065	-0.07034197151753836	0.36262781054699045	0.021092126466327542	0.14716678860392116	1.3724950128106701e-06	NA	15	15	15
ENSG00000091664.7	SLC17A6	0.9102849002643044	0.22195097818895237	0.3626722796749561	0.0020247243187092472	0.10614120009286704	5.206958783310888e-05	NA	10	10	10
ENSG00000105443.13	CYTH2	0.9097561103092857	0.05800698787309991	0.36295114564656084	0.03666557434157506	0.1746897196427777	3.8566808718734967e-08	NA	18	18	18
ENSG00000188739.14	RBM34	-0.9089276507262662	-0.0530710843437794	0.363388317059262	0.03698255418991255	0.02945989271492895	0.029028687174635637	NA	59	60	60
ENSG00000136859.9	ANGPTL2	-0.9082770137257407	-0.17504887974883268	0.36373188381376187	0.002708359221715894	0.0771218914288097	0.0004863239504534113	NA	46	47	47
ENSG00000051596.9	THOC3	0.9073710016390286	0.06833454448048609	0.3642106388565002	0.026602748048132483	0.16842324658329508	1.6568420126145501e-07	NA	51	54	54
ENSG00000144468.16	RHBDD1	-0.9069803268016543	-0.0793449895631456	0.3644172008131046	0.046037681561606564	0.06561042799094742	0.0017438027342167582	NA	102	112	112
ENSG00000264880.1	RP11-805F19.1	-0.9065704991803063	-0.05244430898189043	0.3646339681193761	0.0452375609506699	0.15152324195385589	7.809877741494273e-07	NA	77	95	95
ENSG00000185627.17	PSMD13	0.9057974118981217	0.06353735287660109	0.3650430911495335	0.028394758082993823	0.3361164511392188	1.1125042671940275e-15	NA	14	14	14
ENSG00000142552.7	RCN3	0.9055535029556421	0.13584607890462433	0.3651722288911142	0.007016432558789056	0.03075869024251397	0.03380522185206815	NA	18	19	19
ENSG00000214290.8	COLCA2	0.9055298136904403	0.1432125485563083	0.36518477270717964	0.008965400504041664	0.04511387085407717	0.005542158027372871	NA	21	21	21
ENSG00000135406.13	PRPH	-0.904009497660071	-0.11272060353836136	0.3659903652397146	0.006680741097656767	0.09420694964789762	0.00013019686382502124	NA	2	3	3
ENSG00000156171.14	DRAM2	-0.9038843980398682	-0.04422381429685217	0.3660567029810733	0.05029696763869118	0.2568994122025523	2.5332579820210427e-11	NA	44	44	44
ENSG00000149262.16	INTS4	0.9038285714888653	0.05453723106606691	0.3660863090672848	0.014284857394321674	0.11072871849720774	2.8667971462166853e-05	NA	26	26	26
ENSG00000166510.13	CCDC68	0.9023365445201614	0.17577681756571545	0.3668781182509736	0.007932403670897738	0.09696721195077528	0.00012539723894545876	NA	12	12	12
ENSG00000166260.10	COX11	-0.9021034648544746	-0.06196195052166776	0.3670019084867824	0.03302041441883731	0.2936421447130238	3.060368909467545e-14	NA	53	53	53
ENSG00000243477.5	NAT6	-0.9017319263660765	-0.07473845427883441	0.36719928898777077	0.0209944510785343	0.09680737994214254	7.047494697288695e-05	NA	40	41	41
ENSG00000145536.15	ADAMTS16	-0.9016854191001151	-0.07060502698992602	0.3672240007155474	0.032193746653125764	0.027546891699587368	0.04489496598463102	NA	40	42	42
ENSG00000184988.8	TMEM106A	-0.9013991905511233	-0.2620382657013902	0.3673761116363842	0.0013444572468447383	0.038711642025939935	0.0157266454986729	NA	16	16	16
ENSG00000205809.9	KLRC2	-0.90101949397496	-0.02491455005323604	0.36757795499756996	0.1906765186606481	0.43684979061698653	1.8637589000836783e-23	NA	69	72	72
ENSG00000119655.10	NPC2	0.9003526016586545	0.08577378242298818	0.3679326362669869	0.016722569125502396	0.03573279931506288	0.018270704341149392	NA	60	63	63
ENSG00000180347.13	CCDC129	-0.8996968917724929	-0.026771554721091703	0.3682815779518023	0.10999818054044308	0.2248731447244112	5.7240813698272894e-11	NA	44	46	46
ENSG00000109854.13	HTATIP2	-0.899205713711403	-0.08531587796630287	0.36854309749988234	0.01353499038506038	0.21738893702420173	2.0861546669736884e-10	NA	8	8	8
ENSG00000070413.19	DGCR2	-0.8986924950999121	-0.13356761116648083	0.3688164755938902	0.007993606102901677	0.15772517963527047	1.7019348406365646e-07	NA	24	24	24
ENSG00000271265.1	RP11-230C9.4	0.8981475306249982	0.07354626635036117	0.36910690193760487	0.019061347245258174	0.11641087638502393	2.369846339738559e-05	NA	10	10	10
ENSG00000163961.4	RNF168	0.8980218168794423	0.13480506722319863	0.3691739183847008	0.01776697360702681	0.1043817741275134	6.70405466282698e-05	NA	21	24	24
ENSG00000075790.10	BCAP29	-0.897084749520734	-0.17895844798335656	0.36967369581475906	0.004499367955298541	0.118324451713512	6.941840747312918e-06	NA	5	6	6
ENSG00000203797.9	DDO	0.8968040967208613	0.1404849726845596	0.36982346155107004	0.005328734417764795	0.13002761334884685	4.6571183826594895e-06	NA	6	6	6
ENSG00000159596.6	TMEM69	-0.8966822454452369	-0.18064976282053077	0.36988849721131534	0.005468348082921188	0.052910165974296805	0.004071791319623088	NA	3	3	3
ENSG00000144488.14	ESPNL	-0.8961324184526219	-0.025733528530534826	0.37018204465152493	0.14828333824288767	0.3049215371693868	4.731880510186705e-14	NA	47	48	48
ENSG00000124459.11	ZNF45	-0.8955272151492477	-0.030268870757464095	0.37050532424207616	0.09994220533616796	0.036077848994000836	0.02088810540967024	NA	105	117	117
ENSG00000163239.12	TDRD10	0.8948366509129944	0.20521233216415768	0.3708744148980181	0.0017178292084862046	0.07336335697617066	0.000840682001286046	NA	4	4	4
ENSG00000177374.12	HIC1	-0.8944268191621191	-0.20899426367346516	0.37109356839572005	0.0021601085836239677	0.0303605453359399	0.034422284605647134	NA	7	7	7
ENSG00000254087.7	LYN	-0.8942801138868952	-0.16561375047609678	0.3711720371279107	0.00397625350775333	0.0686952515278653	0.0013399938428324124	NA	27	27	27
ENSG00000272823.1	RP11-295M18.6	0.8937384501914238	0.050846164399336695	0.37146184774568913	0.045028494638753774	0.2246177980558388	3.631184013227195e-10	NA	25	25	25
ENSG00000189007.15	ADAT2	-0.89356677832692	-0.2750414249241252	0.3715537279902743	0.001407872929031154	0.03249825470812412	0.028467534597667443	NA	12	12	12
ENSG00000105668.7	UPK1A	0.8921510241588646	0.0771011725822851	0.3723119890791067	0.015167867022555556	0.06515320829487826	0.001865896775897544	NA	15	16	16
ENSG00000169189.16	NSMCE1	-0.8917005835611573	-0.24691434173537322	0.3725534406783031	0.0016694732797306567	0.07591359430525252	0.0006113890573980812	NA	9	9	9
ENSG00000101421.3	CHMP4B	-0.8916093675899541	-0.13774551957516828	0.3726023473759913	0.010740192797777905	0.09013772867484802	0.00022418842357290077	NA	34	35	35
ENSG00000128791.11	TWSG1	0.8905121857383075	0.13221455426987727	0.3731909281677489	0.008001697978092567	0.1808760226480328	2.114832899330536e-08	NA	10	10	10
ENSG00000197705.9	KLHL14	-0.8901051921457466	-0.07939577517346066	0.37340940529042566	0.017977683147823206	0.09316396807684793	0.00010473510815077616	NA	11	11	11
ENSG00000133302.12	SLF1	-0.8882277677077209	-0.19770158635298432	0.37441824509261923	0.003502104572162494	0.08376924662969404	0.00030208526856288624	NA	18	18	18
ENSG00000124613.8	ZNF391	-0.8881206596201485	-0.0462739826580128	0.37447585072913914	0.04258493668142422	0.2776538440878536	2.928587182745289e-12	NA	54	56	56
ENSG00000185532.15	PRKG1	-0.8869889544706326	-0.07487306843017887	0.3750848472924242	0.015827408662011672	0.02828931703859514	0.040111912879803584	NA	60	64	64
ENSG00000177683.13	THAP5	0.8866191438459404	0.11527310999352298	0.37528398348686165	0.008986151595939062	0.12055778757876333	1.2683981067008211e-05	NA	28	28	28
ENSG00000146833.15	TRIM4	0.8864422206524672	0.100627000366768	0.3753792764553483	0.010473332702505188	0.12923808394825087	5.951549162193764e-06	NA	25	25	25
ENSG00000278611.1	CTC-543D15.8	-0.8858177590801577	-0.045597508623095376	0.37571573846982287	0.0462050316251029	0.3379321861277026	1.9529494016825106e-15	NA	13	13	13
ENSG00000142208.15	AKT1	-0.8853842784211506	-0.1029347007540729	0.3759494087920974	0.009436345305547239	0.03645589450880625	0.018628319232995558	NA	32	35	35
ENSG00000061987.14	MON2	-0.88488715731351	-0.08672538753239258	0.3762174952947063	0.013451285975151942	0.03445758529570332	0.023712357967824747	NA	93	93	93
ENSG00000178761.14	FAM219B	0.8840046741692561	0.21982502498440895	0.3766936896307841	0.0032312036769108635	0.04582445735673645	0.0098759865096169	NA	20	22	22
ENSG00000170448.11	NFXL1	-0.8833300280240807	-0.03375497128993515	0.377057984264515	0.13048922897692472	0.17538577779729986	6.300069574455935e-08	NA	125	128	128
ENSG00000135823.13	STX6	-0.8833237340135344	-0.13319421228612402	0.37706138391943467	0.006105946932183947	0.06580718386612269	0.0014200521217287026	NA	18	18	18
ENSG00000125637.15	PSD4	-0.8824230275818356	-0.04218352501173208	0.3775480875207081	0.05012867377242049	0.2438175240593834	1.57894011267419e-11	NA	23	23	23
ENSG00000011638.10	TMEM159	-0.8818897025134401	-0.07153794158818343	0.3778364562124923	0.013163969479740701	0.0978080483382341	0.00011018386959525735	NA	17	18	18
ENSG00000103932.11	RPAP1	-0.8815352774812812	-0.062448169156077565	0.37802816874766076	0.026150595813028553	0.1854669428967	4.4553100662056444e-08	NA	11	12	12
ENSG00000189269.12	DRICH1	-0.881138863392493	-0.0234947469750908	0.37824266461542966	0.18741757383644356	0.3072721972251863	1.7121027460477493e-14	NA	59	72	72
ENSG00000171587.14	DSCAM	0.880659211155696	0.12051769157543232	0.3785023000371741	0.01351507351060421	0.08203596120017119	0.0004552642457504491	NA	47	49	49
ENSG00000142856.16	ITGB3BP	-0.8805277026738232	-0.020375720922790233	0.3785735046483114	0.2204490712452864	0.5464058226843129	1.3464505788469697e-29	NA	48	48	48
ENSG00000130653.15	PNPLA7	-0.8803452069967496	-0.07068487015480063	0.37867232968268605	0.020753991661369122	0.05266226636526086	0.004155509310948709	NA	20	32	32
ENSG00000241106.6	HLA-DOB	0.8781321249054993	0.023674250934392717	0.3798720211828903	0.17352052567477572	0.4108999911735135	6.655288528095666e-21	NA	23	30	30
ENSG00000169964.7	TMEM42	-0.8780791658365871	-0.04448285612046856	0.3799007584048717	0.030551899315918136	0.026910053233382497	0.03997297887564017	NA	80	84	84
ENSG00000270020.1	RP11-463O9.9	0.8776451581520924	0.022584102007415122	0.380136314692452	0.20822911680048992	0.3948146587306245	1.1335591813293095e-18	NA	57	59	59
ENSG00000262246.5	CORO7	-0.8766537653589986	-0.08241928890017383	0.3806747265840025	0.013627687084888075	0.2421894812353373	1.3958455115639077e-10	NA	12	13	13
ENSG00000005100.12	DHX33	-0.8760820902299684	-0.09598671418998245	0.38098540835550565	0.02928865663447725	0.04846870096496418	0.007485276557814875	NA	63	67	67
ENSG00000119878.5	CRIPT	0.8758071086184814	0.06800372820864806	0.38113490491873026	0.030821224708470197	0.18988906465585784	2.2260129807419665e-08	NA	19	19	19
ENSG00000175567.8	UCP2	-0.8742628743473919	-0.09118083849594093	0.3819751124773999	0.011790742234819344	0.07517382358433759	0.0002596611605995625	NA	9	10	10
ENSG00000100413.16	POLR3H	-0.8742478672312106	-0.07988343812421277	0.3819832833190554	0.008940070526940659	0.09056370962083916	0.00018681846957966058	NA	54	55	55
ENSG00000147535.16	PLPP5	0.8740452512887397	0.1555346849107008	0.3820936109962756	0.0044477384905808656	0.08222413612804969	0.00034122084194694135	NA	20	22	22
ENSG00000185201.16	IFITM2	0.8737215079360562	0.24730484907154732	0.38226993507289897	0.001995588727467571	0.10424690482774557	4.7409303614765476e-05	NA	16	18	18
ENSG00000130338.12	TULP4	-0.8732171078773008	-0.2178282799753947	0.38254475169581825	0.002984184918492035	0.029240852916201376	0.03971880430272642	NA	19	20	20
ENSG00000137135.17	ARHGEF39	-0.8730657012024994	-0.06831569217439003	0.38262726752288667	0.031024493179415212	0.1407214328132818	2.4794178683165823e-06	NA	24	24	24
ENSG00000271947.1	RP11-439M11.1	0.8728987780562779	0.08156052522368774	0.38271825238624413	0.034341708163156924	0.10407938694738196	5.6910187588175525e-05	NA	45	45	45
ENSG00000169220.17	RGS14	-0.872824169388932	-0.10119225973584738	0.38275892364849573	0.007805208111969626	0.0368705051416524	0.018854707469585032	NA	36	38	38
ENSG00000188004.9	C1orf204	0.8712822916702494	0.12712666838276357	0.383600037019346	0.006252553312582289	0.1160307989262982	1.229494142465078e-05	NA	5	5	5
ENSG00000197599.12	CCDC154	-0.8712694985826658	-0.04479341522295498	0.38360702053731743	0.06971048565010997	0.3331032567720263	2.7972377995991507e-16	NA	24	24	24
ENSG00000179163.11	FUCA1	-0.871227805857441	-0.033200170473695154	0.3836297803914178	0.011980066911591869	0.06454915467569791	0.0018459764918210067	NA	55	60	60
ENSG00000131781.12	FMO5	0.8710004316763796	0.07651168028705273	0.38375391738937836	0.009387585743984078	0.04618091759928263	0.009377741059481994	NA	19	19	19
ENSG00000221949.5	LINC01465	0.8702332157482465	0.08131867721171254	0.3841729673285096	0.011490247171380596	0.04431251097999758	0.00996845056056558	NA	6	6	6
ENSG00000144040.12	SFXN5	-0.8697852167909091	-0.1071469637142943	0.3844177918052111	0.008889982719328681	0.13298729493327555	2.9266075980942463e-06	NA	16	20	20
ENSG00000077080.9	ACTL6B	0.8687325293480066	0.21437002168462227	0.3849934446532266	0.0021982414024164115	0.06711624553277368	0.0012141545530599527	NA	27	27	27
ENSG00000168275.14	COA6	-0.8683255488153054	-0.05998901716383469	0.38521613954869605	0.03113501784063709	0.2605294819012508	1.0844645615031311e-11	NA	35	35	35
ENSG00000104738.16	MCM4	-0.8682411225677759	-0.12397524279379903	0.38526234644301804	0.006836040578907026	0.0829240738974612	0.0004298021968679483	NA	11	12	12
ENSG00000197128.11	ZNF772	0.8677336226181475	0.04172535513847481	0.38554017499859183	0.04322654512454985	0.056497144820961076	0.003647956020291245	NA	81	83	83
ENSG00000065621.14	GSTO2	0.8671767892415573	0.04982054889754004	0.3858451517131014	0.022081254997058944	0.12505147352534787	1.0973482047520959e-05	NA	16	17	17
ENSG00000082126.17	MPP4	0.8669108662518576	0.08229351253175442	0.3859908492636519	0.014413678530871296	0.04946376756570448	0.005834952968020175	NA	8	8	8
ENSG00000185917.13	SETD4	-0.8659727910579939	-0.07950545135611702	0.38650508306415166	0.015483645229962532	0.2059322628447006	3.5832808350110186e-09	NA	22	22	22
ENSG00000197766.7	CFD	-0.8658885993557996	-0.07074406424421666	0.38655125568640236	0.022379216188759866	0.14288704592993098	1.563860458491246e-06	NA	5	7	7
ENSG00000132612.15	VPS4A	-0.8651894095007178	-0.10019222984157249	0.38693483717049926	0.0073334594548487494	0.04388040507732872	0.010438145985222093	NA	32	34	34
ENSG00000183775.10	KCTD16	-0.8648332359341098	-0.07000961767818407	0.3871303262484296	0.01912370765030673	0.038554361827798346	0.014214410894049796	NA	59	66	66
ENSG00000271553.1	RP11-274B21.10	0.8641661416731926	0.04488743176939538	0.38749662898600523	0.04582643710714136	0.2306585664401589	1.7793340189534732e-10	NA	64	65	65
ENSG00000115602.16	IL1RL1	0.8632350667237781	0.04616051613918322	0.3880082371613722	0.04871619126120741	0.3144914329059378	9.362572988239552e-15	NA	16	16	16
ENSG00000246898.1	LINC00920	0.8618000515744707	0.07683323369510724	0.3887975565498937	0.01672044513550286	0.1914652010002108	1.21398397264341e-08	NA	7	7	7
ENSG00000144792.9	ZNF660	-0.8616069463130263	-0.036527047384597285	0.38890384723181837	0.07940201853100379	0.3044493052530587	4.177016055626641e-15	NA	34	34	34
ENSG00000138036.18	DYNC2LI1	-0.8606772695754938	-0.08012590433793557	0.38941581552957705	0.008343250420899015	0.08094292520453694	0.00018474743183580515	NA	20	20	20
ENSG00000255328.1	RP11-326C3.12	0.8605732030444604	0.024285131087751943	0.3894731499509061	0.1857538179866773	0.4890730897220652	4.0855552487334652e-25	NA	18	19	19
ENSG00000229214.1	LINC00242	0.8605125052154717	0.11452621763055681	0.3895065931876661	0.011927618843228023	0.053045091049825306	0.005286671677538614	NA	35	37	37
ENSG00000186446.11	ZNF501	0.8598019530428259	0.08969662884049383	0.3898982225108102	0.012140962656000358	0.0518985550434951	0.003849793632754074	NA	29	30	30
ENSG00000259865.1	RP11-488L18.10	-0.8591820540357479	-0.1323440189275079	0.39024008273901245	0.007388430670450676	0.12664445862227508	9.582016757128922e-06	NA	33	34	34
ENSG00000218336.8	TENM3	-0.8590616645897086	-0.3375017898148615	0.39030649590595656	0.0009627482167838681	0.029875159340457324	0.034352514443691896	NA	17	17	17
ENSG00000124164.15	VAPB	-0.8588297754106914	-0.0689300052501395	0.39043443756262197	0.015580838716063692	0.2520392098136269	4.580322561044059e-11	NA	33	34	34
ENSG00000160284.14	SPATC1L	-0.8565002950262915	-0.041922837148637856	0.3917211097210048	0.036802860875314994	0.16320501841249835	3.852015823790869e-07	NA	16	16	16
ENSG00000196275.13	GTF2IRD2	0.8564723856023825	0.041854657542555594	0.3917365408777074	0.0887984550665375	0.4426495944591988	1.1991994051760974e-21	NA	39	42	42
ENSG00000064666.14	CNN2	0.8551786415390623	0.10845409889750905	0.3924522584536376	0.007477460158055196	0.05257188682044451	0.00538908898084472	NA	12	12	12
ENSG00000226979.8	LTA	-0.8540873823789769	-0.39393688945597904	0.3930565745157135	0.0006423191702613017	0.03622915557667995	0.020506074263187204	NA	2	15	15
ENSG00000136197.12	C7orf25	-0.8533281620676162	-0.22967207959583105	0.3934773469541385	0.0038770248291850155	0.03677105334184058	0.020102528162017363	NA	27	27	27
ENSG00000127463.13	EMC1	0.8529689865083863	0.11468204605735205	0.39367650300505275	0.00830305455909305	0.2419893547622275	6.080102846928814e-11	NA	5	5	5
ENSG00000238078.1	LINC01352	0.8524796863013601	0.05856444126167918	0.3939479089003822	0.02979245386896836	0.14219954556907138	1.5693545809153126e-06	NA	11	11	11
ENSG00000241878.11	PISD	-0.8524558979926107	-0.16606845887092264	0.39396110672758244	0.003840723535568281	0.08011147896277658	0.0004844182786693428	NA	20	21	21
ENSG00000119723.16	COQ6	-0.8513406262758222	-0.055940934007324326	0.3945801632958329	0.05972572547336373	0.09304764423746796	8.397183744688464e-05	NA	47	48	48
ENSG00000157765.11	SLC34A2	0.8513165017369244	0.053379690051693546	0.3945935606604788	0.03743882097214384	0.11599586968661164	2.084879137636822e-05	NA	58	58	58
ENSG00000166452.11	AKIP1	-0.8492393391899963	-0.25238136208851747	0.39574812736825615	0.0016270213418534537	0.033874134390744236	0.02388119912596559	NA	4	4	4
ENSG00000223802.7	CERS1	-0.8468510428400169	-0.05556376790859434	0.39707815344032316	0.010148901437476205	0.08316869940799028	0.00033424331737911563	NA	25	26	26
ENSG00000163041.9	H3F3A	0.8465458212822395	0.07123291395763788	0.3972483233591998	0.01702843761288921	0.23733458137376115	3.183929901606839e-11	NA	10	10	10
ENSG00000111665.11	CDCA3	-0.846184306688243	-0.04733861842555888	0.3974499351753822	0.045578819026680754	0.3039846226463592	7.270313664918456e-14	NA	42	42	42
ENSG00000118961.14	LDAH	0.8460813892561024	0.03617815579987182	0.3975073421202119	0.08546737330730182	0.24837631079055264	8.278193123271175e-11	NA	47	47	47
ENSG00000165752.16	STK32C	-0.8448454073253214	-0.13056946341300663	0.3981971585159708	0.006156295997222855	0.04954170806175645	0.007109975426829075	NA	28	29	29
ENSG00000181396.12	OGFOD3	0.844630968958126	0.08210606711048848	0.39831691252430035	0.013967168453240307	0.16945144165033724	1.742455494353817e-07	NA	11	11	11
ENSG00000085982.13	USP40	-0.8437724405242141	-0.09131434437011539	0.3987965785968588	0.010008348040986891	0.2287721597481848	1.198682365292457e-10	NA	54	54	54
ENSG00000197181.11	PIWIL2	0.8435043261842646	0.03306486204897212	0.3989464472577806	0.07025058194645643	0.29234416579432937	1.6795772508648891e-13	NA	18	20	20
ENSG00000160310.17	PRMT2	0.842745994992445	0.11252380450463031	0.39937051738712714	0.0105970114242411	0.042249717169722	0.01321477161615092	NA	21	21	21
ENSG00000144455.13	SUMF1	-0.8424694499593361	-0.04229584326189222	0.3995252329627902	0.057236419717315024	0.2556409109978528	3.907439869005604e-11	NA	93	101	101
ENSG00000188086.13	PRSS45	0.8418643956337091	0.03551074574641594	0.3998638616971718	0.10204635453365442	0.2464336369121668	6.269250949160803e-11	NA	17	17	17
ENSG00000166435.15	XRRA1	-0.8415791161860424	-0.017192687107641946	0.4000235829469839	0.29663370388825094	0.6650565521803989	2.17027917494166e-43	NA	17	17	17
ENSG00000139433.9	GLTP	-0.8405762137269917	-0.1902197019766087	0.40058538880951555	0.0028472889714733903	0.0501725692280423	0.006523666946249808	NA	18	18	18
ENSG00000144485.10	HES6	0.8404557956626711	0.11873555760331073	0.400652876460152	0.006544281093272278	0.1317583644416001	6.1810132421924e-06	NA	15	15	15
ENSG00000188039.13	NWD1	-0.8403717279434203	-0.3067603893753708	0.4006999958060379	0.0009669111626557195	0.035613861267115014	0.02335382758891617	NA	1	1	1
ENSG00000036448.9	MYOM2	-0.8403012178585673	-0.029951460331309937	0.40073951876334	0.11681440997903975	0.3080801113944266	4.204374801681172e-14	NA	48	53	53
ENSG00000116830.11	TTF2	0.839687043725441	0.05558621458504755	0.40108388029348474	0.013735909744066303	0.1804277694780633	3.29289839958025e-08	NA	13	13	13
ENSG00000122756.14	CNTFR	-0.8381651266044026	-0.14860193531409716	0.40193796998506215	0.003720573581024202	0.029593401443288814	0.03808321358029187	NA	12	33	33
ENSG00000148384.12	INPP5E	0.837580565784536	0.10562230103490804	0.4022663114176356	0.009379505573370896	0.21760007819067692	2.8881028842392036e-10	NA	16	19	19
ENSG00000226091.7	LINC00937	-0.8357709240855318	-0.06100356013707856	0.4032837866787857	0.02144900605676249	0.03330137514939897	0.024819669997366664	NA	26	36	36
ENSG00000072609.17	CHFR	-0.8349303062409954	-0.085553910980466	0.4037569499276703	0.012545007786940942	0.10109137409674734	5.8556239812105225e-05	NA	29	30	30
ENSG00000154079.5	SDHAF4	0.8345880446814432	0.13470009128644114	0.40394969577042394	0.0025277322544643003	0.05183505066834153	0.005431113352409685	NA	9	9	9
ENSG00000244165.1	P2RY11	0.8343455014114931	0.09978768351095353	0.4040863182332801	0.008648832463587627	0.1615277700405478	1.2530663756903187e-07	NA	6	6	6
ENSG00000196683.10	TOMM7	-0.8335383021921465	-0.1355919276163028	0.40454120548654526	0.004799328470969559	0.115075858660747	2.5463203337201653e-05	NA	9	9	9
ENSG00000218672.1	AC008060.7	-0.833226151865777	-0.027447151920569082	0.40471719608311185	0.10285391293109541	0.342344738971397	6.2587884444577e-16	NA	28	32	32
ENSG00000136982.5	DSCC1	0.8328943586012072	0.02409137402358665	0.4049043115749087	0.09264282486142571	0.2843632535924499	1.1036317161346932e-12	NA	135	136	136
ENSG00000078808.16	SDF4	0.8326215319232437	0.1936436329289194	0.40505821148598076	0.0021833805678330306	0.0536730913336902	0.0046832709172052464	NA	4	4	4
ENSG00000168333.13	C8orf22	-0.832470915342858	-0.03113291591582577	0.4051431883851141	0.06700186955736254	0.058001237398936374	0.0031033192482211713	NA	40	41	41
ENSG00000137513.9	NARS2	-0.83160945288298	-0.04554318738841022	0.4056294246675317	0.038393558741978064	0.15070049151767825	1.1953205768596405e-06	NA	14	14	14
ENSG00000238083.7	LRRC37A2	0.829938099280848	0.028633529359018365	0.40657378253866483	0.028176136376537382	0.6053675048353725	8.480376072326998e-37	NA	42	83	83
ENSG00000150281.6	CTF1	0.829395049116765	0.04178201386748283	0.40688090207170113	0.012176160079314923	0.041414250599101365	0.014074592193166688	NA	24	32	32
ENSG00000027869.11	SH2D2A	-0.8293883634659774	-0.1030827286554904	0.4068846839731137	0.009772570310872926	0.03525139433500552	0.022720678197852184	NA	43	43	43
ENSG00000196296.13	ATP2A1	0.8291850920972564	0.0411759472566347	0.40699967939138404	0.056926994920795525	0.040078376660731434	0.013623312068657596	NA	36	37	37
ENSG00000164983.7	TMEM65	0.8284641837300897	0.0914796928536587	0.4074076705639367	0.007610047310094839	0.1244844886456498	6.691494298607728e-06	NA	15	15	15
ENSG00000151360.9	ALLC	0.8283403632673964	0.07891610028257379	0.4074777700959963	0.01999816125606893	0.09832470021935666	9.096737731367606e-05	NA	16	17	17
ENSG00000204149.10	AGAP6	-0.8282758244178186	-0.08446548302180906	0.40751431087462464	0.01218148959402036	0.2341597660720151	2.118118954306215e-10	NA	16	18	18
ENSG00000143437.20	ARNT	-0.8269178925561366	-0.10060515635719315	0.40828360123071017	0.023811846423887055	0.10367654118127448	5.270335252259164e-05	NA	42	44	44
ENSG00000257261.5	RP11-96H19.1	0.8253415463928055	0.055765758579549095	0.4091777108200946	0.03563572956728579	0.2391712916948142	5.617689726069703e-11	NA	18	18	18
ENSG00000100068.11	LRP5L	-0.8251345836950772	-0.03887311751158865	0.4092951873170426	0.05796455707600199	0.1029432849155818	6.145061369351518e-05	NA	69	78	78
ENSG00000161640.15	SIGLEC11	-0.8251338140032731	-0.1612412009415345	0.409295624248181	0.003962214453799929	0.08897234033524641	0.00023709887431084327	NA	3	3	3
ENSG00000177917.10	ARL6IP6	-0.8250479105086599	-0.12342298337177272	0.4093443908501301	0.0059033695492116695	0.03161250005250725	0.031187175367217587	NA	28	33	33
ENSG00000237595.3	RP11-112L6.3	0.8250414257957209	0.03972859239106752	0.40934807230068315	0.04401948005094892	0.08321789926864627	0.0003955092578475738	NA	50	50	50
ENSG00000205659.10	LIN52	0.8239754971863286	0.1121282544983923	0.40995348063468084	0.008237165450598919	0.07603353528071936	0.0005026789208213414	NA	12	12	12
ENSG00000185624.14	P4HB	-0.8236905230607484	-0.3111060181887317	0.41011542561027226	0.0010129816405727884	0.028822057624355295	0.04039446286208142	NA	10	10	10
ENSG00000146910.12	CNPY1	-0.8230031143759123	-0.08617861841813042	0.4105062223774163	0.012613153933182988	0.05862940037156882	0.003077774191811695	NA	16	16	16
ENSG00000256427.1	RP11-118B22.4	-0.8227632408930675	-0.06147308606124931	0.410642644226175	0.0267694540327008	0.13736520220692405	3.6658926229588164e-06	NA	26	26	26
ENSG00000258405.9	ZNF578	0.8226882701411761	0.06337173135180207	0.41068528742837695	0.024481843998513164	0.026436434143043728	0.0483176927841451	NA	21	23	23
ENSG00000243321.3	LINC01998	-0.8213563266924458	-0.09263336913744354	0.41144333238099406	0.012053473444403504	0.028481914560998425	0.04274692078815545	NA	12	13	13
ENSG00000205678.7	TECRL	-0.8209575209638349	-0.05510382227004789	0.41167046491583426	0.013521913646147276	0.06456827967971339	0.0012447093564170785	NA	44	44	44
ENSG00000272447.1	RP11-182L21.6	-0.8205933370574402	-0.10982560380217953	0.411877944194019	0.007949012515387176	0.1045461181508438	4.332280631994621e-05	NA	4	4	4
ENSG00000103479.15	RBL2	0.82052894588191	0.07974061998082714	0.41191463495399716	0.016745937238112348	0.2596153077632895	1.134114096879507e-11	NA	26	26	26
ENSG00000105053.10	VRK3	0.8196707055771703	0.1184234190627576	0.4124038542812719	0.006390772437286677	0.059309606533952126	0.002878640858124561	NA	11	12	12
ENSG00000186047.9	DLEU7	0.8195351869478441	0.10871261438368172	0.4124811349056282	0.007364292711587043	0.027277317671487916	0.04603111222158211	NA	37	37	37
ENSG00000143390.17	RFX5	0.8194496374418545	0.1436416140692702	0.4125299246417923	0.0017118561684307098	0.03770270635161143	0.017010846297116532	NA	3	3	3
ENSG00000271789.1	RP5-1112D6.7	0.8171539432738527	0.06909098139458926	0.41384045896222965	0.0218368342184024	0.0896953956396829	0.00018424563706782418	NA	28	28	28
ENSG00000130803.14	ZNF317	-0.8151574016058254	-0.04019631793538233	0.4149822179773279	0.042351768790075295	0.06253664026736827	0.0017304357084479294	NA	82	87	87
ENSG00000074211.13	PPP2R2C	-0.8142977314713968	-0.08300062892703902	0.415474408992917	0.013618366013535705	0.13551733401927554	1.3159475201361222e-06	NA	41	46	46
ENSG00000107902.13	LHPP	-0.8135381663059157	-0.12351904730823156	0.41590957324218103	0.006540745216653627	0.09652090787712336	8.857297784052245e-05	NA	52	56	56
ENSG00000222041.10	CYTOR	-0.8133120820298086	-0.5664082855839373	0.4160391516628943	0.0005631444075909305	0.19561498117876427	1.1975609170482568e-08	NA	2	3	3
ENSG00000197894.10	ADH5	-0.8132678326329279	-0.13333507519230617	0.41606451564426905	0.009876855508189312	0.11841985704208448	1.2584025391048832e-05	NA	30	31	31
ENSG00000213931.5	HBE1	0.8131547154991753	0.06985941787790195	0.4161293591149805	0.02205808724696369	0.052740319479788716	0.005309837007334779	NA	18	18	18
ENSG00000267002.2	RP11-242D8.1	-0.812710442886086	-0.11835909652976125	0.4163840924678074	0.004653713357512056	0.0808643508677028	0.0004526594501730289	NA	19	19	19
ENSG00000146701.11	MDH2	0.8126471994688886	0.3983618818508898	0.4164203619348984	0.0003747914613159001	0.027206496210388013	0.0435057028660656	NA	8	8	8
ENSG00000138085.16	ATRAID	0.8109711790919238	0.1986348936420893	0.4173822219894162	0.00223607962942832	0.050871674932442254	0.005835748783511311	NA	10	10	10
ENSG00000269930.1	RP11-932O9.9	0.8103664128569931	0.06204216956103726	0.4177296156788691	0.024670420971808438	0.04045526855221943	0.015290998647659674	NA	18	19	19
ENSG00000117595.10	IRF6	0.8096345230664456	0.11464172193827925	0.418150260239857	0.006372830147833177	0.04505481597275333	0.00826612614304502	NA	8	8	8
ENSG00000183281.14	PLGLB1	0.8092429131549707	0.05595823466126603	0.4183754355706014	0.047055527535692296	0.05283605429374068	0.004635389290625245	NA	48	64	64
ENSG00000239672.7	NME1	0.8091635536306788	0.1514969461701494	0.41842107591995226	0.0040411924525828305	0.12466231253472518	9.446417158782973e-06	NA	10	10	10
ENSG00000134330.18	IAH1	0.8089832011856317	0.126848695400161	0.41852480907099787	0.009179874679767924	0.07373628332924666	0.0009672113409162023	NA	33	33	33
ENSG00000132694.18	ARHGEF11	-0.8089783182933654	-0.129359750964772	0.4185276177701316	0.006814686208085132	0.05433429365711584	0.004059032824058878	NA	28	31	31
ENSG00000183346.6	C10orf107	0.8083385977786699	0.0297792236813686	0.4188956887412091	0.0509007751345958	0.3612943591345505	8.2238780286394e-17	NA	39	39	39
ENSG00000140575.12	IQGAP1	0.8080063305412881	0.05981842983355419	0.4190869378584289	0.026252264816119208	0.3530600954945542	1.3688781805866004e-16	NA	58	59	59
ENSG00000163913.11	IFT122	0.8071025638755107	0.1215188297086584	0.41960739511092393	0.010109717501928135	0.11275817065393348	3.1381627453221145e-05	NA	48	48	48
ENSG00000277135.1	RP11-327J17.9	-0.806568554822515	-0.03074256343158458	0.41991509644725455	0.07683404916535194	0.16418103575358034	2.8279332125355575e-07	NA	73	78	78
ENSG00000158406.4	HIST1H4H	-0.8061217257631184	-0.08194783033130687	0.42017266566888023	0.011917304632681789	0.049586252364847386	0.004974126037575539	NA	21	21	21
ENSG00000029639.10	TFB1M	-0.8057968167307326	-0.03974260998339166	0.42036001383097044	0.04631909285831462	0.13203027546392354	5.3409960137030314e-06	NA	21	21	21
ENSG00000167984.17	NLRC3	-0.8044547089889593	-0.0227363647922876	0.4211344161052094	0.2255168206597084	0.3742017159277609	5.9562209994674485e-18	NA	55	57	57
ENSG00000198909.7	MAP3K3	0.8040880191494149	0.09564111178650728	0.4213461433359381	0.010726916720336646	0.12554771135769066	8.322383837402581e-06	NA	23	23	23
ENSG00000169684.13	CHRNA5	-0.8038621799466404	-0.02731284546478751	0.42147657427970275	0.14120516529362662	0.3892085919242512	3.037679366079893e-19	NA	32	32	32
ENSG00000126464.13	PRR12	-0.8033101866160871	-0.2232263168902146	0.42179547161872777	0.0019161474692403547	0.07191999318930409	0.000983776059927818	NA	5	5	5
ENSG00000114544.16	SLC41A3	-0.8031661191151995	-0.15705445168651264	0.42187872550650907	0.0034011404519215514	0.1391748713682413	2.5507011946500727e-06	NA	14	14	14
ENSG00000103275.19	UBE2I	0.8026797568975708	0.19853191768530049	0.42215985620256624	0.003105618275287608	0.117145227048537	4.6736632291441355e-06	NA	8	8	8
ENSG00000175115.11	PACS1	-0.8025026635995572	-0.13560164398237903	0.42226224824742165	0.005918012407249774	0.06624678170823227	0.0017492511360621644	NA	16	16	16
ENSG00000167995.15	BEST1	-0.8017873709096895	-0.13859966777746202	0.42267596523732165	0.003362618451098363	0.04403837118592774	0.01047257969146504	NA	16	16	16
ENSG00000137074.18	APTX	-0.8000803550909132	-0.09295708217711489	0.42366424228111055	0.00984125271236469	0.08313295693758553	0.0001623343964457474	NA	10	10	10
ENSG00000136111.12	TBC1D4	0.7989010094388999	0.12016437398077506	0.42434781359180485	0.008127392528746486	0.11904964647809595	1.4573950581445536e-05	NA	45	46	46
ENSG00000196535.15	MYO18A	-0.7980991664666531	-0.14435295607879742	0.4248129451265046	0.006295291364592157	0.07263936096391982	0.0008572547713929063	NA	43	43	43
ENSG00000108107.14	RPL28	-0.7978234051103351	-0.14643229262387486	0.42497297706006376	0.0045463012314155065	0.09758505701595244	0.00010217380870812274	NA	19	20	20
ENSG00000227477.1	STK4-AS1	0.7976722315804137	0.08248006613167448	0.42506072217915747	0.013802987095226316	0.030039053169124277	0.03706452237254402	NA	16	17	17
ENSG00000170802.15	FOXN2	0.7976141700528856	0.11222709725258578	0.4250944254394452	0.01058125933820157	0.3172077769717951	5.2005391730533414e-15	NA	6	6	6
ENSG00000277147.4	LINC00869	0.7967310649724416	0.0623336167491464	0.4256072381756435	0.017016820548121772	0.04940136239908592	0.006307398887490571	NA	14	22	22
ENSG00000059122.16	FLYWCH1	-0.7954959668934656	-0.02236757310559796	0.4263250560794667	0.20428254167360668	0.6213085132021229	1.6973292564595785e-38	NA	28	28	28
ENSG00000118017.3	A4GNT	-0.7950001269023862	-0.042715571767905	0.42661342833273586	0.047130903581916295	0.110916888660833	3.239652272055468e-05	NA	36	36	36
ENSG00000099282.9	TSPAN15	0.7942538759687279	0.17945136187605845	0.427047649722603	0.002524904320366475	0.0848684337802265	0.0001836528691754631	NA	16	16	16
ENSG00000123146.19	ADGRE5	0.7939751404103134	0.1294624324614443	0.4272099037590391	0.0024646248540379956	0.056622774295177085	0.003215031807805681	NA	8	9	9
ENSG00000122085.16	MTERF4	-0.7924893766754623	-0.049869353139407394	0.42807538363573283	0.03304010077815775	0.3394803235209013	1.0354944974443097e-15	NA	17	17	17
ENSG00000140030.5	GPR65	-0.7923957643979841	-0.15528445415064177	0.4281299483588912	0.003570525009443016	0.05050845559462165	0.005065877106644154	NA	6	6	6
ENSG00000198454.2	PRR31	-0.7919060729826877	-0.0412961716958713	0.42841544564767176	0.06950169365174684	0.11990547139025425	1.4671003105134921e-05	NA	28	39	39
ENSG00000120451.10	SNX19	-0.789678629456801	-0.03209459292377351	0.42971547497726026	0.08666467444935742	0.3283626441370575	7.238284174083472e-16	NA	52	61	61
ENSG00000154889.16	MPPE1	0.7884820690326502	0.045850466570964456	0.43041478287812085	0.08532526762176729	0.26307861107574937	8.445692702584895e-12	NA	115	118	118
ENSG00000020922.12	MRE11	0.7877059646119204	0.058178083127804744	0.43086871588358555	0.024081008766391847	0.23402442775874865	1.9970576328375856e-10	NA	31	32	32
ENSG00000236383.8	LINC00854	-0.7875019599661767	-0.09134705822197035	0.4309880815266267	0.007937890208907646	0.0869730940068921	0.0002247423855952249	NA	13	13	13
ENSG00000205959.3	RP11-689P11.2	0.7870859983005313	0.03826006407849118	0.43123152526111275	0.05123320847638479	0.3657776484592161	5.919161363295624e-17	NA	32	33	33
ENSG00000008283.15	CYB561	-0.7870652576799871	-0.06617765877769195	0.43124366590409025	0.0183519997927054	0.3097103634555932	7.498384918561787e-15	NA	21	21	21
ENSG00000102445.18	RUBCNL	-0.7869105334728556	-0.10534967989881591	0.43133424087325334	0.009394351870077724	0.051946852147006464	0.004860414387058597	NA	31	33	33
ENSG00000141252.19	VPS53	0.7858072421624261	0.08544285599745591	0.4319804231134253	0.014942748852166838	0.16371165818446698	4.600796967464093e-08	NA	40	43	43
ENSG00000060558.3	GNA15	-0.7856111998896731	-0.09620053918588177	0.43209530097262505	0.009107843358491186	0.03936065264871229	0.015620865267344571	NA	11	11	11
ENSG00000182986.12	ZNF320	-0.7855870288993809	-0.041237197896071824	0.4321094660391387	0.05973291956193927	0.3684499978639904	3.459312040101888e-17	NA	26	27	27
ENSG00000170509.11	HSD17B13	-0.7854714024282273	-0.030678750573411896	0.4321772310157317	0.07664615929437296	0.2884452827084644	7.215913849691837e-13	NA	19	19	19
ENSG00000184925.11	LCN12	0.7850869722536584	0.0672595656194576	0.43240257749278976	0.015121381662531498	0.11115731650149407	3.3379567923569324e-05	NA	19	19	19
ENSG00000172014.12	ANKRD20A4	-0.7849208116531372	-0.13718688615930844	0.43249999908630365	0.0020415829715086354	0.15870199008629926	2.5976890385102575e-07	NA	1	6	6
ENSG00000257526.2	RP11-20E24.1	-0.7846529089704173	-0.09361851117325741	0.43265709982204736	0.009696708501664595	0.06987694076567437	0.0013052740769372102	NA	12	12	12
ENSG00000135272.10	MDFIC	0.784601033563638	0.17094409158067778	0.43268752388151765	0.002803627946337423	0.047135971990646425	0.007048242784250781	NA	26	30	30
ENSG00000113812.13	ACTR8	0.7843672006831931	0.04199434882489016	0.4328246783304832	0.05148365441969418	0.2534242014289884	2.6962858020033838e-11	NA	26	26	26
ENSG00000148814.17	LRRC27	0.7839562681138613	0.09281074933008517	0.43306577138274704	0.008486784880017414	0.15776939424468636	5.195262899970159e-07	NA	9	10	10
ENSG00000071994.10	PDCD2	0.7836232734556299	0.20267466055209432	0.43326119544814445	0.001979566514377618	0.028168625526378832	0.040963745871624574	NA	4	4	4
ENSG00000101290.13	CDS2	0.7829076675334818	0.10889343204892028	0.4336813345569389	0.006783806969416922	0.09125815755781154	0.00012317154582375413	NA	60	63	63
ENSG00000129422.14	MTUS1	0.7827505374614283	0.060866302386685216	0.43377361865966557	0.011794108540082357	0.14737011001112232	9.521832416837946e-07	NA	46	47	47
ENSG00000278619.4	MRM1	-0.7826602057429456	-0.11831282131789904	0.4338266765428591	0.01482860359891899	0.0874320640737078	0.00024538101370923777	NA	24	29	29
ENSG00000180376.16	CCDC66	-0.782255019183485	-0.04553641994473276	0.4340647159625095	0.035804240408326526	0.2941563349517925	2.350210147751215e-14	NA	20	21	21
ENSG00000067208.14	EVI5	0.7821193979056226	0.11894525483782645	0.43414440774795426	0.004267479388816855	0.045327118170159934	0.009163527761588122	NA	48	49	49
ENSG00000100294.12	MCAT	0.7818896830029958	0.11628203013057672	0.4342794087339522	0.009698595300707352	0.06222867470603334	0.0019773221537945445	NA	67	71	71
ENSG00000184012.11	TMPRSS2	-0.7817082627544154	-0.08675141573425135	0.4343860446080593	0.007138138988082757	0.057137041794949266	0.0037999517098276365	NA	8	8	8
ENSG00000180902.17	D2HGDH	-0.780288180590099	-1.663347282074681	0.4352212682424168	0.00015760235110451418	0.4179846638845014	4.1775353234613255e-20	NA	2	10	10
ENSG00000148362.10	C9orf142	0.779695421119788	0.3178522710077183	0.4355701746589048	0.0006440576674681301	0.08727092073982481	0.00025432077010860817	NA	7	10	10
ENSG00000181031.15	RPH3AL	0.7795451485706868	0.029493136179245226	0.4356586527879538	0.07885765572790707	0.5016662864288649	2.7119961589394313e-26	NA	5	6	6
ENSG00000136108.14	CKAP2	-0.7795399637138243	-0.05674322332215469	0.43566170573565755	0.02290931844215331	0.2578741473998641	8.951308126121685e-12	NA	10	10	10
ENSG00000167702.11	KIFC2	-0.7792474767681966	-0.18194589964325084	0.43583394789602026	0.002552637680704641	0.048426953195172234	0.007556418533762373	NA	12	12	12
ENSG00000205307.11	SAP25	0.7786414812075743	0.07409858900931088	0.4361909365683123	0.01636657084991342	0.10472758032124044	2.14781223482237e-05	NA	39	39	39
ENSG00000253649.3	PRSS51	-0.7786066812731728	-0.02082743187230179	0.4362114421354948	0.07202794042562723	0.1119938786133523	2.424724024616576e-05	NA	67	68	68
ENSG00000228716.6	DHFR	0.7785800620747394	0.027087063714327387	0.4362271276482076	0.13034288699517452	0.4371771866127842	2.1352119665549485e-21	NA	86	87	87
ENSG00000146476.10	ARMT1	0.7783134855972678	0.1687328638707896	0.43638422726855897	0.002874647925178973	0.04586035686991415	0.00815286994787813	NA	28	29	29
ENSG00000213413.2	PVRIG	0.778304860185159	0.08663820238794542	0.436389310965827	0.020711402026387955	0.18489513716887804	2.3339199327305828e-08	NA	28	28	28
ENSG00000101444.12	AHCY	0.7782857118889673	0.10232068978328109	0.43640059682578713	0.009915130895700446	0.07872519564863767	0.0005398443029565564	NA	23	24	24
ENSG00000101460.12	MAP1LC3A	-0.7779899770818893	-0.14788820541417017	0.43657492202643744	0.0028875651853660874	0.037500435149857736	0.01915811463624266	NA	72	73	73
ENSG00000181826.9	RELL1	-0.7776733623447419	-0.12319037714338903	0.4367615996679265	0.005876878256781188	0.04836610232170719	0.0062175671125968175	NA	14	15	15
ENSG00000047346.12	FAM214A	-0.7776533830208472	-0.12796627716044934	0.43677338111980746	0.005561437859606209	0.12962358471254087	5.0742836769101135e-06	NA	2	2	2
ENSG00000283033.1	RP11-219A15.5	-0.7773313616609172	-0.029496215142110607	0.43696329663751887	0.11862576545147818	0.1377550765366481	3.4134058982947037e-06	NA	75	80	80
ENSG00000165695.9	AK8	-0.776492812741271	-0.04225744299847566	0.4374580628542333	0.044864962354156955	0.3821955187381931	5.121880134571649e-18	NA	19	19	19
ENSG00000267065.2	LINC02080	0.7760532325198393	0.03648513933508306	0.43771755565788983	0.053854943281715674	0.17959893993493273	3.3077542016148326e-08	NA	38	38	38
ENSG00000171160.17	MORN4	-0.775798167497905	-0.06886303762131646	0.4378681661227811	0.023087880642579713	0.15330851357302264	7.849262851688705e-07	NA	89	89	89
ENSG00000204334.7	ERICH2	-0.7755577739283839	-0.19741904845127325	0.43801014069071353	0.002241550342046943	0.028222325234659583	0.0397222534805393	NA	6	6	6
ENSG00000115904.12	SOS1	-0.7752493231080374	-0.20741973858437204	0.4381923481145401	0.0028418297861329757	0.09353913028175734	0.00017120320294115068	NA	10	11	11
ENSG00000148386.9	LCN9	0.774676347353687	0.042650987892822005	0.43853093080456307	0.03969836740380385	0.0574697617637181	0.003551131553786422	NA	31	32	32
ENSG00000005156.11	LIG3	0.7743342501616386	0.031786771182606144	0.4387331544621096	0.04209712895797592	0.2767294587864654	1.0319292514945776e-12	NA	28	29	29
ENSG00000134324.11	LPIN1	0.7743034133439303	0.046291312929571136	0.4387513856395918	0.038995824722734565	0.16539964726314998	3.253123476410961e-07	NA	45	45	45
ENSG00000184470.20	TXNRD2	-0.774026283724373	-0.08511173056559639	0.43891524825684747	0.0211429640741059	0.24729596864807624	4.23118291934959e-11	NA	15	15	15
ENSG00000173928.2	SWSAP1	-0.7736363817320434	-0.12024857761299275	0.4391458510187709	0.007002847239254269	0.058908580424511026	0.0021559352551978853	NA	9	10	10
ENSG00000183828.14	NUDT14	-0.7734903009492999	-0.045616545517396245	0.4392322666261639	0.0363575679202872	0.3243540851200317	9.732258685106537e-15	NA	22	24	24
ENSG00000112031.15	MTRF1L	0.773140209929798	0.035804035856282564	0.43943940635406253	0.06541011772778298	0.3637374951959553	4.970921010972725e-17	NA	39	42	42
ENSG00000139187.9	KLRG1	-0.771923780940156	-0.033707366587662865	0.4401595715095712	0.06906951272407064	0.35096252918922943	4.038909487677154e-16	NA	36	36	36
ENSG00000096872.15	IFT74	-0.7713593975810661	-0.04038069984652418	0.44049393443500395	0.012344155164234828	0.10415900952478993	3.4416054834646444e-05	NA	23	23	23
ENSG00000182472.8	CAPN12	-0.7712643501866762	-0.08517352199939558	0.4405502585796026	0.021349488324231225	0.11884956242954092	1.1969175275432745e-05	NA	25	25	25
ENSG00000157837.15	SPPL3	-0.7711511294081217	-0.09624466519482115	0.44061735748046393	0.008606994322972987	0.044232204804469655	0.009002426346012296	NA	13	13	13
ENSG00000113369.8	ARRDC3	0.7710571437841514	0.07611304641756558	0.44067306135395545	0.015416494609419108	0.07892520998591142	0.00040058998149988215	NA	19	20	20
ENSG00000167005.13	NUDT21	-0.7708757861527349	-0.11752089524742992	0.44078056071972593	0.008202537174362206	0.05538406268591173	0.004171025971958572	NA	44	44	44
ENSG00000118369.12	USP35	0.7708331844467968	0.13060335691592537	0.4408058149739724	0.005344720389826677	0.11003237145704177	3.174612795129117e-05	NA	14	14	14
ENSG00000277531.2	LLNLF-187D8.1	0.7707034384690453	0.10507310686198329	0.44088273338581796	0.007631220711773444	0.05140408997525574	0.005527276058253068	NA	66	67	67
ENSG00000163933.9	RFT1	0.7702926558616642	0.046628667922224094	0.4411263118591229	0.039306430818009705	0.2623518099859249	1.4747233277270918e-11	NA	16	17	17
ENSG00000268555.1	RP11-678G14.3	0.7702082658007599	0.022907578938805025	0.4411763615031754	0.1003195649111691	0.24152734777452706	1.36048908968481e-10	NA	69	73	73
ENSG00000057593.13	F7	0.7701292041410364	0.17341316794087264	0.44122325395675177	0.006998193800013457	0.06476026459807008	0.0014849756053877873	NA	11	11	11
ENSG00000254415.3	SIGLEC14	0.769228573573472	0.04343931153199546	0.4417576306381851	0.034048667412834445	0.20904749269944195	1.6908627423137411e-09	NA	28	29	29
ENSG00000217442.3	SYCE3	-0.7688183893939035	-0.02260305732770218	0.442001130497374	0.2234934428770283	0.18307528367405984	9.429273035384828e-09	NA	81	85	85
ENSG00000274104.1	CTD-2553L13.10	0.7688124254719392	0.18665663626367435	0.44200467145920674	0.002059695221097803	0.026339377418082	0.04674364012769823	NA	5	5	5
ENSG00000118680.12	MYL12B	-0.7681142337007355	-0.3530584541067839	0.44241932134001716	0.0009451078257573351	0.02845492503637408	0.041150479926217086	NA	2	2	2
ENSG00000100865.14	CINP	-0.7673794213165205	-0.19096975948015332	0.44285596011421346	0.002253598788639705	0.02710298317276511	0.04455583332550251	NA	7	7	7
ENSG00000276251.1	CTB-32O4.3	0.7671961694020833	0.05260184729375475	0.44296489007936435	0.022980383428805606	0.09103374367679012	0.00014592219627377682	NA	63	63	63
ENSG00000090487.10	SPG21	0.7666928854323075	0.08785400320577097	0.4432641346652453	0.009211643416756404	0.08799178190871909	0.0002566655606354035	NA	24	24	24
ENSG00000178222.12	RNF212	0.765663946747386	0.02935473049986198	0.4438762845079116	0.08800558369253597	0.16422894038870905	1.06947646679408e-07	NA	36	36	36
ENSG00000225973.3	PIGBOS1	-0.765263977315647	-0.10045130884448784	0.44411436985951036	0.0066641125991658895	0.03487768262078038	0.02226448678258775	NA	23	23	23
ENSG00000231500.6	RPS18	0.7652483501221709	0.16061748754157035	0.4441236735645998	0.005918190795211609	0.07713224847919023	0.0006637599594749982	NA	18	34	34
ENSG00000173209.22	AHSA2	0.7647312216026735	0.018786686255712545	0.4444316106171189	0.11122161874785538	0.4955023429767795	7.866598434492312e-26	NA	70	70	70
ENSG00000271761.1	XXbac-BPGBPG55C20.3	0.7642355104768492	0.08404408336664629	0.44472690848958507	0.013728162011631477	0.05559076524170254	0.004082025646120693	NA	28	32	32
ENSG00000176623.11	RMDN1	-0.7637651698756014	-0.06152291064897542	0.44500719644849396	0.019441301677880475	0.3871018458765925	8.193184361530989e-19	NA	42	42	42
ENSG00000249926.2	RP11-495K9.6	-0.7635583820637425	-0.019501164948314387	0.445130458451619	0.1562315269097561	0.2856852502314857	1.4953719039263168e-12	NA	34	35	35
ENSG00000108671.9	PSMD11	0.7634079881475999	0.1479597128662794	0.4452201174277778	0.006224307593106982	0.06819465887326644	0.0012420338816085954	NA	18	19	19
ENSG00000097007.17	ABL1	0.7633079428558032	0.11771860513477013	0.44527976622335563	0.005172693154452783	0.03475701260593439	0.024840740577661485	NA	37	38	38
ENSG00000055483.19	USP36	0.7631292375428095	0.07936824424424155	0.44538632486844054	0.014218178256653863	0.03525226768078441	0.021040590056858238	NA	28	29	29
ENSG00000173950.15	XXYLT1	0.7630651902682967	0.08172608071922362	0.4454245186013922	0.01796196071678299	0.09235698342922713	0.00013433970917611817	NA	28	30	30
ENSG00000158234.12	FAIM	-0.7625395369994236	-0.08748553624265222	0.4457380553991136	0.011893499470179354	0.05748370522761782	0.003234027494397297	NA	21	21	21
ENSG00000268734.1	CTB-61M7.2	0.762524965182833	0.04873658158462627	0.44574674885219523	0.03268734776867792	0.07501896976465194	0.0007673812516364621	NA	38	42	42
ENSG00000169592.14	INO80E	-0.7620413898464888	-0.08935827508013497	0.44603530161019234	0.009777609655474247	0.04542518146959447	0.008799326425023759	NA	11	12	12
ENSG00000130518.16	KIAA1683	0.7617662638376638	0.04197425874086198	0.4461995186772003	0.043896111535865846	0.3424813040645383	1.841971422577907e-15	NA	15	15	15
ENSG00000278238.1	RP11-245D16.4	-0.7611130047759715	-0.09882299230180194	0.44658957348323625	0.00748463751670574	0.03969323565955145	0.015035177634959082	NA	27	28	28
ENSG00000015592.16	STMN4	0.7604963773863544	0.04230512672862295	0.4469579338389642	0.043866631252034896	0.30620187962068485	4.423696057369156e-14	NA	20	20	20
ENSG00000049239.12	H6PD	-0.7591001437559276	-0.20053558732587742	0.4477926531726253	0.0018865344574523482	0.032688577757146405	0.023539019616944747	NA	6	6	6
ENSG00000231925.11	TAPBP	0.7583383042785453	0.11970688707436508	0.4482484818723952	0.004939635254751721	0.026000932830715025	0.04937095498231111	NA	43	87	87
ENSG00000179344.16	HLA-DQB1	-0.7580702654717717	-0.031469105240448804	0.4484089192264088	0.08315440007203888	0.5242198186893525	2.2102633559552723e-28	NA	5	13	13
ENSG00000137804.12	NUSAP1	-0.7580256221257484	-0.032977796512135095	0.4484356441226849	0.07159211334679548	0.2296463334082131	4.451631943619462e-10	NA	25	26	26
ENSG00000185345.18	PARK2	0.7578543116628221	0.1662635688175326	0.44853820429088	0.0032210477408983534	0.0524092791281506	0.005554796354365225	NA	15	15	15
ENSG00000228261.1	RP11-127L20.3	0.7574153332767033	0.0334428702809252	0.44880107269945413	0.07163947592676456	0.14757477022059898	8.699145032460295e-07	NA	13	13	13
ENSG00000068912.13	ERLEC1	-0.7573133807240372	-0.42248186767933865	0.44886213629051996	0.000438081483415792	0.0270848998010358	0.04559264919544948	NA	5	5	5
ENSG00000074410.13	CA12	0.7572943509277769	0.04168980685242527	0.44887353454296974	0.03137581753046293	0.14909624730818202	4.499421793431508e-07	NA	56	59	59
ENSG00000271743.1	CTD-2541M15.3	0.756896805071074	0.032237572268874345	0.4491116896276217	0.07321094228964548	0.16681021427163026	2.1691136146172143e-07	NA	48	49	49
ENSG00000163710.7	PCOLCE2	0.7568487445647134	0.11035838657624912	0.4491404857637218	0.005317606164213662	0.09661803506727626	8.844388847931549e-05	NA	11	11	11
ENSG00000119720.17	NRDE2	-0.755507471866398	-0.06578470006037251	0.4499445508079133	0.01835227663841316	0.05928906145268799	0.002079002181963311	NA	39	41	41
ENSG00000164144.15	ARFIP1	0.7553976268002961	0.06991453543793222	0.4500104367602845	0.010600457984229017	0.1549293170031147	7.144999932862365e-07	NA	19	20	20
ENSG00000128266.8	GNAZ	0.754900732028168	0.08896624519757255	0.45030854653163943	0.009465947750569635	0.08171119438118779	0.00042278623191051984	NA	20	26	26
ENSG00000246100.3	LINC00900	-0.7543860970563314	-0.07928465623729213	0.45061741735985983	0.010883870851147122	0.04892622758057445	0.006640605916072563	NA	39	42	42
ENSG00000120675.5	DNAJC15	0.7543087856276727	0.027978021308989746	0.45066382807716177	0.1044682454401174	0.5691903886577471	1.2408856128292051e-31	NA	79	80	80
ENSG00000250091.2	DNAH10OS	-0.7535079269188085	-0.05818700580681704	0.45114474968005425	0.029753408181090773	0.1243334869934545	6.181606496486377e-06	NA	46	46	46
ENSG00000243056.1	EIF4EBP3	-0.7532122960909906	-0.08619858562155802	0.45132235155534617	0.011484921203665708	0.07998961697895743	0.0005610752702361611	NA	38	38	38
ENSG00000204175.5	GPRIN2	-0.7531454350756326	-0.29384552564639543	0.4513625241690652	0.0007787537524312582	0.13777251857832246	2.429577690920769e-06	NA	3	29	29
ENSG00000281005.1	LINC00921	0.7528104347354427	0.03908884744447205	0.45156383543710255	0.06075822534634979	0.1802740543199189	4.712133025638146e-08	NA	35	40	40
ENSG00000247315.3	ZCCHC3	0.7525235849036396	0.18810312177338567	0.45173625204321055	0.0015968318454347224	0.04025697312876394	0.014771834316462604	NA	10	10	10
ENSG00000027001.9	MIPEP	0.7524859164442236	0.07549978353603298	0.45175889615994724	0.01769138410498937	0.07513662294019227	0.0006207845113296816	NA	36	37	37
ENSG00000139116.18	KIF21A	-0.7524722584435833	-0.416734473675899	0.4517671067249196	0.0010072851632336349	0.031241010431158126	0.02609500918968481	NA	10	10	10
ENSG00000244405.7	ETV5	-0.7522808165870868	-0.13046867228339623	0.451882201688824	0.004021600684767146	0.0884785588311055	0.00023414678203971181	NA	8	8	8
ENSG00000170260.8	ZNF212	-0.7513986603539677	-0.03977512214374309	0.452412768724073	0.039491921675057565	0.1312070251387444	4.210005515679756e-06	NA	30	37	37
ENSG00000176715.15	ACSF3	-0.7513501646500619	-0.08951203843127663	0.45244194634789914	0.00952865020496018	0.08885735973368918	0.00020266200108913908	NA	9	10	10
ENSG00000274225.1	KB-68A7.1	0.7506309713287392	0.0904185598132075	0.4528747765110753	0.008293982382378112	0.05916058586202823	0.002970119199327793	NA	15	16	16
ENSG00000124784.8	RIOK1	0.7496670656283763	0.058794206093883174	0.4534552477903596	0.01644640440028823	0.09758676658529734	0.00011748102132907285	NA	48	50	50
ENSG00000136378.14	ADAMTS7	0.7491974146506829	0.06338068051607765	0.45373822719510215	0.016818445189903934	0.13462254077606062	3.4847085744300194e-06	NA	11	11	11
ENSG00000139624.12	CERS5	-0.7491415532318215	-0.046691862555968675	0.45377189207485014	0.04065139576154838	0.21307741736743946	7.789694880135759e-10	NA	23	24	24
ENSG00000016402.13	IL20RA	-0.748715282409288	-0.10934636381935679	0.45402883054345133	0.004680466543274898	0.06012708735980701	0.002573391354663018	NA	25	27	27
ENSG00000125818.17	PSMF1	-0.7486666615176701	-0.11347720432045151	0.4540581424226945	0.007094582586465882	0.11459413990783734	1.7985965876236927e-05	NA	19	19	19
ENSG00000233276.3	GPX1	0.7484963962271333	0.2034753828073334	0.45416079797661324	0.0022187503453715996	0.05956564670288483	0.003122729893636498	NA	15	15	15
ENSG00000100373.9	UPK3A	-0.7483119707824899	-0.028461672900549136	0.45427200566543724	0.05297015619191837	0.0394182654029489	0.016869984371405584	NA	50	52	52
ENSG00000229178.1	AC069513.4	0.7481824585485172	0.02913007717578721	0.4543501101165286	0.10255131351601501	0.3753761371536043	5.305211445528744e-18	NA	15	15	15
ENSG00000156795.6	WDYHV1	0.747242912434618	0.048864622115684396	0.45491694519935755	0.022184928651216143	0.22462430615299867	4.556890097232802e-10	NA	42	44	44
ENSG00000228793.1	RP1-223B1.1	-0.7470338418457829	-0.03892794232837475	0.4550431331806053	0.054746743420565125	0.24542182814241065	3.976597892636639e-11	NA	13	13	13
ENSG00000204084.12	INPP5B	0.7467090665880124	0.10440584234388373	0.4552391957008919	0.006649692802611354	0.1447335014319931	1.3179386585619695e-06	NA	9	10	10
ENSG00000166900.15	STX3	0.7447067058705686	0.11152813735273458	0.45644904437686395	0.010493821030912865	0.03158042095423125	0.031897012278702265	NA	46	47	47
ENSG00000228022.5	HCG20	0.7446169022735301	0.06664743931844055	0.45650334702946527	0.01907349769126279	0.17224720271648253	7.3727320653655e-08	NA	11	43	43
ENSG00000129538.13	RNASE1	-0.7441290865826452	-0.13503930260460978	0.4567983840133012	0.003356873411726111	0.15377389357479052	6.650696583084473e-07	NA	11	11	11
ENSG00000158864.12	NDUFS2	-0.7440091907574058	-0.1384519354971349	0.45687091489664167	0.003976716617623478	0.036806274432566184	0.020331044949685996	NA	24	24	24
ENSG00000156486.7	KCNS2	-0.7432742291868222	-0.10388904132243033	0.45731567069055723	0.007305435333513499	0.05249270754089658	0.005481885617477247	NA	28	31	31
ENSG00000267454.5	ZNF582-AS1	0.7431872788644934	0.051015637461552396	0.4573683040231331	0.029375129886099593	0.2391754928868223	1.2350022718806372e-10	NA	21	22	22
ENSG00000133706.17	LARS	0.7430259857048808	0.029425337396398143	0.4574659480503045	0.08292468669232958	0.4171334522933687	2.5015571830026638e-20	NA	111	113	113
ENSG00000117322.17	CR2	-0.7427178741899149	-0.04785114209443858	0.4576525058431806	0.036081719430725176	0.1222415145301746	9.698350688418386e-06	NA	31	32	32
ENSG00000196172.9	ZNF681	-0.7418616427613022	-0.06119050648780037	0.4581711677769993	0.012043653627760074	0.06752564441827039	0.0008398960074710832	NA	8	8	8
ENSG00000266714.6	MYO15B	0.741820202753758	0.11803225854968814	0.45819627841170807	0.006973986806732173	0.06670305788062149	0.0015321412260343613	NA	30	30	30
ENSG00000139531.12	SUOX	-0.7416632168124099	-0.07554484447662776	0.4582914112792972	0.012568487854554592	0.0926209783640696	0.00018149015178630369	NA	13	13	13
ENSG00000116237.15	ICMT	0.7415789167756841	0.09727229465745486	0.45834250134373133	0.021050209046368187	0.19363435170312765	1.8527321465339017e-08	NA	6	6	6
ENSG00000271943.1	RP11-222K16.1	0.7414553964246482	0.03657367922475349	0.458417366660929	0.051950496705311065	0.16229634810489216	2.9716177560803305e-07	NA	20	21	21
ENSG00000278254.4	RP4-668E10.4	-0.7413073686622739	-0.051674526310665936	0.458507094879647	0.025712814294597652	0.0991316160692074	6.147665550477925e-05	NA	20	20	20
ENSG00000243444.7	PALM2	0.7411836200688127	0.09364285393801529	0.4585821136415549	0.010854959609331433	0.04880288219158084	0.007237112164374043	NA	18	18	18
ENSG00000189339.11	SLC35E2B	-0.7409892082214357	-0.21763607787808287	0.4586999837147827	0.0014509379494077994	0.031937633113663384	0.028138293731850682	NA	1	2	2
ENSG00000257335.8	MGAM	-0.7407174749449924	-0.03677017798080033	0.4588647614972037	0.07993067465925907	0.20250586150182365	8.660989497937199e-09	NA	47	49	49
ENSG00000241186.9	TDGF1	-0.7404743971107245	-0.02872380439026317	0.45901219086131506	0.11025909122592144	0.4094778592742223	5.46253588621595e-20	NA	51	54	54
ENSG00000188385.11	JAKMIP3	0.7404139811000607	0.025933121121352213	0.45904883795022555	0.09831067389719196	0.4913327546453248	1.0003422325208412e-25	NA	29	30	30
ENSG00000115252.18	PDE1A	-0.7401900573030327	-0.052257915226257966	0.4591846797414465	0.03546601264551533	0.13876696536355296	2.0542115913446712e-06	NA	35	35	35
ENSG00000002933.7	TMEM176A	0.739032252819386	0.06475687848566276	0.4598874127956196	0.01839337436258738	0.1698292770258764	1.0072767688411887e-07	NA	45	47	47
ENSG00000278730.1	RP11-147L13.11	-0.7389330719438346	-0.07129480132311217	0.45994763891701607	0.014603876915430655	0.09554650519490276	0.00014347859541892486	NA	40	41	41
ENSG00000197150.12	ABCB8	0.738375481746965	0.08541472980102698	0.4602863094817592	0.013275857267483546	0.074037794429536	0.0008708409489205736	NA	39	43	43
ENSG00000176903.4	PNMA1	-0.7381939337874004	-0.20896940992001725	0.4603966086461776	0.001997888438846493	0.14473818489657445	1.2873600157753408e-06	NA	26	26	26
ENSG00000130592.15	LSP1	-0.7378786926588552	-0.06499888692041608	0.46058816799556657	0.017150226645584882	0.07775496508867054	0.0005324064070096463	NA	10	10	10
ENSG00000154781.15	CCDC174	-0.7376566861031719	-0.023519225637021014	0.46072309918980636	0.11083419334226452	0.32375208214925605	1.3229070117781558e-14	NA	57	57	57
ENSG00000257141.1	RP11-554D14.7	-0.7371452178337263	-0.05013964440724395	0.46103404358715927	0.03702496322816839	0.09106373141217164	0.00020040483481307888	NA	32	32	32
ENSG00000115935.17	WIPF1	-0.736891762414372	-0.11107776413835989	0.46118817390522415	0.007154534615377588	0.06920920091221258	0.000997443890699829	NA	107	107	107
ENSG00000013573.16	DDX11	0.736116881651887	0.018510485786634914	0.4616595698982834	0.20184812323207754	0.6353012489871668	3.408322885340432e-38	NA	27	31	31
ENSG00000164414.17	SLC35A1	-0.7349204193779267	-0.08141756557880116	0.4623879617446318	0.013622117541570727	0.04774311302094869	0.007511978404327305	NA	25	25	25
ENSG00000281731.2	RP11-384K6.8	0.7344573719105183	0.03514969960578026	0.4626700314794012	0.060167567551266364	0.19493475747466668	1.7010088193906574e-08	NA	20	20	20
ENSG00000268043.7	NBPF12	-0.7337387679359497	-0.9500945570868339	0.46310796584764413	9.29650500128435e-05	0.09171218946774597	8.752130343132669e-05	NA	2	5	5
ENSG00000166341.7	DCHS1	-0.7332585293503114	-0.16192196779681967	0.4634007634352376	0.001867734059698713	0.0430736804105235	0.0104202366713127	NA	4	4	4
ENSG00000109047.7	RCVRN	-0.7327495679249879	-0.019425057452492886	0.4637111856652838	0.1702707854745678	0.42360248256004457	2.7273819226030564e-20	NA	44	46	46
ENSG00000251185.1	RP11-542G1.1	-0.7324062366965849	-0.03777528170912088	0.46392065327404164	0.03222007116096067	0.10846084982743597	3.928109003913211e-05	NA	44	45	45
ENSG00000272989.1	LINC02012	-0.7320514168132666	-0.03387484450124879	0.4641371855046088	0.06348521055518402	0.3563521123951255	2.951305536801461e-16	NA	16	16	16
ENSG00000251350.1	LVCAT1	-0.7320374444866283	-0.031222551501317083	0.4641457134019359	0.06516198113591906	0.19604942088487365	4.1439027074023295e-09	NA	43	43	43
ENSG00000125827.8	TMX4	-0.7319407752672213	-0.3272958070239418	0.46420471707281785	0.000640058440524791	0.04062989881075925	0.010829281532636641	NA	11	11	11
ENSG00000205076.4	LGALS7	-0.7314728788607228	-0.08229240351975117	0.46449036445494485	0.008111315402505228	0.06594869194901161	0.001831494598996523	NA	5	5	5
ENSG00000125868.15	DSTN	-0.7314491495843429	-0.21976449763606082	0.4645048536125125	0.0008831120092905039	0.0524056876362256	0.004680539885308525	NA	15	15	15
ENSG00000186866.16	POFUT2	0.7314279575391552	0.1396992817529562	0.4645177937427377	0.0034265703835620488	0.11444207961893392	2.3897357018088834e-05	NA	10	10	10
ENSG00000148600.14	CDHR1	0.7312291972423003	0.12993090250270647	0.46463916905056835	0.004464012042242047	0.043328231931997634	0.011449026501718999	NA	12	12	12
ENSG00000122335.13	SERAC1	-0.7312113577483478	-0.08589530079592327	0.46465006380971197	0.009599412546900537	0.11992856017812695	1.3219896371302235e-05	NA	12	12	12
ENSG00000255284.1	AP006621.5	-0.7303191543597334	-0.0314111567730424	0.46519512268828245	0.07656126956679037	0.3251271112095317	1.3235845748937728e-14	NA	25	26	26
ENSG00000111554.14	MDM1	-0.7289451025406217	-0.029156143365289718	0.4660352439791138	0.0355844943279536	0.037126725959441234	0.020494768182036115	NA	101	102	102
ENSG00000132591.11	ERAL1	-0.7287984818082822	-0.36236988277179516	0.46612494039421304	0.0007985199678438879	0.032731398209754334	0.027581791465784447	NA	2	2	2
ENSG00000160226.15	C21orf2	-0.7284837595724353	-0.06306327325199627	0.4663175066273697	0.0183917854870841	0.14321647476129162	2.186915204572813e-06	NA	17	17	17
ENSG00000161798.6	AQP5	0.7272530443783702	0.01909322586590568	0.4670709569976852	0.04478565592877582	0.18744285453381826	6.074720592813293e-10	NA	53	58	58
ENSG00000185864.16	NPIPB4	-0.7267131969923472	-0.21477394503045238	0.46740166734012567	0.0015451383702482502	0.03724738121932057	0.020027536057686226	NA	5	9	9
ENSG00000175182.14	FAM131A	-0.7266813463021737	-0.14381024998100864	0.46742118311753433	0.0034585430897103708	0.06060189823407045	0.002335775623476572	NA	19	20	20
ENSG00000088727.12	KIF9	0.7263237014353153	0.11637491327209301	0.46764035278963145	0.004483014073605707	0.03164321317681714	0.031907084878008016	NA	28	28	28
ENSG00000125877.12	ITPA	-0.7255437685211826	-0.05410795635233128	0.46811850382207476	0.03585958567882483	0.21156150136451116	7.876783598987827e-10	NA	6	6	6
ENSG00000188321.13	ZNF559	-0.7250970771327196	-0.03763985085776179	0.4683924774177459	0.10620694683579678	0.4857096568509142	1.2029716107331986e-24	NA	16	16	16
ENSG00000142583.17	SLC2A5	0.72466504843887	0.1023852604488407	0.4686575422306447	0.004313844681105077	0.0327887058580047	0.02792718091809445	NA	34	35	35
ENSG00000122971.8	ACADS	-0.7239179606778448	-0.07222332856147701	0.4691161027179763	0.016158769190419225	0.14958499890731006	1.0720707321690798e-06	NA	36	38	38
ENSG00000180822.11	PSMG4	0.7225643142387774	0.05035787004749493	0.4699475991732487	0.03363984016224877	0.2650387200992032	1.011580039555986e-11	NA	20	22	22
ENSG00000114331.13	ACAP2	-0.7218433569744221	-0.0485434095482778	0.47039078950018975	0.027886595120161714	0.13070424537484673	5.627356635496082e-06	NA	55	56	56
ENSG00000160588.9	MPZL3	-0.721639333195804	-0.05471489972328965	0.470516249867557	0.025809038510144735	0.08963494237119136	0.00012672982722136526	NA	40	41	41
ENSG00000105808.17	RASA4	-0.7214339243737778	-0.07744936890365295	0.47064258060145703	0.01973596031697784	0.04321809921197426	0.012002455897609123	NA	17	17	17
ENSG00000139133.6	ALG10	0.7214252705273353	0.06601744853558314	0.47064790330954476	0.015370557156169045	0.05648368015270538	0.0030731000763845515	NA	27	29	29
ENSG00000184206.11	GOLGA6L4	0.7213950921795222	0.027020491678951652	0.4706664653197481	0.09148437260545718	0.2259394008812761	2.429340484460499e-10	NA	13	13	13
ENSG00000104957.13	CCDC130	-0.7213089625024715	-0.13534088457368643	0.470719443932905	0.002883112848363345	0.050003752591197236	0.005675021194798622	NA	18	18	18
ENSG00000167815.11	PRDX2	0.7211174005214354	0.22244197119825765	0.47083728606169084	0.0010418126708855655	0.07984641543330212	0.000510382500966606	NA	10	10	10
ENSG00000198860.11	TSEN15	-0.720386740261378	-0.08308264294551794	0.4712869117596694	0.016491138408484485	0.14779930390359572	8.379845706659865e-07	NA	37	39	39
ENSG00000169398.19	PTK2	0.7203511225564304	0.031505107170790025	0.47130883584442107	0.019966584580233943	0.051447415397309	0.006171809329232464	NA	89	91	91
ENSG00000167747.13	C19orf48	0.7201924107044393	0.08076450390061128	0.47140653600908233	0.010844496614062421	0.02825013829836093	0.04095620832414513	NA	43	43	43
ENSG00000091106.18	NLRC4	-0.7200615474002987	-0.0580565566886769	0.47148710150863204	0.022074815779128364	0.038401544136532864	0.016839764381799283	NA	33	33	33
ENSG00000163235.15	TGFA	0.7196204757937797	0.11527545107389935	0.4717587014929069	0.005461545537542108	0.10621814351747626	2.5270028137521413e-05	NA	8	8	8
ENSG00000112357.12	PEX7	0.7195456728836934	0.1522496111471994	0.47180477165677703	0.004099741666223882	0.09802455895262004	6.608173637135951e-05	NA	4	4	4
ENSG00000135968.20	GCC2	-0.7181291264855832	-0.1662578419530703	0.4726776725958527	0.003583056600130757	0.028213952648368318	0.041935516960507915	NA	27	29	29
ENSG00000101198.14	NKAIN4	0.7172731220619065	0.10472589433360012	0.47320558835538307	0.009791547774096826	0.13412499068155273	3.2236157999523888e-06	NA	5	5	5
ENSG00000107593.16	PKD2L1	0.7169766996468849	0.08159304251496237	0.4733884738220111	0.0099326594400304	0.030022079433110038	0.035443809406890806	NA	6	6	6
ENSG00000149679.11	CABLES2	0.7155992226504572	0.3003708619530233	0.47423885375414054	0.0008870716837226043	0.03171012531230037	0.031064543392206632	NA	5	5	5
ENSG00000258701.1	LINC00638	-0.7147340921992302	-0.08074255764508961	0.474773367402204	0.008690675232338387	0.05069464327636354	0.006114944104766666	NA	5	5	5
ENSG00000189366.9	ALG1L	0.7146660399240629	0.02141615923069849	0.4748154269625562	0.16132718071426908	0.3423581652829176	1.068646001436601e-15	NA	57	60	60
ENSG00000262165.2	RP11-81A22.5	-0.71437463625897	-0.03961766103394513	0.4749955514952664	0.04507523473311968	0.26693703270181623	5.180528265509517e-13	NA	15	15	15
ENSG00000167766.18	ZNF83	0.7142047193577225	0.027585858826638648	0.47510059906327307	0.09048615094776404	0.11634505547107615	1.562883807759912e-05	NA	101	111	111
ENSG00000139725.7	RHOF	0.71359486724088	0.10108025945839656	0.4754777323530285	0.0117490146958899	0.03385767101350401	0.02587798274825568	NA	29	30	30
ENSG00000175773.12	RP11-121M22.1	-0.7125741716297749	-0.10993920012897819	0.4761092990200947	0.0061156637966524	0.05110404240746715	0.005602334537303337	NA	3	3	3
ENSG00000123179.13	EBPL	0.7125103289773657	0.03918463931331093	0.4761488176387052	0.03901910215930262	0.20561160757159405	3.75706555885895e-09	NA	53	53	53
ENSG00000100263.13	RHBDD3	0.7125097924017068	0.11915633597774543	0.476149149786797	0.003948841466012922	0.0496516986497886	0.006469444601621817	NA	11	11	11
ENSG00000157578.13	LCA5L	-0.7117118234693658	-0.046126385364612665	0.4766432445848533	0.03293801972821101	0.23977324592080795	4.049888119681144e-11	NA	36	37	37
ENSG00000101255.10	TRIB3	0.7110463863543512	0.044302425110152116	0.4770554915762141	0.037852119797199164	0.15857315194403782	4.734964397408272e-07	NA	43	43	43
ENSG00000100142.14	POLR2F	-0.710907183406874	-0.1170268861579836	0.47714175430064976	0.005021692087082434	0.07926814584492474	0.0005347475631428131	NA	15	15	15
ENSG00000167904.14	TMEM68	-0.7101575620113244	-0.053677673223614095	0.477606434201172	0.021326132784382876	0.16704790855178844	5.89710215877817e-08	NA	14	14	14
ENSG00000146223.14	RPL7L1	0.7095983163060541	0.09441302974240129	0.47795326401776106	0.0051573242659132355	0.08537800727419173	0.00033971152938668767	NA	19	19	19
ENSG00000274828.1	RP11-567M16.6	-0.7093644523206294	-0.02256712445941839	0.4780983412760589	0.16284760222490816	0.4441756829398869	2.8223267932810074e-23	NA	47	48	48
ENSG00000161533.11	ACOX1	-0.7092171797976812	-0.07745919288345708	0.4781897139703314	0.013151290412812289	0.040791047821861874	0.014366780947512462	NA	33	35	35
ENSG00000157978.11	LDLRAP1	-0.7085012214126627	-0.12336345833867975	0.47863405395354774	0.004994827551067789	0.06510847193913387	0.0014121620162243526	NA	23	41	41
ENSG00000149089.12	APIP	0.7082688157613073	0.018140503230270666	0.47877833863766905	0.1969470143837097	0.62597726121376	1.4370853652664051e-37	NA	110	112	112
ENSG00000122386.10	ZNF205	0.7080189334340449	0.12028417130465972	0.4789334998860951	0.00435646233655317	0.03146383929930112	0.030917170139512826	NA	18	19	19
ENSG00000188163.7	FAM166A	-0.7062178753599644	-0.11341032864177972	0.4800526557094885	0.00954703045721208	0.039913423677573535	0.016230593044375546	NA	12	23	23
ENSG00000115306.15	SPTBN1	-0.7049189190306315	-0.13697827842612503	0.4808606957625511	0.00294261128073315	0.09470065061132286	8.654344856238114e-05	NA	4	4	4
ENSG00000196417.12	ZNF765	-0.7038608362202583	-0.04943578238191166	0.4815194430314951	0.023947024733689114	0.08002338364170009	0.00024286948885394996	NA	59	69	69
ENSG00000120725.12	SIL1	0.7036435304662935	0.14100533326649076	0.4816547952551504	0.003934594281538374	0.03400318746464314	0.024012708359823796	NA	49	50	50
ENSG00000103227.18	LMF1	-0.7033090331832726	-0.15209623540684897	0.481863182470745	0.003743300010692844	0.0787905636931653	0.0005521809756288241	NA	22	22	22
ENSG00000152926.14	ZNF117	-0.7032557564517752	-0.0312255030791494	0.48189637766992477	0.06617619278706813	0.19850276694747693	6.755417376856326e-09	NA	81	85	85
ENSG00000198077.10	CYP2A7	-0.7029088982298266	-0.038497043201456894	0.48211252545836947	0.04582463587092765	0.2110715118828485	2.361828693900248e-09	NA	7	7	7
ENSG00000184601.10	C14orf180	-0.7020642073125551	-0.12742369236084394	0.48263912255622665	0.0045315026408708345	0.05096059797743616	0.005136474116467108	NA	8	8	8
ENSG00000106603.18	COA1	0.7019153446831843	0.06701057845068956	0.4827319588587462	0.02410031578315032	0.12146539045985436	1.3854991014576169e-05	NA	38	39	39
ENSG00000183850.13	ZNF730	-0.7017241856914895	-0.03287690750865985	0.4828511869812928	0.06347036504867648	0.19826112406649096	9.346011075641625e-09	NA	67	71	71
ENSG00000186283.13	TOR3A	-0.7008073941831134	-0.10123131253838077	0.4834232229427955	0.009726875498311471	0.033186707427412684	0.025471032722428275	NA	20	20	20
ENSG00000066230.10	SLC9A3	-0.7000638911704874	-0.030395637775509042	0.48388740479982784	0.0774888751769479	0.3031722378764318	9.950467824283536e-14	NA	21	21	21
ENSG00000128590.4	DNAJB9	0.6998229696091863	0.18476187908469194	0.48403786816773975	0.005601901193240348	0.0947968782586635	9.64402104963155e-05	NA	17	17	17
ENSG00000084207.15	GSTP1	-0.6992124381567795	-0.033123228686797165	0.48441927856047917	0.04838539079797387	0.2862068105767906	3.424543072067671e-13	NA	53	54	54
ENSG00000196139.13	AKR1C3	-0.6987076991654744	-0.05652985164035088	0.4847347214027098	0.02257113598447831	0.03822997458585528	0.018677610730978168	NA	48	51	51
ENSG00000196388.8	INCA1	0.6986588167914543	0.03045372935605835	0.48476527695403326	0.06253906683451266	0.13838581035876518	1.37265378417605e-06	NA	36	38	38
ENSG00000136856.17	SLC2A8	0.698026385006944	0.039540124203361164	0.4851606935209184	0.009024448967487641	0.1288202686603326	4.5998674408398385e-06	NA	11	11	11
ENSG00000189227.5	C15orf61	0.6963519077515765	0.05668361492356431	0.48620847312739546	0.023228545855490623	0.17583075054826386	6.69916020794409e-08	NA	25	26	26
ENSG00000275765.5	RP11-54C4.3	0.6960454154420072	0.04934069414584858	0.4864003885986238	0.03342609532867054	0.18395849658550212	1.3751000860173178e-08	NA	35	36	36
ENSG00000223572.9	CKMT1A	0.6956975318005714	0.10504420636215835	0.48661827158327575	0.010107687675265828	0.13260001928673962	2.4441320018665985e-06	NA	62	63	63
ENSG00000235568.6	NFAM1	0.6956112329759313	0.11722234690197282	0.4866723295601185	0.0043747414633104565	0.08010647664227663	0.0003383138553939665	NA	4	4	4
ENSG00000055211.12	GINM1	-0.6948773277150092	-0.07713629356680715	0.487132182286902	0.007486944669385172	0.0852084079404192	0.0002034683455978749	NA	49	49	49
ENSG00000150776.17	C11orf57	-0.6948616785808563	-0.046252056400284014	0.4871419903265728	0.014148459118733202	0.06588925468508591	0.0018055559285525687	NA	40	45	45
ENSG00000214700.5	C12orf71	-0.6946216365925705	-0.04729398949826236	0.48729244916078596	0.027709038352083725	0.1453225016956248	1.0730828043753985e-06	NA	26	26	26
ENSG00000196312.12	MFSD14C	-0.6941520428336596	-0.03813521527585186	0.4875868640849953	0.019824992161327163	0.06786563012013717	0.0007560103080325143	NA	62	63	63
ENSG00000140471.16	LINS1	-0.694012278281451	-0.0631874860269418	0.4876745089356803	0.01824121742533984	0.1672438892794563	1.0079492181938688e-07	NA	11	12	12
ENSG00000162779.21	AXDND1	-0.6938511821898419	-0.08806134403569682	0.48777554111294863	0.009226212433030836	0.05641236658878381	0.0035789649833233798	NA	7	7	7
ENSG00000230873.8	STMND1	-0.6938360698356306	-0.09817884727902482	0.48778501947694985	0.005355545609101236	0.034005320011256265	0.02616075029145854	NA	16	16	16
ENSG00000051382.8	PIK3CB	-0.6931576436337762	-0.13877212301172112	0.4882106260571901	0.004874066682558701	0.030342352218772	0.031310449882452275	NA	44	46	46
ENSG00000196357.11	ZNF565	0.6930253509995166	0.08935798871192525	0.4882936423701517	0.008349974097063192	0.06354768022584162	0.0020926366666619736	NA	11	11	11
ENSG00000141401.11	IMPA2	-0.6921393448979029	-0.0652532458637735	0.48884982533482413	0.010690807496203368	0.03801828060844927	0.016430192358720508	NA	25	27	27
ENSG00000064393.15	HIPK2	-0.6908359074834611	-0.10027927707568705	0.4896686674277859	0.006459683609172437	0.029464218129791112	0.038425913261643636	NA	46	47	47
ENSG00000030110.12	BAK1	-0.6906269788742065	-0.269658971883005	0.4897999886361417	0.0010932254261295366	0.09533923101904587	0.00011441374241132251	NA	1	2	2
ENSG00000214293.8	APTR	-0.6903103114562411	-0.023690473919798977	0.48999906475106314	0.12686798070550329	0.4272461528428105	1.0101671057284814e-20	NA	27	27	27
ENSG00000232956.8	SNHG15	-0.6902308111177381	-0.06978976367818514	0.49004905026303514	0.012981409814081636	0.04511059258569819	0.010598118377130605	NA	18	18	18
ENSG00000244063.1	AC024704.2	0.6901605747783596	0.0529106950225952	0.4900932133556706	0.014725873709330865	0.07204241426024907	0.0010554759035153961	NA	56	56	56
ENSG00000224389.8	C4B	0.6901546477039986	0.16250237776487683	0.4900969402699191	0.0023797795592090825	0.04189031091238727	0.012899827469015152	NA	9	37	37
ENSG00000198829.6	SUCNR1	-0.6897432505512503	-0.052174897653610525	0.4903556619588335	0.033020669134731506	0.05080152850415942	0.004779443100731887	NA	38	38	38
ENSG00000167840.13	ZNF232	-0.6886754020670003	-0.023449060334747387	0.4910275589322842	0.1272114815433176	0.1267887238664656	5.536102686815661e-06	NA	58	63	63
ENSG00000123643.12	SLC36A1	-0.6880556746975635	-0.08745917725858394	0.49141772198527234	0.009954264789743691	0.09598529852055038	0.0001423384960727431	NA	19	19	19
ENSG00000261037.1	CTC-471C19.1	0.6876530714303011	0.11195985323482233	0.49167127893539186	0.009177741842180868	0.04539353678872536	0.00832097222584771	NA	11	11	11
ENSG00000197302.10	ZNF720	0.6874383787704482	0.08334786903641349	0.49180651969582523	0.007296409508175149	0.04788865008490522	0.00793806462419493	NA	27	27	27
ENSG00000213672.7	NCKIPSD	-0.6872149470755264	-0.041893281024147126	0.4919472866093948	0.03523413608861918	0.3154083480082285	1.7491249270617972e-14	NA	38	38	38
ENSG00000127337.6	YEATS4	-0.6860343113927526	-0.04693878866936975	0.49269147202070995	0.04195515135871695	0.20869563767097946	3.371291244078627e-10	NA	55	56	56
ENSG00000160886.13	LY6K	-0.6854738506477879	-0.08066857893113598	0.49304495612402444	0.010635708359704914	0.046266258578209984	0.0042328054926336215	NA	12	12	12
ENSG00000174032.16	SLC25A30	0.6839061086886978	0.1431758599673496	0.4940344563854947	0.01095658748448376	0.04227926718590122	0.011565307053384363	NA	19	19	19
ENSG00000198169.8	ZNF251	0.6833438611467721	0.08411836312406439	0.49438958474468775	0.009667264151691302	0.2124721135855092	1.4060649200498294e-09	NA	8	9	9
ENSG00000136059.14	VILL	-0.6832192258100324	-0.06263285960037662	0.4944683257443183	0.01849341633176441	0.2271213760383517	6.998944073881212e-10	NA	13	13	13
ENSG00000159708.17	LRRC36	0.6829083749850158	0.05816890066238762	0.4946647415171207	0.010705847249133421	0.055314888409661735	0.004031988364778729	NA	27	27	27
ENSG00000267475.1	CTD-2538C1.2	-0.6828836118091128	-0.12988664950641157	0.49468039029597577	0.0036647799734102157	0.02910346670324856	0.035998638036210166	NA	6	6	6
ENSG00000006468.13	ETV1	0.682447062778026	0.09811110202274563	0.4949563054370375	0.007287399239568506	0.07212152208921828	0.0006621632059777598	NA	17	18	18
ENSG00000112562.18	SMOC2	0.6822695106558361	0.15553471962042678	0.49506854846835346	0.004223206674022225	0.08684687576737586	0.00031292279052430724	NA	32	32	32
ENSG00000188895.11	MSL1	-0.6819185549494683	-0.0713277982603798	0.49529045195280963	0.010125559908482868	0.12195793656682585	1.5026190267266376e-05	NA	11	11	11
ENSG00000166682.10	TMPRSS5	0.6818445228168901	0.026051915274913993	0.49533726802906586	0.08170683350121448	0.38326475150104	2.8561101327746487e-18	NA	12	12	12
ENSG00000280670.2	CCDC163	0.6815293816693451	0.12285727357322018	0.49553658187958194	0.004082796309958185	0.08007763907994796	0.00048638699233392255	NA	8	8	8
ENSG00000129451.11	KLK10	-0.6814653629554362	-0.03803443532396251	0.49557707632272974	0.04662368386597888	0.15148813191937785	5.443375591990633e-07	NA	37	37	37
ENSG00000213689.11	TREX1	0.6801670557274607	0.08540590037210925	0.4963986895984327	0.008983658864317505	0.11408194224730225	2.0057795745925856e-05	NA	24	29	29
ENSG00000090861.15	AARS	-0.6791253491991498	-0.09124266114203211	0.4970584420443481	0.013430934560777087	0.09980116924033676	8.174600048195115e-05	NA	26	28	28
ENSG00000132313.14	MRPL35	-0.6782187704649435	-0.07046320462124955	0.4976329929075347	0.01239501484703936	0.12815008205171705	5.188008720683855e-06	NA	25	26	26
ENSG00000172006.11	ZNF554	0.6778798129299333	0.10371207046652586	0.49784790048379857	0.0065757804716087285	0.027650251091733125	0.04523128066723734	NA	14	19	19
ENSG00000145781.8	COMMD10	0.6768948146203492	0.053940439786001174	0.49847269433925445	0.02399868643528255	0.13946954234986264	1.9180295442960902e-06	NA	46	46	46
ENSG00000053372.4	MRTO4	0.6768338780087141	0.09065607350179143	0.49851136070600555	0.01017186350008136	0.0876991981527653	0.00021359283297805984	NA	44	45	45
ENSG00000160013.8	PTGIR	-0.6765317091939915	-0.06954598925233106	0.49870312072593603	0.012510029775258287	0.11473468618352912	2.2036689436283065e-05	NA	25	25	25
ENSG00000080345.17	RIF1	0.6748719733027911	0.05424273700748349	0.4997571082189851	0.018440084729980287	0.1455544509477734	1.4495426573190099e-06	NA	53	53	53
ENSG00000137267.5	TUBB2A	-0.6747579106981978	-0.0946005228886879	0.49982958516351805	0.006725413536522734	0.18608697604817595	2.7681133964239316e-08	NA	13	14	14
ENSG00000270000.1	RP3-449M8.9	-0.6738417726847318	-0.06278254886791655	0.5004119141244843	0.0162948606637213	0.10917669348132264	4.0086255902479656e-05	NA	4	4	4
ENSG00000181315.10	ZNF322	-0.6737281911172971	-0.023358737055297018	0.5004841355519207	0.10617025170333162	0.3818757766980474	8.674985120937669e-19	NA	128	135	135
ENSG00000154803.12	FLCN	0.6731407496859703	0.05239289697483145	0.5008577514264736	0.02654347332599952	0.17634206092086266	6.859606690279076e-08	NA	36	39	39
ENSG00000126266.3	FFAR1	0.6730993836657199	0.03890176731539535	0.500884066005262	0.02880507780906581	0.14488097973048808	8.016431642271976e-07	NA	65	68	68
ENSG00000254054.2	RP11-156K13.3	0.6720037558826754	0.07260763428071043	0.5015813052553308	0.009743115738161905	0.02644197594745584	0.04667231453626035	NA	22	22	22
ENSG00000198203.9	SULT1C2	-0.6711399427446347	-0.018702820933362993	0.5021313836071255	0.14975706556078924	0.4109287711737816	4.699467651039627e-20	NA	12	12	12
ENSG00000071967.11	CYBRD1	0.6706626387700445	0.08190641260907737	0.5024354688062381	0.014795867466434265	0.13320029658009916	4.981521012713819e-06	NA	15	18	18
ENSG00000145725.19	PPIP5K2	-0.6705547004030658	-0.03529121718350445	0.5025042486711768	0.007108946293907607	0.07397003653093953	0.0007126209218034207	NA	73	74	74
ENSG00000223561.6	AC003090.1	0.6699503068556205	0.0666372102785343	0.5028894688192476	0.015370015920295141	0.08072975390840795	0.0004635393762921632	NA	26	26	26
ENSG00000174606.13	ANGEL2	0.6698440927995507	0.11320590427883413	0.5029571822111423	0.010792747459651645	0.12960526503447692	6.720328382208942e-06	NA	34	35	35
ENSG00000272221.1	XXbac-BPG181B23.7	-0.6697923539020114	-0.16350548076206417	0.5029901684440546	0.0015806637540537066	0.35990086092117624	8.170082155875841e-17	NA	8	44	44
ENSG00000259863.1	SH3RF3-AS1	-0.6696737927189406	-0.09339841270117644	0.5030657616637395	0.007175919473012571	0.047500865665168125	0.006411113013611964	NA	3	3	3
ENSG00000140955.10	ADAD2	0.6693629133252053	0.020419496246703844	0.5032640032199707	0.19564309194714408	0.2658608888960141	9.080705534142792e-12	NA	93	98	98
ENSG00000238142.1	RP11-108M9.4	-0.6687168598323353	-0.056887449884195335	0.5036761105229179	0.018431633038405903	0.20205003416050507	6.804763958934645e-09	NA	15	16	16
ENSG00000237753.1	AC079922.3	-0.6685690628877624	-0.029984729686287494	0.5037704128887375	0.09015745580533609	0.3811528498100744	8.313310565765894e-18	NA	12	12	12
ENSG00000099949.18	LZTR1	-0.6673804275087054	-0.08905620437947635	0.5045291646566845	0.00422607919109451	0.054833005906252834	0.003727996457365175	NA	8	9	9
ENSG00000106153.12	CHCHD2	0.6665052400345461	0.09010100777405998	0.5050882154745047	0.006835525848185838	0.23192855216471145	3.042773565296608e-10	NA	11	11	11
ENSG00000188511.12	C22orf34	0.6660330816410575	0.03385727793001997	0.5053899555149839	0.04528900080921592	0.12642687927933052	3.4329224934045895e-06	NA	56	61	61
ENSG00000130332.14	LSM7	-0.6656284847206722	-0.04995447886578133	0.5056485948703052	0.02292213116446398	0.2141701534049104	8.645322107042502e-10	NA	26	32	32
ENSG00000198791.11	CNOT7	0.6652372644606207	0.12794626171979465	0.505898749417296	0.002201695522304349	0.15141668759095098	6.002568771435022e-07	NA	5	5	5
ENSG00000189143.9	CLDN4	-0.6645609869955903	-0.07746430889652432	0.5063313291472455	0.008673450962543168	0.06189615487404969	0.002368324038846405	NA	10	10	10
ENSG00000160803.7	UBQLN4	0.6643671020939494	0.1019686615571435	0.5064553831659826	0.007137194541636131	0.080925982188621	0.00033923644167120864	NA	40	41	41
ENSG00000112796.9	ENPP5	0.6639964216759379	0.04250401873269125	0.5066926013255304	0.034856271112187094	0.2607310738642095	1.402348924413996e-11	NA	59	60	60
ENSG00000104979.8	C19orf53	-0.6637504800159842	-0.13686345900140234	0.5068500247300909	0.00364347632497421	0.14168241952504698	1.4311814415108876e-06	NA	14	15	15
ENSG00000106392.10	C1GALT1	0.6634855899380712	0.06421199031175472	0.5070196054669642	0.014636320388998592	0.19090093562520624	1.3555915945335498e-08	NA	7	7	7
ENSG00000167264.17	DUS2	-0.662996352501098	-0.05629673242740987	0.5073328901402869	0.02123671153890629	0.08614614051395825	0.00030833495119142777	NA	44	44	44
ENSG00000102796.10	DHRS12	-0.6628054552213898	-0.08226748930374927	0.5074551593588597	0.005511909728295869	0.09678999734794193	0.00013159621998412815	NA	19	19	19
ENSG00000275720.1	CTB-75G16.3	0.6627421996789242	0.051621942083353974	0.5074956777845419	0.021226805747896097	0.17199969537718138	9.142457528375713e-08	NA	16	16	16
ENSG00000226374.2	LINC01345	0.662454833953444	0.09504619259997119	0.5076797716852763	0.007632257108614856	0.10325258823213884	5.0359628245913175e-05	NA	9	9	9
ENSG00000090097.21	PCBP4	0.6620928348251041	0.24800913730074184	0.5079117275539538	0.0008099878700039308	0.032342824659397515	0.030235470929020663	NA	5	5	5
ENSG00000164687.10	FABP5	0.6618466825182029	0.1777567074965514	0.5080694847541294	0.002051804465523929	0.03154641607382686	0.03141861380670568	NA	6	6	6
ENSG00000164695.4	CHMP4C	-0.6610680077154252	-0.07474121954910269	0.508568700933655	0.01028704346677117	0.07469147382915456	0.0005468608322990912	NA	20	21	21
ENSG00000176927.15	EFCAB5	0.6608912119635677	0.033447818547056266	0.5086820822644462	0.04469463499357006	0.07318426309516457	0.0008122191910162221	NA	19	19	19
ENSG00000188312.13	CENPP	-0.6604635416039556	-0.03288926039852914	0.5089564074073969	0.06899478152841403	0.3396982392546201	1.668875167559829e-15	NA	18	18	18
ENSG00000260257.2	RP5-1085F17.3	0.6603206302332468	0.1397474292519091	0.5090480938429351	0.0029476792036473775	0.07735562579814204	0.000609873887605541	NA	12	12	12
ENSG00000228623.5	ZNF883	0.6600157948257526	0.047301558595447595	0.5092436934197624	0.04430193843572261	0.23550287131482275	5.685829553841348e-11	NA	66	70	70
ENSG00000130590.13	SAMD10	-0.6600082535588528	-0.25500586442499074	0.5092485328205221	0.0010474376965138848	0.05467162552175976	0.004052836388042246	NA	3	3	3
ENSG00000140961.12	OSGIN1	-0.6599375070979935	-0.126300383722161	0.5092939335901898	0.005373522206294998	0.06999989985788471	0.0010962197574844016	NA	9	9	9
ENSG00000161243.8	FBXO27	0.6597335453663091	0.03723482324907788	0.5094248356713966	0.021702074900903458	0.12257301110644114	1.0501733514226713e-05	NA	61	61	61
ENSG00000145287.10	PLAC8	-0.6595490046816359	-0.05134877799642958	0.5095432885571576	0.02555633332461919	0.13405247397895467	2.0786162133225173e-06	NA	7	7	7
ENSG00000154328.15	NEIL2	0.659511798265888	0.054499339204423104	0.5095671723399612	0.022431867495721573	0.22024921102244235	3.4887033754654464e-10	NA	22	22	22
ENSG00000105669.13	COPE	0.6591892092693687	0.08045430878994134	0.5097742753200396	0.011562006586753045	0.1130098785355062	2.178201085497292e-05	NA	32	33	33
ENSG00000099785.10	MARCH2	-0.6589550335097233	-0.04265085418470995	0.5099246443629293	0.03818915707208701	0.2621360925083623	8.102938963243034e-12	NA	21	22	22
ENSG00000164880.15	INTS1	0.658899783384303	0.03680321295427302	0.5099601249815456	0.04353320111317565	0.34380278911997114	4.326109665876844e-16	NA	36	38	38
ENSG00000162994.15	CLHC1	0.6585151111109082	0.06156134601502949	0.5102071902699388	0.013983725659430433	0.08187621161604987	0.0003618078262637707	NA	20	20	20
ENSG00000162704.15	ARPC5	0.6584257798091611	0.014625074010901037	0.5102645744658779	0.0022181725205242635	0.028110382526786017	0.03662452425426228	NA	26	26	26
ENSG00000120539.14	MASTL	0.6582790556892202	0.048889472508717044	0.5103588336986784	0.021635932604925204	0.18559110468087292	4.777902460618341e-08	NA	86	89	89
ENSG00000157259.6	GATAD1	0.6580148850958357	0.05418311818386117	0.5105285664263861	0.026402716628240116	0.10938965285141122	3.832980673374869e-05	NA	48	50	50
ENSG00000179295.17	PTPN11	-0.6579874224703184	-0.1796024674881874	0.5105462131810784	0.001332340047818701	0.04342679084585232	0.010960340143333322	NA	24	24	24
ENSG00000182257.6	PRR34	0.6578240106526028	0.04199408873415612	0.5106512238742218	0.0705806530603563	0.06938216559398917	0.0009517499220528726	NA	66	69	69
ENSG00000111816.7	FRK	0.6574361220573192	0.04252504877599208	0.5109005316460257	0.02188448912086177	0.048645568275176125	0.007301159464973626	NA	99	103	103
ENSG00000276529.1	AP001505.10	0.65709877654526	0.053367314553058876	0.5111174055415871	0.017722373791363127	0.10528330183151904	4.4241487964245344e-05	NA	15	16	16
ENSG00000164038.14	SLC9B2	0.6554404096756665	0.09012137021955702	0.5121842412628945	0.007250889078810995	0.02601829313584152	0.048468965717190685	NA	33	34	34
ENSG00000100483.13	VCPKMT	0.6553951223467641	0.12951091309346663	0.5122133911109852	0.005274866422359057	0.02601543171836145	0.045822467840275515	NA	15	15	15
ENSG00000135587.8	SMPD2	-0.6552968707505481	-0.1000661388995324	0.5122766351549508	0.008747758953134963	0.05739328701621474	0.0026141463273901613	NA	18	18	18
ENSG00000182648.11	LINC01006	0.6547417103205261	0.02466730161009245	0.5126340655484274	0.07094960126732217	0.2008949313268538	4.977371626068271e-09	NA	74	75	75
ENSG00000066185.12	ZMYND12	0.6542257866303873	0.1017167586401179	0.5129663505435478	0.008143593569838462	0.1249064715721542	1.1600966847614784e-05	NA	59	64	64
ENSG00000230876.6	LINC00486	0.653554113476705	0.04490945488164778	0.513399115366745	0.028172617482822994	0.03376229756407673	0.0240918853792721	NA	52	56	56
ENSG00000100528.11	CNIH1	-0.6533466168114291	-0.07419431081043518	0.5135328456854469	0.01163345192374276	0.16328736974968847	2.430733752263974e-07	NA	28	28	28
ENSG00000104687.12	GSR	-0.6530625185999672	-0.06173297331801221	0.5137159746328235	0.012333233872938653	0.031611903691541585	0.027088868106123938	NA	54	54	54
ENSG00000144712.11	CAND2	0.6524406239793912	0.051632753951319714	0.514116964833297	0.014344523200751746	0.18971673680026085	7.189433343723336e-09	NA	55	55	55
ENSG00000025708.13	TYMP	-0.6515676707926615	-0.11451971567229743	0.5146801091080375	0.0033451846901862725	0.03587299211865545	0.02062890754194809	NA	7	7	7
ENSG00000155026.16	RSPH10B	0.6514530802290265	0.09135291263895767	0.5147540555609128	0.012151701362087626	0.07096503166120145	0.0005799979311783906	NA	18	21	21
ENSG00000196208.13	GREB1	-0.651316780942341	-0.08456018554641392	0.5148420180610002	0.0069025345978449395	0.05009465717912133	0.00665749235474656	NA	41	43	43
ENSG00000259618.1	RP11-562A8.5	-0.6505965837550273	-0.12192237070797027	0.5153069362160905	0.004342727463668652	0.027745565885745296	0.04483367507599099	NA	3	3	3
ENSG00000161981.10	SNRNP25	0.6505285165864649	0.09006363684787565	0.5153508877630653	0.013846467715606828	0.12957843074410882	6.329727333544153e-06	NA	15	15	15
ENSG00000164306.10	PRIMPOL	0.6504247755566256	0.03923856372928523	0.5154178779677219	0.03063662150779153	0.12985355083352668	7.733812947749396e-06	NA	42	43	43
ENSG00000013583.8	HEBP1	0.6501085550852698	0.11693993442396045	0.5156221035016043	0.008777668021849554	0.08920951462109655	0.0002131990539192432	NA	27	28	28
ENSG00000180881.19	CAPS2	-0.6489981757098506	-0.09108224975694561	0.5163395553577816	0.004416583508031538	0.11102313511263323	3.275380148666024e-05	NA	14	14	14
ENSG00000248174.5	RP11-148L24.1	0.6483686017556249	0.02489587173691389	0.5167465731483116	0.09187721163813033	0.400910851026246	2.3890689700808084e-19	NA	2	2	2
ENSG00000230658.1	KLHL7-AS1	-0.6481445591696157	-0.015370249843820495	0.5168914561452447	0.19821598177416144	0.542721367565674	4.269547770776287e-30	NA	37	37	37
ENSG00000124508.16	BTN2A2	-0.6481135853461939	-0.052177844112708004	0.5169114878336952	0.02075491644260698	0.13899174551398435	2.7273336522803952e-06	NA	22	30	30
ENSG00000171103.10	TRMT61B	0.6480152754817111	0.05725974808206572	0.5169750703967562	0.017370160786663168	0.1375505303290517	1.6265162863099804e-06	NA	30	31	31
ENSG00000166770.10	ZNF667-AS1	-0.6478887097739522	-0.02864108176215184	0.5170569335800066	0.028400590392521463	0.23849398130184385	2.2924065543956352e-10	NA	46	47	47
ENSG00000108823.15	SGCA	-0.6469239130687409	-0.027014498624998263	0.5176811883496715	0.033752545458367304	0.259381713376422	2.716400953494151e-11	NA	6	6	6
ENSG00000226578.1	RP11-258F22.1	-0.6466029877455376	-0.041862545652298244	0.5178889238469012	0.048504923722781625	0.1915441522468923	1.2367171746250964e-08	NA	32	33	33
ENSG00000249664.1	CTD-2227C6.2	0.645789295855822	0.016888768123180416	0.5184158211637848	0.1907797687118721	0.2696697835696185	8.255377274172838e-12	NA	65	66	66
ENSG00000265533.1	RP11-638L3.1	-0.6456390590982237	-0.015372189192716242	0.518513135632579	0.05293594842790546	0.040207542040939286	0.013860407471818423	NA	88	90	90
ENSG00000008256.15	CYTH3	0.6444604430311243	0.05366916532561781	0.5192769006916387	0.00853974212104707	0.026614225539990245	0.04658464592806511	NA	31	32	32
ENSG00000270074.1	RP11-351I21.11	-0.6444467310846225	-0.04005243756557415	0.5192857897035272	0.042018785525617317	0.07786150898526763	0.0004037378955854287	NA	41	47	47
ENSG00000266213.1	RP11-100K18.1	0.643532056212663	0.05669038175998722	0.5198789212035968	0.012099535003244013	0.0740085372561614	0.0008171248799031869	NA	20	20	20
ENSG00000160055.19	TMEM234	0.6434068590805762	0.15489772845377314	0.5199601339107743	0.002802851687773413	0.05432875103725252	0.004595393406490281	NA	30	30	30
ENSG00000271040.1	RP5-933K21.3	-0.6431150755719407	-0.0866168112915611	0.5201494330342273	0.007339155667173433	0.04219795493670906	0.010365050215726906	NA	14	19	19
ENSG00000141959.16	PFKL	0.6427755240178833	0.08479310858560825	0.5203697671502858	0.006286877240491833	0.10728658121820016	5.492124047461048e-05	NA	4	4	4
ENSG00000172661.17	WASHC2C	0.6425552234198472	0.056379571231279624	0.5205127453577554	0.020567441867447328	0.05616789527383166	0.0034531025834432395	NA	23	32	32
ENSG00000198089.15	SFI1	-0.641504214593711	-0.06494192324542893	0.5211951435239905	0.01900826217357373	0.1913675386341249	5.501837855679793e-09	NA	34	34	34
ENSG00000083535.15	PIBF1	0.6412345067626011	0.052793569706179384	0.5213703334335947	0.023825388363062024	0.1476533191003214	6.785683056454816e-07	NA	26	27	27
ENSG00000239704.10	CDRT4	-0.6392577123224574	-0.05819085514371762	0.5226552934137563	0.017906012556390356	0.14938314785491774	5.540000663743477e-07	NA	33	36	36
ENSG00000177098.8	SCN4B	0.6387735579444928	0.040038681323182584	0.5229702522555133	0.026203645344646097	0.0911106469910039	0.0001768518927327383	NA	32	32	32
ENSG00000169627.7	BOLA2B	-0.6386918637314659	-0.08384680038078059	0.5230234067188034	0.01159471323414159	0.05393579033842343	0.004169411774779369	NA	4	4	4
ENSG00000250863.1	RP11-663P9.1	0.6385123463829833	0.1262667197361623	0.5231402196964786	0.00438206811766843	0.039621958561285205	0.008159257230109553	NA	11	11	11
ENSG00000160818.16	GPATCH4	0.638186525114273	0.08010384647640417	0.5233522676869504	0.01072051774709532	0.12444570228341913	8.634818067374352e-06	NA	39	39	39
ENSG00000109775.10	UFSP2	-0.6371119736692429	-0.022754278697943962	0.5240519097944019	0.12912210832397336	0.4128936125793881	2.2321970496140764e-20	NA	33	34	34
ENSG00000155749.12	ALS2CR12	0.6369455770276095	0.06575843549196458	0.5241602937603059	0.017005707769077866	0.13695592566922693	1.8200438082655525e-06	NA	23	23	23
ENSG00000274367.1	LA16c-380H5.6	-0.6364855618982597	-0.03442069286969145	0.5244599885720718	0.052791768343056586	0.05629608709354125	0.003053730330923304	NA	32	32	32
ENSG00000162878.12	PKDCC	0.6358593545821418	0.08537014476210376	0.5248680968113211	0.010744713623576345	0.13918556060067325	2.6466245155306525e-06	NA	13	13	13
ENSG00000129347.19	KRI1	0.6349284325419354	0.03731074311941559	0.5254750923625451	0.03987579386716197	0.2900721324785421	3.8182785918727335e-13	NA	14	14	14
ENSG00000086619.13	ERO1B	0.6348491387976525	0.038466771369320286	0.525526811402994	0.02062486264192621	0.08655022077256072	0.00023321512696074947	NA	19	21	21
ENSG00000224848.1	RP11-535M15.1	-0.6345689649583306	-0.030125445826401944	0.5257095745654417	0.049617607357370495	0.21994389890091184	1.0287975316887494e-09	NA	8	8	8
ENSG00000133961.19	NUMB	-0.634050837379023	-0.15386107771468588	0.5260476454595404	0.0035917409777658717	0.06002651182742887	0.002668944738992673	NA	20	20	20
ENSG00000128944.13	KNSTRN	0.6338693542035301	0.016783148842973557	0.5261660869275154	0.1805319107660445	0.456841438412973	3.958932232585741e-24	NA	31	33	33
ENSG00000008838.19	MED24	-0.6338389866537639	-0.09553464601448992	0.5261859070496095	0.00670578379848456	0.12214649786115744	8.902223184855803e-06	NA	8	8	8
ENSG00000117226.11	GBP3	-0.6336184370207487	-0.020619377205321837	0.5263298655935227	0.16091382364311063	0.5961870817530712	3.926000567743385e-34	NA	20	20	20
ENSG00000166928.10	MS4A14	0.633370227475249	0.04736955776499675	0.5264919025510757	0.036773849537046224	0.27522996823046963	4.119628614307975e-12	NA	26	27	27
ENSG00000157214.13	STEAP2	0.6330120637304113	0.05566864003160536	0.5267257650661721	0.017302531078268492	0.1641690636728559	2.13854216226694e-07	NA	43	44	44
ENSG00000196381.10	ZNF781	-0.6325379866744469	-0.030090167443225443	0.5270353945593215	0.05336088352833363	0.3252017893063451	1.3953766283413679e-14	NA	34	35	35
ENSG00000214562.14	NUTM2D	-0.6322805215368429	-0.01923742286829493	0.5272035892592232	0.07069215652602401	0.06273825964402469	0.0022638890187456798	NA	70	75	75
ENSG00000174776.10	WDR49	0.6312155470391524	0.027027933033148734	0.5278995978209369	0.027123518849790446	0.08246767876912436	0.0002960623127589073	NA	94	96	96
ENSG00000273038.2	RP11-479G22.8	0.6311602322663794	0.03437615537964285	0.5279357612941755	0.045339629436303666	0.278098010157596	2.0825609706525303e-12	NA	29	29	29
ENSG00000034533.11	ASTE1	-0.6310429206891919	-0.20363942637203175	0.5280124609710208	0.0021115807734156996	0.035595985553290306	0.02087950972805609	NA	21	21	21
ENSG00000203872.6	C6orf163	-0.6306613553965765	-0.022507873534517008	0.5282619720744286	0.13503202776049913	0.2272034149080568	5.897902371321478e-10	NA	130	132	132
ENSG00000270806.1	C17orf50	-0.6303970850536512	-0.0542219222039915	0.5284348175001656	0.019583380777539593	0.10108244070903584	6.485997866271079e-05	NA	23	29	29
ENSG00000106077.18	ABHD11	0.6295617744997057	0.08511243993311282	0.5289813398294266	0.005638079761344898	0.09299204746229348	0.00012668619086125533	NA	11	11	11
ENSG00000134910.12	STT3A	-0.6290677473493315	-0.12126366056405803	0.5293047044629982	0.0035620520258873266	0.028559825371109012	0.04206615461157076	NA	12	12	12
ENSG00000099957.16	P2RX6	0.6286103502190045	0.14044741350862538	0.5296041825875922	0.0026482663084715866	0.046638342596086166	0.009112658733265316	NA	6	7	7
ENSG00000133055.8	MYBPH	0.6277672521822283	0.1360400856191513	0.5301564217903801	0.002736252831999733	0.04941129921404032	0.0070075480267306894	NA	3	3	3
ENSG00000086666.18	ZFAND6	0.6273028333083321	0.11636945857084614	0.5304607465493967	0.005353867878916932	0.027134064956352597	0.03923181466621265	NA	53	55	55
ENSG00000017260.19	ATP2C1	-0.6260828465877627	-0.12699286217298997	0.5312606027040072	0.005544319223643082	0.03542234344530148	0.02245876624607501	NA	26	26	26
ENSG00000234177.5	LINC01114	0.6253216065685854	0.14604721322339695	0.5317600018672561	0.0022658067362577947	0.03639485230256719	0.02065571767004433	NA	11	12	12
ENSG00000104808.7	DHDH	-0.6251712689153911	-0.08045892779974353	0.5318586565676457	0.006968526514736928	0.06569247595810827	0.001580929901335998	NA	11	11	11
ENSG00000181027.10	FKRP	-0.625153197001463	-0.09156403669291457	0.5318705163584545	0.0069344381518694756	0.10117465068050166	5.721176770706455e-05	NA	13	13	13
ENSG00000170961.6	HAS2	-0.62472841127441	-0.12401827015791889	0.5321493228628494	0.0029138535337857136	0.10571664131997724	5.242210012284312e-05	NA	2	2	2
ENSG00000232629.8	HLA-DQB2	0.6242803793546929	0.03646411754382148	0.5324434671005971	0.03881537198693509	0.4588737767547972	2.3810188373763728e-23	NA	13	51	51
ENSG00000173369.15	C1QB	0.6242667650580539	0.16142278413452377	0.5324524065175112	0.002167877827575495	0.12457887420636993	7.089542405471083e-06	NA	4	4	4
ENSG00000260532.1	LA16c-381G6.1	0.6239539236713991	0.15991949443724762	0.5326578452999929	0.004507702372461486	0.026972656831152703	0.03977184779801255	NA	8	9	9
ENSG00000140623.13	SEPT12	-0.6234804345025332	-0.017509580069330892	0.5329688556276863	0.16177281351835573	0.4353366357050868	3.0594887242228068e-22	NA	35	35	35
ENSG00000183688.4	RFLNB	-0.6234389971942655	-0.036281540390944764	0.5329960780036156	0.03440315150291598	0.21432631443635228	2.685363168812342e-09	NA	23	24	24
ENSG00000115816.14	CEBPZ	0.6229333814614568	0.09759851504646731	0.533328300557383	0.006781184931270647	0.090007138142155	0.00021628501940594872	NA	23	23	23
ENSG00000164403.14	SHROOM1	-0.622888419005578	-0.21368729199977204	0.5333578488948396	0.0012698777856808203	0.03298101983330227	0.026360065170867503	NA	8	8	8
ENSG00000184465.15	WDR27	0.6227197018788982	0.08412878737191062	0.533468733459669	0.007475204521574177	0.17099678794956452	1.3767984601143401e-07	NA	20	20	20
ENSG00000276791.1	CTD-2270P14.5	-0.6225651685702539	-0.02137152346281096	0.5335703063334051	0.1489473319401163	0.4044132833316639	3.1447578225654864e-20	NA	18	18	18
ENSG00000283992.1	LYNX1	0.6225469956510602	0.066487029480175	0.5335822518154967	0.013858770160803034	0.033780429514174565	0.024941139894726388	NA	14	15	15
ENSG00000037757.13	MRI1	0.6222646548742132	0.0179732158180966	0.5337678583281702	0.08384064072374595	0.2587908365068492	5.835121135075207e-12	NA	37	38	38
ENSG00000168903.8	BTNL3	0.6218174291756006	0.026404086711069114	0.5340619244067168	0.07744183412563128	0.20756713355691206	3.0567328322665068e-09	NA	33	34	34
ENSG00000232112.3	TMA7	0.6215847006500784	0.12120359818012143	0.5342149836697798	0.0030483605778987522	0.11056807625111316	2.8886462361221742e-05	NA	13	16	16
ENSG00000063854.12	HAGH	-0.6215058142302703	-0.038347955589963394	0.5342668701618385	0.027670283390471836	0.21070145965615555	9.977134078436662e-10	NA	57	57	57
ENSG00000114796.15	KLHL24	-0.6211753350714053	-0.07758219510833368	0.5344842660775644	0.006747989578826133	0.13887137236372898	1.7326512042983536e-06	NA	49	49	49
ENSG00000172954.13	LCLAT1	0.6210285997459282	0.10719151399455033	0.5345808058696726	0.0032779711286144656	0.06731415530235718	0.0012226378163683173	NA	21	22	22
ENSG00000130714.15	POMT1	-0.6207674730635994	-0.059185026127335484	0.5347526275372055	0.013293336820990606	0.22437224523806032	1.2122282515611162e-10	NA	13	14	14
ENSG00000270361.1	RP11-307C12.13	-0.6200719553729379	-0.08625924277246855	0.5352104148853787	0.025803734893640816	0.032569311932788995	0.029152165418560538	NA	18	18	18
ENSG00000001626.14	CFTR	0.6193797867675341	0.08067223234829808	0.5356661939263436	0.004471294881242057	0.03624791699824068	0.020957387855971243	NA	66	67	67
ENSG00000166813.14	KIF7	0.6190013583839128	0.11514509700771815	0.5359154640157524	0.003956319611934489	0.03684412763710532	0.019602647327064064	NA	5	6	6
ENSG00000154252.11	GAL3ST2	-0.6169969541261561	-0.13466524253517312	0.5372367347534972	0.0031448578764857304	0.0276859232537045	0.035993350520747834	NA	7	10	10
ENSG00000213722.8	DDAH2	0.6166993341020616	0.13393716716514414	0.5374330605319899	0.0013731720759111764	0.029838530697983926	0.03284476596799565	NA	11	26	26
ENSG00000196247.11	ZNF107	-0.6165293235341427	-0.07931612873485275	0.5375452245930874	0.008217403325895262	0.12860337293838472	7.545203282256222e-06	NA	13	13	13
ENSG00000259687.1	LINC01220	0.616407601700641	0.06799148956172774	0.5376255375008647	0.018041730731903318	0.08913460190352028	0.00021105954820294413	NA	14	16	16
ENSG00000154767.14	XPC	-0.6163755818601384	-0.1292536754231662	0.5376466654142719	0.0033161817113573303	0.10217152643653199	6.68026891879889e-05	NA	6	6	6
ENSG00000141295.13	SCRN2	0.6150820365212188	0.03288588666207811	0.5385005445642365	0.0401886659152514	0.1162791988019842	1.447017211643927e-05	NA	47	54	54
ENSG00000185290.3	NUPR2	0.6150591073946619	0.019143164372041114	0.5385156863887092	0.12163471825530794	0.44440076340138	8.112862220625764e-22	NA	42	43	43
ENSG00000117245.12	KIF17	-0.6147185108847913	-0.11956175406131178	0.5387406329889377	0.0061374091523732546	0.07200990797417524	0.0008079393160663736	NA	15	15	15
ENSG00000160888.6	IER2	-0.6145667050355337	-0.08108908768177489	0.5388409081758725	0.008962372849422938	0.03608090222258052	0.020280488591095627	NA	23	24	24
ENSG00000065882.15	TBC1D1	-0.6143463426296584	-0.036041372410708206	0.5389864849677675	0.012951078174503016	0.06330834339441767	0.0020402951580274498	NA	33	33	33
ENSG00000259129.5	LINC00648	0.6143088568234458	0.028520740544970516	0.5390112509693267	0.06864304552407077	0.2055493461964457	5.290445291738394e-09	NA	45	46	46
ENSG00000227066.1	RP3-340N1.2	0.6141936144779104	0.021979960210138805	0.5390873924821902	0.0757264724589706	0.30448906498175005	9.314858859661996e-14	NA	5	5	5
ENSG00000230699.2	RP11-54O7.1	-0.6139849645571197	-0.09011259191592283	0.5392252628177252	0.005231008291771897	0.02788495680205232	0.035538438138313234	NA	4	4	4
ENSG00000169752.16	NRG4	-0.6139399059921825	-0.023614401329217088	0.5392550386419911	0.0829096027243428	0.4337324934922116	1.7140855610134242e-21	NA	33	34	34
ENSG00000259920.1	RP11-2E11.5	-0.6138596890437821	-0.11540172842690712	0.5393080500420422	0.002905686274476703	0.03886283218515955	0.016305056911664294	NA	19	19	19
ENSG00000185127.6	C6orf120	0.6138581497208049	0.23266373642344879	0.5393090673297296	0.0009129456641522635	0.08367212504679797	0.00030627701109325856	NA	17	17	17
ENSG00000173226.16	IQCB1	-0.6130615897175272	-0.01971748849166206	0.5398356164300443	0.15957563331368374	0.4622946256055054	6.122302161075278e-23	NA	89	89	89
ENSG00000213889.10	PPM1N	-0.6130600636497835	-0.0656726720619708	0.5398366254516798	0.012487798807629845	0.034612751300668126	0.025443475016529632	NA	34	35	35
ENSG00000123297.17	TSFM	0.6130191396023938	0.05014960746353234	0.5398636843989038	0.030980316080116872	0.12696428239911348	7.075738054249022e-06	NA	38	39	39
ENSG00000196263.7	ZNF471	0.6129152466638018	0.09401558498635561	0.5399323813754977	0.005440594458266863	0.12786071298657858	6.588296533196702e-06	NA	10	10	10
ENSG00000272514.5	CFAP206	-0.6124842149380867	-0.08044034434293756	0.5402174385747895	0.007343647072887753	0.09950052579103574	6.903666381639613e-05	NA	35	36	36
ENSG00000131941.7	RHPN2	0.6124119171553045	0.056432355137358045	0.5402652591405115	0.013874101263408632	0.14273263926260046	1.479874319574257e-06	NA	33	33	33
ENSG00000129518.8	EAPP	0.6123891334185809	0.07667626331440507	0.5402803296289813	0.009715578705682933	0.06341177117837703	0.001520817435744265	NA	27	29	29
ENSG00000251226.1	RP11-469N6.1	-0.6117548117511012	-0.023429482084057752	0.5406999912720207	0.09627597355681151	0.20829762819072464	1.5058695640820325e-09	NA	34	34	34
ENSG00000152382.5	TADA1	-0.611243970095861	-0.07008352499772698	0.5410380780350357	0.0112092499730762	0.043614702884130885	0.010501684326736822	NA	81	82	82
ENSG00000160075.11	SSU72	0.6110004026707098	0.09214443708724133	0.5411993137377906	0.0057623916202351275	0.1943376267111937	1.5509998024292386e-08	NA	15	15	15
ENSG00000101158.13	NELFCD	-0.6109170052874975	-0.04256806461161318	0.5412545262893473	0.034096172756721284	0.17515720536700513	6.435349441920347e-08	NA	28	29	29
ENSG00000151806.13	GUF1	-0.610896671436919	-0.02485297472547603	0.5412679885744305	0.15909165917627063	0.5142329205297532	1.1335007251223002e-27	NA	96	96	96
ENSG00000136485.14	DCAF7	0.610600320991795	0.05836524612292901	0.5414642101429734	0.026780951300519388	0.03021857344755013	0.036918203490999765	NA	47	52	52
ENSG00000235615.2	AJ239322.1	0.6099494458395542	0.03489906523541873	0.5418952966425319	0.044998034394027435	0.10431703521491567	4.334163658104673e-05	NA	57	71	71
ENSG00000185686.17	PRAME	-0.6093279604450054	-0.07651618976812988	0.542307077526732	0.01029385633816541	0.19442974794242449	8.314513121027797e-09	NA	25	39	39
ENSG00000108733.9	PEX12	-0.6093142666173179	-0.05970379991632286	0.5423161524755042	0.015804320400560047	0.1397738494852708	2.814217998646909e-06	NA	39	41	41
ENSG00000078304.19	PPP2R5C	-0.6090868434699612	-0.1245553061030221	0.5424668776821475	0.0038167892371416883	0.02745284887079321	0.04472168287767035	NA	16	17	17
ENSG00000167792.11	NDUFV1	0.6090716424011977	0.2171821961713219	0.5424769529694522	0.001353992392584854	0.02792863247806204	0.043205309971530416	NA	13	13	13
ENSG00000109919.9	MTCH2	-0.6081424811362658	-0.09366646782510901	0.5430929792713124	0.004873343126248758	0.07065318536433092	0.0010147204296509329	NA	8	8	8
ENSG00000231133.6	HAR1B	-0.6079940911990759	-0.05647008712158216	0.5431913928359138	0.01546782529490916	0.14499812978178744	9.748918322204058e-07	NA	11	12	12
ENSG00000272970.1	RP11-329B9.4	-0.6079100364492671	-0.027770291428715784	0.5432471426547731	0.050894240527412864	0.13157795394558458	1.1937016359356993e-06	NA	44	44	44
ENSG00000104228.12	TRIM35	0.6075327108427363	0.057456906555923844	0.5434974412289875	0.023520588254183433	0.13676239917970204	3.44396673425354e-06	NA	32	32	32
ENSG00000171806.11	METTL18	-0.6073997079753437	-0.040561722506584554	0.543585682231531	0.06658303590335332	0.2301804753061504	4.85083332887407e-10	NA	100	101	101
ENSG00000213015.8	ZNF580	-0.6072274446487426	-0.21417725692363412	0.5436999812554675	0.0010173754944455852	0.06172437479262961	0.0022865667958555853	NA	1	1	1
ENSG00000266173.6	STRADA	0.6070723943066579	0.07855408932114799	0.5438028694579747	0.012575111750796328	0.03363799923481217	0.023473096697367028	NA	48	50	50
ENSG00000204525.16	HLA-C	-0.6065985387584479	-0.23959901144154097	0.5441173702279412	0.0012541477970890833	0.4264223249143174	4.288811175534299e-21	NA	11	43	43
ENSG00000258289.8	CHURC1	-0.6063743675218286	-0.014023171467723139	0.5442661855288969	0.11378646223071975	0.4945477154998081	3.037941704994705e-25	NA	114	116	116
ENSG00000204147.9	ASAH2B	0.605806274283976	0.07019631996549602	0.5446434028450153	0.00814403192552473	0.15826117983384094	3.704908956780839e-07	NA	13	13	13
ENSG00000136448.11	NMT1	-0.6056536740720829	-0.10710513333050234	0.5447447524274984	0.004415000593898359	0.049264283962470665	0.004230009588364456	NA	12	12	12
ENSG00000163138.18	PACRGL	-0.603883860172285	-0.0363756120191479	0.5459208600175566	0.046546330212251776	0.2126883617000608	4.94506706335043e-10	NA	21	21	21
ENSG00000254852.8	NPIPA2	-0.6028627753257751	-0.1514783328656538	0.5465999813846985	0.002523930883310508	0.11352244925880553	2.6459034369438995e-05	NA	1	4	4
ENSG00000163521.15	GLB1L	0.6023797242367938	0.16276387855031998	0.5469214033772021	0.001610960752672602	0.0753313755742113	0.0008358540861624035	NA	6	6	6
ENSG00000137177.19	KIF13A	0.6022529128313968	0.2855763827883998	0.5470057991368351	0.0005801459581013747	0.028719142663972512	0.03714490011293815	NA	2	2	2
ENSG00000104635.13	SLC39A14	0.602091408122637	0.06994272319362639	0.547113293379538	0.011250330852794314	0.058924208573453464	0.002206621627596106	NA	40	42	42
ENSG00000186094.16	AGBL4	0.6020492140428502	0.11177618123913428	0.5471413786214454	0.003561056581760342	0.03607289298183634	0.019940588033080776	NA	16	16	16
ENSG00000125841.12	NRSN2	0.6005682327429176	0.11095348505528908	0.5481276018095932	0.002217636578777611	0.056762388642945874	0.0026174688541516075	NA	11	11	11
ENSG00000105750.14	ZNF85	0.6001772173912852	0.05992471009798798	0.5483881353900216	0.022866430890274472	0.16795181052726355	1.597287764435989e-07	NA	33	34	34
ENSG00000186340.14	THBS2	-0.5995891982759628	-0.07608713916895078	0.5487800477185386	0.010353453885702234	0.128860120922966	5.453607375079015e-06	NA	22	22	22
ENSG00000110367.11	DDX6	0.5987954876766673	0.03997912986127012	0.5493092717324017	0.023425792712584305	0.17246901644806514	1.2024899776497636e-07	NA	22	22	22
ENSG00000270947.1	AC025811.3	-0.598570461898072	-0.024272445860081777	0.5494593584074738	0.07002078381522217	0.06165368960837906	0.0026190444807336287	NA	73	74	74
ENSG00000197062.11	ZSCAN26	-0.5981618235359486	-0.047429077758876205	0.5497319618607845	0.02105323653057636	0.1857864514930399	2.825095766842121e-08	NA	26	38	38
[truncated: 1,640 more rows]
