# Supplementary material for: Exploring the Impact of Cerebrovascular Disease and Major Depression on Non-diseased Human Tissue Transcriptomes
Source: Front Genet. 2021 Jul 19;12:696836. doi: 10.3389/fgene.2021.696836 (PMC8327210; doi:10.3389/fgene.2021.696836)
Supplement: Supplementary Data Sheet 2 — All TWAS results. [file Data_Sheet_2.zip › cytokines_TWAS/IFNg/IFNg.en.Whole_Blood.csv]

gene	gene_name	zscore	effect_size	pvalue	var_g	pred_perf_r2	pred_perf_pval	pred_perf_qval	n_snps_used	n_snps_in_cov	n_snps_in_model
ENSG00000099821.13	POLRMT	3.855094973726719	1.4910459498714803	0.00011568470981497828	0.0010526213976443618	0.016753094341710274	0.002133377575135019	NA	18	24	24
ENSG00000169242.11	EFNA1	-3.797737981019333	-0.8718254383208446	0.00014602255848252609	0.004035901142196549	0.02097404581208958	0.0005781064941991682	NA	20	20	20
ENSG00000143452.15	HORMAD1	-3.7192113693195448	-0.7678177827004838	0.00019984576713735986	0.003103158125571796	0.019239531392893642	0.0010996182182110477	NA	9	10	10
ENSG00000135919.12	SERPINE2	3.6774377552014403	0.21760765779620772	0.00023558853938899238	0.04215298841167869	0.07986293162203759	1.0089193454544893e-11	NA	46	47	47
ENSG00000037474.14	NSUN2	-3.5937945067148087	-0.2716589419445512	0.0003258969001617525	0.0215284338869549	0.2305760878667158	4.599354648938006e-34	NA	19	19	19
ENSG00000165609.12	NUDT5	-3.559112501597664	-0.8487014468333578	0.0003721101199926162	0.0027211980437978497	0.02286426661843104	0.00039413246161149523	NA	35	35	35
ENSG00000100592.15	DAAM1	-3.493370529490804	-0.6718618392381622	0.00047696420456936825	0.0031819492838341765	0.022229028589639325	0.0004647909188393264	NA	15	15	15
ENSG00000183049.12	CAMK1D	-3.4584396761078864	-0.37119869065981803	0.0005433139272804191	0.009949075695744745	0.14231127400545435	4.011576800779511e-21	NA	12	12	12
ENSG00000143457.10	GOLPH3L	-3.4370962258558633	-0.5651702723269448	0.0005879866708196391	0.005126554049850794	0.07779785779099382	1.7959364063424804e-11	NA	15	15	15
ENSG00000176531.10	PHLDB3	-3.4208350057940824	-0.2749554999495042	0.0006242919436540605	0.02075095887715491	0.17322069941659776	1.9332209573740887e-25	NA	45	46	46
ENSG00000196526.10	AFAP1	-3.3882274972341246	-0.06976430964775511	0.0007034589097061617	0.3193222749967863	0.5963132622202479	8.115777095692217e-126	NA	20	20	20
ENSG00000173327.7	MAP3K11	-3.377794688738356	-0.5028087963106047	0.0007306961392372714	0.005766833328514852	0.2251513907320572	1.0779194429009287e-33	NA	11	11	11
ENSG00000141279.15	NPEPPS	-3.359090299784376	-1.7071769982090426	0.0007819951014599539	0.0005008179046167157	0.0159936893748668	0.002893043875383945	NA	8	9	9
ENSG00000106615.9	RHEB	3.2876647267135994	0.8641896128594942	0.0010102206917696015	0.0019044681440690964	0.018731616522663974	0.0013529700473417982	NA	22	25	25
ENSG00000149541.9	B3GAT3	3.220290253261574	1.0501214556981222	0.0012806086542977465	0.0012945086351414605	0.017844300809017718	0.0017316187314161445	NA	18	20	20
ENSG00000159267.14	HLCS	-3.1952814886676197	-0.16431917234197266	0.0013969452004757373	0.0526601377244961	0.2444656390052576	1.279139428006964e-36	NA	31	32	32
ENSG00000168894.9	RNF181	3.126499477201164	1.0524631454775044	0.0017690081898733933	0.0013731442281983643	0.02727986741586384	0.00010692911427151595	NA	43	43	43
ENSG00000103549.21	RNF40	3.1252795457217264	0.5547483968024847	0.0017763616174691133	0.006115489105662551	0.06594860824411386	8.991947371263308e-10	NA	14	15	15
ENSG00000148481.13	MINDY3	-3.1070275647499215	-0.5442013430954313	0.001889787766728241	0.004119261480637277	0.0450351319075594	3.859177396814721e-07	NA	16	16	16
ENSG00000247595.4	SPTY2D1-AS1	3.1017995477794083	0.445892842773452	0.0019234815733460023	0.009748295962645794	0.0347436580398991	1.0155719405748814e-05	NA	22	23	23
ENSG00000204619.7	PPP1R11	-3.091869831085205	-6.989037149640529	0.001989000471229434	3.091798513785401e-05	0.04233278729755862	9.959599190349658e-07	NA	1	8	8
ENSG00000245954.6	RP11-18H21.1	3.076401885334772	0.07460147319761089	0.002095152430967561	0.22563915513366156	0.6038407155897414	1.5173410329535933e-129	NA	18	18	18
ENSG00000172020.12	GAP43	3.0596234425601225	0.5622154173848168	0.0022161543788603365	0.0045413182337853426	0.01744365586491008	0.001948382500819957	NA	13	13	13
ENSG00000243795.1	LINC02044	3.0498359025406905	0.25919202500999633	0.0022896643195507824	0.019780594804360053	0.050631077983221306	6.954980093613957e-08	NA	17	17	17
ENSG00000181577.15	C6orf223	3.0431909777450814	0.666114505174617	0.0023408372385441147	0.0031041194275979816	0.037178830489159896	5.4557337603242855e-06	NA	11	11	11
ENSG00000128274.15	A4GALT	3.032545780928412	0.13478446526722154	0.002425003102344585	0.07337506840521194	0.3509998347877419	3.6531207096476405e-57	NA	24	24	24
ENSG00000162714.12	ZNF496	3.030449332871766	0.27231769272746226	0.0024419015407989566	0.015229926227142867	0.1489322145086338	2.3548584140868634e-21	NA	28	28	28
ENSG00000110344.9	UBE4A	3.020329236984253	1.4349837818978464	0.002525000459827214	0.0006700178831165983	0.055162379792333384	1.4835671111137551e-08	NA	1	1	1
ENSG00000106330.11	MOSPD3	-3.014216463225744	-0.10775935765555439	0.0025764390904087415	0.08616349883573741	0.5169499422548691	6.43424094504776e-100	NA	20	20	20
ENSG00000272129.1	RP11-250B2.6	2.989394760798841	0.3786662075778834	0.0027953072338735593	0.0086012242614134	0.020265993602575444	0.0008286598367754321	NA	40	40	40
ENSG00000143379.12	SETDB1	2.9616557635068594	1.0403154188253028	0.003059896761627404	0.0011137817881744848	0.04804813330654727	1.7126918995387919e-07	NA	11	11	11
ENSG00000184470.20	TXNRD2	-2.9325316418771274	-0.6185013657073849	0.0033621066056982495	0.0037614102426034284	0.016718838492480806	0.002479660438172475	NA	40	41	41
ENSG00000174529.7	TMEM81	-2.9309372070058433	-0.48493017294974144	0.003379410831261719	0.005291173647038814	0.049107142451059765	1.2889030901416572e-07	NA	36	36	36
ENSG00000177302.14	TOP3A	2.864391445110785	0.8774308051663124	0.0041781133577408125	0.0013609080920548497	0.03941083084833711	2.795970990885608e-06	NA	11	11	11
ENSG00000167608.11	TMC4	2.8542316452653362	0.07616057666611607	0.004314106202630343	0.20671286286040652	0.45025368745777583	1.6385500030162676e-80	NA	20	23	23
ENSG00000135218.17	CD36	-2.8521689233133083	-0.3703125507545233	0.004342201879253815	0.007744978979372455	0.10169851411423968	1.2602975378116709e-14	NA	43	43	43
ENSG00000205464.11	ATP6AP1L	-2.8513521813922207	-0.060320706164534305	0.004353372228516549	0.2258752801331337	0.4242414763143362	2.3385316036908483e-73	NA	23	23	23
ENSG00000179912.20	R3HDM2	-2.8505280914928055	-0.9704451349809594	0.004364669470723524	0.0017910653740919682	0.033371367799490334	1.657300132398805e-05	NA	28	30	30
ENSG00000133106.14	EPSTI1	2.8370362323666454	0.27134551968587156	0.004553444438991378	0.01587290788863491	0.1667306896587375	4.347708104709157e-24	NA	14	14	14
ENSG00000065029.14	ZNF76	-2.830556354394223	-0.6336306795773873	0.0046467124501277735	0.003564850375294688	0.13292460901740766	3.1816448815540086e-19	NA	22	22	22
ENSG00000088832.16	FKBP1A	2.8250647725762152	1.3980683692189593	0.004727105905138951	0.0006276782021970139	0.013333122437727364	0.006798867073259782	NA	21	22	22
ENSG00000172775.16	FAM192A	2.822395049913367	0.5905075726934613	0.004766642048956595	0.0024586035605374153	0.06707728380633061	5.991780753238467e-10	NA	18	18	18
ENSG00000173338.12	KCNK7	-2.817959955972797	-0.8668141279957146	0.004832983695193365	0.0012795830962913609	0.019622402536400012	0.0009149210979818269	NA	8	8	8
ENSG00000107341.4	UBE2R2	2.8142320738029802	0.684077806633776	0.004889391630545022	0.0020136639552862986	0.029906453086708595	4.478294475619044e-05	NA	78	80	80
ENSG00000175334.7	BANF1	-2.8127633823695675	-0.5969900280499929	0.004911777985913491	0.002434616458142061	0.06909765818019736	3.3074672354247065e-10	NA	22	22	22
ENSG00000163576.17	EFHB	-2.8122763438849465	-0.06431849786666459	0.0049192220568585274	0.2657945116170942	0.4840175996725834	1.6300275578774497e-90	NA	20	21	21
ENSG00000143554.13	SLC27A3	-2.8009661407193023	-0.5512309797331544	0.005094986452225427	0.0049434375013970855	0.1149607755370108	1.1211559734480729e-16	NA	37	38	38
ENSG00000143367.15	TUFT1	2.7997097988748396	0.3606225596189972	0.005114856673724902	0.008362697133575167	0.029592266511155083	5.2596754661099436e-05	NA	52	52	52
ENSG00000124302.12	CHST8	2.798497125126525	0.18881711843268506	0.005134102647432196	0.02984437760855002	0.10548587643227754	4.5818188384492866e-15	NA	12	12	12
ENSG00000156990.14	RPUSD3	-2.7929234436907997	-0.7545987487312491	0.005223405240703368	0.002202386047783127	0.05050710131682493	7.424589249155529e-08	NA	2	2	2
ENSG00000120129.5	DUSP1	2.78868627964894	0.7891599757382479	0.005292230258119733	0.0016960118301982492	0.023455347275391964	0.0003307040168163521	NA	27	27	27
ENSG00000143641.9	GALNT2	2.7873209769652245	0.5533598447450757	0.00531458097704063	0.002694250198735284	0.024245753231808803	0.000229022583152868	NA	40	40	40
ENSG00000257017.8	HP	2.7830461614693744	0.27354561462469895	0.005385114370015431	0.014813462172972872	0.10853094214343728	9.54773307802318e-16	NA	25	25	25
ENSG00000182580.2	EPHB3	2.776608869253322	0.2937751418525572	0.005492923572676842	0.01465542487618684	0.050147964485725775	1.1445735032725885e-07	NA	29	30	30
ENSG00000159063.12	ALG8	-2.772414789032544	-0.3531217142366991	0.005564208503074371	0.008824472095296888	0.0989864832174973	2.5770232288878828e-14	NA	30	31	31
ENSG00000204946.9	ZNF783	-2.7684677220619287	-0.4141395499206439	0.005632056417537657	0.006217340251038775	0.11017456252617816	9.792024530664619e-16	NA	64	70	70
ENSG00000196781.14	TLE1	2.7645514704691423	0.8768103771193353	0.005700111368085318	0.0012999309315129064	0.03641137946127114	6.598769602630331e-06	NA	5	5	5
ENSG00000142166.12	IFNAR1	-2.761068734092155	-0.49200613446269503	0.005761255001841629	0.003403455936990023	0.08969623070272882	5.404112454325542e-13	NA	31	34	34
ENSG00000168496.3	FEN1	-2.7544786094043214	-0.5892025212805461	0.005878573252821764	0.002960469126571636	0.01926531284932549	0.001009264879894021	NA	56	59	59
ENSG00000262089.1	RP11-589P10.5	-2.7542453380971024	-0.28873369290936396	0.005882765160426415	0.013796424755180222	0.11883211703064933	3.5854984735008983e-17	NA	14	15	15
ENSG00000227345.8	PARG	-2.7500149131852725	-1.060269579245337	0.005959255247706	0.0008681644184930143	0.024290498766775137	0.0002510311085728493	NA	13	17	17
ENSG00000023892.10	DEF6	-2.74196613938156	-0.28946848565554245	0.006107263695652815	0.01580055048169711	0.2453800329731044	8.219091412790546e-37	NA	42	43	43
ENSG00000127337.6	YEATS4	-2.735010401018398	-0.21677781537416738	0.0062378305002091525	0.024938755388565968	0.16785619013443015	2.8645433348716944e-24	NA	30	30	30
ENSG00000184983.9	NDUFA6	2.727797533887664	0.2734177156689268	0.006375872867424265	0.024187608111969836	0.29806730829331624	7.649668773949731e-47	NA	20	22	22
ENSG00000166800.9	LDHAL6A	2.726863837022792	0.9876846064897821	0.0063939418062485265	0.001621972050916343	0.011501612288839586	0.011187215896343564	NA	9	9	9
ENSG00000083845.8	RPS5	2.7251569901172767	0.35866115559357975	0.006427091917514457	0.0075892138671971605	0.2447225323919981	8.68778843672822e-37	NA	27	27	27
ENSG00000023608.4	SNAPC1	-2.723343667239888	-0.2610465864364498	0.0064624793196706954	0.014676348679816001	0.14919110599555854	2.317146556811574e-21	NA	35	35	35
ENSG00000104835.14	SARS2	2.720125543227945	0.19011085821426646	0.006525713541897405	0.028256280515658785	0.3871243860585384	6.9138419805580466e-65	NA	29	30	30
ENSG00000100321.14	SYNGR1	2.719974811247489	0.1597187203978834	0.006528688932918144	0.03394052747817936	0.2254756060034304	2.168339442596573e-33	NA	29	29	29
ENSG00000159648.11	TEPP	-2.711077896692391	-0.19853387678134723	0.006706486883518718	0.02303829199395323	0.05837814420300207	6.19839593162368e-09	NA	17	18	18
ENSG00000164096.12	C4orf3	2.704473246684787	0.2955004561840634	0.006841277840214031	0.011510148432552351	0.20622527057306486	3.527273577656496e-30	NA	39	39	39
ENSG00000163568.14	AIM2	-2.6751243376697684	-0.5058201162175565	0.007470153956038712	0.0035710653378860347	0.03897509118596302	3.191067056685985e-06	NA	44	45	45
ENSG00000206560.11	ANKRD28	2.672301469388848	0.29442122917858327	0.007533293616877747	0.009694795852197046	0.08277002653905123	5.459774730073813e-12	NA	23	23	23
ENSG00000197253.13	TPSB2	-2.6701842372849147	-0.25393066543036824	0.007580963771168172	0.017332089391721824	0.07797107281641608	1.8662891742154335e-11	NA	38	41	41
ENSG00000198851.9	CD3E	-2.659477703645771	-0.551843044432433	0.007826190987024157	0.002964655499651271	0.129129489668483	9.387449791500119e-19	NA	18	18	18
ENSG00000226125.1	LINC01907	-2.659170847850755	-0.8188216224470526	0.007833322930564204	0.002788963247979439	0.036617019316984425	5.419356659769327e-06	NA	6	6	6
ENSG00000149548.14	CCDC15	2.6509649866446665	0.1514230196929864	0.008026216147639058	0.04556179245119326	0.1792920127817976	4.8566614821135503e-26	NA	43	43	43
ENSG00000080854.14	IGSF9B	2.6495016552316053	0.32683256622684015	0.008061057736736732	0.009730805564003481	0.09251587816651984	2.2839697676908385e-13	NA	21	21	21
ENSG00000154134.14	ROBO3	2.6452177045094762	0.1951177213905239	0.008163837402885132	0.025583109926885103	0.27661560042601063	2.4747912120992692e-42	NA	46	46	46
ENSG00000138606.19	SHF	-2.6370161635142444	-0.2992253820463252	0.008363884616581184	0.01156335731554933	0.026996515386845582	0.00011369020332150276	NA	37	40	40
ENSG00000118046.14	STK11	2.63191125753027	0.32336607860248573	0.008490603724793775	0.008509913980378874	0.12937163422277326	9.662290279506712e-19	NA	8	9	9
ENSG00000111229.15	ARPC3	2.6254606489891352	1.4410181609847734	0.00865318104840655	0.0004201939107400211	0.04429146423382662	4.904414027896583e-07	NA	10	10	10
ENSG00000163818.16	LZTFL1	2.6126790518065395	0.39742476026485024	0.008983562132157397	0.0060264878206888195	0.011600676222932621	0.01166477201572394	NA	40	42	42
ENSG00000160712.12	IL6R	-2.6122248077033454	-0.5535810927758177	0.008995508065095907	0.002792321479036922	0.0888833663761446	6.324161064304978e-13	NA	23	23	23
ENSG00000198755.10	RPL10A	2.6113052076734022	0.4200600661742287	0.009019735591712394	0.005222781282803618	0.15312105727864464	3.9930890131861637e-22	NA	36	39	39
ENSG00000167778.8	SPRYD3	2.5984347893594366	0.7369113500835537	0.009364983082886977	0.0015554858405441535	0.03134972562673461	3.01448218932828e-05	NA	28	29	29
ENSG00000140450.8	ARRDC4	-2.5926548166267804	-0.09281231144188194	0.009523830557872143	0.09202662489972864	0.4537012941873442	8.243099925810861e-81	NA	24	25	25
ENSG00000164111.14	ANXA5	2.5910601974941505	0.13590117837398896	0.009568075310647838	0.05958769996600259	0.4738954824379129	1.5557324330890886e-86	NA	38	38	38
ENSG00000204152.10	TIMM23B	-2.574583969202766	-0.73728632313301	0.010036072244716577	0.001576952836985858	0.03446532924846794	1.0772549832165913e-05	NA	9	11	11
ENSG00000143387.12	CTSK	-2.5715774336757433	-0.15261198177104443	0.010123637327788627	0.04012094212162432	0.30285991757761593	1.8538558501375864e-47	NA	37	42	42
ENSG00000001629.9	ANKIB1	2.565625966850097	0.7565981229006188	0.010298981818063033	0.0016667456420270217	0.0593427431462463	4.80850106793467e-09	NA	26	26	26
ENSG00000124490.13	CRISP2	2.5649469966917544	0.19275565994842958	0.010319156704090511	0.02248559942542721	0.10423273839531688	5.346386760944861e-15	NA	53	55	55
ENSG00000170100.13	ZNF778	-2.549371917419459	-0.5035687527175676	0.01079171438796137	0.0023257652919355856	0.011458279953717962	0.011644693487737102	NA	12	12	12
ENSG00000145868.16	FBXO38	2.5441441308693062	0.40019333227898546	0.010954587252346564	0.005678930663220842	0.17029649023945329	1.7611400440233058e-24	NA	53	54	54
ENSG00000176597.11	B3GNT5	2.5295026486749337	1.0602718964412117	0.011422431186756687	0.001085574492222427	0.013906601088213994	0.005726870303297663	NA	11	13	13
ENSG00000154760.13	SLFN13	2.526170268761504	0.8254688856416196	0.011531357821154099	0.0011302748516478398	0.01155863616739325	0.01186136052070351	NA	9	11	11
ENSG00000117601.13	SERPINC1	-2.525245274323218	-0.80724515724774	0.01156175642527685	0.0018541457929647607	0.023482036496909067	0.00027504248669074177	NA	5	5	5
ENSG00000188976.10	NOC2L	2.5192921591455884	2.423809582292424	0.011759104046012301	0.00013657522879192136	0.060331983388679226	2.0540659838165543e-09	NA	14	28	28
ENSG00000105676.13	ARMC6	-2.510787160102599	-0.9432179068944121	0.01204623024746242	0.0009645461416919933	0.010645621693792065	0.015750468799158764	NA	9	9	9
ENSG00000163131.10	CTSS	-2.5097620736100934	-0.7018304904556479	0.012081253136645514	0.0016641637837290766	0.06921725419719853	3.7055007648124246e-10	NA	7	7	7
ENSG00000274979.1	RP11-1143G9.5	-2.5054182412823183	-0.12064069877094359	0.012230667120471848	0.06290851131944679	0.2610639742628953	1.2684047625553946e-39	NA	46	47	47
ENSG00000152061.23	RABGAP1L	-2.5023436724532755	-0.48008489432378854	0.01233740976563534	0.00453382895796927	0.07183781799030417	1.579509629545435e-10	NA	17	18	18
ENSG00000157456.7	CCNB2	-2.4998616035664067	-1.4185448328520873	0.012424183199508054	0.0007824097172765287	0.025180268587178086	0.00016161602378179468	NA	11	12	12
ENSG00000070718.11	AP3M2	2.4963976899135636	0.40262847875401325	0.012546185480815082	0.0052814179567593905	0.08296082386799218	5.013668373699335e-12	NA	17	17	17
ENSG00000271503.5	CCL5	2.4962263533698983	1.6048357768243358	0.01255224755194931	0.00030682263532998914	0.015353108443199375	0.0035713215392596006	NA	14	14	14
ENSG00000072818.11	ACAP1	-2.49179598028435	-0.24910042297662646	0.012709902085695281	0.016551420090611686	0.2683687759204909	1.822106799400689e-41	NA	27	33	33
ENSG00000105186.15	ANKRD27	-2.4847667176853077	-0.2323298476646285	0.012963635555728926	0.03603452294330016	0.26366943640954416	2.6578348488364164e-40	NA	33	33	33
ENSG00000254810.1	RP11-672A2.4	2.483165816986544	0.17815147774843984	0.01302204553057376	0.025103262960317414	0.12701375244041738	3.3338842572776147e-18	NA	3	3	3
ENSG00000214087.8	ARL16	-2.480196026457319	-0.06178112818007727	0.013131017113912565	0.21566728487349573	0.6447620733674699	1.4787232388423543e-150	NA	15	15	15
ENSG00000164967.9	RPP25L	-2.4799854556005805	-0.6016412135390016	0.013138774192736177	0.00205345775934041	0.05907086636184605	7.516912637734526e-09	NA	36	36	36
ENSG00000169692.12	AGPAT2	2.479307013715475	0.9956516764313452	0.013163794426427088	0.001076650477254203	0.07939177289638599	1.5540821927306332e-11	NA	7	7	7
ENSG00000234608.7	MAPKAPK5-AS1	2.4704190142626783	0.3766153003162717	0.013495487252131068	0.005435057319023977	0.06751434268554099	3.205578109924928e-10	NA	57	57	57
ENSG00000140830.8	TXNL4B	2.4680649914356243	0.6565123255668184	0.013584565286375538	0.0014300056795038558	0.03196922302639175	2.5422895044471994e-05	NA	10	10	10
ENSG00000158156.7	XKR8	-2.4631387040846677	-0.49948444392917357	0.013772662412545275	0.0035535301194414433	0.04625177796563365	3.451490480639358e-07	NA	41	44	44
ENSG00000168995.13	SIGLEC7	-2.4503939151763916	-0.6949752813230838	0.01427000054006952	0.002362573110068939	0.0594933755364218	5.666507938714268e-09	NA	1	1	1
ENSG00000142188.16	TMEM50B	2.4457035548077743	0.19594870912432402	0.014456981466845084	0.01950579032267095	0.15056322347378745	3.142117366667256e-22	NA	38	39	39
ENSG00000215790.6	SLC35E2	2.4350741699151808	0.16802185658493235	0.01488873749564193	0.025418693786418953	0.05842608787100405	9.368603125247344e-09	NA	52	67	67
ENSG00000125510.15	OPRL1	2.4335589082732816	0.2996413356416164	0.01495120234675186	0.00860739022173437	0.19142566361852945	6.155715875817794e-28	NA	9	9	9
ENSG00000178301.3	AQP11	-2.4261389477821163	-0.4093490211689828	0.015260426368099836	0.00354728897792164	0.023148528167331667	0.00036290755582203	NA	7	7	7
ENSG00000266412.5	NCOA4	2.424902598758236	1.0976233012753018	0.01531249441344647	0.0006191083233508867	0.13857998812546254	8.877551534143421e-20	NA	11	24	24
ENSG00000129450.8	SIGLEC9	-2.424696353795567	-2.4051009877085394	0.015321195492154653	0.0001937872415789509	0.023960852981305958	0.0002694720486744607	NA	2	2	2
ENSG00000205038.11	PKHD1L1	-2.423093814269047	-0.44114939171390366	0.015388951987936574	0.006126944612441039	0.021150167012255403	0.0006461480333153648	NA	30	30	30
ENSG00000084444.13	FAM234B	2.4143261047006104	0.42871808104686904	0.015764345984902336	0.006704898306332153	0.04065151508145965	1.935083604124825e-06	NA	37	37	37
ENSG00000150433.9	TMEM218	2.4106202618273995	0.5194178286119598	0.01592542000048858	0.0028842395739060948	0.045272482320917566	4.5461592860165293e-07	NA	13	13	13
ENSG00000033627.16	ATP6V0A1	2.4095119871165727	0.3675707083306554	0.015973871306886617	0.005996454180389113	0.04043909785778178	1.600534540856464e-06	NA	44	45	45
ENSG00000134575.9	ACP2	-2.4062522391739156	-0.1791945438723405	0.01611713225644462	0.01938547762935165	0.16167347427599366	2.689391064759496e-23	NA	18	18	18
ENSG00000162542.13	TMCO4	2.4025928373549092	0.5755788310656895	0.016279301810762002	0.0026519588599122497	0.053701336609024736	3.3414281567189015e-08	NA	19	19	19
ENSG00000111696.11	NT5DC3	2.3970779297708478	0.08035481511241255	0.016526408434549954	0.17006163276887282	0.4600595389429859	1.648065398268205e-82	NA	54	54	54
ENSG00000163219.11	ARHGAP25	-2.392299230714987	-1.1912785403424273	0.01674318563031998	0.0005617888080732351	0.021791709774791432	0.0005359336264030669	NA	10	10	10
ENSG00000137757.10	CASP5	2.392052273370409	0.5533616126591486	0.016754455940752696	0.0021173465195717467	0.03394165833020171	1.321217685953991e-05	NA	17	17	17
ENSG00000108799.12	EZH1	2.3851430827053517	0.8555393918404263	0.017072479783606254	0.0009481015676149006	0.04605470659868608	3.329764690564805e-07	NA	7	7	7
ENSG00000166793.10	YPEL4	-2.379622027758951	-0.8252924034624075	0.017330403921029462	0.0012590283519100243	0.037217159342677365	5.0385478884456335e-06	NA	5	5	5
ENSG00000168569.7	TMEM223	2.3772536141659537	0.3092422424325871	0.017442091124917996	0.007673480011255112	0.09010523315801798	5.227268176712801e-13	NA	5	5	5
ENSG00000261701.6	HPR	2.3735592543718367	0.3395821281168143	0.017617566019017216	0.006917252523604765	0.04371341431339229	7.192207424638415e-07	NA	10	10	10
ENSG00000112763.15	BTN2A1	2.371822149020019	0.154419670110568	0.017700608646698996	0.03319654806465015	0.3650571089473647	4.258993353116441e-60	NA	36	40	40
ENSG00000281831.1	HCP5B	-2.3717320119269574	-0.6341782444658198	0.017704927012987544	0.0023309749558254244	0.4589953407285374	5.306837221134111e-82	NA	14	128	128
ENSG00000087460.24	GNAS	-2.3698624698404376	-1.1662504880103681	0.01779470307304066	0.0012689599513580414	0.04242220180746215	9.695894072528036e-07	NA	12	13	13
ENSG00000074603.18	DPP8	2.3681605693132	2.143727939460945	0.017876775513444295	0.0002691003563974984	0.013104031893870795	0.007244912311073563	NA	6	6	6
ENSG00000145817.16	YIPF5	2.3650613602276063	0.1579137659200862	0.018027083883413404	0.04372147677172375	0.419050316762654	4.604609096714134e-72	NA	18	18	18
ENSG00000141580.15	WDR45B	2.3644269973023246	0.41199043435726207	0.01805798593069758	0.0051799005763735195	0.11228819055057083	3.6981881721808165e-16	NA	19	20	20
ENSG00000275784.1	RP5-1125A11.6	2.3614210652229803	0.3062763171972454	0.018205047061951904	0.008785935802619625	0.02755794476644177	9.654280609719741e-05	NA	12	13	13
ENSG00000176170.13	SPHK1	2.360236339346763	0.4091766212640902	0.01826329563136899	0.004101128642897287	0.04334786524391378	6.63361115783604e-07	NA	5	5	5
ENSG00000186468.12	RPS23	2.350647101797423	0.325254138479151	0.018740798364263768	0.006121796555034073	0.19475899123779314	6.036944162928498e-29	NA	25	25	25
ENSG00000169258.6	GPRIN1	-2.3494656184498504	-0.2404524237499257	0.018800380301685807	0.013071868646806033	0.07781503561277886	1.7715629219338938e-11	NA	27	28	28
ENSG00000064995.16	TAF11	2.348909295378529	0.9932921966623376	0.01882849287825047	0.000945526040165963	0.02057844601352128	0.0007711862058878798	NA	22	22	22
ENSG00000109519.12	GRPEL1	-2.34620636472634	-0.9175229012144475	0.01896560349587016	0.0009572944294203443	0.0211031667255572	0.0006146317839808822	NA	13	13	13
ENSG00000078237.6	TIGAR	2.342250105842155	0.408016891348531	0.019167865256060346	0.004526611145502255	0.03999609963337211	1.761970326479594e-06	NA	36	40	40
ENSG00000225880.5	LINC00115	-2.3402657225369	-1.0072041181873208	0.019270024063650335	0.0005876012558704686	0.19137169532664616	4.364948509872944e-28	NA	6	11	11
ENSG00000143753.12	DEGS1	2.338591726413542	0.35952429916499534	0.019356573409750024	0.006595638160655134	0.05675378657727345	1.3111480603086863e-08	NA	25	25	25
ENSG00000101577.9	LPIN2	2.3366973175128463	0.10376123178050198	0.019454928126502135	0.06460892098377634	0.27202010957167755	7.699060712921511e-42	NA	60	63	63
ENSG00000177646.18	ACAD9	-2.3365393410654827	-0.09684613037400969	0.01946314970316002	0.0209039027147746	0.21110491795558176	1.0354257020570142e-31	NA	31	31	31
ENSG00000231682.1	LINC01891	-2.336309399204856	-0.26017310428580565	0.019475122004206848	0.011251250904427709	0.07113605550197355	1.9112417071776385e-10	NA	10	10	10
ENSG00000116473.14	RAP1A	2.3358854381900676	0.5524604642764208	0.019497213099748546	0.001971089122901699	0.05966117109373526	5.7381916238651025e-09	NA	57	59	59
ENSG00000164379.6	FOXQ1	2.3358838925075203	0.1333398226252338	0.019497293679785022	0.06728011427797222	0.18532147207614816	3.2101834611104006e-27	NA	31	32	32
ENSG00000164941.13	INTS8	-2.3352241070696125	-1.161470550024338	0.01953171641223901	0.0005490128029801618	0.025386140852016185	0.00018317929013588602	NA	18	18	18
ENSG00000124635.8	HIST1H2BJ	-2.3310493304663855	-0.3901848306244703	0.019750758639033788	0.0029797400950523677	0.013436631308821105	0.006462043000299953	NA	18	36	36
ENSG00000197024.8	ZNF398	2.326420759639191	0.7470145617930488	0.019996115214695902	0.0013905890940429	0.011693476178527056	0.01144322491579265	NA	18	18	18
ENSG00000154518.9	ATP5G3	2.324632369467188	0.42466681730406725	0.020091626411296293	0.004817455138912022	0.1229060201025141	6.217913226218337e-18	NA	22	23	23
ENSG00000158161.15	EYA3	-2.3207239375441806	-0.15069830949739044	0.02030174794013349	0.06869339979349832	0.41225407320766705	1.1212708889345326e-70	NA	11	11	11
ENSG00000124207.16	CSE1L	2.3190199147866006	1.1307869226143414	0.020393956536590766	0.0005935515883422383	0.021451297264387364	0.0005531582954758331	NA	16	16	16
ENSG00000090382.6	LYZ	-2.318979409099779	-0.06061315658935233	0.020396152830407917	0.22497571963660448	0.7157157621438711	2.345010476430692e-184	NA	21	21	21
ENSG00000196961.12	AP2A1	-2.3151068587056765	-0.503519626627993	0.020607084770053435	0.0024383502204805424	0.02078491756717424	0.0006923234811074872	NA	26	28	28
ENSG00000198933.9	TBKBP1	-2.3072132618924934	-0.17639674789723334	0.021042934133192904	0.02311161356509245	0.31659731052256856	8.446803967985436e-50	NA	34	35	35
ENSG00000243566.6	UPK3B	-2.3060928583654734	-0.1855135574431802	0.021105444280146643	0.02128173347897106	0.08565720946738156	1.189231243954515e-12	NA	46	52	52
ENSG00000259865.1	RP11-488L18.10	-2.305786413487786	-0.3600976491127476	0.021122569766034646	0.006018523819693196	0.07688566424202398	3.094589795727163e-11	NA	24	24	24
ENSG00000166710.17	B2M	2.3055826331259746	1.5277173285874253	0.021133964608644154	0.0007225288578384136	0.027057005819562663	9.614736289365699e-05	NA	7	7	7
ENSG00000183735.9	TBK1	2.2990926855374325	0.9967722248403462	0.021499676770218124	0.0006227791140531909	0.028032402354197	7.837976664358598e-05	NA	4	4	4
ENSG00000139112.10	GABARAPL1	-2.295881400933468	-2.041166018782895	0.021682663466635395	0.0002263500535676411	0.021328060428255424	0.0005837935040330428	NA	8	8	8
ENSG00000102547.18	CAB39L	2.2949606401064524	0.19710562099041007	0.02173538006058026	0.017373625826211832	0.047257732868882935	2.525377957635745e-07	NA	61	62	62
ENSG00000151116.16	UEVLD	2.290883913791616	0.2605055214653033	0.02197012859691087	0.010427913423346303	0.15682899690907828	8.9456336801466e-23	NA	41	42	42
ENSG00000196247.11	ZNF107	2.2843426642550813	0.19557567616141158	0.022351400356695018	0.022368014267205926	0.07384134286414888	4.947518148273315e-11	NA	26	28	28
ENSG00000189339.11	SLC35E2B	2.281857249165466	0.7127148131460707	0.022497769526136017	0.0013721306005513953	0.12088158849946705	3.344111018741898e-17	NA	8	14	14
ENSG00000104731.13	KLHDC4	2.2802574172160472	0.3920162038547517	0.022592425755294993	0.004396531833645764	0.15955672937955204	2.6676711664941034e-23	NA	19	21	21
ENSG00000171310.10	CHST11	2.2763084019426056	0.602588543287515	0.022827557598376833	0.001977855697257665	0.028759338261426882	6.197367406381205e-05	NA	3	3	3
ENSG00000197345.12	MRPL21	-2.2741614655567277	-0.09902856932547205	0.02295628018735903	0.06534933742777764	0.4698231151310151	1.713310349267011e-85	NA	46	46	46
ENSG00000204138.12	PHACTR4	2.2684129226729355	0.19578996552604713	0.023304050869996484	0.017090060359466027	0.1906195139713789	4.663835609435812e-28	NA	37	37	37
ENSG00000153574.8	RPIA	2.2655736735799996	0.41746998980018407	0.023477498485022164	0.0034375904423192614	0.0316910552886196	2.2757790785116526e-05	NA	84	86	86
ENSG00000262814.7	MRPL12	-2.2539331044491826	-1.0940249287758785	0.024200376694971316	0.0005327228011760412	0.013189143818730705	0.007087813525598416	NA	11	11	11
ENSG00000185298.12	CCDC137	-2.251339119295529	-0.29383915297257235	0.024364066909368026	0.007758604661616146	0.10193089294718097	5.083103476905084e-15	NA	12	13	13
ENSG00000156398.12	SFXN2	2.24883533360205	0.40112201095154715	0.02452297445962302	0.0037506496030662194	0.044202259513644836	5.630546640424564e-07	NA	23	23	23
ENSG00000170265.11	ZNF282	2.247601368933458	0.17956018623686937	0.024601620210281616	0.022788587489737583	0.3378628379922639	2.0658015400781613e-54	NA	28	30	30
ENSG00000153317.14	ASAP1	2.246353428280188	0.2753620290832393	0.02468137885946485	0.007634924887342843	0.1530258225241754	4.897425527505828e-22	NA	23	23	23
ENSG00000232063.1	RP11-307E17.8	-2.2443721983648275	-0.15030428685928052	0.024808463754359102	0.026629403340253835	0.17801839167904174	3.884359294136408e-26	NA	35	38	38
ENSG00000213949.8	ITGA1	2.2414953306245176	0.08129475365365772	0.024994007650791576	0.10432198273311641	0.290455037444358	1.2725420408675954e-45	NA	60	60	60
ENSG00000099800.7	TIMM13	2.240990307541746	0.4567996271637591	0.025026702846267044	0.0032197169363264513	0.06756447889969268	5.22006055694185e-10	NA	22	25	25
ENSG00000115318.11	LOXL3	2.238209706488072	0.44204925666490363	0.025207382977124014	0.002777328722148783	0.01759242270808422	0.0016829295202692954	NA	5	5	5
ENSG00000168092.13	PAFAH1B2	2.236934020087713	0.43234871818582205	0.025290652670945726	0.0030448212967949485	0.02839871887192093	6.5132063824854e-05	NA	40	42	42
ENSG00000081014.10	AP4E1	2.227190123149739	0.2575007338147955	0.025934569948902475	0.010905779032511257	0.10960476995089116	1.0556976420350574e-15	NA	15	16	16
ENSG00000272447.1	RP11-182L21.6	2.225528638379947	0.20892590475126213	0.026045770793547078	0.015917628380841937	0.07764871044841479	2.6282227407786676e-11	NA	32	33	33
ENSG00000168488.18	ATXN2L	-2.224995725234055	-0.4740803031646127	0.026081525119332705	0.0030914875582443097	0.06727159505884503	5.803040903312287e-10	NA	20	20	20
ENSG00000185736.15	ADARB2	2.224992353694153	0.046889600024987585	0.026081751458422616	0.3497000138041803	0.5539417628748156	6.168816339208438e-111	NA	55	55	55
ENSG00000183844.16	FAM3B	-2.2218462153158343	-0.06153463363408204	0.02629370024750606	0.2633172938036129	0.4934383166417066	6.493603934347256e-92	NA	26	26	26
ENSG00000168904.14	LRRC28	2.210654855502821	0.20828112000723528	0.027059746965586856	0.016692149980792943	0.14609400367058326	4.0086835884336815e-21	NA	15	16	16
ENSG00000100426.6	ZBED4	-2.2093969965165012	-0.30642251297817924	0.027147039761992172	0.006571185820251228	0.08371641922936814	2.9122764442661275e-12	NA	19	19	19
ENSG00000117479.12	SLC19A2	-2.2087945932165	-0.6340583411197422	0.027188931295620555	0.002172601764104978	0.02695973579953732	0.00011113721464819951	NA	25	26	26
ENSG00000171943.11	SRGAP2C	2.2060153089399392	0.1936750146489874	0.02738292783173169	0.01619381984709104	0.15992223440400422	5.1251779775499647e-23	NA	5	13	13
ENSG00000143882.10	ATP6V1C2	2.2033447724906354	0.5107482751831017	0.027570457563478076	0.003137996296578367	0.02158411948665296	0.0005337331136863483	NA	18	18	18
ENSG00000148700.14	ADD3	2.2027789820362504	0.6066290843815003	0.027610330255095128	0.002002980701881616	0.05629571963894488	1.3759338416714153e-08	NA	21	21	21
ENSG00000106263.17	EIF3B	-2.2013647362871427	-0.6789845037119838	0.027710213340907792	0.0015183141591593905	0.02378985198793437	0.00029916039319910026	NA	43	44	44
ENSG00000173786.16	CNP	-2.1996658233336444	-0.1826646378127765	0.027830613306548027	0.01598422396202278	0.14314722288965304	1.0619060468310739e-20	NA	28	30	30
ENSG00000165929.12	TC2N	2.196874144173927	0.2788648605535038	0.028029435907420238	0.006406498299774257	0.1728646319594778	3.7115809861433265e-25	NA	25	25	25
ENSG00000116299.16	KIAA1324	-2.194777457532374	-0.058222364527918735	0.028179565288293282	0.17881634349169861	0.4892476663761245	1.8656098861694763e-91	NA	58	63	63
ENSG00000132703.3	APCS	2.1915743013096693	0.5518271891287478	0.028410259247318333	0.0034099490456722358	0.010591328617281513	0.016018547132059618	NA	15	15	15
ENSG00000277763.1	CTD-2588E21.1	2.1910478467110255	0.3234997332158848	0.028448330203069513	0.009954100946675905	0.04786109332396482	1.6795952777007276e-07	NA	18	19	19
ENSG00000196235.13	SUPT5H	-2.190430542771924	-1.0463963768411315	0.02849302696721643	0.000678090462729507	0.03089540382644618	3.55633851218532e-05	NA	14	14	14
ENSG00000171793.13	CTPS1	-2.1889112628622387	-0.31593340022594013	0.028603290299961844	0.0060664706052173745	0.0961615879413566	7.123840110616081e-14	NA	31	31	31
ENSG00000095203.14	EPB41L4B	-2.1845793401567657	-0.10501590282728625	0.028919704103819905	0.10085893366546689	0.2592462632186273	2.7346391994317497e-39	NA	18	18	18
ENSG00000105507.2	CABP5	-2.184571434851317	-0.2655262925756843	0.02892028426921353	0.009997730797276963	0.03721073465626513	3.845920156418389e-06	NA	47	49	49
ENSG00000100603.13	SNW1	-2.1727004484576815	-0.27536818532697793	0.029802870014423114	0.009120322805457541	0.1067555336582342	1.9862318760187377e-15	NA	43	44	44
ENSG00000111581.9	NUP107	-2.17191646722159	-0.36312427575190864	0.029861964157116755	0.003932119574712015	0.057532142457176076	1.2542813697246812e-08	NA	24	24	24
ENSG00000158373.8	HIST1H2BD	2.1712911569906286	0.2150290103019354	0.02990917034794667	0.013829568608244467	0.12576018372449124	2.751977243651896e-18	NA	14	14	14
ENSG00000100726.14	TELO2	2.1705036329564145	0.27786457912251494	0.02996871371370887	0.01153011783953106	0.1904957398416688	3.1774632172990045e-28	NA	17	17	17
ENSG00000174231.16	PRPF8	2.1675797185360874	0.749679317888401	0.03019067825027678	0.0009040048531925465	0.022243005626616862	0.0004717354298572456	NA	26	27	27
ENSG00000186529.15	CYP4F3	-2.1639850351267387	-0.3556240184168307	0.03046549793333259	0.0048489201053093095	0.050981243953957714	7.246399130023817e-08	NA	20	20	20
ENSG00000268912.1	CTD-2619J13.17	-2.1619938305622073	-0.15801214276053177	0.030618651734851825	0.024689212521884222	0.09603247266784716	6.240138748831192e-14	NA	17	18	18
ENSG00000142675.17	CNKSR1	-2.1595639180158135	-0.4705676613426707	0.030806444196331845	0.0026813826592720987	0.018796984392426386	0.0012667762137756895	NA	10	12	12
ENSG00000125898.12	FAM110A	-2.158524058166893	-0.26781758580004694	0.030887109985832086	0.008709111143983332	0.10460267466067397	5.184743483780271e-15	NA	21	21	21
ENSG00000065883.14	CDK13	2.158413359023332	1.3506879055189853	0.03089570799916988	0.0003488102559802555	0.012422634774330643	0.008043131924309624	NA	6	6	6
ENSG00000184489.11	PTP4A3	2.156999865696343	0.7488150440411091	0.03100567490840334	0.0011470098158718335	0.031554453706652635	2.685011912740617e-05	NA	4	4	4
ENSG00000103647.12	CORO2B	-2.1533062417685875	-0.308042043485141	0.03129461856984918	0.008735647417205372	0.04874028525864934	1.4879121742364768e-07	NA	7	8	8
ENSG00000104660.17	LEPROTL1	2.151624328774539	0.17857533047749208	0.0314269543901372	0.015631670953424066	0.18275864033273576	6.499119912405233e-27	NA	33	33	33
ENSG00000054523.17	KIF1B	-2.1514647760914367	-0.5805059252240679	0.03143953316476213	0.0017994540596751414	0.054297368280454616	3.1842808113901296e-08	NA	18	19	19
ENSG00000005801.16	ZNF195	2.1474481493713435	0.21825717393530175	0.031757620900510417	0.013016552597448704	0.13611907561000772	1.5772117872187605e-19	NA	18	19	19
ENSG00000137441.7	FGFBP2	-2.1453753008758882	-0.7974054062300641	0.03192285226013995	0.0010446690462970476	0.026974574930645357	0.00010492299894037312	NA	10	10	10
ENSG00000125772.12	GPCPD1	2.1437321088540733	0.29532669851924365	0.03205435790003468	0.006998358476353108	0.09306951841029346	1.326849282886266e-13	NA	40	40	40
ENSG00000089597.16	GANAB	-2.1401221600371536	-0.6393813347940808	0.032344895658097866	0.002030069285013416	0.07049761839909348	1.406541792988179e-10	NA	20	21	21
ENSG00000102890.14	ELMO3	2.139938648943222	0.27764246376741464	0.03235972516209037	0.005427817515321077	0.059916093341437125	4.177627063583935e-09	NA	6	6	6
ENSG00000086288.11	NME8	-2.1392563283834987	-0.16820726599134306	0.03241491448926745	0.018680578090043552	0.1843498731481212	1.2026766023532613e-26	NA	59	59	59
ENSG00000116783.14	TNNI3K	2.1358720189635148	0.1389493092885783	0.03268984687712556	0.026332086067113424	0.04389329705745484	6.982987769037479e-07	NA	47	50	50
ENSG00000164307.12	ERAP1	-2.1356119210150752	-0.057367645504750424	0.032711058940799266	0.1811714534279303	0.6983598949850688	8.757805480924984e-175	NA	50	52	52
ENSG00000198130.15	HIBCH	-2.1342283227343977	-0.18527432652564446	0.03282409533078848	0.016986948867750304	0.13384758662754198	2.0432531445722475e-19	NA	26	26	26
ENSG00000139832.4	RAB20	2.134213538486838	0.17868843193868417	0.03282530496912189	0.02028192866479251	0.2241857069654273	4.044726585661114e-33	NA	59	62	62
ENSG00000141698.16	NT5C3B	2.1332635336805006	0.05326757732667304	0.03290311386399661	0.17015718739883592	0.6616792107214169	1.1993488994235256e-154	NA	15	17	17
ENSG00000149922.10	TBX6	2.1332408455318177	0.09333094398065228	0.032904974035889316	0.07115684636079005	0.20828652394743605	8.152775664563304e-31	NA	41	43	43
ENSG00000164825.3	DEFB1	-2.132377058461006	-0.44353719784564066	0.032975861814059426	0.0031220814563727686	0.012195873518610206	0.00981339302155216	NA	13	13	13
ENSG00000172568.4	FNDC9	2.131876523566888	0.4907776427017125	0.0330169986377013	0.002354023732486393	0.022214177022852985	0.0004684560482540152	NA	9	9	9
ENSG00000278730.1	RP11-147L13.11	-2.13138611046564	-0.3460303755032814	0.033057346190629	0.004530887071497897	0.01661148626676385	0.0023353312265437572	NA	15	15	15
ENSG00000136261.14	BZW2	2.130908200726598	0.3945735641080238	0.03309670565508786	0.00375175531171668	0.032352098059356585	2.318047624928779e-05	NA	23	23	23
ENSG00000142178.7	SIK1	-2.126810918731366	-0.6157975786628254	0.03343579672371315	0.0016199309712029105	0.01455619425738982	0.00480858977939814	NA	6	7	7
ENSG00000177663.13	IL17RA	-2.1264445236552416	-0.6254181699542887	0.03346626384553014	0.0017367132288390172	0.07627717470131297	2.7692455189185078e-11	NA	13	14	14
ENSG00000070423.17	RNF126	-2.1263074922812546	-1.3304832013557772	0.03347766461776829	0.00040950513339167716	0.02423238813067534	0.00025367331686016863	NA	6	8	8
ENSG00000152380.9	FAM151B	2.1190851626351352	0.20046485798591088	0.03408327040797484	0.01603607043679365	0.1524364134665191	4.2347584899753326e-22	NA	90	91	91
ENSG00000212743.2	RP11-563J2.3	-2.1178292035668553	-0.4067457578574988	0.03418953511484546	0.004767642179869271	0.06041035204068081	4.4459783745732475e-09	NA	18	18	18
ENSG00000250742.2	RP11-834C11.4	2.115833609864981	0.2082876768318812	0.03435896149595086	0.012136174228404475	0.051869863776374384	5.966327931757157e-08	NA	7	8	8
ENSG00000152207.7	CYSLTR2	-2.1154602687144144	-0.36293460450187043	0.03439073778219788	0.004155227473003563	0.012313617035272508	0.009524931227722841	NA	33	33	33
ENSG00000131351.14	HAUS8	-2.1154404376395615	-0.24155221084990258	0.034392426371914704	0.009630985425973775	0.06748799390214465	6.008704383729417e-10	NA	10	10	10
ENSG00000197536.11	C5orf56	-2.1154219365033304	-0.28573348390316633	0.03439400178299546	0.0077945743846125695	0.12101792602887805	1.462255264161445e-17	NA	32	35	35
ENSG00000185379.20	RAD51D	-2.1114782461567687	-0.33798819058202434	0.03473122580043569	0.006039302489777739	0.02815054502232388	7.955471560583749e-05	NA	63	66	66
ENSG00000125630.15	POLR1B	2.1114441310271115	0.14715158342372137	0.03473415525263515	0.03377664808663461	0.24999637229380275	1.8510101918055602e-37	NA	17	18	18
ENSG00000007376.7	RPUSD1	-2.111248096420979	-0.5943434453310003	0.03475099275449961	0.001819766948811844	0.026153969567919176	0.0001433347038129324	NA	31	34	34
ENSG00000176485.11	PLA2G16	2.106931070804833	0.10542130644457626	0.03512355488548245	0.057647054816537355	0.3441045513592704	4.03783164847306e-56	NA	10	11	11
ENSG00000125122.15	LRRC29	-2.1051266964481044	-0.505326157076808	0.03528028095134171	0.0016488709559887476	0.0379062178569814	4.399917258570585e-06	NA	10	10	10
ENSG00000261824.6	LINC00662	-2.1034326306881015	-0.07531765870337229	0.0354279685613524	0.07589577158685865	0.24256152499367975	1.8348909028848096e-36	NA	39	40	40
ENSG00000184743.12	ATL3	-2.1003067072343247	-0.5013822176624217	0.035701869638798484	0.003613337181554811	0.0595434322828382	5.348095968335051e-09	NA	34	35	35
ENSG00000186395.7	KRT10	2.10008292678467	0.332631978669472	0.03572154692440303	0.004949601012575656	0.027114789014890964	0.0001035844060166066	NA	21	22	22
ENSG00000181007.8	ZFP82	2.100017648991743	0.19150707986495216	0.03572728862215893	0.014258137368400158	0.08205600557267483	6.112038782162707e-12	NA	15	15	15
ENSG00000183401.11	CCDC159	2.098067444091656	0.6409687087506748	0.0358991879675003	0.001613134667202236	0.0156674750896902	0.003269696029433075	NA	16	17	17
ENSG00000014824.13	SLC30A9	-2.0975030757578406	-0.8942265762525821	0.03594906518356444	0.0006951034125390812	0.01189467395656298	0.010054635285655512	NA	10	11	11
ENSG00000104689.9	TNFRSF10A	-2.09704065575744	-0.1520347338540993	0.03598997653673125	0.02532240547464514	0.18185874070033053	2.660758037417264e-26	NA	26	26	26
ENSG00000076356.6	PLXNA2	2.0967890798491804	0.22375800160267478	0.03601225070071398	0.012715633167078291	0.09426230188948877	4.300902153402253e-14	NA	39	48	48
ENSG00000204149.10	AGAP6	-2.096014524803508	-0.21207977541082051	0.036080902490543375	0.012442361535878858	0.2525790065162817	3.383748654246636e-38	NA	19	22	22
ENSG00000168546.10	GFRA2	2.093053635495976	0.31204655666996123	0.03634436690835071	0.006714100735886087	0.06004610305699847	5.4389884037401744e-09	NA	2	2	2
ENSG00000116157.5	GPX7	2.092607771010509	0.07520569615323083	0.03638418229993349	0.10777505185005253	0.3854758530587016	5.717835344835798e-65	NA	43	44	44
ENSG00000153130.17	SCOC	2.090964947142695	0.5705558978755509	0.03653120630182962	0.0031034697558785782	0.034235107923787186	1.258918572379496e-05	NA	42	43	43
ENSG00000145703.15	IQGAP2	2.08884199612609	0.2111334213592489	0.03672194862199668	0.0138387814414678	0.1705557968490945	9.52791404640786e-25	NA	15	16	16
ENSG00000100316.15	RPL3	-2.088727844044729	-0.7342510710682965	0.03673222891780112	0.0009218334314774334	0.010952666434102457	0.014194744142903903	NA	49	49	49
ENSG00000100285.9	NEFH	2.085705463810159	0.46039411003958614	0.03700531121419348	0.002018123664231834	0.02497151438521153	0.00018684771803110717	NA	12	12	12
ENSG00000151640.12	DPYSL4	-2.0844329505606165	-0.05879514458859337	0.03712080321083588	0.17555975830217768	0.4020988581304397	4.848004887992965e-68	NA	43	45	45
ENSG00000129219.13	PLD2	2.0840530317946633	0.11885899509378148	0.037155343681538874	0.04238391911331321	0.2674227228440363	8.447810826216916e-41	NA	32	35	35
ENSG00000175348.10	TMEM9B	-2.0806287583180563	-0.24584324267711982	0.03746789950248543	0.008684696299024743	0.12298476663570247	1.3650892422898227e-17	NA	21	21	21
ENSG00000099974.7	DDTL	2.0804940113602	0.1934818458173267	0.037480244358325795	0.016901600136670872	0.06392725340731575	8.466105478499515e-10	NA	27	31	31
ENSG00000196072.11	BLOC1S2	2.0750792640602773	0.38407266321797684	0.03797918919182267	0.003480523555267631	0.06325303940266525	1.8234819475940521e-09	NA	60	61	61
ENSG00000182742.5	HOXB4	2.072420674778236	0.3111436735003961	0.038226226919231485	0.005718501785616623	0.04179991400065782	1.351694283128356e-06	NA	20	20	20
ENSG00000161888.11	SPC24	2.0688156394213846	0.4981681875903777	0.03856339026170488	0.0023043600884374176	0.04817432387526281	1.934117001522581e-07	NA	25	26	26
ENSG00000167065.13	DUSP18	2.0682540223218893	0.1886380451725228	0.038616142743381376	0.02096406271378781	0.2391070416344873	3.677162600599123e-36	NA	20	20	20
ENSG00000171714.10	ANO5	-2.0676997949913414	-0.2117174851870645	0.03866826121296228	0.012991292300713837	0.05831037293942243	9.019347921431366e-09	NA	29	30	30
ENSG00000130513.6	GDF15	2.0657339672969863	0.17066256744905445	0.03885360612799549	0.022347381739794864	0.09169975475840282	2.1983924617651347e-13	NA	26	26	26
ENSG00000154822.17	PLCL2	2.065609144137534	0.20576717531627606	0.038865400319591785	0.011508522136804124	0.11652199340854885	4.7688101293243156e-17	NA	29	29	29
ENSG00000149743.13	TRPT1	-2.0653963702430254	-0.6399932182271408	0.038885511741489694	0.0016462593589677418	0.038080265725320785	3.5838571117254694e-06	NA	10	10	10
ENSG00000110811.19	P3H3	-2.0653926961170432	-0.2820692153370714	0.038885859098088275	0.006972780795367371	0.07104785466307341	2.0850837163782063e-10	NA	18	18	18
ENSG00000272711.1	RP11-259N19.1	2.063298674420673	0.3148787882700264	0.03908425994066368	0.0063421146515241075	0.0268170144376519	9.52250858041916e-05	NA	20	20	20
ENSG00000120093.11	HOXB3	2.063072165095383	0.17464994173770385	0.03910577230233794	0.023027978899878593	0.18442731413846947	9.907987271481283e-28	NA	50	50	50
ENSG00000274750.2	HIST1H3E	2.0629917450975968	0.06560953916803551	0.03911341248184279	0.10702069110809631	0.2729470852149097	1.8934187084310207e-41	NA	30	30	30
ENSG00000078808.16	SDF4	-2.0625222936544785	-0.5219685409855322	0.03915803730545898	0.002664834358408499	0.03821585812105787	3.818944705467497e-06	NA	7	13	13
ENSG00000112308.12	C6orf62	2.0621393538801938	0.28136180638983865	0.039194470568727664	0.006724029550650401	0.1890293840051766	1.8938130961312933e-27	NA	13	13	13
ENSG00000139651.10	ZNF740	2.058439537825746	0.3780093766723393	0.03954795964389128	0.003832581657589346	0.08296294452645554	3.81123792740925e-12	NA	15	15	15
ENSG00000164715.5	LMTK2	2.057343619982244	0.44576529033605267	0.03965318427809954	0.0026962309617756617	0.032475917041653105	2.270389665447505e-05	NA	43	48	48
ENSG00000102606.17	ARHGEF7	-2.0570652107548146	-0.1356321220343913	0.03967995357859168	0.02687034690043806	0.2974059995880344	7.052290651735422e-47	NA	24	24	24
ENSG00000099250.17	NRP1	-2.0565285664262327	-0.2714675613915033	0.03973159569300202	0.008505463552090526	0.06673524179097894	7.919249907712262e-10	NA	11	11	11
ENSG00000100319.12	ZMAT5	2.0524920032834624	0.5381046796414176	0.04012187141956347	0.0018999937186397683	0.01286155547174882	0.0074943404629676654	NA	43	43	43
ENSG00000125089.16	SH3TC1	-2.051345335918671	-0.2891361039413953	0.04023332840999403	0.00578348555477268	0.08531442743168646	1.4812158288264267e-12	NA	29	29	29
ENSG00000147443.12	DOK2	2.049381257719799	0.5172930786279574	0.04042484848666143	0.0021903082499781282	0.07665932576875761	3.658487037120433e-11	NA	19	20	20
ENSG00000183977.13	PP2D1	-2.0470493178506204	-0.8568522189009891	0.040653242485081384	0.0007951536550592518	0.01628380839657614	0.002842442623765525	NA	2	2	2
ENSG00000214226.8	C17orf67	-2.0448211454836813	-0.21854849266878623	0.0408724942722141	0.012241054476526838	0.021106516015052573	0.0006692364938867683	NA	56	57	57
ENSG00000204498.10	NFKBIL1	2.0428904423292114	1.221985189050795	0.04106328467006099	0.00023637950004012543	0.011592583130599698	0.011814901167179948	NA	5	24	24
ENSG00000103657.13	HERC1	2.0421284717886987	0.3037018482915404	0.04113878931503481	0.005045430002425334	0.10187363093255432	1.404302345206672e-14	NA	18	18	18
ENSG00000125827.8	TMX4	2.0418683670104136	0.6800427112351162	0.041164590345383216	0.001193642652663959	0.04049344220943443	2.0718198565225857e-06	NA	30	30	30
ENSG00000006712.14	PAF1	2.0397456883524128	0.9468016114887046	0.041375661788141796	0.0005554076336162824	0.02614815233299376	0.00013185431902159624	NA	16	16	16
ENSG00000140948.11	ZCCHC14	-2.03962499812178	-0.24819490726899823	0.041387690274323596	0.015180325057491914	0.07400840767232053	8.492874731985944e-11	NA	23	23	23
ENSG00000267575.6	CTC-459F4.3	-2.0362795351733403	-0.32475672283554546	0.041722293610915555	0.003971533151636504	0.05147740385659351	7.227938568478237e-08	NA	29	30	30
ENSG00000188199.10	NUTM2B	-2.033621072767076	-0.09034134865317289	0.041989815500813675	0.05804637646304818	0.2308126151021348	1.3113260442319442e-34	NA	48	53	53
ENSG00000117791.15	MARC2	2.0325252473816144	0.09821098149451879	0.0421005105041822	0.05369050028142171	0.11776667929260574	5.054834557364884e-17	NA	88	93	93
ENSG00000217702.2	RP11-287D1.4	2.031749318197183	0.07446203558893368	0.04217904037062392	0.09628623581153758	0.22692180764817466	1.1047749352023959e-33	NA	17	20	20
ENSG00000141524.15	TMC6	-2.0313267631831025	-0.30936195011770184	0.042221858213887714	0.007945156729569193	0.1953292787956188	1.454010283219892e-28	NA	32	36	36
ENSG00000271383.6	NBPF19	-2.031194340343538	-0.36313011680702917	0.04223528429367113	0.006353390813571926	0.0368373309006147	5.837025570111043e-06	NA	14	25	25
ENSG00000198355.4	PIM3	-2.0293225373207244	-0.2163869290657048	0.042425449246354385	0.011516123852298384	0.1064205094909831	2.0403187426313527e-15	NA	14	17	17
ENSG00000240972.1	MIF	2.0289849042695614	0.06218024340656533	0.04245982790243876	0.14659859124576433	0.3874828857164991	1.150485034829889e-64	NA	28	31	31
ENSG00000226979.8	LTA	2.02829647064209	3.3912985036893755	0.042529998971282984	4.246575296544074e-05	0.016067324428191296	0.002759483955266801	NA	1	7	7
ENSG00000172538.6	FAM170B	-2.0280546456297697	-0.1208247694073469	0.042554671118951906	0.04046811310323206	0.14656331385410734	2.3022919962003648e-21	NA	23	24	24
ENSG00000096006.11	CRISP3	2.0276322560973004	0.23369172285504997	0.04259779436015761	0.009776334475282242	0.08718192048476776	9.159034544868624e-13	NA	40	43	43
ENSG00000188647.12	PTAR1	-2.024085013420342	-0.4494868981134357	0.042961405333204236	0.002085888501759595	0.08007378158312614	6.4595952654945664e-12	NA	25	25	25
ENSG00000140526.17	ABHD2	2.021903887433407	0.6737807397922568	0.04318628209287219	0.001237969254362548	0.033869715643923784	1.3892773158512353e-05	NA	12	12	12
ENSG00000204977.9	TRIM13	-2.020187018152316	-0.17838721184692977	0.04336399233859624	0.014034586810897292	0.11226373256226216	4.869775506733194e-16	NA	35	35	35
ENSG00000066855.15	MTFR1	-2.015447179007571	-0.25939141393161064	0.043857815302041664	0.008153185821611238	0.047700716324722274	2.2715989695359697e-07	NA	30	32	32
ENSG00000166796.11	LDHC	2.0125018853450203	0.05660597355476226	0.04416705813968588	0.22647081328957816	0.4199492102615053	1.3872729312329147e-72	NA	24	24	24
ENSG00000100348.9	TXN2	-2.012006791628908	-0.5829691232929618	0.044219221064359604	0.0014713275938063957	0.07018617178965182	1.3493790625425797e-10	NA	6	6	6
ENSG00000125149.11	C16orf70	-2.0098396908815945	-0.4524478217309483	0.044448158462112204	0.0010042509138503263	0.022079160539350683	0.0004704106187299128	NA	14	14	14
ENSG00000198964.13	SGMS1	-2.0079602639992484	-0.41608067149633154	0.04464751436697887	0.0029779006597463967	0.015599444151685715	0.0033771058879614	NA	42	43	43
ENSG00000174483.19	BBS1	2.0075994226923943	0.15517918111483422	0.04468587596787457	0.02469819249613604	0.1063896532314115	2.1818193725860357e-15	NA	26	26	26
ENSG00000067900.7	ROCK1	-2.0037186238911033	-2.049039773166232	0.04510021011765386	0.00013165132257493992	0.0284599642823674	6.390578544890532e-05	NA	3	3	3
ENSG00000138095.18	LRPPRC	2.002035175919281	0.4459903651680221	0.0452809484663772	0.002830456926976743	0.0950241140980006	8.097080460032228e-14	NA	18	18	18
ENSG00000176083.17	ZNF683	-2.0006857520256407	-0.24934570715583296	0.04542626582877872	0.008807486063902904	0.04884172944399826	1.493041957711622e-07	NA	26	30	30
ENSG00000121410.11	A1BG	2.0003037502399343	0.2687179465173637	0.045467474319647594	0.014440932566139247	0.06864684436254208	1.394368788204037e-10	NA	16	16	16
ENSG00000111877.17	MCM9	-1.9987043161073037	-0.2950261924713624	0.04564035574486703	0.006079248163247031	0.0744559410468971	5.987499071093887e-11	NA	26	26	26
ENSG00000082146.12	STRADB	-1.997972406375944	-0.7862417657324945	0.04571965175388293	0.0008745708667069262	0.02383680214311238	0.00026911572701634134	NA	15	15	15
ENSG00000110921.13	MVK	-1.996232041098548	-0.12647479668635164	0.045908671347229854	0.03370679681123343	0.12439696279512265	1.0305688292445923e-17	NA	64	65	65
ENSG00000187860.10	CCDC157	-1.9948850696083342	-0.2664694844027327	0.0460554162772468	0.010753685953665819	0.05705032063042385	9.478666651058656e-09	NA	13	13	13
ENSG00000134014.16	ELP3	1.9936200206854144	0.08349897275409096	0.04619359574256775	0.07259316587448186	0.4355037814665264	1.444512216184523e-76	NA	12	12	12
ENSG00000143951.15	WDPCP	-1.9923836156517585	-0.19631008708949016	0.04632898364295767	0.017137030631246112	0.08424251959878565	3.3488043789613374e-12	NA	35	35	35
ENSG00000111450.13	STX2	1.9907200185762168	0.06404307936025545	0.04651167663761757	0.14461415024804883	0.5077638430957441	2.134247575838296e-99	NA	25	25	25
ENSG00000168724.14	DNAJC21	-1.9903711355421139	-0.845582330073984	0.04655006711850842	0.0008084277597257322	0.026247297818490105	0.00013063862542827458	NA	17	17	17
ENSG00000133059.16	DSTYK	-1.9873085307413916	-0.44629041425053323	0.04688821689950405	0.0027257368475010406	0.0485285807464627	1.1348539690325224e-07	NA	23	24	24
ENSG00000171984.14	C20orf196	-1.9869870635546976	-0.36509653165039757	0.046923830441244804	0.007090222205344806	0.046113758019996884	3.5823038940383967e-07	NA	23	24	24
ENSG00000230563.2	RP5-828H9.1	1.9868062188148747	0.11994680741463826	0.04694387521365557	0.04991864255771438	0.15470216537858447	3.3804121813893294e-22	NA	31	33	33
ENSG00000234426.1	RP11-459O1.2	1.984050568194854	0.04158634351192617	0.04725020292430717	0.33875804989053504	0.6724723257989527	5.32017983654562e-160	NA	27	27	27
ENSG00000170955.9	PRKCDBP	1.9827208376636254	0.09932172290031663	0.047398620689157005	0.052768333977823	0.22358276270371846	3.6836212490796574e-33	NA	88	88	88
ENSG00000258818.3	RNASE4	1.9793777304639697	0.14620766727479673	0.04777349388678544	0.024689231382257155	0.2749727941236548	3.632729051775868e-42	NA	30	33	33
ENSG00000118432.12	CNR1	1.9780397018468547	0.04737507633575516	0.04792422799344202	0.2569035059696101	0.5135178613857582	1.0498222080615926e-98	NA	34	34	34
ENSG00000159256.12	MORC3	-1.9771004728534816	-0.6899554259723217	0.048030274352492734	0.001054444374539866	0.0461002428897745	2.720198335105625e-07	NA	11	12	12
ENSG00000100346.17	CACNA1I	1.9758417649788225	0.6831461363608775	0.04817270152155129	0.0010848541290437383	0.021211893225078524	0.0006332829202842363	NA	7	7	7
ENSG00000204020.5	LIPN	1.9755474371001553	0.07208433971650201	0.04820605688088245	0.10729940285127215	0.5580083914485257	2.159987151987638e-113	NA	34	35	35
ENSG00000149575.5	SCN2B	-1.9750243022028746	-0.24837656642447176	0.04826539019321149	0.009437606604781948	0.011072080655341142	0.013643938587189168	NA	39	41	41
ENSG00000138375.12	SMARCAL1	-1.97399825964269	-0.5849309842488333	0.048381940836139344	0.001367055849018162	0.015051633521152694	0.004068518612843956	NA	18	19	19
ENSG00000167220.11	HDHD2	1.9715072548562134	0.1956068820881494	0.04866588400575698	0.0082665436649691	0.09258597551553344	1.6622750107011914e-13	NA	23	23	23
ENSG00000139620.12	KANSL2	-1.9713099970812828	-0.2734044405108145	0.048688428571329614	0.006345394881823593	0.060074575638662274	2.8372028564913397e-09	NA	26	26	26
ENSG00000143252.14	SDHC	-1.970421484517788	-0.18313993523998448	0.04879008529119018	0.011159552843961168	0.2563815073401593	1.0457076017676731e-39	NA	49	49	49
ENSG00000140931.19	CMTM3	-1.9702302756108858	-0.16547265027543917	0.048811985215894714	0.01988171536552356	0.179268431389831	6.871019506473662e-26	NA	47	48	48
ENSG00000128242.12	GAL3ST1	1.9695475494976773	0.2780783057170744	0.048890247931267165	0.004322261199195539	0.02540809870453152	0.00018202256708996952	NA	5	5	5
ENSG00000088038.17	CNOT3	-1.9694259751469025	-0.6288257961394252	0.04890419536614733	0.001508458732052222	0.04263942000467175	1.0558842649943608e-06	NA	32	37	37
ENSG00000272602.5	ZNF595	-1.9681123952726887	-0.11029230269331305	0.04905510696379066	0.04063901281511407	0.11615279960133584	9.499618692816071e-17	NA	35	36	36
ENSG00000187189.10	TSPYL4	1.9663442687308086	0.22513325018682676	0.04925885643975963	0.010513718639250151	0.01988541635708094	0.0008912249141365315	NA	104	108	108
ENSG00000221571.3	RNU6ATAC35P	1.9654627949825092	0.397412917773157	0.04936069772888381	0.0030689325123768193	0.021683109933312426	0.0004925621399610709	NA	41	42	42
ENSG00000134815.18	DHX34	-1.9651345269015321	-0.5804374650505361	0.04939866937937026	0.001746203866754039	0.03192839299540735	2.506443788262063e-05	NA	24	27	27
ENSG00000162882.14	HAAO	1.9639989304475982	0.2543217624467676	0.04953021594329861	0.007525291288798201	0.06469498393406564	1.0163633330750546e-09	NA	18	18	18
ENSG00000180628.14	PCGF5	1.9598770033026074	0.9344943148617421	0.0500101681156818	0.0004536240916762433	0.010304842401336646	0.017101451759601385	NA	5	5	5
ENSG00000155629.14	PIK3AP1	-1.958611120035091	-0.43796274449956	0.050158346312639664	0.0032091859640089233	0.06908055143546572	3.060651316437309e-10	NA	42	44	44
ENSG00000135778.11	NTPCR	-1.9576917276168277	-0.04796805565576124	0.0502661965188461	0.2242803365510309	0.5928948536940585	1.021814860184458e-124	NA	30	30	30
ENSG00000185344.13	ATP6V0A2	-1.9569190826322926	-0.2502844055381654	0.05035698261671534	0.009050362221408051	0.1037927715538816	4.937019758074282e-15	NA	18	18	18
ENSG00000249173.5	LINC01093	1.9559257730419803	0.1916295590311448	0.05047389874128616	0.012637338346316376	0.033316839490248926	1.0347475458973697e-05	NA	59	60	60
ENSG00000272468.1	RP1-86C11.7	-1.9541750452717508	-0.2865166764878231	0.050680519453787425	0.0067550120051296965	0.01336014298277692	0.00663534429938687	NA	55	64	64
ENSG00000271780.1	RP11-1017G21.5	-1.953921810592267	-0.11113691810590792	0.050710464762387004	0.03338931914617008	0.1049297594553111	3.2122862561420413e-15	NA	14	14	14
ENSG00000270091.1	RP11-78O7.2	1.9537075385619749	0.4178439656740627	0.050735814265754214	0.0028460755866089997	0.023446524968698697	0.00030477890477961946	NA	8	11	11
ENSG00000185000.11	DGAT1	1.953125700093317	0.41927009355824957	0.05080470235594902	0.0025913176778590754	0.02961844362676927	5.2765174206124393e-05	NA	13	17	17
ENSG00000213658.11	LAT	1.9528566435855597	0.6758247211573016	0.05083658439527689	0.0006873717407186753	0.011559504520560893	0.011758243380780372	NA	14	14	14
ENSG00000100243.20	CYB5R3	1.952064176288546	0.21556162170696666	0.05093058574435437	0.00862219054843089	0.09610772845588222	7.703654516336926e-14	NA	38	39	39
ENSG00000091640.7	SPAG7	1.9515105007577347	0.09079750274881847	0.0509963482995611	0.04863056397333876	0.3819601236604591	1.9822310225769486e-63	NA	36	37	37
ENSG00000162222.13	TTC9C	1.9495198969390535	0.35008766356206966	0.05123336903724649	0.005462734507768032	0.10062982757680887	1.2238694869856277e-14	NA	21	21	21
ENSG00000172878.13	METAP1D	1.9485309488372564	0.39668846490341725	0.05135146535771904	0.0030670328094091178	0.04952013025803823	1.3346654533258053e-07	NA	6	6	6
ENSG00000183397.5	C19orf71	1.9471105028668296	0.1493011380928843	0.05152148810866416	0.021621179881102563	0.14306045488476074	7.965604201853127e-21	NA	14	15	15
ENSG00000142583.17	SLC2A5	1.9456660091311717	0.35102773868609655	0.0516948722237151	0.0053390962205000754	0.07657768742039553	2.48150619051044e-11	NA	21	21	21
ENSG00000213995.11	NAXD	1.9447398303047174	0.10305840056423658	0.05180629913597447	0.03989335562042418	0.1999362254714312	4.2869624154516886e-29	NA	23	25	25
ENSG00000132740.8	IGHMBP2	1.9370226115721614	0.03767520271952626	0.05274257940748226	0.33150855840789967	0.6865028805310184	6.610980212685238e-168	NA	43	43	43
ENSG00000066136.20	NFYC	-1.9368851284086068	-1.577290811223315	0.05275938673520055	0.0001978732945307057	0.012021179561046723	0.010413855382394884	NA	23	23	23
ENSG00000198920.9	KIAA0753	-1.9366048479503026	-0.12940314802074754	0.052793664909039716	0.03137805433225077	0.2599020516512385	2.941928730483072e-39	NA	40	40	40
ENSG00000018699.11	TTC27	1.9359054300895613	0.5075587438433931	0.05287928458218761	0.002145709305404439	0.016659069415510642	0.0024875644967560736	NA	13	13	13
ENSG00000157617.16	C2CD2	-1.9341067725494014	-0.3042010694847934	0.05310000141176668	0.0068219119756545476	0.022843242880863784	0.0003469733319379372	NA	43	50	50
ENSG00000054793.13	ATP9A	1.9323702627038597	0.13875557797190627	0.05331382171338627	0.03306198040026542	0.3220848744020882	1.605078592230624e-51	NA	75	80	80
ENSG00000161944.16	ASGR2	1.932039117014735	0.16634516239087227	0.05335467795507858	0.020529024238403165	0.14877044103786174	2.241769966144146e-21	NA	28	31	31
ENSG00000147684.7	NDUFB9	1.9311860798614953	0.44967538580219235	0.05346004482056142	0.0024157762311254423	0.056589930866112935	1.6099971824924874e-08	NA	36	36	36
ENSG00000134222.16	PSRC1	1.930268384564232	0.19861399988619186	0.05357359221657702	0.012089412987570684	0.08162272513299247	6.4029307579769975e-12	NA	16	18	18
ENSG00000186522.14	SEPT10	-1.927941275194815	-0.31261636865899184	0.053862431003420544	0.006597979888765926	0.044289128365137306	6.101237291725479e-07	NA	20	20	20
ENSG00000272787.1	KB-226F1.2	-1.9279117519428917	-0.09767323853420681	0.05386610373792154	0.056187181685347004	0.13428284196785514	2.9491941659767404e-19	NA	18	22	22
ENSG00000183048.11	SLC25A10	-1.9267541398259116	-0.3811820007696392	0.05401027721830673	0.0031167280835493515	0.045898038686917185	3.89572053940456e-07	NA	28	28	28
ENSG00000178449.8	COX14	1.9259148438830709	0.3024969120005369	0.05411500765890428	0.004784299946397499	0.05745072456713447	1.236750288215208e-08	NA	34	34	34
ENSG00000177042.14	TMEM80	-1.9245833063697355	-0.14555625492765373	0.05428150950970238	0.026721692484237985	0.28533604485734443	8.542806896701724e-44	NA	53	59	59
ENSG00000162591.15	MEGF6	-1.9222378368938446	-0.45165140724295894	0.05457583787015209	0.0023856268771764735	0.05178717429608649	5.919000346096318e-08	NA	7	7	7
ENSG00000169174.10	PCSK9	1.920905565457042	0.23789510145800546	0.05474361400444535	0.009187754662074839	0.08303706686774756	3.242323815883425e-12	NA	23	23	23
ENSG00000178952.10	TUFM	1.9197326628353202	0.06818027408166613	0.05489167626727726	0.10844832101263248	0.5690656021715544	2.364687613210667e-117	NA	54	55	55
ENSG00000256806.5	C17orf100	-1.9197025270371593	-0.25290454878744295	0.054895484878438455	0.007209040790274428	0.060247402392707386	3.228373534260169e-09	NA	13	14	14
ENSG00000118971.7	CCND2	1.9170403748188027	0.3793701671484327	0.05523280254131978	0.0035511123856099454	0.056738495870694634	1.5404557907049658e-08	NA	53	55	55
ENSG00000172922.8	RNASEH2C	-1.9169723639873866	-0.2583365514056694	0.055241442682437275	0.0097336136319819	0.09888578449060792	2.283649583427981e-14	NA	43	47	47
ENSG00000175309.14	PHYKPL	-1.9153295237183943	-0.6945722299878273	0.055450492716799395	0.000988405303954415	0.045169984335067984	4.944841334115081e-07	NA	7	7	7
ENSG00000183741.11	CBX6	1.9142241373023987	0.14368262914536772	0.055591522892329104	0.023218422508053612	0.08803471398161701	9.902022031653908e-13	NA	64	67	67
ENSG00000197535.14	MYO5A	1.9138691075324452	0.41499867033799476	0.055636882548071365	0.0044798272100128106	0.04629344713124231	3.168374369767663e-07	NA	26	26	26
ENSG00000102858.12	MGRN1	-1.9136574175197392	-0.12848280897699776	0.05566394336306259	0.02991893409776688	0.4289734159822505	1.4348216744051474e-75	NA	24	26	26
ENSG00000183549.10	ACSM5	-1.9125264804514257	-0.22186739158663868	0.05580869945746558	0.006650200131269744	0.012459249923739743	0.009080801138078031	NA	42	46	46
ENSG00000100697.14	DICER1	-1.9094944036568793	-0.7104068261770371	0.05619834298253727	0.001763364293540879	0.03482272709814628	1.0526339482249807e-05	NA	29	30	30
ENSG00000180509.11	KCNE1	-1.90905602545609	-0.31303623452067464	0.056254864689364276	0.005478303041425805	0.114682800382417	1.979222674168771e-16	NA	20	20	20
ENSG00000108439.9	PNPO	-1.9084364133505054	-0.2799577228131661	0.05633483426603185	0.008839380683678648	0.02223906922350041	0.00042110339301124	NA	61	63	63
ENSG00000178996.13	SNX18	-1.9078447892207113	-0.7647363605619373	0.05641127990802524	0.0008914817643430221	0.01763374807422112	0.0018594625702050328	NA	9	9	9
ENSG00000117862.11	TXNDC12	-1.9076800892620642	-0.18114165604030485	0.056432576674961245	0.011092286980349005	0.16755120710019342	3.854670272535944e-24	NA	31	32	32
ENSG00000171488.14	LRRC8C	-1.9075889172084903	-0.22970100314468356	0.056444368687152566	0.011676100618058861	0.06998326111521057	2.682963516921333e-10	NA	58	60	60
ENSG00000105771.13	SMG9	1.9057048518386057	0.2912012961868054	0.05668850946514979	0.005392418024175169	0.06444870912978101	1.5045298462482881e-09	NA	42	44	44
ENSG00000198156.10	NPIPB6	1.9055895197731316	0.31915200935394494	0.056703482913816536	0.0053430547926260254	0.02538000173632156	0.00017918558194780375	NA	9	10	10
ENSG00000261786.1	RP4-555D20.2	1.904383103232148	0.27612041054794484	0.05686030815806902	0.007687991183119696	0.022703660892213123	0.000392644281244275	NA	11	11	11
ENSG00000129007.14	CALML4	1.904302976869972	0.43926905451340775	0.05687073676145704	0.0021810644244922087	0.05222437960967826	5.496173550482712e-08	NA	8	8	8
ENSG00000115750.16	TAF1B	1.9017085382257182	0.11863466285428131	0.05720926901653482	0.03903052970120405	0.20343383289346995	4.915883948483841e-30	NA	89	89	89
ENSG00000047579.19	DTNBP1	-1.9005832935156435	-0.19339036028931972	0.05735661547876761	0.01813620005510126	0.14717148321128576	3.744772758953248e-21	NA	30	31	31
ENSG00000182858.13	ALG12	-1.8969285936775604	-0.8889321063332492	0.05783736302276945	0.0006271191142584941	0.01635362632362718	0.002362532804175979	NA	3	3	3
ENSG00000196209.12	SIRPB2	-1.8962980670085914	-0.12531539990925317	0.0579206417449551	0.038702245119032586	0.4924051375382165	1.3840210498123561e-93	NA	116	123	123
ENSG00000169251.12	NMD3	1.8953097007094977	0.7557413101372586	0.058051383749062706	0.0008726174723361664	0.013535146780668382	0.006476452067397327	NA	14	14	14
ENSG00000099977.13	DDT	1.8939982801532045	0.10257032056975648	0.0582252381519621	0.04687694113791264	0.3864986001819091	9.79471076621928e-65	NA	63	68	68
ENSG00000274902.1	RP1-197B17.4	-1.8939742769863717	-0.1466346443942967	0.05822842426728857	0.014934637673380258	0.10560510937267874	3.507458336851382e-15	NA	3	3	3
ENSG00000111275.12	ALDH2	1.8938376836954591	0.40416242817529835	0.058246558048231964	0.002830306972354106	0.04682726914166648	2.707055999217729e-07	NA	7	7	7
ENSG00000069275.12	NUCKS1	1.8915557643113758	0.8049633331377748	0.05855019445827999	0.0007261468229119839	0.04477296699845837	4.4448784705400407e-07	NA	4	4	4
ENSG00000130414.11	NDUFA10	1.8914193026416055	0.09220915713067152	0.05856839388095374	0.05703292902274615	0.40691141424556976	2.7089558451939915e-70	NA	36	38	38
ENSG00000183172.8	SMDT1	-1.8903790704280437	-0.054062494335635876	0.05870728053280225	0.15156821821497185	0.6211480997392378	4.198960552477926e-136	NA	26	26	26
ENSG00000108592.16	FTSJ3	1.8863171770538174	0.15060990245888298	0.05925222592142161	0.02534310274763382	0.2294522089093793	1.6359978924925462e-34	NA	43	49	49
ENSG00000164171.10	ITGA2	1.8849437993128975	0.228629297786008	0.059437425892859955	0.008543057696576616	0.01445499438109555	0.004912601987947115	NA	15	16	16
ENSG00000100373.9	UPK3A	1.8840768224192597	0.10417170653629834	0.05955458483548515	0.041544456633404246	0.17665904305048974	1.1545863633663833e-25	NA	31	33	33
ENSG00000128989.10	ARPP19	1.8837661247061717	0.3795170126139733	0.0595966175845545	0.005881822428351151	0.12110481003681756	1.8617890477043423e-17	NA	34	35	35
ENSG00000142252.10	GEMIN7	-1.8837082895630857	-0.39941730182548224	0.05960444452994491	0.003064692433513672	0.043590775125410805	6.151135016534655e-07	NA	19	19	19
ENSG00000164300.16	SERINC5	1.8815184271210994	0.2735828652866592	0.05990143101597334	0.006024164239148928	0.11306837131159897	3.030858455690393e-16	NA	17	17	17
ENSG00000126698.10	DNAJC8	1.881515331383188	0.21122618019849176	0.059901851723272746	0.010682792884034141	0.1487663931422304	1.3971687606852883e-21	NA	21	22	22
ENSG00000095139.13	ARCN1	-1.8792736573531177	-0.7387140227389332	0.060207136688209324	0.0006000127355437289	0.026645950558135883	0.00011099990528821985	NA	6	6	6
ENSG00000171115.3	GIMAP8	1.8791368439965745	0.6476938826131219	0.060225810462557004	0.0017668151727280028	0.02345974097594233	0.00031772557928591024	NA	22	22	22
ENSG00000261996.1	CTC-281F24.1	-1.8788359750326005	-0.08512642665936337	0.06026689322086751	0.06517971191606294	0.195148880418045	1.5140343125805093e-28	NA	14	15	15
ENSG00000154889.16	MPPE1	1.8770961071147103	0.1278020833528906	0.060504922864837975	0.028676380074445656	0.3251067093671044	3.254684303203378e-52	NA	48	51	51
ENSG00000166685.11	COG1	-1.8765208488986629	-0.3041017418653118	0.06058379457906047	0.004947671187538922	0.09935731592919286	1.4051489159684212e-14	NA	17	17	17
ENSG00000172590.18	MRPL52	1.8730140830771	0.6231784286830722	0.06106644029805604	0.0011365216903476	0.025716160911287724	0.00016361564763253938	NA	11	11	11
ENSG00000268362.5	CTD-2017D11.1	1.8711879123437363	0.0725500734427372	0.06131903960864848	0.08946002323569355	0.4368854269750264	2.1794115477222308e-77	NA	33	34	34
ENSG00000273348.1	RP11-535A5.1	-1.8703301796472518	-0.23184346758915916	0.06143798107923265	0.009394059761381366	0.011933251076692065	0.010367125272608909	NA	26	26	26
ENSG00000233608.3	TWIST2	-1.8681913219927158	-0.0771746927711482	0.06173540795668274	0.0941582862866677	0.25840642560018995	2.725369536895804e-39	NA	18	18	18
ENSG00000110514.19	MADD	1.8671975084011503	0.33216894007643566	0.061874011436162155	0.004355724733680679	0.0471585141712326	2.846506346190293e-07	NA	42	42	42
ENSG00000186184.16	POLR1D	-1.8661208997524108	-0.1475278811352234	0.062024452546583946	0.020900435427364597	0.2245390031619314	3.4589346618851946e-33	NA	77	79	79
ENSG00000101230.5	ISM1	1.8657221049296127	0.37743803266275205	0.062080255354734694	0.0026932669080441734	0.011911458377532772	0.010537958937851206	NA	7	8	8
ENSG00000159352.15	PSMD4	1.8656353019420704	0.542967985229752	0.06209240708022876	0.0016493181789541073	0.06194391307527064	3.1626070461421032e-09	NA	11	11	11
ENSG00000283196.1	RP4-614C10.2	-1.865438222885132	-3.83385258661794	0.062120003882269	4.490785696869001e-05	0.01734222283025073	0.001957067306908584	NA	1	7	7
ENSG00000131849.11	ZNF132	-1.8645905253216195	-0.07254227668689435	0.062238821933185653	0.08881791260950647	0.2483278016231534	1.0738104417485828e-37	NA	45	45	45
ENSG00000102882.11	MAPK3	-1.8627047208062955	-0.18100188472745019	0.06250382134058606	0.013649415913326152	0.27388719668246075	7.747812964737751e-42	NA	22	25	25
ENSG00000176788.8	BASP1	1.861924945584931	0.3535115809810843	0.06261367027971507	0.00470324945043219	0.011720578112166476	0.011231880797259331	NA	136	146	146
ENSG00000136048.13	DRAM1	1.8603157536786157	0.30455737472246136	0.06284086599904888	0.005285627576886753	0.11300923023727998	3.5984057615043283e-16	NA	30	30	30
ENSG00000113356.11	POLR3G	-1.8601226645691646	-0.16291738581127582	0.06286817326141449	0.018834314278988958	0.06685560247528016	5.749389296643987e-10	NA	20	20	20
ENSG00000051009.10	FAM160A2	1.858704232526533	0.13993018162308887	0.06306907320926392	0.02339848236506157	0.27747781181512937	2.520288820005287e-43	NA	8	8	8
ENSG00000079263.18	SP140	-1.8582678123638077	-1.1573344238282242	0.06313099232660205	0.00034260754328591645	0.020724066845530287	0.0007410463194483268	NA	8	8	8
ENSG00000073578.16	SDHA	-1.8578013033768253	-0.2656219254837316	0.06319723598548253	0.008249170053170603	0.17736368248395828	1.4002435015605727e-25	NA	23	26	26
ENSG00000197134.11	ZNF257	-1.8575606428623008	-0.07952786593068677	0.06323143191583015	0.07049955770469453	0.175497439106257	7.098772759893972e-26	NA	45	46	46
ENSG00000110851.11	PRDM4	1.8568076332811285	0.18288038781260635	0.06333852733399008	0.01354864305878925	0.10119287516419864	1.7314492295745774e-14	NA	40	42	42
ENSG00000110880.10	CORO1C	-1.856010746243299	-0.4006317832720451	0.06345202634311355	0.005912517539400253	0.12795018151438867	6.559058909419875e-19	NA	24	24	24
ENSG00000182183.14	FAM159A	1.853684485583828	0.6477539139412493	0.06378431257731862	0.0025324744407679203	0.02431256731884608	0.0002498356897085609	NA	20	21	21
ENSG00000189079.15	ARID2	-1.8521361245234955	-0.5313104609330873	0.06400627827637867	0.0017109988209223744	0.020157244564997828	0.0008845326205582277	NA	21	21	21
ENSG00000187231.13	SESTD1	-1.8513846826051508	-0.1537124465225765	0.06411423110146863	0.021752100482810413	0.16350033952703807	1.9535734864699358e-23	NA	37	37	37
ENSG00000197580.11	BCO2	1.8509426349455438	0.13723347055587862	0.06417780626761896	0.026740276691696263	0.06857403960768522	4.111986395108563e-10	NA	28	30	30
ENSG00000122417.15	ODF2L	-1.8504905959166527	-0.29949501621123314	0.06424287220623176	0.005068832523118842	0.039816017661473455	2.4776708423662913e-06	NA	31	34	34
ENSG00000115526.10	CHST10	-1.8491903791462372	-0.6170211517025899	0.0644303274616799	0.0012815415171693048	0.01669363057123718	0.002265023803097405	NA	13	13	13
ENSG00000234292.3	RP11-213H15.1	1.8477055668723832	0.28115123768301503	0.06464494821730116	0.006165862850789493	0.015668563882351185	0.003371715742036823	NA	23	23	23
ENSG00000277149.4	TYW1B	-1.8451753389078078	-0.08315598532934754	0.06501203665704632	0.07114864044872099	0.4655667560869346	5.83081448390198e-84	NA	19	22	22
ENSG00000181619.11	GPR135	1.8451066883814808	0.4769034979560019	0.06502202046690371	0.0022483612743156764	0.013803789713227682	0.00568027178127516	NA	5	5	5
ENSG00000160791.13	CCR5	-1.8443012463367312	-0.1886318954975629	0.06513924997245756	0.012101221824986767	0.06279192460165206	2.311931361358433e-09	NA	41	42	42
ENSG00000118507.15	AKAP7	-1.8427288516940312	-0.17865042670847667	0.06536860932826814	0.015358450839518303	0.08844358416557994	6.977966031831123e-13	NA	45	45	45
ENSG00000281538.1	RP4-669P10.20	-1.8420265197304266	-0.28390781199098947	0.065471270821562	0.005787630013808543	0.057873149223671226	1.1008077399575092e-08	NA	15	18	18
ENSG00000100422.13	CERK	1.8420119856020813	0.16533203450804979	0.06547339671200504	0.01760809502270294	0.15661223469644284	8.67341136761681e-23	NA	49	52	52
ENSG00000171476.21	HOPX	1.8412947619209448	0.3647540837403022	0.06557837493033217	0.0035199943925390428	0.011741082070500829	0.011270179715207385	NA	25	25	25
ENSG00000237651.6	C2orf74	-1.8412547904949246	-0.0773263233213502	0.06558422952693106	0.07404804425046875	0.2339913642660081	4.4154673857788595e-35	NA	20	20	20
ENSG00000163449.10	TMEM169	-1.8405748016257681	-0.698079695570184	0.06568389322304015	0.0011351710792285791	0.037148258592117685	5.4231558189566945e-06	NA	11	13	13
ENSG00000019169.10	MARCO	-1.8405104238442955	-0.1044770876953055	0.0656933353253579	0.038344409587359	0.2703222667321081	3.216468114265838e-42	NA	10	10	10
ENSG00000204856.11	FAM216A	1.8395676453473526	0.1763921094153283	0.065831738125392	0.014128609615001184	0.11173541418636683	2.264863835490319e-16	NA	11	11	11
ENSG00000175536.6	LIPT2	1.8385291164619324	0.43202999527532787	0.06598447546908014	0.0013504552038645504	0.011839016836951457	0.01072152920332392	NA	17	17	17
ENSG00000144560.14	VGLL4	-1.8381942692882032	-0.33768263146372424	0.06603378394696471	0.002693811460555107	0.014126864088819904	0.004429210975111279	NA	32	34	34
ENSG00000269973.1	RP11-95D17.1	1.83807883554037	0.1825397505902916	0.06605078937194375	0.014412982579913068	0.1071008726268802	1.5193729334285267e-15	NA	18	18	18
ENSG00000172977.12	KAT5	1.8379516079709377	0.41614041039943483	0.06606953641505973	0.0027343068254062986	0.032266756016132964	1.9806541425255832e-05	NA	16	16	16
ENSG00000174837.14	ADGRE1	1.8377865830701159	0.11632477135204426	0.06609385944463045	0.03965922948736211	0.29454410556637023	1.4817061879236826e-45	NA	75	86	86
ENSG00000171132.13	PRKCE	-1.8372408403006903	-0.2979996994170617	0.06617434905424613	0.005005403814868169	0.05778402948419058	9.149823101725728e-09	NA	24	24	24
ENSG00000172315.5	TP53RK	1.8368295041955798	0.2414742786448412	0.06623506887653495	0.007009792778336342	0.1131770572270006	1.544009415670411e-16	NA	8	8	8
ENSG00000150681.9	RGS18	-1.8358478257029023	-0.7658149594973451	0.0663801659151811	0.000713349794667695	0.043588696431040456	5.516512127541615e-07	NA	6	6	6
ENSG00000141429.13	GALNT1	1.8342918991389452	0.45144193359654133	0.06661067601867172	0.002407216886555651	0.010770235761682996	0.015390356715595771	NA	70	74	74
ENSG00000204472.12	AIF1	-1.832381083834212	-0.8280558190174842	0.06689466429368156	0.00037294942780984194	0.082458638855403	3.4494730499857788e-12	NA	11	28	28
ENSG00000272463.1	RP11-532F6.3	-1.8319842120476058	-0.10288424933803901	0.06695377282736702	0.044681276487492025	0.19740041532418226	1.1100583717430577e-28	NA	5	5	5
ENSG00000188641.12	DPYD	1.8314985600139408	0.47873282420405205	0.06702616243913315	0.004475425480946901	0.03838794537470425	3.7591001487308135e-06	NA	73	75	75
ENSG00000140941.12	MAP1LC3B	-1.8303834643933756	-0.5263749158980309	0.067192618556066	0.0015590661113050195	0.052509388978595216	5.1606006844381953e-08	NA	7	7	7
ENSG00000089818.17	NECAP1	-1.8292101117193214	-0.10764765268340055	0.06736813822364836	0.03866722917301862	0.4645725375757862	1.9249603720729046e-83	NA	18	18	18
ENSG00000135047.14	CTSL	1.8267892540822188	0.6824931188438992	0.067731462206396	0.0008819536924629617	0.032874474327787305	1.9101396369904796e-05	NA	9	9	9
ENSG00000146574.15	CCZ1B	-1.826622917881462	-0.04636183062854742	0.06775648512461586	0.1963971437133866	0.6130723782288602	1.1082823819781425e-134	NA	75	80	80
ENSG00000196388.8	INCA1	1.8261334583538493	0.17794796782001238	0.06783016147114966	0.01607767651804959	0.010858670763743977	0.014641395826774482	NA	51	52	52
ENSG00000143382.14	ADAMTSL4	1.8258464565229269	0.1105015608827064	0.06787339332530742	0.030891158005000873	0.12021830993199248	7.258881942837152e-18	NA	31	34	34
ENSG00000154447.14	SH3RF1	-1.8251666285140555	-0.07830611438318114	0.06797588806343612	0.06515148239966247	0.24062542269397535	2.8858705382111223e-36	NA	25	26	26
ENSG00000166750.9	SLFN5	-1.8230894356083625	-0.12872977700177907	0.0682898463788857	0.026840738522804608	0.2956663012572469	1.451581399873558e-45	NA	43	44	44
ENSG00000138468.15	SENP7	-1.8229890902944355	-0.20553568502502972	0.06830504325591373	0.009278497265657793	0.21564676994998755	8.34750485627511e-32	NA	18	18	18
ENSG00000063761.15	ADCK1	-1.8229431197970007	-0.07053942394286616	0.06831200622355077	0.10063810970643164	0.443366700483588	9.677032695448526e-81	NA	36	36	36
ENSG00000281357.2	ARRDC3-AS1	1.8214981664631655	0.4763954766519746	0.0685311651412391	0.0023842916941497205	0.012707471361812987	0.008358698079763114	NA	6	6	6
ENSG00000065613.13	SLK	-1.820420181493355	-0.7325922079120861	0.06869504136530245	0.0010300543341387012	0.04592681029892808	2.7323179451340394e-07	NA	14	14	14
ENSG00000197165.10	SULT1A2	1.8197280245474274	0.036638167550751395	0.06880043334651684	0.3147761358888032	0.5956675536860979	2.590425558252978e-126	NA	28	29	29
ENSG00000242611.2	AC093627.8	1.8194214351299165	0.12708280176269196	0.06884715893780459	0.028592626991448232	0.033101696875021555	1.6997716617529464e-05	NA	21	25	25
ENSG00000245156.1	RP11-867G23.3	1.8187860202170794	0.3896727020422384	0.06894408201950192	0.0031507657730451806	0.023732411432249148	0.00028143071705733847	NA	12	12	12
ENSG00000120029.12	C10orf76	-1.8183471329613745	-0.2625336987792367	0.06901109316984012	0.004243681906452886	0.04585350554475283	3.34379814999224e-07	NA	19	19	19
ENSG00000130305.16	NSUN5	-1.8164554132069157	-0.7250581008190281	0.06930054153266753	0.0008453495089237953	0.016578234703949844	0.0024893931366469714	NA	13	14	14
ENSG00000188707.5	ZBED6CL	1.8162745841676202	0.1746314587917172	0.06932826196572854	0.014011779668387925	0.17824316417900216	8.277547736828312e-26	NA	15	15	15
ENSG00000164938.13	TP53INP1	1.8155564071424126	0.416305126989496	0.06943844580588576	0.002361355734417728	0.08204750771343226	5.284768101400288e-12	NA	16	17	17
ENSG00000184923.12	NUTM2A	1.8155436300609533	0.07773897746695119	0.06944040738685958	0.08551400102008341	0.1680810867855676	3.2435331816640284e-24	NA	100	106	106
ENSG00000179889.18	PDXDC1	-1.8150856091218153	-0.26163726989189784	0.06951075437605088	0.006344274307600318	0.05975297768953242	6.498489940181288e-09	NA	53	58	58
ENSG00000100266.18	PACSIN2	-1.8131545657025268	-0.2029019363823587	0.06980798517121094	0.009306468777263094	0.1721577123112417	2.754361212892566e-25	NA	45	45	45
ENSG00000099381.17	SETD1A	1.8100657689158828	0.45800693238665324	0.07028558860893205	0.003193449266120012	0.012154812844165122	0.009992437633688464	NA	32	44	44
ENSG00000167930.15	FAM234A	1.808856533541698	0.28559095362045234	0.07047329471493102	0.006606434491786285	0.02965797318919282	5.1898911763584056e-05	NA	22	22	22
ENSG00000112941.13	PAPD7	1.8087768197830176	0.9228675992225506	0.07048568288468159	0.00036173302165258265	0.019981934596535997	0.0008810508201627215	NA	13	13	13
ENSG00000131778.18	CHD1L	-1.808113505858641	-0.1257492518016309	0.07058883658421088	0.030453570368867054	0.2843143150654301	1.139107064931042e-43	NA	35	35	35
ENSG00000197888.2	UGT2B17	1.8067344618834194	0.25819674696350414	0.07080369168792877	0.00621758631576412	0.09358291403051068	1.4196704001513518e-13	NA	25	28	28
ENSG00000100325.14	ASCC2	-1.806423838564092	-0.443421880523212	0.07085216074179423	0.0018967812716390456	0.08155839805976055	5.49555915054409e-12	NA	28	29	29
ENSG00000198380.12	GFPT1	1.8055986974012868	0.25650966660490665	0.07098104629673686	0.006599962501162021	0.12898085697179876	3.852124226364093e-19	NA	27	28	28
ENSG00000258733.5	CTD-2341M24.1	1.805303208584236	0.19698717292008977	0.07102724783418884	0.012590005715858443	0.02596511463232824	0.00013456951834291467	NA	74	76	76
ENSG00000138459.8	SLC35A5	-1.8044728768550615	-0.46660648427491774	0.07115720742776294	0.0021809724521565338	0.06868363461068316	2.3170793979792559e-10	NA	23	23	23
ENSG00000013810.18	TACC3	-1.8036410979279065	-0.3218700378549408	0.0712875889056201	0.004257479451845631	0.13376192592846392	4.239622968090849e-19	NA	20	22	22
ENSG00000131791.7	PRKAB2	-1.8036008262349632	-0.22082944228991172	0.07129390646635425	0.00920655425513942	0.08533316916628504	1.3745378730254073e-12	NA	24	25	25
ENSG00000133657.14	ATP13A3	-1.8032843577317266	-0.13368404463350061	0.07134356795648333	0.02830303716113078	0.2876412666321476	1.988902806794843e-45	NA	51	54	54
ENSG00000143156.13	NME7	1.8032232123187848	0.1273508012045306	0.07135316640418064	0.030728475622480152	0.07002038626597418	2.680705118072009e-10	NA	78	79	79
ENSG00000115368.9	WDR75	1.8031540183244752	0.3842793376507791	0.07136402957373782	0.0033667934725165505	0.02198557369454126	0.0004594808813994653	NA	30	30	30
ENSG00000075399.13	VPS9D1	1.8029606583868385	0.5251313231879169	0.07139439346703529	0.0015047006402769574	0.05106198040906233	7.509886645871606e-08	NA	10	10	10
ENSG00000134864.10	GGACT	1.8023818871889734	0.10049381324132714	0.07148534293467308	0.017107129989572752	0.10054511085827754	6.2138075998732225e-15	NA	26	26	26
ENSG00000111231.8	GPN3	1.8020210033033488	0.05531806173604333	0.07154210112080925	0.13372820109456246	0.4710274100027136	5.1847672046994956e-86	NA	24	25	25
ENSG00000130723.18	PRRC2B	-1.8013255937055426	-0.6535369403319279	0.07165157613876111	0.0010010597720537743	0.05563821105429356	1.4250974246112847e-08	NA	21	23	23
ENSG00000169738.7	DCXR	-1.8007296526751835	-0.2550435538783019	0.07174550147305661	0.005506124173882775	0.1125610919754753	2.1746210518486191e-16	NA	7	8	8
ENSG00000266714.6	MYO15B	1.8000498141096606	0.08292275387813516	0.07185277291479661	0.10617835179019408	0.5342015774759663	2.0853344468899325e-104	NA	41	42	42
ENSG00000130766.4	SESN2	1.7981945379126711	0.16783945825826774	0.07214618484396641	0.014725405714771893	0.13658196686293414	1.4177377243621068e-19	NA	20	20	20
ENSG00000163166.14	IWS1	1.7979513351826102	0.38507365833777535	0.07218471999682217	0.006265311135231618	0.1064396203730742	1.3030887018034079e-15	NA	34	35	35
ENSG00000235475.1	LINC01372	1.7969935175046874	0.17542496842166874	0.07233664889183658	0.013997339472973375	0.01616544164068054	0.0028959968625809165	NA	32	32	32
ENSG00000135597.18	REPS1	-1.7956216851960107	-0.17175553824871603	0.0725547046713625	0.015016776703096174	0.13003048004442888	8.320126627909804e-19	NA	49	52	52
ENSG00000226029.1	LINC01772	1.7944242838857183	0.11138972052752093	0.07274547379790779	0.04138241491393459	0.15036935037256352	1.7655706962024845e-21	NA	25	26	26
ENSG00000183621.15	ZNF438	-1.79405882382779	-0.4307918905346023	0.07280378033849343	0.002282344274959699	0.08419672982812781	3.2374645114505534e-12	NA	25	27	27
ENSG00000160767.20	FAM189B	1.793958545256095	0.5509738562156211	0.0728197857534248	0.002068608063771649	0.01119527539280568	0.013327649608740446	NA	19	21	21
ENSG00000167186.10	COQ7	-1.793537663784424	-0.5997805493010843	0.07288699385413568	0.0011872102537566643	0.0274167013415049	0.00010157538272530456	NA	5	5	5
ENSG00000170425.3	ADORA2B	1.7934517130968144	0.1428327666872005	0.07290072505640681	0.024519613066714185	0.1266128426631011	4.979456441940161e-18	NA	32	32	32
ENSG00000155097.11	ATP6V1C1	-1.792185779106501	-0.15579124858360616	0.07310321186223351	0.017302018715432955	0.3217343390066009	8.73910539732355e-51	NA	41	44	44
ENSG00000065802.11	ASB1	1.7919063762765832	0.15302531347688622	0.07314796442258258	0.01608879341228227	0.17950913211187627	5.43080882279315e-27	NA	22	22	22
ENSG00000163527.9	STT3B	1.790492649938439	0.9304991769308448	0.0733747477991771	0.0004509934038528239	0.02128686663295851	0.0006307218093056053	NA	31	31	31
ENSG00000163737.3	PF4	-1.789939629019672	-1.32847635789857	0.0734636171738252	0.0005264536612049068	0.021333029811455847	0.0006003607090263088	NA	4	5	5
ENSG00000163931.15	TKT	-1.7894040288783326	-0.26867974621150054	0.07354977096112728	0.005698887048156503	0.17594912181471714	8.130188833687747e-26	NA	15	16	16
ENSG00000152291.13	TGOLN2	1.788497201871519	0.5609391854719691	0.07369582669261061	0.0018041086252749776	0.04941670565524419	8.114462815716089e-08	NA	8	8	8
ENSG00000107745.17	MICU1	-1.7868850528725686	-0.4798385619578494	0.07395606881863613	0.0016287457975402565	0.05470382188949716	2.695379772514211e-08	NA	21	21	21
ENSG00000187583.10	PLEKHN1	-1.7859914390208906	-1.9271519909559092	0.07410064429017556	0.00010956834953182321	0.026231063745314784	0.00013739075730727032	NA	3	11	11
ENSG00000250490.1	LINC02145	-1.785936731199962	-0.08307889331156423	0.07410950282577539	0.06097506200159841	0.20104588647073868	7.705910662552557e-30	NA	14	14	14
ENSG00000091542.8	ALKBH5	-1.7855957233129596	-0.2921615876539906	0.07416473986644186	0.004457722997108939	0.041571407228972235	1.4677846842306668e-06	NA	20	23	23
ENSG00000100012.11	SEC14L3	-1.7848894313295083	-0.06953630254565628	0.07427925327130279	0.08675850661518235	0.2621157523151687	4.441680840011047e-40	NA	41	43	43
ENSG00000178425.13	NT5DC1	-1.7839958156564448	-0.3615544206466727	0.0744243450891575	0.0036901310304342343	0.05721849068972178	1.3321072412180616e-08	NA	34	35	35
ENSG00000141994.15	DUS3L	1.7839196269427495	0.14091950409777132	0.0744367261680277	0.016679637295830784	0.28808170429800584	1.754551151968909e-45	NA	14	14	14
ENSG00000161533.11	ACOX1	-1.7833562741768392	-0.18052414298053096	0.0745283262824852	0.014994943111203122	0.3486836053905356	1.70442311457368e-57	NA	17	17	17
ENSG00000134900.11	TPP2	-1.7827108058934196	-0.6839220733775957	0.07463339141388695	0.0009293685703013536	0.040312785206189215	2.097095742620913e-06	NA	8	8	8
ENSG00000170667.14	RASA4B	1.782059848854275	0.12307460476108667	0.07473947248314351	0.03227926654365378	0.11100121331971396	3.689861151024897e-16	NA	20	24	24
ENSG00000105520.10	PLPPR2	1.781413830054083	0.32687486590278353	0.07484487054088727	0.004469851782576502	0.09494211193582912	8.762305266401524e-14	NA	35	35	35
ENSG00000095261.13	PSMD5	-1.7809836590102386	-0.40672832777878737	0.0749151203145498	0.0029081848961513604	0.02383105725611652	0.0002859322761777284	NA	13	13	13
ENSG00000065268.10	WDR18	1.7807534968647516	0.1047134978930391	0.07495272942224969	0.039914321169759105	0.4013301802613281	1.130595186442317e-67	NA	25	28	28
ENSG00000170075.8	GPR37L1	-1.7802007724869167	-0.18378636773326448	0.075043109035616	0.011934035423069221	0.011422176757728848	0.012279027883388844	NA	51	54	54
ENSG00000246548.3	RP11-7F17.5	-1.779301225330396	-0.2964431378369569	0.07519039019202306	0.004836663176900282	0.10244297296444617	1.150670259961256e-14	NA	17	17	17
ENSG00000247982.6	LINC00926	-1.7786861703620558	-0.2852251827765187	0.0752912277652264	0.005384647359053817	0.10494266378971097	2.517193389411741e-15	NA	20	21	21
ENSG00000167378.8	IRGQ	1.778647849378534	0.4118670988535137	0.07529751409941099	0.0025053637301654286	0.05018259745416212	9.318048608364636e-08	NA	14	15	15
ENSG00000099341.11	PSMD8	-1.7785691990232544	-0.4822324418104423	0.07531041757439186	0.001477733729685937	0.033381779766359934	1.4638147532639169e-05	NA	9	9	9
ENSG00000198853.11	RUSC2	1.7782751274086277	0.27147187590500443	0.07535867932261713	0.005158431921677207	0.043963049596706334	7.209146859151156e-07	NA	24	24	24
ENSG00000116786.11	PLEKHM2	1.7777508457020181	0.31280311468113664	0.07544478477450316	0.005082975012690316	0.07678450037976202	2.4260448123899066e-11	NA	26	26	26
ENSG00000101181.17	MTG2	1.776871457363356	0.26457563587648575	0.07558939150414251	0.005857123263014508	0.1137505816497488	2.6320101052952893e-16	NA	8	8	8
ENSG00000258315.5	C17orf49	1.776725553531669	0.6399782478668286	0.07561340581413602	0.0009060684876276957	0.018896589120685932	0.00124622447000079	NA	16	16	16
ENSG00000112619.7	PRPH2	-1.7762484930132671	-0.2877872772887506	0.07569196866494365	0.005159980957726713	0.02700196807018632	9.338948605957456e-05	NA	21	23	23
ENSG00000273243.1	CTA-217C2.2	1.7761584919206295	0.28168417121612865	0.07570679761026088	0.004775741972514932	0.046688242836954975	2.817302130408829e-07	NA	10	10	10
ENSG00000273295.1	AP000350.5	1.7744832656690221	0.04881163127187788	0.07598324770026305	0.16363742890430322	0.5573846128493488	7.143933187373356e-112	NA	54	60	60
ENSG00000128973.12	CLN6	1.7727748702899142	0.12357449793495597	0.07626601907472833	0.02411073381392142	0.20717853271516956	9.504613338334039e-31	NA	10	11	11
ENSG00000107185.9	RGP1	1.771693228723431	0.3474259959071228	0.07644549429032059	0.0038536278627425906	0.13851447200580025	4.914482060843667e-20	NA	24	27	27
ENSG00000256269.7	HMBS	1.7714995966240599	1.0690562164327322	0.0764776597015454	0.0004169085492354928	0.03229337558051994	1.9926472096625046e-05	NA	6	6	6
ENSG00000234284.6	ZNF879	1.7713894457040258	0.3075282593857877	0.07649596246813943	0.004621070998860409	0.04454662673649412	3.8838073710971995e-07	NA	17	17	17
ENSG00000152766.5	ANKRD22	-1.7710539843495174	-0.20087750210062943	0.07655172500366317	0.010293713111518171	0.12334759786567676	1.3549681334074922e-17	NA	27	27	27
ENSG00000132849.19	PATJ	1.7707965895669198	0.3715066313615702	0.0765945332815555	0.0038031411563742156	0.053590748338730364	3.2113840243801084e-08	NA	35	37	37
ENSG00000150867.13	PIP4K2A	1.7703947657968575	0.45707516781768537	0.076661401095498	0.0017240401333895726	0.017251063890201278	0.0020821219957471732	NA	17	17	17
ENSG00000225948.2	RP11-554I8.1	-1.77026630184241	-0.2778640227094221	0.07668278892198	0.005923544584757876	0.01638016725652739	0.002551744079990402	NA	10	10	10
ENSG00000104388.14	RAB2A	-1.767862742026297	-0.37518197836643846	0.07708385279248936	0.0034939474322951093	0.10122032682482647	1.7126762227948434e-14	NA	36	36	36
ENSG00000106771.12	TMEM245	-1.766535624873458	-0.33832466545158113	0.0773060302988479	0.004982551476448627	0.06020274229543205	5.089521526200816e-09	NA	47	47	47
ENSG00000125734.15	GPR108	-1.7658343871917244	-0.2683387315666702	0.07742363756770222	0.0060794572234939325	0.1271578684091234	3.72149894798243e-18	NA	10	12	12
ENSG00000185340.15	GAS2L1	-1.7633052812592838	-0.8037800089446357	0.0778490150607556	0.0008570701589632292	0.023407048980773316	0.00033410996266206125	NA	14	15	15
ENSG00000065485.19	PDIA5	1.761487804858829	0.27411108179401994	0.07815587529302186	0.006002428027091127	0.04014022443419625	2.1335697980444685e-06	NA	52	52	52
ENSG00000204161.13	C10orf128	-1.76020015888644	-0.07811006663341707	0.07837387506808059	0.07574501404983246	0.30613983965817976	4.728497226471595e-48	NA	50	52	52
ENSG00000125863.18	MKKS	1.759700282934614	0.2726203417268511	0.07845863782427004	0.0064084654447394	0.1196642453467042	4.524809917391813e-17	NA	21	21	21
ENSG00000167202.11	TBC1D2B	1.758785417811093	0.21934144576677472	0.07861396250889739	0.008096856064729726	0.1132087034862753	2.380578369157279e-16	NA	24	24	24
ENSG00000125845.6	BMP2	1.7587481177764326	0.16474966109460545	0.0786203005682869	0.014095436101849898	0.020906470852339973	0.0006244841344801934	NA	40	43	43
ENSG00000142621.19	FHAD1	1.758193253834033	0.2955372577267743	0.07871463271526002	0.005093529582493782	0.01579818074631945	0.0032179924060684764	NA	21	21	21
ENSG00000141527.16	CARD14	-1.7573260287271177	-0.09278032997437896	0.07886225366183323	0.04686579097493064	0.14560260142441686	5.4169924459122866e-21	NA	34	35	35
ENSG00000185920.15	PTCH1	-1.7564687633258673	-0.4084682357043797	0.0790084005264632	0.0020972017064037974	0.037667185607865056	4.41592982984963e-06	NA	36	37	37
ENSG00000197417.7	SHPK	-1.7561920860528506	-0.19819717941236503	0.07905561554924621	0.010325490852497964	0.09148188555212122	2.9090578159342274e-13	NA	30	30	30
ENSG00000123454.10	DBH	-1.7560924337066053	-0.2403802711189669	0.07907262685931471	0.013417952841402259	0.04400658616288728	5.948190628399635e-07	NA	40	42	42
ENSG00000184293.7	CLECL1	-1.7545018732682494	-0.12291219473157794	0.07934454920405787	0.032101600595053986	0.10485574325779516	3.685032744247167e-15	NA	26	27	27
ENSG00000063854.12	HAGH	-1.754279538480511	-0.7505683493177033	0.07938262007989075	0.0006917550996815992	0.03246650587793782	1.874898642189848e-05	NA	11	11	11
ENSG00000177054.13	ZDHHC13	1.7542540410350407	0.1790013574594014	0.07938698701289101	0.010512485673073984	0.11202338394935052	5.058652638982707e-16	NA	18	18	18
ENSG00000134955.11	SLC37A2	1.7511222224246	0.30359682270183347	0.07992485910831701	0.004182871398218367	0.06262430936778653	2.0495178397096e-09	NA	6	6	6
ENSG00000233232.6	NPIPB7	-1.750150675530601	-0.09055332927234169	0.08009231739368211	0.04865353079413959	0.1530051381861726	4.919359412993299e-22	NA	16	16	16
ENSG00000222004.7	C7orf71	1.749987320606196	0.2978057884540196	0.08012050164011128	0.004830113712318292	0.012623003370453427	0.008186666485678033	NA	26	27	27
ENSG00000172965.14	MIR4435-2HG	-1.7497379101931136	-0.30490204006754984	0.08016354891170374	0.006275671911657295	0.17725437248123274	1.3771381861191154e-25	NA	28	30	30
ENSG00000103995.13	CEP152	-1.7496583887117618	-0.22284771886928822	0.08017727796178349	0.009581879224057314	0.051473420622511167	5.2889881953199856e-08	NA	33	33	33
ENSG00000116874.11	WARS2	-1.7495999769909882	-0.14473388049745137	0.0801873637172325	0.01561569698715816	0.09706873573331172	4.992494823962323e-14	NA	61	64	64
ENSG00000157978.11	LDLRAP1	-1.7495572165006608	-0.17462534200611116	0.0801947476808315	0.01257648515532317	0.23287176613022326	8.071535926673662e-35	NA	9	9	9
ENSG00000177096.8	FAM109B	-1.748823087922374	-0.28310734310476704	0.08032160459451178	0.004559566772112351	0.057367578687060175	1.2321878134391022e-08	NA	15	16	16
ENSG00000115274.14	INO80B	1.7487818979711336	0.5146042221303355	0.08032872701691345	0.0017417104111813416	0.04238750319753741	1.1618329379758258e-06	NA	6	6	6
ENSG00000090674.15	MCOLN1	-1.7484276294708252	-1.2504542339238505	0.08039000707353089	0.00027262456865507654	0.01070219857615137	0.015024445335113469	NA	1	1	1
ENSG00000183722.7	LHFP	-1.748142755821494	-0.3131654809721594	0.0804393110059609	0.005717022420866996	0.026278251804014368	0.0001354711805011965	NA	37	38	38
ENSG00000145979.17	TBC1D7	-1.7475605291506684	-0.09173805404169337	0.0805401551135271	0.06244501090629003	0.3335741181663369	2.9796057179086274e-53	NA	37	40	40
ENSG00000173372.16	C1QA	1.7465124707632005	0.32139646761103885	0.08072194200076685	0.003704653261221807	0.04906882981820308	1.3590542044863718e-07	NA	13	14	14
ENSG00000146830.9	GIGYF1	-1.7465117328771294	-0.1558756221604789	0.08072207010520113	0.017988156894602904	0.20138450721360568	1.6232767276445228e-29	NA	53	55	55
ENSG00000159140.19	SON	-1.7458485291206611	-0.9545097449123027	0.08083727571323453	0.00041288205776334223	0.01647437412231119	0.0026144713789398727	NA	20	21	21
ENSG00000169981.10	ZNF35	1.7457344069977745	0.328582496320865	0.08085711340696936	0.004310525009883733	0.03544109917661548	9.184260371431982e-06	NA	15	15	15
ENSG00000115053.15	NCL	-1.7455787946892876	-0.5425435880118005	0.08088416965278052	0.0014000174068479183	0.023549479009722384	0.00030097582729201125	NA	39	39	39
ENSG00000198064.13	NPIPB13	-1.7442704850230983	-0.1730415455889346	0.08111193571188677	0.012964359171304403	0.038034230791345734	3.980170091904075e-06	NA	7	7	7
ENSG00000153207.14	AHCTF1	-1.7429770817265944	-0.2146758228295094	0.08133761819700262	0.00863082092471669	0.15935905294272942	1.525792969458325e-23	NA	33	36	36
ENSG00000185963.13	BICD2	-1.7420482376421638	-0.3630987515552836	0.08150000390665303	0.0031598566484198876	0.11523225382251673	8.775466736441122e-17	NA	36	36	36
ENSG00000139344.7	AMDHD1	1.7401548925741832	0.06385080279198047	0.08183182370373146	0.09727576464862593	0.34753058195628783	4.512147648371199e-56	NA	17	17	17
ENSG00000013583.8	HEBP1	-1.7400845162576304	-0.15990255911799625	0.08184417865813473	0.016170323020659644	0.12782131414478146	2.134714395361876e-18	NA	11	11	11
ENSG00000105671.11	DDX49	-1.7400062606964175	-0.8496854209865914	0.08185791863451305	0.0007571694317614063	0.048052814221792216	2.032382001034014e-07	NA	9	11	11
ENSG00000232104.3	RFX3-AS1	1.735792486776243	1.1876581274807843	0.08260053306106378	0.0005563001757796393	0.01737101702057849	0.001983966160270543	NA	3	4	4
ENSG00000119522.16	DENND1A	1.733678023788071	0.3042924493598744	0.08297522791491249	0.003784603988738809	0.045851501988430216	4.025606115989483e-07	NA	32	32	32
ENSG00000136104.19	RNASEH2B	1.7332124432842246	0.22425847389747194	0.08305791616382577	0.007290310702841495	0.08697415147903848	7.377815552539906e-13	NA	34	34	34
ENSG00000151150.21	ANK3	-1.7316763996700666	-0.1532216434679809	0.08333119490802325	0.01809997003401267	0.1243303367527533	6.654327501732747e-18	NA	17	18	18
ENSG00000186318.16	BACE1	-1.7312737806685405	-0.1602450431015915	0.08340294551943618	0.024064824332812974	0.10020763779265897	1.6325587491420772e-14	NA	33	33	33
ENSG00000114030.12	KPNA1	1.7300575063791768	0.34403327451565074	0.08362000134681956	0.002466246116318055	0.014977590246566629	0.0041966275766753885	NA	45	47	47
ENSG00000110871.14	COQ5	-1.729582668080137	-0.13675210091374604	0.08370486485858651	0.025189465260488226	0.29374408380822553	1.1553285041948032e-45	NA	37	37	37
ENSG00000169288.17	MRPL1	1.7292270154876554	0.6208232558505753	0.08376847306508559	0.000951121958392892	0.016384381899926366	0.0025147858783707306	NA	7	7	7
ENSG00000068878.14	PSME4	-1.7276067633991035	-0.4808668360916905	0.0840587494205905	0.00181943285662513	0.047790233863661435	1.8472113941581367e-07	NA	7	7	7
ENSG00000152219.4	ARL14EP	-1.7268502239631385	-0.16160813118468287	0.08419456585422731	0.014348488819405177	0.1610725698823864	4.178806728378114e-23	NA	12	12	12
ENSG00000272275.1	RP11-791G15.2	1.726533363138292	0.16146826479340184	0.08425150249133462	0.018257200828687377	0.0553965526610183	2.4187387196587216e-08	NA	12	12	12
ENSG00000106565.17	TMEM176B	-1.726074346624918	-0.031973510429367843	0.08433403830889016	0.3563489704775053	0.64981607274498	4.339209351701688e-149	NA	37	43	43
ENSG00000007080.10	CCDC124	1.7257599572460078	0.7196428699517284	0.08439060644869377	0.0008626426307041877	0.04145293475959919	1.5511399666615562e-06	NA	10	10	10
ENSG00000139428.11	MMAB	-1.7229213495330795	-0.38716706124847233	0.08490274896293584	0.002854012623790731	0.01850749583866423	0.0013955457455024024	NA	10	10	10
ENSG00000154978.12	VOPP1	1.7223975108090765	0.5145468809055497	0.08499753430445689	0.0029428772334175544	0.050315858531299884	9.215883827775456e-08	NA	5	5	5
ENSG00000004864.13	SLC25A13	-1.7222506615518658	-0.16052489582382287	0.08502412111157336	0.014893371490929013	0.10494759570099783	4.3035931211612155e-15	NA	17	17	17
ENSG00000140650.11	PMM2	-1.7210715911001406	-0.23498692855135903	0.08523783366384557	0.007814371973466329	0.07333861247303138	5.3015268299972044e-11	NA	8	8	8
ENSG00000187498.14	COL4A1	-1.7207545596105676	-0.3486196101159718	0.08529537127576176	0.003459182345870959	0.022101436016372662	0.00048003857334733517	NA	19	20	20
ENSG00000162877.12	PM20D1	1.7206596740281415	0.047086149660613794	0.08531259803470446	0.18597640273704055	0.4376083124472296	1.0777022158730971e-76	NA	30	31	31
ENSG00000184227.7	ACOT1	-1.720606394400191	-0.05666120664202319	0.08532227234231617	0.1299334796715048	0.3338946453427312	1.8821188318113848e-53	NA	32	33	33
ENSG00000060642.10	PIGV	-1.7202280566460342	-0.21143846031528288	0.08539099495321753	0.011715984756960875	0.1539403678510136	4.794882086201249e-22	NA	52	53	53
ENSG00000107959.15	PITRM1	1.7198875592528922	0.10429909684035038	0.08545288235880048	0.035962152000374406	0.19226355317185706	5.779404962590983e-28	NA	141	149	149
ENSG00000101558.13	VAPA	-1.7192544559407652	-0.2530457696568327	0.08556804899316893	0.005928624768850649	0.17278197525390976	6.180152118034712e-25	NA	23	23	23
ENSG00000167208.14	SNX20	1.7188724463014609	0.5486764150797288	0.0856376003152194	0.0013572365531426102	0.021068867106614292	0.0006533832181736224	NA	29	30	30
ENSG00000004142.11	POLDIP2	-1.718779244827247	-0.3682048387203123	0.08565457615329994	0.0029026745035986372	0.045150478506864	4.5451379352088567e-07	NA	22	24	24
ENSG00000093167.17	LRRFIP2	1.718479741107844	0.34498072534085694	0.08570914656490092	0.0034017971369528673	0.11051900404568707	3.9791451787320607e-16	NA	13	13	13
ENSG00000204237.4	OXLD1	-1.7183536436093878	-0.25398707753401234	0.08573213028375502	0.006414364940599596	0.12110212918496505	1.9845975378070314e-17	NA	36	37	37
ENSG00000198865.9	CCDC152	-1.7166020751251905	-0.17698732923932128	0.08605190308261915	0.009076925366368718	0.032163789117638265	2.3352747639907906e-05	NA	32	32	32
ENSG00000138678.10	GPAT3	-1.7162100356396066	-0.28681691659573705	0.08612360706939223	0.004843424741528457	0.04425263671497581	5.304610145825467e-07	NA	74	76	76
ENSG00000161055.3	SCGB3A1	-1.7156899956111626	-0.05401131945000892	0.08621879681555228	0.15235292740399678	0.3582272085850537	1.0499217022044347e-58	NA	19	20	20
ENSG00000128487.16	SPECC1	1.7156500646924013	0.26117097014162793	0.08622610940724318	0.006245475162558028	0.020186441109170096	0.0008378443458950522	NA	46	50	50
ENSG00000111875.7	ASF1A	-1.7132688760962367	-0.2718334502982834	0.0866630855148267	0.005910594190286666	0.05984130867458703	3.6226357835244388e-09	NA	39	39	39
ENSG00000117586.10	TNFSF4	-1.7131887055898707	-0.2700710798852321	0.08667782880239626	0.006401330714088263	0.019914967008438488	0.0009128829046509832	NA	28	28	28
ENSG00000092020.10	PPP2R3C	1.7116448871061754	0.14145110639606795	0.08696213088907769	0.020731687987834056	0.4107765020060901	9.66671651086623e-71	NA	30	35	35
ENSG00000128159.11	TUBGCP6	1.7115288640117143	0.8280071643180452	0.08698352751181622	0.0006104908482777395	0.043829431375796486	7.521103083882531e-07	NA	7	7	7
ENSG00000178878.12	APOLD1	-1.7103160776221742	-0.0809273537558792	0.08720744031562848	0.054533833243037656	0.08949415653377353	5.989504626798779e-13	NA	63	66	66
ENSG00000179528.15	LBX2	-1.7083694705004497	-0.1136707610867264	0.08756780833658184	0.032575347919835754	0.12746823266455146	2.0039288409487887e-18	NA	14	14	14
ENSG00000130332.14	LSM7	-1.7075221803087004	-0.15616928893446178	0.0877250387735573	0.015057266618654148	0.24692312370494776	2.046322891948348e-37	NA	8	9	9
ENSG00000075223.13	SEMA3C	1.7074563508542966	0.1917605278267287	0.08773726417930924	0.010846236468603325	0.033510427911966574	1.2672907085989732e-05	NA	48	49	49
ENSG00000164615.4	CAMLG	1.7068458887215432	0.5035598322807954	0.08785070059538963	0.0017560251634242165	0.08665242429052011	1.5631441858396118e-12	NA	43	44	44
ENSG00000164896.19	FASTK	-1.7043699478638983	-0.9082053736895089	0.08831199464753048	0.000523744943781178	0.017600350134492182	0.0017297548880686586	NA	10	10	10
ENSG00000121310.16	ECHDC2	-1.70259755038828	-0.1500617095578403	0.08864340882001613	0.017039080329347412	0.2620652407140768	6.940522789954282e-41	NA	28	30	30
ENSG00000127527.13	EPS15L1	1.7016852274830483	0.4041651049358857	0.08881439112120952	0.0021328554698312784	0.03751179720283312	4.965017881750405e-06	NA	44	44	44
ENSG00000128268.11	MGAT3	1.7006607583823707	0.35428565426587644	0.08900670787289897	0.002432428434597158	0.013161141333320608	0.0072479970935346374	NA	9	10	10
ENSG00000203721.6	LINC00862	1.7005134193161628	0.6371204808696792	0.08903439442825767	0.0009704176255429743	0.029828419002083186	4.2315500210433665e-05	NA	6	6	6
ENSG00000168374.10	ARF4	-1.6995744512256914	-0.9084996151487332	0.0892109994144292	0.000492753243115836	0.013216821893490624	0.006983897267106493	NA	19	20	20
ENSG00000267940.1	RP11-290F24.6	1.6993721731771008	0.23221021925780588	0.08924908161933656	0.006901607948824375	0.0981268841805964	4.134267775659858e-14	NA	11	12	12
ENSG00000137404.14	NRM	1.696770787239075	57.57785455433502	0.08974000370860898	1.154489855899416e-07	0.05663975690687448	1.209241041080648e-08	NA	1	7	7
ENSG00000197272.2	IL27	1.6967080662941683	0.2575704776132454	0.08975186691544479	0.006975553845657825	0.07281765882388111	1.0277602663956394e-10	NA	15	15	15
ENSG00000155755.18	TMEM237	-1.6966216982721583	-0.18843443438102847	0.08976820485981901	0.010208479594484194	0.07275591131789333	5.484821825218387e-11	NA	6	7	7
ENSG00000133318.13	RTN3	1.6961793574199038	0.6541971110687043	0.08985191850851505	0.001229068302145116	0.05295117540412415	4.765642609414784e-08	NA	20	20	20
ENSG00000127399.14	LRRC61	-1.6951825088187331	-0.09913380806111398	0.09004080395264234	0.044035583014848216	0.3223194590394957	1.0540272574096019e-50	NA	40	48	48
ENSG00000167904.14	TMEM68	-1.6923621097521415	-0.34464657656160136	0.09057695215287409	0.002719344468663903	0.039973080322615456	2.2081925932742083e-06	NA	25	25	25
ENSG00000169181.12	GSG1L	-1.6921939709613298	-0.16067605776621077	0.09060899570369678	0.01786499503868908	0.010867401961217507	0.014831522249062425	NA	45	47	47
ENSG00000092529.23	CAPN3	-1.6920686936379166	-0.1589912355840911	0.09063287673066281	0.016192701158044137	0.06815015496311637	4.677299203112084e-10	NA	50	52	52
ENSG00000137414.5	FAM8A1	-1.6920127307492738	-0.5058095060240314	0.09064354630882915	0.0015465371521616094	0.07935221958347069	1.482079679190404e-11	NA	11	11	11
ENSG00000183542.5	KLRC4	1.6917724173842983	0.21825522121016164	0.09068937462558352	0.009586616749414677	0.05912631077020061	6.764194204152554e-09	NA	64	67	67
ENSG00000129204.16	USP6	1.6902817744425525	0.13149736506149612	0.09097406019623631	0.028810500362362927	0.08128755856541746	7.022248935929653e-12	NA	26	27	27
ENSG00000196418.12	ZNF124	-1.690114500061744	-0.09343369794433697	0.09100605134428198	0.046947701597895776	0.15682952819885002	1.7116532477290657e-22	NA	50	53	53
ENSG00000164649.19	CDCA7L	-1.6894813196445257	-0.06939045315407394	0.09112722874470766	0.0901392182256724	0.3901599087895932	3.554490906844616e-65	NA	42	42	42
ENSG00000119203.13	CPSF3	1.6886584321402431	0.500341089091468	0.09128490590893505	0.0015942929429868544	0.0116839083535608	0.011211732355486026	NA	27	28	28
ENSG00000156966.6	B3GNT7	-1.6880353399114265	-0.355045869684007	0.09140444526076502	0.002412463506006983	0.0519531207783357	6.494687948644568e-08	NA	14	14	14
ENSG00000161920.9	MED11	1.6874008417986956	0.2593260629108588	0.09152630208868952	0.005353845103977516	0.10921600782175524	1.1907927038757447e-15	NA	12	13	13
ENSG00000177034.14	MTX3	-1.6871732884668649	-0.41991943852222174	0.09157003602904416	0.002164976857323674	0.018270587672981876	0.0014891519043365932	NA	23	25	25
ENSG00000107736.19	CDH23	1.686652648827091	0.16535996236264527	0.0916701620015687	0.015364311851064499	0.07733774939552439	2.8947404875845462e-11	NA	83	88	88
ENSG00000277587.1	CTD-3116E22.8	-1.6858962406681453	-0.1321676499596164	0.09181578616258987	0.01785916709283766	0.11607804832109801	1.4278344706927982e-16	NA	36	37	37
ENSG00000116704.7	SLC35D1	-1.6852742512738579	-0.11516495667786777	0.09193567115755137	0.05957625467927285	0.2796173934052595	5.85163643642649e-44	NA	98	101	101
ENSG00000104361.9	NIPAL2	-1.6844359930433832	-0.07723251893236532	0.09209743969199528	0.11387345441184367	0.4354440687268104	8.657246443628344e-77	NA	36	38	38
ENSG00000157168.18	NRG1	-1.6841027033447746	-0.07016281852094364	0.09216182201544215	0.07973976108091285	0.22239103370227956	3.339050595081878e-33	NA	56	56	56
ENSG00000044459.14	CNTLN	-1.6840525924371963	-0.25058774664741196	0.0921715051782669	0.006644015545321056	0.056658269916331924	1.2326606347603972e-08	NA	14	15	15
ENSG00000151948.11	GLT1D1	-1.6825393130478057	-1.2416785131225323	0.09246430832995652	0.00023364483415287636	0.014009360688383607	0.0056547775884382276	NA	9	10	10
ENSG00000234465.10	PINLYP	1.6821508858228438	0.3078989991217296	0.09253958512881123	0.00718361541820627	0.03883137824214308	2.854182902179228e-06	NA	17	18	18
ENSG00000188056.11	TREML4	1.6817158174237554	0.03318731758205824	0.09262395935855096	0.3153354100372811	0.6909494986076158	3.501540675324271e-172	NA	38	40	40
ENSG00000156639.11	ZFAND3	1.6812160905717273	0.9968344258397098	0.09272094921907369	0.00037286690541123895	0.03687817518539288	5.12485909590341e-06	NA	5	5	5
ENSG00000247157.6	LINC01252	1.6809905556628493	0.054823110419930425	0.09276474902617289	0.12833944349119514	0.3272535618857309	2.1591378166931668e-52	NA	24	24	24
ENSG00000197837.3	HIST4H4	-1.6806503384453684	-0.23921572662074925	0.09283085203446835	0.0065577757088804926	0.0326761337826212	1.8319570134090768e-05	NA	9	10	10
ENSG00000101017.13	CD40	1.6801094750953665	0.10064874551737892	0.09293601771466325	0.03578382610990976	0.2980936533709768	2.201843341230948e-46	NA	22	25	25
ENSG00000105997.22	HOXA3	1.6795781342827822	0.15476974809207594	0.09303942492702356	0.017419789787297107	0.06258022055162568	1.905433112680221e-09	NA	17	17	17
ENSG00000107020.9	PLGRKT	-1.6790592249070948	-0.22987095207407088	0.09314050189730087	0.007381269040146414	0.12899427358367666	1.3380325637954312e-18	NA	16	16	16
ENSG00000136425.12	CIB2	1.6790509637743845	0.19530223775938235	0.09314211177361509	0.010739449165547501	0.07959638564849635	9.860678535963473e-12	NA	15	16	16
ENSG00000055147.18	FAM114A2	-1.6783629260354171	-0.3193759700120602	0.09327627053288824	0.003531736486623761	0.05138829557790394	5.740562236822244e-08	NA	21	21	21
ENSG00000166181.12	API5	-1.678069211043488	-0.48415706589404356	0.09333358848926707	0.001634235775455938	0.05186729443226875	6.801820334279544e-08	NA	17	17	17
ENSG00000103510.19	KAT8	1.6770638919442384	0.6843994345459703	0.0935299886546903	0.0007883916505769967	0.03760861042359917	4.16232572870894e-06	NA	4	4	4
ENSG00000138376.10	BARD1	-1.676883793812104	-0.09655768652927989	0.09356520780212117	0.03772662120083164	0.2605278321281038	7.1293747582764344e-40	NA	17	18	18
ENSG00000095917.13	TPSD1	-1.6765009862309062	-0.09175737961668094	0.09364010319939456	0.051082813188613956	0.2326971196178445	1.7132090020673572e-35	NA	45	48	48
ENSG00000165959.11	CLMN	1.6763208026573928	0.32491424670410624	0.09367537232986207	0.0067104881041393965	0.13817502030203802	6.356038679602355e-21	NA	13	13	13
ENSG00000179144.4	GIMAP7	1.6753080054038898	0.6948173972427297	0.09387381556811834	0.0007595898491670111	0.03687984706673436	5.6469892947723134e-06	NA	7	7	7
ENSG00000156050.8	FAM161B	1.6751509739300667	0.18453188183151734	0.09390461382159762	0.011106263842554764	0.046797627212347086	2.874227326319249e-07	NA	21	21	21
ENSG00000177731.15	FLII	1.6716132631490628	0.9317370432026956	0.09460060769221125	0.00041686997019221985	0.04334338642413789	8.439780239199559e-07	NA	9	10	10
ENSG00000113296.14	THBS4	-1.6707909230086608	-0.23202717629342584	0.09476298206065543	0.00826599936352633	0.0605785565828431	3.890004360158966e-09	NA	25	25	25
ENSG00000196502.11	SULT1A1	-1.67054768005002	-0.0996952627783442	0.09481105413664985	0.0458300505371698	0.2822599679996065	1.1476449581641587e-43	NA	23	26	26
ENSG00000123453.17	SARDH	-1.6704561905135031	-0.10057653822577371	0.09482914025859528	0.042835976113716624	0.2444228721954771	2.1345788908663998e-36	NA	15	16	16
ENSG00000277476.1	RP11-147L13.13	-1.6697742237578863	-0.28225515668175155	0.09496404206997547	0.0032071559493371906	0.03633520649065743	6.199181775327315e-06	NA	6	6	6
ENSG00000172785.18	CBWD1	1.6697526138719356	0.22947928230632625	0.09496831929569426	0.007359839791588113	0.21204898236458164	2.4143601611023807e-31	NA	48	53	53
ENSG00000256039.1	RP11-291B21.2	-1.668732814971699	-0.36778009279948737	0.09517034275688152	0.0028324212106025314	0.029524671632544457	5.058005634656762e-05	NA	11	12	12
ENSG00000175170.14	FAM182B	-1.66706987878989	-0.17470825630472295	0.0955005107200667	0.013982769509473022	0.0451821347422196	4.0588131980792655e-07	NA	13	13	13
ENSG00000160796.16	NBEAL2	1.6666084772664531	0.866697912074349	0.09559228213710734	0.00047852326876122986	0.01619703066384873	0.0026078054776108354	NA	8	8	8
ENSG00000185684.12	EP400NL	1.6664027497683558	0.05898150659627479	0.09563322349054994	0.08521878035792081	0.392056524455444	1.8039037014692957e-66	NA	33	37	37
ENSG00000172830.12	SSH3	-1.665624056838151	-0.13616113165795696	0.09578831652293364	0.012612487929226151	0.14836139907472834	5.015808374538521e-22	NA	18	18	18
ENSG00000196456.11	ZNF775	1.6652067324279305	0.38858068433110954	0.09587151826811859	0.0026935023276902365	0.060771746857737924	3.842535284106982e-09	NA	11	11	11
ENSG00000173889.15	PHC3	-1.6650023187067773	-0.7785309531727822	0.09591229322515844	0.000795301515391569	0.02416961175013171	0.0002488172677750241	NA	17	17	17
ENSG00000108786.10	HSD17B1	-1.6646657381583614	-0.42052169996781164	0.09597946210053962	0.0022058232297583495	0.08175001618869533	4.2604700300914816e-12	NA	9	11	11
ENSG00000170852.10	KBTBD2	1.664304957626194	0.31252464011323683	0.09605150218909854	0.003561794580923239	0.08721882788727861	1.4664979589985732e-12	NA	69	71	71
ENSG00000106804.7	C5	1.6628400264175456	0.14707407044798515	0.09634446206317294	0.01805822495512366	0.082435650417563	5.379461681483166e-12	NA	39	40	40
ENSG00000151366.12	NDUFC2	1.6626261259105672	0.3162726183650013	0.09638729806853379	0.0052858110724384386	0.07296942560307212	8.264831779372524e-11	NA	60	61	61
ENSG00000121281.12	ADCY7	-1.660365201795821	-0.19719129068038516	0.0968410061554399	0.008876741790655474	0.17670517156621598	1.4487540014245607e-25	NA	21	22	22
ENSG00000104177.17	MYEF2	1.6585842001452678	0.0624589019549645	0.09719960772842363	0.10386946708826908	0.3249441160087243	4.521430381885933e-52	NA	21	21	21
ENSG00000170322.14	NFRKB	1.6585752607785256	0.08948916755184137	0.09720141032837233	0.06049969461785366	0.29303073653048145	2.0147517258303652e-45	NA	46	48	48
ENSG00000214776.10	RP11-726G1.1	1.6580463913705155	0.10217073103291877	0.09730810303536938	0.03267166013612829	0.15672395400587014	1.7887275043602866e-22	NA	28	28	28
ENSG00000231389.7	HLA-DPA1	1.6579790565937866	0.7080769669464967	0.09732169368999032	0.0006053039391511895	0.042626476715539374	8.786360111948831e-07	NA	11	53	53
ENSG00000131061.13	ZNF341	1.6579475783106659	0.39752932236330946	0.09732804769516185	0.0018143953308435645	0.01954867057033146	0.0008882288512351102	NA	19	20	20
ENSG00000079335.18	CDC14A	-1.657794589881242	-0.2281688973948887	0.09735893368498096	0.00701351425787208	0.0922603920358004	3.0704992493119254e-13	NA	16	16	16
ENSG00000231439.4	WASIR2	1.656792006104635	0.22368717644175698	0.0975615337486549	0.009783225314646267	0.059175622229677725	6.830663511860253e-09	NA	25	30	30
ENSG00000167670.15	CHAF1A	1.656105191304683	0.1786006231157121	0.09770051824356359	0.012099325090216313	0.15559658556494202	2.609933658125394e-22	NA	22	22	22
ENSG00000226822.2	RP11-356N1.2	1.6543041092019741	0.060113210735531726	0.09806573849376865	0.12524990420229293	0.397797251126384	1.4569274922057037e-67	NA	81	84	84
ENSG00000088854.12	C20orf194	1.653863153934439	0.15109773667167972	0.09815532061564569	0.027059973922406895	0.08370541205042352	3.5562647765646436e-12	NA	141	148	148
ENSG00000101194.17	SLC17A9	1.6526615481382034	0.2754826109672242	0.09839976422744195	0.006051855534483326	0.14811436469638284	2.5260655768217833e-21	NA	19	19	19
ENSG00000054179.11	ENTPD2	-1.651360903122004	-0.1238025969293023	0.09866490311989326	0.028238667962042937	0.10584440537287566	3.0250526331455048e-15	NA	40	50	50
ENSG00000163864.15	NMNAT3	1.6510892450125734	0.0885617623970236	0.09872035307227843	0.04476499355798482	0.18977750374897528	1.2323420752316245e-28	NA	23	23	23
ENSG00000162231.13	NXF1	-1.6494786834594044	-0.332909824519704	0.09904960672685723	0.0032248518038780418	0.012407264244281731	0.008865709195098864	NA	42	43	43
ENSG00000181873.12	IBA57	1.6493232707437586	0.10277702216941238	0.09908142469344583	0.03797145675808741	0.2085744499527913	1.2314138320157842e-30	NA	14	14	14
ENSG00000157613.10	CREB3L1	-1.6488715731972567	-0.1920818129951419	0.09917394797629715	0.01040357970051331	0.014438490779221462	0.004843767489696633	NA	29	29	29
ENSG00000213139.7	CRYGS	-1.648785856562937	-0.3987955463883519	0.09919151348925251	0.0030823571510536214	0.012405964247957582	0.009131782427644605	NA	19	19	19
ENSG00000177757.2	FAM87B	-1.6485371664922546	-0.3826285555662297	0.09924249044523432	0.0016046574056699763	0.03763533389959134	4.749332354994158e-06	NA	6	8	8
ENSG00000158488.15	CD1E	1.6461950415719435	0.20250499266866756	0.09972360980119298	0.007897912526256382	0.041153081621662764	1.7381491026377243e-06	NA	75	76	76
ENSG00000172732.11	MUS81	-1.6461152123382716	-0.4232542396427296	0.09974004105220226	0.0021243010053513174	0.03631512915643561	7.136189279016216e-06	NA	14	15	15
ENSG00000144218.18	AFF3	1.645476692647065	0.40664535892663356	0.09987154528406282	0.002976378218805009	0.07306700318336169	9.399550685450187e-11	NA	25	25	25
ENSG00000100162.14	CENPM	1.6447417259036916	1.0318991053918	0.10002308409676897	0.0005754092450861511	0.011771456843794015	0.01074163713843487	NA	9	9	9
ENSG00000122674.11	CCZ1	1.6447288769463961	0.04886261656165569	0.10002573498351514	0.15005640916557675	0.5457436608948467	3.0149796778968196e-110	NA	77	83	83
ENSG00000273841.4	TAF9	-1.6440726001691455	-0.22109824821812726	0.10016120690535517	0.007618948746754182	0.12577389849902007	2.7289436693498647e-18	NA	18	18	18
ENSG00000099834.18	CDHR5	-1.6436152180191288	-0.1730069953657017	0.10025570848209138	0.010698792225331518	0.02226201559772041	0.0004183809630900147	NA	21	21	21
ENSG00000188026.12	RILPL1	1.6432143839236593	0.2008442229448406	0.10033858486784744	0.02018196529079431	0.11104164697572456	2.980911795128331e-16	NA	43	43	43
ENSG00000154237.12	LRRK1	-1.64301218479357	-0.19379118391055392	0.1003804122425338	0.009238511891843744	0.027717789101140342	9.036495211027704e-05	NA	73	76	76
ENSG00000249096.6	RP11-290F5.1	-1.642799116815889	-0.14617426583436424	0.1004245030106461	0.020775965697609915	0.14257647803604664	1.2744475570215387e-20	NA	26	26	26
ENSG00000197062.11	ZSCAN26	-1.6427916397502718	-0.380071938253582	0.1004260505416153	0.0029237152921987174	0.03848117568291734	3.25229816559913e-06	NA	17	17	17
ENSG00000115956.9	PLEK	-1.642256836835258	-0.23983188551307452	0.1005367882067291	0.006741214703142838	0.04203050577548032	1.302281134384367e-06	NA	66	66	66
ENSG00000158195.10	WASF2	-1.642167311111692	-0.541487555849309	0.1005553351389806	0.0011636394078850631	0.010833412327305529	0.014909063854944797	NA	39	44	44
ENSG00000103248.18	MTHFSD	-1.6420113779087075	-0.15549392216399874	0.10058764613708793	0.021992065495809503	0.20701514351768632	1.5390981740451612e-30	NA	38	42	42
ENSG00000152767.16	FARP1	-1.6419637339720907	-0.15162513365830715	0.10059752011155786	0.018003338532349672	0.17676607677612907	9.288803468185359e-26	NA	28	28	28
ENSG00000204084.12	INPP5B	1.6418688279119569	0.06698104024791422	0.10061719123357565	0.0799111373094667	0.4414998283961896	4.91312367284498e-78	NA	21	23	23
ENSG00000233791.5	LINC01136	1.6411467472749839	0.14090127472092454	0.10076695686185538	0.01297498187023611	0.03179698787549886	2.507717527357407e-05	NA	50	51	51
ENSG00000197016.11	ZNF470	-1.6396366048358268	-0.19033758963209826	0.10108074738467981	0.010261345649138049	0.046646700404563785	3.0340617219254205e-07	NA	28	28	28
ENSG00000101336.13	HCK	1.6394458001611092	1.0311469153134585	0.10112044976850647	0.00034674735278097837	0.03189217379661243	2.4134515138035533e-05	NA	13	13	13
ENSG00000072958.8	AP1M1	1.6391001629937334	0.18804882726262745	0.10119240112434452	0.008810626188736756	0.1580042128538031	6.395980474010079e-23	NA	67	68	68
ENSG00000138795.9	LEF1	1.6385244632626845	0.778983034498268	0.10131233517289816	0.0006029983362018984	0.010525804969770042	0.016120642260510697	NA	18	20	20
ENSG00000172031.6	EPHX4	1.638032155888071	0.31700327813206847	0.10141498608419332	0.004497121258720343	0.03296110210128591	1.8600870405798287e-05	NA	12	12	12
ENSG00000083097.14	DOPEY1	1.6379348496532258	0.13265727583995685	0.10143528518796831	0.02252460232312857	0.21316306621001474	1.2737083566855778e-31	NA	37	37	37
ENSG00000131591.17	C1orf159	1.6379239226361615	0.32473211674981783	0.10143756488068977	0.0026399350649000284	0.08216512296510232	5.795987108852961e-12	NA	9	14	14
ENSG00000203791.14	METTL10	1.6376420178381106	0.2305872520297995	0.10149639250480738	0.008171034654332705	0.09448910661321896	1.2687047043912872e-13	NA	19	19	19
ENSG00000166164.15	BRD7	-1.636780629790467	-0.06831353937887827	0.10167631448920421	0.07538481798290979	0.3655539532126562	4.306180549482106e-61	NA	13	13	13
ENSG00000134539.16	KLRD1	-1.6351808983022116	-0.7781370172494625	0.10201113124021595	0.000504740315005012	0.018357829019377683	0.0014673997006704517	NA	9	10	10
ENSG00000101457.12	DNTTIP1	-1.6350569325301856	-0.1995692025867721	0.1020371133238659	0.008458148270128231	0.2943297929215821	1.1304052852121144e-45	NA	21	21	21
ENSG00000204843.12	DCTN1	-1.6320995857665361	-0.980773764994844	0.1026585090211689	0.0004568892008705111	0.014142091920611732	0.004692124688382516	NA	3	3	3
ENSG00000140463.13	BBS4	1.6301569429276734	0.1286302656157057	0.10306833138798681	0.03874781887989196	0.16107164860536854	2.829090375130024e-23	NA	20	20	20
ENSG00000112303.13	VNN2	1.6298984463654707	0.11001725771403974	0.10312296208297995	0.030384640520968037	0.3587852084309142	2.1739526670325285e-59	NA	35	36	36
ENSG00000134490.13	TMEM241	1.6297809260817793	0.15429379553317782	0.10314780644615378	0.01653775348106947	0.030965302251465977	3.361020103594455e-05	NA	47	47	47
ENSG00000118873.15	RAB3GAP2	1.6292362905922768	0.7075703718129531	0.10326300719628428	0.0007762875023341105	0.018375478895539886	0.0012941090615851822	NA	11	13	13
ENSG00000124466.8	LYPD3	-1.6291577348014628	-0.24014604976140042	0.10327963167578871	0.0053453661430819905	0.030067336389111337	4.464395141663703e-05	NA	12	15	15
ENSG00000072071.16	ADGRL1	1.628584733890804	0.2665383630187664	0.10340095817193373	0.005312121991430721	0.03816469059868592	3.913450771771309e-06	NA	46	48	48
ENSG00000171045.14	TSNARE1	1.6281695782545313	0.14148568750713103	0.10348893346857604	0.01866985341573038	0.179621016618026	1.5679883437484603e-26	NA	23	23	23
ENSG00000167280.16	ENGASE	1.6267197175447419	0.10372005492762659	0.10379663908015799	0.054186320092148244	0.3603525660222977	1.4973004154502157e-58	NA	107	122	122
ENSG00000146109.4	ABT1	1.6266362866670645	0.18208834693864873	0.10381436780972958	0.00798231820865801	0.09853645205060606	1.4905587985865e-14	NA	35	38	38
ENSG00000131634.13	TMEM204	-1.625575810080032	-0.0962543820779363	0.10403992460266218	0.06189555044635758	0.4454527471691776	1.2154118955283003e-78	NA	20	23	23
ENSG00000155749.12	ALS2CR12	1.6242617593107374	0.16684580885429634	0.10431995497570949	0.01281958447543044	0.06926757224218877	2.8437819767134926e-10	NA	23	24	24
ENSG00000108854.15	SMURF2	-1.6241421259389064	-1.916493825849416	0.10434547911145656	0.0001379681750687339	0.018865300361675098	0.0011238108905681002	NA	2	3	3
ENSG00000206561.12	COLQ	1.6238242905329954	0.3519849363614409	0.1044133143349938	0.0034115164674172545	0.06345745298091689	1.4985137008542102e-09	NA	12	12	12
ENSG00000187699.10	C2orf88	1.6235321223217944	0.8517475664499714	0.10447570233169562	0.000685911143766665	0.010200651708310323	0.017989834657510157	NA	4	5	5
ENSG00000143185.3	XCL2	1.623512027444235	0.11230670142024629	0.10447999436943785	0.022584687645651243	0.2351613379832955	5.294242184254692e-36	NA	23	24	24
ENSG00000105991.7	HOXA1	1.6233142903097701	0.11342339365132593	0.10452223624549938	0.029611396092505786	0.09958241209411726	2.267801517692791e-14	NA	9	10	10
ENSG00000131686.14	CA6	-1.6224584979226546	-0.08931345228472996	0.1047052124988693	0.05043446075602087	0.1720304935881653	1.2949364539309549e-25	NA	11	11	11
ENSG00000005243.9	COPZ2	-1.6223327713237132	-0.23588841297159222	0.10473211541132707	0.006591695500824158	0.06271316772192867	1.989815645234698e-09	NA	34	34	34
ENSG00000138134.11	STAMBPL1	-1.6214231469540334	-0.31471876835956053	0.10492691988961834	0.003607328437115464	0.034720348425809414	7.21467212119115e-06	NA	18	21	21
ENSG00000128683.13	GAD1	-1.621294920811141	-0.11937276780023569	0.10495440382143996	0.06632452339983608	0.19063687698970525	2.079581503270246e-28	NA	22	22	22
ENSG00000259235.1	RP11-605F22.2	1.61887008876674	0.03706898198912015	0.1054752177969111	0.283051264822544	0.6227261261142696	2.3628971739571762e-139	NA	35	35	35
ENSG00000148655.14	C10orf11	-1.6185985187024245	-0.09951673544065107	0.10553367403743819	0.03511540563667144	0.24164948232608785	2.1921508096119754e-36	NA	42	42	42
ENSG00000171860.4	C3AR1	-1.6173433135658537	-0.04721553679532556	0.1058041945978941	0.1565298198377735	0.6148267210195275	1.101746227506688e-133	NA	14	15	15
ENSG00000212127.5	TAS2R14	1.6173397567010308	0.14083987685359706	0.10580496195063675	0.018346138766284742	0.11195161171554052	5.223944703375934e-16	NA	33	34	34
ENSG00000172469.15	MANEA	1.6171888244782022	0.10789351513390882	0.10583752791277388	0.029425692816764375	0.2789171923285617	1.6729951743839719e-43	NA	36	36	36
ENSG00000144909.7	OSBPL11	1.6163597603976858	0.684637439810491	0.10601655311454615	0.0009584869476551045	0.048018422295054916	2.0339288450721363e-07	NA	33	33	33
ENSG00000143184.4	XCL1	-1.6155991032306867	-0.12935818767606774	0.10618101793291736	0.02040527571662563	0.21270207185205614	2.7857275442731536e-31	NA	17	18	18
ENSG00000135297.15	MTO1	1.6154768909926827	0.1540295614399631	0.10620746079685157	0.015351764497952608	0.13816287044332135	8.488765456602586e-20	NA	22	22	22
ENSG00000174175.16	SELP	-1.612356056664139	-0.34812486744874144	0.10688448143989164	0.003288075724936432	0.024724457492290408	0.00021124084826545917	NA	38	41	41
ENSG00000213203.2	GIMAP1	1.6119859853056373	0.264814800621697	0.10696498945965777	0.004865592172074367	0.08395229230175583	1.9976201889207823e-12	NA	23	25	25
ENSG00000165813.18	CCDC186	1.6113184996212466	0.5063403643064822	0.10711032064068564	0.0011923314243890886	0.014289156358555615	0.005228177418348482	NA	35	36	36
ENSG00000156599.10	ZDHHC5	-1.6109603978397453	-0.33498840587001805	0.10718835433767764	0.0032275870656834783	0.09179429487571164	3.0992458339318607e-13	NA	51	51	51
ENSG00000171928.13	TVP23B	1.6109273638351107	0.246218379672463	0.10719555502172595	0.005544379564472888	0.09303384944753453	2.0764584486941607e-13	NA	13	15	15
ENSG00000179869.14	ABCA13	-1.6099902391433716	-0.9662465159479693	0.10739998720102333	0.00035624609679592463	0.024287264551823232	0.0002455660480698634	NA	1	1	1
ENSG00000186446.11	ZNF501	1.6087754969873966	0.1589128926047984	0.10766544058660181	0.015056010504001478	0.07391861182405507	7.478964128206198e-11	NA	31	31	31
ENSG00000131067.16	GGT7	1.6087515804888177	0.26129668694081015	0.10767067218641793	0.004596163183202436	0.07408761844876127	4.4630573581553814e-11	NA	32	32	32
ENSG00000137815.14	RTF1	-1.6084441584008533	-0.5967233831753127	0.1077379369672385	0.0010344247028659197	0.01916772428023735	0.0009705055240210511	NA	9	9	9
ENSG00000143297.18	FCRL5	1.6077592478478373	0.06549702593706863	0.10788791688218242	0.07677491071885204	0.3698470277123765	3.169075245373792e-61	NA	31	31	31
ENSG00000092929.11	UNC13D	-1.6069579952424622	-0.3364770458068076	0.10806358281466645	0.003505635282431069	0.1643545740803216	1.160219061106985e-23	NA	15	15	15
ENSG00000101282.8	RSPO4	-1.6062831102638504	-0.0739997358459558	0.10821171961173798	0.06328929722546649	0.16503131331251605	4.3336779671457234e-24	NA	48	50	50
ENSG00000198805.11	PNP	-1.6039984986380054	-0.21317577409227942	0.10871438353954292	0.010733359876043073	0.12396750218682905	9.15474503347224e-18	NA	27	31	31
ENSG00000196912.12	ANKRD36B	1.6038799847175365	0.33738191455365807	0.10874050947531749	0.0033363103789561333	0.10276110210223108	9.137576293200786e-15	NA	12	15	15
ENSG00000164331.9	ANKRA2	1.603832112859121	0.36264559918001227	0.10875106404973117	0.0023365406484089713	0.07148279639285414	1.4995034359025267e-10	NA	17	17	17
ENSG00000105393.15	BABAM1	-1.6037619730873063	-0.6265430354217318	0.10876652961816455	0.0011057196999726855	0.018472539157808155	0.0014379896089154222	NA	29	30	30
ENSG00000124406.16	ATP8A1	1.6031448684927738	0.4996150243660407	0.10890267397452409	0.0013922745924996739	0.01284216522094975	0.00759656771681701	NA	28	29	29
ENSG00000131196.17	NFATC1	1.6027401474663365	0.35552506840231995	0.10899203586607271	0.0023879238636233483	0.08519363647751631	2.299504177142304e-12	NA	20	22	22
ENSG00000074803.17	SLC12A1	1.6018164698628288	0.03811771078851381	0.10919619993104299	0.26269893388068893	0.5321618236368413	1.930682842612347e-105	NA	13	13	13
ENSG00000128602.9	SMO	-1.6016813557135705	-0.3506366879707961	0.10922609007611943	0.0027207528457811677	0.015434740920795794	0.003488576691961669	NA	4	4	4
ENSG00000156603.15	MED19	-1.6004130858694556	-0.11469989322123819	0.10950697402021996	0.01856135957770319	0.11401953479709573	2.5621591980098656e-16	NA	70	70	70
ENSG00000129355.6	CDKN2D	1.5991740613180845	0.7405362300828943	0.1097819321154159	0.0006699723827421287	0.0231472005085808	0.0003542803595128977	NA	22	22	22
ENSG00000130529.15	TRPM4	1.597377145077603	0.14032234313587422	0.11018166385838542	0.017160363876718543	0.08717679332747752	9.23929512443971e-13	NA	26	30	30
ENSG00000133574.9	GIMAP4	-1.5971863801266377	-0.17336231100415528	0.11022416777307906	0.013809316254530002	0.14324579359827375	9.914167202026535e-21	NA	56	57	57
ENSG00000138119.16	MYOF	1.5955610103910292	0.17167369018586395	0.11058683835296966	0.009967434332896132	0.07684407414775891	2.830625375861611e-11	NA	41	44	44
ENSG00000103415.11	HMOX2	1.5941728222947715	0.842333776938976	0.11089733191867605	0.00048212861435979385	0.011810636902022643	0.010850879329481472	NA	8	9	9
ENSG00000228329.1	LINC01890	-1.5941546444541503	-0.3702696179505365	0.11090140228477882	0.0033489185070173662	0.014843159733839156	0.003952576887543777	NA	7	7	7
ENSG00000124243.17	BCAS4	-1.591104551471296	-0.2948021281327962	0.11158604839688145	0.0039027204029354295	0.05935841745003965	6.78445979648708e-09	NA	27	29	29
ENSG00000173992.8	CCS	1.5908274661602224	0.17528786617325365	0.11164840987036878	0.011678538965231843	0.14390586560901572	1.1115698774162611e-20	NA	41	42	42
ENSG00000227502.2	LINC01268	-1.5907523354792124	-0.13092819530594282	0.11166532369654185	0.018544380663384364	0.09076159523428852	3.350507833853025e-13	NA	17	17	17
ENSG00000155974.11	GRIP1	-1.588889448048608	-0.15938326083780116	0.11208535388221341	0.020291159756958593	0.010207498242077341	0.01750833678857684	NA	74	76	76
ENSG00000174282.11	ZBTB4	1.5882686901822514	0.566955332931484	0.11222559427466718	0.0008966005634716366	0.02225550925459657	0.00044998263014202686	NA	24	24	24
ENSG00000130167.13	TSPAN16	-1.5872514346041975	-0.14122870542400512	0.11245570977895003	0.015612229118719219	0.14843017163943176	1.397614576545266e-21	NA	36	37	37
ENSG00000105497.7	ZNF175	-1.586639795901376	-0.17695093012044968	0.11259424882841111	0.010971531991998719	0.11361427022913605	3.11505842298478e-16	NA	20	21	21
ENSG00000110958.15	PTGES3	-1.586593322398778	-1.005191961834396	0.1126047807933032	0.0003612236633457453	0.017834842925182972	0.0016846400858816285	NA	6	6	6
ENSG00000104320.13	NBN	-1.5865423564883867	-0.6068233568428748	0.11261633173399091	0.0008485660948006881	0.028239375207089717	7.424075480710847e-05	NA	28	28	28
ENSG00000065970.8	FOXJ2	-1.5857672925561666	-0.09741837107753809	0.11279210776626308	0.036274988589578755	0.2439651458649745	2.0593735242337388e-37	NA	17	18	18
ENSG00000133193.12	FAM104A	1.5853622660124014	0.4987455961610898	0.11288404935111941	0.0013780118973138915	0.03302263101686375	1.807766727919721e-05	NA	13	13	13
ENSG00000160294.10	MCM3AP	1.5852085209010331	0.20282963482368047	0.11291896516581441	0.008073705382966815	0.09621998161075687	5.02633929659613e-14	NA	16	16	16
ENSG00000146054.17	TRIM7	1.5840643079897263	0.21432385545770866	0.11317908559493395	0.002151040807472399	0.016615657635387714	0.0025411261158410072	NA	10	12	12
ENSG00000186193.8	SAPCD2	-1.5836002486984984	-0.058837219888117756	0.11328471730858074	0.11885772120533153	0.4154879588308555	1.04918450545947e-71	NA	7	8	8
ENSG00000134352.19	IL6ST	-1.5833608227964167	-0.597360130750694	0.11333924710799655	0.0018787873798057993	0.02771063726340876	8.468316317772296e-05	NA	21	21	21
ENSG00000166452.11	AKIP1	-1.583186235522815	-0.17778376395774423	0.11337902279582542	0.010151213230629126	0.06001431354286944	5.97294144261954e-09	NA	22	23	23
ENSG00000032742.17	IFT88	1.5824694577536784	0.07395890039083085	0.11354243935696842	0.05705627944948384	0.19686174011854551	5.797981475634204e-29	NA	45	45	45
ENSG00000104613.11	INTS10	1.581437099325115	0.30811816675480874	0.11377813040446005	0.0038846913088692735	0.052449187036569915	5.540161318667095e-08	NA	13	13	13
ENSG00000166275.15	BORCS7	-1.5801950604266402	-0.10761166663888935	0.11406220264835805	0.021212044424713666	0.16498532951638534	7.644128048448226e-24	NA	44	44	44
ENSG00000119977.20	TCTN3	1.580067092263197	0.12568388345097156	0.11409150251747585	0.020708987166623973	0.2217875041678934	7.138226962382937e-33	NA	36	36	36
ENSG00000128805.14	ARHGAP22	1.5797960725475717	0.06773376437956155	0.11415357534412031	0.08017358781934501	0.2740089843876673	6.975091794226415e-42	NA	55	56	56
ENSG00000148110.15	MFSD14B	-1.5795351903712092	-0.20338466748337064	0.11421335143553094	0.00818799376761091	0.4333346112584349	8.36543950146425e-80	NA	72	76	76
ENSG00000090376.10	IRAK3	1.5793947486783044	0.4283073792792235	0.11424554112695302	0.0012792608716406548	0.0269887878543519	0.0001159049351555973	NA	43	43	43
ENSG00000064932.15	SBNO2	-1.5786310618371062	-0.6921989114513779	0.11442070564187276	0.0006928858292394215	0.05213790161224503	5.6557791343317805e-08	NA	5	5	5
ENSG00000136238.17	RAC1	-1.5781147273756786	-0.1724633043459133	0.11453925541553249	0.010338318799359158	0.2353741675714176	1.2549583556810659e-35	NA	31	33	33
ENSG00000143801.16	PSEN2	-1.5762118734093324	-0.19097529031372196	0.1149769830857067	0.008079526599088444	0.06331640424232922	1.64696684379074e-09	NA	36	36	36
ENSG00000196151.10	WDSUB1	-1.576023747262338	-0.10809680286644023	0.11502033052825143	0.026951281898346634	0.16124290104087113	3.4778004573978893e-23	NA	27	27	27
ENSG00000119471.14	HSDL2	1.5750699713859864	0.9861961426491604	0.11524029443309029	0.00034384391190087754	0.02027933883856669	0.0008402108798670774	NA	11	11	11
ENSG00000270419.1	CAHM	-1.5748523340370182	-0.5817101878958202	0.11529053322496217	0.0009349587836460872	0.02025485806007381	0.00080586117318694	NA	15	15	15
ENSG00000167468.16	GPX4	1.5746111362409994	0.19354153541606825	0.11534623076376872	0.009011329006671977	0.16537434666445128	6.387022379143842e-24	NA	18	18	18
ENSG00000141219.15	C17orf80	1.5731474913933217	0.16284379500936044	0.11568467041944745	0.012154057757125235	0.17315443356156596	2.8071717713236306e-25	NA	16	16	16
ENSG00000198198.15	SZT2	1.5730923116121112	0.19089199424404554	0.11569744493404462	0.008139111208541746	0.05316343320683055	3.3532489116151344e-08	NA	68	69	69
ENSG00000198890.7	PRMT6	1.5728970116304761	0.11068580337078429	0.11574266718713985	0.027046413334855166	0.21664482680408692	1.958861729357724e-32	NA	20	21	21
ENSG00000065618.18	COL17A1	-1.572655527697809	-0.14364750084806624	0.11579860267326796	0.013237761769109293	0.1421898505957579	2.363372718360589e-20	NA	8	9	9
ENSG00000257594.3	GALNT4	-1.571997618819255	-0.6497507636316	0.1159511034495966	0.0009180931941172566	0.03278637424032283	1.854765382660241e-05	NA	27	27	27
ENSG00000174136.11	RGMB	-1.5717720949948277	-0.15507417783937355	0.11600341532736713	0.015498304243460586	0.018186381224994653	0.0015666824291307845	NA	36	36	36
ENSG00000115282.19	TTC31	-1.5714363800067839	-1.1772570559918785	0.11608132119438058	0.0003517549638476472	0.016271976619177408	0.002760077991562364	NA	10	10	10
ENSG00000125775.14	SDCBP2	1.5709397335250712	0.1917770924188964	0.11619664814878018	0.009492073586543909	0.038916548568936636	2.7343415244822536e-06	NA	13	13	13
ENSG00000148719.14	DNAJB12	-1.5709153551505235	-0.4246435570577947	0.11620231140155815	0.001876706098750274	0.07501753836061159	5.880535489181505e-11	NA	25	26	26
ENSG00000105193.8	RPS16	-1.5699467472863424	-0.4368176453764134	0.11642750077555547	0.0017532028414475227	0.08450439781323173	3.0102977025126032e-12	NA	42	42	42
ENSG00000002587.9	HS3ST1	-1.5693419646302738	-0.26800418702287376	0.11656827904773182	0.00461917051585115	0.01977801461063583	0.0009681968965618073	NA	12	12	12
ENSG00000164741.14	DLC1	1.5689548717257191	0.25698897150778177	0.11665845474913619	0.005223854099276201	0.026782146762814582	0.00011047643242012995	NA	15	18	18
ENSG00000255561.6	FDXACB1	1.568873142715392	0.7557626595212781	0.11667750103451159	0.0006046637462686287	0.010107206893998816	0.018536432921535808	NA	7	7	7
ENSG00000166579.15	NDEL1	1.5683349173004408	0.5615615690223078	0.11680299112846507	0.0010928612558828536	0.05381033033096951	2.5681884873628184e-08	NA	11	11	11
ENSG00000156206.13	CFAP161	1.5671268461975263	0.12320912377276898	0.11708504523339792	0.021509761809164665	0.052849209240703715	3.355956972711165e-08	NA	40	42	42
ENSG00000157017.15	GHRL	-1.5668886461741252	-0.38020765422547687	0.11714072199022309	0.0019564524797634785	0.04382780645805365	7.366421490533467e-07	NA	5	5	5
ENSG00000145736.14	GTF2H2	1.566078253462196	0.05243361607473191	0.11733029845431489	0.1437489161171623	0.3366463261761216	1.1594673715600284e-53	NA	40	43	43
ENSG00000142634.12	EFHD2	-1.5659483890123134	-0.7064507948919397	0.11736070022948594	0.000632949523729891	0.021030076081160982	0.0005126651962393109	NA	9	9	9
ENSG00000050327.14	ARHGEF5	-1.5653727120385152	-0.19101909975596193	0.11749554292513968	0.01000727641455864	0.02610992674563134	0.00014575338646521452	NA	57	60	60
ENSG00000163702.18	IL17RC	-1.5648571905635988	-0.10898030103383757	0.11761639837703274	0.028881044702188465	0.18126635624983145	2.1355875780787238e-26	NA	19	19	19
ENSG00000197472.14	ZNF695	1.5637746506685826	0.2519031386610675	0.11787049939131512	0.006669638077470627	0.032939412804102994	1.87055887136074e-05	NA	16	16	16
ENSG00000085998.13	POMGNT1	-1.563182740769904	-0.48838036915657274	0.11800961847417442	0.001407900979680451	0.01861961449528643	0.0012418294916209376	NA	8	8	8
ENSG00000269713.7	NBPF9	1.5627717349102423	0.47689341917310557	0.11810629466990592	0.0013377391268709232	0.1278847301154197	2.4905032844125766e-18	NA	9	33	33
ENSG00000125245.12	GPR18	1.5627538109131376	0.4327505974462472	0.11811051213956168	0.00125719554064541	0.02717414198134574	9.537504028303414e-05	NA	21	21	21
ENSG00000160714.9	UBE2Q1	-1.5619648008754723	-0.6118351421619815	0.11829628122515684	0.0010097383207084774	0.032865864377379185	1.779025658890002e-05	NA	10	10	10
ENSG00000133731.9	IMPA1	-1.561508672571231	-0.2639035092485559	0.11840377919705242	0.0039259350575872425	0.07388210442375134	4.238557124924295e-11	NA	43	43	43
ENSG00000100890.15	KIAA0391	-1.560029757776589	-0.12961139909227354	0.11875284915603188	0.025765364803755537	0.13588863011464428	1.1802217415830642e-19	NA	26	26	26
ENSG00000104980.7	TIMM44	1.5595594799820658	0.39696486597651004	0.1188640182716837	0.0021927738185256286	0.0484331188824081	1.1265038787608695e-07	NA	6	6	6
ENSG00000129315.10	CCNT1	1.5587894089595533	0.363834364923186	0.11904623174976504	0.0026212044199953244	0.06691192233426807	7.554363198437553e-10	NA	16	16	16
ENSG00000002933.7	TMEM176A	-1.5586890118129753	-0.03065443651115631	0.11907000375104332	0.3132175986535133	0.6241933953089173	7.979505938425677e-139	NA	35	37	37
ENSG00000139323.13	POC1B	-1.5574700405752473	-0.4574984005760335	0.11935892823853055	0.0021991017816792436	0.04694919950697155	2.673110530447433e-07	NA	34	34	34
ENSG00000151014.5	NOCT	1.5574116585190882	0.16507562039348128	0.11937277991448293	0.013414161934682266	0.05760475699989489	1.1800232062868103e-08	NA	37	37	37
ENSG00000165716.10	FAM69B	1.5564358292668714	0.1832125444840618	0.1196044908335743	0.010224902795388192	0.05555871345059645	1.898895795481599e-08	NA	14	14	14
ENSG00000156711.16	MAPK13	-1.5549351987247206	-0.8101281551655507	0.11996150331086956	0.0004970796187959089	0.010283884125990052	0.017801267724001788	NA	9	9	9
ENSG00000106415.12	GLCCI1	-1.554657229058507	-0.23618539558423357	0.12002772612394376	0.007825152981403636	0.10577720075331176	3.739048107947412e-15	NA	34	35	35
ENSG00000249601.2	LINC01187	1.5542832878849318	0.07676091610529735	0.12011685810981493	0.073045849198557	0.2108113448996069	6.448909650353509e-31	NA	33	35	35
ENSG00000104497.13	SNX16	-1.553653617843171	-0.12020539100794989	0.12026706229956677	0.026205530423932095	0.2772854327168294	2.0085325048623516e-42	NA	83	84	84
ENSG00000183688.4	RFLNB	-1.553315920355359	-0.212224731328389	0.12034767866535726	0.007795773311361827	0.12379020667534366	9.566248393505327e-18	NA	35	37	37
ENSG00000042493.15	CAPG	1.5532795327162179	0.21620130142758373	0.12035636777839216	0.013198939447536041	0.25132610543751943	9.414029064762653e-38	NA	47	48	48
ENSG00000127838.13	PNKD	1.5526101470906684	0.1566824612804959	0.12051630000642916	0.015151370550900352	0.1426240985709273	1.1759686734877892e-20	NA	13	13	13
ENSG00000104427.11	ZC2HC1A	1.5525050872319837	0.10008939722542892	0.12054141641451437	0.03107783751568805	0.13977019186685366	3.531579860471693e-20	NA	11	11	11
ENSG00000178852.15	EFCAB13	-1.5516619250811907	-0.1069642047874294	0.12074313757966071	0.03222298736338131	0.09847577487262996	3.5663670863646514e-14	NA	46	48	48
ENSG00000153037.13	SRP19	-1.5513838150510884	-0.4051193664432716	0.12080973153886822	0.002079375506437706	0.03302032126924798	1.7707403263849717e-05	NA	14	15	15
ENSG00000164077.13	MON1A	1.551327873463321	0.3055380873674914	0.12082313032667327	0.0037989466621132354	0.04437555804915577	5.484081438726239e-07	NA	37	59	59
ENSG00000184939.15	ZFP90	-1.5503999812947953	-0.06554690026867677	0.12104554304900457	0.08898015126084047	0.5258059915160671	3.667498699098237e-102	NA	44	45	45
ENSG00000168899.4	VAMP5	-1.5501301834283785	-0.2268380070529142	0.1211102727902135	0.008055286332266936	0.09765516779370992	4.1057573337482116e-14	NA	23	24	24
ENSG00000247400.3	DNAJC3-AS1	-1.5499427560871202	-0.2626627167510144	0.12115525618323268	0.004616220694709798	0.08722003355914099	1.2795313269645809e-12	NA	24	24	24
ENSG00000074266.19	EED	1.549068736713365	0.2653547660603389	0.12136519732309528	0.004472530699153661	0.07529348297258742	4.033559099536794e-11	NA	18	18	18
ENSG00000244733.5	RP11-506M13.3	-1.5477853908518326	-0.13992513196689033	0.12167397497913178	0.023494189330175004	0.1550179906175142	2.297457193023478e-22	NA	39	40	40
ENSG00000185811.16	IKZF1	1.547604655954223	0.3759829215895781	0.121717509752653	0.0027560168225925497	0.06822437708222158	4.836750236459954e-10	NA	22	22	22
ENSG00000255837.1	TAS2R20	1.5471461049573931	0.14640967873479788	0.12182801852288534	0.015760362018066288	0.056912774816075165	1.077840503438529e-08	NA	18	18	18
ENSG00000166908.17	PIP4K2C	-1.547089048783164	-0.4610883031064647	0.12184177429525254	0.002007617706752444	0.03427524246705665	1.1495143920367034e-05	NA	7	7	7
ENSG00000128272.14	ATF4	-1.54637218181063	-0.42590473090037706	0.12201470849415529	0.0018440457194407755	0.047964743963050026	1.7324447922710775e-07	NA	10	10	10
ENSG00000164683.16	HEY1	1.5460566751911546	0.14999429776338344	0.12209088086322784	0.012170738116969419	0.06549498671961689	7.505234773995408e-10	NA	25	26	26
ENSG00000153048.10	CARHSP1	-1.5439618330331715	-0.07566727221571098	0.12259757907869148	0.05237548153929001	0.1958729182064752	1.965910339263413e-28	NA	141	144	144
ENSG00000204217.13	BMPR2	1.5437745291307219	0.1380551390675477	0.12264296384993544	0.012762443968976822	0.15053479939235612	1.3576817531635642e-21	NA	19	19	19
ENSG00000138750.14	NUP54	-1.5430691900265148	-0.387700791361315	0.12281398920893295	0.0039047672187470447	0.022404003262370898	0.0004217914233950096	NA	49	50	50
ENSG00000169180.11	XPO6	-1.5426368768735061	-0.46483928911499484	0.12291890532471474	0.0014129564021371041	0.06669878207133549	5.547256684600582e-10	NA	20	20	20
ENSG00000162076.12	FLYWCH2	-1.541907136192512	-0.06526361846474311	0.12309616157837913	0.06850490956916133	0.3346512298623571	2.060654054025832e-54	NA	20	20	20
ENSG00000177303.9	CASKIN2	-1.5410410202848743	-0.3217787728902276	0.12330680278964351	0.0033103753605352114	0.03208708328739912	2.4166368258271634e-05	NA	10	10	10
ENSG00000260135.6	RP11-212I21.2	-1.5402187749182503	-0.040226323173455134	0.12350703491001197	0.2333514519672679	0.4789422824905373	6.2439485898252116e-89	NA	32	32	32
ENSG00000205085.10	FAM71F2	-1.5400763685267025	-0.44126347365416874	0.12354173930236116	0.0015980401680681777	0.027676326077080517	9.007628100395136e-05	NA	10	10	10
ENSG00000114054.13	PCCB	-1.5397998908576347	-0.2444743492198788	0.12360913855874117	0.005403990600404758	0.05390138935024515	3.1560998044148614e-08	NA	15	15	15
ENSG00000101294.16	HM13	-1.5395519788292535	-0.08438293137423401	0.12366959853626891	0.031779634979064504	0.2746428110320637	8.078089645550757e-42	NA	44	45	45
ENSG00000157578.13	LCA5L	-1.539394951038484	-0.07774269568772675	0.12370790590125931	0.05756799836230896	0.16156958518547784	1.9855496090565163e-23	NA	35	36	36
ENSG00000136960.12	ENPP2	-1.538129734952685	-0.16201913389444883	0.12401689690731604	0.009927794860642448	0.014197749069833787	0.005195364680728239	NA	39	40	40
ENSG00000168060.15	NAALADL1	-1.5374771548363986	-0.1959746566070567	0.12417650523613691	0.007868165482825608	0.07027765561273057	2.2743563242417388e-10	NA	30	30	30
ENSG00000167207.11	NOD2	1.5374770437680603	0.05582977874579796	0.12417653241491373	0.09306459146157026	0.4401312483281923	3.759838491311624e-77	NA	27	27	27
ENSG00000105352.10	CEACAM4	-1.5374587394471746	-0.20625499832924168	0.12418101160405359	0.0076986819610267015	0.20440655732896695	5.40433411215453e-30	NA	13	13	13
ENSG00000101493.10	ZNF516	-1.5372744545066863	-0.23656359810653138	0.1242261143789352	0.005147826399166112	0.13754309095838718	1.0815710912483188e-19	NA	22	22	22
ENSG00000047056.14	WDR37	1.5365131874130884	0.40826287869669664	0.12441256597096088	0.0021706587295057833	0.07302890158758064	1.0700995714855508e-10	NA	33	34	34
ENSG00000060140.8	STYK1	1.5359324533608367	0.24755810474335227	0.1245549476454331	0.005173600202009201	0.034027950203982825	1.3594515299691274e-05	NA	40	42	42
ENSG00000071462.11	WBSCR22	-1.5357794480320235	-0.2546600937463484	0.1245924819253926	0.005226205946634309	0.12940767786964627	1.8916850804645416e-18	NA	22	23	23
ENSG00000133317.14	LGALS12	-1.5355240233622849	-0.13863772105280742	0.12465516071181768	0.017956739468361464	0.13805505552223846	1.1794818573022292e-19	NA	6	6	6
ENSG00000205810.8	KLRC3	1.53539068009286	0.110094780083311	0.12468789165107445	0.02697004764677366	0.2123236649717146	2.33184842438506e-31	NA	22	22	22
ENSG00000142599.17	RERE	-1.534254943834015	-0.13951373514661944	0.12496694545085107	0.016080849437029306	0.2592406765388494	4.767612150870749e-39	NA	68	68	68
ENSG00000109814.11	UGDH	-1.5328088043537218	-0.16697829123531877	0.12532297068763365	0.012462127469943365	0.047611928259312784	2.540404937434741e-07	NA	35	35	35
ENSG00000003249.13	DBNDD1	-1.5321693678170365	-0.12932088426541166	0.1254806454819356	0.021034338724713067	0.09706514547909252	4.279597271732978e-14	NA	16	16	16
ENSG00000093000.18	NUP50	1.5314128817014305	0.1732051467529009	0.12566738241177888	0.010148680542623287	0.24044891945209398	4.602354669137904e-36	NA	24	26	26
ENSG00000142173.14	COL6A2	1.5307348395926794	0.17360606115145186	0.1258349395610984	0.01696222658398651	0.1825273995336272	6.4300696040376446e-27	NA	42	42	42
ENSG00000145555.14	MYO10	-1.5304410457850712	-0.24431954479688323	0.12590759564387533	0.00551057344910981	0.06797684939789346	5.041699638327263e-10	NA	4	4	4
ENSG00000101265.15	RASSF2	1.5299341272130276	1.0387020521160917	0.12603303494937393	0.0003976825255819182	0.017734459437856582	0.0017487635967012105	NA	20	20	20
ENSG00000149292.16	TTC12	1.5295583674588555	0.06250598891292732	0.12612608121526261	0.08335526792164293	0.3830593337181804	9.557785502097786e-65	NA	87	90	90
ENSG00000164366.3	CCDC127	-1.5274638475887203	-0.26067943904849183	0.12664571038178946	0.005234160821269226	0.06594878726400502	8.989994765445742e-10	NA	6	6	6
ENSG00000188290.10	HES4	1.527388534172129	0.15777219358661979	0.1266644258724309	0.00995504559516824	0.044570726763047526	4.5316659733281324e-07	NA	43	62	62
ENSG00000083290.19	ULK2	1.5273165125622172	0.23873926811744178	0.12668232535837043	0.005889811984460828	0.02266850239551127	0.00035224358759340066	NA	41	42	42
ENSG00000160075.11	SSU72	1.527001719591191	0.2532159830273296	0.12676058377292343	0.00450916806262209	0.06620660269713996	8.411524446757095e-10	NA	31	39	39
ENSG00000233559.1	LINC00513	-1.5266592721667702	-0.15533582911763272	0.126845759892924	0.015859525980993647	0.028767304959441187	6.684154261087238e-05	NA	85	88	88
ENSG00000148690.11	FRA10AC1	1.525514221100977	0.10029219152754054	0.12713088921949098	0.051577708562112204	0.21972052226455766	2.3023387287980305e-32	NA	44	47	47
ENSG00000250067.11	YJEFN3	1.5254004488874517	0.22712884230858874	0.12715924687218738	0.008083694189573599	0.06591049405130016	9.821755476341603e-10	NA	64	64	64
ENSG00000198937.8	CCDC167	1.5249632042490362	0.3181243679014331	0.12726827563295076	0.0030180299129271533	0.07668246744986866	3.3504078879064924e-11	NA	14	14	14
ENSG00000132749.10	TESMIN	-1.5248652235461446	-0.2650616252911013	0.12729271749984017	0.006560046506896573	0.06280228105417929	2.311044058897401e-09	NA	22	22	22
ENSG00000159388.5	BTG2	1.524792839024488	0.3606150098900077	0.1273107765932436	0.0027423879046094258	0.04836782987681866	1.8280717497930177e-07	NA	7	7	7
ENSG00000187726.8	DNAJB13	1.5246098631845422	0.4729403298105034	0.1273564358181737	0.0013861484278623426	0.014531773058353832	0.004626000950820735	NA	8	8	8
ENSG00000135698.9	MPHOSPH6	1.5233589177708227	0.12531935015531837	0.12766893423336495	0.026443994535731638	0.15462860269793738	3.519517945308689e-22	NA	28	28	28
ENSG00000114853.13	ZBTB47	1.5229337725685954	0.26411953054247655	0.12777527535182223	0.004794609192066886	0.04845239187983842	1.488624115253303e-07	NA	46	46	46
ENSG00000188687.17	SLC4A5	1.5229082480106702	0.20887737610587914	0.12778166197382287	0.009178542396059758	0.08326077624898177	3.4082313893624645e-12	NA	5	5	5
ENSG00000188820.12	FAM26F	1.5228626494035968	0.04973364385921476	0.12779307203781115	0.09528960097196204	0.33625453040377856	6.74661723878388e-54	NA	71	72	72
ENSG00000282851.1	BISPR	-1.5227291462602066	-0.21294166027962386	0.1278264828644615	0.0038442775156491606	0.04406457811218264	7.188855475351494e-07	NA	19	19	19
ENSG00000167210.16	LOXHD1	-1.5224287621839767	-0.06358510622010474	0.12790168256331347	0.07541428366531668	0.2793022296463861	4.485175178779711e-43	NA	42	43	43
ENSG00000168275.14	COA6	-1.5221916958084414	-0.09333282209699585	0.1279610552678555	0.03858534703140284	0.3030111652237637	7.131098921936329e-48	NA	19	19	19
ENSG00000225528.3	RP3-370M22.8	1.522080654354197	0.18408093020573513	0.12798887270260942	0.008914749205482927	0.09221145963179564	2.0135695470494644e-13	NA	27	27	27
ENSG00000158545.15	ZC3H18	1.5216325688204606	0.21948235409182296	0.12810117215921502	0.008141632291466683	0.1051203643700804	2.5500492038828628e-15	NA	33	34	34
ENSG00000171204.12	TMEM126B	-1.521231782952081	-0.2451833601239965	0.12820168223849968	0.004396435004747619	0.030429225717176957	3.940742428134823e-05	NA	44	45	45
ENSG00000170458.13	CD14	1.520701283243399	0.48441217356067273	0.1283348165492956	0.0011915669489069578	0.04139199507967308	1.2389870003150429e-06	NA	3	3	3
ENSG00000171792.10	RHNO1	1.5201649759580944	0.1727766643481116	0.12846951754865812	0.010047592654556426	0.12901863419982626	9.103476866285964e-19	NA	15	15	15
ENSG00000260097.2	SPDYE6	-1.5195713120990004	-0.0909463624622886	0.12861875256353233	0.04345019230139145	0.1191461660600794	3.514786973034285e-17	NA	54	57	57
ENSG00000079308.16	TNS1	1.518025353890917	0.4287985211026715	0.12900800722487224	0.0015827066161432713	0.06333465797637146	1.8619254197258792e-09	NA	16	16	16
ENSG00000159128.14	IFNGR2	-1.5177348359111222	-0.4809367953373075	0.1290812583880734	0.0009814333253172014	0.044144673961775134	6.778258121918351e-07	NA	4	4	4
ENSG00000132623.15	ANKEF1	-1.5173370703589666	-0.13912463441569536	0.12918160333687811	0.015696014096937588	0.08933941290228341	3.994797729090793e-13	NA	7	7	7
ENSG00000132016.11	C19orf57	-1.516304589285445	-0.6014223958365554	0.12944235174377774	0.0009516640289676654	0.02415202877257308	0.0002693155569876774	NA	4	4	4
ENSG00000053108.16	FSTL4	-1.5160151309995313	-0.19102629461022017	0.12951552642583894	0.014460018159008568	0.08260941498423001	3.1413206127582505e-12	NA	6	6	6
ENSG00000224383.7	PRR29	1.5159578851316764	0.6270824513459818	0.12953000191134403	0.0008719280287060501	0.02491803608360767	0.00018078943408885348	NA	3	3	3
ENSG00000068745.14	IP6K2	-1.515751346031732	-0.19652577174155367	0.1295822388970451	0.007766776057698725	0.09128448336202903	2.9100756331971427e-13	NA	44	45	45
ENSG00000263874.2	LINC00672	1.5156739332223033	0.24179327886394825	0.12960182202756967	0.006493089429847214	0.0526779635200935	5.002776747193833e-08	NA	30	31	31
ENSG00000100503.23	NIN	1.515635901276493	0.5312430955855157	0.12961144381661768	0.0013641297266115502	0.023299944830240445	0.0003328433310378427	NA	25	27	27
ENSG00000100490.9	CDKL1	1.5153678284295882	0.07040190212179813	0.12967927991382366	0.06236016969976293	0.19118962012521248	3.2225041183690536e-28	NA	53	53	53
ENSG00000142046.14	TMEM91	1.5149823926673467	0.20413664673843082	0.129776863118148	0.013342894846564424	0.2279473801473599	9.485123181459858e-34	NA	100	102	102
ENSG00000244187.7	TMEM141	1.5138228566786522	0.3798654280635903	0.13007077390033492	0.0020155504824810083	0.07189137620423124	1.3484719533939703e-10	NA	11	12	12
ENSG00000088833.17	NSFL1C	-1.513018130658097	-0.20549525102125268	0.13027505352393276	0.009374738267328021	0.2856238289805761	1.946283667369187e-44	NA	32	32	32
ENSG00000095485.16	CWF19L1	1.5119620338719235	0.141205012943795	0.13054352124745006	0.015112488659987999	0.18673102715463336	2.5089505474927875e-27	NA	32	32	32
ENSG00000031823.14	RANBP3	1.5116649244685494	1.6145190461677221	0.13061912599554393	0.00018520056202311498	0.010595759698837259	0.01583232331060637	NA	5	7	7
ENSG00000090020.10	SLC9A1	-1.5115935233377351	-0.8887258466900331	0.1306373003389999	0.00038006307678010027	0.015809644975050188	0.0032067276079034857	NA	8	11	11
ENSG00000198646.13	NCOA6	-1.5110311273112242	-0.5917311112679016	0.1307805204188587	0.0010192142622649145	0.02225769056680017	0.00038728466115300984	NA	11	14	14
ENSG00000240403.5	KIR3DL2	-1.5104945280665216	-0.2272047775974255	0.130917284585676	0.006282978837211711	0.2386077698831061	1.0983805785067703e-35	NA	57	71	71
ENSG00000169432.14	SCN9A	1.5104382416153916	0.054929775610100075	0.1309316368561224	0.09148001535918919	0.2549606526319277	1.1631828408198375e-38	NA	47	47	47
ENSG00000271344.1	RP11-274B21.9	1.5101022799299142	0.237803747812522	0.13101732784263898	0.005373411686916533	0.04081128722395616	1.6930045317573126e-06	NA	56	57	57
ENSG00000145332.13	KLHL8	1.5098870445971957	0.7802686504819061	0.13107224900306688	0.0004450102718611243	0.0268888979808486	0.00011032171083684555	NA	20	20	20
ENSG00000118680.12	MYL12B	-1.508661165039322	-0.6146631434682724	0.1313853946592138	0.0007185439859731984	0.01697875387926794	0.002182482477089016	NA	15	16	16
ENSG00000204366.3	ZBTB12	-1.5051143317552929	-0.350360897761497	0.13229468497454488	0.005342020341224189	0.32227811398001605	2.9707366140186793e-52	NA	21	50	50
ENSG00000170175.10	CHRNB1	1.5051021784981793	0.12107335172516924	0.1322978090251373	0.018147166453638754	0.10246311753190136	9.335345040329821e-15	NA	9	9	9
ENSG00000235532.1	LINC00402	1.5043928298509095	0.2715111247593974	0.13248024938036923	0.003485958295955849	0.04429563514399907	5.9341907690467e-07	NA	3	3	3
ENSG00000253364.2	RP11-731F5.2	-1.503818596721995	-0.11394239992504313	0.1326280814741319	0.014555623454426386	0.18912740174927933	1.1770721879886207e-27	NA	7	17	17
ENSG00000102445.18	RUBCNL	-1.5035652894717335	-0.2482163095442061	0.1326933341529914	0.004631014824434221	0.07951217213340403	1.2783163908100193e-11	NA	15	16	16
ENSG00000167920.8	TMEM99	1.5022069831000326	0.13787743964131077	0.13304366194421485	0.014082495646624804	0.07189077053548842	1.1829073864007702e-10	NA	102	103	103
ENSG00000164237.8	CMBL	-1.5019594272637513	-0.07246213639920629	0.1331075874114726	0.0576848512465022	0.2931048227774962	7.051396365258432e-46	NA	8	10	10
ENSG00000184110.14	EIF3C	1.501153137527	0.25642301746915147	0.13331595758940976	0.004524978157492135	0.04131470221930142	1.4987087924985848e-06	NA	11	13	13
ENSG00000253967.1	RP11-333A23.4	1.5005762505419364	0.12577472757425667	0.1334651978703326	0.018154142673159124	0.04686490606875998	2.984288436433625e-07	NA	36	36	36
ENSG00000119865.8	CNRIP1	-1.500009657633742	-0.2449493779845312	0.13361190088883207	0.005302801753395077	0.016889982475725894	0.0023046672319205997	NA	31	32	32
ENSG00000075407.18	ZNF37A	1.4995217735817883	0.4089772863177044	0.13373832444646885	0.003215460997194055	0.024556768229809303	0.0002142809054780311	NA	17	29	29
ENSG00000109944.10	C11orf63	1.4992299241009286	0.1510284121603615	0.13381399452939502	0.025185600074145782	0.1551080307175396	3.4284322860937715e-22	NA	13	13	13
ENSG00000245532.7	NEAT1	1.4991982772996573	0.3025527410670543	0.13382220183155516	0.004981940490441885	0.09053892884688362	4.981541473639296e-13	NA	6	6	6
ENSG00000103932.11	RPAP1	-1.4991753930851004	-0.20262489972299688	0.13382813688133882	0.007153206710199305	0.11783552306324765	6.422355825044353e-17	NA	17	17	17
ENSG00000197256.10	KANK2	1.4989856272522073	0.2147581810886747	0.13387736073393317	0.009907590761916689	0.12661109185296565	2.552089994169419e-18	NA	18	18	18
ENSG00000156564.8	LRFN2	-1.4989845617446194	-0.11672176045074299	0.13387763715824968	0.023310495997290192	0.09559256204869727	5.271505008020407e-14	NA	45	45	45
ENSG00000130413.15	STK33	-1.4988760582073084	-0.15154201158653116	0.1339057885103461	0.01204353891921445	0.04339628954415569	6.912980596490673e-07	NA	9	9	9
ENSG00000134333.13	LDHA	1.4983259243627964	0.43458161817198754	0.1340485917590685	0.0017540929055195479	0.045669047579799525	4.399996597329858e-07	NA	25	25	25
ENSG00000198478.7	SH3BGRL2	-1.4975971987084786	-0.2965267445967568	0.13423793502405887	0.0044314099160271255	0.03849381200732913	3.7569090499072588e-06	NA	38	38	38
ENSG00000064687.12	ABCA7	-1.4966120373846425	-0.05711370886220908	0.13449423613994044	0.11234569845429665	0.43473979170475213	4.2702037320179716e-76	NA	69	85	85
ENSG00000055211.12	GINM1	-1.496288585145382	-0.11516806031882477	0.13457846843093535	0.020836284967316977	0.21930519018139008	1.1231844932078311e-32	NA	41	41	41
ENSG00000162341.16	TPCN2	-1.4958964713772362	-0.20353548406057306	0.13468063599509572	0.006416735387629426	0.10054759890423152	1.560342232442417e-14	NA	13	13	13
ENSG00000249396.1	LINC02212	1.494843230343036	0.4342156745220149	0.13495536099510716	0.0017961132544731836	0.016881829113053356	0.0021664582690535525	NA	5	5	5
ENSG00000075975.15	MKRN2	-1.4948014922750317	-0.23368444740889008	0.13496625677246324	0.006025559792127266	0.07160825930695061	1.1789338616954123e-10	NA	9	9	9
ENSG00000163814.7	CDCP1	1.4946489954909365	0.14436770653684777	0.13500607203736986	0.016298026070262577	0.041102427719533735	1.6241763160394168e-06	NA	60	62	62
ENSG00000164978.17	NUDT2	1.494162673285641	0.03879366687862399	0.1351331061480809	0.17246901573079979	0.5614044695463072	8.104489815437015e-115	NA	72	74	74
ENSG00000146842.16	TMEM209	1.494036196661304	0.6407930203993025	0.13516615872688545	0.0015582786953994552	0.04298762789290746	9.69816073826826e-07	NA	6	7	7
ENSG00000100949.14	RABGGTA	-1.4929353218983388	-1.8268799773776085	0.13545411805107743	0.0001037880043215382	0.015091820352862415	0.0038782897249719853	NA	4	4	4
ENSG00000262874.1	C19orf84	1.4921150255909628	0.07261006971601346	0.13566899351228262	0.07616633244946881	0.29062762496244265	1.0137449249526858e-44	NA	25	25	25
ENSG00000164530.13	PI16	-1.4917712461740236	-0.13478895231175317	0.13575912429122008	0.01874840375517977	0.12301764934741913	1.5699543300024813e-17	NA	15	15	15
ENSG00000130640.13	TUBGCP2	1.4907515156766515	0.20900099724920676	0.13602674537146744	0.010361570263033954	0.05086733937126757	7.715269664913652e-08	NA	66	70	70
ENSG00000163743.13	RCHY1	-1.4900445603743786	-0.361542576295772	0.13621251975749843	0.002542262163659371	0.07004788050356102	2.598358730058764e-10	NA	10	10	10
ENSG00000130177.14	CDC16	1.4898099924095562	0.04671741669840075	0.13627420300509693	0.14665406153463958	0.5551195015835542	1.179844454403447e-111	NA	27	27	27
ENSG00000171729.13	TMEM51	1.4897891765072089	0.24321114309783712	0.13627967790764986	0.006435629282936036	0.0243777253003492	0.00021425249094828518	NA	48	49	49
ENSG00000224034.1	RP11-445P17.8	-1.4895521011523014	-0.07520360022132398	0.13634204435249722	0.05246205651191414	0.1944058136949263	9.449577072795604e-29	NA	25	25	25
ENSG00000111321.10	LTBR	1.4894057398482525	0.8556200344580882	0.1363805580197207	0.00046212092867562674	0.016663382472889388	0.0024990294719440236	NA	10	10	10
ENSG00000138363.14	ATIC	1.4889128957318756	0.6247215624496952	0.13651030728414845	0.0007189217763465034	0.05221280260033316	5.054113915142216e-08	NA	3	3	3
ENSG00000156467.9	UQCRB	-1.4880662186245595	-0.2712405471431298	0.13673343124728018	0.004008864454600906	0.018181520099026054	0.0014638844693528699	NA	41	41	41
ENSG00000140090.17	SLC24A4	1.4866897519998672	0.13057875528810833	0.13709677057518926	0.018885400760557815	0.16349191295821444	5.9635507859665154e-24	NA	34	35	35
ENSG00000104883.7	PEX11G	-1.4859043682630853	-0.05034580935762503	0.13730441801444052	0.13481951966570643	0.4102607653071688	3.207335846112969e-70	NA	65	73	73
ENSG00000066654.13	THUMPD1	-1.4848319489693809	-0.4395301298680269	0.13758834633650013	0.0015305302893148473	0.04674636695745117	2.876704343340471e-07	NA	23	23	23
ENSG00000152620.12	NADK2	-1.4844103439762537	-0.4011129660034179	0.1377000922341145	0.0017786968414441199	0.014622991993312406	0.00468381596501055	NA	12	12	12
ENSG00000022556.15	NLRP2	1.483961597145571	0.05417312289011453	0.1378191089005131	0.1037525813938412	0.2970865508729739	7.102035264328184e-46	NA	33	36	36
ENSG00000174307.6	PHLDA3	1.4838953106731974	0.17407556169387572	0.1378366961232791	0.010900038776381226	0.036916568779231135	5.369352082124155e-06	NA	44	47	47
ENSG00000017797.12	RALBP1	1.4832114813692583	0.0837835889818012	0.13801823170230146	0.04586092090947777	0.3856082964030391	2.6779754856869394e-64	NA	24	25	25
ENSG00000142632.16	ARHGEF19	1.4826730906600727	0.04718434471871866	0.13816128743190573	0.1366301556242573	0.362962652655792	3.59457153329889e-59	NA	8	8	8
ENSG00000157191.19	NECAP2	-1.482656515422009	-0.14068779647934193	0.13816569344881902	0.012146714984679492	0.16179865939240384	2.4964136513496125e-23	NA	9	9	9
ENSG00000223823.1	LINC01342	-1.4826217155111798	-0.27578068265037053	0.13817494428641613	0.003172223179640155	0.02805438127920737	6.953829772529903e-05	NA	2	5	5
ENSG00000105255.10	FSD1	-1.4826200528102338	-0.758594571491159	0.1381753862930714	0.0005577832192608557	0.017889270635464232	0.0015546679912630333	NA	3	3	3
ENSG00000197249.13	SERPINA1	-1.4825341560860654	-0.27932905967343963	0.1381982222626347	0.003440460900217534	0.13286929891351	4.386634899699543e-19	NA	26	26	26
ENSG00000124602.9	UNC5CL	-1.4823653620595783	-0.6368136220596855	0.13824310526686337	0.0007334446885395062	0.012380547607248065	0.009356031266875441	NA	15	15	15
ENSG00000146731.10	CCT6A	-1.4821515083312986	-0.7893302649606798	0.13829998595502432	0.0005547718619927423	0.03728250325199083	5.146252238547622e-06	NA	1	1	1
ENSG00000146576.12	C7orf26	-1.4817767385512997	-0.14596512602398326	0.1383997104905485	0.014048782685763558	0.10236548786809448	7.513258682149412e-15	NA	44	48	48
ENSG00000149311.18	ATM	-1.4810312327426998	-0.18637439667157432	0.13859825091249303	0.008533478958380109	0.17419919456134958	1.5760182924610809e-25	NA	47	52	52
ENSG00000007516.13	BAIAP3	-1.4804972850366895	-0.08472463762305445	0.13874058473646514	0.04413210216543673	0.1817357490416268	2.2864567570208977e-26	NA	40	43	43
ENSG00000126746.17	ZNF384	1.4795079990486988	0.25463265379029393	0.1390045950699429	0.009550881937625936	0.1050856774974133	3.538960467473285e-15	NA	22	22	22
ENSG00000132481.6	TRIM47	-1.4792210774594456	-0.3291487243291206	0.1390812380412951	0.0028172984099992977	0.024218466323945725	0.00023959409622131343	NA	8	8	8
ENSG00000167196.13	FBXO22	1.4791178505547309	0.2376335024733991	0.13910882014152479	0.006548250573060848	0.0218989119009019	0.0005263640883589422	NA	67	68	68
ENSG00000163633.10	C4orf36	-1.4782274849106976	-0.20835761058567293	0.13934689959872684	0.007832372028003293	0.03673494160617488	5.511050417813596e-06	NA	18	18	18
ENSG00000076662.9	ICAM3	-1.4776076748033657	-0.34741132756354787	0.13951281891647085	0.0021410875338791486	0.10080288210230656	1.061856470267848e-14	NA	6	6	6
ENSG00000137177.19	KIF13A	1.4767276315418771	0.7203252592526239	0.13974866221961119	0.0006628763940758454	0.03869486944165031	3.4009551593985483e-06	NA	5	5	5
ENSG00000116678.19	LEPR	-1.475597237437256	-0.13173913365892181	0.14005204719948935	0.021263258186756805	0.1538470716759739	2.9432112178684867e-22	NA	20	20	20
ENSG00000226328.6	NUP50-AS1	1.4755811521061715	0.0638858097676495	0.14005636797393237	0.0700624675392674	0.35142093219896825	5.148741917742482e-57	NA	37	37	37
ENSG00000169919.16	GUSB	-1.4750401796655892	-0.13734162934363423	0.14020174146296346	0.02014602838359621	0.2102337291945984	2.4217334010374797e-31	NA	23	25	25
ENSG00000237879.1	LINC00398	1.474980806526584	0.141863673842744	0.14021770364958433	0.015478869869781552	0.03336477503153842	1.5613523176798943e-05	NA	55	57	57
ENSG00000123838.10	C4BPA	1.4746388450004047	0.04504135516534181	0.14030966559697594	0.19330570907223568	0.5067592917429579	8.73343519018511e-97	NA	21	21	21
ENSG00000105668.7	UPK1A	1.4739352186368528	0.07166059565396346	0.14049903413009757	0.05602137282689779	0.14601066027186746	2.644534458554967e-21	NA	12	12	12
ENSG00000013725.14	CD6	1.473931670188904	1.771121574854912	0.14049998962969018	0.0001184593363167669	0.011425098921287716	0.011686710222323165	NA	1	1	1
ENSG00000205307.11	SAP25	1.4727252127730488	0.5103882163280976	0.14082514526934906	0.001080762668408594	0.015836094857992644	0.002725572458192736	NA	9	9	9
ENSG00000111642.14	CHD4	-1.4722344920361428	-0.5577897416605889	0.14095756615838814	0.0010341901301049177	0.02398677858529553	0.0002526027418623986	NA	12	12	12
ENSG00000161929.14	SCIMP	-1.4719923739568568	-0.1445817308781916	0.14102293692785423	0.01155509678904429	0.16160983302052762	2.470998767287151e-23	NA	56	60	60
ENSG00000128951.13	DUT	1.471890389115993	0.05599068322510624	0.141050479341083	0.10156558847361076	0.4116234283508915	8.577810320135401e-71	NA	25	26	26
ENSG00000131018.22	SYNE1	1.4708121233262288	0.3647339169267649	0.14134193291399175	0.0020065418609760857	0.04774281292427076	2.3113359609366003e-07	NA	28	28	28
ENSG00000244041.7	LINC01011	1.4706127237818263	0.12364340318532843	0.14139588097257455	0.021085683833032994	0.14680394866756347	4.186197839056373e-21	NA	31	33	33
ENSG00000179862.6	CITED4	-1.4705799269374973	-0.10970751185482695	0.14140475575813277	0.02773935703641773	0.24032346072811234	4.0384877272472036e-36	NA	24	25	25
ENSG00000188690.12	UROS	-1.4705072675673156	-0.36712708488273416	0.14142441881856627	0.0022671781474617016	0.04171312382724581	1.3568923249585143e-06	NA	18	18	18
ENSG00000109320.11	NFKB1	1.4698808711847862	0.43740556277057974	0.1415940211949867	0.0013111136329933845	0.020869635726582462	0.0006721732494817912	NA	21	21	21
ENSG00000278238.1	RP11-245D16.4	-1.468300632813494	-0.2005780120168156	0.1420225791293485	0.0066680012794317995	0.014064724866189631	0.0052932304944965924	NA	17	20	20
ENSG00000118181.10	RPS25	-1.4681228160814093	-0.445772863494087	0.14207086501231636	0.0006795421872397239	0.05952469509985942	5.758484819307599e-09	NA	4	4	4
ENSG00000188612.11	SUMO2	1.4681146775809752	0.4882711290266842	0.14207307531233454	0.0012915228592674612	0.029797190937137195	4.895368531804602e-05	NA	8	8	8
ENSG00000120008.15	WDR11	1.4678296590398938	0.13786494493674534	0.14215049891997597	0.013419858215907906	0.15834329012208184	2.3536102176059253e-23	NA	97	98	98
ENSG00000108963.17	DPH1	-1.467605539898961	-0.23186546214170703	0.14221140231760745	0.005865631266391848	0.11268444788331793	4.3905230049133727e-16	NA	12	12	12
ENSG00000139160.13	ETFBKMT	-1.4674129689182036	-0.21316624885201066	0.1422637486439654	0.006259141306156988	0.028345252206437268	6.835337438312186e-05	NA	52	53	53
ENSG00000139192.11	TAPBPL	1.4673827230562573	0.05123308025184794	0.14227197168263134	0.10939237007227923	0.5863625380262096	1.9838491650707644e-122	NA	21	21	21
ENSG00000197763.14	TXNRD3	-1.466430685174231	-0.21481248820178278	0.1425309918377361	0.0031584872298983887	0.022755014080205773	0.00036787750428506544	NA	24	24	24
ENSG00000115486.11	GGCX	1.4644206560987054	0.06935906628790883	0.1430790476389668	0.05706321461705347	0.3390927875879635	3.269149291453847e-54	NA	25	25	25
ENSG00000004777.18	ARHGAP33	-1.4641644486092784	-0.1612159871705844	0.14314902137225002	0.009584211752786695	0.14675037775480385	2.810383509703895e-21	NA	34	35	35
ENSG00000133065.10	SLC41A1	-1.463656625346705	-0.24457661148764398	0.1432877923744285	0.005584141303295023	0.1002562056739452	1.7977031560623706e-14	NA	42	43	43
ENSG00000106392.10	C1GALT1	1.4630011017588223	0.11836217070241932	0.14346707747393528	0.026198423101981776	0.29569856345811035	4.272173825062321e-46	NA	26	26	26
ENSG00000117595.10	IRF6	1.4624114273007527	0.06358923295008244	0.14362849986465712	0.06369793872026658	0.28361671538991795	1.5390957229300809e-43	NA	22	22	22
ENSG00000198894.7	CIPC	-1.4623270068683438	-0.3739905094226995	0.1436516212103452	0.0019304574851746032	0.04633764961594592	3.1297515776133237e-07	NA	4	4	4
ENSG00000130695.14	CEP85	1.4610157609485572	0.18954116633208717	0.14401111617103599	0.0077421839330387675	0.09865159510884897	3.393572410173863e-14	NA	19	20	20
ENSG00000243156.7	MICAL3	-1.460320459316876	-0.5969390531858823	0.1442020217128117	0.0008639792404264244	0.04749012499503097	2.487323729744607e-07	NA	8	8	8
ENSG00000085741.12	WNT11	1.4601566703302455	0.07956295459281994	0.14424702066694384	0.0359550141446238	0.06335000667850356	1.9126432949603843e-09	NA	55	58	58
ENSG00000150477.14	KIAA1328	-1.4597428684532643	-0.24216017520720803	0.14436075545211158	0.004389063994303741	0.04765630476591555	1.941856748656586e-07	NA	9	9	9
ENSG00000138660.11	AP1AR	-1.4589967926635357	-0.4017950501070279	0.14456599046200092	0.002216134829397023	0.038043776691502273	4.307249350162014e-06	NA	20	21	21
ENSG00000164751.14	PEX2	1.4580787050054798	0.5869013026508466	0.14481885031099706	0.0007227886205200111	0.024669947059040943	0.0002112834494931442	NA	25	25	25
ENSG00000143502.14	SUSD4	1.4573482631874506	0.13106041975454255	0.1450202706478777	0.020900074293293984	0.09544486646711216	9.986099655772084e-14	NA	15	20	20
ENSG00000167851.13	CD300A	-1.4569392991955954	-1.1463824527863988	0.14513313670363404	0.0006345066525550383	0.02395677738662435	0.00027292032161511183	NA	5	5	5
ENSG00000196535.15	MYO18A	-1.4567381827082317	-0.25867411357913167	0.1451886655905318	0.0038341382291107564	0.046656085897334235	3.145468194373118e-07	NA	18	19	19
ENSG00000136986.9	DERL1	1.4560282290780284	0.4221598303104358	0.1453848161074602	0.0015898355844693474	0.031276451028510704	3.0531234821056876e-05	NA	9	9	9
ENSG00000102977.13	ACD	-1.455321896223049	-0.3558166694463707	0.1455801675720962	0.0016941737305524432	0.026993722100551544	0.00010086264082710924	NA	13	15	15
ENSG00000130768.14	SMPDL3B	1.4553097431899906	0.11122802324770786	0.1455835305112942	0.021148753595010932	0.09157016653130406	3.141300827141139e-13	NA	23	24	24
ENSG00000136875.12	PRPF4	1.4551414545461605	0.1115319965860431	0.1456301047932785	0.0217669135813993	0.16775048929976547	2.511636919887006e-24	NA	19	19	19
ENSG00000173825.6	TIGD3	1.4551333474633052	0.44402477502833	0.14563234873569356	0.002092906983699984	0.02110286455799747	0.0006306912768932492	NA	17	17	17
ENSG00000128039.10	SRD5A3	-1.4547645448678808	-0.04424337659931475	0.14573445682638578	0.1598856368623816	0.3828539336753021	1.5031649766646692e-63	NA	58	59	59
ENSG00000048544.5	MRPS10	-1.4542737634212874	-0.08775704737882148	0.14587042142987652	0.04677561477868741	0.2981459790373379	4.7263084102029805e-46	NA	74	81	81
ENSG00000204463.12	BAG6	1.4532682957513434	1.373726260187232	0.14614927634985797	7.98723575355679e-05	0.028729689642801124	6.159532212315158e-05	NA	7	37	37
ENSG00000167535.7	CACNB3	-1.4531420869196696	-0.11658739872442751	0.14618430771871865	0.022178709067509676	0.19375276719378445	3.9185567797567387e-28	NA	46	47	47
ENSG00000109689.15	STIM2	1.4528471767070668	0.09487169107062712	0.14626619002256802	0.02123714146626766	0.22034800094092108	1.4360407564825234e-32	NA	17	18	18
ENSG00000053524.12	MCF2L2	-1.4515729517200382	-0.2426989249497339	0.14662038413623413	0.005824576473121048	0.045342290953963034	4.608763254181743e-07	NA	16	16	16
ENSG00000088387.18	DOCK9	1.4511667719167018	0.1724626689386701	0.1467334270307298	0.008860233874156352	0.1194359629213545	4.932589032833033e-17	NA	37	37	37
ENSG00000110446.10	SLC15A3	-1.4509992812074661	-0.3678315946992868	0.14678006036234395	0.0016070850958969137	0.029896344329288914	4.518823021346787e-05	NA	13	14	14
ENSG00000065548.17	ZC3H15	-1.4505464715218088	-0.27827656383128013	0.1469061899188139	0.0038319535563898994	0.03957671980362292	2.6495438580990523e-06	NA	45	45	45
ENSG00000153827.13	TRIP12	-1.450483513441856	-0.4473464175264079	0.14692373337271372	0.002155538809547548	0.02022693690487656	0.0008095496213073408	NA	49	52	52
ENSG00000146112.11	PPP1R18	1.4494267794331996	9.997299681975072	0.1472184345964066	3.1552306745355853e-06	0.01886292839899216	0.0012028968758004102	NA	6	27	27
ENSG00000143851.15	PTPN7	-1.4494085554553102	-0.18648104409679456	0.14722352084759227	0.006157890875678749	0.08505521843190374	2.362684325034499e-12	NA	54	55	55
ENSG00000237248.4	LINC00987	1.4492158621599402	0.10754367286224226	0.147277309121778	0.023196667537706016	0.1683069062926967	2.321480630972883e-24	NA	23	23	23
ENSG00000163564.14	PYHIN1	-1.4488244006386692	-1.3835470691118097	0.14738662768400326	0.00021758183229456744	0.020832075662610583	0.0006138239935393166	NA	18	21	21
ENSG00000158483.15	FAM86C1	-1.4483357869440163	-0.040675754747618066	0.14752316373655378	0.17239482515039464	0.4629710414261598	9.228340812504999e-84	NA	18	18	18
ENSG00000188375.4	H3F3C	1.4478919791133567	0.11357471749185029	0.14764726320415958	0.0257720148063001	0.13650644940678702	1.6409795884542174e-19	NA	24	24	24
ENSG00000152348.15	ATG10	-1.4477707402284925	-0.042972085839774236	0.14768117841731604	0.14366086407360248	0.4555903898856972	6.468528462651126e-82	NA	39	39	39
ENSG00000065911.11	MTHFD2	1.4465957043594724	0.3539225762599456	0.14801019002235083	0.0025148610167446757	0.05566487797443751	1.9296173231100183e-08	NA	22	26	26
ENSG00000170145.4	SIK2	-1.445925859295632	-0.24282950540653633	0.14819799798788913	0.005217790791962899	0.08058498101219018	7.762895413514821e-12	NA	30	31	31
ENSG00000187741.14	FANCA	1.4458290522221846	0.11345515965724931	0.1482251553426604	0.0281088183588485	0.27275643740661265	4.963636601420849e-42	NA	28	29	29
ENSG00000129195.15	FAM64A	1.445491944617866	0.2818690677996186	0.14831975403890618	0.003459311945152224	0.03770669661911572	4.7135001980901395e-06	NA	10	10	10
ENSG00000134058.11	CDK7	-1.4449699706489427	-0.34964194429211776	0.14846632066606152	0.0024534624139466135	0.016912324458170654	0.0021226828004990237	NA	31	32	32
ENSG00000186567.12	CEACAM19	-1.4443900365525253	-0.1360401841317272	0.14862929178104378	0.015261506123151969	0.04742419842511431	2.2533117844394374e-07	NA	25	25	25
ENSG00000181240.13	SLC25A41	1.4443209734475229	0.05353163067021174	0.14864870875999645	0.10706501671352324	0.19355461845951452	4.115149249990669e-28	NA	79	86	86
ENSG00000109854.13	HTATIP2	-1.4439493020707885	-0.25082834403900695	0.14875323682223487	0.0037740420803942863	0.10969130270735604	1.0134936791107198e-15	NA	9	9	9
ENSG00000083123.14	BCKDHB	-1.4437695328822915	-0.3708669225329826	0.14880381485677405	0.0019130012603848878	0.032678608841265444	1.938556020483449e-05	NA	21	21	21
ENSG00000070831.15	CDC42	-1.443717819516147	-0.26720760061793525	0.14881836683619537	0.0038647868284258746	0.16737418381684754	2.229720156941337e-24	NA	10	10	10
ENSG00000197969.11	VPS13A	-1.4435593231159165	-0.43387392309363454	0.14886297399546014	0.0018572462855202198	0.06075178043262575	4.0308703684950065e-09	NA	48	48	48
ENSG00000161618.9	ALDH16A1	-1.4433721227177199	-0.08598101964490658	0.14891567274321407	0.032635247913615446	0.4287729835445854	7.724558256412926e-76	NA	30	32	32
ENSG00000237604.1	AP001056.1	-1.4421501227082054	-0.07364331012354555	0.14926002771964847	0.05961649623140583	0.14583839076940644	6.1390453445241084e-21	NA	51	52	52
ENSG00000179855.5	GIPC3	-1.4421016955500239	-0.10877885013340219	0.1492736868181214	0.0348719924726229	0.15352719719073984	4.812554506570836e-22	NA	43	46	46
ENSG00000136315.4	RP11-84C10.2	-1.4403040086261336	-0.06042213968683906	0.14978140779429444	0.08709122109387835	0.38640654704640587	2.9147011846523654e-64	NA	26	28	28
ENSG00000178719.16	GRINA	-1.4399299838255681	-0.4298680819581343	0.1498872090384749	0.0014437663149682637	0.06317304384999567	1.4103750418237904e-09	NA	6	6	6
ENSG00000146166.16	LGSN	1.4399125284390424	0.043152356862973716	0.14989214807521287	0.15182436323590573	0.32103199974750163	9.573983109795808e-51	NA	25	25	25
ENSG00000112167.9	SAYSD1	-1.43967584578544	-0.0926108350872018	0.14995913016243537	0.03134020734543652	0.21073553630113576	2.624426282752198e-31	NA	12	12	12
ENSG00000141497.13	ZMYND15	1.4393042907592983	0.07793333357308949	0.15006432768993844	0.0377119575229786	0.20883896386312295	1.561590683873604e-30	NA	43	44	44
ENSG00000157895.11	C12orf43	-1.4392045623087362	-0.1733311516305363	0.15009257315719476	0.020263584061565698	0.1440488186240105	1.2158576213695005e-20	NA	14	15	15
ENSG00000171130.17	ATP6V0E2	1.4374578263095543	0.13671408269916202	0.15058794795979039	0.020071124989914483	0.28145405759175324	7.489052147109839e-44	NA	28	33	33
ENSG00000073969.18	NSF	1.4372077577869844	0.4043229777546321	0.15065896933160147	0.001394520558968937	0.03482345698612699	9.62566638242541e-06	NA	18	31	31
ENSG00000136490.8	LIMD2	1.4371060840597774	0.5246805412107542	0.15068785274713997	0.0011913952667223764	0.0252748429532148	0.0001774073855367085	NA	19	19	19
ENSG00000142207.6	URB1	1.4359864412437149	0.15509745208036746	0.15100619947237864	0.016840771291529923	0.1874098488456997	2.457648148899028e-27	NA	39	40	40
ENSG00000125246.15	CLYBL	1.4348004520105684	0.2332609397665234	0.15134396908290684	0.0058967205480394145	0.055199850516606926	2.0591783487571117e-08	NA	25	26	26
ENSG00000145545.11	SRD5A1	-1.43423358416093	-0.07693089576747633	0.15150561614525207	0.03343749671430819	0.2524341419378909	7.630167894766335e-38	NA	25	25	25
ENSG00000163684.11	RPP14	-1.4330303454262074	-0.2453486685226601	0.15184916542038437	0.005007936046610705	0.05833021121589255	8.287586039904324e-09	NA	15	15	15
ENSG00000141504.11	SAT2	-1.4313987603606442	-0.40564291783958334	0.15231596348547488	0.0016866632156217478	0.06672798633919529	6.027221368902126e-10	NA	5	5	5
ENSG00000164220.6	F2RL2	-1.4312534466887776	-0.1267825504159764	0.15235759078127634	0.015830176118864	0.06156795743658115	2.615883732585392e-09	NA	8	8	8
ENSG00000112697.15	TMEM30A	1.4308405342810993	0.37064065046341416	0.15247592303683763	0.0023063712758916105	0.13025797778901885	1.203753122766137e-18	NA	26	26	26
ENSG00000011260.13	UTP18	-1.4304626245354035	-0.18258511633201502	0.15258428553615136	0.008622451297400944	0.0891159099567443	5.435145540325077e-13	NA	33	33	33
ENSG00000134571.10	MYBPC3	1.4297266649916704	0.1348247397921975	0.15279548404130083	0.013757851479320892	0.20251224194914266	8.729244232557805e-30	NA	26	26	26
ENSG00000130559.18	CAMSAP1	-1.4288388828132406	-0.7073946913972253	0.15305054701645482	0.0006571513150129217	0.020148534699454188	0.0007053961666290062	NA	5	5	5
ENSG00000162585.16	FAAP20	-1.428633298140279	-0.14134626960841998	0.15310965838245472	0.013251741000713229	0.2408363365836907	2.691710960972004e-36	NA	39	44	44
ENSG00000130881.13	LRP3	-1.4286259125015035	-0.17563495044612046	0.1531117822840689	0.009030973541571768	0.14650189797871424	6.077671752447424e-21	NA	18	18	18
ENSG00000182150.15	ERCC6L2	-1.428112449072473	-0.2085135524098004	0.15325949484187087	0.008521958177802798	0.1008880602802866	1.1774741617272958e-14	NA	23	23	23
ENSG00000235750.9	KIAA0040	-1.427521546614831	-0.42492695803943276	0.15342961907109107	0.0029259793100517386	0.040932483920462094	1.5696799425060669e-06	NA	45	46	46
ENSG00000112531.16	QKI	-1.425531384758144	-0.16782291238076388	0.15400365454114895	0.008679962445429065	0.2426269016261495	3.3436428229541863e-37	NA	32	32	32
ENSG00000106268.15	NUDT1	1.4254935168328442	0.790830399272951	0.1540145928393713	0.0005191971904974503	0.015147942788436125	0.0036715899412965783	NA	5	5	5
ENSG00000178163.7	ZNF518B	-1.425448402709635	-0.2815784932182024	0.15402762500094633	0.0034333413314506663	0.03318155395569191	1.779042259217903e-05	NA	29	29	29
ENSG00000188566.13	NDOR1	1.424977628425352	0.39428876189366713	0.15416366804547973	0.0018018324297952102	0.09997556908561528	2.3666629471588382e-14	NA	25	41	41
ENSG00000128594.7	LRRC4	1.4248029468000625	0.5218253301758338	0.15421417027659248	0.0009877565607593333	0.015956797954866618	0.002932044676325923	NA	35	35	35
ENSG00000273355.1	RP11-672L10.6	1.4246981457208763	0.09102818631418	0.15424447536575905	0.034314125962213504	0.06651829033420259	6.429945952264266e-10	NA	29	30	30
ENSG00000271751.1	RP11-110I1.14	-1.4246333443730255	-0.09784105210197028	0.1542632160878528	0.02789737398779036	0.07100242447284204	1.456469260139484e-10	NA	26	27	27
ENSG00000090238.11	YPEL3	1.4243345780943928	0.26889714275394944	0.15434964246879515	0.003780855125205216	0.11031153808078263	1.9803846217852034e-16	NA	15	15	15
ENSG00000186583.11	SPATC1	-1.4242972694852833	-0.36943114062894566	0.15436043759580242	0.002044896146379726	0.017850423215635944	0.0014305405723795067	NA	17	19	19
ENSG00000185404.16	SP140L	1.4239084880892026	0.1954563913965481	0.15447296439079544	0.007735007232832968	0.1277764224539682	2.2279538142067617e-18	NA	19	19	19
ENSG00000123892.11	RAB38	-1.4237236795621986	-0.10305361297141315	0.15452647622494384	0.030970694494698622	0.07465043985275385	6.70183397448673e-11	NA	44	50	50
ENSG00000146066.2	HIGD2A	1.4236131012274407	0.1713322708675019	0.1545585012293897	0.012523618193803515	0.2602276600690803	1.587856156512652e-39	NA	14	14	14
ENSG00000269930.1	RP11-932O9.9	-1.4231409464227067	-0.13162298931902183	0.1546953004747571	0.011107004931663653	0.019647261885533892	0.0009369154500083207	NA	19	19	19
ENSG00000070610.14	GBA2	-1.4228719053589185	-0.19828683598147873	0.15477329191091563	0.0069306340118658865	0.2365522601036397	1.2823277614557384e-35	NA	6	8	8
ENSG00000140678.16	ITGAX	1.422481033417708	0.10196463445160296	0.15488665371114002	0.021925138427485134	0.28409374324319603	2.97240485533581e-44	NA	21	22	22
ENSG00000121210.15	KIAA0922	1.4222900328759556	0.29897966856492936	0.1549420711658392	0.0025206587450228267	0.02815013715233762	8.147367750891827e-05	NA	15	16	16
ENSG00000186448.14	ZNF197	1.4219834312705453	0.08481317533846576	0.15503106093515345	0.05488927924867963	0.17850562674437825	7.722532158699953e-26	NA	62	66	66
ENSG00000279873.2	LINC01126	-1.4215195232877023	-0.25400747215436315	0.15516578197171585	0.004811422626707837	0.013393490106296823	0.006512046289014898	NA	18	18	18
ENSG00000106052.13	TAX1BP1	-1.420345596702085	-1.087676224729993	0.155507092772263	0.00022376405568129589	0.029542114805826594	5.3209440198659084e-05	NA	8	8	8
ENSG00000125885.13	MCM8	1.420282116860766	0.13217952344253106	0.1555255653124946	0.015177514748420528	0.14448892979475378	1.181569513834693e-20	NA	8	9	9
ENSG00000072736.18	NFATC3	1.4196533434006136	0.1753301894646183	0.1557086274272016	0.008124312352819118	0.10132564041499388	1.7455586085932343e-14	NA	21	21	21
ENSG00000155506.16	LARP1	-1.418536347800681	-0.07072733455099715	0.15603423453688742	0.05346658908764104	0.39303085956017	8.456881107256163e-66	NA	36	36	36
ENSG00000100721.10	TCL1A	1.41802590431332	0.5099647488085821	0.1561832019998889	0.0009397534843798117	0.01911600732988491	0.0010187358639796914	NA	6	7	7
ENSG00000243480.7	AMY2A	1.4172282539368184	0.39544531119464843	0.15641620370768788	0.0022496428101450175	0.01934952957312273	0.001098266014923981	NA	4	4	4
ENSG00000275632.1	RP5-967N21.11	-1.4171829394050741	-0.3072366641420434	0.15642944844866072	0.0027395363093567584	0.02222585158277304	0.0004241595812468108	NA	9	14	14
ENSG00000204160.11	ZDHHC18	1.4166964256524528	0.42450016801735324	0.15657170253443006	0.001561204346388352	0.10475564215373936	4.816694316728656e-15	NA	38	39	39
ENSG00000138835.22	RGS3	-1.4166289455304026	-0.1640085458866446	0.1565914411151262	0.01134211324223011	0.1898835036073057	2.648698279094431e-28	NA	26	26	26
ENSG00000167699.13	GLOD4	1.4163511818697487	0.15741405772045233	0.15667270951137027	0.01249053931838629	0.12242490921134537	1.775059732432083e-17	NA	66	72	72
ENSG00000204348.9	DXO	1.4162642434949608	0.5289725147808363	0.15669815260690942	0.0008503830442838536	0.011705158481249322	0.011274880063943232	NA	6	11	11
ENSG00000114125.13	RNF7	1.4156658705979464	0.2388829039977532	0.15687335542689343	0.006689233834443526	0.02335570360941619	0.00029012672827478724	NA	80	81	81
ENSG00000154781.15	CCDC174	-1.4152783745438458	-0.23123125868032612	0.15698689298090246	0.003862957126712855	0.06135462701413282	3.5680164117342675e-09	NA	37	38	38
ENSG00000149262.16	INTS4	1.4149550481825788	0.1599209781034695	0.15708167627942682	0.010609791486818634	0.1160721734406981	8.077795467137974e-17	NA	20	21	21
ENSG00000137343.17	ATAT1	-1.4145814394532417	-0.5292622203545013	0.15719125389682825	0.0007463099166409286	0.023845884694102402	0.00027224011629316594	NA	9	28	28
ENSG00000038358.14	EDC4	-1.4140946449889449	-0.4501670258232827	0.15733411524944751	0.0017045118529719718	0.01886435054001518	0.001233051098770075	NA	49	49	49
ENSG00000005020.12	SKAP2	1.4129239796308106	0.09092702361171776	0.15767807751722707	0.03373846887411463	0.5295402587468331	8.014804719289955e-104	NA	19	19	19
ENSG00000106404.13	CLDN15	-1.4128431210983186	-0.119841772438255	0.15770185620718047	0.020625526342176508	0.1917997161211392	5.633641719310767e-28	NA	34	36	36
ENSG00000024862.17	CCDC28A	1.4128202689297205	0.2707962017955257	0.1577085770123674	0.0030064528778344824	0.04492679683179912	4.542094154926755e-07	NA	28	30	30
ENSG00000050820.16	BCAR1	1.4124959374102686	0.24527332548342823	0.15780398605823243	0.0037159025990789025	0.04473562421167965	5.700124495836363e-07	NA	9	9	9
ENSG00000198848.12	CES1	-1.4122979626861099	-0.058814031673968106	0.1578622460402873	0.08158902471616035	0.3609114976316305	2.446823339364071e-59	NA	35	38	38
ENSG00000099769.5	IGFALS	-1.4117884765187192	-0.10726613602359884	0.1580122524964127	0.02017228613774914	0.014521199946665769	0.004720385183030665	NA	39	40	40
ENSG00000277147.4	LINC00869	-1.4116911273875346	-0.5045771720692791	0.15804092698478756	0.0010847712252365714	0.021073870733241348	0.0006593733732918851	NA	4	15	15
ENSG00000177359.17	OVOS2	1.4116794749183705	0.05042783119663807	0.15804435951978857	0.1146333562341589	0.3111744850604369	8.92444888533571e-49	NA	16	17	17
ENSG00000169504.14	CLIC4	-1.411393615738862	-0.340986220318361	0.15812858439027289	0.002297996529137927	0.04269341804422468	8.785366501720488e-07	NA	18	18	18
ENSG00000050438.16	SLC4A8	1.411226937165241	0.26676187374788635	0.1581777098559326	0.003904317857667529	0.02562754622939211	0.00016180357796920252	NA	16	16	16
ENSG00000157343.8	ARMC12	1.4111915936202848	0.7081938908092875	0.15818812820540606	0.0004632261323717339	0.011044053979198958	0.013786290621406202	NA	10	10	10
ENSG00000217930.7	PAM16	1.4111911256652676	0.2488621695783439	0.15818826614974935	0.005410180481419107	0.10071031508188884	1.5003470425533224e-14	NA	14	15	15
ENSG00000080815.18	PSEN1	1.4110391326345981	0.15708305277467866	0.15823307565839206	0.012954807329461096	0.2927129266366018	2.851749674277891e-46	NA	27	27	27
ENSG00000178105.9	DDX10	-1.410927328049163	-0.6237540487114981	0.15826604322948723	0.00037062865366377514	0.017305555878736032	0.0019739645251682413	NA	10	10	10
ENSG00000188428.19	BLOC1S5	1.4107786647458818	0.19872643331386375	0.15830988730488238	0.00623269150325967	0.06467181836390985	7.894428077560367e-10	NA	9	9	9
ENSG00000144713.12	RPL32	-1.410431331306729	-0.8911320291142382	0.15841235941451537	0.0004229689499824546	0.011433864297724694	0.012495969744976656	NA	24	24	24
ENSG00000196981.3	WDR5B	1.4104263303833573	0.17191383506964167	0.15841383517947738	0.009810362957904807	0.06229454766961154	2.511999379227916e-09	NA	41	41	41
ENSG00000165185.14	KIAA1958	-1.4098587869714483	-0.1726233325850579	0.1585813840186493	0.01253044909349524	0.017069734823605284	0.0020122717604659363	NA	85	91	91
ENSG00000067836.12	ROGDI	-1.4093931085706672	-0.11635132796493602	0.158718960675862	0.020638251137990896	0.26190751649944594	7.006371399181359e-40	NA	6	7	7
ENSG00000184492.6	FOXD4L1	1.4090656723785184	0.10547792855208839	0.158815750137137	0.02670821884281871	0.10974981633269687	1.167053039917909e-15	NA	21	23	23
ENSG00000258754.7	LINC01579	1.4090306591546957	0.24224604392575755	0.15882610261703134	0.003919687340214348	0.05582471383899167	1.9537566648976487e-08	NA	13	13	13
ENSG00000173890.16	GPR160	-1.408334877614638	-0.10374166190072345	0.15903193266698734	0.0364509929438747	0.4597237136386881	3.665820658520967e-85	NA	33	35	35
ENSG00000151474.21	FRMD4A	-1.4070818350358871	-0.15960035951566368	0.15940312384670963	0.011435758423896212	0.07855928425721112	1.0664162618684137e-11	NA	27	27	27
ENSG00000004766.15	VPS50	-1.4066701398144927	-0.4913355774919048	0.1595252240387557	0.0010833735961481973	0.027940235435184427	8.109494671862409e-05	NA	10	10	10
ENSG00000159374.17	M1AP	1.4062469458537303	0.37880231059936814	0.15965080823855327	0.0011964810910140497	0.029112457435362542	5.6420733181104e-05	NA	8	8	8
ENSG00000198771.10	RCSD1	1.406167309761957	0.16526179102917812	0.15967444886776982	0.00959846525480741	0.10998952203782143	7.169049578770614e-16	NA	19	19	19
ENSG00000183092.16	BEGAIN	1.4056033657747722	0.02860862037488033	0.1598419360462392	0.3317198428682971	0.6055003429250999	2.077424297393731e-130	NA	52	56	56
ENSG00000197375.12	SLC22A5	1.4054735101908538	0.0675432128875639	0.15988052100139694	0.0600406881198079	0.2130131793585309	2.552441766858601e-31	NA	28	28	28
ENSG00000182087.12	TMEM259	-1.4050286316605607	-0.4497401934732627	0.16001276446546664	0.0020360220272355044	0.04103380239644233	1.6681961292300057e-06	NA	16	18	18
ENSG00000105698.15	USF2	1.405000809024568	0.4323880124430346	0.16002103769875786	0.0018491694675252454	0.025223243109365856	0.00019292675541437743	NA	18	18	18
ENSG00000197299.10	BLM	-1.4046759498959978	-0.0607575854384802	0.1601176605098723	0.06199057700690322	0.20976211320698207	2.0830132177393683e-31	NA	49	51	51
ENSG00000254901.7	BORCS8	1.4042931550202324	0.7948683839839253	0.1602315717440519	0.000994829240181124	0.012940616904462077	0.0078112904312675185	NA	15	15	15
ENSG00000227124.8	ZNF717	-1.4038767873812195	-0.40053366618457914	0.16035554302937471	0.0017505603969889213	0.12462864074098115	3.892711649538524e-18	NA	5	9	9
ENSG00000178773.14	CPNE7	1.4034805418069423	0.33245573674920653	0.16047359039093523	0.0020679861422258565	0.01121708565936	0.012774341907363936	NA	8	8	8
ENSG00000168538.15	TRAPPC11	1.4029029578954129	0.5218133128273756	0.1606457787262605	0.0009521895702470896	0.02493635804985955	0.00021067918044039423	NA	14	14	14
ENSG00000110435.11	PDHX	1.4025982969509012	0.33939867441363986	0.1607366599563912	0.0030794356769576745	0.02919703824876637	5.8298034429800316e-05	NA	23	23	23
ENSG00000234444.9	ZNF736	-1.4018505520037274	-0.13549328162816235	0.1609598790879444	0.01540179101285002	0.18069397418604588	3.3301742927359044e-26	NA	21	23	23
ENSG00000167077.12	MEI1	-1.4016982230567843	-0.06133044749470749	0.16100538149553567	0.06626415831256083	0.3235149432830016	2.884563299897455e-51	NA	53	54	54
ENSG00000115524.15	SF3B1	1.4015857692826388	0.6436752433868879	0.16103897896484187	0.0004383808346230094	0.024584075500889008	0.00020781661350666685	NA	19	19	19
ENSG00000127452.8	FBXL12	-1.4012691785751377	-0.2106759203042415	0.16113359424294305	0.005578894474403653	0.024853502473297828	0.0002156387907836243	NA	44	47	47
ENSG00000258819.1	RP11-7F17.3	-1.4008784253924706	-0.18247262148853835	0.16125043136765693	0.008055392351408364	0.15397264270593325	2.150100138454716e-22	NA	9	9	9
ENSG00000114739.13	ACVR2B	-1.3999080287183916	-0.14516827141945354	0.16154086149449542	0.011966617131266052	0.08847544761545953	7.344723082078992e-13	NA	19	19	19
ENSG00000162695.11	SLC30A7	-1.399731748743625	-0.8845143111042302	0.1615936627138872	0.00037241503122823144	0.014604513565271997	0.004473072595317748	NA	7	7	7
ENSG00000134369.15	NAV1	1.3995760609102395	0.052640221941565736	0.16164030679571995	0.08117934933464219	0.3305517528447766	8.066892629292274e-53	NA	32	32	32
ENSG00000237927.1	RP3-393E18.2	-1.3990489960592452	-0.13873157716602952	0.1617982909091631	0.016053965446684464	0.1925410400309995	3.1940126352842356e-28	NA	37	37	37
ENSG00000060749.14	QSER1	1.3989809672686067	0.6523694963743801	0.16181869056837472	0.0013078604271989933	0.08443886015259959	1.3818741721588998e-12	NA	14	17	17
ENSG00000196177.12	ACADSB	1.398757246168419	0.27665288438695407	0.16188579106519485	0.0035370246515923453	0.059714063624813414	4.293725732924476e-09	NA	27	27	27
ENSG00000181381.13	DDX60L	-1.3972773440970438	-0.11802795718785607	0.16233018604106886	0.014709772929459864	0.21304392859274215	3.3538092441036766e-31	NA	55	56	56
ENSG00000184313.19	MROH7	-1.396673843479433	-0.18146634690291344	0.1625116732761125	0.008509885096190157	0.05330454073513029	3.969513363223741e-08	NA	20	20	20
ENSG00000072756.16	TRNT1	-1.3960887456735955	-0.21884828559487207	0.1626877724498893	0.00850487631507642	0.07417679242413876	6.743283337343815e-11	NA	53	58	58
ENSG00000124201.14	ZNFX1	1.3959052855531977	0.3434431029676756	0.16274301879195374	0.0023293457512676167	0.057865080228788224	9.134404996194044e-09	NA	6	6	6
ENSG00000117597.17	DIEXF	-1.3957325058517993	-0.11707725160068472	0.16279506181977066	0.01731444072074602	0.21109302654911968	7.506719069792775e-31	NA	10	10	10
ENSG00000182566.13	CLEC4G	1.395455802013077	0.06790847856942499	0.1628784340171523	0.058010703045132464	0.1602987685384714	4.5656486305407185e-23	NA	43	47	47
ENSG00000060982.14	BCAT1	1.3936193035840627	0.09817292895739681	0.16343259614688066	0.03251762220809708	0.3854476360198206	1.557068182067765e-64	NA	55	55	55
ENSG00000091844.7	RGS17	1.3936046123257002	0.31012562198738597	0.16343703494723905	0.0027905290389735947	0.018949034297738317	0.001158385161029185	NA	13	13	13
ENSG00000154227.13	CERS3	-1.3933680361182883	-0.06548217367888828	0.16350852633329882	0.053765941973775544	0.10269751041899272	8.305154571894741e-15	NA	56	56	56
ENSG00000158941.16	CCAR2	1.3928951490243393	0.5250951106462229	0.1636514995757461	0.0011394349547965018	0.03489548592815244	1.0289053688919776e-05	NA	4	4	4
ENSG00000130638.16	ATXN10	1.3925801337057995	0.18249831308518197	0.16374679395699232	0.008442513550308568	0.12700159548869727	3.3320917268881974e-18	NA	18	18	18
ENSG00000136816.15	TOR1B	1.3924410826366416	0.07578486260494356	0.16378887119884045	0.048390088253788	0.3233291372336522	4.1349222078383666e-51	NA	27	28	28
ENSG00000108599.14	AKAP10	1.3922904347083294	0.08798589235717244	0.16383446687810677	0.034535553435250915	0.3837396180022028	3.1383508569614543e-65	NA	24	26	26
ENSG00000099139.13	PCSK5	1.3920858955988111	0.26200354005016285	0.1638963887777115	0.0038037225698954835	0.010283548744677108	0.017542775629246485	NA	23	23	23
ENSG00000025039.14	RRAGD	1.3916123760874686	0.3114298327406256	0.16403980911870697	0.0028104038991835756	0.047120285893054566	2.684474831001559e-07	NA	9	9	9
ENSG00000204920.10	ZNF155	1.3915294309885993	0.05580770972597901	0.16406494139146166	0.09812915159041255	0.348361813213786	1.5366958342303766e-56	NA	32	36	36
ENSG00000173578.7	XCR1	-1.391454726956353	-0.10624082556194256	0.16408757911311367	0.020558949203126696	0.07733499939547904	2.152417037958108e-11	NA	28	28	28
ENSG00000248487.8	ABHD14A	-1.3912719712241262	-0.3334434706055781	0.16414296989171717	0.0043302399395026845	0.0784422100051723	1.6183373368698838e-11	NA	30	30	30
ENSG00000053501.12	USE1	-1.3910271817021203	-0.21574822355768714	0.16421718433800303	0.005502422952019117	0.09591570212302844	7.447217626469009e-14	NA	20	21	21
ENSG00000010292.12	NCAPD2	1.3909207381327746	0.08606791178480823	0.1642494634182049	0.03602744569397609	0.2972861093942839	4.8664984069362185e-46	NA	33	34	34
ENSG00000162407.8	PLPP3	1.390716606435493	0.14457776053984378	0.16431137985732336	0.011866897358649871	0.0585606144582962	8.20960776284973e-09	NA	36	36	36
ENSG00000104805.15	NUCB1	-1.388624759398701	-0.09966280676217021	0.1649468843867823	0.02467141222901517	0.2382254385239441	8.676889878644209e-36	NA	59	63	63
ENSG00000139496.15	NUP58	-1.3878567795118137	-0.6542309026905125	0.16518066099578788	0.0006866965747398409	0.04082319232508285	1.697359323771529e-06	NA	26	28	28
ENSG00000108309.13	RUNDC3A	-1.3857489318780536	-0.2160686359402979	0.16582358103779238	0.00450856309241261	0.05695022787796589	1.4846579837460455e-08	NA	25	25	25
ENSG00000111215.11	PRR4	1.3853954648692581	0.07034292373373709	0.1659315769792541	0.0546680360737238	0.1966099379533563	4.1080933693776077e-29	NA	37	38	38
ENSG00000134013.15	LOXL2	1.3847546258378243	0.09992071389270617	0.1661275095409056	0.023700048583147885	0.10403500474101113	6.979232579272426e-15	NA	17	17	17
ENSG00000158477.6	CD1A	1.383925203567424	0.2015661738106558	0.1663813585334224	0.0062557769534403234	0.034381836200675565	1.0071747499185788e-05	NA	25	25	25
ENSG00000159202.17	UBE2Z	1.3834365940251918	0.08722404473017328	0.16653103647503986	0.031484978356780546	0.2425221310530791	3.277110805412507e-36	NA	29	29	29
ENSG00000197903.7	HIST1H2BK	-1.3833545988028357	-0.19871864722555344	0.16655616435389542	0.003555391861520942	0.04846610449720444	1.2561570456509516e-07	NA	25	26	26
ENSG00000119669.4	IRF2BPL	-1.3833275698522334	-0.37528392607098604	0.16656444814648452	0.0018479696593131896	0.05259859153458618	4.375889657730766e-08	NA	11	11	11
ENSG00000124116.18	WFDC3	-1.3829496761158382	-0.09007617214711863	0.16668029689672048	0.02720343452586068	0.08230198108335708	5.831544797425835e-12	NA	19	20	20
ENSG00000172243.17	CLEC7A	1.3809923342380117	0.14633559264513868	0.16728131767694165	0.010133146397356223	0.11548326514035608	1.1345808826558522e-16	NA	76	77	77
ENSG00000204099.11	NEU4	-1.3804116540782108	-0.08602648802242857	0.1674599339479821	0.03457689864119157	0.17439475971995375	2.0009542904224424e-25	NA	17	17	17
ENSG00000120253.13	NUP43	-1.3801475678153694	-0.0850974936361014	0.16754121383150122	0.03205085951542868	0.2891111311284288	2.2485663297223987e-44	NA	42	42	42
ENSG00000004139.13	SARM1	-1.3797367330027823	-0.4627762634662044	0.16766771856195217	0.001084663914704979	0.03253294977118959	1.7265819557979473e-05	NA	4	4	4
ENSG00000262468.5	LINC01569	-1.3784431961162598	-0.2587061849208366	0.1680664944851381	0.003134504789523148	0.02159967565340681	0.0005599914691225173	NA	6	6	6
ENSG00000158669.11	GPAT4	-1.3782215482768112	-0.16388147275724724	0.16813489623442257	0.009662596853970288	0.1072537310190848	1.8693572695318656e-15	NA	32	32	32
ENSG00000223865.10	HLA-DPB1	1.3780478438565096	4.538728517953451	0.16818851698597959	2.1279516916522516e-05	0.02524113318357118	0.00018009954725867468	NA	3	16	16
ENSG00000116688.16	MFN2	1.3774189107829857	0.043381512219351055	0.16838276949047404	0.15855135795418654	0.6572762411846017	1.6805657211755251e-152	NA	25	27	27
ENSG00000152234.15	ATP5A1	1.3765519417770358	0.11752201651238826	0.1686508178662507	0.01690909901624231	0.2775178492855302	3.8045847136092527e-44	NA	50	51	51
ENSG00000124802.11	EEF1E1	1.3764517999830543	0.4774910233908259	0.16868180019708612	0.0010155080090342413	0.022225124027810145	0.00045887682283154285	NA	9	9	9
ENSG00000186480.12	INSIG1	1.3755541582630995	0.43324638473729543	0.16895970749329692	0.001415097555194321	0.04703475507247425	1.307704628713613e-07	NA	13	13	13
ENSG00000073008.14	PVR	1.3738503001294116	0.15307740771343462	0.16948816166865	0.0109550521198398	0.08767145358512689	1.0197051768780665e-12	NA	18	18	18
ENSG00000181894.14	ZNF329	-1.3731279622767187	-0.14456073081344972	0.16971256958240688	0.013951315620823756	0.059368575464015916	5.202088494713003e-09	NA	48	49	49
ENSG00000184182.18	UBE2F	1.3726181344299953	0.08900964425149564	0.16987109129418754	0.029115994503908917	0.2801523273304981	8.907746531976849e-44	NA	42	42	42
ENSG00000180398.11	MCFD2	1.3723752187104943	0.21167034986604324	0.16994666055789354	0.007497544799351145	0.13925398417936094	2.0905109800644266e-20	NA	11	11	11
ENSG00000111224.13	PARP11	1.372319403513983	0.4468396857284286	0.169964027807872	0.0019083159551759885	0.03941182128027825	2.210586336332421e-06	NA	17	18	18
ENSG00000232653.8	GOLGA8N	1.371984842721115	0.23327646225294102	0.17006815639317174	0.007440200414874699	0.06934258537760618	2.2256163508000155e-10	NA	13	14	14
ENSG00000175395.15	ZNF25	1.3716515856562042	0.18060393095490698	0.17017192673481374	0.008378044690058109	0.07089147284422914	2.0552655665564844e-10	NA	66	74	74
ENSG00000105479.15	CCDC114	-1.3707719240518499	-0.09049761200434714	0.17044606569462384	0.029443408229787492	0.12464414608167385	5.9877533467956936e-18	NA	32	34	34
ENSG00000130511.15	SSBP4	-1.3699040941077831	-0.9273935591015049	0.17071684153568167	0.0006528359714769797	0.02385984051474056	0.0002683758416733078	NA	20	20	20
ENSG00000104442.9	ARMC1	-1.3698012590964417	-0.3451485564893083	0.1707489489295514	0.00213637143312831	0.04819601270798084	2.1077863745221172e-07	NA	20	20	20
ENSG00000164308.16	ERAP2	1.369355653912557	0.02760204092798801	0.1708881291164649	0.34760642926572305	0.7571898008943225	6.757062099650725e-212	NA	63	64	64
ENSG00000163534.14	FCRL1	-1.3689149715399644	-0.12930253396131067	0.1710258552638828	0.015179199626354898	0.11502144788362458	2.846800884782924e-17	NA	14	14	14
ENSG00000140945.16	CDH13	-1.3682162731535634	-0.46914629906785343	0.17124438932530506	0.0011102861764629242	0.018885915639087383	0.0012732754423224976	NA	2	2	2
ENSG00000228570.7	NUTM2E	1.3678050084327615	0.0324078190444726	0.1713731195835203	0.10632704739816401	0.4305142053238404	1.7668402475827344e-75	NA	57	59	59
ENSG00000139187.9	KLRG1	1.3667964149312748	0.2329596377896435	0.17168912682602622	0.005334086232245869	0.062420297855757464	2.596533314146994e-09	NA	31	32	32
ENSG00000108950.11	FAM20A	-1.3665840259796822	-0.07091109760898133	0.17175572697675057	0.05478888058660401	0.3356165370236673	1.269528013224397e-54	NA	56	59	59
ENSG00000237989.1	LINC01679	-1.3659896589313918	-0.19414162374718794	0.17194220918699776	0.008143218479555247	0.06552993016634351	1.0425824398600638e-09	NA	14	14	14
ENSG00000125498.19	KIR2DL1	-1.3659361542597888	-1.5591242560853251	0.1719590036674199	0.00015543322339671103	0.16632732363172842	5.2096052602906365e-24	NA	10	19	19
ENSG00000153179.12	RASSF3	1.3654253448354958	1.0213149425715613	0.1721194024773426	0.00024008463978010834	0.028880154015029805	6.308043282185378e-05	NA	2	2	2
ENSG00000160783.19	PMF1	-1.3648500047422902	-0.5657189306439554	0.17230019851933753	0.0006491731283461482	0.03397206637879041	1.32767414578719e-05	NA	5	5	5
ENSG00000140859.15	KIFC3	1.3642829894179365	0.3015746220253348	0.1724785175274871	0.0033074722036789475	0.03001347899625423	4.2808149041592335e-05	NA	6	6	6
ENSG00000107175.11	CREB3	1.364207784412138	0.657159680384342	0.1725021788961716	0.0005395081687284143	0.03632998850513183	5.7219761393512014e-06	NA	8	10	10
ENSG00000172613.7	RAD9A	1.3632795525986032	0.2973666685405159	0.17279442368885933	0.003631032534462576	0.06541711656013828	5.164166916206067e-10	NA	25	25	25
ENSG00000165810.16	BTNL9	-1.3620379503175046	-0.10608216322949542	0.17318590870924044	0.025928282060908973	0.08076197780296644	8.016646772788062e-12	NA	18	18	18
ENSG00000163913.11	IFT122	1.3610495597559966	0.4977188559458894	0.17349802814094106	0.0014926211313327086	0.027509062569937896	9.07671090845604e-05	NA	12	12	12
ENSG00000184428.12	TOP1MT	-1.360809064670824	-0.1670000915107553	0.17357403655203485	0.009594729803217234	0.06344399677286756	2.0318583667950602e-09	NA	46	48	48
ENSG00000181751.9	C5orf30	-1.360720561694231	-0.376605475625774	0.17360201415775633	0.0016640051193891362	0.026489887096145075	0.00012138443261207442	NA	19	19	19
ENSG00000163328.13	GPR155	1.3602123199579035	0.36457724719216167	0.17376274503260114	0.002176198238582193	0.011433585019779287	0.012300087040072778	NA	31	34	34
ENSG00000182004.12	SNRPE	-1.3593548404795548	-0.4611142911220367	0.1740341739328789	0.0008385781529901027	0.03122895621951152	2.8517796896523706e-05	NA	7	7	7
ENSG00000254999.3	BRK1	-1.3582799090313582	-0.22564486553791357	0.17437488286065694	0.006271241970898984	0.17287835084218114	4.172015083168684e-25	NA	16	16	16
ENSG00000161955.16	TNFSF13	1.3577318237947225	0.40311582832098997	0.1745487948751473	0.001624924427795556	0.03712270854186785	5.265236581960432e-06	NA	20	23	23
ENSG00000173239.13	LIPM	-1.3575541783444935	-0.12972077772514073	0.17460519103680971	0.012805343010004185	0.07687579329791963	3.033812274153079e-11	NA	64	67	67
ENSG00000255046.1	RP11-297N6.4	1.3572125846309684	0.11708212924511024	0.17471367321335307	0.026236658481558747	0.07289629625544886	8.611850253345091e-11	NA	10	10	10
ENSG00000169689.14	CENPX	1.3562712397232424	0.3453927756300867	0.17501288270705406	0.0020952609751627885	0.06547777738947795	9.092304803545725e-10	NA	12	13	13
ENSG00000133661.15	SFTPD	1.3544213434641146	0.17441603285943363	0.1756019920581795	0.007084633856080489	0.012286211985890095	0.009524594593053513	NA	21	21	21
ENSG00000197774.12	EME2	1.3543579985381893	0.1323308199969826	0.17562219074846008	0.011359036439180074	0.09591722911310824	4.093697743781669e-14	NA	15	16	16
ENSG00000172375.12	C2CD2L	1.354161181752871	0.07822699464014038	0.17568496044401705	0.03946623424808841	0.23658059253928	8.226852982470272e-36	NA	25	25	25
ENSG00000205659.10	LIN52	1.354075765436238	0.19480327097234246	0.17571220700664802	0.0075801851350506926	0.0651840591710681	1.256721457330734e-09	NA	30	30	30
ENSG00000180279.6	LINC01869	-1.3539341111360892	-0.07735406094696107	0.17575739961516024	0.049544476532074166	0.16839924565452175	1.852502956261344e-24	NA	8	8	8
ENSG00000136783.9	NIPSNAP3A	-1.3538907212480509	-0.18528336789301902	0.1757712442205126	0.0072307885741463305	0.1156413687374476	8.178268420506761e-17	NA	22	22	22
ENSG00000174780.15	SRP72	-1.353890071807793	-0.12894842944389626	0.17577145144649386	0.011865978356025278	0.2414816571197413	3.3595532664693565e-36	NA	15	15	15
ENSG00000240350.2	AC017002.1	-1.3538778983771385	-0.1450544917346166	0.17577533582689608	0.003853733015392535	0.05769119686880132	1.2018266152699608e-08	NA	16	17	17
ENSG00000100060.17	MFNG	1.3534586038632435	0.18862893626158625	0.17590916623089314	0.006633543679787303	0.13495261477316484	1.569349966594174e-19	NA	33	36	36
ENSG00000173530.5	TNFRSF10D	-1.3527402817977021	-0.14437388949173005	0.1761386168047504	0.010810811396052866	0.04814853173459599	1.7188964197383895e-07	NA	47	47	47
ENSG00000049239.12	H6PD	-1.352329807404539	-0.14723893088939768	0.17626983304838828	0.012292729175623207	0.13199581993822687	3.0621589483500893e-19	NA	32	34	34
ENSG00000213988.10	ZNF90	1.3521568995758637	0.08580219487259286	0.17632512825777025	0.029522005784389987	0.08901149803653066	4.664205634399111e-13	NA	14	14	14
ENSG00000119705.9	SLIRP	-1.3518099504630976	-0.4060260291597243	0.17643612015279453	0.0013354140586032091	0.0321804493128639	2.383584177683177e-05	NA	10	10	10
ENSG00000153898.12	MCOLN2	-1.351390704354786	-0.3117771641080253	0.17657030993043255	0.002308401987098201	0.0237897693426905	0.00028136713671499683	NA	49	50	50
ENSG00000143614.9	GATAD2B	1.3513764851673442	0.904011055636842	0.17657486245586052	0.00024787347148176803	0.014756764638027175	0.004418150131762678	NA	10	10	10
ENSG00000170412.16	GPRC5C	1.3512619211729138	0.06773226265950684	0.1766115453454845	0.09296767233237213	0.25079328304768034	2.1493109641396158e-38	NA	32	33	33
ENSG00000006831.9	ADIPOR2	-1.3512337604928024	-0.17950617897967105	0.17662056314155716	0.00883431239333917	0.060604576329834826	3.656735727835354e-09	NA	26	29	29
ENSG00000260911.2	RP11-196G11.2	1.3511487191400096	0.10620061399394827	0.17664779771928518	0.021300792685187375	0.13411432106460247	3.6167433987666313e-19	NA	25	25	25
ENSG00000152229.18	PSTPIP2	1.351100614733804	0.18623816240346114	0.17666320458895868	0.006166607901445246	0.14537484917554616	9.17315325091545e-21	NA	30	30	30
ENSG00000198873.11	GRK5	1.3507242476057675	0.4046945737459637	0.17678378194734368	0.0033705942876884974	0.060207022986361075	4.0249662597800364e-09	NA	13	14	14
ENSG00000174516.14	PELI3	1.3506956653313726	0.1755913687169762	0.1767929414025664	0.007134176215284175	0.06832821515064025	4.5398229070654215e-10	NA	27	28	28
ENSG00000176092.14	AIM1L	-1.3504913567445584	-0.08526700579752958	0.17685842428451026	0.03534126168424913	0.03494965008537378	9.905119010811247e-06	NA	63	70	70
ENSG00000185187.12	SIGIRR	1.3502682105449006	0.20718938755910257	0.17692996545031314	0.005063655133624989	0.09594177099958358	5.3712562871578675e-14	NA	50	53	53
ENSG00000116663.10	FBXO6	-1.3501440671924991	-0.22208777075093317	0.1769697754171825	0.0044159111780393894	0.030072929046627343	4.385642314885943e-05	NA	30	31	31
ENSG00000157111.12	TMEM171	1.3499105220375704	0.18653669570750075	0.17704468615501734	0.009277600586556203	0.011096965677919743	0.013949372371880871	NA	25	30	30
ENSG00000100253.12	MIOX	1.3498930515417762	0.26758775336024687	0.17705029085054713	0.0037100755313621983	0.012767315434654623	0.007948709965621513	NA	11	11	11
ENSG00000164346.9	NSA2	-1.3498371454710092	-0.07538210577203609	0.17706822691984847	0.04442971710464562	0.4048643382555685	5.654510558094322e-69	NA	37	37	37
ENSG00000159720.11	ATP6V0D1	1.3492131223411914	0.3202406577565102	0.17726852107301327	0.0028475066250531903	0.0963837662665981	1.6260259939304198e-14	NA	30	31	31
ENSG00000188487.11	INSC	-1.3485237828377734	-0.11337441448847917	0.17748997609549744	0.021935719055320217	0.09873829677094316	2.5364438051065757e-14	NA	53	53	53
ENSG00000162757.4	C1orf74	1.3485031515996206	0.1427311599042897	0.17749660719550509	0.011126801727743668	0.08369042191155808	2.921576449189361e-12	NA	26	28	28
ENSG00000167850.3	CD300C	-1.3483989769869584	-0.09647743575813468	0.17753009284489008	0.020703839055810334	0.2086849998012089	4.678423450785037e-31	NA	39	45	45
ENSG00000267547.1	RP11-686D22.4	-1.3483830452806267	-0.11215760491646198	0.17753521431086072	0.027835209881691105	0.2036725460283036	4.5523780732125484e-30	NA	14	15	15
ENSG00000164823.9	OSGIN2	1.348017541181821	0.15635652234164912	0.17765274084492833	0.009524418057286906	0.10167261034244786	7.67109128429589e-15	NA	12	12	12
ENSG00000152223.12	EPG5	1.346730854440979	0.11678224541598925	0.17806693128345485	0.017185535077855682	0.20611013518668256	1.6185467422487266e-30	NA	34	35	35
ENSG00000221968.8	FADS3	1.345661713905258	0.27028337449123996	0.1784116389916537	0.0034350243445175873	0.06762041617226817	4.0828007483471053e-10	NA	3	3	3
ENSG00000157778.8	PSMG3	1.3456291735842714	0.20257220335892753	0.17842213828320264	0.00762633531567647	0.07769262158733617	2.6044525749990786e-11	NA	18	19	19
ENSG00000082701.14	GSK3B	1.3455054701888638	0.3043531443848217	0.17846205597650477	0.0015757452059080245	0.0337005645139343	1.2812260468532026e-05	NA	20	21	21
ENSG00000116691.10	MIIP	1.3454219034071253	0.11150868967848222	0.17848902579682302	0.023950838110253996	0.3017568109722512	5.816522417328952e-47	NA	25	25	25
ENSG00000079337.15	RAPGEF3	-1.3443627281430417	-0.05012012721272908	0.17883112023917114	0.08810122254974403	0.25830174604728273	2.352960767303204e-39	NA	28	28	28
ENSG00000169397.3	RNASE3	-1.3443467844941142	-0.14133278632724344	0.17883627347253606	0.013180214062242204	0.14378295382918055	6.254973812226429e-21	NA	29	31	31
ENSG00000236279.6	CLEC2L	-1.344106412975822	-0.10524023117237749	0.17891397864262282	0.020129311154063335	0.09511475403628633	1.0182493314530783e-13	NA	30	31	31
ENSG00000167861.15	HID1	1.3438284778243492	0.161057727788957	0.17900385835265986	0.007953515880286921	0.014382238779839396	0.004607620727153323	NA	70	77	77
ENSG00000089006.16	SNX5	1.3437084650236975	0.4827293034003851	0.1790426789204801	0.0015238191514528759	0.023263079090785642	0.000325606918736477	NA	11	11	11
ENSG00000106682.14	EIF4H	-1.3436897528794975	-0.2948818214681002	0.17904873230617901	0.0038336532342754404	0.07435233587130184	5.1818047349655893e-11	NA	12	14	14
ENSG00000153066.12	TXNDC11	1.3433872353537062	0.5752363907234901	0.17914661796200115	0.0007305053994691	0.016288084413665912	0.002541486487931952	NA	11	11	11
ENSG00000164654.15	MIOS	-1.3433750391090586	-0.5860529910260218	0.17915056513764405	0.0007138495352313601	0.013848736593582073	0.005838885949414505	NA	5	5	5
ENSG00000110651.11	CD81	-1.3433469094769637	-0.4872420823617204	0.17915966921921667	0.000832151859446627	0.0315238146158898	2.7988378796715867e-05	NA	19	23	23
ENSG00000161980.5	POLR3K	-1.343313479925351	-0.07700554126989231	0.17917048905319133	0.059568947242628276	0.2799050949544265	4.951346747419564e-43	NA	46	50	50
ENSG00000008018.8	PSMB1	1.3432237668479674	0.1991524525493051	0.17919952805739914	0.007244468609285321	0.1103641543787806	8.040636460344338e-16	NA	39	39	39
ENSG00000221923.8	ZNF880	-1.3428234207051837	-0.14356674528146102	0.17932915776667224	0.011211837000685076	0.07438849488250199	5.3915473334208094e-11	NA	16	16	16
ENSG00000270339.3	CH17-385C13.3	1.3428120537969075	0.30676767750037415	0.1793328393218332	0.0034933057532495594	0.021730838717213225	0.000534667047459613	NA	16	19	19
ENSG00000135074.15	ADAM19	1.3426653968650482	0.11054415489478699	0.17938034413654125	0.011656471534488566	0.1221113329103068	1.7303991398999063e-17	NA	70	73	73
ENSG00000121236.20	TRIM6	1.342660808105259	0.12875651922922662	0.17938183066919944	0.018746708890206874	0.041371755544197454	1.1945755400739286e-06	NA	36	37	37
ENSG00000172803.17	SNX32	1.3426103160326819	0.07019292220160825	0.17939818822413933	0.05756916011350804	0.1542603107624638	2.8412343563095143e-22	NA	14	14	14
ENSG00000184602.5	SNN	-1.3423049813097565	-0.2561440543829118	0.17949712895654513	0.004002222162700242	0.030328322757854086	4.2452402339401066e-05	NA	34	36	36
ENSG00000204625.10	HCG9	-1.3422841780220196	-0.6017341953749529	0.17950387153435754	0.000667976394877351	0.09109278900230612	3.900151054816152e-13	NA	6	56	56
ENSG00000228140.1	RP3-467K16.4	1.3422770582900447	0.1044102382719478	0.17950617916222356	0.021030307271500098	0.13435309038523593	2.934223890412107e-19	NA	19	22	22
ENSG00000169592.14	INO80E	-1.3422168210473557	-0.17178452691838886	0.17952570397358525	0.00847371329015147	0.07710628305543159	2.0386438648576e-11	NA	22	22	22
ENSG00000166165.12	CKB	1.3419222502700576	0.30074290732813547	0.17962120649368163	0.002577312914848107	0.016343207639186858	0.002749740538396286	NA	11	11	11
ENSG00000244038.9	DDOST	-1.3418896685956843	-0.6072558167488038	0.17963177208733372	0.0010921660120615099	0.012417612164977849	0.008965599887427672	NA	20	21	21
ENSG00000141956.13	PRDM15	1.3417565043552329	0.11924943539122888	0.1796749594234679	0.02751620823688625	0.18420431374171864	5.284296316520079e-27	NA	80	81	81
ENSG00000089916.17	GPATCH2L	1.34163915581708	0.1650559158836725	0.17971302386599053	0.011696219337022355	0.16443615922000293	8.284600274856335e-24	NA	15	16	16
ENSG00000088766.11	CRLS1	1.341459246894201	0.47874517038261827	0.17977139271017217	0.000990699170864485	0.0248561177821488	0.00020866348687122968	NA	12	14	14
ENSG00000141556.20	TBCD	1.3413689534702575	0.11854378712435278	0.17980069241338648	0.01844128594468113	0.19220763812424	6.036400114932628e-28	NA	37	38	38
ENSG00000197951.8	ZNF71	-1.3412752172160634	-0.2262622739121045	0.17983111304992183	0.004130769784553771	0.06542558098983584	1.0960701103265308e-09	NA	6	6	6
ENSG00000111361.12	EIF2B1	-1.3412437207339312	-0.252369789931782	0.17984133559953996	0.003965406171936985	0.08256884030423246	5.148586553261652e-12	NA	17	17	17
ENSG00000089876.11	DHX32	-1.3409850939670538	-0.08095653615859746	0.17992529225763587	0.04065699362280119	0.16906367585518967	1.7540870279273667e-24	NA	48	49	49
ENSG00000093134.14	VNN3	1.340925539345521	0.05953622892266286	0.17994462928873312	0.0698383869050683	0.4106471554824008	7.296683068303642e-72	NA	51	52	52
ENSG00000108395.13	TRIM37	1.3409164976923424	0.04287531091336635	0.1799475651947211	0.12311808643826361	0.4500372432206247	4.664220058420497e-82	NA	27	29	29
ENSG00000115568.15	ZNF142	1.340758843562178	0.25981345287073354	0.17999876262816084	0.0042284563650278805	0.07196936601545945	1.3453798311597544e-10	NA	22	22	22
ENSG00000162174.12	ASRGL1	1.340632122478374	0.1055279336123228	0.18003992254701828	0.028383766724458154	0.13192422922673167	3.6336411109607007e-19	NA	29	29	29
ENSG00000130684.13	ZNF337	1.3405838654791888	0.5877314109871333	0.1800555986057787	0.0005426342268608376	0.012942550954935315	0.0074974614215230625	NA	24	25	25
ENSG00000197312.11	DDI2	-1.3403177895219038	-0.2723285239016859	0.1801420503390172	0.0030810994592019724	0.03630719755960531	6.376793723834792e-06	NA	30	32	32
ENSG00000186026.6	ZNF284	1.3400826218064925	0.1046086857537255	0.18021848523119033	0.022932222061090746	0.10713473696151278	1.799398802946609e-15	NA	14	14	14
ENSG00000105928.13	DFNA5	-1.339863413597066	-0.05613598894441565	0.18028975461324548	0.07674087039229299	0.215345489297323	1.2866251356714036e-31	NA	21	21	21
ENSG00000261222.2	CTD-2006K23.1	1.3392825672543673	0.029982691593814562	0.18047870170001112	0.20082657393597797	0.4560043341120767	1.994439284664865e-81	NA	73	76	76
ENSG00000136011.14	STAB2	-1.3391818467063554	-0.10377115903988963	0.18051148066591471	0.010716183173425686	0.058755070414004185	7.93408638305116e-09	NA	72	74	74
ENSG00000277938.1	RP5-965G21.3	-1.3391483580065133	-0.25936928532724973	0.18052238036438395	0.003204703121187804	0.03535516360796701	9.351711556339267e-06	NA	3	3	3
ENSG00000197265.8	GTF2E2	1.3390584582959957	0.5040899116535791	0.18055164279319924	0.0008253714723991673	0.01581930465184373	0.0031398724277764576	NA	17	18	18
ENSG00000167107.12	ACSF2	-1.338733796628939	-0.21385320514518633	0.18065734976471814	0.008081045761354525	0.03122762017278495	2.8603342629666528e-05	NA	57	57	57
ENSG00000228716.6	DHFR	1.3386082965333905	0.046706451959418104	0.18069822380224987	0.12837944772651935	0.4982272128172601	3.7028051860828513e-94	NA	61	61	61
ENSG00000103671.9	TRIP4	1.3386078973932498	0.30844471124978495	0.18069835380887522	0.0023656933323943415	0.07380402048366289	6.069128175779618e-11	NA	37	37	37
ENSG00000197355.10	UAP1L1	-1.3384671038325642	-0.03816491363416094	0.18074421696228138	0.2012179697491424	0.5279851921410637	4.9783741798070045e-102	NA	39	52	52
ENSG00000214274.9	ANG	1.3382473105232384	0.1603890329440315	0.1808158313674776	0.009078350029754233	0.07125850543005963	1.3295879649480711e-10	NA	23	25	25
ENSG00000171916.16	LGALS9C	1.3382417949428647	0.042255241398448044	0.18081762875869256	0.1658396445776154	0.3522606061751591	6.805157425024011e-57	NA	20	21	21
ENSG00000182871.14	COL18A1	-1.338200549208346	-0.05459741448233118	0.18083107014390976	0.08809851054471081	0.5445111930999699	6.962416668598198e-109	NA	41	43	43
ENSG00000259577.1	CERNA1	-1.3381894886717924	-0.12461402760654111	0.18083467473811832	0.019114641642148975	0.06825469454441879	4.898450077589454e-10	NA	17	17	17
ENSG00000143891.16	GALM	-1.3378297819149991	-0.15138515636595812	0.18095193112692476	0.013508996416076193	0.06475208148798803	1.0642864778247639e-09	NA	63	65	65
ENSG00000134884.13	ARGLU1	-1.3376770128257498	-0.2058310859716666	0.181001747521232	0.0048104766633477085	0.1537746605376428	3.10181127727239e-22	NA	6	7	7
ENSG00000243335.9	KCTD7	1.3364254646375375	0.1990495177094144	0.1814102476811449	0.005547233988304209	0.044121079438581824	6.587504003820564e-07	NA	46	49	49
ENSG00000251369.8	ZNF550	-1.3363781434942286	-0.2431752858277928	0.18142570652034906	0.00482486730538793	0.1032394967544798	3.864157075878989e-15	NA	3	3	3
ENSG00000002726.20	AOC1	-1.3348187871083235	-0.03219029454240074	0.18193566307671083	0.20828189095389474	0.4705879499227485	6.867035229979702e-86	NA	7	8	8
ENSG00000151553.14	FAM160B1	-1.333820823370713	-0.3029435368949009	0.18226258486050773	0.0026056309617605326	0.09220535252391644	2.7974283286453134e-13	NA	39	40	40
ENSG00000108039.17	XPNPEP1	1.3336977847105502	0.33205437424907114	0.18230292110063273	0.002211307609151051	0.031852835170244474	2.6421826992968023e-05	NA	16	17	17
ENSG00000125388.19	GRK4	-1.3330623410910292	-0.050851038610677385	0.1825113464275414	0.09524166214031744	0.15108179452570497	7.268484576871065e-22	NA	47	54	54
ENSG00000197362.14	ZNF786	1.3328368823201686	0.14514889835302078	0.18258533928910792	0.012949595283195234	0.07279992585064894	9.423025005853564e-11	NA	11	11	11
ENSG00000163659.12	TIPARP	1.3326374451846648	0.20466505713678732	0.18265081069861222	0.0040823785810183925	0.015079391591891068	0.003990499225166681	NA	46	47	47
ENSG00000133561.15	GIMAP6	1.3323721641824458	0.39752803879332543	0.18273792436466618	0.0014490165126178401	0.027114096570564086	0.00010593195865143657	NA	14	18	18
ENSG00000168874.12	ATOH8	-1.33218298909667	-0.0528676857127015	0.18280006498233703	0.0819579356568293	0.3200215573415401	1.8483587048750837e-50	NA	18	18	18
ENSG00000151692.14	RNF144A	-1.3318001419307293	-0.2694419792499807	0.18292587132376248	0.0026707586362387306	0.038359555937522966	3.966086884091455e-06	NA	17	19	19
ENSG00000182919.14	C11orf54	-1.3311847016656253	-0.16287302328276096	0.1831282439160825	0.009005160060207814	0.19023427525768824	1.1691368254183823e-27	NA	24	24	24
ENSG00000146700.8	SSC4D	-1.3306710848543433	-0.11035564901639372	0.18329726130648039	0.020697030825116536	0.1320182459251548	6.061852268032284e-19	NA	16	18	18
ENSG00000145012.13	LPP	1.330491605534272	0.1999331199999083	0.18335635033609587	0.00920914246945147	0.08272649699357433	4.1924166135029315e-12	NA	63	65	65
ENSG00000260804.3	LINC01963	-1.329896068115356	-0.16197143526288468	0.18355251708552167	0.011160538815396316	0.0892834388751144	4.614290329418621e-13	NA	36	39	39
ENSG00000168056.15	LTBP3	1.3287380027809914	0.3361226232047996	0.18393442246353908	0.0035627110145929567	0.08506620599815619	2.699841950867837e-12	NA	19	19	19
ENSG00000133422.12	MORC2	-1.3287236813423884	-0.29416472821105305	0.18393914905083264	0.0029246112308741914	0.02657459892862052	0.00011938931426584585	NA	31	31	31
ENSG00000136868.10	SLC31A1	-1.3282609131031051	-0.2334389954745942	0.18409192754593195	0.005193946892647159	0.041347050896632605	1.5260537424476309e-06	NA	5	5	5
ENSG00000185761.10	ADAMTSL5	-1.3263729666328283	-0.9497576680819784	0.18471618859250472	0.000289532493369832	0.0106754192634923	0.01538725318381106	NA	8	10	10
ENSG00000170631.14	ZNF16	-1.3263559415682549	-0.45869713689297953	0.18472182515255753	0.0010119397210648106	0.013984264320894526	0.005173884144278879	NA	3	3	3
ENSG00000168961.16	LGALS9	1.3257228824146647	0.05046168525219526	0.18493150509118284	0.10112196958547764	0.5517695417943219	6.773032644845297e-111	NA	26	26	26
ENSG00000184752.12	NDUFA12	-1.325588282846355	-0.11549648662230282	0.1849761094460064	0.020485414518647233	0.21275866514520467	1.3918087834248774e-31	NA	52	52	52
ENSG00000128285.4	MCHR1	1.3255046617730362	0.11539119510250175	0.18500382427143292	0.01615934778672304	0.04592197005901962	2.557050951549572e-07	NA	24	24	24
ENSG00000138744.14	NAAA	1.3251063386645658	0.03469676034821618	0.18513588406798032	0.16132922269094183	0.6146012503032424	3.082917065122363e-136	NA	81	83	83
ENSG00000271151.1	RP11-394I13.2	-1.3248713944139774	-0.41160070189511805	0.18521381002877602	0.001953983142999562	0.02309797322509313	0.00036699652396191706	NA	15	15	15
ENSG00000109736.14	MFSD10	-1.3248304269361517	-0.19083742418864053	0.18522740054492937	0.00544145939896868	0.05438805720925118	3.0697944241704905e-08	NA	40	52	52
ENSG00000185272.13	RBM11	-1.3247219427202812	-0.12650332670504982	0.1852633925691447	0.014458208832337319	0.03707094493805235	5.077118569105225e-06	NA	31	36	36
ENSG00000127720.7	METTL25	1.324599414865186	0.2658183189975454	0.18530405010015416	0.005304061009975235	0.039887599318909214	2.0350336162630948e-06	NA	48	48	48
ENSG00000111652.9	COPS7A	1.3235874525106592	0.6152164190836629	0.18564009460933795	0.0008059155712296953	0.010989148220790208	0.01331702609814332	NA	15	16	16
ENSG00000135929.8	CYP27A1	1.323264848969951	0.07036710717642793	0.1857473169258671	0.043680809541006275	0.19287163620286216	5.655948307106701e-29	NA	39	39	39
ENSG00000037637.10	FBXO42	-1.3232412180256743	-0.21595089944017326	0.18575517283813447	0.0053076572214825184	0.044045390355140907	5.495319804061023e-07	NA	32	35	35
ENSG00000122218.14	COPA	-1.3231972334631856	-0.1003910610241334	0.18576979579683783	0.024406424098850382	0.327379350114591	2.0312062338502396e-52	NA	25	25	25
ENSG00000135541.20	AHI1	-1.3226722229792853	-0.062008846446376366	0.1859444047185539	0.058411104506092715	0.2444889419617383	3.84959568316772e-37	NA	50	52	52
ENSG00000270379.5	HEATR9	1.3225911536795765	0.3206582055546691	0.18597137770051597	0.002327623571841791	0.031435705544354875	2.8674766015116467e-05	NA	24	25	25
ENSG00000141458.12	NPC1	-1.3223912002029314	-0.6529265530992032	0.18603791761029997	0.0005040015386732018	0.011177846374834821	0.012515046896932008	NA	6	6	6
ENSG00000183665.5	TRMT12	1.3222415817146906	0.04484303467431921	0.18608771870529073	0.12273913307859936	0.5168264489353332	6.404250707803959e-99	NA	30	31	31
ENSG00000132906.17	CASP9	1.3217739444484657	0.283812017638087	0.18624343711568214	0.002597183621754174	0.036946388884800334	4.865864220995923e-06	NA	8	9	9
ENSG00000272333.5	KMT2B	1.3215634770065934	0.3626456385411186	0.1863135520299889	0.001754111006581547	0.05244659348937709	4.3194251329690866e-08	NA	10	10	10
ENSG00000143553.10	SNAPIN	1.3210615230922083	0.27802480553626546	0.18648085119303315	0.003262968524020039	0.065332645143373	1.07239617785456e-09	NA	23	24	24
ENSG00000116685.15	KIAA2013	1.3208988193296056	0.17921475372122228	0.18653510349812996	0.00860722060114625	0.23180834558851185	1.7630288081049906e-34	NA	20	24	24
ENSG00000127586.16	CHTF18	-1.3205863202447539	-0.6164936244495636	0.18663933659667398	0.0006961021160387729	0.013784594586880744	0.005891383229045914	NA	10	10	10
ENSG00000175003.12	SLC22A1	1.3200294562280193	0.11271373104426835	0.1868251835070066	0.014625018540027158	0.157154903608014	3.4224568489683266e-23	NA	49	54	54
ENSG00000103489.11	XYLT1	-1.3198242846781514	-0.2064179750123793	0.1868936915829159	0.01391837108886982	0.11712482040840423	4.1224802174098756e-17	NA	30	30	30
ENSG00000198231.12	DDX42	-1.3186556493415393	-0.14305973128463453	0.18728426017753408	0.013665102333683192	0.19104256355134366	9.878450556819623e-28	NA	13	13	13
ENSG00000089154.10	GCN1	-1.318502136789557	-0.4675740553755216	0.1873356102236795	0.000733804241482755	0.03229804969311658	2.3799296100858192e-05	NA	23	23	23
ENSG00000233922.2	LINC01694	-1.3179878011493236	-0.12115697726170353	0.1875077315829714	0.014524007414733715	0.028167606253259817	8.018653929808547e-05	NA	34	37	37
ENSG00000122783.16	C7orf49	-1.3179533213751953	-0.12458597668079226	0.18751927434229732	0.013938176693522892	0.14468091355514334	9.483136526827192e-21	NA	13	13	13
ENSG00000159423.16	ALDH4A1	-1.3177609569328304	-0.14317164374172384	0.18758368162029027	0.010300960593455743	0.091212915603568	1.5313734237592224e-13	NA	22	23	23
ENSG00000178607.15	ERN1	1.3169474679238107	0.14419200227345125	0.18785623378419825	0.0124479016829755	0.1532396489613812	2.970399952946365e-22	NA	21	21	21
ENSG00000119121.21	TRPM6	-1.3166103174381387	-0.07612050739231797	0.18796927864073287	0.042009862783476695	0.22699474704441136	2.873167581943653e-34	NA	54	54	54
ENSG00000137876.9	RSL24D1	1.3159928077190453	0.425666343584201	0.18817645669000627	0.0011332684585158117	0.017400571393154714	0.0019251425288682304	NA	40	41	41
ENSG00000198393.7	ZNF26	1.3159226179122927	11.856901462842186	0.18820001643167916	7.854598522820202e-07	0.011065315721558852	0.01373980903854756	NA	1	3	3
ENSG00000230438.6	SERPINB9P1	-1.315302812671357	-0.04968608000725259	0.1884081532308629	0.08753037769452879	0.289516625226354	5.305513210669764e-45	NA	28	28	28
ENSG00000272886.5	DCP1A	1.3151381932166153	0.23031453731960005	0.18846346261768898	0.005831336163793592	0.0412498187895907	1.637072730806223e-06	NA	36	36	36
ENSG00000105996.6	HOXA2	1.3146570209288426	0.0797514936453143	0.18862519713168835	0.03783444854297308	0.14060662738598292	2.8836558324175066e-20	NA	12	12	12
ENSG00000167863.11	ATP5H	1.3142721625456275	0.7690797429077484	0.18875463170152074	0.00041204434025041744	0.024614463923767968	0.0002301371056881078	NA	4	4	4
ENSG00000204410.14	MSH5	-1.3137474811298646	-0.357539105683548	0.1889311966874826	0.0009960623251765992	0.04086568588111355	1.7215650499045311e-06	NA	12	43	43
ENSG00000166166.12	TRMT61A	1.3135773123649945	0.23646061265098817	0.18898848776412314	0.004429153060649561	0.04503365692561846	4.1858053407744926e-07	NA	18	18	18
ENSG00000171033.12	PKIA	1.3133976613783926	0.11395447330235814	0.18904898513845303	0.01823389271585622	0.1438479641639041	1.5911515752011304e-20	NA	11	11	11
ENSG00000131669.9	NINJ1	1.3132696734590554	0.14412568679887391	0.18909209371056124	0.009056279713005096	0.1304052241127921	9.828226928470114e-19	NA	42	45	45
ENSG00000165548.10	TMEM63C	1.3128224782487117	0.02962537656753455	0.18924277378339527	0.2489941893227229	0.4380018267347177	3.696793183433643e-77	NA	34	35	35
ENSG00000146070.16	PLA2G7	1.3126034269913769	0.2442963945327147	0.1893166142386058	0.008493856551509527	0.04064746044728562	1.945836515207309e-06	NA	47	47	47
ENSG00000167193.7	CRK	1.3125883270342216	0.7547685768108363	0.18932170509764146	0.000741859292271756	0.03989540724789188	1.4391519883206698e-06	NA	7	7	7
ENSG00000228696.8	ARL17B	1.3118380632348663	0.09943221879939351	0.18957477906490017	0.025402883972449847	0.2756379538748312	2.8609578528009275e-42	NA	29	53	53
ENSG00000111364.15	DDX55	1.3114910008438878	0.11268377272188493	0.18969193212590418	0.02587344684787172	0.14939071749988692	6.405183143581334e-22	NA	59	60	60
ENSG00000234719.8	NPIPB2	1.3110113881706946	0.035502318930153175	0.1898539161403353	0.18001359805177264	0.4359099499763763	1.7302763087395703e-76	NA	12	13	13
ENSG00000113658.16	SMAD5	-1.3109217566440694	-0.13522902053736072	0.18988419952158242	0.013581154663762803	0.13866613364966066	5.836709599275009e-20	NA	35	36	36
ENSG00000168566.12	SNRNP48	1.310843502634742	0.1674968563543805	0.18991064174432082	0.009213638303741072	0.02251614900916491	0.0004053348882868813	NA	66	67	67
ENSG00000049541.10	RFC2	1.3099484377685637	0.1749569417380307	0.1902132793484611	0.008592375354363592	0.0783272665541542	1.7196519664667355e-11	NA	58	60	60
ENSG00000198301.11	SDAD1	-1.3089481090927797	-0.3821216286225644	0.19055192869211046	0.0014591284263940224	0.0195204211727762	0.0009395625237971804	NA	27	30	30
ENSG00000027075.14	PRKCH	-1.3086386906335068	-1.135907489468394	0.19065676846018964	0.00017895317882594071	0.014536734177482146	0.004744659971679969	NA	3	3	3
ENSG00000169715.14	MT1E	1.3080278247193655	0.12309460363792882	0.19086387185984954	0.016047065053220774	0.08923903770987804	4.3438253318220784e-13	NA	19	20	20
ENSG00000241484.9	ARHGAP8	-1.3079362653211	-0.19570504001554745	0.19089492773653172	0.0064164530374934015	0.07193524795521719	1.459518108302135e-10	NA	20	20	20
ENSG00000114491.13	UMPS	-1.3077807922188698	-0.3096584402094211	0.1909476709137986	0.002406277304692024	0.07893619063813606	1.613419977010071e-11	NA	5	5	5
ENSG00000160856.20	FCRL3	1.3077603521115355	0.09897636939270965	0.19095460587687263	0.022739577358308255	0.2541714560815073	5.234767300293717e-39	NA	11	11	11
ENSG00000159231.5	CBR3	-1.3073335774760957	-0.09692702481278725	0.19109944522847144	0.020843747906357436	0.09796509146038446	4.508331796350126e-14	NA	13	14	14
ENSG00000113231.13	PDE8B	1.3071659531393016	0.07040404294816005	0.19115635591061186	0.04734996321270781	0.15042004906304482	1.3976874423507913e-21	NA	10	10	10
ENSG00000178971.13	CTC1	-1.3069460169401037	-0.19701118676692264	0.1912310460794896	0.007024778691099986	0.2574397276199489	1.152431340488448e-38	NA	14	15	15
ENSG00000077984.5	CST7	1.3061995608131387	0.07502354460624583	0.19148470214612134	0.06324232293054113	0.4388805557603571	9.500638251443107e-81	NA	90	93	93
ENSG00000143384.12	MCL1	-1.306040130275009	-0.2959791666999968	0.1915389109025104	0.0029397143322810937	0.09658360650920664	5.5379593082639974e-14	NA	6	6	6
ENSG00000106546.12	AHR	1.3053608531165861	0.19444501237582923	0.19177000177125547	0.007355480989344058	0.08145170961744923	5.581168714695828e-12	NA	37	37	37
ENSG00000129295.8	LRRC6	1.3046871160361695	0.04288388924293969	0.19199941039736312	0.12223082709782099	0.5800976520845906	1.2166543960792065e-121	NA	33	33	33
ENSG00000182446.13	NPLOC4	-1.3046650444215706	-0.3518003932538984	0.19200692923221374	0.0021901405664649103	0.06424358191838822	9.863644090488801e-10	NA	12	12	12
ENSG00000151715.7	TMEM45B	1.30402904220029	0.05528471484587591	0.19222368042320015	0.08377035219521539	0.3649849311485529	2.663162743128377e-60	NA	37	37	37
ENSG00000152127.8	MGAT5	-1.3032775644034218	-0.2895852922688771	0.1924800177756264	0.003412269894237425	0.047729612628376425	1.9350129773359766e-07	NA	19	20	20
ENSG00000187239.16	FNBP1	-1.3032567463442506	-0.4538005516435993	0.1924871226199295	0.0016679654112416213	0.060836091215990186	4.611855266533628e-09	NA	7	7	7
ENSG00000157881.13	PANK4	1.3025910679344221	0.4282541082511415	0.1927144088144369	0.001146827689330664	0.04514535415090259	4.815266342646989e-07	NA	12	12	12
ENSG00000166845.13	C18orf54	-1.3025735578029418	-0.10068812569477802	0.1927203900547796	0.021084865288207074	0.07940390533931461	1.2443957462420347e-11	NA	62	62	62
ENSG00000183421.11	RIPK4	1.3023006562657942	0.12348003630201891	0.19281362741489405	0.014747034671060444	0.054090863911549256	3.103455296241056e-08	NA	30	31	31
ENSG00000163155.11	LYSMD1	-1.3015288971440873	-0.407240466633045	0.1930774798804974	0.0011821361428996818	0.02229999546553384	0.0004477848484368707	NA	4	4	4
ENSG00000154511.11	FAM69A	-1.3014630079269407	-0.26423539944801355	0.19310001866529214	0.001783341169980997	0.03763568709318527	3.953970795904613e-06	NA	1	1	1
ENSG00000176871.8	WSB2	1.3013554212754728	0.10864123118457585	0.19313682508427343	0.02359655591919834	0.19808289604921914	8.288802359529423e-29	NA	13	13	13
ENSG00000134318.13	ROCK2	1.3012137438354416	0.2880519549436218	0.1931853021488218	0.0024670710034916344	0.06324209880120922	2.0623987362256675e-09	NA	11	11	11
ENSG00000113407.13	TARS	1.3011675152201447	0.3864348561540905	0.19320112189796546	0.0014332429844979154	0.01976968084480091	0.000896267862857889	NA	10	10	10
ENSG00000108448.20	TRIM16L	-1.3009046374269642	-0.0704352921254633	0.1932910985732177	0.04381625862796009	0.11259910871159068	1.7377547187463014e-16	NA	11	14	14
ENSG00000073849.14	ST6GAL1	1.300408155686154	0.48067015383825373	0.1934611161510139	0.001046893633300908	0.010032860497452684	0.01819085571922164	NA	26	26	26
ENSG00000163466.15	ARPC2	1.2999217600582609	0.45902533029127307	0.19362778627229515	0.000990352955501664	0.02921027588466355	5.477428013425072e-05	NA	21	21	21
ENSG00000259031.1	CTD-2062F14.3	1.2998592284047878	0.04428669565717001	0.19364922124620942	0.1135483001106009	0.2990678941750777	1.8740949551472624e-46	NA	12	12	12
ENSG00000087095.12	NLK	1.2998559557127105	0.9268288659506155	0.1936503431271398	0.0004730681975374263	0.018182121402044223	0.001482206312129391	NA	7	7	7
ENSG00000009844.15	VTA1	-1.2995212568771621	-0.6878977067354167	0.19376510330523766	0.0004448404572353447	0.015038974777017947	0.004069999676998032	NA	23	23	23
ENSG00000115325.13	DOK1	1.2993923622101944	0.262578181244931	0.1938093115004338	0.0020668709834361838	0.05159865561141068	7.694972089875312e-08	NA	34	34	34
ENSG00000164597.13	COG5	-1.299065652261416	-0.06298631572258798	0.19392139940372488	0.0584470724502294	0.3774780353425016	3.1442138307098264e-64	NA	29	30	30
ENSG00000187764.11	SEMA4D	1.298869949660534	0.14467163305255729	0.193988563991362	0.008486505071784166	0.17398743028316105	1.0432676604245453e-25	NA	50	52	52
ENSG00000181649.5	PHLDA2	1.2983707030550218	0.10676648519861916	0.19415998137998647	0.02002368056058439	0.0895090739932616	6.21257678219493e-13	NA	37	41	41
ENSG00000105227.14	PRX	-1.2972719484413566	-0.10480506505923688	0.19453763266106783	0.017260230181820154	0.08062195158594154	7.844095595461893e-12	NA	12	13	13
ENSG00000236423.5	LINC01134	-1.2960618523554677	-0.20597548505509403	0.19495417629059875	0.0035942218738846863	0.0221259223120597	0.0004513037792904696	NA	59	62	62
ENSG00000251287.8	ALG1L2	-1.2959516994837856	-0.04330086498479738	0.19499212596824533	0.1354616969487355	0.27462583912554805	7.179967875770909e-43	NA	29	31	31
ENSG00000040275.16	SPDL1	1.2955611345936289	0.1489153496419212	0.1951267263741675	0.010027278515579566	0.0935559261006526	8.811305552539909e-14	NA	44	44	44
ENSG00000178209.14	PLEC	-1.2944386269969452	-0.058556298695569525	0.19551395555818596	0.06409236442351772	0.4361651805395581	1.1250574785844675e-76	NA	31	33	33
ENSG00000007129.17	CEACAM21	-1.293701684189005	-0.03672756273134316	0.19576848338440667	0.14733570975827168	0.6270247438201082	1.8883229644160078e-140	NA	17	17	17
ENSG00000089012.14	SIRPG	1.2935138732931948	0.1876599407143731	0.19583338897028346	0.00475522997559376	0.034614158974183115	1.1049783106743648e-05	NA	67	69	69
ENSG00000185864.16	NPIPB4	1.2930324538034415	0.1293976728600235	0.1959998348027857	0.014830380818167014	0.02755490240251754	9.121675324962503e-05	NA	40	42	42
ENSG00000008517.16	IL32	1.2927263543317926	0.17000893144762655	0.1961057194421003	0.01148453612516369	0.18219742041357725	1.0875605288881631e-26	NA	33	34	34
ENSG00000127507.17	ADGRE2	1.2926757490807719	0.06320630097571832	0.19612322863390286	0.037091407700675205	0.3573912221679405	3.6507706522089904e-58	NA	104	107	107
ENSG00000170949.17	ZNF160	-1.2922808369379566	-0.1158925264801212	0.19625990582822284	0.0160320055323618	0.12322163439556852	1.4218619208414334e-17	NA	41	44	44
ENSG00000169683.7	LRRC45	-1.2922144085354248	-0.20366622819932337	0.19628290323365438	0.006525079630742795	0.1350030461047493	2.244021248585177e-19	NA	18	18	18
ENSG00000100814.17	CCNB1IP1	-1.2915638933928304	-0.2934193313896234	0.1965082148591183	0.0033541741723217256	0.06384940650682272	1.6392076490750405e-09	NA	53	55	55
ENSG00000159761.14	C16orf86	1.2915521030222041	0.2831011590653452	0.19651230030456024	0.004346024354877357	0.03631744957893447	3.790884599339865e-06	NA	14	14	14
ENSG00000166189.7	HPS6	-1.2915101094598116	-0.11026187464026874	0.1965268518714578	0.011073019113400242	0.1807926459128472	4.534984461812362e-27	NA	28	30	30
ENSG00000111328.6	CDK2AP1	1.290942246095497	0.05639749744554089	0.19672370481474977	0.07336656695870757	0.2454462087649333	3.7671348444986487e-38	NA	72	74	74
ENSG00000149577.15	SIDT2	1.2908801190545318	0.060786440661078696	0.19674525025367284	0.049371182159888435	0.2819610022109416	7.992594551240602e-44	NA	16	16	16
ENSG00000101290.13	CDS2	-1.2897688460179462	-0.12590395976646154	0.19713092776731966	0.014722267289539263	0.2274262588471261	3.395520755457182e-34	NA	17	18	18
ENSG00000213760.10	ATP6V1G2	1.2896572236143495	0.11923972594537657	0.19716969791537475	0.01795952628917954	0.10131283082639922	1.4123572563677991e-14	NA	16	26	26
ENSG00000105287.12	PRKD2	-1.289261398922676	-0.09791633983247429	0.1973072258984142	0.019680933788418585	0.29344591245643226	1.1025791946819167e-45	NA	58	63	63
ENSG00000189337.16	KAZN	1.2892034612000336	0.046074012010524974	0.19732736205842316	0.1610556707486942	0.4861956048943058	1.1207061168964293e-90	NA	64	64	64
ENSG00000174953.13	DHX36	-1.2889621602650216	-0.3691647830026332	0.19741124197823234	0.001383186303842147	0.033164836807755775	1.7079922020597377e-05	NA	21	21	21
ENSG00000159259.7	CHAF1B	1.2886846996992907	0.174724406427128	0.19750772379374015	0.005819958002602564	0.03715253737775627	5.101674451968515e-06	NA	20	20	20
ENSG00000079435.9	LIPE	1.2880001985250868	0.29165833852285644	0.19774589407546805	0.0044986673839608185	0.048791074735422615	1.1806957764274995e-07	NA	11	12	12
ENSG00000186453.12	FAM228A	-1.2878725822445107	-0.0947066616945294	0.19779032103707117	0.02376964256467806	0.03568881379664899	8.17414885952298e-06	NA	97	97	97
ENSG00000197037.10	ZSCAN25	-1.2878083447554902	-0.229780922917301	0.19781268674968233	0.0038259423232112366	0.03312388534120321	1.3976021889394046e-05	NA	25	25	25
ENSG00000110002.15	VWA5A	-1.2876380536402185	-0.22587370886924826	0.19787198634872882	0.004883175314019239	0.04710355680924131	2.944307209820349e-07	NA	24	25	25
ENSG00000215845.10	TSTD1	-1.2873088878016374	-0.2564965400107421	0.19798664693880952	0.002482624808852153	0.014502559795056325	0.004536954843212971	NA	21	22	22
ENSG00000168255.19	POLR2J3	-1.2872416202118135	-0.0850651525097846	0.19801008469889603	0.04131522787617279	0.1200824016408426	2.1035210193043688e-17	NA	23	24	24
ENSG00000137474.19	MYO7A	-1.2870379417825941	-0.15925125647151564	0.198081063883776	0.01127109302066423	0.1373733355643026	9.695819959729587e-20	NA	32	32	32
ENSG00000053254.15	FOXN3	1.2866486454451134	0.5552086589047204	0.19821678018233946	0.0011144150699583099	0.03517297110586081	9.410344773960832e-06	NA	10	10	10
ENSG00000104812.14	GYS1	1.286536933453749	0.19131561054466262	0.19825573771701355	0.0037614215020738283	0.07644420635048385	2.8601406090092303e-11	NA	8	9	9
ENSG00000178093.13	TSSK6	-1.2855640172434688	-0.212588093299617	0.19859526140721073	0.007227081241408702	0.04831828427924519	1.7467592440642474e-07	NA	33	34	34
ENSG00000168234.12	TTC39C	1.2850691491945072	0.1136133553548148	0.19876812113675646	0.013727962640012314	0.20943163470416185	6.697830697621657e-31	NA	8	8	8
ENSG00000078043.15	PIAS2	1.2849931460826642	0.16558961317926557	0.1987946791204631	0.007990931522830804	0.07504020118513306	4.3717456205646726e-11	NA	20	21	21
ENSG00000112110.9	MRPL18	-1.2846919183118066	-0.1419478357108412	0.19889996351161143	0.011853167716976335	0.16644571920805942	4.3224441530693804e-24	NA	40	42	42
ENSG00000257949.6	TEN1	-1.2837770036446143	-0.10645849087032509	0.19921999212084285	0.028882571468234593	0.3130139775208712	7.485770169779292e-50	NA	37	39	39
ENSG00000142794.18	NBPF3	-1.2836607107809763	-0.031099982751454338	0.19926069721676354	0.21399895712696893	0.6750178877607278	3.1080220075268647e-161	NA	35	38	38
ENSG00000104450.12	SPAG1	1.283442549670747	0.06461492825476378	0.19933707486434926	0.05277427301413285	0.2625335140219089	9.571853319813726e-40	NA	39	39	39
ENSG00000087274.16	ADD1	1.2830736893573396	0.35870008228223554	0.19946626057264072	0.0014538942962596783	0.043829840321982685	6.655480371163875e-07	NA	7	7	7
ENSG00000043514.15	TRIT1	-1.2829066411895749	-0.0898734627851936	0.19952478586252698	0.02937532963581395	0.17246115791011105	6.468834624093871e-25	NA	57	58	58
ENSG00000163362.10	C1orf106	1.2823907532303607	0.11335042474788753	0.19970560628954726	0.015480615187452128	0.07643577104609545	2.8378997701640386e-11	NA	48	48	48
ENSG00000112685.13	EXOC2	1.2819000249927561	0.07966707869647675	0.19987771920410335	0.036953956192084976	0.2511822010614909	4.2406591929118027e-38	NA	79	82	82
ENSG00000169871.12	TRIM56	-1.280913903980788	-0.51765300920077	0.2002239085425438	0.0008308167936471267	0.029424595916489507	4.773726703536934e-05	NA	5	5	5
ENSG00000189319.13	FAM53B	-1.280862466647283	-0.4601374801828734	0.20024197822655243	0.0010171950310716089	0.021315312410245698	0.0006049785632864456	NA	13	15	15
ENSG00000198563.13	DDX39B	-1.2808461309160017	-1.0231777260222135	0.2002477171382453	0.00020645511761218768	0.2878355656030075	2.2748350616876347e-44	NA	2	11	11
ENSG00000050426.15	LETMD1	1.2807755397666547	0.2370483535046991	0.20027251792118472	0.004031805331698503	0.03521134212875488	8.966527837055955e-06	NA	31	32	32
ENSG00000134779.14	TPGS2	-1.2799028583616565	-0.13203729781211632	0.200579302247885	0.012226690572340724	0.14784092750796568	2.507666349829681e-21	NA	22	22	22
ENSG00000204219.9	TCEA3	1.2792726297802655	0.26788359396086703	0.200801067376299	0.0037744610672538065	0.038649911171348215	3.402015608206257e-06	NA	16	17	17
ENSG00000152359.14	POC5	1.2785927456727826	0.09875705568988533	0.2010405058773278	0.01963679793600695	0.14943566106486225	5.993189088958869e-22	NA	24	27	27
ENSG00000198420.9	TCAF1	1.2781714913498259	0.14913094180163047	0.2011889657902881	0.007731573042558056	0.03708302813018786	5.752191754014501e-06	NA	25	25	25
ENSG00000173597.8	SULT1B1	-1.2779079026889761	-0.2462767692890728	0.2012819012899778	0.002396519720889498	0.04966311830457852	9.186924399187082e-08	NA	32	36	36
ENSG00000099290.15	WASHC2A	-1.2768320258945012	-0.08150162215594525	0.2016615562710996	0.0307923821786393	0.2406299551585745	2.7090661317248832e-36	NA	19	22	22
ENSG00000157823.16	AP3S2	1.2768070104167835	0.08574791451577533	0.20167038993042508	0.03227752535903589	0.3882041134685539	1.8880729917615077e-65	NA	47	51	51
ENSG00000176903.4	PNMA1	-1.276616403194224	-0.24677704524172298	0.20173770789551693	0.004491073739263961	0.03183649191204455	2.675140962866948e-05	NA	24	24	24
ENSG00000164163.10	ABCE1	-1.2758928654264852	-0.5120016673117902	0.20199339346910483	0.0008407004421566276	0.014994473396112706	0.00409723969446125	NA	35	36	36
ENSG00000069011.15	PITX1	-1.2758226560597432	-0.07598326506499674	0.2020182167973521	0.036348730003455336	0.11181116181591913	5.041427811841911e-16	NA	14	14	14
ENSG00000178078.11	STAP2	1.2755486047106992	0.3138288821125836	0.2021151320807275	0.0020108472813756086	0.012320427787298898	0.008664836488371698	NA	8	8	8
ENSG00000100461.17	RBM23	1.2750490992705525	0.21578726231120676	0.2022918639218988	0.004992065292235124	0.138798263099582	6.651018255005446e-20	NA	67	70	70
ENSG00000105576.15	TNPO2	1.2747079898674745	0.5795931721643592	0.20241261778138675	0.0006953395860171338	0.0293849545792349	4.996377991594431e-05	NA	9	9	9
ENSG00000172059.10	KLF11	-1.2744314250293336	-0.19206145493998056	0.20251056120180133	0.006961582063331239	0.09061039046690736	4.346552493109876e-13	NA	30	30	30
ENSG00000120903.12	CHRNA2	1.273641059918824	0.19140058228350393	0.20279065358644455	0.005522313574938715	0.03926941121954815	2.5959563159057516e-06	NA	14	14	14
ENSG00000112425.14	EPM2A	1.273632252103663	0.10295510529339634	0.20279377652029107	0.01726520703665772	0.0640300694930301	1.6048249575829758e-09	NA	45	46	46
ENSG00000272462.2	U91328.19	1.2736300578513258	0.11490657221260737	0.202794554528546	0.015887329389760306	0.08057796774556368	8.54972940922179e-12	NA	18	18	18
ENSG00000182362.13	YBEY	-1.2727380967422999	-0.03283429580256315	0.20311099411791156	0.22190742007291264	0.4449024050901742	1.2692723151406455e-78	NA	77	81	81
ENSG00000163918.10	RFC4	1.272563954194665	0.49947988453748876	0.20317281631863282	0.0006758648640838769	0.015013377900514338	0.003955270509320682	NA	4	5	5
ENSG00000189419.6	SPATA41	1.2724712080358045	0.2932710702481232	0.2032057476470821	0.0024355391658067395	0.024301805590708287	0.00024600021356805285	NA	12	13	13
ENSG00000151929.9	BAG3	-1.2714281909023712	-0.8035296851844244	0.2035763588484346	0.00035842652949819834	0.01128426870339357	0.01161602369873065	NA	7	7	7
ENSG00000082397.17	EPB41L3	-1.2711129392118177	-0.2345864064502598	0.2036884727757572	0.006601143252357157	0.028816587555310007	6.70700718314952e-05	NA	66	67	67
ENSG00000173085.13	COQ2	1.2707589813983922	0.1942612981051071	0.2038144054304991	0.007200158346580435	0.017820044299963464	0.0017192726381461347	NA	75	79	79
ENSG00000272849.1	RP11-347I19.8	1.2703099242242848	0.33918584050699885	0.2039742544866352	0.0017114913784787972	0.022315715403591174	0.00043401473008610565	NA	19	20	20
ENSG00000197912.14	SPG7	1.2691338402160308	0.17091359932573072	0.20439333263537673	0.007183900355032756	0.0619790116260548	1.9939550215666455e-09	NA	17	18	18
ENSG00000103381.11	CPPED1	1.2687367727466097	0.41856061429206126	0.20453496241394276	0.0012267506791011171	0.08414468391727625	3.100677188850863e-12	NA	5	5	5
ENSG00000135899.17	SP110	1.2686473514275376	0.5046934467176136	0.20456686790075795	0.0013697423659807784	0.04129053263608888	1.5595808528707305e-06	NA	5	5	5
ENSG00000091622.15	PITPNM3	1.2686409072906148	0.15843151071997547	0.20456916730576546	0.008573682533331716	0.03782153385459396	4.042596120091792e-06	NA	20	21	21
ENSG00000137747.15	TMPRSS13	-1.2677070822215746	-0.2582371861857375	0.20490257470302353	0.003309337650461943	0.01669512473934482	0.002469369256450557	NA	7	7	7
ENSG00000188818.12	ZDHHC11	-1.267144403562022	-0.2506615001816182	0.20510366083812615	0.003174278096426466	0.015746477074322338	0.0032953594104011	NA	8	10	10
ENSG00000137877.9	SPTBN5	1.267031986370721	0.06197883156218823	0.20514385289050452	0.060383981188876994	0.2915317731839216	6.659067827030079e-46	NA	43	46	46
ENSG00000093144.18	ECHDC1	-1.2668969012242948	-0.3169840392095412	0.20519215689619552	0.0021390178403034752	0.047482466706401334	2.0933901658034565e-07	NA	41	41	41
ENSG00000118514.13	ALDH8A1	-1.2664526785204964	-0.06624463820223167	0.20535106120068736	0.050023524471046556	0.15516356414317145	2.8874693920584007e-22	NA	40	40	40
ENSG00000228049.7	POLR2J2	1.2655941874462662	0.044920143874125094	0.2056584081639089	0.13071514372304896	0.2180611773222594	5.356338989636983e-32	NA	70	74	74
ENSG00000160695.14	VPS11	1.265390615897544	0.12174757344219259	0.20573133747807204	0.011196500059524002	0.1715341098744328	6.870892020207543e-25	NA	11	11	11
ENSG00000138617.14	PARP16	-1.265294901272856	-0.06942975741931803	0.2057656336452579	0.05701732114184621	0.25962552517029003	1.865235228187105e-39	NA	48	48	48
ENSG00000139998.14	RAB15	-1.2647618487645087	-0.1424218370755133	0.20595671135330074	0.017450837900997277	0.06327074703882922	2.1480262335538632e-09	NA	41	41	41
ENSG00000204604.9	ZNF468	1.2646309079309763	0.23295512889562478	0.20600366804632064	0.004348179458921714	0.04969288871650389	1.2750334818908665e-07	NA	29	33	33
ENSG00000165490.12	DDIAS	1.2644797539117714	0.407131651187537	0.2060578830595614	0.0013179950167638576	0.025134183307069718	0.00019170641887061862	NA	9	9	9
ENSG00000203326.11	ZNF525	1.2630684780554302	0.14269381225812405	0.2065645711589379	0.012570478511000344	0.13269930225092352	5.0262993690046345e-19	NA	19	21	21
ENSG00000171421.12	MRPL36	1.262516610315506	0.19978313292938477	0.20676295317900006	0.005011202313063375	0.11382432343697392	1.648332958889517e-16	NA	25	25	25
ENSG00000110074.10	FOXRED1	1.2622286308112352	0.04406965903812706	0.20686652917920256	0.12038697693523868	0.4716611607693525	9.47869530852629e-87	NA	25	25	25
ENSG00000076650.6	GPATCH1	-1.2618482164990636	-0.14015714012226654	0.20700340842416387	0.013111043938667251	0.07048353914281359	1.993262532847079e-10	NA	37	37	37
ENSG00000165650.11	PDZD8	1.2612918253057577	0.11073708953840711	0.20720372536734155	0.02324692838047423	0.29221251937007137	1.9675947904407692e-45	NA	51	52	52
ENSG00000160113.5	NR2F6	-1.2608975184670577	-0.05207920741124367	0.2073457723902581	0.05059502572475607	0.22510192537717166	2.0154667881246363e-33	NA	43	45	45
ENSG00000162769.12	FLVCR1	-1.2604210051681066	-0.0595084275385639	0.20751752813830904	0.06182649429391704	0.35409855979554666	3.02319733593547e-57	NA	44	46	46
ENSG00000164663.14	USP49	1.2603193649537419	0.0873585430127393	0.20755417696498135	0.02914986200329316	0.17766705282050824	1.0338253091277619e-25	NA	30	33	33
ENSG00000274922.1	RP11-88E10.5	-1.2598356477638826	-0.13220480807359414	0.20772865718964906	0.01511298690186994	0.1688241673099615	2.037448899355337e-24	NA	14	14	14
ENSG00000239839.6	DEFA3	-1.259747092323151	-0.0659402056654476	0.2077606112834579	0.0764100290995388	0.35300465491643435	9.48002994237155e-58	NA	40	46	46
ENSG00000184381.18	PLA2G6	1.2593845543307562	0.20934209403763118	0.2078914656363019	0.00467123330822587	0.09827126083903384	2.7665865195928916e-14	NA	3	4	4
ENSG00000173917.10	HOXB2	1.2585515881719467	0.05632612980825717	0.20819234258646302	0.06614195440096145	0.40499600967166977	9.229235216170974e-70	NA	22	22	22
ENSG00000110711.9	AIP	-1.2577299376045599	-0.6563210882006958	0.20848944139682846	0.0005272685618347842	0.03695747213390733	5.409519595774366e-06	NA	9	10	10
ENSG00000184164.14	CRELD2	-1.2575967712050984	-0.07617196289608419	0.20853762166490653	0.04350936819009345	0.1901180794830655	7.097766150246747e-28	NA	37	40	40
ENSG00000123143.12	PKN1	-1.25735473450819	-0.21095344700390123	0.20862521241230347	0.003937358823911712	0.0839539924930067	2.904865565971914e-12	NA	19	21	21
ENSG00000198246.7	SLC29A3	-1.2568793153180686	-0.17734519728540393	0.20879733965148906	0.007586312592048229	0.05131630501334308	7.673789236285101e-08	NA	43	43	43
ENSG00000100347.14	SAMM50	1.2562268896645266	0.08620772737610279	0.20903372019992017	0.02192959840525143	0.2268426365125653	9.098611337122846e-34	NA	45	48	48
ENSG00000129103.17	SUMF2	-1.2561911904447012	-0.12765554768020101	0.20904665998792693	0.016056026370441845	0.2687156431219229	3.899289869854903e-41	NA	37	37	37
ENSG00000168807.16	SNTB2	-1.2556133712039026	-0.1937578262232086	0.20925618109278665	0.00640225542543628	0.09222667907856627	1.6839203147157317e-13	NA	21	22	22
ENSG00000101052.12	IFT52	-1.2552969587086436	-0.08408823915169525	0.20937097880339295	0.025955320496409483	0.10785014127449406	1.7020839643949333e-15	NA	77	78	78
ENSG00000125868.15	DSTN	-1.2550946494626352	-0.13107442046989845	0.20944440258201702	0.011597627982550388	0.13055700254078278	6.463074545334865e-19	NA	7	7	7
ENSG00000166024.13	R3HCC1L	1.2548332703044576	0.3461613478153671	0.20953929211887734	0.001760833254631898	0.013720103667546946	0.00606521292053864	NA	18	18	18
ENSG00000177570.13	SAMD12	-1.2547476737106482	-0.059683439396759394	0.20957037336359763	0.06888733215138287	0.23692327385329395	8.808526982606855e-37	NA	24	24	24
ENSG00000099940.11	SNAP29	-1.2533503275840527	-0.15181507383474982	0.21007824022973864	0.012059118231610521	0.3118785325068012	5.87724524627585e-49	NA	51	55	55
ENSG00000123992.18	DNPEP	1.253345475332669	0.3082685454884374	0.21008000533612914	0.002470233509125531	0.13926374311540085	3.454978667419987e-21	NA	28	32	32
ENSG00000241058.3	NSUN6	-1.2525291034575674	-0.11451236514683524	0.21037713027443505	0.014942397461105079	0.12937594389002005	1.7372563281627168e-18	NA	30	31	31
ENSG00000204406.12	MBD5	-1.2518527904275325	-0.19324372769731177	0.2106235099161713	0.005229068948396881	0.07784215743453253	1.8618782073297124e-11	NA	20	20	20
ENSG00000160323.18	ADAMTS13	1.2515177265178958	0.1792386941489949	0.21074565040689874	0.013483798047366668	0.12043393025819955	2.9992000391325267e-17	NA	16	19	19
ENSG00000083444.16	PLOD1	1.2512403545374875	0.07127693334349466	0.21084679927694805	0.043826031533647135	0.34933929056970725	1.1547954287158363e-57	NA	27	27	27
ENSG00000011295.15	TTC19	-1.250758311182537	-0.11668460480130516	0.2110226689181216	0.015613437083180717	0.1524005475857319	6.234179405289701e-22	NA	33	34	34
ENSG00000134852.14	CLOCK	-1.2506755831500638	-0.4389675831569147	0.2110528622383966	0.001059215096445566	0.02100525736421061	0.0006625832074834454	NA	19	19	19
ENSG00000272282.1	LINC02084	1.2506416927754749	0.16405331676946386	0.21106523213925465	0.008265828228276723	0.1454975037412114	5.752261572438586e-21	NA	29	29	29
ENSG00000197813.5	CTC-301O7.4	1.2502637069227718	0.11270696775204814	0.21120323155365028	0.017303243282045397	0.06497378522080638	1.2536160229403797e-09	NA	16	16	16
ENSG00000075413.17	MARK3	-1.2502530507296452	-0.14935412220951716	0.21120712298434485	0.008079346229363663	0.1348680826862759	2.0700179906518836e-19	NA	8	8	8
ENSG00000142765.17	SYTL1	-1.2499224550267274	-0.27647737341091955	0.2113278757435032	0.003250585234812065	0.04491660640583068	4.454156123851609e-07	NA	21	21	21
ENSG00000044090.8	CUL7	1.2498436668113753	0.07039073012091884	0.21135666114162244	0.03607062864114682	0.2289643137427983	3.2709583652175023e-34	NA	84	98	98
ENSG00000112294.12	ALDH5A1	-1.2491673213895036	-0.1574904099455475	0.21160388162724642	0.008885685047597102	0.11145843531885304	3.6599899667853933e-16	NA	36	38	38
ENSG00000182923.16	CEP63	1.2482757449985553	0.11905463304931813	0.2119300934893017	0.015846083639429277	0.2196009935476316	1.575990117441681e-32	NA	59	59	59
ENSG00000154079.5	SDHAF4	1.2479194612074223	0.21308854733257765	0.2120605529348336	0.004606415287907376	0.0367261466287659	6.129486883071676e-06	NA	24	25	25
ENSG00000163945.15	UVSSA	1.247395622357879	0.05846139189754187	0.21225247091246535	0.06441268578745886	0.28595155705728403	3.7816953202239487e-45	NA	106	108	108
ENSG00000269858.5	EGLN2	-1.2472744667264135	-0.13160665791090295	0.21229687636295225	0.009501124553348244	0.2530155552644343	6.949062857114065e-39	NA	37	37	37
ENSG00000114650.18	SCAP	-1.2464457500322068	-0.24792047332731196	0.21260079406597032	0.003530395528183463	0.11463222444830372	2.0826407897374586e-16	NA	14	14	14
ENSG00000126217.20	MCF2L	1.2461659155323181	0.16606962161864008	0.21270348952410212	0.0067171277126989	0.05974300696335549	3.2855520038834346e-09	NA	7	7	7
ENSG00000146859.6	TMEM140	1.2455336113018636	0.24251111070195916	0.2129356684938667	0.003276621978658901	0.08351531697104987	2.2112332408224658e-12	NA	12	12	12
ENSG00000248333.8	CDK11B	1.2449734072421184	0.334006124147361	0.21314152546507847	0.0017724324753502212	0.044938156092758086	4.4743567027931177e-07	NA	13	21	21
ENSG00000100401.19	RANGAP1	1.2448763958311477	0.4778784465337425	0.21317718862613377	0.0009347459788485796	0.011844520194479595	0.010954997427616315	NA	22	23	23
ENSG00000116922.14	C1orf109	1.244753269456904	0.11225821152026685	0.21322245832568998	0.0140473444936966	0.112906058307855	1.75420165992756e-16	NA	21	23	23
ENSG00000116106.11	EPHA4	1.2442290485671619	0.16918165759221143	0.21341527554153938	0.00731430217022213	0.07018686398635934	2.4475949317961594e-10	NA	18	19	19
ENSG00000090263.15	MRPS33	1.2440911599085978	0.3235377966089125	0.21346601419434086	0.001981966121057375	0.03431982975692182	1.1985637449542109e-05	NA	24	24	24
ENSG00000116857.16	TMEM9	1.2438510320380318	0.03337915368660287	0.21355439441358026	0.16524684419658486	0.5045086571159231	3.708277139282843e-95	NA	5	5	5
ENSG00000113360.16	DROSHA	1.2435058389892315	0.2453812623914607	0.21368149063478425	0.0037343637736202777	0.04173449598970573	1.4118259082740342e-06	NA	31	32	32
ENSG00000100296.13	THOC5	1.2432099045750054	0.22056214204516444	0.21379049382031967	0.004837694562419151	0.13583281833419195	1.6302353222579782e-19	NA	30	31	31
ENSG00000068079.7	IFI35	1.242855974568581	0.2589368522124157	0.2139209115204388	0.0016788389544195824	0.048094987496563484	2.0274794515781568e-07	NA	16	19	19
ENSG00000185252.18	ZNF74	1.2421959758290557	0.21926388241681477	0.2141642640626401	0.004112924743885466	0.08524477345062115	2.3058754049515706e-12	NA	6	7	7
ENSG00000125864.13	BFSP1	-1.2417901501631998	-0.3079925619383191	0.21431399784600647	0.002237852167152071	0.03706406656284466	5.024884552656055e-06	NA	7	7	7
ENSG00000116830.11	TTF2	1.2412209518947497	0.0699126094843961	0.21452413689762984	0.026477644644752153	0.217980652716776	2.1186257317834718e-32	NA	17	17	17
ENSG00000110171.19	TRIM3	1.2405080163995443	0.2500306865972268	0.2147875509852265	0.0037432216847537295	0.03133653799006615	3.030202572817265e-05	NA	22	22	22
ENSG00000160746.12	ANO10	-1.2404731585766249	-0.19612377495530672	0.2148004361648509	0.005581327404346348	0.06909093035487994	3.2941112956938613e-10	NA	64	64	64
ENSG00000027697.13	IFNGR1	-1.2400447622028894	-1.0555436510337688	0.21495883820846895	0.00018696166482549872	0.032114368801549366	2.443759431165982e-05	NA	2	3	3
ENSG00000107614.21	TRDMT1	-1.2395400406783643	-0.16476806492277649	0.21514556992099332	0.010367947590009629	0.03638121730764827	6.4048804985490676e-06	NA	65	66	66
ENSG00000170759.10	KIF5B	-1.2394646077228297	-0.39264814267881176	0.21517348787227997	0.0014698404706080664	0.07525086441835263	4.616024618047106e-11	NA	52	52	52
ENSG00000273014.1	RP11-225B17.2	1.2388663225452294	0.10274572310548212	0.21539500737992678	0.020164292725445173	0.0693744407915923	3.411890404536581e-10	NA	25	25	25
ENSG00000175857.8	GAPT	-1.2381527581115017	-0.11576389282239792	0.21565942465886168	0.014709255785707576	0.2070984197582861	2.3794970850599995e-30	NA	13	13	13
ENSG00000136819.15	C9orf78	1.2377330219528784	0.06390274674267754	0.215815070576996	0.05440765754117172	0.4110275096562689	5.065507901193344e-71	NA	58	60	60
ENSG00000272325.1	NUDT3	-1.2367622120547228	-0.40065567266971563	0.21617537471586856	0.0010466251167448753	0.03321106124997617	1.5950098210920694e-05	NA	10	10	10
ENSG00000135205.14	CCDC146	1.2362480979211146	0.10349754255711952	0.21636635714784824	0.034802262060739164	0.17510832254530626	1.7421433033361766e-25	NA	19	21	21
ENSG00000160111.12	CPAMD8	-1.2358511918164452	-0.057505178344612114	0.21651388235086233	0.05355424544098791	0.18911681884617945	6.183322852214523e-28	NA	56	57	57
ENSG00000138303.17	ASCC1	-1.2354243855434337	-0.11860691176259516	0.2166726018512931	0.01807956384832168	0.1425095452736163	1.9606633084273043e-20	NA	48	48	48
ENSG00000189068.9	VSTM1	1.2351378106589301	0.05071696479183223	0.21677921947594048	0.09179442823934893	0.4134469368551011	2.494065589835746e-71	NA	94	107	107
ENSG00000123901.8	GPR83	1.2347100262073567	0.10912903002249286	0.2169384430849326	0.02199717824890139	0.0753659439123814	3.5857377681393704e-11	NA	38	41	41
ENSG00000115255.10	REEP6	1.2340952473353375	0.12702316822898843	0.217167414315792	0.010153364786012675	0.026465352031863808	0.00011231365858036191	NA	50	56	56
ENSG00000221823.10	PPP3R1	-1.2337776541648764	-0.5224807231283908	0.2172857683346595	0.0007840235125348501	0.018372029004852675	0.0014275920474541696	NA	19	19	19
ENSG00000074696.12	HACD3	-1.232932813848011	-0.29689810359410274	0.21760083168525446	0.002477208339704402	0.03702218845200341	4.622669982823687e-06	NA	13	13	13
ENSG00000101342.9	TLDC2	1.2325884622146466	0.20184477503806264	0.21772934372312702	0.005159382668814283	0.051952301304939864	5.461332753786316e-08	NA	17	17	17
ENSG00000114013.15	CD86	-1.2324849441413657	-0.27022071532067177	0.21776798733592084	0.003399867041413799	0.050825381135845	8.317548805628644e-08	NA	56	56	56
ENSG00000127328.21	RAB3IP	-1.2316735576334534	-0.09510012277251301	0.21807105119635373	0.021014043710133417	0.13992401006063238	5.3773569149730416e-20	NA	57	58	58
ENSG00000114439.18	BBX	1.2314584281249992	0.1590616848508465	0.21815145580231543	0.006338355818088822	0.07139010770418013	1.70025490304787e-10	NA	52	53	53
ENSG00000225828.1	FAM229A	-1.2311908166596484	-0.3217379008614374	0.21825150526179216	0.0013024279223523376	0.04653391756175092	2.998198918442139e-07	NA	4	4	4
ENSG00000203778.7	FAM229B	1.2310770525525887	0.4851281828380916	0.21829404719841194	0.0010864980303608033	0.01062347768432448	0.015748849589966203	NA	6	6	6
ENSG00000118307.18	CASC1	-1.2308472038961689	-0.3090728751899171	0.21838001697888898	0.002479778836983004	0.0197365799855632	0.0009523219858665967	NA	29	29	29
ENSG00000177706.8	FAM20C	1.2308017178038952	0.12922807354809138	0.21839703292371804	0.01606581743034906	0.12595157323972586	3.451106651359156e-18	NA	22	30	30
ENSG00000196547.14	MAN2A2	1.230666964938108	0.25189998463354374	0.21844744837066854	0.0033590738650008745	0.09248202070700667	2.154536212346704e-13	NA	35	37	37
ENSG00000264247.1	LINC00909	-1.229028153029614	-0.15371672408182596	0.2190612507433749	0.009299378291198522	0.1770257604106917	4.547910204633245e-26	NA	11	11	11
ENSG00000155158.20	TTC39B	1.2280605296136728	0.1073306686787742	0.21942424646440262	0.016911048500577237	0.23644102426858224	1.7916176936092679e-35	NA	15	15	15
ENSG00000166130.14	IKBIP	1.227770152658991	0.1871176843347313	0.21953326310420185	0.005612389618774555	0.09161838236270864	3.3492242687909983e-13	NA	27	29	29
ENSG00000106178.6	CCL24	-1.2274410560096345	-0.11179661467873267	0.2196568633290784	0.02144830279213143	0.05984909270317682	5.431885308437951e-09	NA	49	54	54
ENSG00000164062.12	APEH	1.2272609118937994	0.4101448738953387	0.21972454196790603	0.0012233571048157461	0.02326673652257561	0.00033004277655665666	NA	9	9	9
ENSG00000238121.5	LINC00426	-1.2264242661884457	-0.17147728745679225	0.2200390589219846	0.0074337512852615415	0.0396620200409074	2.3334070451941294e-06	NA	44	45	45
ENSG00000128891.15	C15orf57	-1.2262840973499542	-0.060319017548953115	0.2200917836223517	0.05724513072930898	0.3072076567298273	3.977113092652087e-48	NA	25	25	25
ENSG00000176087.14	SLC35A4	-1.225798180194519	-0.24078553539915679	0.22027463219942445	0.00291502091747209	0.09411530452166113	1.4177604172638996e-13	NA	26	28	28
ENSG00000136379.11	ABHD17C	1.2255930375312627	0.07891831120746214	0.22035185922290512	0.04004959446584656	0.1278649378182138	2.540751303596466e-18	NA	60	61	61
ENSG00000100099.20	HPS4	-1.2254046608988212	-0.34562863246179043	0.22042279168996382	0.0030597411483620487	0.030559360071703043	3.4018339080457714e-05	NA	42	43	43
ENSG00000124357.12	NAGK	1.225141928694704	0.06463942734886235	0.22052174979740846	0.06823311542625851	0.5087458815296771	1.0282787059069186e-99	NA	31	32	32
ENSG00000147804.9	SLC39A4	-1.2250674345476245	-0.13833982686453805	0.22054981382127492	0.009168851611724564	0.08268899155752127	4.76922123680389e-12	NA	9	9	9
ENSG00000117450.13	PRDX1	1.224455670839618	0.27966186996574505	0.220780379170871	0.002874412017371774	0.0375882768942648	4.051058810687538e-06	NA	21	21	21
ENSG00000064225.12	ST3GAL6	1.224433051343855	0.6948589110768546	0.22078890746050428	0.00041684577414707907	0.014638767820365457	0.004602818032287992	NA	13	13	13
ENSG00000128694.11	OSGEPL1	-1.2230196395625683	-0.3738063091127951	0.22132227852774522	0.0015485286855307049	0.012548032618394026	0.008368007862239488	NA	13	13	13
ENSG00000166997.7	CNPY4	1.2229832614338716	0.2137996775056468	0.22133601851154172	0.005230811880279771	0.033664405293776865	1.5622131354828484e-05	NA	40	40	40
ENSG00000164776.9	PHKG1	-1.2227977579204474	-0.15366415380289405	0.22140609251465104	0.009063893572990981	0.04801888870188226	2.199490109906484e-07	NA	15	15	15
ENSG00000114520.10	SNX4	-1.2217909518232986	-0.3271430788145908	0.22178669110171167	0.0014637522148086756	0.03574822553694438	7.1423366967047606e-06	NA	18	18	18
ENSG00000204315.3	FKBPL	-1.2216674719091016	-0.4404724007378231	0.22183340193055756	0.0016412389383688025	0.056264682804938064	1.6091711425836537e-08	NA	13	20	20
ENSG00000109084.13	TMEM97	-1.2209649537124498	-0.12704398427521416	0.22209928943806012	0.011408278005002128	0.05318586556936177	3.729878091826734e-08	NA	31	31	31
ENSG00000204428.12	LY6G5C	1.2208200616631546	0.33067252509290096	0.2221541562346555	0.0015053503236365808	0.4839502160312913	1.4918377144635079e-89	NA	3	19	19
ENSG00000119655.10	NPC2	1.2205400266962187	0.30926677772755584	0.2222602255969217	0.0023061583117874656	0.04470538302727033	5.668302159477162e-07	NA	9	10	10
ENSG00000168675.18	LDLRAD4	-1.2201451239218473	-0.33022833894284376	0.22240986527284246	0.00190428252243068	0.018951899478078297	0.0010703284388374255	NA	13	13	13
ENSG00000132718.8	SYT11	1.2200042935761888	0.2433726404513736	0.2224632472639514	0.004010156898500324	0.05319388299754818	4.5848723276647754e-08	NA	6	6	6
ENSG00000136827.11	TOR1A	1.219988036939207	0.12581693007155173	0.22246940996140985	0.013242698370832605	0.2233048384785951	4.5482094514673665e-33	NA	17	18	18
ENSG00000212694.8	LINC01089	1.2198833272039737	0.19772356761344795	0.22250910710396277	0.004628567785349455	0.08196920366208776	4.709395772758363e-12	NA	9	10	10
ENSG00000232098.3	CTD-2619J13.14	1.2198387574135223	0.16190051013829046	0.22252600576603565	0.0072210302972874375	0.0571336430741775	1.3382733237016424e-08	NA	13	13	13
ENSG00000140854.12	KATNB1	-1.2197455444587404	-0.2842593674676486	0.22256135048235803	0.0027771046949315063	0.03041844930880857	4.040799992867042e-05	NA	40	40	40
ENSG00000121690.10	DEPDC7	1.2196584267005668	0.14753483229923917	0.22259438764030381	0.008137949653233273	0.02861267742531484	6.966892998621343e-05	NA	11	11	11
ENSG00000187017.15	ESPN	-1.2195953829000468	-0.10775204292746625	0.222618297561489	0.023889493391257625	0.13937361076448065	5.923277106178124e-20	NA	12	12	12
ENSG00000166716.9	ZNF592	1.2195137090893324	0.28871341458830146	0.222649275813131	0.0022781079131844674	0.029548936787823075	5.247274665981694e-05	NA	19	20	20
ENSG00000219607.3	PPP1R3G	-1.2185840644563157	-0.0754680889859516	0.22300210038461665	0.0371277417568518	0.10884135765319836	8.594550687774202e-16	NA	18	19	19
ENSG00000181458.10	TMEM45A	-1.2183929935194135	-0.04694854710800272	0.22307466636751772	0.09057298864474787	0.31442050112679426	2.859501293159738e-50	NA	13	13	13
ENSG00000177082.12	WDR73	-1.2181730008731309	-0.1773921308528495	0.22315823732302043	0.006405467224408782	0.01140155050776595	0.01242365564852096	NA	20	22	22
ENSG00000105518.13	TMEM205	1.2179675784807955	0.28128382158824594	0.2232362935435166	0.002545750780256468	0.011782749346195094	0.010864824874045598	NA	31	31	31
ENSG00000087157.18	PGS1	-1.2176884567313864	-1.3841072732411703	0.2233423852815679	0.0001488164700312387	0.010087125821902456	0.018867098751670863	NA	3	3	3
ENSG00000133983.14	COX16	1.2176676424954958	0.25568508568014564	0.2233502980356744	0.003080741628827538	0.018754819093693077	0.0012774362805751355	NA	42	44	44
ENSG00000103269.13	RHBDL1	1.2169123227703418	0.07703696680498054	0.22363757659773065	0.028922475060921136	0.09455328358447257	1.3746101681575629e-13	NA	40	42	42
ENSG00000100362.12	PVALB	-1.2164123131418902	-0.06558606227833103	0.2238278957495784	0.07177020086179742	0.2497114275730741	2.5461727322176037e-37	NA	7	7	7
ENSG00000211456.10	SACM1L	-1.215969720494122	-0.17146303530218918	0.2239964568288877	0.006565307737281949	0.12250678899537093	1.866460874395491e-17	NA	85	88	88
ENSG00000213722.8	DDAH2	1.2155536425339724	0.6399843646463875	0.22415500255818044	0.0005101330323713428	0.03771374338563513	4.791562849736451e-06	NA	11	40	40
ENSG00000198142.4	SOWAHC	-1.2151988672443137	-0.20734869701867711	0.22429025237070177	0.005073028488208579	0.04097794619747742	1.816085315286848e-06	NA	7	7	7
ENSG00000109062.11	SLC9A3R1	-1.2149111032485964	-0.7910877948338788	0.22439999852659287	0.0003691700224384339	0.02384517434798576	0.0002649111774591091	NA	1	1	1
ENSG00000112511.17	PHF1	1.21387512827188	0.882618761159035	0.22479541185449614	0.00016727838665005866	0.01097902115316038	0.01416151612083683	NA	11	18	18
ENSG00000262714.1	RP11-44F14.8	-1.2132846391254235	-0.04607860702770792	0.22502101373211625	0.07750954367207868	0.3433126827759922	2.2745903377288103e-56	NA	22	22	22
ENSG00000204345.1	CD300LD	1.2132331849620122	0.04541619806955095	0.2250406799322725	0.07173845458476864	0.2668652600264433	1.4712305234054114e-40	NA	18	18	18
ENSG00000090316.15	MAEA	1.2128920339621512	0.19388047650074247	0.22517110167789722	0.00584149011443801	0.13163180852018594	5.802660377433299e-19	NA	17	17	17
ENSG00000139505.11	MTMR6	-1.212124842639243	-0.24797306928873664	0.22546459547823605	0.0031955414345955706	0.11630667541534938	6.713665524166266e-17	NA	37	38	38
ENSG00000115306.15	SPTBN1	1.2119863970774067	0.06130536464444927	0.22551758776805964	0.04155977042521554	0.27662458008941404	1.9716651990495743e-42	NA	38	38	38
ENSG00000144843.11	ADPRH	-1.2107772672192068	-0.15744715436931506	0.22598077990872634	0.008727254016467796	0.0817062899838994	6.7230258404618635e-12	NA	27	27	27
ENSG00000175265.17	GOLGA8A	1.2098052980606027	0.16467151071927105	0.22635361277717347	0.005691196295171037	0.03366623585816676	1.4960996147923986e-05	NA	56	58	58
ENSG00000089486.16	CDIP1	-1.2097969534391044	-0.3305969761267733	0.22635681554846876	0.0019042800673515115	0.038455392448290826	2.2403071550005334e-06	NA	8	8	8
ENSG00000139190.16	VAMP1	-1.2097516018081695	-0.07931584872151902	0.22637422264352913	0.033911764368086336	0.31110759206103217	6.25552718538103e-49	NA	30	32	32
ENSG00000204172.12	AGAP9	-1.209671758635546	-0.07627230474767252	0.2264048707794203	0.028820226493973346	0.4054715472049163	3.570572378207448e-69	NA	24	58	58
ENSG00000258602.1	LINC01629	-1.2092920142597532	-0.13168531475903325	0.2265506777699423	0.011658387139180819	0.07607454068227719	2.192467001913705e-11	NA	19	19	19
ENSG00000091947.9	TMEM101	1.2089820076614124	0.2713338449317999	0.22666975783420307	0.0016639565443061857	0.03447124790565748	1.1755191262251505e-05	NA	8	8	8
ENSG00000043591.5	ADRB1	-1.2088057099716296	-0.13376338908002616	0.2267374974010098	0.01069163659186746	0.05012923423524255	8.947439584696304e-08	NA	16	18	18
ENSG00000143595.12	AQP10	-1.2082725258538944	-0.21841211271101646	0.22694245273126834	0.0030389600497584455	0.03149135604767808	2.7911831040022907e-05	NA	16	16	16
ENSG00000204613.10	TRIM10	-1.2081228494644165	-18.827320602701175	0.22700001189663133	5.594323748835301e-07	0.023682476090018282	0.0002975234818286998	NA	1	18	18
ENSG00000116791.13	CRYZ	1.2080841058933092	0.048291988412837286	0.22701491272007535	0.08367861421712554	0.4337826754060636	7.031835531209933e-77	NA	58	60	60
ENSG00000278090.1	RP11-6O2.2	1.2069538349425066	0.13454094368742958	0.22744992327814373	0.00900421699739567	0.09973331731083893	2.780830133143246e-14	NA	24	24	24
ENSG00000143303.11	RRNAD1	1.206903312991717	0.3306547427797304	0.2274693816667328	0.0017946921568705333	0.03418326720401547	1.2378564483503979e-05	NA	7	7	7
ENSG00000129055.12	ANAPC13	1.206698518552879	0.08607637188625245	0.2275482698274005	0.02928557361693751	0.3363999682479764	2.0012385748652394e-54	NA	71	71	71
ENSG00000074966.10	TXK	-1.2063099034127975	-0.3977378112863758	0.2276980205318908	0.002137010969199374	0.05465314570634575	2.708939299715721e-08	NA	19	19	19
ENSG00000166428.12	PLD4	1.206308203604155	0.15709456363454144	0.22769867569802382	0.006356911813652658	0.05511769612605329	2.535826167097817e-08	NA	29	32	32
ENSG00000131969.14	ABHD12B	-1.2062633165660952	-0.2533571639821956	0.22771597722995185	0.003012837261165383	0.04398687589249296	5.695424085003621e-07	NA	21	21	21
ENSG00000106714.17	CNTNAP3	-1.2050195267429293	-0.1981742791195845	0.22819576380244133	0.0050493458394250835	0.043864702298292674	7.25866187832396e-07	NA	27	37	37
ENSG00000109920.12	FNBP4	-1.2049368263225124	-0.8555935004851885	0.22822769064546922	0.0007485410680729039	0.0208091808958658	0.0007316444752765744	NA	26	28	28
ENSG00000176022.4	B3GALT6	-1.2046848249675486	-0.22406451100506639	0.22832499644091753	0.00359542210226427	0.090179909569702	2.322998712692795e-13	NA	6	6	6
ENSG00000147894.14	C9orf72	-1.2046824236764182	-0.3339094770260537	0.22832592379844419	0.001936149469519704	0.0406123696690487	1.97327349475908e-06	NA	44	44	44
ENSG00000132965.9	ALOX5AP	1.203189802123574	0.17480060117700819	0.22890288030870298	0.007182920959528304	0.1976295299311115	1.0665761052983822e-28	NA	16	16	16
ENSG00000185262.8	UBALD2	-1.2029219874844543	-0.40127969908788413	0.2290065108412196	0.0013591776604947828	0.02335321852668055	0.0003363735417526846	NA	30	31	31
ENSG00000119321.8	FKBP15	-1.2015496795944953	-0.16184571162711198	0.2295380476103317	0.008492886276762585	0.15799612064146615	1.370649590794965e-22	NA	35	35	35
ENSG00000134285.10	FKBP11	-1.2013523791231528	-0.4125317144461514	0.2296145402224149	0.0010916178036048298	0.03347375866599653	1.3890755605461801e-05	NA	12	12	12
ENSG00000181513.14	ACBD4	1.2012733116382908	0.20884340898028855	0.22964519946280315	0.00444458975689425	0.02689322777157557	0.00010694282316941042	NA	27	39	39
ENSG00000103876.11	FAH	1.2010688556982985	0.3720462107155541	0.2297244928838147	0.001608755274118469	0.025741997200227237	0.00015255082055183294	NA	7	7	7
ENSG00000131238.16	PPT1	1.2008685039285227	0.06331590617015509	0.22980221349074048	0.052345634603024466	0.4441913462276392	3.80872731048092e-79	NA	37	39	39
ENSG00000254827.5	SLC22A18AS	1.2003534248477261	0.04800291265829791	0.2300021091950647	0.0744384145531873	0.2290902552676274	5.2919875466581745e-34	NA	44	48	48
ENSG00000189306.10	RRP7A	1.1999753447125627	0.04938909115313558	0.23014891601107168	0.07260128669045524	0.3168452245400032	8.543356503137386e-50	NA	63	64	64
ENSG00000071894.16	CPSF1	1.1993217498787807	0.03946074315988604	0.23040286107907404	0.12430901102642779	0.717102574883395	8.523082524191462e-185	NA	11	11	11
ENSG00000042980.12	ADAM28	-1.1992968033892006	-0.1920523437454521	0.2304125576313899	0.005554695918034068	0.06251931792688607	2.7877965845372787e-09	NA	41	41	41
ENSG00000170271.10	FAXDC2	1.1992832308746135	0.1179158800734368	0.23041783330904375	0.015216527477770048	0.17515981315423051	1.2933939266739838e-25	NA	35	35	35
ENSG00000177239.14	MAN1B1	-1.1989796517060902	-0.10048403232741483	0.2305358578964467	0.023247799473651107	0.3323289260416046	6.098810433817761e-53	NA	18	22	22
ENSG00000107372.12	ZFAND5	1.198626689974402	0.577744350275397	0.23067313530667266	0.0006049408004436504	0.016088529068209637	0.002849774808150182	NA	14	14	14
ENSG00000152520.13	PAN3	-1.198020439106321	-0.7055613162470608	0.23090906004422873	0.0004481494953133808	0.020004595567300942	0.0009133711792869796	NA	11	12	12
ENSG00000167491.17	GATAD2A	-1.1979683269178307	-0.16340935553327626	0.2309293476925156	0.008252271171480152	0.14804240955098547	1.1096757225923043e-21	NA	14	14	14
ENSG00000185033.14	SEMA4B	1.197665130315932	0.16534326152996204	0.2310474094242061	0.007080215081861101	0.1568116002009358	1.9260016022823803e-22	NA	13	14	14
ENSG00000214900.9	LINC01588	-1.1974462434508624	-0.16177813483048212	0.23113266843722258	0.007150913910511156	0.04731051055361506	1.9318455781622766e-07	NA	33	33	33
ENSG00000126860.11	EVI2A	-1.1973888383328948	-0.1585917522578185	0.23115503210630894	0.007584738422220028	0.17315404552530994	4.1626296383690615e-25	NA	36	37	37
ENSG00000153767.9	GTF2E1	-1.1973221658485593	-0.3169798901623341	0.23118100805052666	0.0012879359136683552	0.0217274050937107	0.0005512373085976716	NA	23	23	23
ENSG00000076554.15	TPD52	-1.1970545172753546	-0.22456270096448783	0.23128530618879428	0.0035990065477186127	0.06340968966236121	2.074565479491277e-09	NA	16	16	16
ENSG00000124588.19	NQO2	1.1966891695058224	0.07069167712322463	0.23142773000565264	0.040978707647427504	0.4454030678300779	7.254088427439798e-79	NA	48	50	50
ENSG00000205784.2	ARRDC5	-1.1961527152725464	-0.21697193350352356	0.2316369692629905	0.0044025505123888135	0.05511275162483111	2.1382761218250738e-08	NA	7	7	7
ENSG00000234511.8	C5orf58	1.1960688587484412	0.35044757312756736	0.23166968890046957	0.0013362000696938573	0.032174040039787986	2.3005246928808866e-05	NA	33	33	33
ENSG00000104886.11	PLEKHJ1	-1.1960134470105417	-0.2944746247566421	0.23169131158286205	0.0014633630690424084	0.0606381833887369	3.3417889229451162e-09	NA	15	17	17
ENSG00000101605.12	MYOM1	-1.195738434749742	-0.07817075910657797	0.23179864764681624	0.03003810662339866	0.13608207277518253	4.922210657331533e-20	NA	33	33	33
ENSG00000166471.10	TMEM41B	1.1952719744570646	0.15567789126293644	0.2319807857491345	0.007688488542852266	0.13241843064953046	3.0093637312241574e-19	NA	11	11	11
ENSG00000103479.15	RBL2	1.1948716279476623	0.2082208110999308	0.23213718949694617	0.004349904926258007	0.14545547392806926	3.437681544508696e-21	NA	23	23	23
ENSG00000105755.7	ETHE1	-1.194076993146897	-0.3354346184715481	0.2324478519175408	0.0017858939630893118	0.01039424127938241	0.016998363514190276	NA	18	19	19
ENSG00000171503.11	ETFDH	-1.1939513571997546	-0.1886622751988766	0.23249699627997744	0.007741848149477237	0.026847514323706426	0.00010192670592132968	NA	42	43	43
ENSG00000241945.7	PWP2	-1.1937656938762453	-0.022838509710158095	0.2325696347377767	0.39402592611590814	0.6587513863126329	5.689097893861004e-154	NA	32	33	33
ENSG00000198677.10	TTC37	1.1932764350600418	0.09409034955126915	0.23276112826580853	0.02978843145924078	0.35828616395031737	1.464176688250441e-58	NA	17	17	17
ENSG00000072210.18	ALDH3A2	1.1930468383472965	0.2008086344330214	0.23285102985778883	0.004606967630186261	0.06956431982337097	2.8018781001882695e-10	NA	7	8	8
ENSG00000182179.12	UBA7	1.1930393154975514	0.10029722416993007	0.23285397594457702	0.02095004753095768	0.2994411436312744	2.0386654906173994e-46	NA	34	35	35
ENSG00000162946.21	DISC1	1.1927443810821057	0.06936913064884995	0.23296949854426674	0.035021604786562584	0.2552798395844396	1.2572278832961758e-38	NA	60	61	61
ENSG00000160781.15	PAQR6	-1.1922901212968466	-0.035359521757337316	0.23314750667052886	0.15484970887283736	0.6353153872220278	2.413308901865486e-142	NA	14	14	14
ENSG00000145779.7	TNFAIP8	1.1920853073518212	0.18492189005217233	0.2332277974554955	0.007342553502649116	0.06757205710487757	5.413789126857386e-10	NA	68	70	70
ENSG00000276231.4	PIK3R6	-1.191159476221745	-0.2415116810483512	0.2335909847097274	0.003964701892128728	0.027808580868179496	8.93235688890022e-05	NA	20	20	20
ENSG00000131379.9	C3orf20	1.1904108467898438	0.21425969582591384	0.23388495188645053	0.0035227726176937334	0.012883926089959878	0.007693404361321877	NA	13	13	13
ENSG00000186594.14	MIR22HG	1.1901449249958294	0.1320068426999221	0.2339894354929869	0.011716947929579542	0.1280396471772555	1.2349389180368844e-18	NA	5	5	5
ENSG00000198961.9	PJA2	-1.1898711045566033	-0.24251873637527244	0.23409705712529894	0.002607623418656381	0.12301955443226165	9.581606901823553e-18	NA	65	66	66
ENSG00000127920.5	GNG11	-1.188926805405845	-0.47931857957665586	0.23446847090067702	0.001083669020120203	0.01577349957236239	0.003128894536581907	NA	18	20	20
ENSG00000145241.10	CENPC	1.1887636903672278	0.12748851683133677	0.23453266991429456	0.01575627210772203	0.14726767039680544	1.0456269317566256e-21	NA	9	9	9
ENSG00000064601.16	CTSA	1.188618957118593	0.20272052026455326	0.23458964462512366	0.0025980950982059815	0.04654304997326419	2.792017892793293e-07	NA	25	25	25
ENSG00000156735.10	BAG4	1.1885026439354245	0.2684531123154477	0.23463543878948256	0.0029277939467076924	0.04014697686044779	2.2114662432023045e-06	NA	54	57	57
ENSG00000181555.20	SETD2	-1.1882620193832896	-0.2262019367847241	0.2347301962148639	0.003696271850980825	0.05513750522839495	2.484472712132881e-08	NA	46	46	46
ENSG00000185219.16	ZNF445	1.187784400641814	0.45913201003499693	0.23491836171204716	0.000817520478033064	0.03246347999984757	1.9373622879209e-05	NA	13	14	14
ENSG00000071537.13	SEL1L	1.1876743328403347	0.521376571111537	0.23496173981078017	0.0006880671054024232	0.020025931553942826	0.0008486319106146896	NA	13	13	13
ENSG00000120217.13	CD274	-1.1871267432832557	-0.15845201397624717	0.23517763102791978	0.010389197754769626	0.11587505781251925	1.525485033642165e-16	NA	20	21	21
ENSG00000140320.11	BAHD1	1.1869974403282906	0.2389911637709196	0.23522863015833095	0.003043524346799267	0.036376396234104165	6.1030266778783875e-06	NA	21	21	21
ENSG00000115677.16	HDLBP	1.1867933958540566	0.23618694434145532	0.23530912444930685	0.0036874279084633294	0.035345842510877905	9.491182394021142e-06	NA	50	57	57
ENSG00000108771.12	DHX58	1.185982980309658	0.08970978005769663	0.2356290208917302	0.023143139305182976	0.19917350040100265	3.95782871134568e-29	NA	58	59	59
ENSG00000149809.14	TM7SF2	1.1855918766511584	0.17189423891756708	0.23578351181928325	0.008182859896291432	0.018069348386794373	0.0015772333540456384	NA	56	66	66
ENSG00000161647.18	MPP3	1.1854149505430378	0.3892043270130704	0.2358534234239248	0.0015375646352179177	0.01597232571854605	0.002996342963481328	NA	2	2	2
ENSG00000091409.14	ITGA6	1.185376414281818	0.3079732584499084	0.23586865280965696	0.0014142720840902752	0.027345152334491418	9.82640349572128e-05	NA	28	28	28
ENSG00000188986.6	NELFB	1.1850960106531574	0.5485260394248889	0.23597948821932513	0.0007511359175290639	0.040218060436525004	1.8336024544200626e-06	NA	21	33	33
ENSG00000188603.18	CLN3	-1.1849441105013252	-0.16167402302571468	0.23603954531983984	0.00781189635820416	0.08894292467678122	5.686404895232229e-13	NA	35	38	38
ENSG00000261804.1	RP11-44F14.2	-1.1848080361146	-0.04206628776733412	0.23609335453244606	0.086511750655309	0.2614600859950572	2.1023231875458047e-39	NA	25	25	25
ENSG00000148200.16	NR6A1	1.1844267592024162	0.24779505159698106	0.23624417276821985	0.005396767776411071	0.02576877377927777	0.00014902176752280082	NA	27	28	28
ENSG00000273270.1	RP11-212P7.2	-1.1839861988074414	-0.07080791498868616	0.23641852606808844	0.03771598091807451	0.3360267079049372	6.203881188829767e-54	NA	54	55	55
ENSG00000136541.14	ERMN	1.1839219919822157	0.9444443573360878	0.23644394373587563	0.0002993394481124182	0.03446120389869894	1.1379859185576879e-05	NA	10	15	15
ENSG00000091157.13	WDR7	1.1838192617278422	0.44475139942809083	0.23648461575968194	0.0007908472069244408	0.010142955093047927	0.01841389303372903	NA	31	31	31
ENSG00000188522.14	FAM83G	1.1818635847401782	0.5906170287507547	0.23725983314904675	0.0004751711124043815	0.11038797728037514	7.296505230326277e-16	NA	5	11	11
ENSG00000103264.17	FBXO31	-1.1818485142759727	-0.2510890553305889	0.23726581394464274	0.002805115572399666	0.035596202450312385	8.351614274373268e-06	NA	33	33	33
ENSG00000196715.5	VKORC1L1	-1.1817643663964648	-0.042590176988838775	0.2372992104457633	0.12982554198124285	0.4106925700342385	4.336229441872973e-71	NA	34	35	35
ENSG00000113742.12	CPEB4	1.1810931579808264	0.21626650298603256	0.23756571767984092	0.0036881096537949836	0.08874676480068122	6.41702270381656e-13	NA	11	11	11
ENSG00000235151.1	AC114730.2	-1.1806309507120734	-0.10527899342243903	0.23774936266755775	0.01821200463714921	0.0981443328490914	3.307506123738408e-14	NA	9	9	9
ENSG00000176148.15	TCP11L1	1.1805300546960984	0.03591725826654613	0.2377894641750743	0.11916001110649974	0.3797048912292664	1.944624311306748e-63	NA	15	16	16
ENSG00000243509.4	TNFRSF6B	-1.1794667175293576	-0.5977132321935088	0.2382123820801676	0.0008220385172738411	0.016659317896603673	0.0023301137329387704	NA	2	2	2
ENSG00000284526.1	RP11-666A8.13	1.1791863849474649	0.14968553182475733	0.23832396631579844	0.016789009257272287	0.12128134197217473	1.1622496041481453e-17	NA	74	79	79
ENSG00000170074.19	FAM153A	-1.178916377367327	-0.10815371443481564	0.23843147564230738	0.022159479583685696	0.12654683805234732	3.699427888860053e-18	NA	39	41	41
ENSG00000108244.16	KRT23	-1.1785702901332673	-0.05436284251206335	0.2385693277725527	0.06840476649151478	0.3852252432498327	3.982157243289977e-65	NA	69	70	70
ENSG00000166321.13	NUDT13	1.1778209591010451	0.04753221717918617	0.23886799112961055	0.07482644475964835	0.13873544549646266	5.468710888460986e-20	NA	74	79	79
ENSG00000215014.4	RP5-832C2.5	1.1777261191397816	0.099329927226426	0.23890581060702876	0.020807581882765727	0.04106516484328447	1.7073969844869874e-06	NA	17	20	20
ENSG00000196476.11	C20orf96	1.1775800385477018	0.09719023063625946	0.23896407165449896	0.020231666873100553	0.1183647879353958	5.977508354499511e-17	NA	35	37	37
ENSG00000114631.10	PODXL2	1.1775710970076434	0.06273020428898309	0.23896763811760757	0.044029051980052476	0.17152186417674936	6.294768773880048e-25	NA	23	25	25
ENSG00000091986.15	CCDC80	1.176868726080258	0.09719416509284308	0.23924790630203197	0.020691091227218194	0.09948801072963263	2.0309024748719e-14	NA	22	22	22
ENSG00000126822.16	PLEKHG3	1.1764378014795949	0.07321734633780734	0.2394199735424516	0.03589737665873095	0.23831016756825896	8.500470725811056e-36	NA	19	19	19
ENSG00000250506.7	CDK3	-1.1762243500792282	-0.1596358870374211	0.239505236527511	0.00824990652720569	0.06237733706378145	2.6629267453827587e-09	NA	37	40	40
ENSG00000121417.13	ZNF211	-1.176179889561696	-0.0547309532175351	0.23952299893851203	0.05319916323903909	0.1383473930344573	8.01663060194858e-20	NA	91	94	94
ENSG00000198625.12	MDM4	1.176030237282264	0.29634662883820456	0.23958279331115362	0.0026195980323382643	0.06043564012498188	4.714020103407403e-09	NA	9	9	9
ENSG00000140451.12	PIF1	-1.175947767581821	-0.2688241194277501	0.23961574902116245	0.004223088481081586	0.037874391439911614	4.565925048477394e-06	NA	20	22	22
ENSG00000185728.16	YTHDF3	-1.175616412035208	-0.48410192459486345	0.23974819420402538	0.0007693393640704721	0.023196825685276142	0.0003008376405702156	NA	13	13	13
ENSG00000165271.16	NOL6	-1.1755842023101784	-0.15551565110799184	0.23976107141338732	0.005727222581732606	0.1284679176669655	8.805892507120539e-19	NA	11	11	11
ENSG00000256433.2	RP1-102E24.8	1.1754403618532785	0.2754673239717674	0.23981858371305464	0.0023442404339244108	0.0913406971784832	1.6159720445326293e-13	NA	5	10	10
ENSG00000173113.6	TRMT112	-1.1741634356075732	-0.16234095042694818	0.24032956860341959	0.009135619357839833	0.12310714512007015	1.1796752372678754e-17	NA	30	31	31
ENSG00000180992.6	MRPL14	1.1741249941360317	0.16159724314328544	0.240344963532791	0.006284805464324344	0.09678728648361097	5.896682713901329e-14	NA	26	26	26
ENSG00000196275.13	GTF2IRD2	1.1740556214543165	0.08060478792401955	0.24037274746225734	0.04004617007353913	0.14523532411854806	5.4186901672640005e-21	NA	24	28	28
ENSG00000100445.17	SDR39U1	-1.1738862798920149	-0.10968076749444587	0.240440578678483	0.016203921704782572	0.1252331392883264	6.564562920755096e-18	NA	51	56	56
ENSG00000163703.17	CRELD1	-1.1734879704396117	-0.1783084140346077	0.24060017811233791	0.0083615022430368	0.08840656284977343	6.660736748230195e-13	NA	48	51	51
ENSG00000170185.9	USP38	-1.1733309479044047	-0.15696960133971677	0.24066311630019988	0.008057751344750164	0.12816118000848836	1.6651534701557655e-18	NA	36	36	36
ENSG00000139514.12	SLC7A1	-1.172892956256319	-0.18984819511840903	0.24083873456091542	0.004271225447493056	0.07749864807281197	2.575283214910077e-11	NA	8	8	8
ENSG00000114473.13	IQCG	1.1725056022844949	0.15309021768773104	0.24099412420273647	0.008627827508562422	0.03713511768844265	3.915149740051623e-06	NA	16	16	16
ENSG00000130520.10	LSM4	1.1721911424228084	0.3490530701489819	0.24112032379737114	0.0010930588925576567	0.07087630891926948	1.8978884598678798e-10	NA	20	21	21
ENSG00000213398.7	LCAT	1.1711414812106618	0.14573609990627476	0.24154191259565383	0.006780612197760189	0.0930001001598897	1.9408779756603892e-13	NA	6	6	6
ENSG00000085662.13	AKR1B1	1.1711259907975955	0.20650630948321785	0.24154813809001252	0.0043386032981163865	0.08908867830912623	3.430595222327281e-13	NA	25	25	25
ENSG00000255557.1	RP11-770G2.2	-1.170777243880073	-0.08684558994689465	0.24168832706007282	0.03383000649746778	0.10829370385202433	1.2889029068453547e-15	NA	32	35	35
ENSG00000149485.18	FADS1	1.170685906430504	0.1582380981473013	0.2417250522657287	0.007427377913472687	0.021626360603995858	0.0005596545972302108	NA	11	11	11
ENSG00000187164.19	SHTN1	-1.1706088521206943	-0.05264707978897998	0.24175603752238373	0.06777024063259778	0.5361381946180614	1.1800915610232532e-104	NA	13	13	13
ENSG00000273824.1	RP11-81H14.1	-1.1701126706480793	-0.045929175773106304	0.24195563011005472	0.09396544411852605	0.3196938839428853	1.9004591091224973e-51	NA	23	23	23
ENSG00000165637.13	VDAC2	-1.1700674065237568	-0.18299468368561422	0.24197384370079467	0.0055203570914336775	0.093465313027379	1.6447069249766824e-13	NA	30	34	34
ENSG00000160563.13	MED27	-1.1697041337678418	-0.1391166412755913	0.24212005403607972	0.009819704506971167	0.08859939780636565	7.408720018218276e-13	NA	20	21	21
ENSG00000144668.11	ITGA9	1.169630928091143	0.10171294573634247	0.2421495254433862	0.01893303088907602	0.13539741075824402	1.0203444256023789e-19	NA	39	41	41
ENSG00000158623.14	COPG2	1.1692929997272152	0.05492375973007403	0.24228560258444065	0.046987542696357014	0.2982483535127053	2.1137121992059006e-47	NA	19	19	19
ENSG00000123104.11	ITPR2	-1.169032536970051	-0.18217416333940098	0.24239052254123272	0.008406937336467083	0.09963607922362956	1.1018426416341576e-14	NA	40	40	40
ENSG00000084072.16	PPIE	-1.1685234884798725	-0.03851787493168862	0.24259567038480856	0.1285889985145716	0.5323377415441761	5.2450023742980764e-105	NA	19	19	19
ENSG00000163191.5	S100A11	1.1679696399410595	0.558543094787441	0.2428190114153751	0.0006265300608195188	0.0240955364168042	0.00025314616399896344	NA	33	33	33
ENSG00000100024.14	UPB1	-1.1679328581356374	-0.09703638456352226	0.24283384890250226	0.01976640217230406	0.11488221101755247	1.8161021856231756e-16	NA	58	63	63
ENSG00000097046.12	CDC7	1.1678374966324874	0.09722348537513405	0.2428723199413234	0.018508605469618647	0.17914023557176156	2.8786957596340267e-26	NA	36	36	36
ENSG00000141526.16	SLC16A3	-1.1673551768124757	-0.18596748812630914	0.24306696456809695	0.005344983336976004	0.11127076999408334	4.766450489881871e-16	NA	15	15	15
ENSG00000164924.17	YWHAZ	1.1672717598525226	0.1878452339752023	0.24310063937291493	0.005053277555190719	0.15642244614528852	1.8372214605569889e-22	NA	26	26	26
ENSG00000253293.4	HOXA10	1.1669723841474045	0.10697848864239673	0.24322152211555992	0.018200510066146744	0.024756248129527862	0.00022457499829131846	NA	44	44	44
ENSG00000147459.17	DOCK5	1.1666861560493016	0.3866734756340868	0.24333713557892744	0.0018974325512536275	0.053717379085839824	3.5723221983201655e-08	NA	38	38	38
ENSG00000198879.11	SFMBT2	-1.1664102690243345	-0.15551674666992568	0.2434486086151998	0.009198748042868445	0.15673945335707118	7.373259640393368e-23	NA	50	51	51
ENSG00000105717.13	PBX4	-1.1662180650213645	-0.3694170467773443	0.24352629046239427	0.0015033081595291315	0.012789785251362042	0.007887247349983062	NA	10	11	11
ENSG00000198218.10	QRICH1	1.1660192486109782	0.18697019819808056	0.24360666312693424	0.005828163558999526	0.07860294263964865	1.7397815926372636e-11	NA	49	50	50
ENSG00000145284.11	SCD5	-1.163968794187912	-0.1017641922942578	0.24443665830593408	0.020015840047026705	0.1599631456268634	6.677561850502055e-23	NA	18	18	18
ENSG00000114446.4	IFT57	-1.1634525886226352	-0.20508660771768455	0.24464592352393022	0.0062651641409861205	0.07417660052719423	6.7917127506034e-11	NA	24	24	24
ENSG00000139970.16	RTN1	-1.1630806953417827	-0.15794990222005914	0.24479676371557446	0.008453008982471021	0.05332029336736015	2.9647415880344762e-08	NA	16	16	16
ENSG00000141867.17	BRD4	-1.1630638846645933	-0.9629530195403586	0.24480358368032296	0.0001765506890616649	0.02754488075582748	9.018258887297676e-05	NA	4	4	4
ENSG00000186132.14	C2orf76	1.16284253950329	0.37246927074759195	0.24489339417721123	0.0018168768925878095	0.015751927064303086	0.003068747661219773	NA	18	18	18
ENSG00000071575.11	TRIB2	-1.1620780673865876	-0.2770256243461388	0.24520375551655782	0.0024621180745760143	0.044228166687147664	5.907780794590415e-07	NA	25	26	26
ENSG00000159023.19	EPB41	1.1616952303382382	0.5844212123851815	0.24535928382991457	0.001275098691289814	0.02734355801473512	0.00010143259443118406	NA	20	20	20
ENSG00000125534.9	PPDPF	-1.161670070612731	-0.10964556781548229	0.24536950744121977	0.015787476673788083	0.17121647331819542	1.1307804387323859e-24	NA	35	35	35
ENSG00000080007.7	DDX43	1.1615104774193976	0.20117803958320665	0.2454343648209496	0.00479646733055687	0.031200102485651957	3.1951977945521756e-05	NA	14	14	14
ENSG00000117500.12	TMED5	-1.1614803435746006	-0.39076504269280077	0.24544661232058806	0.0012133190701982904	0.06709782202013094	6.557261507102034e-10	NA	64	64	64
ENSG00000105866.13	SP4	-1.1606358931533078	-0.13724878506942634	0.24579000227933545	0.009169219924438457	0.029509717030586212	5.472578709080161e-05	NA	107	109	109
ENSG00000106733.20	NMRK1	-1.1605244056110597	-0.036372925513369764	0.24583536308232734	0.15550678335402363	0.5594686128410991	7.969287949709838e-115	NA	109	111	111
ENSG00000100207.18	TCF20	-1.1604703378662997	-0.18655929810454874	0.2458573636743998	0.0024625031669565953	0.0339881516356257	1.199811048672744e-05	NA	26	26	26
ENSG00000121892.14	PDS5A	-1.1604348140306453	-0.3473873702382699	0.24587181935494928	0.001831538002061417	0.0271113559884867	0.0001104910086972684	NA	31	31	31
ENSG00000142694.6	EVA1B	-1.160367954732458	-0.23651092220259745	0.24589902796162566	0.002402237846862388	0.028208687611309614	7.648090923483705e-05	NA	18	20	20
ENSG00000138381.9	ASNSD1	1.1596897921873401	0.054615375271421664	0.24617512769730998	0.05351718726123385	0.48939297591469305	2.795598492795367e-91	NA	18	18	18
ENSG00000271892.1	CTD-2228A4.1	-1.1596512119329585	-0.09785304853298724	0.24619084137324376	0.019705003188678377	0.12916234896426054	8.633322707571231e-19	NA	18	18	18
ENSG00000137185.11	ZSCAN9	-1.1593173577492348	-0.056390858619504824	0.24632684901418234	0.030715259057494115	0.19262706090938345	4.627298513994794e-28	NA	15	22	22
ENSG00000090565.15	RAB11FIP3	-1.1593099426243774	-0.25011504562295805	0.24632987043258714	0.0022414032118852224	0.01751296117840261	0.0019306327861638559	NA	18	20	20
ENSG00000176160.10	HSF5	-1.1591029380796563	-0.12602730525794306	0.24641422842947247	0.011194658648845312	0.012593428774403894	0.008540206757250325	NA	31	34	34
ENSG00000105849.5	TWISTNB	1.1590728615894668	0.13032255861457162	0.24642648681305923	0.010843094647148093	0.0683521770516471	3.8388182425198366e-10	NA	15	15	15
ENSG00000085552.16	IGSF9	-1.1588789871347887	-0.13380483892795864	0.24650551517974684	0.008388556047569048	0.032758422182395525	2.0620960980542296e-05	NA	27	28	28
ENSG00000154309.8	DISP1	1.1577519385910655	0.20896792130804215	0.24696528174608612	0.001856298867895255	0.026523288996818942	0.00011672540764957248	NA	7	10	10
ENSG00000087008.15	ACOX3	1.1575703385489458	0.13868096270840033	0.24703941955841946	0.013411140796044139	0.019494531249333844	0.001067907362262034	NA	70	70	70
ENSG00000132744.7	ACY3	-1.1571618695564039	-0.39281879275454284	0.24720623307246148	0.0028807765456444583	0.02963351680692069	4.382233192117912e-05	NA	4	5	5
ENSG00000165219.21	GAPVD1	1.1570382730048518	0.24691931882667317	0.24725672386555408	0.003040298320095296	0.06720747277197611	4.4108364479505736e-10	NA	12	12	12
ENSG00000127311.9	HELB	-1.1570045106198728	-0.09154932722917206	0.24727051749304052	0.023206424303527765	0.2196024419866006	2.379046937675647e-33	NA	13	13	13
ENSG00000088992.17	TESC	-1.15696056217383	-0.21697426011692025	0.2472884734445202	0.0038474081602408125	0.05490597521971985	2.6224839514535785e-08	NA	26	26	26
ENSG00000106588.10	PSMA2	-1.156851487090136	-0.24814746761714354	0.24733304203488105	0.00598506907201064	0.2039765126320082	4.354692690923893e-31	NA	32	32	32
ENSG00000116171.17	SCP2	-1.1568319043189463	-0.11226455706251606	0.24734104424246528	0.015190622626547572	0.17155505265983326	1.0127867117872606e-24	NA	44	46	46
ENSG00000181396.12	OGFOD3	1.1560743129031092	0.1547039039694355	0.24765076185972767	0.006281880533925171	0.0681537034284326	4.4759313103196493e-10	NA	19	19	19
ENSG00000107968.9	MAP3K8	1.1556161608144622	0.27929271469888106	0.2478381947278806	0.003508470217368211	0.054083735049477735	2.4059923056088348e-08	NA	12	14	14
ENSG00000174123.10	TLR10	-1.1550601293986622	-0.5306249647861933	0.2480658039755792	0.0015382333803038797	0.02512186769779952	0.00019710116015059462	NA	41	42	42
ENSG00000124508.16	BTN2A2	1.154989798708424	0.27692983929247966	0.24809460398108096	0.001618953732550781	0.04374099399634079	7.028759919971725e-07	NA	12	13	13
ENSG00000261371.5	PECAM1	1.1547852441752482	0.1326150290641565	0.24817838116148383	0.010971778187698207	0.16148510130484384	1.2359716844565812e-23	NA	27	29	29
ENSG00000149089.12	APIP	1.1545504695290778	0.08981489000659708	0.24827455965955214	0.021869482941528635	0.2306889413939195	2.576560242848363e-34	NA	38	38	38
ENSG00000204852.15	TCTN1	1.1536079702520223	0.32892691226572723	0.2486609292459231	0.0015556286093301663	0.032135679369120713	2.172367472237165e-05	NA	5	5	5
ENSG00000127666.9	TICAM1	1.1533421175541738	0.39609419897964065	0.24876998930135674	0.0011944846301886868	0.02626744324921369	0.00013663327101121178	NA	13	13	13
ENSG00000095397.13	WHRN	1.1532789568952062	0.12837408031352474	0.24879590444961097	0.009842001524200542	0.11975417312278877	2.5689628161533844e-17	NA	34	34	34
ENSG00000137507.11	LRRC32	1.1530374938706045	0.1636600264709549	0.24889499539372828	0.00652960485030993	0.029856937754149788	4.2334719700787e-05	NA	20	20	20
ENSG00000089163.4	SIRT4	-1.1525305012769496	-0.13774725513055477	0.24910314343713047	0.009040384578967147	0.041671509529278235	1.4322140142283644e-06	NA	15	16	16
ENSG00000100865.14	CINP	-1.1519199615621456	-0.46457656992660445	0.24935396467980542	0.0008030411110641005	0.012246097317043248	0.009551749199763123	NA	36	36	36
ENSG00000119778.14	ATAD2B	1.1518784825665176	0.37105649815140196	0.24937101143557472	0.0017016671036357487	0.03246108238147097	1.6865363067495615e-05	NA	27	27	27
ENSG00000204642.13	HLA-F	1.151378900958113	0.05034973838884596	0.24957639007433385	0.07121000828131974	0.3341819277522165	3.6635499026660064e-53	NA	26	55	55
ENSG00000166377.19	ATP9B	-1.151314801724494	-0.041716621919940904	0.24960274990456444	0.09734361667136066	0.3361130619739176	1.37782238869062e-53	NA	45	46	46
ENSG00000187134.13	AKR1C1	-1.1513141466291075	-0.04279912670156227	0.24960301931257323	0.09442456824524222	0.30327739667874404	1.6944756188347962e-47	NA	17	19	19
ENSG00000065809.13	FAM107B	-1.1512076053045552	-0.23211643630608958	0.2496468371411238	0.0036307922556003225	0.09362886392405476	1.2200342105517987e-13	NA	11	11	11
ENSG00000135362.13	PRR5L	-1.1510818497881758	-0.34219519756408495	0.24969856421057401	0.0018303615908313053	0.028301824825525006	7.380377867081126e-05	NA	28	29	29
ENSG00000177575.12	CD163	-1.1510791653447003	-0.556876598856683	0.24969966848546765	0.0005636356829319102	0.0227253526002441	0.0003552099780661919	NA	10	10	10
ENSG00000178096.8	BOLA1	-1.1508085720405592	-0.5367127671223793	0.24981099747917201	0.002094716950414934	0.03181430203060122	2.586327817346719e-05	NA	10	12	12
ENSG00000151498.11	ACAD8	-1.1508071534156776	-0.07264852984646995	0.2498115812290309	0.03970698935363595	0.2135751532798504	2.2352982143386427e-31	NA	54	57	57
ENSG00000085265.10	FCN1	1.1505380308314943	0.04723324982482482	0.24992233970298816	0.06771824796717747	0.3970021801887832	6.5815298897247405e-68	NA	49	51	51
ENSG00000061936.9	SFSWAP	-1.1503555086917825	-0.12559147799373319	0.2499974769380212	0.011344508001811351	0.10933780699995513	7.738102373752331e-16	NA	23	24	24
ENSG00000169609.13	C15orf40	1.1496895157382117	0.11324588374133664	0.2502717740459084	0.016899397467887305	0.12514827423596692	2.6368700373361736e-18	NA	28	28	28
ENSG00000104228.12	TRIM35	-1.1494325890036483	-0.12614511391226976	0.25037764853277966	0.011513726285671945	0.09731349750070263	3.7463259335333436e-14	NA	21	22	22
ENSG00000111087.9	GLI1	1.1491458346278318	0.25956355209396414	0.25049585133571517	0.002861038993302418	0.02551411672977117	0.00017712731275267734	NA	23	24	24
ENSG00000225663.7	MCRIP1	-1.1491254085372073	-0.37291830694613004	0.25050427264526665	0.0011194732297210082	0.02091484991140445	0.0006435406133369528	NA	28	31	31
ENSG00000196683.10	TOMM7	-1.148798271373393	-0.1140985605021994	0.25063917234509914	0.012958678747642432	0.3126781428128689	6.223266105594136e-50	NA	12	12	12
ENSG00000161921.14	CXCL16	1.1487236125075353	0.06538443312046757	0.25066996610531844	0.03521543404797277	0.2355832405254361	2.0045108244007604e-35	NA	47	50	50
ENSG00000133805.15	AMPD3	1.1483280847227064	0.23269218116986673	0.2508331493670122	0.0039301204352406045	0.02119215703326378	0.0006294756657788991	NA	54	54	54
ENSG00000033800.13	PIAS1	1.1473949135140873	0.18286700933154598	0.251218442464048	0.006172875367505297	0.11874078191777085	2.059658915166265e-17	NA	36	39	39
ENSG00000088827.12	SIGLEC1	-1.147379181778138	-0.19546276893346945	0.2512249414112765	0.004812632211094131	0.031510473965629726	3.0099186886044096e-05	NA	23	23	23
ENSG00000141298.17	SSH2	1.1471179494139483	0.2855129022993318	0.2513328764235858	0.0021696164188025344	0.1034086517574246	6.247299703743604e-15	NA	22	22	22
ENSG00000259182.5	RP11-424I19.2	1.1465179784553163	0.21912485735961282	0.25158089265236394	0.00681419952058517	0.0433277587064991	7.546514049502569e-07	NA	38	38	38
ENSG00000278845.4	MRPL45	1.1462767160953624	0.2685725432996749	0.2516806738915036	0.0024823798809748346	0.026694516928214198	0.00011910858325790986	NA	10	10	10
ENSG00000167994.11	RAB3IL1	1.1459861691091018	0.0672292494309341	0.2518008748880177	0.0447675765968599	0.265292882370032	1.7000461283405535e-40	NA	11	11	11
ENSG00000214113.10	LYRM4	-1.1453901874184464	-0.15397059617614678	0.25204756128874806	0.008164048869463675	0.06439418819676025	1.3595159798077774e-09	NA	15	15	15
ENSG00000089902.9	RCOR1	-1.1453675605335432	-0.2019654006222196	0.25205693023904263	0.004604006949119127	0.09769926997501982	5.005040972328868e-14	NA	37	39	39
ENSG00000169442.8	CD52	-1.1452927800696167	-0.06704176579673765	0.25208789577124113	0.03765047501607614	0.2820239071953155	1.6953489746320156e-43	NA	21	21	21
ENSG00000059145.18	UNKL	-1.1452854603781366	-0.23837455829832016	0.2520909268944368	0.0044724918450371794	0.0870139181583467	1.2350056349430283e-12	NA	5	5	5
ENSG00000111647.12	UHRF1BP1L	-1.1444496210955775	-0.2778387132559787	0.2524372195221123	0.0023055301839132233	0.08052675361518145	8.35486764678554e-12	NA	29	29	29
ENSG00000196236.12	XPNPEP3	-1.1444255775947814	-0.13087215851113446	0.252447185774863	0.01073419065616814	0.0868976436504601	1.2421955939522642e-12	NA	10	10	10
ENSG00000078177.13	N4BP2	-1.1424636633500103	-0.18483715838667378	0.25326134163962577	0.004502421496915228	0.09234262450473177	2.936531501863832e-13	NA	27	27	27
ENSG00000135976.17	ANKRD36	-1.1419519011740213	-0.2672887735591079	0.2534740132751321	0.0032210456446176545	0.04445852638281267	6.328269495847509e-07	NA	15	15	15
ENSG00000112655.15	PTK7	-1.1411070572117623	-0.205047690569983	0.25382537485337864	0.005942770823662767	0.026279568784743315	0.00014334825999299896	NA	29	31	31
ENSG00000136270.13	TBRG4	1.1407338913149447	0.24098681292542534	0.2539806784624383	0.0037032094042226387	0.10322420283293036	7.788984132194568e-15	NA	9	9	9
ENSG00000143155.12	TIPRL	1.1403521521663453	0.7237771309277992	0.2541396184946606	0.0027944660733577884	0.058053115649787886	9.170282987640649e-09	NA	20	21	21
ENSG00000205571.13	SMN2	-1.1402757635988348	-0.06486878298908383	0.25417143177206925	0.03548456655265189	0.11014745333057648	8.006903420180258e-16	NA	37	42	42
ENSG00000249685.1	RP11-360F5.3	1.140203497729264	0.053655632315564444	0.25420153063488005	0.037437510799002184	0.10216784431305713	9.735808655177829e-15	NA	36	37	37
ENSG00000204438.10	GPANK1	1.1400276563293452	0.23758005521558764	0.25427477924953756	0.000686253188816707	0.043446433738148216	7.569692446527706e-07	NA	16	63	63
ENSG00000272823.1	RP11-295M18.6	1.1398512157666096	0.06990938489025274	0.254348292212201	0.03518400058655339	0.1114693222481874	6.102893574833872e-16	NA	38	39	39
ENSG00000125871.13	MGME1	1.1395256289846516	0.05537780628920749	0.2544839849211188	0.08820424705333885	0.4248262839157415	2.129659280634021e-74	NA	65	69	69
ENSG00000152904.11	GGPS1	-1.1393408238955056	-0.18286255014142508	0.2545610273509241	0.006179174907206185	0.08444331714983222	2.5098372968162135e-12	NA	41	41	41
ENSG00000104960.15	PTOV1	-1.1393378086064991	-0.2580299186908181	0.254562284513541	0.003727464915974039	0.03521419071231655	9.839045240846527e-06	NA	30	31	31
ENSG00000107669.17	ATE1	1.1392993396708169	0.10809670825902717	0.25457832372260336	0.013639359682526006	0.13142435288546891	9.91347140075957e-19	NA	92	98	98
ENSG00000133055.8	MYBPH	1.139113844770446	0.07116738210226045	0.2546556736940837	0.031312097026281335	0.12624287096626835	1.2051758506196678e-18	NA	30	30	30
ENSG00000011376.9	LARS2	-1.1377147838546087	-0.4464718612830161	0.2552395981464717	0.0011138631843420957	0.02674527437940028	0.00010238140709011933	NA	20	22	22
ENSG00000276070.4	CCL4L2	1.1375689130255808	0.06054050958497247	0.2553005336299985	0.03749143928367485	0.21094664625315304	1.960658229734535e-31	NA	19	27	27
ENSG00000104472.9	CHRAC1	1.1374405992982877	0.16726290878623742	0.2553541432415516	0.005939547507198104	0.0226670455255218	0.00040005182482648577	NA	34	35	35
ENSG00000153989.7	NUS1	1.1357737709829299	0.398469904102489	0.25605125700889286	0.001868659460101828	0.03542281807755044	8.45685287323278e-06	NA	56	61	61
ENSG00000172757.12	CFL1	-1.1357355348962144	-0.9664899431813903	0.25606726389609313	0.0001987902107535179	0.0207778887783691	0.000695471687111287	NA	5	5	5
ENSG00000204277.1	LINC01993	-1.1354347215537879	-0.17785299749288563	0.25619321853132593	0.006256172901863451	0.060445193981166025	5.001654542207295e-09	NA	8	8	8
ENSG00000218739.9	CEBPZOS	1.1352805675651099	0.16589289117191275	0.2562577815762055	0.006714931798275309	0.0942201354186402	8.772601250864949e-14	NA	28	29	29
ENSG00000241852.9	C8orf58	1.1352119510371905	0.13528382137225559	0.25628652330553237	0.010843814668361642	0.06292281651813006	1.931078219807771e-09	NA	24	24	24
ENSG00000143919.14	CAMKMT	1.1345744689972348	0.09864792257465754	0.2565536554494954	0.017861867081859217	0.05883425860578913	6.390571198130644e-09	NA	32	32	32
ENSG00000214803.3	RP11-37N22.1	1.1342297898345146	0.20919160661021602	0.2566981712105115	0.003852610123753015	0.026407434011930724	0.0001227601477525347	NA	12	12	12
ENSG00000165474.5	GJB2	1.1337725017058677	0.3253366154343564	0.2568899884461959	0.0016184383911651114	0.03245609795538459	2.1264299031066214e-05	NA	2	2	2
ENSG00000163161.12	ERCC3	1.1335793765618651	0.07177149763400933	0.25697102792864945	0.026258940345958215	0.16843971809328726	3.4291941405378966e-24	NA	61	61	61
ENSG00000122477.12	LRRC39	-1.13293332541871	-0.22765608123299177	0.2572422539074154	0.005508983584203914	0.03807608200693513	4.237420572014633e-06	NA	3	3	3
ENSG00000255587.7	RAB44	1.132909357858439	0.1157308436722657	0.25725231981799446	0.017652901383574265	0.14273497876864366	1.7035202381489836e-20	NA	58	60	60
ENSG00000167105.7	TMEM92	1.1321943357856268	0.058376681260333414	0.2575527409380287	0.058040969925281224	0.27525191450732545	2.984466900379614e-42	NA	4	4	4
ENSG00000130508.10	PXDN	1.1321310366392603	0.07636207032430826	0.2575793482035106	0.06046860189670894	0.1869060011027313	1.3529093099633606e-27	NA	40	42	42
ENSG00000280798.1	LINC00294	1.1315603890867192	0.036094690064741294	0.2578193012022074	0.11426607350620989	0.4595394624334052	6.562756540580355e-83	NA	49	51	51
ENSG00000174705.12	SH3PXD2B	1.13106393676363	0.2114126471015928	0.25802818173980624	0.004135240749992398	0.047132252802286084	2.7146935564262995e-07	NA	30	32	32
ENSG00000258366.7	RTEL1	1.1309157027569021	0.44562545012454147	0.2580905734123128	0.00141665351191526	0.037626261556386986	4.6395948920071686e-06	NA	16	16	16
ENSG00000136925.14	TSTD2	1.1309097811964504	0.1808328414284215	0.258093066013544	0.006171563935554361	0.024375821845744924	0.00021631005219919117	NA	52	55	55
ENSG00000154930.14	ACSS1	-1.1302034595062134	-0.2759284185160142	0.25839050237851136	0.0020925585727572145	0.025486069905683563	0.00017080080544539642	NA	30	32	32
ENSG00000101400.5	SNTA1	1.1301213605434541	0.15135596497850556	0.2584250901603423	0.0071683334057477755	0.05681897472624744	1.4229842988058814e-08	NA	29	30	30
ENSG00000106244.12	PDAP1	1.129954437944591	0.6158469857799261	0.25849542350782106	0.00044256558980508294	0.014530598083415738	0.004702176677465613	NA	11	11	11
ENSG00000078687.17	TNRC6C	1.1297936412314198	0.23160340369842494	0.25856318824039215	0.0031340888083947827	0.013869866584942148	0.005540192177028407	NA	25	31	31
ENSG00000166788.9	SAAL1	1.129120561794576	0.1279191428428096	0.2588469784700008	0.009704408767658905	0.0970084209416382	3.909908515446665e-14	NA	11	11	11
ENSG00000184584.12	TMEM173	-1.1287642768068737	-0.3078525736699799	0.2589972861049621	0.0027029204218551733	0.019813781029517908	0.0008869199137387578	NA	15	16	16
ENSG00000141873.10	SLC39A3	1.1280823300874674	0.1106617221161858	0.2592851508134373	0.013210444615117162	0.1464955322648122	4.561869016958429e-21	NA	7	7	7
ENSG00000278607.1	RP11-405M12.3	-1.1280515078208069	-0.14551438201189854	0.25929816680254203	0.013380352300891778	0.03480171094339783	1.0409219097403184e-05	NA	23	23	23
ENSG00000255363.2	RP11-672A2.5	1.1271652491546573	0.2687201311242675	0.2596726201359759	0.0028714911652270247	0.01568676773967077	0.0033625399963921605	NA	6	6	6
ENSG00000234147.1	RP3-460G2.2	-1.1271133745163293	-0.036696188096203064	0.25969454929338354	0.12130599635945002	0.2297085351325521	2.133226933402894e-34	NA	33	34	34
ENSG00000108604.15	SMARCD2	1.1257557793582043	0.2524002808107524	0.2602689064272957	0.003001857407017634	0.0998331518789049	2.622534349656472e-14	NA	21	21	21
ENSG00000121578.12	B4GALT4	1.1253176860591274	0.12322798946983682	0.2604544378162521	0.010229248021244463	0.17536016903356105	1.8726065896582162e-25	NA	24	24	24
ENSG00000166770.10	ZNF667-AS1	-1.1246509137026313	-0.11098710984876659	0.2607369897889561	0.01630332906390522	0.01776386870853885	0.0017945378838439055	NA	43	44	44
ENSG00000239887.4	C1orf226	1.1242834026481199	0.06819135565759123	0.2608928171683823	0.039821365590999816	0.12565448691424858	4.664240545491892e-18	NA	118	125	125
ENSG00000151006.7	PRSS53	-1.1239038443255964	-0.2913824876289437	0.2610538202780205	0.0022305152550041877	0.03720501249208739	5.036962143130369e-06	NA	13	13	13
ENSG00000103275.19	UBE2I	-1.1236493806890113	-0.12588939857512663	0.26116179851038734	0.014082042767571506	0.09503691705633087	7.545692197188673e-14	NA	25	27	27
ENSG00000229453.2	SPINK8	1.1236355844515633	0.08995421593698796	0.26116765364120276	0.020339786359490665	0.09472468507053693	1.2243396137962635e-13	NA	48	50	50
ENSG00000068903.19	SIRT2	1.1234354139032403	0.3876058961238754	0.2612526163451938	0.0012636439182210156	0.03199277611839362	1.808325738366057e-05	NA	8	8	8
ENSG00000104870.12	FCGRT	1.1232657005283464	0.5399769597436999	0.261324666422438	0.0009873061174351765	0.06066082536179838	4.4848205369752745e-09	NA	10	10	10
ENSG00000154153.13	FAM134B	1.1228814648750551	0.05894136254048238	0.26148784049449214	0.047021649680521097	0.15616442604445405	1.2421234681976634e-22	NA	89	92	92
ENSG00000165118.14	C9orf64	1.1225749083565768	0.5415056933611043	0.26161807692513017	0.0005505901741798284	0.02171466120363496	0.0005250686993508633	NA	3	3	3
ENSG00000112486.15	CCR6	1.1212872962868037	0.23334402591111564	0.2621655912575501	0.003004073166451275	0.04372243314382412	7.591349501629641e-07	NA	9	9	9
ENSG00000196839.12	ADA	1.1205718635502167	0.2359152918689514	0.2624701471657521	0.003057341283384047	0.04481168229077287	5.012886125128003e-07	NA	42	43	43
ENSG00000161640.15	SIGLEC11	-1.1205611460743876	-0.05716195182648862	0.26247471139502465	0.059918671071750536	0.3260691630177671	2.7590243176749364e-52	NA	31	32	32
ENSG00000121570.12	DPPA4	1.120401934506457	0.05880368457631685	0.262542520951787	0.03109437666866597	0.08210439666078598	3.509219279541728e-12	NA	70	74	74
ENSG00000100485.11	SOS2	-1.1201288875629707	-0.8080907428162435	0.2626588421235245	0.0002936234999966731	0.04314050246250385	9.426333385549435e-07	NA	5	5	5
ENSG00000228672.3	PROB1	-1.1185934842492726	-0.14941403690132607	0.2633136044507167	0.0072855438564842796	0.05266535197185721	5.377768738467305e-08	NA	15	15	15
ENSG00000112701.17	SENP6	-1.1183873825984247	-0.10051616693094896	0.26340158077365616	0.01832583117993273	0.3690786454148769	1.0492060342180433e-60	NA	38	38	38
ENSG00000067141.16	NEO1	-1.1181209755977792	-0.13455837456545647	0.2635153290222325	0.00994310763159576	0.05891286770557156	7.51888366557162e-09	NA	23	23	23
ENSG00000160392.13	C19orf47	1.117735585667192	0.11168049265098111	0.26367993958475666	0.014007896820794041	0.15069096371441906	1.6402904481290973e-21	NA	17	17	17
ENSG00000112137.17	PHACTR1	-1.117437662325818	-0.12511656630131313	0.263807239383794	0.011031275607644782	0.1474526366551906	1.1565157605631293e-21	NA	20	22	22
ENSG00000170889.13	RPS9	1.117087309924789	0.09182662925458833	0.2639569958513668	0.02406616127005579	0.4357989892899381	1.967317216417041e-76	NA	37	39	39
ENSG00000105072.8	C19orf44	-1.1169928287278674	-0.16928554198040355	0.26399739142556966	0.003979070840786923	0.04747529198944881	2.437073361983741e-07	NA	5	5	5
ENSG00000132199.18	ENOSF1	1.1164760088645538	0.18641524389275022	0.2642184339620983	0.004517745963304756	0.07161453399451807	1.684247686164035e-10	NA	15	15	15
ENSG00000106785.14	TRIM14	-1.1164116280177139	-0.0966728491678515	0.26424597842211595	0.028910324378280193	0.26819082246950915	3.2259541645940717e-41	NA	22	22	22
ENSG00000178860.8	MSC	-1.1163581762415586	-0.12412913899687313	0.2642688485337592	0.015380014455216931	0.07483645781413285	4.356213569804164e-11	NA	21	21	21
ENSG00000141469.16	SLC14A1	-1.1163177203937706	-0.17851370635993324	0.2642861590577775	0.003845175041745722	0.04049741286072946	1.963366722218346e-06	NA	37	38	38
ENSG00000099889.13	ARVCF	1.1162560146932008	0.21047654818679046	0.26431256361930733	0.002912030372773667	0.050013829257591895	1.1512849745609553e-07	NA	15	15	15
ENSG00000137996.12	RTCA	1.1161488192105782	0.16785054425225354	0.26435843809318504	0.006864000993238192	0.12191987248574168	1.5887950189300425e-17	NA	9	9	9
ENSG00000086619.13	ERO1B	1.11577535929462	0.19681988962715516	0.26451830372083796	0.0038133970116077318	0.037594583578989656	3.9155800999245265e-06	NA	49	51	51
ENSG00000276085.1	CCL3L3	1.1156637364474922	0.04812272267048291	0.2645660986402354	0.04617454298147541	0.2283137441297282	9.257496509980095e-35	NA	22	32	32
ENSG00000070019.4	GUCY2C	1.1149677179131228	0.23587897067368743	0.26486425568884797	0.002893247258671848	0.03717538563227011	4.8414123419899966e-06	NA	19	21	21
ENSG00000138964.16	PARVG	1.1148698456446269	0.2089154779097552	0.2649062002992649	0.007282059065858003	0.0675785657269774	4.363251385934204e-10	NA	59	60	60
ENSG00000249476.1	CTD-2587M2.1	-1.1146207930074896	-0.05750042885032913	0.26501295613871834	0.043708983002817794	0.3480142575328285	4.259952985172558e-57	NA	25	25	25
ENSG00000115084.13	SLC35F5	1.1145110204316235	0.20742724679129598	0.26506001931148915	0.003038060834206645	0.03628538456578003	6.848038668751865e-06	NA	34	35	35
ENSG00000107796.13	ACTA2	1.1144692428227396	0.05865384943776039	0.2650779322817135	0.06724212680102466	0.2829447746905147	2.3919236685277946e-43	NA	44	45	45
ENSG00000185088.13	RPS27L	1.113841027950804	0.20205237689945516	0.2653473923148175	0.0037720610034065907	0.07367197147535864	8.935937793942791e-11	NA	23	23	23
ENSG00000169118.17	CSNK1G1	1.1137446230592987	0.08051165686345535	0.2653887599311462	0.012285235572231918	0.14689649022083018	2.9925082522186382e-21	NA	49	50	50
ENSG00000118363.11	SPCS2	-1.1134274552416235	-0.41308231707350346	0.26552488890073267	0.0009063697077404817	0.020446284813672225	0.0006819084030175825	NA	10	10	10
ENSG00000261770.1	CTC-459F4.1	1.113394258193538	0.0519526631325646	0.2655391399101188	0.05128093910384362	0.20152135064905824	1.6029098393098055e-29	NA	13	13	13
ENSG00000065000.15	AP3D1	1.1131414678737905	0.6460364419899491	0.26564767639145315	0.00039541177266202065	0.025166152478047512	0.0001939089064675732	NA	5	5	5
ENSG00000153976.2	HS3ST3A1	1.1130815460261387	0.06870846632510856	0.26567340854209975	0.03563278325173336	0.1372262654198582	1.429353450211039e-19	NA	21	22	22
ENSG00000184500.14	PROS1	-1.1125396940362846	-0.3784344874519472	0.2659061731775967	0.0014900838168631224	0.023947050587962645	0.00022285251811275683	NA	6	6	6
ENSG00000163902.11	RPN1	-1.1124061312371565	-0.2509549858556188	0.26596356962615153	0.003192343388569851	0.0589573482385189	7.3933351654230445e-09	NA	21	21	21
[truncated: 5,234 more rows]
